# Supplementary material for: GNSS/SINS/DVL integrated navigation algorithm based on adaptive differential Kalman filtering
Source: PLoS One. 2026 Feb 5;21(2):e0342016. doi: 10.1371/journal.pone.0342016 (PMC12875519; doi:10.1371/journal.pone.0342016)
Supplement: S1 File — (ZIP) [file pone.0342016.s001.zip]

Archive with 13 entries (12 files):
- RAWdata/
- RAWdata/13_37_59.csv
- RAWdata/13_38_06.csv
- RAWdata/14_17_15.csv
- RAWdata/14_55_53.csv
- RAWdata/15_34_24.csv
- RAWdata/16_12_53.csv
- RAWdata/16_51_24.csv
- RAWdata/17_30_10.csv
- RAWdata/18_08_55.csv
- RAWdata/18_47_35.csv
- RAWdata/19_26_14.csv
- RAWdata/20_05_15.csv
