# Supplementary material for: GNSS/SINS/DVL integrated navigation algorithm based on adaptive differential Kalman filtering
Source: PLoS One. 2026 Feb 5;21(2):e0342016. doi: 10.1371/journal.pone.0342016 (PMC12875519; doi:10.1371/journal.pone.0342016)
Supplement: S1 File — (ZIP) [file pone.0342016.s001.zip › RAWdata/13_37_59.csv]

Time	Data timestamp	Number of packages	The angular velocity of x (positive for right roll in °/s)	Y-angular velocity (°/s, positive for left turn)	z angular velocity (°/s pitch and head are positive)	x acceleration (positive before m/s ²)	y acceleration (positive on m/s ²)	z acceleration (m/s ² is positive on the right)	Heading (°)	Pitch (°)	Roll (°)	Top speed (m/s)	Current depth (m)	Current height (m)	Inertial navigation latitude (°)	Inertial navigation longitude(°)	Combined state	gps star count	gps latitude	gps longitude	gps speed	gps heading	dvl is effective	dvl front speed (m/s)	dvl right speed	dvl speed up	Magnetic North	Magnetic sky	Magnetic East	Thruster target	Thruster feedback
20230809_1337590229	0	0	-1.30258	-0.26511	0.94797	0.432974	9.7815714	0.026992	360	0	0	0	0.443	88.8	32.767891	111.640862	4	20	32.767891	111.640862	0	0	0	0	0	0	0	0	6.9406E+218	0	0
20230809_1337590308	0	1	-1.12055	-0.25597	0.9495	0.367818	9.7815886	-0.034407	360	0	0	0	0.443	88.8	32.767891	111.640862	4	20	32.767891	111.640862	0	0	0	0	0	0	0	0	6.9406E+218	0	0
20230809_1337590309	0	2	-0.9234	-0.25474	0.9517	0.367799	9.7815094	0.027175	360	0	0	0	0.443	88.8	32.767891	111.640862	4	20	32.767891	111.640862	0	0	0	0	0	0	0	0	6.9406E+218	0	0
20230809_1337590310	0	3	-0.73284	-0.25052	0.95043	0.432994	9.7816525	-0.03459	360	0	0	0	0.443	88.8	32.767891	111.640862	4	21	32.767891	111.640859	0	0	0	0	0	0	0	0	6.9406E+218	0	0
20230809_1337590314	0	4	-0.5342	-0.24942	0.93179	0.367799	9.7815094	0.027175	360	0	0	0	0.443	88.8	32.767891	111.640862	4	21	32.767891	111.640859	0	0	0	0	0	0	0	0	6.9406E+218	0	0
20230809_1337590316	0	5	-0.34458	-0.24953	0.93417	0.432994	9.7816525	-0.03459	360	0	0	0	0.443	88.8	32.767891	111.640862	4	21	32.767891	111.640859	0	0	0	0	0	0	0	0	6.9406E+218	0	0
20230809_1337590317	0	6	-0.15103	-0.24311	0.91835	0.433019	9.7229586	0.026846	360	0	0	0	0.443	88.8	32.767891	111.640862	4	21	32.767891	111.640859	0	0	0	0	0	0	0	0	6.9406E+218	0	0
20230809_1337590319	0	7	0.01649	-0.24295	0.9233	0.367818	9.7815886	-0.034407	360	0	0	0	0.443	88.8	32.767891	111.640862	4	21	32.767891	111.640859	0	0	0	0	0	0	0	0	6.9406E+218	0	0
20230809_1337590320	0	8	0.19497	-0.2342	0.92419	0.432974	9.7815714	0.026992	360	0	0	0	0.443	88.8	32.767891	111.640862	4	21	32.767891	111.640859	0	0	0	0	0	0	0	0	6.9406E+218	0	0
20230809_1337590323	0	9	0.34594	-0.23219	0.9114	0.432974	9.7815714	0.026992	360	0	0	0	0.443	88.8	32.767891	111.640862	4	21	32.767891	111.640859	0	0	0	0	0	0	0	0	6.9406E+218	0	0
20230809_1337590326	0	10	0.48937	-0.23032	0.9104	0.367818	9.7815886	-0.034407	360	0	0	0	0.443	88.8	32.767891	111.640862	4	21	32.767891	111.640859	0	0	0	0	0	0	0	0	6.9406E+218	0	0
20230809_1337590329	0	11	0.60836	-0.22829	0.89438	0.432974	9.7815714	0.026992	360	0	0	0	0.443	88.8	32.767891	111.640862	4	21	32.767891	111.640859	0	0	0	0	0	0	0	0	6.9406E+218	0	0
20230809_1337590330	0	12	0.71415	-0.22745	0.89029	0.432994	9.7816525	-0.03459	360	0	0	0	0.443	88.8	32.767891	111.640862	4	21	32.767891	111.640859	0	0	0	0	0	0	0	0	6.9406E+218	0	0
20230809_1337590331	0	13	0.81277	-0.21994	0.89465	0.432928	9.8401833	0.027137	360	0	0	0	0.443	88.8	32.767891	111.640862	4	21	32.767891	111.640859	0	0	0	0	0	0	0	0	6.9406E+218	0	0
20230809_1337590333	0	14	0.8876	-0.2161	0.88393	0.432928	9.8401833	0.027137	360	0	0	0	0.443	88.8	32.767891	111.640862	4	21	32.767891	111.640859	0	0	0	0	0	0	0	0	6.9406E+218	0	0
20230809_1337590334	0	15	0.93875	-0.2139	0.857	0.432948	9.8402643	-0.034445	360	0	0	0	0.443	88.8	32.767891	111.640862	4	21	32.767891	111.640859	0	0	0	0	0	0	0	0	6.9406E+218	0	0
20230809_1337590336	0	16	0.97932	-0.21169	0.87473	0.432994	9.7816525	-0.03459	360	0	0	0	0.443	88.8	32.767891	111.640862	4	21	32.767891	111.640859	0	0	0	0	0	0	0	0	6.9406E+218	0	0
20230809_1337590338	0	17	1.00609	-0.21375	0.84487	0.432928	9.8401833	0.027137	360	0	0	0	0.443	88.8	32.767891	111.640862	4	21	32.767891	111.640859	0	0	0	0	0	0	0	0	6.9406E+218	0	0
20230809_1337590340	0	18	1.00749	-0.21189	0.87508	0.432948	9.8402643	-0.034445	360	0	0	0	0.443	88.8	32.767891	111.640862	4	21	32.767891	111.640859	0	0	0	0	0	0	0	0	6.9406E+218	0	0
20230809_1337590343	0	19	0.99705	-0.20735	0.80578	0.432928	9.8401833	0.027137	360	0	0	0	0.443	88.8	32.767891	111.640862	4	21	32.767891	111.640859	0	0	0	0	0	0	0	0	6.9406E+218	0	0
20230809_1337590344	0	20	0.95189	-0.20825	0.8411	0.432974	9.7815714	0.026992	360	0	0	0	0.443	88.8	32.767891	111.640862	4	21	32.767891	111.640859	0	0	0	0	0	0	0	0	6.9406E+218	0	0
20230809_1337590346	0	21	0.94234	-0.19649	0.78966	0.432948	9.8402643	-0.034445	360	0	0	0	0.443	88.8	32.767891	111.640862	4	21	32.767891	111.640859	0	0	0	0	0	0	0	0	6.9406E+218	0	0
20230809_1337590347	0	22	0.89447	-0.19627	0.8773	0.432974	9.7815714	0.026992	360	0	0	0	0.443	88.8	32.767891	111.640862	4	21	32.767891	111.640859	0	0	0	0	0	0	0	0	6.9406E+218	0	0
20230809_1337590349	0	23	0.82636	-0.19592	0.77627	0.432948	9.8402643	-0.034445	360	0	0	0	0.443	88.8	32.767891	111.640862	4	21	32.767891	111.640859	0	0	0	0	0	0	0	0	6.9406E+218	0	0
20230809_1337590351	0	24	0.73668	-0.20056	0.81296	0.432974	9.7815714	0.026992	360	0	0	0	0.443	88.8	32.767891	111.640862	4	21	32.767891	111.640859	0	0	0	0	0	0	0	0	6.9406E+218	0	0
20230809_1337590353	0	25	0.67855	-0.19476	0.80029	0.498123	9.8403263	-0.034628	360	0	0	0	0.443	88.8	32.767891	111.640862	4	21	32.767891	111.640859	0	0	0	0	0	0	0	0	6.9406E+218	0	0
20230809_1337590356	0	26	0.58808	-0.19516	0.73886	0.432974	9.7815714	0.026992	360	0	0	0	0.443	88.8	32.767891	111.640862	4	21	32.767891	111.640859	0	0	0	0	0	0	0	0	6.9406E+218	0	0
20230809_1337590358	0	27	0.5094	-0.18579	0.83624	0.432928	9.8401833	0.027137	360	0	0	0	0.443	88.8	32.767891	111.640862	4	21	32.767891	111.640859	0	0	0	0	0	0	0	0	6.9406E+218	0	0
20230809_1337590361	0	28	0.42454	-0.18868	0.75083	0.498149	9.7816334	0.026809	360	0	0	0	0.443	88.8	32.767891	111.640862	4	21	32.767891	111.640859	0	0	0	0	0	0	0	0	6.9406E+218	0	0
20230809_1337590364	0	29	0.35579	-0.17889	0.7674	0.432948	9.8402643	-0.034445	360	0	0	0	0.443	88.8	32.767891	111.640862	4	21	32.767891	111.640859	0	0	0	0	0	0	0	0	6.9406E+218	0	0
20230809_1337590367	0	30	0.26556	-0.18741	0.76948	0.432928	9.8401833	0.027137	360	0	0	0	0.443	88.8	32.767891	111.640862	4	21	32.767891	111.640859	0	0	0	0	0	0	0	0	6.9406E+218	0	0
20230809_1337590369	0	31	0.20168	-0.19924	0.70639	0.498078	9.8989382	-0.034482	360	0	0	0	0.443	88.8	32.767891	111.640862	4	21	32.767891	111.640859	0	0	0	0	0	0	0	0	6.9406E+218	0	0
20230809_1337590372	0	32	-0.27031	-0.16647	0.43736	0.366535	10.7171249	1.6923389	360	0	0	0	0.443	88.8	32.767891	111.640862	4	21	32.767891	111.640859	0	0	0	0	0	0	0	0	6.9406E+218	0	0
20230809_1337590373	0	33	-1.20959	-0.00472	-0.00885	0.431219	11.0679731	2.370481	360	0	0	0	0.443	88.8	32.767891	111.640862	4	21	32.767891	111.640859	0	0	0	0	0	0	0	0	6.9406E+218	0	0
20230809_1337590374	0	34	-0.97001	0.50814	0.02332	0.562555	10.5429277	0.582796	360	0	0	0	0.443	88.8	32.767891	111.640862	4	21	32.767891	111.640859	0	0	0	0	0	0	0	0	6.9406E+218	0	0
20230809_1337590376	0	35	0.38308	0.93771	0.35712	0.628493	9.8405323	-0.096576	360	0	0	0	0.443	88.8	32.767891	111.640862	4	21	32.767891	111.640859	0	0	0	0	0	0	0	0	6.9406E+218	0	0
20230809_1337590377	0	36	0.27904	0.84446	0.53762	0.432869	9.839941	0.211897	360	0	0	0	0.449	88.8	32.767891	111.640862	4	21	32.767891	111.640859	0	0	0	0	0	0	0	0	6.9406E+218	0	0
20230809_1337590379	0	37	-0.56835	0.74751	0.31313	0.366998	10.2486305	1.383243	360	0	0	0	0.449	88.8	32.767891	111.640862	4	21	32.767891	111.640859	0	0	0	0	0	0	0	0	6.9406E+218	0	0
20230809_1337590380	0	38	-1.16292	0.94048	-0.25295	0.431957	10.4242067	1.629843	360	0	0	0	0.449	88.8	32.767891	111.640862	4	21	32.767891	111.640859	0	0	0	0	0	0	0	0	6.9406E+218	0	0
20230809_1337590381	0	39	-0.66825	1.40495	-0.74832	0.497695	9.9561787	1.0126311	360	0	0	0	0.449	88.8	32.767891	111.640862	4	21	32.767891	111.640859	0	0	0	0	0	0	0	0	6.9406E+218	0	0
20230809_1337590382	0	40	-0.55902	1.57121	-0.45755	0.563361	9.6054554	0.334123	360	0	0	0	0.449	88.8	32.767891	111.640862	4	21	32.767891	111.640859	0	0	0	0	0	0	0	0	6.9406E+218	0	0
20230809_1337590383	0	41	-0.74968	1.42429	-0.01536	0.498535	9.4892178	-0.46658	360	0	0	0	0.449	88.8	32.767891	111.640862	4	21	32.767891	111.640859	0	0	0	0	0	0	0	0	6.9406E+218	0	0
20230809_1337590385	0	42	-0.53179	1.2938	0.14591	0.433047	9.8406668	-0.342359	360	0	0	0	0.449	88.8	32.767891	111.640862	4	21	32.767891	111.640859	0	0	0	0	0	0	0	0	6.9406E+218	0	0
20230809_1337590385	0	43	-0.08599	1.35563	-0.23653	0.367492	10.0742474	0.274248	360	0	0	0	0.449	88.8	32.767891	111.640862	4	21	32.767891	111.640859	0	0	0	0	0	0	0	0	6.9406E+218	0	0
20230809_1337590386	0	44	-0.06234	1.51248	-0.72619	0.367234	10.0731983	1.074874	360	0	0	0	0.449	88.8	32.767891	111.640862	4	21	32.767891	111.640859	0	0	0	0	0	0	0	0	6.9406E+218	0	0
20230809_1337590388	0	45	-0.47478	1.60705	-0.88178	0.497851	9.7804232	0.950608	360	0	0	0	0.449	88.8	32.767891	111.640862	4	21	32.767891	111.640859	0	0	0	0	0	0	0	0	6.9406E+218	0	0
20230809_1337590389	0	46	-0.32998	1.66215	-0.54884	0.498271	9.5469418	0.210987	360	0	0	0	0.449	88.8	32.767891	111.640862	4	21	32.767891	111.640859	0	0	0	0	0	0	0	0	6.9406E+218	0	0
20230809_1337590390	0	47	0.33484	1.76216	-0.23912	0.498359	9.6648932	-0.342978	360	0	0	0	0.449	88.8	32.767891	111.640862	4	21	32.767891	111.640859	0	0	0	0	0	0	0	0	6.9406E+218	0	0
20230809_1337590391	0	48	0.62282	1.70452	-0.27698	0.432766	10.0747128	-0.033863	360	0	0	0	0.449	88.8	32.767891	111.640862	4	21	32.767891	111.640859	0	0	0	0	0	0	0	0	6.9406E+218	0	0
20230809_1337590392	0	49	0.43001	1.65466	-0.54973	0.367421	10.1915522	0.212952	360	0	0	0	0.449	88.8	32.767891	111.640862	4	21	32.767891	111.640859	0	0	0	0	0	0	0	0	6.9406E+218	0	0
20230809_1337590392	0	50	0.51561	1.72787	-0.91036	0.432568	10.0739059	0.581998	360	0	0	0	0.449	88.8	32.767891	111.640862	4	21	32.767891	111.640859	0	0	0	0	0	0	0	0	6.9406E+218	0	0
20230809_1337590393	0	51	0.67595	1.84588	-0.82998	0.432749	9.8394566	0.581417	360	0	0	0	0.449	88.8	32.767891	111.640862	4	21	32.767891	111.640859	0	0	0	0	0	0	0	0	6.9406E+218	0	0
20230809_1337590394	0	52	0.97025	1.96905	-0.67865	0.49801	9.7810678	0.457915	360	0	0	0	0.449	88.8	32.767891	111.640862	4	21	32.767891	111.640859	0	0	0	0	0	0	0	0	6.9406E+218	0	0
20230809_1337590395	0	53	1.00083	2.00277	-0.47405	0.432803	9.8984728	0.273629	360	0	0	0	0.449	88.8	32.767891	111.640862	4	21	32.767891	111.640859	0	0	0	0	0	0	0	0	6.9406E+218	0	0
20230809_1337590395	0	54	1.02375	1.9961	-0.72802	0.367486	10.1330204	0.15122	360	0	0	0	0.449	88.8	32.767891	111.640862	4	21	32.767891	111.640859	0	0	0	0	0	0	0	0	6.9406E+218	0	0
20230809_1337590396	0	55	1.06041	2.05289	-1.07268	0.367472	10.0741663	0.335835	360	0	0	0	0.449	88.8	32.767891	111.640862	4	21	32.767891	111.640859	0	0	0	0	0	0	0	0	6.9406E+218	0	0
20230809_1337590397	0	56	0.98027	2.07765	-1.14552	0.432874	9.781167	0.334925	360	0	0	0	0.449	88.8	32.767891	111.640862	4	21	32.767891	111.640859	0	0	0	0	0	0	0	0	6.9406E+218	0	0
20230809_1337590399	0	57	1.107	2.15918	-0.96941	0.498336	9.4884109	0.149255	360	0	0	0	0.449	88.8	32.767891	111.640862	4	21	32.767891	111.640859	0	0	0	0	0	0	0	0	6.9406E+218	0	0
20230809_1337590400	0	58	1.51595	2.22907	-0.70693	0.433226	9.4298172	0.087706	360	0	0	0	0.449	88.8	32.767891	111.640862	4	21	32.767891	111.640859	0	0	0	0	0	0	0	0	6.9406E+218	0	0
20230809_1337590401	0	59	1.50899	2.25437	-0.58518	0.367835	9.6052675	0.334671	360	0	0	0	0.449	88.8	32.767891	111.640862	4	21	32.767891	111.640859	0	0	0	0	0	0	0	0	6.9406E+218	0	0
20230809_1337590402	0	60	1.31156	2.26149	-0.92082	0.367764	9.7225733	0.273376	360	0	0	0	0.449	88.8	32.767891	111.640862	4	21	32.767891	111.640859	0	0	0	0	0	0	0	0	6.9406E+218	0	0
20230809_1337590403	0	61	1.14202	2.24512	-1.08622	0.367844	9.7228956	0.027029	360	0	0	0	0.449	88.8	32.767891	111.640862	4	21	32.767891	111.640859	0	0	0	0	0	0	0	0	6.9406E+218	0	0
20230809_1337590404	0	62	1.11236	2.23088	-1.05038	0.433104	9.6645079	-0.096464	360	0	0	0	0.449	88.8	32.767891	111.640862	4	21	32.767891	111.640859	0	0	0	0	0	0	0	0	6.9406E+218	0	0
20230809_1337590406	0	63	1.01373	2.1708	-0.85508	0.433104	9.6645079	-0.096464	360	0	0	0	0.449	88.8	32.767891	111.640862	4	21	32.767891	111.640859	0	0	0	0	0	0	0	0	6.9406E+218	0	0
20230809_1337590408	0	64	1.10047	2.15912	-0.68538	0.432948	9.8402643	-0.034445	360	0	0	0	0.449	88.8	32.767891	111.640862	4	21	32.767891	111.640859	0	0	0	0	0	0	0	0	6.9406E+218	0	0
20230809_1337590410	0	65	1.16874	2.21961	-0.79947	0.367623	9.9571838	0.150784	360	0	0	0	0.449	88.8	32.767891	111.640862	4	21	32.767891	111.640859	0	0	0	0	0	0	0	0	6.9406E+218	0	0
20230809_1337590411	0	66	0.98772	2.23976	-1.03	0.367472	10.0741663	0.335835	360	0	0	0	0.449	88.8	32.767891	111.640862	4	21	32.767891	111.640859	0	0	0	0	0	0	0	0	6.9406E+218	0	0
20230809_1337590413	0	67	0.62866	2.24806	-1.12052	0.432843	9.898634	0.150456	360	0	0	0	0.449	88.8	32.767891	111.640862	4	21	32.767891	111.640859	0	0	0	0	0	0	0	0	6.9406E+218	0	0
20230809_1337590414	0	68	0.46321	2.22091	-1.02087	0.432968	9.8403454	-0.096028	360	0	0	0	0.449	88.8	32.767891	111.640862	4	21	32.767891	111.640859	0	0	0	0	0	0	0	0	6.9406E+218	0	0
20230809_1337590418	0	69	0.56143	2.19859	-0.85123	0.432982	9.8991985	-0.280631	360	0	0	0	0.449	88.8	32.767891	111.640862	4	21	32.767891	111.640859	0	0	0	0	0	0	0	0	6.9406E+218	0	0
20230809_1337590420	0	70	0.57351	2.17583	-0.81474	0.367637	10.0160379	-0.033826	360	0	0	0	0.449	88.8	32.767891	111.640862	4	21	32.767891	111.640859	0	0	0	0	0	0	0	0	6.9406E+218	0	0
20230809_1337590422	0	71	0.34808	2.15507	-0.94166	0.367512	10.0743284	0.212662	360	0	0	0	0.449	88.8	32.767891	111.640862	4	21	32.767891	111.640859	0	0	0	0	0	0	0	0	6.9406E+218	0	0
20230809_1337590424	0	72	0.07748	2.1911	-1.07874	0.367537	10.0156345	0.274103	360	0	0	0	0.449	88.8	32.767891	111.640862	4	21	32.767891	111.640859	0	0	0	0	0	0	0	0	6.9406E+218	0	0
20230809_1337590425	0	73	-0.117	2.24455	-1.08373	0.432823	9.8985529	0.212042	360	0	0	0	0.449	88.8	32.767891	111.640862	4	21	32.767891	111.640859	0	0	0	0	0	0	0	0	6.9406E+218	0	0
20230809_1337590429	0	74	-0.2582	2.24336	-0.98274	0.432883	9.8987951	0.027283	360	0	0	0	0.449	88.8	32.767891	111.640862	4	21	32.767891	111.640859	0	0	0	0	0	0	0	0	6.9406E+218	0	0
20230809_1337590430	0	75	-0.25851	2.20696	-0.93779	0.367833	9.8404436	-0.21901	360	0	0	0	0.449	88.8	32.767891	111.640862	4	21	32.767891	111.640859	0	0	0	0	0	0	0	0	6.9406E+218	0	0
20230809_1337590431	0	76	-0.20537	2.15911	-0.97811	0.367793	9.8402824	-0.095845	360	0	0	0	0.449	88.8	32.767891	111.640862	4	21	32.767891	111.640859	0	0	0	0	0	0	0	0	6.9406E+218	0	0
20230809_1337590438	0	77	-0.22651	2.14854	-1.09912	0.367799	9.7815094	0.027175	360	0	0	0	0.449	88.8	32.767891	111.640862	4	21	32.767891	111.640859	0	0	0	0	0	0	0	0	6.9406E+218	0	0
20230809_1337590443	0	78	-0.40515	2.16552	-1.11016	0.43303	9.6054106	0.272902	360	0	0	0	0.449	88.8	32.767891	111.640862	4	21	32.767891	111.640859	0	0	0	0	0	0	0	0	6.9406E+218	0	0
20230809_1337590445	0	79	-0.50604	2.20808	-1.00012	0.43307	9.6055727	0.149729	360	0	0	0	0.449	88.8	32.767891	111.640862	4	21	32.767891	111.640859	0	0	0	0	0	0	0	0	6.9406E+218	0	0
20230809_1337590446	0	80	-0.4012	2.24724	-0.87588	0.367889	9.6642838	0.026884	360	0	0	0	0.449	88.8	32.767891	111.640862	4	21	32.767891	111.640859	0	0	0	0	0	0	0	0	6.9406E+218	0	0
20230809_1337590451	0	81	-0.2635	2.21726	-0.85692	0.367864	9.7229767	-0.034553	360	0	0	0	0.449	88.8	32.767891	111.640862	4	21	32.767891	111.640859	0	0	0	0	0	0	0	0	6.9406E+218	0	0
20230809_1337590457	0	82	-0.14462	2.17511	-0.94024	0.432968	9.8403454	-0.096028	360	0	0	0	0.449	88.8	32.767891	111.640862	4	21	32.767891	111.640859	0	0	0	0	0	0	0	0	6.9406E+218	0	0
20230809_1337590462	0	83	-0.15207	2.14231	-1.02216	0.367708	9.8987331	0.027466	360	0	0	0	0.449	88.8	32.767891	111.640862	4	21	32.767891	111.640859	0	0	0	0	0	0	0	0	6.9406E+218	0	0
20230809_1337590463	0	84	-0.17433	2.15661	-1.00255	0.367688	9.8986521	0.089052	360	0	0	0	0.449	88.8	32.767891	111.640862	4	21	32.767891	111.640859	0	0	0	0	0	0	0	0	6.9406E+218	0	0
20230809_1337590464	0	85	-0.08365	2.1939	-0.94402	0.432823	9.8985529	0.212042	360	0	0	0	0.449	88.8	32.767891	111.640862	4	21	32.767891	111.640859	0	0	0	0	0	0	0	0	6.9406E+218	0	0
20230809_1337590465	0	86	0.10963	2.21598	-0.90488	0.367662	9.957345	0.027611	360	0	0	0	0.449	88.8	32.767891	111.640862	4	21	32.767891	111.640859	0	0	0	0	0	0	0	0	6.9406E+218	0	0
20230809_1337590467	0	87	0.38119	2.21317	-0.97945	0.367662	9.957345	0.027611	360	0	0	0	0.449	88.8	32.767891	111.640862	4	21	32.767891	111.640859	0	0	0	0	0	0	0	0	6.9406E+218	0	0
20230809_1337590470	0	88	0.54194	2.17488	-1.08088	0.442131	9.9616213	-0.095976	360	0	0	0	0.449	88.8	32.767891	111.640862	4	21	32.767891	111.640859	0	0	0	0	0	0	0	0	6.9406E+218	0	0
20230809_1337590471	0	89	0.5292	2.1506	-1.07782	0.377007	9.8441734	0.02708	360	0	0	0	0.449	88.8	32.767891	111.640862	4	21	32.767891	111.640859	0	0	0	0	0	0	0	0	6.9406E+218	0	0
20230809_1337590473	0	90	0.43668	2.14188	-1.01198	0.442208	9.7855415	0.088339	360	0	0	0	0.449	88.8	32.767891	111.640862	4	21	32.767891	111.640859	0	0	0	0	0	0	0	0	6.9406E+218	0	0
20230809_1337590479	0	91	0.46436	2.1679	-0.94267	0.377012	9.7853994	0.150108	360	0	0	0	0.449	88.8	32.767891	111.640862	4	21	32.767891	111.640859	0	0	0	0	0	0	0	0	6.9406E+218	0	0
20230809_1337590483	0	92	0.5967	2.1976	-0.94093	0.376987	9.8440924	0.088667	360	0	0	0	0.449	88.8	32.767891	111.640862	4	21	32.767891	111.640859	0	0	0	0	0	0	0	0	6.9406E+218	0	0
20230809_1337590485	0	93	0.74541	2.19616	-1.03762	0.376987	9.8440924	0.088667	360	0	0	0	0.449	88.8	32.767891	111.640862	4	21	32.767891	111.640859	0	0	0	0	0	0	0	0	6.9406E+218	0	0
20230809_1337590486	0	94	0.82774	2.18745	-1.08943	0.377098	9.7269478	0.02679	360	0	0	0	0.449	88.8	32.767891	111.640862	4	21	32.767891	111.640859	0	0	0	0	0	0	0	0	6.9406E+218	0	0
20230809_1337590489	0	95	0.79324	2.15722	-1.05203	0.377098	9.7269478	0.02679	360	0	0	0	0.449	88.8	32.767891	111.640862	4	21	32.767891	111.640859	0	0	0	0	0	0	0	0	6.9406E+218	0	0
20230809_1337590492	0	166815	0.05043	0.33887	-0.05584	0.311959	9.7860022	0.212289	360	0	0	0	0.449	88.8	32.767891	111.640862	4	21	32.767891	111.640859	0	0	0	0	0	0	0	0	6.9406E+218	0	0
20230809_1337590493	0	166816	0.04773	0.34292	-0.05375	0.311913	9.844614	0.212434	360	0	0	0	0.449	88.8	32.767891	111.640862	4	21	32.767891	111.640859	0	0	0	0	0	0	0	0	6.9406E+218	0	0
20230809_1337590494	0	166817	0.047	0.3477	-0.05264	0.311959	9.7860022	0.212289	360	0	0	0	0.449	88.8	32.767891	111.640862	4	21	32.767891	111.640859	0	0	0	0	0	0	0	0	6.9406E+218	0	0
20230809_1337590495	0	166818	0.04355	0.35148	-0.05072	0.311913	9.844614	0.212434	360	0	0	0	0.449	88.8	32.767891	111.640862	4	21	32.767891	111.640859	0	0	0	0	0	0	0	0	6.9406E+218	0	0
20230809_1337590497	0	166819	0.03999	0.35462	-0.04816	0.311939	9.7859211	0.273876	360	0	0	0	0.449	88.8	32.767891	111.640862	4	21	32.767891	111.640859	0	0	0	0	0	0	0	0	6.9406E+218	0	0
20230809_1337590501	0	166820	0.03644	0.35871	-0.04606	0.311959	9.7860022	0.212289	360	0	0	0	0.449	88.8	32.767891	111.640862	4	21	32.767891	111.640859	0	0	0	0	0	0	0	0	6.9406E+218	0	0
20230809_1337590503	0	166821	0.03144	0.36207	-0.04294	0.311913	9.844614	0.212434	360	0	0	0	0.449	88.8	32.767891	111.640862	4	21	32.767891	111.640859	0	0	0	0	0	0	0	0	6.9406E+218	0	0
20230809_1337590504	0	166822	0.02595	0.36502	-0.04114	0.246783	9.7859402	0.212472	360	0	0	0	0.449	88.8	32.767891	111.640862	4	21	32.767891	111.640859	0	0	0	0	0	0	0	0	6.9406E+218	0	0
20230809_1337590507	0	166823	0.02042	0.36746	-0.03717	0.311913	9.844614	0.212434	360	0	0	0	0.449	88.8	32.767891	111.640862	4	21	32.767891	111.640859	0	0	0	0	0	0	0	0	6.9406E+218	0	0
20230809_1337590510	0	166824	0.01342	0.36989	-0.03514	0.311978	9.7860832	0.150702	360	0	0	0	0.449	88.8	32.767891	111.640862	4	21	32.767891	111.640859	0	0	0	0	0	0	0	0	6.9406E+218	0	0
20230809_1337590511	0	166825	0.00611	0.37206	-0.03198	0.311959	9.7860022	0.212289	360	0	0	0	0.449	88.8	32.767891	111.640862	4	21	32.767891	111.640859	0	0	0	0	0	0	0	0	6.9406E+218	0	0
20230809_1337590513	0	166826	-0.00028	0.37368	-0.02887	0.311913	9.844614	0.212434	360	0	0	0	0.449	88.8	32.767891	111.640862	4	21	32.767891	111.640859	0	0	0	0	0	0	0	0	6.9406E+218	0	0
20230809_1337590514	0	166827	-0.00803	0.37517	-0.02634	0.311959	9.7860022	0.212289	360	0	0	0	0.449	88.8	32.767891	111.640862	4	21	32.767891	111.640859	0	0	0	0	0	0	0	0	6.9406E+218	0	0
20230809_1337590516	0	166828	-0.0164	0.37603	-0.02242	0.311913	9.844614	0.212434	360	0	0	0	0.449	88.8	32.767891	111.640862	4	21	32.767891	111.640859	0	0	0	0	0	0	0	0	6.9406E+218	0	0
20230809_1337590519	0	166829	-0.02464	0.37587	-0.02044	0.311959	9.7860022	0.212289	360	0	0	0	0.449	88.8	32.767891	111.640862	4	21	32.767891	111.640859	0	0	0	0	0	0	0	0	6.9406E+218	0	0
20230809_1337590520	0	166830	-0.03349	0.37657	-0.0166	0.311959	9.7860022	0.212289	360	0	0	0	0.449	88.8	32.767891	111.640862	4	21	32.767891	111.640859	0	0	0	0	0	0	0	0	6.9406E+218	0	0
20230809_1337590522	0	166831	-0.04254	0.37644	-0.01491	0.311933	9.8446951	0.150848	360	0	0	0	0.449	88.8	32.767891	111.640862	4	21	32.767891	111.640859	0	0	0	0	0	0	0	0	6.9406E+218	0	0
20230809_1337590523	0	166832	-0.05178	0.37558	-0.01185	0.311959	9.7860022	0.212289	360	0	0	0	0.449	88.8	32.767891	111.640862	4	21	32.767891	111.640859	0	0	0	0	0	0	0	0	6.9406E+218	0	0
20230809_1337590524	0	166833	-0.06146	0.37483	-0.00933	0.311913	9.844614	0.212434	360	0	0	0	0.449	88.8	32.767891	111.640862	4	21	32.767891	111.640859	0	0	0	0	0	0	0	0	6.9406E+218	0	0
20230809_1337590525	0	166834	-0.07226	0.37346	-0.00733	0.311959	9.7860022	0.212289	360	0	0	0	0.449	88.8	32.767891	111.640862	4	21	32.767891	111.640859	0	0	0	0	0	0	0	0	6.9406E+218	0	0
20230809_1337590526	0	166835	-0.08195	0.37189	-0.00439	0.311933	9.8446951	0.150848	360	0	0	0	0.449	88.8	32.767891	111.640862	4	21	32.767891	111.640859	0	0	0	0	0	0	0	0	6.9406E+218	0	0
20230809_1337590528	0	166836	-0.09323	0.37024	-0.00286	0.246783	9.7859402	0.212472	360	0	0	0	0.449	88.8	32.767891	111.640862	4	21	32.767891	111.640859	0	0	0	0	0	0	0	0	6.9406E+218	0	0
20230809_1337590531	0	166837	-0.10368	0.36785	0.00008	0.311959	9.7860022	0.212289	360	0	0	0	0.449	88.8	32.767891	111.640862	4	21	32.767891	111.640859	0	0	0	0	0	0	0	0	6.9406E+218	0	0
20230809_1337590532	0	166838	-0.11537	0.36494	0.00087	0.311933	9.8446951	0.150848	360	0	0	0	0.449	88.8	32.767891	111.640862	4	21	32.767891	111.640859	0	0	0	0	0	0	0	0	6.9406E+218	0	0
20230809_1337590539	0	166839	-0.12744	0.36214	0.00307	0.311959	9.7860022	0.212289	360	0	0	0	0.447	88.8	32.767891	111.640862	4	21	32.767891	111.640859	0	0	0	0	0	0	0	0	6.9406E+218	0	0
20230809_1337590549	0	166840	-0.1388	0.35871	0.00415	0.311933	9.8446951	0.150848	360	0	0	0	0.447	88.8	32.767891	111.640862	4	21	32.767891	111.640859	0	0	0	0	0	0	0	0	6.9406E+218	0	0
20230809_1337590559	0	166841	-0.15247	0.35552	0.00519	0.311959	9.7860022	0.212289	360	0	0	0	0.447	88.8	32.767891	111.640862	4	21	32.767891	111.640859	0	0	0	0	0	0	0	0	6.9406E+218	0	0
20230809_1337590570	0	166842	-0.16465	0.35168	0.00625	0.311913	9.844614	0.212434	360	0	0	0	0.447	88.8	32.767891	111.640862	4	21	32.767891	111.640859	0	0	0	0	0	0	0	0	6.9406E+218	0	0
20230809_1337590581	0	166843	-0.17827	0.34756	0.00645	0.311978	9.7860832	0.150702	360	0	0	0	0.447	88.8	32.767891	111.640862	4	21	32.767891	111.640859	0	0	0	0	0	0	0	0	6.9406E+218	0	0
20230809_1337590590	0	166844	-0.1921	0.34366	0.00773	0.311913	9.844614	0.212434	360	0	0	0	0.447	88.8	32.767891	111.640862	4	21	32.767891	111.640859	0	0	0	0	0	0	0	0	6.9406E+218	0	0
20230809_1337590601	0	166845	-0.20676	0.33881	0.00705	0.311978	9.7860832	0.150702	360	0	0	0	0.447	88.8	32.767891	111.640862	4	21	32.767891	111.640859	0	0	0	0	0	0	0	0	6.9406E+218	0	0
20230809_1337590609	0	166846	-0.22119	0.33462	0.00792	0.311913	9.844614	0.212434	360	0	0	0	0.447	88.8	32.767891	111.640862	4	21	32.767891	111.640859	0	0	0	0	0	0	0	0	6.9406E+218	0	0
20230809_1337590621	0	166847	-0.23658	0.32948	0.00692	0.311933	9.8446951	0.150848	360	0	0	0	0.447	88.8	32.767891	111.640862	4	21	32.767891	111.640859	0	0	0	0	0	0	0	0	6.9406E+218	0	0
20230809_1337590629	0	166848	-0.25244	0.32454	0.00663	0.246783	9.7859402	0.212472	360	0	0	0	0.447	88.8	32.767891	111.640862	4	21	32.767891	111.640859	0	0	0	0	0	0	0	0	6.9406E+218	0	0
20230809_1337590639	0	166849	-0.26827	0.31929	0.00585	0.311933	9.8446951	0.150848	360	0	0	0	0.447	88.8	32.767891	111.640862	4	21	32.767891	111.640859	0	0	0	0	0	0	0	0	6.9406E+218	0	0
20230809_1337590649	0	166850	-0.28545	0.31333	0.00501	0.311959	9.7860022	0.212289	360	0	0	0	0.447	88.8	32.767891	111.640862	4	21	32.767891	111.640859	0	0	0	0	0	0	0	0	6.9406E+218	0	0
20230809_1337590659	0	166851	-0.30213	0.30816	0.00397	0.311933	9.8446951	0.150848	360	0	0	0	0.447	88.8	32.767891	111.640862	4	21	32.767891	111.640859	0	0	0	0	0	0	0	0	6.9406E+218	0	0
20230809_1337590670	0	166852	-0.32059	0.30231	0.00234	0.311913	9.844614	0.212434	360	0	0	0	0.447	88.8	32.767891	111.640862	4	21	32.767891	111.640859	0	0	0	0	0	0	0	0	6.9406E+218	0	0
20230809_1337590682	0	166853	-0.33731	0.29655	0.00136	0.311978	9.7860832	0.150702	360	0	0	0	0.447	88.8	32.767891	111.640862	4	21	32.767891	111.640859	0	0	0	0	0	0	0	0	6.9406E+218	0	0
20230809_1337590689	0	166854	-0.3569	0.29071	-0.00083	0.311913	9.844614	0.212434	360	0	0	0	0.447	88.8	32.767891	111.640862	4	21	32.767891	111.640859	0	0	0	0	0	0	0	0	6.9406E+218	0	0
20230809_1337590707	0	166855	-0.37459	0.28385	-0.00221	0.311978	9.7860832	0.150702	360	0	0	0	0.447	88.8	32.767891	111.640862	4	21	32.767891	111.640859	0	0	0	0	0	0	0	0	6.9406E+218	0	0
20230809_1337590708	0	166856	-0.39388	0.27784	-0.00474	0.311913	9.844614	0.212434	360	0	0	0	0.447	88.8	32.767891	111.640862	4	21	32.767891	111.640859	0	0	0	0	0	0	0	0	6.9406E+218	0	0
20230809_1337590719	0	166857	-0.41324	0.27138	-0.00643	0.311933	9.8446951	0.150848	360	0	0	0	0.447	88.8	32.767891	111.640862	4	21	32.767891	111.640859	0	0	0	0	0	0	0	0	6.9406E+218	0	0
20230809_1337590729	0	166858	-0.4339	0.26455	-0.00937	0.246783	9.7859402	0.212472	360	0	0	0	0.432	88.8	32.767891	111.640862	4	21	32.767891	111.640859	0	0	0	0	0	0	0	0	6.9406E+218	0	0
20230809_1337590762	0	166859	-0.45259	0.25798	-0.01118	0.311913	9.844614	0.212434	360	0	0	0	0.432	88.8	32.767891	111.640862	4	21	32.767891	111.640859	0	0	0	0	0	0	0	0	6.9406E+218	0	0
20230809_1337590774	0	166860	-0.47332	0.25096	-0.014	0.311933	9.8446951	0.150848	360	0	0	0	0.432	88.8	32.767891	111.640862	4	21	32.767891	111.640859	0	0	0	0	0	0	0	0	6.9406E+218	0	0
20230809_1337590777	0	166861	-0.49314	0.24403	-0.01635	0.311959	9.7860022	0.212289	360	0	0	0	0.432	88.8	32.767891	111.640862	4	21	32.767891	111.640859	0	0	0	0	0	0	0	0	6.9406E+218	0	0
20230809_1337590779	0	166862	-0.51338	0.23729	-0.01916	0.311933	9.8446951	0.150848	360	0	0	0	0.432	88.8	32.767891	111.640862	4	21	32.767891	111.640859	0	0	0	0	0	0	0	0	6.9406E+218	0	0
20230809_1337590780	0	166863	-0.53409	0.22996	-0.02185	0.311959	9.7860022	0.212289	360	0	0	0	0.432	88.8	32.767891	111.640862	4	21	32.767891	111.640859	0	0	0	0	0	0	0	0	6.9406E+218	0	0
20230809_1337590790	0	166864	-0.55471	0.22289	-0.02536	0.311933	9.8446951	0.150848	360	0	0	0	0.432	88.8	32.767891	111.640862	4	21	32.767891	111.640859	0	0	0	0	0	0	0	0	6.9406E+218	0	0
20230809_1337590811	0	166865	-0.57516	0.21537	-0.0275	0.311913	9.844614	0.212434	360	0	0	0	0.432	88.8	32.767891	111.640862	4	21	32.767891	111.640859	0	0	0	0	0	0	0	0	6.9406E+218	0	0
20230809_1337590812	0	166866	-0.59514	0.20842	-0.03201	0.246783	9.7859402	0.212472	360	0	0	0	0.432	88.8	32.767891	111.640862	4	21	32.767891	111.640859	0	0	0	0	0	0	0	0	6.9406E+218	0	0
20230809_1337590818	0	166867	-0.61585	0.20094	-0.03378	0.311933	9.8446951	0.150848	360	0	0	0	0.432	88.8	32.767891	111.640862	4	21	32.767891	111.640859	0	0	0	0	0	0	0	0	6.9406E+218	0	0
20230809_1337590828	0	166868	-0.63501	0.19386	-0.03859	0.311913	9.844614	0.212434	360	0	0	0	0.432	88.8	32.767891	111.640862	4	21	32.767891	111.640859	0	0	0	0	0	0	0	0	6.9406E+218	0	0
20230809_1337590841	0	166869	-0.6542	0.18642	-0.04072	0.311959	9.7860022	0.212289	360	0	0	0	0.432	88.8	32.767891	111.640862	4	21	32.767891	111.640859	0	0	0	0	0	0	0	0	6.9406E+218	0	0
20230809_1337590850	0	166870	-0.67549	0.17837	-0.04461	0.311913	9.844614	0.212434	360	0	0	0	0.432	88.8	32.767891	111.640862	4	21	32.767891	111.640859	0	0	0	0	0	0	0	0	6.9406E+218	0	0
20230809_1337590860	0	166871	-0.69191	0.17154	-0.04793	0.311978	9.7860832	0.150702	360	0	0	0	0.432	88.8	32.767891	111.640862	4	21	32.767891	111.640859	0	0	0	0	0	0	0	0	6.9406E+218	0	0
20230809_1337590873	0	166872	-0.71222	0.16455	-0.05158	0.311913	9.844614	0.212434	360	0	0	0	0.444	88.8	32.767891	111.640862	4	21	32.767891	111.640859	0	0	0	0	0	0	0	0	6.9406E+218	0	0
20230809_1337590878	0	166873	-0.72953	0.15712	-0.05494	0.311913	9.844614	0.212434	360	0	0	0	0.444	88.8	32.767891	111.640862	4	21	32.767891	111.640859	0	0	0	0	0	0	0	0	6.9406E+218	0	0
20230809_1337590888	0	166874	-0.7483	0.1502	-0.05896	0.246783	9.7859402	0.212472	360	0	0	0	0.444	88.8	32.767891	111.640862	4	21	32.767891	111.640859	0	0	0	0	0	0	0	0	6.9406E+218	0	0
20230809_1337590898	0	166875	-0.76436	0.14349	-0.06232	0.311913	9.844614	0.212434	360	0	0	0	0.444	88.8	32.767891	111.640862	4	21	32.767891	111.640859	0	0	0	0	0	0	0	0	6.9406E+218	0	0
20230809_1337590910	0	166876	-0.78068	0.13609	-0.06576	0.311959	9.7860022	0.212289	360	0	0	0	0.444	88.8	32.767891	111.640862	4	21	32.767891	111.640859	0	0	0	0	0	0	0	0	6.9406E+218	0	0
20230809_1337590923	0	166877	-0.79719	0.12928	-0.06934	0.311913	9.844614	0.212434	360	0	0	0	0.444	88.8	32.767891	111.640862	4	21	32.767891	111.640859	0	0	0	0	0	0	0	0	6.9406E+218	0	0
20230809_1337590929	0	166878	-0.81133	0.12245	-0.07307	0.311959	9.7860022	0.212289	360	0	0	0	0.444	88.8	32.767891	111.640862	4	21	32.767891	111.640859	0	0	0	0	0	0	0	0	6.9406E+218	0	0
20230809_1337590941	0	166879	-0.82589	0.11611	-0.07656	0.311913	9.844614	0.212434	360	0	0	0	0.444	88.8	32.767891	111.640862	4	21	32.767891	111.640859	0	0	0	0	0	0	0	0	6.9406E+218	0	0
20230809_1337590950	0	166880	-0.83804	0.10995	-0.07984	0.246783	9.7859402	0.212472	360	0	0	0	0.444	88.8	32.767891	111.640862	4	21	32.767891	111.640859	0	0	0	0	0	0	0	0	6.9406E+218	0	0
20230809_1337590958	0	166881	-0.85082	0.10334	-0.0841	0.311913	9.844614	0.212434	360	0	0	0	0.444	88.8	32.767891	111.640862	4	21	32.767891	111.640859	0	0	0	0	0	0	0	0	6.9406E+218	0	0
20230809_1337590969	0	166882	-0.86337	0.09761	-0.08645	0.311959	9.7860022	0.212289	360	0	0	0	0.444	88.8	32.767891	111.640862	4	21	32.767891	111.640859	0	0	0	0	0	0	0	0	6.9406E+218	0	0
20230809_1337590981	0	166883	-0.87199	0.09233	-0.0911	0.311913	9.844614	0.212434	360	0	0	0	0.444	88.8	32.767891	111.640862	4	21	32.767891	111.640859	0	0	0	0	0	0	0	0	6.9406E+218	0	0
20230809_1337590988	0	166884	-0.88184	0.08656	-0.09334	0.311959	9.7860022	0.212289	360	0	0	0	0.444	88.8	32.767891	111.640862	4	21	32.767891	111.640859	0	0	0	0	0	0	0	0	6.9406E+218	0	0
20230809_1338000011	0	166885	-0.88883	0.08162	-0.0972	0.311939	9.7859211	0.273876	360	0	0	0	0.444	88.8	32.767891	111.640862	4	21	32.767891	111.640859	0	0	0	0	0	0	0	0	6.9406E+218	0	0
20230809_1338000013	0	166886	-0.89724	0.07626	-0.10043	0.246738	9.844552	0.212617	360	0	0	0	0.444	88.8	32.767891	111.640862	4	21	32.767891	111.640859	0	0	0	0	0	0	0	0	6.9406E+218	0	0
20230809_1338000018	0	166887	-0.90148	0.07201	-0.1033	0.311959	9.7860022	0.212289	360	0	0	0	0.444	88.8	32.767891	111.640862	4	21	32.767891	111.640859	0	0	0	0	0	0	0	0	6.9406E+218	0	0
20230809_1338000029	0	166888	-0.90617	0.06777	-0.10706	0.311893	9.8445435	0.274015	360	0	0	0	0.444	88.8	32.767891	111.640862	4	21	32.767891	111.640859	0	0	0	0	0	0	0	0	6.9406E+218	0	0
20230809_1338000039	0	166889	-0.9108	0.06317	-0.10916	0.311959	9.7860117	0.212283	360	0	0	0	0.444	88.8	32.767891	111.640862	4	21	32.767891	111.640859	0	0	0	0	0	0	0	0	6.9406E+218	0	0
20230809_1338000050	0	166890	-0.91175	0.05986	-0.11292	0.311939	9.7859306	0.27387	360	0	0	0	0.444	88.8	32.767891	111.640862	4	21	32.767891	111.640859	0	0	0	0	0	0	0	0	6.9406E+218	0	0
20230809_1338000061	0	166891	-0.91321	0.05607	-0.11488	0.311959	9.7860117	0.212283	360	0	0	0	0.445	88.8	32.767891	111.640862	4	21	32.767891	111.640859	0	0	0	0	0	0	0	0	6.9406E+218	0	0
20230809_1338000069	0	166892	-0.91232	0.05357	-0.11822	0.246718	9.8444815	0.274198	360	0	0	0	0.445	88.8	32.767891	111.640862	4	21	32.767891	111.640859	0	0	0	0	0	0	0	0	6.9406E+218	0	0
20230809_1338000078	0	166893	-0.91109	0.05081	-0.12047	0.311959	9.7860117	0.212283	360	0	0	0	0.445	88.8	32.767891	111.640862	4	21	32.767891	111.640859	0	0	0	0	0	0	0	0	6.9406E+218	0	0
20230809_1338000092	0	166894	-0.90688	0.04812	-0.12294	0.311939	9.7859306	0.27387	360	0	0	0	0.445	88.8	32.767891	111.640862	4	21	32.767891	111.640859	0	0	0	0	0	0	0	0	6.9406E+218	0	0
20230809_1338000102	0	166895	-0.90235	0.04617	-0.12591	0.311939	9.7859306	0.27387	360	0	0	0	0.445	88.8	32.767891	111.640862	4	21	32.767891	111.640859	0	0	0	0	0	0	0	0	6.9406E+218	0	0
20230809_1338000116	0	166896	-0.89662	0.04427	-0.12768	0.311939	9.7859306	0.27387	360	0	0	0	0.445	88.8	32.767891	111.640862	4	21	32.767891	111.640859	0	0	0	0	0	0	0	0	6.9406E+218	0	0
20230809_1338000121	0	166897	-0.88819	0.04309	-0.13056	0.311959	9.7860117	0.212283	360	0	0	0	0.445	88.8	32.767891	111.640862	4	21	32.767891	111.640859	0	0	0	0	0	0	0	0	6.9406E+218	0	0
20230809_1338000129	0	166898	-0.87973	0.0414	-0.13214	0.246718	9.8444815	0.274198	360	0	0	0	0.445	88.8	32.767891	111.640862	4	21	32.767891	111.640859	0	0	0	0	0	0	0	0	6.9406E+218	0	0
20230809_1338000139	0	166899	-0.86925	0.04073	-0.13445	0.311939	9.7859306	0.27387	360	0	0	0	0.445	88.8	32.767891	111.640862	4	21	32.767891	111.640859	0	0	0	0	0	0	0	0	6.9406E+218	0	0
20230809_1338000151	0	166900	-0.85637	0.04039	-0.13639	0.311939	9.7859306	0.27387	360	0	0	0	0.445	88.8	32.767891	111.640862	4	21	32.767891	111.640859	0	0	0	0	0	0	0	0	6.9406E+218	0	0
20230809_1338000161	0	166901	-0.84452	0.04012	-0.13828	0.311939	9.7859306	0.27387	360	0	0	0	0.445	88.8	32.767891	111.640862	4	21	32.767891	111.640859	0	0	0	0	0	0	0	0	6.9406E+218	0	0
20230809_1338000169	0	166902	-0.82924	0.03983	-0.14065	0.311939	9.7859306	0.27387	360	0	0	0	0.445	88.8	32.767891	111.640862	4	21	32.767891	111.640859	0	0	0	0	0	0	0	0	6.9406E+218	0	0
20230809_1338000181	0	166903	-0.81483	0.0407	-0.14173	0.246764	9.7858686	0.274052	360	0	0	0	0.445	88.8	32.767891	111.640862	4	21	32.767891	111.640859	0	0	0	0	0	0	0	0	6.9406E+218	0	0
20230809_1338000189	0	166904	-0.79705	0.04156	-0.14372	0.311939	9.7859306	0.27387	360	0	0	0	0.445	88.8	32.767891	111.640862	4	21	32.767891	111.640859	0	0	0	0	0	0	0	0	6.9406E+218	0	0
20230809_1338000203	0	166905	-0.78034	0.04253	-0.14507	0.311984	9.7273188	0.273724	360	0	0	0	0.445	88.8	32.767891	111.640862	4	21	32.767891	111.640859	0	0	0	0	0	0	0	0	6.9406E+218	0	0
20230809_1338000209	0	166906	-0.76035	0.04351	-0.14676	0.311939	9.7859306	0.27387	360	0	0	0	0.45	88.8	32.767891	111.640862	4	21	32.767891	111.640859	0	0	0	0	0	0	0	0	6.9406E+218	0	0
20230809_1338000218	0	166907	-0.74199	0.04512	-0.14837	0.311939	9.7859306	0.27387	360	0	0	0	0.45	88.8	32.767891	111.640862	4	21	32.767891	111.640859	0	0	0	0	0	0	0	0	6.9406E+218	0	0
20230809_1338000228	0	166908	-0.72157	0.04758	-0.14955	0.311939	9.7859306	0.27387	360	0	0	0	0.45	88.8	32.767891	111.640862	4	21	32.767891	111.640859	0	0	0	0	0	0	0	0	6.9406E+218	0	0
20230809_1338000239	0	166909	-0.70064	0.04925	-0.15098	0.246764	9.7858686	0.274052	360	0	0	0	0.45	88.8	32.767891	111.640862	4	21	32.767891	111.640859	0	0	0	0	0	0	0	0	6.9406E+218	0	0
20230809_1338000250	0	166910	-0.67901	0.05212	-0.15192	0.311919	9.7858496	0.335456	360	0	0	0	0.45	88.8	32.767891	111.640862	4	21	32.767891	111.640859	0	0	0	0	0	0	0	0	6.9406E+218	0	0
20230809_1338000260	0	166911	-0.65746	0.05487	-0.15319	0.311984	9.7273188	0.273724	360	0	0	0	0.45	88.8	32.767891	111.640862	4	21	32.767891	111.640859	0	0	0	0	0	0	0	0	6.9406E+218	0	0
20230809_1338000270	0	166912	-0.63524	0.0575	-0.15382	0.311939	9.7859306	0.27387	360	0	0	0	0.45	88.8	32.767891	111.640862	4	21	32.767891	111.640859	0	0	0	0	0	0	0	0	6.9406E+218	0	0
20230809_1338000278	0	166913	-0.61235	0.0614	-0.15454	0.311939	9.7859306	0.27387	360	0	0	0	0.45	88.8	32.767891	111.640862	4	21	32.767891	111.640859	0	0	0	0	0	0	0	0	6.9406E+218	0	0
20230809_1338000294	0	166914	-0.5895	0.0651	-0.15545	0.311919	9.7858496	0.335456	360	0	0	0	0.45	88.8	32.767891	111.640862	4	21	32.767891	111.640859	0	0	0	0	0	0	0	0	6.9406E+218	0	0
20230809_1338000310	0	166915	-0.56669	0.06864	-0.15538	0.246809	9.7272558	0.273907	360	0	0	0	0.45	88.8	32.767891	111.640862	4	21	32.767891	111.640859	0	0	0	0	0	0	0	0	6.9406E+218	0	0
20230809_1338000311	0	166916	-0.5437	0.07303	-0.15615	0.311939	9.7859306	0.27387	360	0	0	0	0.45	88.8	32.767891	111.640862	4	21	32.767891	111.640859	0	0	0	0	0	0	0	0	6.9406E+218	0	0
20230809_1338000318	0	166917	-0.52133	0.07688	-0.15588	0.311919	9.7858496	0.335456	360	0	0	0	0.45	88.8	32.767891	111.640862	4	21	32.767891	111.640859	0	0	0	0	0	0	0	0	6.9406E+218	0	0
20230809_1338000328	0	166918	-0.4978	0.08179	-0.15643	0.311984	9.7273188	0.273724	360	0	0	0	0.45	88.8	32.767891	111.640862	4	21	32.767891	111.640859	0	0	0	0	0	0	0	0	6.9406E+218	0	0
20230809_1338000339	0	166919	-0.47645	0.08636	-0.15561	0.311939	9.7859306	0.27387	358.122	3.076	-1.845	0	0.45	88.8	32.767891	111.640862	4	21	32.767891	111.640859	0	0	0	0	0	0	0	0	6.9406E+218	0	0
20230809_1338000351	0	166920	-0.45432	0.09156	-0.15563	0.311919	9.7858496	0.335456	358.122	3.076	-1.845	0	0.45	88.8	32.767891	111.640862	4	21	32.767891	111.640859	0	0	0	0	0	0	0	0	6.9406E+218	0	0
20230809_1338000359	0	166921	-0.43324	0.09643	-0.15455	0.311984	9.7273188	0.273724	358.122	3.076	-1.845	0	0.45	88.8	32.767891	111.640862	4	21	32.767891	111.640859	0	0	0	0	0	0	0	0	6.9406E+218	0	0
20230809_1338000374	0	166922	-0.41298	0.10174	-0.15395	0.246764	9.7858686	0.274052	358.122	3.076	-1.845	0	0.445	88.8	32.767891	111.640862	4	21	32.767891	111.640859	0	0	0	0	0	0	0	0	6.9406E+218	0	0
20230809_1338000379	0	166923	-0.39299	0.1071	-0.15342	0.311919	9.7858496	0.335456	358.122	3.076	-1.845	0	0.445	88.8	32.767891	111.640862	4	21	32.767891	111.640859	0	0	0	0	0	0	0	0	6.9406E+218	0	0
20230809_1338000390	0	166924	-0.37315	0.11287	-0.15138	0.311984	9.7273188	0.273724	358.122	3.076	-1.845	0	0.445	88.8	32.767891	111.640862	4	21	32.767891	111.640859	0	0	0	0	0	0	0	0	6.9406E+218	0	0
20230809_1338000399	0	166925	-0.35526	0.11846	-0.15141	0.311939	9.7859306	0.27387	358.122	3.076	-1.845	0	0.445	88.8	32.767891	111.640862	4	21	32.767891	111.640859	0	0	0	0	0	0	0	0	6.9406E+218	0	0
20230809_1338000411	0	166926	-0.33743	0.12454	-0.1485	0.311964	9.7272377	0.335311	358.122	3.076	-1.845	0	0.445	88.8	32.767891	111.640862	4	21	32.767891	111.640859	0	0	0	0	0	0	0	0	6.9406E+218	0	0
20230809_1338000424	0	166927	-0.32318	0.12968	-0.14862	0.311939	9.7859306	0.27387	358.122	3.076	-1.845	0	0.445	88.8	32.767891	111.640862	4	21	32.767891	111.640859	0	0	0	0	0	0	0	0	6.9406E+218	0	0
20230809_1338000432	0	166928	-0.3068	0.13597	-0.14602	0.311984	9.7273188	0.273724	358.122	3.076	-1.845	0	0.445	88.8	32.767891	111.640862	4	21	32.767891	111.640859	0	0	0	0	0	0	0	0	6.9406E+218	0	0
20230809_1338000440	0	166929	-0.29428	0.14131	-0.14507	0.246744	9.7857876	0.335639	358.122	3.076	-1.845	0	0.445	88.8	32.767891	111.640862	4	21	32.767891	111.640859	0	0	0	0	0	0	0	0	6.9406E+218	0	0
20230809_1338000453	0	166930	-0.28059	0.14769	-0.14186	0.311939	9.7859306	0.27387	358.122	3.076	-1.845	0	0.445	88.8	32.767891	111.640862	4	21	32.767891	111.640859	0	0	0	0	0	0	0	0	6.9406E+218	0	0
20230809_1338000461	0	166931	-0.27159	0.15342	-0.1405	0.311984	9.7273188	0.273724	358.122	3.076	-1.845	0	0.445	88.8	32.767891	111.640862	4	21	32.767891	111.640859	0	0	0	0	0	0	0	0	6.9406E+218	0	0
20230809_1338000473	0	166932	-0.26114	0.15941	-0.13727	0.311919	9.7858496	0.335456	358.122	3.076	-1.845	0	0.445	88.8	32.767891	111.640862	4	21	32.767891	111.640859	0	0	0	0	0	0	0	0	6.9406E+218	0	0
20230809_1338000478	0	166933	-0.25356	0.16508	-0.13569	0.311984	9.7273188	0.273724	358.122	3.076	-1.845	0	0.445	88.8	32.767891	111.640862	4	21	32.767891	111.640859	0	0	0	0	0	0	0	0	6.9406E+218	0	0
20230809_1338000489	0	166934	-0.24705	0.17103	-0.13219	0.311939	9.7859306	0.27387	358.122	3.076	-1.845	0	0.445	88.8	32.767891	111.640862	4	21	32.767891	111.640859	0	0	0	0	0	0	0	0	6.9406E+218	0	0
20230809_1338000510	0	166935	-0.24252	0.17666	-0.13037	0.246789	9.7271757	0.335494	358.122	3.076	-1.845	0	0.445	88.8	32.767891	111.640862	4	21	32.767891	111.640859	0	0	0	0	0	0	0	0	6.9406E+218	0	0
20230809_1338000511	0	166936	-0.23868	0.18208	-0.12614	0.311939	9.7859306	0.27387	358.122	3.076	-1.845	0	0.445	88.8	32.767891	111.640862	4	21	32.767891	111.640859	0	0	0	0	0	0	0	0	6.9406E+218	0	0
20230809_1338000518	0	166937	-0.2367	0.18783	-0.12455	0.311984	9.7273188	0.273724	358.122	3.076	-1.845	0	0.445	88.8	32.767891	111.640862	4	21	32.767891	111.640859	0	0	0	0	0	0	0	0	6.9406E+218	0	0
20230809_1338000528	0	166938	-0.23677	0.19257	-0.11968	0.311939	9.7859306	0.27387	358.122	3.076	-1.845	0	0.445	88.8	32.767891	111.640862	4	21	32.767891	111.640859	0	0	0	0	0	0	0	0	6.9406E+218	0	0
20230809_1338000538	0	166939	-0.23748	0.19782	-0.11697	0.311919	9.7858496	0.335456	358.122	3.076	-1.845	0	0.448	88.8	32.767891	111.640862	4	21	32.767891	111.640859	0	0	0	0	0	0	0	0	6.9406E+218	0	0
20230809_1338000549	0	166940	-0.24039	0.20286	-0.113	0.246809	9.7272558	0.273907	358.122	3.076	-1.845	0	0.448	88.8	32.767891	111.640862	4	21	32.767891	111.640859	0	0	0	0	0	0	0	0	6.9406E+218	0	0
20230809_1338000559	0	166941	-0.24546	0.20794	-0.1091	0.311939	9.7859306	0.27387	358.122	3.076	-1.845	0	0.448	88.8	32.767891	111.640862	4	21	32.767891	111.640859	0	0	0	0	0	0	0	0	6.9406E+218	0	0
20230809_1338000568	0	166942	-0.25118	0.21197	-0.10572	0.311984	9.7273188	0.273724	358.122	3.076	-1.845	0	0.448	88.8	32.767891	111.640862	4	21	32.767891	111.640859	0	0	0	0	0	0	0	0	6.9406E+218	0	0
20230809_1338000581	0	166943	-0.26043	0.21636	-0.10078	0.311939	9.7859306	0.27387	358.122	3.076	-1.845	0	0.448	88.8	32.767891	111.640862	4	21	32.767891	111.640859	0	0	0	0	0	0	0	0	6.9406E+218	0	0
20230809_1338000588	0	166944	-0.26694	0.22128	-0.0981	0.311964	9.7272377	0.335311	358.122	3.076	-1.845	0	0.448	88.8	32.767891	111.640862	4	21	32.767891	111.640859	0	0	0	0	0	0	0	0	6.9406E+218	0	0
20230809_1338000598	0	166945	-0.27898	0.22466	-0.0924	0.246764	9.7858686	0.274052	358.122	3.076	-1.845	0	0.448	88.8	32.767891	111.640862	4	21	32.767891	111.640859	0	0	0	0	0	0	0	0	6.9406E+218	0	0
20230809_1338000610	0	166946	-0.2904	0.22876	-0.08869	0.311939	9.7859306	0.27387	358.122	3.076	-1.845	0	0.448	88.8	32.767891	111.640862	4	21	32.767891	111.640859	0	0	0	0	0	0	0	0	6.9406E+218	0	0
20230809_1338000618	0	166947	-0.3029	0.23224	-0.08312	0.311984	9.7273188	0.273724	358.122	3.076	-1.845	0	0.448	88.8	32.767891	111.640862	4	21	32.767891	111.640859	0	0	0	0	0	0	0	0	6.9406E+218	0	0
20230809_1338000629	0	166948	-0.31778	0.23558	-0.07874	0.311939	9.7859306	0.27387	358.122	3.076	-1.845	0	0.448	88.8	32.767891	111.640862	4	21	32.767891	111.640859	0	0	0	0	0	0	0	0	6.9406E+218	0	0
20230809_1338000639	0	166949	-0.33294	0.23895	-0.07345	0.311984	9.7273188	0.273724	358.122	3.076	-1.845	0	0.448	88.8	32.767891	111.640862	4	21	32.767891	111.640859	0	0	0	0	0	0	0	0	6.9406E+218	0	0
20230809_1338000650	0	166950	-0.35032	0.24157	-0.06881	0.246764	9.7858686	0.274052	358.122	3.076	-1.845	0	0.448	88.8	32.767891	111.640862	4	21	32.767891	111.640859	0	0	0	0	0	0	0	0	6.9406E+218	0	0
20230809_1338000661	0	166951	-0.3674	0.24439	-0.06378	0.311919	9.7858496	0.335456	358.122	3.076	-1.845	0	0.448	88.8	32.767891	111.640862	4	21	32.767891	111.640859	0	0	0	0	0	0	0	0	6.9406E+218	0	0
20230809_1338000669	0	166952	-0.38535	0.24687	-0.05808	0.311984	9.7273188	0.273724	358.122	3.076	-1.845	0	0.448	88.8	32.767891	111.640862	4	21	32.767891	111.640859	0	0	0	0	0	0	0	0	6.9406E+218	0	0
20230809_1338000682	0	166953	-0.40475	0.24869	-0.05385	0.311939	9.7859306	0.27387	358.122	3.076	-1.845	0	0.448	88.8	32.767891	111.640862	4	21	32.767891	111.640859	0	0	0	0	0	0	0	0	6.9406E+218	0	0
20230809_1338000689	0	166954	-0.42435	0.2514	-0.04658	0.246764	9.7858686	0.274052	358.122	3.076	-1.845	0	0.448	88.8	32.767891	111.640862	4	21	32.767891	111.640859	0	0	0	0	0	0	0	0	6.9406E+218	0	0
20230809_1338000703	0	166955	-0.44395	0.25307	-0.04298	0.311984	9.7273188	0.273724	358.122	3.076	-1.845	0	0.446	88.8	32.767891	111.640862	4	21	32.767891	111.640859	0	0	0	0	0	0	0	0	6.9406E+218	0	0
20230809_1338000712	0	166956	-0.46411	0.25506	-0.03523	0.311939	9.7859306	0.27387	358.122	3.076	-1.845	0	0.446	88.8	32.767891	111.640862	4	21	32.767891	111.640859	0	0	0	0	0	0	0	0	6.9406E+218	0	0
20230809_1338000719	0	166957	-0.4847	0.25622	-0.03159	0.311939	9.7859306	0.27387	358.122	3.076	-1.845	0	0.446	88.8	32.767891	111.640862	4	21	32.767891	111.640859	0	0	0	0	0	0	0	0	6.9406E+218	0	0
20230809_1338000729	0	166958	-0.5047	0.25713	-0.02421	0.246809	9.7272558	0.273907	358.122	3.076	-1.845	0	0.446	88.8	32.767891	111.640862	4	21	32.767891	111.640859	0	0	0	0	0	0	0	0	6.9406E+218	0	0
20230809_1338000738	0	166959	-0.5236	0.25843	-0.01976	0.311939	9.7859306	0.27387	358.122	3.076	-1.845	0	0.446	88.8	32.767891	111.640862	4	21	32.767891	111.640859	0	0	0	0	0	0	0	0	6.9406E+218	0	0
20230809_1338000749	0	166960	-0.54429	0.25904	-0.01369	0.311919	9.7858496	0.335456	358.122	3.076	-1.845	0	0.446	88.8	32.767891	111.640862	4	21	32.767891	111.640859	0	0	0	0	0	0	0	0	6.9406E+218	0	0
20230809_1338000760	0	166961	-0.56274	0.25992	-0.0077	0.311984	9.7273188	0.273724	358.122	3.076	-1.845	0	0.446	88.8	32.767891	111.640862	4	21	32.767891	111.640859	0	0	0	0	0	0	0	0	6.9406E+218	0	0
20230809_1338000772	0	166962	-0.5823	0.25991	-0.00254	0.246764	9.7858686	0.274052	358.122	3.076	-1.845	0	0.446	88.8	32.767891	111.640862	4	21	32.767891	111.640859	0	0	0	0	0	0	0	0	6.9406E+218	0	0
20230809_1338000778	0	166963	-0.59854	0.26038	0.00487	0.311939	9.7859306	0.27387	358.122	3.076	-1.845	0	0.446	88.8	32.767891	111.640862	4	21	32.767891	111.640859	0	0	0	0	0	0	0	0	6.9406E+218	0	0
20230809_1338000789	0	166964	-0.61619	0.26047	0.00905	0.311939	9.7859306	0.27387	358.122	3.076	-1.845	0	0.446	88.8	32.767891	111.640862	4	21	32.767891	111.640859	0	0	0	0	0	0	0	0	6.9406E+218	0	0
20230809_1338000817	0	166965	-0.63307	0.25982	0.0163	0.311984	9.7273188	0.273724	358.122	3.076	-1.845	0	0.446	88.8	32.767891	111.640862	4	21	32.767891	111.640859	0	0	0	0	0	0	0	0	6.9406E+218	0	0
20230809_1338000819	0	166966	-0.64722	0.25993	0.02052	0.246744	9.7857876	0.335639	358.122	3.076	-1.845	0	0.446	88.8	32.767891	111.640862	4	21	32.767891	111.640859	0	0	0	0	0	0	0	0	6.9406E+218	0	0
20230809_1338000830	0	166967	-0.66134	0.25883	0.02675	0.311939	9.7859306	0.27387	358.122	3.076	-1.845	0	0.446	88.8	32.767891	111.640862	4	21	32.767891	111.640859	0	0	0	0	0	0	0	0	6.9406E+218	0	0
20230809_1338000844	0	166968	-0.67334	0.25808	0.03205	0.311939	9.7859306	0.27387	358.122	3.076	-1.845	0	0.446	88.8	32.767891	111.640862	4	21	32.767891	111.640859	0	0	0	0	0	0	0	0	6.9406E+218	0	0
20230809_1338000846	0	166969	-0.68478	0.25714	0.0376	0.246764	9.7858686	0.274052	358.122	3.076	-1.845	0	0.446	88.8	32.767891	111.640862	4	21	32.767891	111.640859	0	0	0	0	0	0	0	0	6.9406E+218	0	0
20230809_1338000855	0	166970	-0.69343	0.25571	0.04344	0.311964	9.7272377	0.335311	358.122	3.076	-1.845	0	0.446	88.8	32.767891	111.640862	4	21	32.767891	111.640859	0	0	0	0	0	0	0	0	6.9406E+218	0	0
20230809_1338000859	0	166971	-0.70084	0.25481	0.04832	0.311939	9.7859306	0.27387	358.122	3.076	-1.845	0	0.446	88.8	32.767891	111.640862	4	21	32.767891	111.640859	0	0	0	0	0	0	0	0	6.9406E+218	0	0
20230809_1338000870	0	166972	-0.7079	0.25294	0.054	0.311939	9.7859306	0.27387	358.122	3.076	-1.845	0	0.446	88.8	32.767891	111.640862	4	21	32.767891	111.640859	0	0	0	0	0	0	0	0	6.9406E+218	0	0
20230809_1338000878	0	166973	-0.71163	0.25097	0.05901	0.246744	9.7857876	0.335639	358.122	3.076	-1.845	0	0.449	88.8	32.767891	111.640862	4	21	32.767891	111.640859	0	0	0	0	0	0	0	0	6.9406E+218	0	0
20230809_1338000889	0	166974	-0.71437	0.24939	0.06318	0.311939	9.7859306	0.27387	358.122	3.076	-1.845	0	0.449	88.8	32.767891	111.640862	4	21	32.767891	111.640859	0	0	0	0	0	0	0	0	6.9406E+218	0	0
20230809_1338000901	0	166975	-0.71358	0.24754	0.06822	0.311964	9.7272377	0.335311	358.122	3.076	-1.845	0	0.449	88.8	32.767891	111.640862	4	21	32.767891	111.640859	0	0	0	0	0	0	0	0	6.9406E+218	0	0
20230809_1338000912	0	166976	-0.71284	0.24556	0.07224	0.246764	9.7858686	0.274052	358.122	3.076	-1.845	0	0.449	88.8	32.767891	111.640862	4	21	32.767891	111.640859	0	0	0	0	0	0	0	0	6.9406E+218	0	0
20230809_1338000922	0	166977	-0.70827	0.24303	0.07724	0.311919	9.7858496	0.335456	358.122	3.076	-1.845	0	0.449	88.8	32.767891	111.640862	4	21	32.767891	111.640859	0	0	0	0	0	0	0	0	6.9406E+218	0	0
20230809_1338000929	0	166978	-0.70275	0.24089	0.08118	0.311939	9.7859306	0.27387	358.122	3.076	-1.845	0	0.449	88.8	32.767891	111.640862	4	21	32.767891	111.640859	0	0	0	0	0	0	0	0	6.9406E+218	0	0
20230809_1338000939	0	166979	-0.69576	0.23801	0.08516	0.311919	9.7858496	0.335456	358.122	3.076	-1.845	0	0.449	88.8	32.767891	111.640862	4	21	32.767891	111.640859	0	0	0	0	0	0	0	0	6.9406E+218	0	0
20230809_1338000949	0	166980	-0.68574	0.23576	0.08884	0.246744	9.7857876	0.335639	358.122	3.076	-1.845	0	0.449	88.8	32.767891	111.640862	4	21	32.767891	111.640859	0	0	0	0	0	0	0	0	6.9406E+218	0	0
20230809_1338000967	0	166981	-0.67434	0.23301	0.09181	0.311939	9.7859306	0.27387	358.122	3.076	-1.845	0	0.449	88.8	32.767891	111.640862	4	21	32.767891	111.640859	0	0	0	0	0	0	0	0	6.9406E+218	0	0
20230809_1338000970	0	166982	-0.66109	0.23032	0.09492	0.311964	9.7272377	0.335311	358.122	3.076	-1.845	0	0.449	88.8	32.767891	111.640862	4	21	32.767891	111.640859	0	0	0	0	0	0	0	0	6.9406E+218	0	0
20230809_1338000981	0	166983	-0.64583	0.2274	0.09785	0.246744	9.7857876	0.335639	358.122	3.076	-1.845	0	0.449	88.8	32.767891	111.640862	4	21	32.767891	111.640859	0	0	0	0	0	0	0	0	6.9406E+218	0	0
20230809_1338000989	0	166984	-0.6297	0.22422	0.10004	0.311939	9.7859306	0.27387	358.122	3.076	-1.845	0	0.449	88.8	32.767891	111.640862	4	21	32.767891	111.640859	0	0	0	0	0	0	0	0	6.9406E+218	0	0
20230809_1338010011	0	166985	-0.61039	0.22173	0.10259	0.311919	9.7858496	0.335456	358.122	3.076	-1.845	0	0.449	88.8	32.767891	111.640862	4	21	32.767891	111.640859	0	0	0	0	0	0	0	0	6.9406E+218	0	0
20230809_1338010012	0	166986	-0.59137	0.21865	0.10493	0.311919	9.7858496	0.335456	358.122	3.076	-1.845	0	0.449	88.8	32.767891	111.640862	4	21	32.767891	111.640859	0	0	0	0	0	0	0	0	6.9406E+218	0	0
20230809_1338010018	0	166987	-0.56914	0.21555	0.10628	0.246744	9.7857876	0.335639	358.122	3.076	-1.845	0	0.449	88.8	32.767891	111.640862	4	21	32.767891	111.640859	0	0	0	0	0	0	0	0	6.9406E+218	0	0
20230809_1338010038	0	166988	-0.54737	0.21254	0.10796	0.311919	9.7858496	0.335456	358.122	3.076	-1.845	0	0.446	88.8	32.767891	111.640862	4	21	32.767891	111.640859	0	0	0	0	0	0	0	0	6.9406E+218	0	0
20230809_1338010044	0	166989	-0.52068	0.20928	0.10886	0.311919	9.7858496	0.335456	358.122	3.076	-1.845	0	0.446	88.8	32.767891	111.640862	4	21	32.767891	111.640859	0	0	0	0	0	0	0	0	6.9406E+218	0	0
20230809_1338010048	0	166990	-0.496	0.20611	0.1096	0.246744	9.7857876	0.335639	358.122	3.076	-1.845	0	0.446	88.8	32.767891	111.640862	4	21	32.767891	111.640859	0	0	0	0	0	0	0	0	6.9406E+218	0	0
20230809_1338010059	0	166991	-0.46973	0.20289	0.11001	0.311919	9.7858496	0.335456	358.122	3.076	-1.845	0	0.446	88.8	32.767891	111.640862	4	21	32.767891	111.640859	0	0	0	0	0	0	0	0	6.9406E+218	0	0
20230809_1338010068	0	166992	-0.44124	0.19995	0.11068	0.311919	9.7858496	0.335456	358.122	3.076	-1.845	0	0.446	88.8	32.767891	111.640862	4	21	32.767891	111.640859	0	0	0	0	0	0	0	0	6.9406E+218	0	0
20230809_1338010080	0	166993	-0.41204	0.19628	0.11057	0.246789	9.7271757	0.335494	358.122	3.076	-1.845	0	0.446	88.8	32.767891	111.640862	4	21	32.767891	111.640859	0	0	0	0	0	0	0	0	6.9406E+218	0	0
20230809_1338010089	0	166994	-0.38153	0.19366	0.11026	0.311919	9.7858496	0.335456	358.122	3.076	-1.845	0	0.446	88.8	32.767891	111.640862	4	21	32.767891	111.640859	0	0	0	0	0	0	0	0	6.9406E+218	0	0
20230809_1338010103	0	166995	-0.35126	0.19026	0.11019	0.311919	9.7858496	0.335456	358.122	3.076	-1.845	0	0.446	88.8	32.767891	111.640862	4	21	32.767891	111.640859	0	0	0	0	0	0	0	0	6.9406E+218	0	0
20230809_1338010111	0	166996	-0.31942	0.18738	0.10907	0.246744	9.7857876	0.335639	358.122	3.076	-1.845	0	0.446	88.8	32.767891	111.640862	4	21	32.767891	111.640859	0	0	0	0	0	0	0	0	6.9406E+218	0	0
20230809_1338010120	0	166997	-0.28798	0.18431	0.10802	0.311919	9.7858496	0.335456	358.122	3.076	-1.845	0	0.446	88.8	32.767891	111.640862	4	21	32.767891	111.640859	0	0	0	0	0	0	0	0	6.9406E+218	0	0
20230809_1338010130	0	166998	-0.25525	0.18114	0.10659	0.311919	9.7858496	0.335456	358.122	3.076	-1.845	0	0.446	88.8	32.767891	111.640862	4	21	32.767891	111.640859	0	0	0	0	0	0	0	0	6.9406E+218	0	0
20230809_1338010142	0	166999	-0.22293	0.17807	0.10494	0.246724	9.7857075	0.397226	358.122	3.076	-1.845	0	0.446	88.8	32.767891	111.640862	4	21	32.767891	111.640859	0	0	0	0	0	0	0	0	6.9406E+218	0	0
20230809_1338010152	0	167000	-0.18955	0.17442	0.10352	0.311919	9.7858496	0.335456	358.122	3.076	-1.845	0	0.446	88.8	32.767891	111.640862	4	21	32.767891	111.640859	0	0	0	0	0	0	0	0	6.9406E+218	0	0
20230809_1338010160	0	167001	-0.1567	0.17207	0.10141	0.311919	9.7858496	0.335456	358.122	3.076	-1.845	0	0.446	88.8	32.767891	111.640862	4	21	32.767891	111.640859	0	0	0	0	0	0	0	0	6.9406E+218	0	0
20230809_1338010169	0	167002	-0.12386	0.16918	0.09945	0.311919	9.7858496	0.335456	358.122	3.076	-1.845	0	0.446	88.8	32.767891	111.640862	4	21	32.767891	111.640859	0	0	0	0	0	0	0	0	6.9406E+218	0	0
20230809_1338010180	0	167003	-0.09098	0.16633	0.09683	0.246724	9.7857075	0.397226	358.122	3.076	-1.845	0	0.446	88.8	32.767891	111.640862	4	21	32.767891	111.640859	0	0	0	0	0	0	0	0	6.9406E+218	0	0
20230809_1338010188	0	167004	-0.05877	0.16367	0.09477	0.311919	9.7858496	0.335456	358.122	3.076	-1.845	0	0.446	88.8	32.767891	111.640862	4	21	32.767891	111.640859	0	0	0	0	0	0	0	0	6.9406E+218	0	0
20230809_1338010201	0	167005	-0.02648	0.16074	0.09181	0.311919	9.7858496	0.335456	358.122	3.076	-1.845	0	0.447	88.8	32.767891	111.640862	4	21	32.767891	111.640859	0	0	0	0	0	0	0	0	6.9406E+218	0	0
20230809_1338010210	0	167006	0.00488	0.15837	0.0892	0.246724	9.7857075	0.397226	358.122	3.076	-1.845	0	0.447	88.8	32.767891	111.640862	4	21	32.767891	111.640859	0	0	0	0	0	0	0	0	6.9406E+218	0	0
20230809_1338010218	0	167007	0.03699	0.15567	0.08614	0.311919	9.7858496	0.335456	358.122	3.076	-1.845	0	0.447	88.8	32.767891	111.640862	4	21	32.767891	111.640859	0	0	0	0	0	0	0	0	6.9406E+218	0	0
20230809_1338010228	0	167008	0.06751	0.15342	0.08328	0.311899	9.7857704	0.397043	358.122	3.076	-1.845	0	0.447	88.8	32.767891	111.640862	4	21	32.767891	111.640859	0	0	0	0	0	0	0	0	6.9406E+218	0	0
20230809_1338010240	0	167009	0.09758	0.15076	0.08038	0.246744	9.7857876	0.335639	358.122	3.076	-1.845	0	0.447	88.8	32.767891	111.640862	4	21	32.767891	111.640859	0	0	0	0	0	0	0	0	6.9406E+218	0	0
20230809_1338010249	0	167010	0.1268	0.14841	0.0775	0.311964	9.7272377	0.335311	358.122	3.076	-1.845	0	0.447	88.8	32.767891	111.640862	4	21	32.767891	111.640859	0	0	0	0	0	0	0	0	6.9406E+218	0	0
20230809_1338010258	0	167011	0.15432	0.1463	0.07402	0.311899	9.7857704	0.397043	358.122	3.076	-1.845	0	0.447	88.8	32.767891	111.640862	4	21	32.767891	111.640859	0	0	0	0	0	0	0	0	6.9406E+218	0	0
20230809_1338010268	0	167012	0.18316	0.1443	0.07131	0.246744	9.7857876	0.335639	358.122	3.076	-1.845	0	0.447	88.8	32.767891	111.640862	4	21	32.767891	111.640859	0	0	0	0	0	0	0	0	6.9406E+218	0	0
20230809_1338010278	0	167013	0.20821	0.14195	0.06741	0.311899	9.7857704	0.397043	358.122	3.076	-1.845	0	0.447	88.8	32.767891	111.640862	4	21	32.767891	111.640859	0	0	0	0	0	0	0	0	6.9406E+218	0	0
20230809_1338010294	0	167014	0.23479	0.14021	0.06477	0.311919	9.7858496	0.335456	358.122	3.076	-1.845	0	0.447	88.8	32.767891	111.640862	4	21	32.767891	111.640859	0	0	0	0	0	0	0	0	6.9406E+218	0	0
20230809_1338010315	0	167015	0.25859	0.13849	0.06096	0.311919	9.7858496	0.335456	358.122	3.076	-1.845	0	0.447	88.8	32.767891	111.640862	4	22	32.767892	111.640859	0	0	0	0	0	0	0	0	6.9406E+218	0	0
20230809_1338010316	0	167016	0.28204	0.13682	0.05775	0.246724	9.7857075	0.397226	358.122	3.076	-1.845	0	0.447	88.8	32.767891	111.640862	4	22	32.767892	111.640859	0	0	0	0	0	0	0	0	6.9406E+218	0	0
20230809_1338010320	0	167017	0.30499	0.1355	0.05504	0.311919	9.7858496	0.335456	358.122	3.076	-1.845	0	0.447	88.8	32.767891	111.640862	4	22	32.767892	111.640859	0	0	0	0	0	0	0	0	6.9406E+218	0	0
20230809_1338010328	0	167018	0.32654	0.13428	0.0507	0.311899	9.7857704	0.397043	358.122	3.076	-1.845	0	0.447	88.8	32.767891	111.640862	4	22	32.767892	111.640859	0	0	0	0	0	0	0	0	6.9406E+218	0	0
20230809_1338010340	0	167019	0.34742	0.13269	0.04885	0.246744	9.7857876	0.335639	356.931	2.596	-2.5	0	0.447	88.8	32.767891	111.640862	4	22	32.767892	111.640859	0	0	0	0	0	0	0	0	6.9406E+218	0	0
20230809_1338010349	0	167020	0.36696	0.13157	0.04417	0.311919	9.7858496	0.335456	356.931	2.596	-2.5	0	0.447	88.8	32.767891	111.640862	4	22	32.767892	111.640859	0	0	0	0	0	0	0	0	6.9406E+218	0	0
20230809_1338010365	0	167021	0.38584	0.13066	0.0423	0.311899	9.7857704	0.397043	356.931	2.596	-2.5	0	0.452	88.8	32.767891	111.640862	4	22	32.767892	111.640859	0	0	0	0	0	0	0	0	6.9406E+218	0	0
20230809_1338010369	0	167022	0.40462	0.12993	0.03768	0.246744	9.7857876	0.335639	356.931	2.596	-2.5	0	0.452	88.8	32.767891	111.640862	4	22	32.767892	111.640859	0	0	0	0	0	0	0	0	6.9406E+218	0	0
20230809_1338010379	0	167023	0.42181	0.12977	0.03554	0.311944	9.7271566	0.396897	356.931	2.596	-2.5	0	0.452	88.8	32.767891	111.640862	4	22	32.767892	111.640859	0	0	0	0	0	0	0	0	6.9406E+218	0	0
20230809_1338010390	0	167024	0.43808	0.12953	0.03171	0.311919	9.7858496	0.335456	356.931	2.596	-2.5	0	0.452	88.8	32.767891	111.640862	4	22	32.767892	111.640859	0	0	0	0	0	0	0	0	6.9406E+218	0	0
20230809_1338010413	0	167025	0.45404	0.12926	0.02935	0.246744	9.7857876	0.335639	356.931	2.596	-2.5	0	0.452	88.8	32.767891	111.640862	4	22	32.767892	111.640859	0	0	0	0	0	0	0	0	6.9406E+218	0	0
20230809_1338010415	0	167026	0.47071	0.12935	0.02655	0.311899	9.7857704	0.397043	356.931	2.596	-2.5	0	0.452	88.8	32.767891	111.640862	4	22	32.767892	111.640859	0	0	0	0	0	0	0	0	6.9406E+218	0	0
20230809_1338010424	0	167027	0.4846	0.12988	0.02354	0.311919	9.7858496	0.335456	356.931	2.596	-2.5	0	0.452	88.8	32.767891	111.640862	4	22	32.767892	111.640859	0	0	0	0	0	0	0	0	6.9406E+218	0	0
20230809_1338010432	0	167028	0.4987	0.13031	0.02135	0.246724	9.7857075	0.397226	356.931	2.596	-2.5	0	0.452	88.8	32.767891	111.640862	4	22	32.767892	111.640859	0	0	0	0	0	0	0	0	6.9406E+218	0	0
20230809_1338010443	0	167029	0.51369	0.1316	0.01873	0.311919	9.7858496	0.335456	356.931	2.596	-2.5	0	0.452	88.8	32.767891	111.640862	4	22	32.767892	111.640859	0	0	0	0	0	0	0	0	6.9406E+218	0	0
20230809_1338010448	0	167030	0.52676	0.13213	0.01616	0.311919	9.7858496	0.335456	356.931	2.596	-2.5	0	0.452	88.8	32.767891	111.640862	4	22	32.767892	111.640859	0	0	0	0	0	0	0	0	6.9406E+218	0	0
20230809_1338010461	0	167031	0.54054	0.13323	0.01454	0.246769	9.7270947	0.39708	356.931	2.596	-2.5	0	0.452	88.8	32.767891	111.640862	4	22	32.767892	111.640859	0	0	0	0	0	0	0	0	6.9406E+218	0	0
20230809_1338010471	0	167032	0.55233	0.13491	0.01177	0.311919	9.7858496	0.335456	356.931	2.596	-2.5	0	0.452	88.8	32.767891	111.640862	4	22	32.767892	111.640859	0	0	0	0	0	0	0	0	6.9406E+218	0	0
20230809_1338010480	0	167033	0.56572	0.13662	0.0113	0.311919	9.7858496	0.335456	356.931	2.596	-2.5	0	0.452	88.8	32.767891	111.640862	4	22	32.767892	111.640859	0	0	0	0	0	0	0	0	6.9406E+218	0	0
20230809_1338010491	0	167034	0.57715	0.13854	0.00864	0.246744	9.7857876	0.335639	356.931	2.596	-2.5	0	0.452	88.8	32.767891	111.640862	4	22	32.767892	111.640859	0	0	0	0	0	0	0	0	6.9406E+218	0	0
20230809_1338010513	0	167035	0.58925	0.14102	0.00844	0.311899	9.7857704	0.397043	356.931	2.596	-2.5	0	0.452	88.8	32.767891	111.640862	4	22	32.767892	111.640859	0	0	0	0	0	0	0	0	6.9406E+218	0	0
20230809_1338010514	0	167036	0.60196	0.14332	0.00634	0.311919	9.7858496	0.335456	356.931	2.596	-2.5	0	0.452	88.8	32.767891	111.640862	4	22	32.767892	111.640859	0	0	0	0	0	0	0	0	6.9406E+218	0	0
20230809_1338010521	0	167037	0.61286	0.14581	0.00602	0.246744	9.7857876	0.335639	356.931	2.596	-2.5	0	0.452	88.8	32.767891	111.640862	4	22	32.767892	111.640859	0	0	0	0	0	0	0	0	6.9406E+218	0	0
20230809_1338010529	0	167038	0.62559	0.14866	0.00487	0.311964	9.7272377	0.335311	356.931	2.596	-2.5	0	0.443	88.8	32.767891	111.640862	4	22	32.767892	111.640859	0	0	0	0	0	0	0	0	6.9406E+218	0	0
20230809_1338010539	0	167039	0.63592	0.15164	0.00422	0.311899	9.7857704	0.397043	356.931	2.596	-2.5	0	0.443	88.8	32.767891	111.640862	4	22	32.767892	111.640859	0	0	0	0	0	0	0	0	6.9406E+218	0	0
20230809_1338010548	0	167040	0.64806	0.15495	0.00426	0.246744	9.7857876	0.335639	356.931	2.596	-2.5	0	0.443	88.8	32.767891	111.640862	4	22	32.767892	111.640859	0	0	0	0	0	0	0	0	6.9406E+218	0	0
20230809_1338010559	0	167041	0.65831	0.1582	0.00363	0.311919	9.7858496	0.335456	356.931	2.596	-2.5	0	0.443	88.8	32.767891	111.640862	4	22	32.767892	111.640859	0	0	0	0	0	0	0	0	6.9406E+218	0	0
20230809_1338010569	0	167042	0.66874	0.1618	0.00431	0.311919	9.7858496	0.335456	356.931	2.596	-2.5	0	0.443	88.8	32.767891	111.640862	4	22	32.767892	111.640859	0	0	0	0	0	0	0	0	6.9406E+218	0	0
20230809_1338010578	0	167043	0.68067	0.16622	0.0042	0.246789	9.7271757	0.335494	356.931	2.596	-2.5	0	0.443	88.8	32.767891	111.640862	4	22	32.767892	111.640859	0	0	0	0	0	0	0	0	6.9406E+218	0	0
20230809_1338010590	0	167044	0.69109	0.16988	0.00468	0.311919	9.7858496	0.335456	356.931	2.596	-2.5	0	0.443	88.8	32.767891	111.640862	4	22	32.767892	111.640859	0	0	0	0	0	0	0	0	6.9406E+218	0	0
20230809_1338010599	0	167045	0.70158	0.17447	0.00568	0.311919	9.7858496	0.335456	356.931	2.596	-2.5	0	0.443	88.8	32.767891	111.640862	4	22	32.767892	111.640859	0	0	0	0	0	0	0	0	6.9406E+218	0	0
20230809_1338010616	0	167046	0.71018	0.17832	0.00586	0.246724	9.7857075	0.397226	356.931	2.596	-2.5	0	0.443	88.8	32.767891	111.640862	4	22	32.767892	111.640859	0	0	0	0	0	0	0	0	6.9406E+218	0	0
20230809_1338010621	0	167047	0.72168	0.18337	0.00767	0.311919	9.7858496	0.335456	356.931	2.596	-2.5	0	0.443	88.8	32.767891	111.640862	4	22	32.767892	111.640859	0	0	0	0	0	0	0	0	6.9406E+218	0	0
20230809_1338010631	0	167048	0.73205	0.1882	0.00732	0.311964	9.7272377	0.335311	356.931	2.596	-2.5	0	0.443	88.8	32.767891	111.640862	4	22	32.767892	111.640859	0	0	0	0	0	0	0	0	6.9406E+218	0	0
20230809_1338010643	0	167049	0.74086	0.19312	0.01097	0.246744	9.7857876	0.335639	356.931	2.596	-2.5	0	0.443	88.8	32.767891	111.640862	4	22	32.767892	111.640859	0	0	0	0	0	0	0	0	6.9406E+218	0	0
20230809_1338010650	0	167050	0.75038	0.19821	0.01037	0.311939	9.7859306	0.27387	356.931	2.596	-2.5	0	0.443	88.8	32.767891	111.640862	4	22	32.767892	111.640859	0	0	0	0	0	0	0	0	6.9406E+218	0	0
20230809_1338010658	0	167051	0.75992	0.20349	0.01448	0.311919	9.7858496	0.335456	356.931	2.596	-2.5	0	0.443	88.8	32.767891	111.640862	4	22	32.767892	111.640859	0	0	0	0	0	0	0	0	6.9406E+218	0	0
20230809_1338010669	0	167052	0.77013	0.20898	0.01426	0.246744	9.7857876	0.335639	356.931	2.596	-2.5	0	0.443	88.8	32.767891	111.640862	4	22	32.767892	111.640859	0	0	0	0	0	0	0	0	6.9406E+218	0	0
20230809_1338010681	0	167053	0.7781	0.21484	0.01817	0.311964	9.7272377	0.335311	356.931	2.596	-2.5	0	0.443	88.8	32.767891	111.640862	4	22	32.767892	111.640859	0	0	0	0	0	0	0	0	6.9406E+218	0	0
20230809_1338010691	0	167054	0.78751	0.2204	0.01953	0.311919	9.7858496	0.335456	356.931	2.596	-2.5	0	0.452	88.8	32.767891	111.640862	4	22	32.767892	111.640859	0	0	0	0	0	0	0	0	6.9406E+218	0	0
20230809_1338010700	0	167055	0.79774	0.22622	0.02176	0.246744	9.7857876	0.335639	356.931	2.596	-2.5	0	0.452	88.8	32.767891	111.640862	4	22	32.767892	111.640859	0	0	0	0	0	0	0	0	6.9406E+218	0	0
20230809_1338010709	0	167056	0.8064	0.23249	0.02527	0.311919	9.7858496	0.335456	356.931	2.596	-2.5	0	0.452	88.8	32.767891	111.640862	4	22	32.767892	111.640859	0	0	0	0	0	0	0	0	6.9406E+218	0	0
20230809_1338010718	0	167057	0.81653	0.23803	0.02585	0.311939	9.7859306	0.27387	356.931	2.596	-2.5	0	0.452	88.8	32.767891	111.640862	4	22	32.767892	111.640859	0	0	0	0	0	0	0	0	6.9406E+218	0	0
20230809_1338010728	0	167058	0.8253	0.2447	0.03114	0.246744	9.7857876	0.335639	356.931	2.596	-2.5	0	0.452	88.8	32.767891	111.640862	4	22	32.767892	111.640859	0	0	0	0	0	0	0	0	6.9406E+218	0	0
20230809_1338010739	0	167059	0.83588	0.25046	0.03169	0.311964	9.7272377	0.335311	356.931	2.596	-2.5	0	0.452	88.8	32.767891	111.640862	4	22	32.767892	111.640859	0	0	0	0	0	0	0	0	6.9406E+218	0	0
20230809_1338010749	0	167060	0.84526	0.25674	0.03668	0.311939	9.7859306	0.27387	356.931	2.596	-2.5	0	0.452	88.8	32.767891	111.640862	4	22	32.767892	111.640859	0	0	0	0	0	0	0	0	6.9406E+218	0	0
20230809_1338010760	0	167061	0.85466	0.26323	0.03782	0.246744	9.7857876	0.335639	356.931	2.596	-2.5	0	0.452	88.8	32.767891	111.640862	4	22	32.767892	111.640859	0	0	0	0	0	0	0	0	6.9406E+218	0	0
20230809_1338010770	0	167062	0.86511	0.26884	0.04169	0.311919	9.7858496	0.335456	356.931	2.596	-2.5	0	0.452	88.8	32.767891	111.640862	4	22	32.767892	111.640859	0	0	0	0	0	0	0	0	6.9406E+218	0	0
20230809_1338010778	0	167063	0.87497	0.2756	0.04413	0.311939	9.7859306	0.27387	356.931	2.596	-2.5	0	0.452	88.8	32.767891	111.640862	4	22	32.767892	111.640859	0	0	0	0	0	0	0	0	6.9406E+218	0	0
20230809_1338010788	0	167064	0.88556	0.28196	0.0471	0.311919	9.7858496	0.335456	356.931	2.596	-2.5	0	0.452	88.8	32.767891	111.640862	4	22	32.767892	111.640859	0	0	0	0	0	0	0	0	6.9406E+218	0	0
20230809_1338010802	0	167065	0.89465	0.28792	0.0506	0.246809	9.7272558	0.273907	356.931	2.596	-2.5	0	0.452	88.8	32.767891	111.640862	4	22	32.767892	111.640859	0	0	0	0	0	0	0	0	6.9406E+218	0	0
20230809_1338010814	0	167066	0.9053	0.29434	0.05261	0.311919	9.7858496	0.335456	356.931	2.596	-2.5	0	0.452	88.8	32.767891	111.640862	4	22	32.767892	111.640859	0	0	0	0	0	0	0	0	6.9406E+218	0	0
20230809_1338010820	0	167067	0.91679	0.30003	0.05671	0.311939	9.7859306	0.27387	356.931	2.596	-2.5	0	0.452	88.8	32.767891	111.640862	4	22	32.767892	111.640859	0	0	0	0	0	0	0	0	6.9406E+218	0	0
20230809_1338010829	0	167068	0.92648	0.30687	0.05904	0.246764	9.7858686	0.274052	356.931	2.596	-2.5	0	0.452	88.8	32.767891	111.640862	4	22	32.767892	111.640859	0	0	0	0	0	0	0	0	6.9406E+218	0	0
20230809_1338010839	0	167069	0.93682	0.31255	0.06179	0.311919	9.7858496	0.335456	356.931	2.596	-2.5	0	0.452	88.8	32.767891	111.640862	4	22	32.767892	111.640859	0	0	0	0	0	0	0	0	6.9406E+218	0	0
20230809_1338010849	0	167070	0.94631	0.31884	0.06504	0.311939	9.7859306	0.27387	356.931	2.596	-2.5	0	0.452	88.8	32.767891	111.640862	4	22	32.767892	111.640859	0	0	0	0	0	0	0	0	6.9406E+218	0	0
20230809_1338010865	0	167071	0.95726	0.32483	0.06635	0.246764	9.7858686	0.274052	356.931	2.596	-2.5	0	0.447	88.8	32.767891	111.640862	4	22	32.767892	111.640859	0	0	0	0	0	0	0	0	6.9406E+218	0	0
20230809_1338010870	0	167072	0.96592	0.33066	0.07025	0.311939	9.7859306	0.27387	356.931	2.596	-2.5	0	0.447	88.8	32.767891	111.640862	4	22	32.767892	111.640859	0	0	0	0	0	0	0	0	6.9406E+218	0	0
20230809_1338010879	0	167073	0.97505	0.33685	0.07117	0.311919	9.7858496	0.335456	356.931	2.596	-2.5	0	0.447	88.8	32.767891	111.640862	4	22	32.767892	111.640859	0	0	0	0	0	0	0	0	6.9406E+218	0	0
20230809_1338010889	0	167074	0.98503	0.34274	0.07527	0.311939	9.7859306	0.27387	356.931	2.596	-2.5	0	0.447	88.8	32.767891	111.640862	4	22	32.767892	111.640859	0	0	0	0	0	0	0	0	6.9406E+218	0	0
20230809_1338010899	0	167075	0.99245	0.34859	0.07622	0.246764	9.7858686	0.274052	356.931	2.596	-2.5	0	0.447	88.8	32.767891	111.640862	4	22	32.767892	111.640859	0	0	0	0	0	0	0	0	6.9406E+218	0	0
20230809_1338010914	0	167076	1.00168	0.35422	0.07973	0.311939	9.7859306	0.27387	356.931	2.596	-2.5	0	0.447	88.8	32.767891	111.640862	4	22	32.767892	111.640859	0	0	0	0	0	0	0	0	6.9406E+218	0	0
20230809_1338010920	0	167077	1.00871	0.35937	0.08086	0.311984	9.7273188	0.273724	356.931	2.596	-2.5	0	0.447	88.8	32.767891	111.640862	4	22	32.767892	111.640859	0	0	0	0	0	0	0	0	6.9406E+218	0	0
20230809_1338010929	0	167078	1.01658	0.36516	0.08255	0.246718	9.8444815	0.274198	356.931	2.596	-2.5	0	0.447	88.8	32.767891	111.640862	4	22	32.767892	111.640859	0	0	0	0	0	0	0	0	6.9406E+218	0	0
20230809_1338010939	0	167079	1.02209	0.37049	0.08453	0.311939	9.7859306	0.27387	356.931	2.596	-2.5	0	0.447	88.8	32.767891	111.640862	4	22	32.767892	111.640859	0	0	0	0	0	0	0	0	6.9406E+218	0	0
20230809_1338010951	0	167080	1.02778	0.37527	0.08554	0.311984	9.7273188	0.273724	356.931	2.596	-2.5	0	0.447	88.8	32.767891	111.640862	4	22	32.767892	111.640859	0	0	0	0	0	0	0	0	6.9406E+218	0	0
20230809_1338010960	0	167081	1.03373	0.38042	0.088	0.311959	9.7860117	0.212283	356.931	2.596	-2.5	0	0.447	88.8	32.767891	111.640862	4	22	32.767892	111.640859	0	0	0	0	0	0	0	0	6.9406E+218	0	0
20230809_1338010969	0	167082	1.03674	0.38472	0.08869	0.246718	9.8444815	0.274198	356.931	2.596	-2.5	0	0.447	88.8	32.767891	111.640862	4	22	32.767892	111.640859	0	0	0	0	0	0	0	0	6.9406E+218	0	0
20230809_1338010982	0	167083	1.04085	0.38945	0.09102	0.311939	9.7859306	0.27387	356.931	2.596	-2.5	0	0.447	88.8	32.767891	111.640862	4	22	32.767892	111.640859	0	0	0	0	0	0	0	0	6.9406E+218	0	0
20230809_1338010989	0	167084	1.0422	0.39416	0.09148	0.311939	9.7859306	0.27387	356.931	2.596	-2.5	0	0.447	88.8	32.767891	111.640862	4	22	32.767892	111.640859	0	0	0	0	0	0	0	0	6.9406E+218	0	0
20230809_1338020000	0	167085	1.04369	0.39806	0.09261	0.246783	9.7859488	0.212466	356.931	2.596	-2.5	0	0.447	88.8	32.767891	111.640862	4	22	32.767892	111.640859	0	0	0	0	0	0	0	0	6.9406E+218	0	0
20230809_1338020008	0	167086	1.04476	0.40195	0.09315	0.311939	9.7859306	0.27387	356.931	2.596	-2.5	0	0.447	88.8	32.767891	111.640862	4	22	32.767892	111.640859	0	0	0	0	0	0	0	0	6.9406E+218	0	0
20230809_1338020021	0	167087	1.04314	0.40545	0.09328	0.311959	9.7860117	0.212283	356.931	2.596	-2.5	0	0.447	88.8	32.767891	111.640862	4	22	32.767892	111.640859	0	0	0	0	0	0	0	0	6.9406E+218	0	0
20230809_1338020030	0	167088	1.04166	0.4087	0.09385	0.311939	9.7859306	0.273876	356.931	2.596	-2.5	0	0.447	88.8	32.767891	111.640862	4	22	32.767892	111.640859	0	0	0	0	0	0	0	0	6.9406E+218	0	0
20230809_1338020040	0	167089	1.03878	0.41174	0.09443	0.246783	9.7859488	0.212472	356.931	2.596	-2.5	0	0.447	88.8	32.767891	111.640862	4	22	32.767892	111.640859	0	0	0	0	0	0	0	0	6.9406E+218	0	0
20230809_1338020050	0	167090	1.03523	0.41517	0.0943	0.311939	9.7859306	0.273876	356.931	2.596	-2.5	0	0.447	88.8	32.767891	111.640862	4	22	32.767892	111.640859	0	0	0	0	0	0	0	0	6.9406E+218	0	0
20230809_1338020059	0	167091	1.02917	0.41686	0.09457	0.311959	9.7860117	0.212289	356.931	2.596	-2.5	0	0.447	88.8	32.767891	111.640862	4	22	32.767892	111.640859	0	0	0	0	0	0	0	0	6.9406E+218	0	0
20230809_1338020070	0	167092	1.02267	0.41942	0.09398	0.311893	9.8445435	0.274021	356.931	2.596	-2.5	0	0.439	88.8	32.767891	111.640862	4	22	32.767892	111.640859	0	0	0	0	0	0	0	0	6.9406E+218	0	0
20230809_1338020079	0	167093	1.01549	0.421	0.0937	0.246783	9.7859488	0.212472	356.931	2.596	-2.5	0	0.439	88.8	32.767891	111.640862	4	22	32.767892	111.640859	0	0	0	0	0	0	0	0	6.9406E+218	0	0
20230809_1338020089	0	167094	1.00532	0.42288	0.09243	0.311959	9.7860117	0.212289	356.931	2.596	-2.5	0	0.439	88.8	32.767891	111.640862	4	22	32.767892	111.640859	0	0	0	0	0	0	0	0	6.9406E+218	0	0
20230809_1338020112	0	167095	0.99577	0.42421	0.09176	0.311939	9.7859306	0.273876	356.931	2.596	-2.5	0	0.439	88.8	32.767891	111.640862	4	22	32.767892	111.640859	0	0	0	0	0	0	0	0	6.9406E+218	0	0
20230809_1338020119	0	167096	0.98436	0.42529	0.09126	0.246783	9.7859488	0.212472	356.931	2.596	-2.5	0	0.439	88.8	32.767891	111.640862	4	22	32.767892	111.640859	0	0	0	0	0	0	0	0	6.9406E+218	0	0
20230809_1338020121	0	167097	0.97282	0.42583	0.08952	0.311959	9.7860117	0.212289	356.931	2.596	-2.5	0	0.439	88.8	32.767891	111.640862	4	22	32.767892	111.640859	0	0	0	0	0	0	0	0	6.9406E+218	0	0
20230809_1338020131	0	167098	0.95913	0.42586	0.08904	0.311913	9.8446236	0.212434	356.931	2.596	-2.5	0	0.439	88.8	32.767891	111.640862	4	22	32.767892	111.640859	0	0	0	0	0	0	0	0	6.9406E+218	0	0
20230809_1338020140	0	167099	0.94499	0.42589	0.08693	0.311959	9.7860117	0.212289	356.931	2.596	-2.5	0	0.439	88.8	32.767891	111.640862	4	22	32.767892	111.640859	0	0	0	0	0	0	0	0	6.9406E+218	0	0
20230809_1338020150	0	167100	0.93122	0.4254	0.08594	0.246783	9.7859488	0.212472	356.931	2.596	-2.5	0	0.439	88.8	32.767891	111.640862	4	22	32.767892	111.640859	0	0	0	0	0	0	0	0	6.9406E+218	0	0
20230809_1338020160	0	167101	0.914	0.42495	0.08312	0.311959	9.7860117	0.212289	356.931	2.596	-2.5	0	0.439	88.8	32.767891	111.640862	4	22	32.767892	111.640859	0	0	0	0	0	0	0	0	6.9406E+218	0	0
20230809_1338020172	0	167102	0.89848	0.42361	0.08159	0.311913	9.8446236	0.212434	356.931	2.596	-2.5	0	0.439	88.8	32.767891	111.640862	4	22	32.767892	111.640859	0	0	0	0	0	0	0	0	6.9406E+218	0	0
20230809_1338020179	0	167103	0.8802	0.42198	0.07886	0.311959	9.7860117	0.212289	356.931	2.596	-2.5	0	0.439	88.8	32.767891	111.640862	4	22	32.767892	111.640859	0	0	0	0	0	0	0	0	6.9406E+218	0	0
20230809_1338020189	0	167104	0.86181	0.42071	0.07726	0.246783	9.7859488	0.212472	356.931	2.596	-2.5	0	0.431	88.8	32.767891	111.640862	4	22	32.767892	111.640859	0	0	0	0	0	0	0	0	6.9406E+218	0	0
20230809_1338020202	0	167105	0.84423	0.41851	0.07435	0.311913	9.8446236	0.212434	356.931	2.596	-2.5	0	0.431	88.8	32.767891	111.640862	4	22	32.767892	111.640859	0	0	0	0	0	0	0	0	6.9406E+218	0	0
20230809_1338020210	0	167106	0.82459	0.41631	0.07215	0.311959	9.7860117	0.212289	356.931	2.596	-2.5	0	0.431	88.8	32.767891	111.640862	4	22	32.767892	111.640859	0	0	0	0	0	0	0	0	6.9406E+218	0	0
20230809_1338020220	0	167107	0.80672	0.41378	0.06879	0.311959	9.7860117	0.212289	356.931	2.596	-2.5	0	0.431	88.8	32.767891	111.640862	4	22	32.767892	111.640859	0	0	0	0	0	0	0	0	6.9406E+218	0	0
20230809_1338020229	0	167108	0.78584	0.41005	0.06601	0.246758	9.8446417	0.151031	356.931	2.596	-2.5	0	0.431	88.8	32.767891	111.640862	4	22	32.767892	111.640859	0	0	0	0	0	0	0	0	6.9406E+218	0	0
20230809_1338020242	0	167109	0.768	0.40757	0.06294	0.311959	9.7860117	0.212289	356.931	2.596	-2.5	0	0.431	88.8	32.767891	111.640862	4	22	32.767892	111.640859	0	0	0	0	0	0	0	0	6.9406E+218	0	0
20230809_1338020249	0	167110	0.74667	0.40371	0.059	0.311959	9.7860117	0.212289	356.931	2.596	-2.5	0	0.431	88.8	32.767891	111.640862	4	22	32.767892	111.640859	0	0	0	0	0	0	0	0	6.9406E+218	0	0
20230809_1338020260	0	167111	0.72725	0.39993	0.05663	0.311913	9.8446236	0.212434	356.931	2.596	-2.5	0	0.431	88.8	32.767891	111.640862	4	22	32.767892	111.640859	0	0	0	0	0	0	0	0	6.9406E+218	0	0
20230809_1338020269	0	167112	0.70765	0.39549	0.05207	0.246803	9.7860298	0.150885	356.931	2.596	-2.5	0	0.431	88.8	32.767891	111.640862	4	22	32.767892	111.640859	0	0	0	0	0	0	0	0	6.9406E+218	0	0
20230809_1338020282	0	167113	0.6876	0.39085	0.04935	0.311959	9.7860117	0.212289	356.931	2.596	-2.5	0	0.431	88.8	32.767891	111.640862	4	22	32.767892	111.640859	0	0	0	0	0	0	0	0	6.9406E+218	0	0
20230809_1338020289	0	167114	0.66882	0.38632	0.04457	0.311913	9.8446236	0.212434	356.931	2.596	-2.5	0	0.431	88.8	32.767891	111.640862	4	22	32.767892	111.640859	0	0	0	0	0	0	0	0	6.9406E+218	0	0
20230809_1338020302	0	167115	0.64888	0.3818	0.04162	0.246803	9.7860298	0.150885	356.931	2.596	-2.5	0	0.431	88.8	32.767891	111.640862	4	22	32.767892	111.640859	0	0	0	0	0	0	0	0	6.9406E+218	0	0
20230809_1338020309	0	167116	0.62925	0.37641	0.03655	0.311913	9.8446236	0.212434	356.931	2.596	-2.5	0	0.431	88.8	32.767891	111.640862	4	22	32.767892	111.640859	0	0	0	0	0	0	0	0	6.9406E+218	0	0
20230809_1338020319	0	167117	0.61071	0.37122	0.03284	0.311959	9.7860117	0.212289	356.931	2.596	-2.5	0	0.431	88.8	32.767891	111.640862	4	22	32.767892	111.640859	0	0	0	0	0	0	0	0	6.9406E+218	0	0
20230809_1338020330	0	167118	0.59199	0.36563	0.02818	0.311933	9.8447046	0.150848	356.931	2.596	-2.5	0	0.431	88.8	32.767891	111.640862	4	22	32.767892	111.640859	0	0	0	0	0	0	0	0	6.9406E+218	0	0
20230809_1338020339	0	167119	0.57466	0.35962	0.0242	0.246783	9.7859488	0.212472	356.502	2.622	-1.742	0	0.431	88.8	32.767891	111.640862	4	22	32.767892	111.640859	0	0	0	0	0	0	0	0	6.9406E+218	0	0
20230809_1338020351	0	167120	0.55704	0.35393	0.01964	0.311978	9.7860918	0.150702	356.502	2.622	-1.742	0	0.432	88.8	32.767891	111.640862	4	22	32.767892	111.640859	0	0	0	0	0	0	0	0	6.9406E+218	0	0
20230809_1338020363	0	167121	0.54061	0.34783	0.01521	0.311913	9.8446236	0.212434	356.502	2.622	-1.742	0	0.432	88.8	32.767891	111.640862	4	22	32.767892	111.640859	0	0	0	0	0	0	0	0	6.9406E+218	0	0
20230809_1338020369	0	167122	0.52485	0.34152	0.01111	0.311978	9.7860918	0.150702	356.502	2.622	-1.742	0	0.432	88.8	32.767891	111.640862	4	22	32.767892	111.640859	0	0	0	0	0	0	0	0	6.9406E+218	0	0
20230809_1338020379	0	167123	0.50819	0.335	0.00642	0.246738	9.8445616	0.212617	356.502	2.622	-1.742	0	0.432	88.8	32.767891	111.640862	4	22	32.767892	111.640859	0	0	0	0	0	0	0	0	6.9406E+218	0	0
20230809_1338020392	0	167124	0.49504	0.32847	0.00226	0.311978	9.7860918	0.150702	356.502	2.622	-1.742	0	0.432	88.8	32.767891	111.640862	4	22	32.767892	111.640859	0	0	0	0	0	0	0	0	6.9406E+218	0	0
20230809_1338020403	0	167125	0.4796	0.32195	-0.00315	0.311913	9.8446236	0.212434	356.502	2.622	-1.742	0	0.432	88.8	32.767891	111.640862	4	22	32.767892	111.640859	0	0	0	0	0	0	0	0	6.9406E+218	0	0
20230809_1338020416	0	167126	0.46732	0.31538	-0.00664	0.246803	9.7860298	0.150885	356.502	2.622	-1.742	0	0.432	88.8	32.767891	111.640862	4	22	32.767892	111.640859	0	0	0	0	0	0	0	0	6.9406E+218	0	0
20230809_1338020422	0	167127	0.45441	0.30844	-0.01234	0.311913	9.8446236	0.212434	356.502	2.622	-1.742	0	0.432	88.8	32.767891	111.640862	4	22	32.767892	111.640859	0	0	0	0	0	0	0	0	6.9406E+218	0	0
20230809_1338020430	0	167128	0.44332	0.30195	-0.01523	0.311978	9.7860918	0.150702	356.502	2.622	-1.742	0	0.432	88.8	32.767891	111.640862	4	22	32.767892	111.640859	0	0	0	0	0	0	0	0	6.9406E+218	0	0
20230809_1338020441	0	167129	0.43251	0.29425	-0.02144	0.311913	9.8446236	0.212434	356.502	2.622	-1.742	0	0.432	88.8	32.767891	111.640862	4	22	32.767892	111.640859	0	0	0	0	0	0	0	0	6.9406E+218	0	0
20230809_1338020449	0	167130	0.42311	0.28746	-0.02406	0.246803	9.7860298	0.150885	356.502	2.622	-1.742	0	0.432	88.8	32.767891	111.640862	4	22	32.767892	111.640859	0	0	0	0	0	0	0	0	6.9406E+218	0	0
20230809_1338020461	0	167131	0.41473	0.28034	-0.02979	0.311913	9.8446236	0.212434	356.502	2.622	-1.742	0	0.432	88.8	32.767891	111.640862	4	22	32.767892	111.640859	0	0	0	0	0	0	0	0	6.9406E+218	0	0
20230809_1338020472	0	167132	0.40634	0.27307	-0.03291	0.311978	9.7860918	0.150702	356.502	2.622	-1.742	0	0.432	88.8	32.767891	111.640862	4	22	32.767892	111.640859	0	0	0	0	0	0	0	0	6.9406E+218	0	0
20230809_1338020479	0	167133	0.4002	0.26598	-0.03779	0.311913	9.8446236	0.212434	356.502	2.622	-1.742	0	0.432	88.8	32.767891	111.640862	4	22	32.767892	111.640859	0	0	0	0	0	0	0	0	6.9406E+218	0	0
20230809_1338020490	0	167134	0.39392	0.2581	-0.0423	0.246803	9.7860298	0.150885	356.502	2.622	-1.742	0	0.432	88.8	32.767891	111.640862	4	22	32.767892	111.640859	0	0	0	0	0	0	0	0	6.9406E+218	0	0
20230809_1338020499	0	167135	0.38963	0.25153	-0.04539	0.311959	9.7860117	0.212289	356.502	2.622	-1.742	0	0.432	88.8	32.767891	111.640862	4	22	32.767892	111.640859	0	0	0	0	0	0	0	0	6.9406E+218	0	0
20230809_1338020511	0	167136	0.38533	0.24393	-0.05077	0.311933	9.8447046	0.150848	356.502	2.622	-1.742	0	0.432	88.8	32.767891	111.640862	4	22	32.767892	111.640859	0	0	0	0	0	0	0	0	6.9406E+218	0	0
20230809_1338020522	0	167137	0.38183	0.23664	-0.05286	0.311959	9.7860117	0.212289	356.502	2.622	-1.742	0	0.439	88.8	32.767891	111.640862	4	22	32.767892	111.640859	0	0	0	0	0	0	0	0	6.9406E+218	0	0
20230809_1338020528	0	167138	0.37944	0.22936	-0.05916	0.246758	9.8446417	0.151031	356.502	2.622	-1.742	0	0.439	88.8	32.767891	111.640862	4	22	32.767892	111.640859	0	0	0	0	0	0	0	0	6.9406E+218	0	0
20230809_1338020538	0	167139	0.37741	0.22208	-0.0608	0.311959	9.7860117	0.212289	356.502	2.622	-1.742	0	0.439	88.8	32.767891	111.640862	4	22	32.767892	111.640859	0	0	0	0	0	0	0	0	6.9406E+218	0	0
20230809_1338020550	0	167140	0.37651	0.21486	-0.06639	0.311933	9.8447046	0.150848	356.502	2.622	-1.742	0	0.439	88.8	32.767891	111.640862	4	22	32.767892	111.640859	0	0	0	0	0	0	0	0	6.9406E+218	0	0
20230809_1338020559	0	167141	0.37476	0.2077	-0.06915	0.246783	9.7859488	0.212472	356.502	2.622	-1.742	0	0.439	88.8	32.767891	111.640862	4	22	32.767892	111.640859	0	0	0	0	0	0	0	0	6.9406E+218	0	0
20230809_1338020571	0	167142	0.37587	0.20065	-0.07277	0.311933	9.8447046	0.150848	356.502	2.622	-1.742	0	0.439	88.8	32.767891	111.640862	4	22	32.767892	111.640859	0	0	0	0	0	0	0	0	6.9406E+218	0	0
20230809_1338020579	0	167143	0.37533	0.19343	-0.07754	0.311959	9.7860117	0.212289	356.502	2.622	-1.742	0	0.439	88.8	32.767891	111.640862	4	22	32.767892	111.640859	0	0	0	0	0	0	0	0	6.9406E+218	0	0
20230809_1338020589	0	167144	0.37732	0.18627	-0.07921	0.311933	9.8447046	0.150848	356.502	2.622	-1.742	0	0.439	88.8	32.767891	111.640862	4	22	32.767892	111.640859	0	0	0	0	0	0	0	0	6.9406E+218	0	0
20230809_1338020617	0	167145	0.37866	0.17907	-0.08432	0.246783	9.7859488	0.212472	356.502	2.622	-1.742	0	0.439	88.8	32.767891	111.640862	4	22	32.767892	111.640859	0	0	0	0	0	0	0	0	6.9406E+218	0	0
20230809_1338020620	0	167146	0.37892	0.17228	-0.08595	0.311933	9.8447046	0.150848	356.502	2.622	-1.742	0	0.439	88.8	32.767891	111.640862	4	22	32.767892	111.640859	0	0	0	0	0	0	0	0	6.9406E+218	0	0
20230809_1338020624	0	167147	0.38102	0.16567	-0.09044	0.311959	9.7860117	0.212289	356.502	2.622	-1.742	0	0.439	88.8	32.767891	111.640862	4	22	32.767892	111.640859	0	0	0	0	0	0	0	0	6.9406E+218	0	0
20230809_1338020631	0	167148	0.38182	0.1587	-0.09258	0.311933	9.8447046	0.150848	356.502	2.622	-1.742	0	0.439	88.8	32.767891	111.640862	4	22	32.767892	111.640859	0	0	0	0	0	0	0	0	6.9406E+218	0	0
20230809_1338020639	0	167149	0.38297	0.15205	-0.09579	0.246783	9.7859488	0.212472	356.502	2.622	-1.742	0	0.439	88.8	32.767891	111.640862	4	22	32.767892	111.640859	0	0	0	0	0	0	0	0	6.9406E+218	0	0
20230809_1338020650	0	167150	0.38473	0.14518	-0.09917	0.311933	9.8447046	0.150848	356.502	2.622	-1.742	0	0.439	88.8	32.767891	111.640862	4	22	32.767892	111.640859	0	0	0	0	0	0	0	0	6.9406E+218	0	0
20230809_1338020659	0	167151	0.38675	0.13915	-0.10163	0.311959	9.7860117	0.212289	356.502	2.622	-1.742	0	0.439	88.8	32.767891	111.640862	4	22	32.767892	111.640859	0	0	0	0	0	0	0	0	6.9406E+218	0	0
20230809_1338020669	0	167152	0.38874	0.13236	-0.10443	0.311933	9.8447046	0.150848	356.502	2.622	-1.742	0	0.439	88.8	32.767891	111.640862	4	22	32.767892	111.640859	0	0	0	0	0	0	0	0	6.9406E+218	0	0
20230809_1338020683	0	167153	0.38958	0.12616	-0.10589	0.311959	9.7860117	0.212289	356.502	2.622	-1.742	0	0.444	88.8	32.767891	111.640862	4	22	32.767892	111.640859	0	0	0	0	0	0	0	0	6.9406E+218	0	0
20230809_1338020689	0	167154	0.38996	0.11969	-0.10884	0.246758	9.8446417	0.151031	356.502	2.622	-1.742	0	0.444	88.8	32.767891	111.640862	4	22	32.767892	111.640859	0	0	0	0	0	0	0	0	6.9406E+218	0	0
20230809_1338020702	0	167155	0.39085	0.11376	-0.11093	0.311959	9.7860117	0.212289	356.502	2.622	-1.742	0	0.444	88.8	32.767891	111.640862	4	22	32.767892	111.640859	0	0	0	0	0	0	0	0	6.9406E+218	0	0
20230809_1338020710	0	167156	0.39034	0.10783	-0.11383	0.311978	9.7860918	0.150702	356.502	2.622	-1.742	0	0.444	88.8	32.767891	111.640862	4	22	32.767892	111.640859	0	0	0	0	0	0	0	0	6.9406E+218	0	0
20230809_1338020721	0	167157	0.39014	0.10174	-0.11607	0.311913	9.8446236	0.212434	356.502	2.622	-1.742	0	0.444	88.8	32.767891	111.640862	4	22	32.767892	111.640859	0	0	0	0	0	0	0	0	6.9406E+218	0	0
20230809_1338020735	0	167158	0.38914	0.09645	-0.11769	0.246803	9.7860298	0.150885	356.502	2.622	-1.742	0	0.444	88.8	32.767891	111.640862	4	22	32.767892	111.640859	0	0	0	0	0	0	0	0	6.9406E+218	0	0
20230809_1338020739	0	167159	0.38914	0.09063	-0.12002	0.311913	9.8446236	0.212434	356.502	2.622	-1.742	0	0.444	88.8	32.767891	111.640862	4	22	32.767892	111.640859	0	0	0	0	0	0	0	0	6.9406E+218	0	0
20230809_1338020751	0	167160	0.38628	0.08535	-0.12141	0.311978	9.7860918	0.150702	356.502	2.622	-1.742	0	0.444	88.8	32.767891	111.640862	4	22	32.767892	111.640859	0	0	0	0	0	0	0	0	6.9406E+218	0	0
20230809_1338020759	0	167161	0.38414	0.07979	-0.12371	0.311913	9.8446236	0.212434	356.502	2.622	-1.742	0	0.444	88.8	32.767891	111.640862	4	22	32.767892	111.640859	0	0	0	0	0	0	0	0	6.9406E+218	0	0
20230809_1338020770	0	167162	0.3803	0.07486	-0.12475	0.246803	9.7860298	0.150885	356.502	2.622	-1.742	0	0.444	88.8	32.767891	111.640862	4	22	32.767892	111.640859	0	0	0	0	0	0	0	0	6.9406E+218	0	0
20230809_1338020779	0	167163	0.37617	0.06963	-0.12724	0.311959	9.7860117	0.212289	356.502	2.622	-1.742	0	0.444	88.8	32.767891	111.640862	4	22	32.767892	111.640859	0	0	0	0	0	0	0	0	6.9406E+218	0	0
20230809_1338020788	0	167164	0.37095	0.06523	-0.12876	0.311913	9.8446236	0.212434	356.502	2.622	-1.742	0	0.444	88.8	32.767891	111.640862	4	22	32.767892	111.640859	0	0	0	0	0	0	0	0	6.9406E+218	0	0
20230809_1338020802	0	167165	0.36406	0.05966	-0.13062	0.311978	9.7860918	0.150702	356.502	2.622	-1.742	0	0.444	88.8	32.767891	111.640862	4	22	32.767892	111.640859	0	0	0	0	0	0	0	0	6.9406E+218	0	0
20230809_1338020814	0	167166	0.35846	0.05576	-0.13128	0.246783	9.7859488	0.212472	356.502	2.622	-1.742	0	0.444	88.8	32.767891	111.640862	4	22	32.767892	111.640859	0	0	0	0	0	0	0	0	6.9406E+218	0	0
20230809_1338020821	0	167167	0.35009	0.05183	-0.13249	0.311933	9.8447046	0.150848	356.502	2.622	-1.742	0	0.444	88.8	32.767891	111.640862	4	22	32.767892	111.640859	0	0	0	0	0	0	0	0	6.9406E+218	0	0
20230809_1338020829	0	167168	0.3418	0.0471	-0.13273	0.311959	9.7860117	0.212289	356.502	2.622	-1.742	0	0.444	88.8	32.767891	111.640862	4	22	32.767892	111.640859	0	0	0	0	0	0	0	0	6.9406E+218	0	0
20230809_1338020838	0	167169	0.33262	0.04384	-0.13411	0.311978	9.7860918	0.150702	356.502	2.622	-1.742	0	0.444	88.8	32.767891	111.640862	4	22	32.767892	111.640859	0	0	0	0	0	0	0	0	6.9406E+218	0	0
20230809_1338020851	0	167170	0.32192	0.04032	-0.13526	0.311913	9.8446236	0.212434	356.502	2.622	-1.742	0	0.437	88.8	32.767891	111.640862	4	22	32.767892	111.640859	0	0	0	0	0	0	0	0	6.9406E+218	0	0
20230809_1338020860	0	167171	0.30982	0.03671	-0.13568	0.246803	9.7860298	0.150885	356.502	2.622	-1.742	0	0.437	88.8	32.767891	111.640862	4	22	32.767892	111.640859	0	0	0	0	0	0	0	0	6.9406E+218	0	0
20230809_1338020868	0	167172	0.29688	0.03329	-0.13718	0.311959	9.7860117	0.212289	356.502	2.622	-1.742	0	0.437	88.8	32.767891	111.640862	4	22	32.767892	111.640859	0	0	0	0	0	0	0	0	6.9406E+218	0	0
20230809_1338020879	0	167173	0.28379	0.03064	-0.13671	0.311933	9.8447046	0.150848	356.502	2.622	-1.742	0	0.437	88.8	32.767891	111.640862	4	22	32.767892	111.640859	0	0	0	0	0	0	0	0	6.9406E+218	0	0
20230809_1338020922	0	167174	0.26883	0.028	-0.13758	0.311959	9.7860117	0.212289	356.502	2.622	-1.742	0	0.437	88.8	32.767891	111.640862	4	22	32.767892	111.640859	0	0	0	0	0	0	0	0	6.9406E+218	0	0
20230809_1338020923	0	167175	0.25369	0.0255	-0.13616	0.246803	9.7860298	0.150885	356.502	2.622	-1.742	0	0.437	88.8	32.767891	111.640862	4	22	32.767892	111.640859	0	0	0	0	0	0	0	0	6.9406E+218	0	0
20230809_1338020926	0	167176	0.23836	0.02345	-0.13722	0.311959	9.7860117	0.212289	356.502	2.622	-1.742	0	0.437	88.8	32.767891	111.640862	4	22	32.767892	111.640859	0	0	0	0	0	0	0	0	6.9406E+218	0	0
20230809_1338020928	0	167177	0.22127	0.02173	-0.13632	0.311933	9.8447046	0.150848	356.502	2.622	-1.742	0	0.437	88.8	32.767891	111.640862	4	22	32.767892	111.640859	0	0	0	0	0	0	0	0	6.9406E+218	0	0
20230809_1338020950	0	167178	0.20306	0.01995	-0.13692	0.311959	9.7860117	0.212289	356.502	2.622	-1.742	0	0.437	88.8	32.767891	111.640862	4	22	32.767892	111.640859	0	0	0	0	0	0	0	0	6.9406E+218	0	0
20230809_1338020959	0	167179	0.18495	0.01845	-0.13623	0.311959	9.7860117	0.212289	356.502	2.622	-1.742	0	0.437	88.8	32.767891	111.640862	4	22	32.767892	111.640859	0	0	0	0	0	0	0	0	6.9406E+218	0	0
20230809_1338020962	0	167180	0.16608	0.01777	-0.13542	0.246803	9.7860298	0.150885	356.502	2.622	-1.742	0	0.437	88.8	32.767891	111.640862	4	22	32.767892	111.640859	0	0	0	0	0	0	0	0	6.9406E+218	0	0
20230809_1338020964	0	167181	0.14751	0.01691	-0.13417	0.311959	9.7860117	0.212289	356.502	2.622	-1.742	0	0.437	88.8	32.767891	111.640862	4	22	32.767892	111.640859	0	0	0	0	0	0	0	0	6.9406E+218	0	0
20230809_1338020969	0	167182	0.12878	0.01665	-0.13279	0.311933	9.8447046	0.150848	356.502	2.622	-1.742	0	0.437	88.8	32.767891	111.640862	4	22	32.767892	111.640859	0	0	0	0	0	0	0	0	6.9406E+218	0	0
20230809_1338020978	0	167183	0.11045	0.01659	-0.1311	0.311959	9.7860117	0.212289	356.502	2.622	-1.742	0	0.437	88.8	32.767891	111.640862	4	22	32.767892	111.640859	0	0	0	0	0	0	0	0	6.9406E+218	0	0
20230809_1338020990	0	167184	0.09055	0.01664	-0.12935	0.246783	9.7859488	0.212472	356.502	2.622	-1.742	0	0.437	88.8	32.767891	111.640862	4	22	32.767892	111.640859	0	0	0	0	0	0	0	0	6.9406E+218	0	0
20230809_1338030012	0	167185	0.07169	0.01742	-0.1278	0.311978	9.7860918	0.150702	356.502	2.622	-1.742	0	0.433	88.8	32.767891	111.640862	4	22	32.767892	111.640859	0	0	0	0	0	0	0	0	6.9406E+218	0	0
20230809_1338030014	0	167186	0.05114	0.01774	-0.12613	0.311959	9.7860117	0.212289	356.502	2.622	-1.742	0	0.433	88.8	32.767891	111.640862	4	22	32.767892	111.640859	0	0	0	0	0	0	0	0	6.9406E+218	0	0
20230809_1338030021	0	167187	0.03253	0.01915	-0.12336	0.311978	9.7860918	0.150702	356.502	2.622	-1.742	0	0.433	88.8	32.767891	111.640862	4	22	32.767892	111.640859	0	0	0	0	0	0	0	0	6.9406E+218	0	0
20230809_1338030028	0	167188	0.01376	0.02015	-0.12122	0.311959	9.7860117	0.212283	356.502	2.622	-1.742	0	0.433	88.8	32.767891	111.640862	4	22	32.767892	111.640859	0	0	0	0	0	0	0	0	6.9406E+218	0	0
20230809_1338030045	0	167189	-0.00444	0.02228	-0.11797	0.246783	9.7859488	0.212466	356.502	2.622	-1.742	0	0.433	88.8	32.767891	111.640862	4	22	32.767892	111.640859	0	0	0	0	0	0	0	0	6.9406E+218	0	0
20230809_1338030052	0	167190	-0.02223	0.02433	-0.11477	0.311978	9.7860918	0.150696	356.502	2.622	-1.742	0	0.433	88.8	32.767891	111.640862	4	22	32.767892	111.640859	0	0	0	0	0	0	0	0	6.9406E+218	0	0
20230809_1338030061	0	167191	-0.03933	0.02667	-0.11093	0.311959	9.7860117	0.212283	356.502	2.622	-1.742	0	0.433	88.8	32.767891	111.640862	4	22	32.767892	111.640859	0	0	0	0	0	0	0	0	6.9406E+218	0	0
20230809_1338030074	0	167192	-0.05602	0.02955	-0.10832	0.311959	9.7860117	0.212283	356.502	2.622	-1.742	0	0.433	88.8	32.767891	111.640862	4	22	32.767892	111.640859	0	0	0	0	0	0	0	0	6.9406E+218	0	0
20230809_1338030080	0	167193	-0.07263	0.03252	-0.10376	0.311959	9.7860117	0.212283	356.502	2.622	-1.742	0	0.433	88.8	32.767891	111.640862	4	22	32.767892	111.640859	0	0	0	0	0	0	0	0	6.9406E+218	0	0
20230809_1338030089	0	167194	-0.08833	0.03539	-0.10057	0.311978	9.7860918	0.150696	356.502	2.622	-1.742	0	0.433	88.8	32.767891	111.640862	4	22	32.767892	111.640859	0	0	0	0	0	0	0	0	6.9406E+218	0	0
20230809_1338030102	0	167195	-0.10427	0.03911	-0.096	0.246829	9.7273369	0.21232	356.502	2.622	-1.742	0	0.433	88.8	32.767891	111.640862	4	22	32.767892	111.640859	0	0	0	0	0	0	0	0	6.9406E+218	0	0
20230809_1338030112	0	167196	-0.11864	0.04292	-0.09182	0.311959	9.7860117	0.212283	356.502	2.622	-1.742	0	0.433	88.8	32.767891	111.640862	4	22	32.767892	111.640859	0	0	0	0	0	0	0	0	6.9406E+218	0	0
20230809_1338030118	0	167197	-0.13233	0.04715	-0.08678	0.311978	9.7860918	0.150696	356.502	2.622	-1.742	0	0.433	88.8	32.767891	111.640862	4	22	32.767892	111.640859	0	0	0	0	0	0	0	0	6.9406E+218	0	0
20230809_1338030129	0	167198	-0.14609	0.05096	-0.08188	0.311959	9.7860117	0.212283	356.502	2.622	-1.742	0	0.433	88.8	32.767891	111.640862	4	22	32.767892	111.640859	0	0	0	0	0	0	0	0	6.9406E+218	0	0
20230809_1338030138	0	167199	-0.15877	0.05614	-0.07707	0.311959	9.7860117	0.212283	356.502	2.622	-1.742	0	0.433	88.8	32.767891	111.640862	4	22	32.767892	111.640859	0	0	0	0	0	0	0	0	6.9406E+218	0	0
20230809_1338030149	0	167200	-0.17118	0.06096	-0.07145	0.246829	9.7273369	0.21232	356.502	2.622	-1.742	0	0.433	88.8	32.767891	111.640862	4	22	32.767892	111.640859	0	0	0	0	0	0	0	0	6.9406E+218	0	0
20230809_1338030158	0	167201	-0.18395	0.06569	-0.06663	0.311959	9.7860117	0.212283	356.502	2.622	-1.742	0	0.433	88.8	32.767891	111.640862	4	22	32.767892	111.640859	0	0	0	0	0	0	0	0	6.9406E+218	0	0
20230809_1338030169	0	167202	-0.19456	0.07169	-0.06046	0.311978	9.7860918	0.150696	356.502	2.622	-1.742	0	0.433	88.8	32.767891	111.640862	4	22	32.767892	111.640859	0	0	0	0	0	0	0	0	6.9406E+218	0	0
20230809_1338030182	0	167203	-0.20579	0.07661	-0.05519	0.312004	9.7273989	0.212138	356.502	2.622	-1.742	0	0.433	88.8	32.767891	111.640862	4	22	32.767892	111.640859	0	0	0	0	0	0	0	0	6.9406E+218	0	0
20230809_1338030189	0	167204	-0.21542	0.08274	-0.04843	0.311959	9.7860117	0.212283	356.502	2.622	-1.742	0	0.444	88.8	32.767891	111.640862	4	22	32.767892	111.640859	0	0	0	0	0	0	0	0	6.9406E+218	0	0
20230809_1338030202	0	167205	-0.22492	0.08844	-0.04254	0.311959	9.7860117	0.212283	356.502	2.622	-1.742	0	0.444	88.8	32.767891	111.640862	4	22	32.767892	111.640859	0	0	0	0	0	0	0	0	6.9406E+218	0	0
20230809_1338030210	0	167206	-0.2339	0.09478	-0.03604	0.246829	9.7273369	0.21232	356.502	2.622	-1.742	0	0.444	88.8	32.767891	111.640862	4	22	32.767892	111.640859	0	0	0	0	0	0	0	0	6.9406E+218	0	0
20230809_1338030218	0	167207	-0.243	0.10087	-0.0295	0.311959	9.7860117	0.212283	356.502	2.622	-1.742	0	0.444	88.8	32.767891	111.640862	4	22	32.767892	111.640859	0	0	0	0	0	0	0	0	6.9406E+218	0	0
20230809_1338030239	0	167208	-0.25152	0.10737	-0.02337	0.311959	9.7860117	0.212283	356.502	2.622	-1.742	0	0.444	88.8	32.767891	111.640862	4	22	32.767892	111.640859	0	0	0	0	0	0	0	0	6.9406E+218	0	0
20230809_1338030241	0	167209	-0.26102	0.11441	-0.01596	0.312004	9.7273989	0.212138	356.502	2.622	-1.742	0	0.444	88.8	32.767891	111.640862	4	22	32.767892	111.640859	0	0	0	0	0	0	0	0	6.9406E+218	0	0
20230809_1338030250	0	167210	-0.26878	0.12085	-0.00987	0.311959	9.7860117	0.212283	356.502	2.622	-1.742	0	0.444	88.8	32.767891	111.640862	4	22	32.767892	111.640859	0	0	0	0	0	0	0	0	6.9406E+218	0	0
20230809_1338030260	0	167211	-0.27748	0.12783	-0.00167	0.312024	9.7274799	0.150551	356.502	2.622	-1.742	0	0.444	88.8	32.767891	111.640862	4	22	32.767892	111.640859	0	0	0	0	0	0	0	0	6.9406E+218	0	0
20230809_1338030271	0	167212	-0.28561	0.13465	0.00404	0.311959	9.7860117	0.212283	356.502	2.622	-1.742	0	0.444	88.8	32.767891	111.640862	4	22	32.767892	111.640859	0	0	0	0	0	0	0	0	6.9406E+218	0	0
20230809_1338030283	0	167213	-0.29368	0.14201	0.01238	0.311959	9.7860117	0.212283	356.502	2.622	-1.742	0	0.444	88.8	32.767891	111.640862	4	22	32.767892	111.640859	0	0	0	0	0	0	0	0	6.9406E+218	0	0
20230809_1338030292	0	167214	-0.30246	0.14919	0.01842	0.246829	9.7273369	0.21232	356.502	2.622	-1.742	0	0.444	88.8	32.767891	111.640862	4	22	32.767892	111.640859	0	0	0	0	0	0	0	0	6.9406E+218	0	0
20230809_1338030304	0	167215	-0.31067	0.15631	0.0271	0.312004	9.7273989	0.212138	356.502	2.622	-1.742	0	0.444	88.8	32.767891	111.640862	4	22	32.767892	111.640859	0	0	0	0	0	0	0	0	6.9406E+218	0	0
20230809_1338030314	0	167216	-0.31997	0.16351	0.03307	0.311959	9.7860117	0.212283	356.502	2.622	-1.742	0	0.444	88.8	32.767891	111.640862	4	22	32.767892	111.640859	0	0	0	0	0	0	0	0	6.9406E+218	0	0
20230809_1338030320	0	167217	-0.32893	0.17063	0.04122	0.311984	9.7273188	0.273724	356.502	2.622	-1.742	0	0.444	88.8	32.767891	111.640862	4	22	32.767892	111.640859	0	0	0	0	0	0	0	0	6.9406E+218	0	0
20230809_1338030331	0	167218	-0.33857	0.1781	0.04791	0.311959	9.7860117	0.212283	356.502	2.622	-1.742	0	0.444	88.8	32.767891	111.640862	4	22	32.767892	111.640859	0	0	0	0	0	0	0	0	6.9406E+218	0	0
20230809_1338030340	0	167219	-0.34842	0.18508	0.05577	0.312004	9.7273989	0.212138	356.177	2.252	-1.88	0	0.444	88.8	32.767891	111.640862	4	22	32.767892	111.640859	0	0	0	0	0	0	0	0	6.9406E+218	0	0
20230809_1338030350	0	167220	-0.35866	0.19254	0.06259	0.311959	9.7860117	0.212283	356.177	2.252	-1.88	0	0.444	88.8	32.767891	111.640862	4	22	32.767892	111.640859	0	0	0	0	0	0	0	0	6.9406E+218	0	0
20230809_1338030361	0	167221	-0.36986	0.19953	0.06996	0.246829	9.7273369	0.21232	356.177	2.252	-1.88	0	0.444	88.8	32.767891	111.640862	4	22	32.767892	111.640859	0	0	0	0	0	0	0	0	6.9406E+218	0	0
20230809_1338030369	0	167222	-0.38022	0.20628	0.0776	0.311959	9.7860117	0.212283	356.177	2.252	-1.88	0	0.444	88.8	32.767891	111.640862	4	22	32.767892	111.640859	0	0	0	0	0	0	0	0	6.9406E+218	0	0
20230809_1338030379	0	167223	-0.39278	0.21372	0.08394	0.312004	9.7273989	0.212138	356.177	2.252	-1.88	0	0.445	88.8	32.767891	111.640862	4	22	32.767892	111.640859	0	0	0	0	0	0	0	0	6.9406E+218	0	0
20230809_1338030389	0	167224	-0.4048	0.22041	0.09154	0.312004	9.7273989	0.212138	356.177	2.252	-1.88	0	0.445	88.8	32.767891	111.640862	4	22	32.767892	111.640859	0	0	0	0	0	0	0	0	6.9406E+218	0	0
20230809_1338030399	0	167225	-0.41873	0.22684	0.09841	0.311959	9.7860117	0.212283	356.177	2.252	-1.88	0	0.445	88.8	32.767891	111.640862	4	22	32.767892	111.640859	0	0	0	0	0	0	0	0	6.9406E+218	0	0
20230809_1338030411	0	167226	-0.432	0.23363	0.10552	0.311984	9.7273188	0.273724	356.177	2.252	-1.88	0	0.445	88.8	32.767891	111.640862	4	22	32.767892	111.640859	0	0	0	0	0	0	0	0	6.9406E+218	0	0
20230809_1338030430	0	167227	-0.44629	0.23962	0.11238	0.312004	9.7273989	0.212138	356.177	2.252	-1.88	0	0.445	88.8	32.767891	111.640862	4	22	32.767892	111.640859	0	0	0	0	0	0	0	0	6.9406E+218	0	0
20230809_1338030431	0	167228	-0.46097	0.24636	0.11955	0.311959	9.7860117	0.212283	356.177	2.252	-1.88	0	0.445	88.8	32.767891	111.640862	4	22	32.767892	111.640859	0	0	0	0	0	0	0	0	6.9406E+218	0	0
20230809_1338030442	0	167229	-0.47647	0.25225	0.12561	0.246829	9.7273369	0.21232	356.177	2.252	-1.88	0	0.445	88.8	32.767891	111.640862	4	22	32.767892	111.640859	0	0	0	0	0	0	0	0	6.9406E+218	0	0
20230809_1338030450	0	167230	-0.49273	0.25842	0.1332	0.311959	9.7860117	0.212283	356.177	2.252	-1.88	0	0.445	88.8	32.767891	111.640862	4	22	32.767892	111.640859	0	0	0	0	0	0	0	0	6.9406E+218	0	0
20230809_1338030460	0	167231	-0.50902	0.26371	0.13935	0.312004	9.7273989	0.212138	356.177	2.252	-1.88	0	0.445	88.8	32.767891	111.640862	4	22	32.767892	111.640859	0	0	0	0	0	0	0	0	6.9406E+218	0	0
20230809_1338030473	0	167232	-0.52602	0.26907	0.14669	0.311984	9.7273188	0.273724	356.177	2.252	-1.88	0	0.445	88.8	32.767891	111.640862	4	22	32.767892	111.640859	0	0	0	0	0	0	0	0	6.9406E+218	0	0
20230809_1338030479	0	167233	-0.54409	0.27478	0.15247	0.312004	9.7273989	0.212138	356.177	2.252	-1.88	0	0.445	88.8	32.767891	111.640862	4	22	32.767892	111.640859	0	0	0	0	0	0	0	0	6.9406E+218	0	0
20230809_1338030490	0	167234	-0.56118	0.27967	0.15933	0.311959	9.7860117	0.212283	356.177	2.252	-1.88	0	0.445	88.8	32.767891	111.640862	4	22	32.767892	111.640859	0	0	0	0	0	0	0	0	6.9406E+218	0	0
20230809_1338030502	0	167235	-0.5803	0.28416	0.16549	0.312004	9.7273989	0.212138	356.177	2.252	-1.88	0	0.445	88.8	32.767891	111.640862	4	22	32.767892	111.640859	0	0	0	0	0	0	0	0	6.9406E+218	0	0
20230809_1338030515	0	167236	-0.59875	0.28866	0.17187	0.311984	9.7273188	0.273724	356.177	2.252	-1.88	0	0.444	88.8	32.767891	111.640862	4	22	32.767892	111.640859	0	0	0	0	0	0	0	0	6.9406E+218	0	0
20230809_1338030520	0	167237	-0.61706	0.29303	0.17807	0.246783	9.7859488	0.212466	356.177	2.252	-1.88	0	0.444	88.8	32.767891	111.640862	4	22	32.767892	111.640859	0	0	0	0	0	0	0	0	6.9406E+218	0	0
20230809_1338030529	0	167238	-0.63717	0.29661	0.18396	0.312004	9.7273989	0.212138	356.177	2.252	-1.88	0	0.444	88.8	32.767891	111.640862	4	22	32.767892	111.640859	0	0	0	0	0	0	0	0	6.9406E+218	0	0
20230809_1338030540	0	167239	-0.65626	0.30053	0.19039	0.312004	9.7273989	0.212138	356.177	2.252	-1.88	0	0.444	88.8	32.767891	111.640862	4	22	32.767892	111.640859	0	0	0	0	0	0	0	0	6.9406E+218	0	0
20230809_1338030549	0	167240	-0.67665	0.30388	0.19573	0.311939	9.7859306	0.27387	356.177	2.252	-1.88	0	0.444	88.8	32.767891	111.640862	4	22	32.767892	111.640859	0	0	0	0	0	0	0	0	6.9406E+218	0	0
20230809_1338030560	0	167241	-0.69529	0.30702	0.20212	0.312004	9.7273989	0.212138	356.177	2.252	-1.88	0	0.444	88.8	32.767891	111.640862	4	22	32.767892	111.640859	0	0	0	0	0	0	0	0	6.9406E+218	0	0
20230809_1338030568	0	167242	-0.71612	0.30988	0.20703	0.312004	9.7273989	0.212138	356.177	2.252	-1.88	0	0.444	88.8	32.767891	111.640862	4	22	32.767892	111.640859	0	0	0	0	0	0	0	0	6.9406E+218	0	0
20230809_1338030579	0	167243	-0.73478	0.31224	0.21334	0.311939	9.7859306	0.27387	356.177	2.252	-1.88	0	0.444	88.8	32.767891	111.640862	4	22	32.767892	111.640859	0	0	0	0	0	0	0	0	6.9406E+218	0	0
20230809_1338030589	0	167244	-0.75355	0.31482	0.21786	0.312004	9.7273989	0.212138	356.177	2.252	-1.88	0	0.444	88.8	32.767891	111.640862	4	22	32.767892	111.640859	0	0	0	0	0	0	0	0	6.9406E+218	0	0
20230809_1338030615	0	167245	-0.77323	0.31697	0.22383	0.246829	9.7273369	0.21232	356.177	2.252	-1.88	0	0.444	88.8	32.767891	111.640862	4	22	32.767892	111.640859	0	0	0	0	0	0	0	0	6.9406E+218	0	0
20230809_1338030616	0	167246	-0.79008	0.31864	0.22831	0.311984	9.7273188	0.273724	356.177	2.252	-1.88	0	0.444	88.8	32.767891	111.640862	4	22	32.767892	111.640859	0	0	0	0	0	0	0	0	6.9406E+218	0	0
20230809_1338030625	0	167247	-0.80959	0.32017	0.2335	0.311959	9.7860117	0.212283	356.177	2.252	-1.88	0	0.444	88.8	32.767891	111.640862	4	22	32.767892	111.640859	0	0	0	0	0	0	0	0	6.9406E+218	0	0
20230809_1338030630	0	167248	-0.8254	0.32088	0.23806	0.312004	9.7273989	0.212138	356.177	2.252	-1.88	0	0.444	88.8	32.767891	111.640862	4	22	32.767892	111.640859	0	0	0	0	0	0	0	0	6.9406E+218	0	0
20230809_1338030639	0	167249	-0.84233	0.32256	0.24279	0.311984	9.7273188	0.273724	356.177	2.252	-1.88	0	0.444	88.8	32.767891	111.640862	4	22	32.767892	111.640859	0	0	0	0	0	0	0	0	6.9406E+218	0	0
20230809_1338030649	0	167250	-0.85679	0.3231	0.24694	0.311959	9.7860117	0.212283	356.177	2.252	-1.88	0	0.444	88.8	32.767891	111.640862	4	22	32.767892	111.640859	0	0	0	0	0	0	0	0	6.9406E+218	0	0
20230809_1338030660	0	167251	-0.87122	0.32383	0.25136	0.311984	9.7273188	0.273724	356.177	2.252	-1.88	0	0.444	88.8	32.767891	111.640862	4	22	32.767892	111.640859	0	0	0	0	0	0	0	0	6.9406E+218	0	0
20230809_1338030670	0	167252	-0.88436	0.32432	0.2553	0.311959	9.7860117	0.212283	356.177	2.252	-1.88	0	0.444	88.8	32.767891	111.640862	4	22	32.767892	111.640859	0	0	0	0	0	0	0	0	6.9406E+218	0	0
20230809_1338030683	0	167253	-0.89484	0.32414	0.25925	0.246829	9.7273369	0.21232	356.177	2.252	-1.88	0	0.456	88.8	32.767891	111.640862	4	22	32.767892	111.640859	0	0	0	0	0	0	0	0	6.9406E+218	0	0
20230809_1338030689	0	167254	-0.90638	0.32452	0.26291	0.311984	9.7273188	0.273724	356.177	2.252	-1.88	0	0.456	88.8	32.767891	111.640862	4	22	32.767892	111.640859	0	0	0	0	0	0	0	0	6.9406E+218	0	0
20230809_1338030699	0	167255	-0.91449	0.32423	0.26639	0.311959	9.7860117	0.212283	356.177	2.252	-1.88	0	0.456	88.8	32.767891	111.640862	4	22	32.767892	111.640859	0	0	0	0	0	0	0	0	6.9406E+218	0	0
20230809_1338030711	0	167256	-0.92259	0.32394	0.26989	0.311984	9.7273188	0.273724	356.177	2.252	-1.88	0	0.456	88.8	32.767891	111.640862	4	22	32.767892	111.640859	0	0	0	0	0	0	0	0	6.9406E+218	0	0
20230809_1338030719	0	167257	-0.92762	0.32332	0.27229	0.311959	9.7860117	0.212283	356.177	2.252	-1.88	0	0.456	88.8	32.767891	111.640862	4	22	32.767892	111.640859	0	0	0	0	0	0	0	0	6.9406E+218	0	0
20230809_1338030737	0	167258	-0.93196	0.32248	0.27652	0.311984	9.7273188	0.273724	356.177	2.252	-1.88	0	0.456	88.8	32.767891	111.640862	4	22	32.767892	111.640859	0	0	0	0	0	0	0	0	6.9406E+218	0	0
20230809_1338030740	0	167259	-0.93655	0.32165	0.27791	0.312004	9.7273989	0.212138	356.177	2.252	-1.88	0	0.456	88.8	32.767891	111.640862	4	22	32.767892	111.640859	0	0	0	0	0	0	0	0	6.9406E+218	0	0
20230809_1338030750	0	167260	-0.93551	0.3212	0.28208	0.311939	9.7859306	0.27387	356.177	2.252	-1.88	0	0.456	88.8	32.767891	111.640862	4	22	32.767892	111.640859	0	0	0	0	0	0	0	0	6.9406E+218	0	0
20230809_1338030760	0	167261	-0.93808	0.31937	0.2826	0.312004	9.7273989	0.212138	356.177	2.252	-1.88	0	0.456	88.8	32.767891	111.640862	4	22	32.767892	111.640859	0	0	0	0	0	0	0	0	6.9406E+218	0	0
20230809_1338030769	0	167262	-0.9337	0.31909	0.28672	0.246764	9.7858686	0.274052	356.177	2.252	-1.88	0	0.456	88.8	32.767891	111.640862	4	22	32.767892	111.640859	0	0	0	0	0	0	0	0	6.9406E+218	0	0
20230809_1338030780	0	167263	-0.9343	0.31699	0.28638	0.311959	9.7860117	0.212283	356.177	2.252	-1.88	0	0.456	88.8	32.767891	111.640862	4	22	32.767892	111.640859	0	0	0	0	0	0	0	0	6.9406E+218	0	0
20230809_1338030791	0	167264	-0.92685	0.31624	0.29085	0.311984	9.7273188	0.273724	356.177	2.252	-1.88	0	0.456	88.8	32.767891	111.640862	4	22	32.767892	111.640859	0	0	0	0	0	0	0	0	6.9406E+218	0	0
20230809_1338030802	0	167265	-0.9225	0.31505	0.28977	0.311959	9.7860117	0.212283	356.177	2.252	-1.88	0	0.456	88.8	32.767891	111.640862	4	22	32.767892	111.640859	0	0	0	0	0	0	0	0	6.9406E+218	0	0
20230809_1338030816	0	167266	-0.91497	0.3131	0.2937	0.311984	9.7273188	0.273724	356.177	2.252	-1.88	0	0.456	88.8	32.767891	111.640862	4	22	32.767892	111.640859	0	0	0	0	0	0	0	0	6.9406E+218	0	0
20230809_1338030819	0	167267	-0.90819	0.31171	0.29357	0.311939	9.7859306	0.27387	356.177	2.252	-1.88	0	0.456	88.8	32.767891	111.640862	4	22	32.767892	111.640859	0	0	0	0	0	0	0	0	6.9406E+218	0	0
20230809_1338030829	0	167268	-0.8977	0.30997	0.29577	0.311959	9.7860117	0.212283	356.177	2.252	-1.88	0	0.456	88.8	32.767891	111.640862	4	22	32.767892	111.640859	0	0	0	0	0	0	0	0	6.9406E+218	0	0
20230809_1338030838	0	167269	-0.88704	0.30825	0.29538	0.311984	9.7273188	0.273724	356.177	2.252	-1.88	0	0.456	88.8	32.767891	111.640862	4	22	32.767892	111.640859	0	0	0	0	0	0	0	0	6.9406E+218	0	0
20230809_1338030849	0	167270	-0.87546	0.30708	0.29557	0.311959	9.7860117	0.212283	356.177	2.252	-1.88	0	0.455	88.8	32.767891	111.640862	4	22	32.767892	111.640859	0	0	0	0	0	0	0	0	6.9406E+218	0	0
20230809_1338030860	0	167271	-0.86543	0.3051	0.29727	0.311939	9.7859306	0.27387	356.177	2.252	-1.88	0	0.455	88.8	32.767891	111.640862	4	22	32.767892	111.640859	0	0	0	0	0	0	0	0	6.9406E+218	0	0
20230809_1338030868	0	167272	-0.85217	0.30349	0.29596	0.311939	9.7859306	0.27387	356.177	2.252	-1.88	0	0.455	88.8	32.767891	111.640862	4	22	32.767892	111.640859	0	0	0	0	0	0	0	0	6.9406E+218	0	0
20230809_1338030879	0	167273	-0.83734	0.30187	0.29792	0.246783	9.7859488	0.212466	356.177	2.252	-1.88	0	0.455	88.8	32.767891	111.640862	4	22	32.767892	111.640859	0	0	0	0	0	0	0	0	6.9406E+218	0	0
20230809_1338030889	0	167274	-0.82414	0.29976	0.29582	0.311984	9.7273188	0.273724	356.177	2.252	-1.88	0	0.455	88.8	32.767891	111.640862	4	22	32.767892	111.640859	0	0	0	0	0	0	0	0	6.9406E+218	0	0
20230809_1338030909	0	167275	-0.8098	0.29803	0.29621	0.311939	9.7859306	0.27387	356.177	2.252	-1.88	0	0.455	88.8	32.767891	111.640862	4	22	32.767892	111.640859	0	0	0	0	0	0	0	0	6.9406E+218	0	0
20230809_1338030911	0	167276	-0.79528	0.2961	0.29475	0.311939	9.7859306	0.27387	356.177	2.252	-1.88	0	0.455	88.8	32.767891	111.640862	4	22	32.767892	111.640859	0	0	0	0	0	0	0	0	6.9406E+218	0	0
20230809_1338030919	0	167277	-0.77782	0.29442	0.29439	0.311959	9.7860117	0.212283	356.177	2.252	-1.88	0	0.455	88.8	32.767891	111.640862	4	22	32.767892	111.640859	0	0	0	0	0	0	0	0	6.9406E+218	0	0
20230809_1338030930	0	167278	-0.76545	0.29257	0.29224	0.311939	9.7859306	0.27387	356.177	2.252	-1.88	0	0.455	88.8	32.767891	111.640862	4	22	32.767892	111.640859	0	0	0	0	0	0	0	0	6.9406E+218	0	0
20230809_1338030942	0	167279	-0.74844	0.29034	0.29138	0.311939	9.7859306	0.27387	356.177	2.252	-1.88	0	0.455	88.8	32.767891	111.640862	4	22	32.767892	111.640859	0	0	0	0	0	0	0	0	6.9406E+218	0	0
20230809_1338030950	0	167280	-0.73402	0.28838	0.28959	0.311939	9.7859306	0.27387	356.177	2.252	-1.88	0	0.455	88.8	32.767891	111.640862	4	22	32.767892	111.640859	0	0	0	0	0	0	0	0	6.9406E+218	0	0
20230809_1338030959	0	167281	-0.7189	0.28684	0.28873	0.311959	9.7860117	0.212283	356.177	2.252	-1.88	0	0.455	88.8	32.767891	111.640862	4	22	32.767892	111.640859	0	0	0	0	0	0	0	0	6.9406E+218	0	0
20230809_1338030987	0	167282	-0.7043	0.28482	0.28519	0.311893	9.8445435	0.274015	356.177	2.252	-1.88	0	0.455	88.8	32.767891	111.640862	4	22	32.767892	111.640859	0	0	0	0	0	0	0	0	6.9406E+218	0	0
20230809_1338030988	0	167283	-0.68752	0.28316	0.28406	0.311939	9.7859306	0.27387	356.177	2.252	-1.88	0	0.455	88.8	32.767891	111.640862	4	22	32.767892	111.640859	0	0	0	0	0	0	0	0	6.9406E+218	0	0
20230809_1338030994	0	167284	-0.67409	0.28054	0.28033	0.311939	9.7859306	0.27387	356.177	2.252	-1.88	0	0.455	88.8	32.767891	111.640862	4	22	32.767892	111.640859	0	0	0	0	0	0	0	0	6.9406E+218	0	0
20230809_1338040019	0	167285	-0.66061	0.27891	0.27916	0.311939	9.7859306	0.27387	356.177	2.252	-1.88	0	0.446	88.8	32.767891	111.640862	4	22	32.767892	111.640859	0	0	0	0	0	0	0	0	6.9406E+218	0	0
20230809_1338040020	0	167286	-0.6478	0.27668	0.27498	0.246738	9.8445616	0.212611	356.177	2.252	-1.88	0	0.446	88.8	32.767891	111.640862	4	22	32.767892	111.640859	0	0	0	0	0	0	0	0	6.9406E+218	0	0
20230809_1338040045	0	167287	-0.63406	0.27531	0.2727	0.311939	9.7859306	0.27387	356.177	2.252	-1.88	0	0.446	88.8	32.767891	111.640862	4	22	32.767892	111.640859	0	0	0	0	0	0	0	0	6.9406E+218	0	0
20230809_1338040050	0	167288	-0.62296	0.27279	0.26918	0.31194	9.7859306	0.273876	356.177	2.252	-1.88	0	0.446	88.8	32.767891	111.640862	4	22	32.767892	111.640859	0	0	0	0	0	0	0	0	6.9406E+218	0	0
20230809_1338040053	0	167289	-0.61137	0.27033	0.26613	0.311894	9.8445435	0.274021	356.177	2.252	-1.88	0	0.446	88.8	32.767891	111.640862	4	22	32.767892	111.640859	0	0	0	0	0	0	0	0	6.9406E+218	0	0
20230809_1338040054	0	167290	-0.60145	0.26868	0.26219	0.31194	9.7859306	0.273876	356.177	2.252	-1.88	0	0.446	88.8	32.767891	111.640862	4	22	32.767892	111.640859	0	0	0	0	0	0	0	0	6.9406E+218	0	0
20230809_1338040061	0	167291	-0.59075	0.26658	0.25808	0.311894	9.8445435	0.274021	356.177	2.252	-1.88	0	0.446	88.8	32.767891	111.640862	4	22	32.767892	111.640859	0	0	0	0	0	0	0	0	6.9406E+218	0	0
20230809_1338040074	0	167292	-0.58364	0.26434	0.254	0.311959	9.7860117	0.212289	356.177	2.252	-1.88	0	0.446	88.8	32.767891	111.640862	4	22	32.767892	111.640859	0	0	0	0	0	0	0	0	6.9406E+218	0	0
20230809_1338040084	0	167293	-0.57502	0.26245	0.25003	0.311894	9.8445435	0.274021	356.177	2.252	-1.88	0	0.446	88.8	32.767891	111.640862	4	22	32.767892	111.640859	0	0	0	0	0	0	0	0	6.9406E+218	0	0
20230809_1338040091	0	167294	-0.5693	0.2596	0.24621	0.31194	9.7859306	0.273876	356.177	2.252	-1.88	0	0.446	88.8	32.767891	111.640862	4	22	32.767892	111.640859	0	0	0	0	0	0	0	0	6.9406E+218	0	0
20230809_1338040100	0	167295	-0.5623	0.25727	0.24099	0.311894	9.8445435	0.274021	356.177	2.252	-1.88	0	0.446	88.8	32.767891	111.640862	4	22	32.767892	111.640859	0	0	0	0	0	0	0	0	6.9406E+218	0	0
20230809_1338040110	0	167296	-0.55695	0.25568	0.23625	0.31194	9.7859306	0.273876	356.177	2.252	-1.88	0	0.446	88.8	32.767891	111.640862	4	22	32.767892	111.640859	0	0	0	0	0	0	0	0	6.9406E+218	0	0
20230809_1338040121	0	167297	-0.55296	0.25267	0.23134	0.311894	9.8445435	0.274021	356.177	2.252	-1.88	0	0.446	88.8	32.767891	111.640862	4	22	32.767892	111.640859	0	0	0	0	0	0	0	0	6.9406E+218	0	0
20230809_1338040133	0	167298	-0.54942	0.25091	0.22608	0.311894	9.8445435	0.274021	356.177	2.252	-1.88	0	0.446	88.8	32.767891	111.640862	4	22	32.767892	111.640859	0	0	0	0	0	0	0	0	6.9406E+218	0	0
20230809_1338040141	0	167299	-0.54711	0.24774	0.22101	0.311894	9.8445435	0.274021	356.177	2.252	-1.88	0	0.446	88.8	32.767891	111.640862	4	22	32.767892	111.640859	0	0	0	0	0	0	0	0	6.9406E+218	0	0
20230809_1338040149	0	167300	-0.54537	0.24554	0.21558	0.31194	9.7859306	0.273876	356.177	2.252	-1.88	0	0.446	88.8	32.767891	111.640862	4	22	32.767892	111.640859	0	0	0	0	0	0	0	0	6.9406E+218	0	0
20230809_1338040161	0	167301	-0.54452	0.24269	0.20984	0.246719	9.8444815	0.274204	356.177	2.252	-1.88	0	0.446	88.8	32.767891	111.640862	4	22	32.767892	111.640859	0	0	0	0	0	0	0	0	6.9406E+218	0	0
20230809_1338040170	0	167302	-0.54309	0.24059	0.20422	0.311894	9.8445435	0.274021	356.177	2.252	-1.88	0	0.446	88.8	32.767891	111.640862	4	22	32.767892	111.640859	0	0	0	0	0	0	0	0	6.9406E+218	0	0
20230809_1338040182	0	167303	-0.54369	0.23759	0.19825	0.311894	9.8445435	0.274021	356.177	2.252	-1.88	0	0.443	88.8	32.767891	111.640862	4	22	32.767892	111.640859	0	0	0	0	0	0	0	0	6.9406E+218	0	0
20230809_1338040188	0	167304	-0.54528	0.23505	0.19191	0.311894	9.8445435	0.274021	356.177	2.252	-1.88	0	0.443	88.8	32.767891	111.640862	4	22	32.767892	111.640859	0	0	0	0	0	0	0	0	6.9406E+218	0	0
20230809_1338040200	0	167305	-0.54583	0.23183	0.18576	0.311894	9.8445435	0.274021	356.177	2.252	-1.88	0	0.443	88.8	32.767891	111.640862	4	22	32.767892	111.640859	0	0	0	0	0	0	0	0	6.9406E+218	0	0
20230809_1338040209	0	167306	-0.54862	0.22939	0.17906	0.311894	9.8445435	0.274021	356.177	2.252	-1.88	0	0.443	88.8	32.767891	111.640862	4	22	32.767892	111.640859	0	0	0	0	0	0	0	0	6.9406E+218	0	0
20230809_1338040219	0	167307	-0.54991	0.22623	0.1726	0.31194	9.7859306	0.273876	356.177	2.252	-1.88	0	0.443	88.8	32.767891	111.640862	4	22	32.767892	111.640859	0	0	0	0	0	0	0	0	6.9406E+218	0	0
20230809_1338040238	0	167308	-0.5533	0.22339	0.16537	0.311894	9.8445435	0.274021	356.177	2.252	-1.88	0	0.443	88.8	32.767891	111.640862	4	22	32.767892	111.640859	0	0	0	0	0	0	0	0	6.9406E+218	0	0
20230809_1338040239	0	167309	-0.55677	0.22034	0.15846	0.311849	9.9031553	0.274166	356.177	2.252	-1.88	0	0.443	88.8	32.767891	111.640862	4	22	32.767892	111.640859	0	0	0	0	0	0	0	0	6.9406E+218	0	0
20230809_1338040251	0	167310	-0.56029	0.21654	0.15116	0.311894	9.8445435	0.274021	356.177	2.252	-1.88	0	0.443	88.8	32.767891	111.640862	4	22	32.767892	111.640859	0	0	0	0	0	0	0	0	6.9406E+218	0	0
20230809_1338040259	0	167311	-0.564	0.21421	0.14411	0.311894	9.8445435	0.274021	356.177	2.252	-1.88	0	0.443	88.8	32.767891	111.640862	4	22	32.767892	111.640859	0	0	0	0	0	0	0	0	6.9406E+218	0	0
20230809_1338040269	0	167312	-0.56847	0.21081	0.13608	0.311894	9.8445435	0.274021	356.177	2.252	-1.88	0	0.443	88.8	32.767891	111.640862	4	22	32.767892	111.640859	0	0	0	0	0	0	0	0	6.9406E+218	0	0
20230809_1338040281	0	167313	-0.57235	0.20715	0.1289	0.311894	9.8445435	0.274021	356.177	2.252	-1.88	0	0.443	88.8	32.767891	111.640862	4	22	32.767892	111.640859	0	0	0	0	0	0	0	0	6.9406E+218	0	0
20230809_1338040290	0	167314	-0.5771	0.20425	0.11996	0.311894	9.8445435	0.274021	356.177	2.252	-1.88	0	0.443	88.8	32.767891	111.640862	4	22	32.767892	111.640859	0	0	0	0	0	0	0	0	6.9406E+218	0	0
20230809_1338040301	0	167315	-0.58162	0.20035	0.11248	0.311894	9.8445435	0.274021	356.177	2.252	-1.88	0	0.443	88.8	32.767891	111.640862	4	22	32.767892	111.640859	0	0	0	0	0	0	0	0	6.9406E+218	0	0
20230809_1338040311	0	167316	-0.58706	0.19721	0.10375	0.246699	9.8444004	0.33579	356.177	2.252	-1.88	0	0.443	88.8	32.767891	111.640862	4	22	32.767892	111.640859	0	0	0	0	0	0	0	0	6.9406E+218	0	0
20230809_1338040320	0	167317	-0.59172	0.19345	0.09565	0.311894	9.8445435	0.274021	356.177	2.252	-1.88	0	0.443	88.8	32.767891	111.640862	4	22	32.767892	111.640859	0	0	0	0	0	0	0	0	6.9406E+218	0	0
20230809_1338040329	0	167318	-0.59715	0.19006	0.08702	0.311849	9.9031553	0.274166	356.177	2.252	-1.88	0	0.443	88.8	32.767891	111.640862	4	22	32.767892	111.640859	0	0	0	0	0	0	0	0	6.9406E+218	0	0
20230809_1338040339	0	167319	-0.60051	0.1866	0.07836	0.311894	9.8445435	0.274021	355.8	2.366	-2.718	0	0.443	88.8	32.767891	111.640862	4	22	32.767892	111.640859	0	0	0	0	0	0	0	0	6.9406E+218	0	0
20230809_1338040351	0	167320	-0.60706	0.18281	0.0692	0.311894	9.8445435	0.274021	355.8	2.366	-2.718	0	0.443	88.8	32.767891	111.640862	4	22	32.767892	111.640859	0	0	0	0	0	0	0	0	6.9406E+218	0	0
20230809_1338040362	0	167321	-0.61116	0.17919	0.0599	0.311874	9.8444633	0.335608	355.8	2.366	-2.718	0	0.443	88.8	32.767891	111.640862	4	22	32.767892	111.640859	0	0	0	0	0	0	0	0	6.9406E+218	0	0
20230809_1338040370	0	167322	-0.61513	0.17586	0.05094	0.311894	9.8445435	0.274021	355.8	2.366	-2.718	0	0.444	88.8	32.767891	111.640862	4	22	32.767892	111.640859	0	0	0	0	0	0	0	0	6.9406E+218	0	0
20230809_1338040378	0	167323	-0.62053	0.17196	0.04103	0.311894	9.8445435	0.274021	355.8	2.366	-2.718	0	0.444	88.8	32.767891	111.640862	4	22	32.767892	111.640859	0	0	0	0	0	0	0	0	6.9406E+218	0	0
20230809_1338040389	0	167324	-0.62355	0.16852	0.03181	0.311849	9.9031553	0.274166	355.8	2.366	-2.718	0	0.444	88.8	32.767891	111.640862	4	22	32.767892	111.640859	0	0	0	0	0	0	0	0	6.9406E+218	0	0
20230809_1338040414	0	167325	-0.62837	0.16475	0.02211	0.311874	9.8444633	0.335608	355.8	2.366	-2.718	0	0.444	88.8	32.767891	111.640862	4	22	32.767892	111.640859	0	0	0	0	0	0	0	0	6.9406E+218	0	0
20230809_1338040416	0	167326	-0.63049	0.16138	0.01266	0.311894	9.8445435	0.274021	355.8	2.366	-2.718	0	0.444	88.8	32.767891	111.640862	4	22	32.767892	111.640859	0	0	0	0	0	0	0	0	6.9406E+218	0	0
20230809_1338040425	0	167327	-0.63471	0.15789	0.00252	0.311894	9.8445435	0.274021	355.8	2.366	-2.718	0	0.444	88.8	32.767891	111.640862	4	22	32.767892	111.640859	0	0	0	0	0	0	0	0	6.9406E+218	0	0
20230809_1338040432	0	167328	-0.63768	0.15421	-0.00735	0.246699	9.8444004	0.33579	355.8	2.366	-2.718	0	0.444	88.8	32.767891	111.640862	4	22	32.767892	111.640859	0	0	0	0	0	0	0	0	6.9406E+218	0	0
20230809_1338040440	0	167329	-0.63916	0.1509	-0.01734	0.311894	9.8445435	0.274021	355.8	2.366	-2.718	0	0.444	88.8	32.767891	111.640862	4	22	32.767892	111.640859	0	0	0	0	0	0	0	0	6.9406E+218	0	0
20230809_1338040450	0	167330	-0.64121	0.14764	-0.02761	0.311829	9.9030752	0.335753	355.8	2.366	-2.718	0	0.444	88.8	32.767891	111.640862	4	22	32.767892	111.640859	0	0	0	0	0	0	0	0	6.9406E+218	0	0
20230809_1338040460	0	167331	-0.64242	0.14431	-0.03745	0.311894	9.8445435	0.274021	355.8	2.366	-2.718	0	0.444	88.8	32.767891	111.640862	4	22	32.767892	111.640859	0	0	0	0	0	0	0	0	6.9406E+218	0	0
20230809_1338040470	0	167332	-0.6434	0.14162	-0.04803	0.311894	9.8445435	0.274021	355.8	2.366	-2.718	0	0.444	88.8	32.767891	111.640862	4	22	32.767892	111.640859	0	0	0	0	0	0	0	0	6.9406E+218	0	0
20230809_1338040479	0	167333	-0.64276	0.13853	-0.05792	0.311874	9.8444633	0.335608	355.8	2.366	-2.718	0	0.444	88.8	32.767891	111.640862	4	22	32.767892	111.640859	0	0	0	0	0	0	0	0	6.9406E+218	0	0
20230809_1338040490	0	167334	-0.6421	0.13602	-0.06812	0.311894	9.8445435	0.274021	355.8	2.366	-2.718	0	0.444	88.8	32.767891	111.640862	4	22	32.767892	111.640859	0	0	0	0	0	0	0	0	6.9406E+218	0	0
20230809_1338040510	0	167335	-0.64166	0.13302	-0.07848	0.311874	9.8444633	0.335608	355.8	2.366	-2.718	0	0.448	88.8	32.767891	111.640862	4	22	32.767892	111.640859	0	0	0	0	0	0	0	0	6.9406E+218	0	0
20230809_1338040510	0	167336	-0.63896	0.13078	-0.08815	0.246699	9.8444004	0.33579	355.8	2.366	-2.718	0	0.448	88.8	32.767891	111.640862	4	22	32.767892	111.640859	0	0	0	0	0	0	0	0	6.9406E+218	0	0
20230809_1338040518	0	167337	-0.63602	0.12839	-0.09932	0.311894	9.8445435	0.274021	355.8	2.366	-2.718	0	0.448	88.8	32.767891	111.640862	4	22	32.767892	111.640859	0	0	0	0	0	0	0	0	6.9406E+218	0	0
20230809_1338040528	0	167338	-0.63297	0.12613	-0.1084	0.311874	9.8444633	0.335608	355.8	2.366	-2.718	0	0.448	88.8	32.767891	111.640862	4	22	32.767892	111.640859	0	0	0	0	0	0	0	0	6.9406E+218	0	0
20230809_1338040540	0	167339	-0.62956	0.12381	-0.11953	0.311894	9.8445435	0.274021	355.8	2.366	-2.718	0	0.448	88.8	32.767891	111.640862	4	22	32.767892	111.640859	0	0	0	0	0	0	0	0	6.9406E+218	0	0
20230809_1338040548	0	167340	-0.62455	0.12235	-0.12857	0.311874	9.8444633	0.335608	355.8	2.366	-2.718	0	0.448	88.8	32.767891	111.640862	4	22	32.767892	111.640859	0	0	0	0	0	0	0	0	6.9406E+218	0	0
20230809_1338040559	0	167341	-0.61918	0.12038	-0.13999	0.311874	9.8444633	0.335608	355.8	2.366	-2.718	0	0.448	88.8	32.767891	111.640862	4	22	32.767892	111.640859	0	0	0	0	0	0	0	0	6.9406E+218	0	0
20230809_1338040570	0	167342	-0.61345	0.1191	-0.14872	0.311894	9.8445435	0.274021	355.8	2.366	-2.718	0	0.448	88.8	32.767891	111.640862	4	22	32.767892	111.640859	0	0	0	0	0	0	0	0	6.9406E+218	0	0
20230809_1338040579	0	167343	-0.60689	0.11759	-0.15901	0.246699	9.8444004	0.33579	355.8	2.366	-2.718	0	0.448	88.8	32.767891	111.640862	4	22	32.767892	111.640859	0	0	0	0	0	0	0	0	6.9406E+218	0	0
20230809_1338040595	0	167344	-0.59988	0.11702	-0.1685	0.311874	9.8444633	0.335608	355.8	2.366	-2.718	0	0.448	88.8	32.767891	111.640862	4	22	32.767892	111.640859	0	0	0	0	0	0	0	0	6.9406E+218	0	0
20230809_1338040607	0	167345	-0.59133	0.11577	-0.17737	0.31194	9.7859306	0.273876	355.8	2.366	-2.718	0	0.448	88.8	32.767891	111.640862	4	22	32.767892	111.640859	0	0	0	0	0	0	0	0	6.9406E+218	0	0
20230809_1338040612	0	167346	-0.58274	0.11495	-0.1872	0.311874	9.8444633	0.335608	355.8	2.366	-2.718	0	0.448	88.8	32.767891	111.640862	4	22	32.767892	111.640859	0	0	0	0	0	0	0	0	6.9406E+218	0	0
20230809_1338040620	0	167347	-0.57446	0.11471	-0.19565	0.311874	9.8444633	0.335608	355.8	2.366	-2.718	0	0.448	88.8	32.767891	111.640862	4	22	32.767892	111.640859	0	0	0	0	0	0	0	0	6.9406E+218	0	0
20230809_1338040632	0	167348	-0.56425	0.11461	-0.20482	0.311874	9.8444633	0.335608	355.8	2.366	-2.718	0	0.448	88.8	32.767891	111.640862	4	22	32.767892	111.640859	0	0	0	0	0	0	0	0	6.9406E+218	0	0
20230809_1338040641	0	167349	-0.55452	0.11439	-0.21306	0.246764	9.7858686	0.274058	355.8	2.366	-2.718	0	0.448	88.8	32.767891	111.640862	4	22	32.767892	111.640859	0	0	0	0	0	0	0	0	6.9406E+218	0	0
20230809_1338040651	0	167350	-0.54347	0.11449	-0.22104	0.311874	9.8444633	0.335608	355.8	2.366	-2.718	0	0.448	88.8	32.767891	111.640862	4	22	32.767892	111.640859	0	0	0	0	0	0	0	0	6.9406E+218	0	0
20230809_1338040660	0	167351	-0.53258	0.11529	-0.22941	0.31192	9.7858496	0.335462	355.8	2.366	-2.718	0	0.448	88.8	32.767891	111.640862	4	22	32.767892	111.640859	0	0	0	0	0	0	0	0	6.9406E+218	0	0
20230809_1338040674	0	167352	-0.52051	0.11564	-0.23643	0.311874	9.8444633	0.335608	355.8	2.366	-2.718	0	0.455	88.8	32.767891	111.640862	4	22	32.767892	111.640859	0	0	0	0	0	0	0	0	6.9406E+218	0	0
20230809_1338040680	0	167353	-0.50793	0.11684	-0.2443	0.31192	9.7858496	0.335462	355.8	2.366	-2.718	0	0.455	88.8	32.767891	111.640862	4	22	32.767892	111.640859	0	0	0	0	0	0	0	0	6.9406E+218	0	0
20230809_1338040689	0	167354	-0.49611	0.11793	-0.2506	0.311874	9.8444633	0.335608	355.8	2.366	-2.718	0	0.455	88.8	32.767891	111.640862	4	22	32.767892	111.640859	0	0	0	0	0	0	0	0	6.9406E+218	0	0
20230809_1338040710	0	167355	-0.48209	0.11935	-0.25762	0.246764	9.7858686	0.274058	355.8	2.366	-2.718	0	0.455	88.8	32.767891	111.640862	4	22	32.767892	111.640859	0	0	0	0	0	0	0	0	6.9406E+218	0	0
20230809_1338040711	0	167356	-0.46922	0.12079	-0.26378	0.311874	9.8444633	0.335608	355.8	2.366	-2.718	0	0.455	88.8	32.767891	111.640862	4	22	32.767892	111.640859	0	0	0	0	0	0	0	0	6.9406E+218	0	0
20230809_1338040727	0	167357	-0.45469	0.12248	-0.26919	0.31192	9.7858496	0.335462	355.8	2.366	-2.718	0	0.455	88.8	32.767891	111.640862	4	22	32.767892	111.640859	0	0	0	0	0	0	0	0	6.9406E+218	0	0
20230809_1338040733	0	167358	-0.44097	0.12471	-0.27528	0.31192	9.7858496	0.335462	355.8	2.366	-2.718	0	0.455	88.8	32.767891	111.640862	4	22	32.767892	111.640859	0	0	0	0	0	0	0	0	6.9406E+218	0	0
20230809_1338040739	0	167359	-0.42544	0.12702	-0.27935	0.311874	9.8444633	0.335608	355.8	2.366	-2.718	0	0.455	88.8	32.767891	111.640862	4	22	32.767892	111.640859	0	0	0	0	0	0	0	0	6.9406E+218	0	0
20230809_1338040750	0	167360	-0.41007	0.12934	-0.28469	0.246745	9.7857876	0.335645	355.8	2.366	-2.718	0	0.455	88.8	32.767891	111.640862	4	22	32.767892	111.640859	0	0	0	0	0	0	0	0	6.9406E+218	0	0
20230809_1338040761	0	167361	-0.39483	0.13198	-0.28845	0.31192	9.7858496	0.335462	355.8	2.366	-2.718	0	0.455	88.8	32.767891	111.640862	4	22	32.767892	111.640859	0	0	0	0	0	0	0	0	6.9406E+218	0	0
20230809_1338040769	0	167362	-0.3777	0.1349	-0.29242	0.31192	9.7858496	0.335462	355.8	2.366	-2.718	0	0.455	88.8	32.767891	111.640862	4	22	32.767892	111.640859	0	0	0	0	0	0	0	0	6.9406E+218	0	0
20230809_1338040778	0	167363	-0.36262	0.13802	-0.29614	0.31192	9.7858496	0.335462	355.8	2.366	-2.718	0	0.455	88.8	32.767891	111.640862	4	22	32.767892	111.640859	0	0	0	0	0	0	0	0	6.9406E+218	0	0
20230809_1338040788	0	167364	-0.34489	0.14117	-0.29826	0.31192	9.7858496	0.335462	355.8	2.366	-2.718	0	0.455	88.8	32.767891	111.640862	4	22	32.767892	111.640859	0	0	0	0	0	0	0	0	6.9406E+218	0	0
20230809_1338040800	0	167365	-0.32803	0.14475	-0.3011	0.246745	9.7857876	0.335645	355.8	2.366	-2.718	0	0.455	88.8	32.767891	111.640862	4	22	32.767892	111.640859	0	0	0	0	0	0	0	0	6.9406E+218	0	0
20230809_1338040814	0	167366	-0.31047	0.14786	-0.30249	0.31192	9.7858496	0.335462	355.8	2.366	-2.718	0	0.455	88.8	32.767891	111.640862	4	22	32.767892	111.640859	0	0	0	0	0	0	0	0	6.9406E+218	0	0
20230809_1338040821	0	167367	-0.29201	0.1515	-0.30451	0.31192	9.7858496	0.335462	355.8	2.366	-2.718	0	0.455	88.8	32.767891	111.640862	4	22	32.767892	111.640859	0	0	0	0	0	0	0	0	6.9406E+218	0	0
20230809_1338040829	0	167368	-0.27452	0.15534	-0.30501	0.31192	9.7858496	0.335462	355.8	2.366	-2.718	0	0.455	88.8	32.767891	111.640862	4	22	32.767892	111.640859	0	0	0	0	0	0	0	0	6.9406E+218	0	0
20230809_1338040840	0	167369	-0.25592	0.1593	-0.30562	0.31192	9.7858496	0.335462	355.8	2.366	-2.718	0	0.455	88.8	32.767891	111.640862	4	22	32.767892	111.640859	0	0	0	0	0	0	0	0	6.9406E+218	0	0
20230809_1338040849	0	167370	-0.23819	0.16304	-0.30585	0.246745	9.7857876	0.335645	355.8	2.366	-2.718	0	0.455	88.8	32.767891	111.640862	4	22	32.767892	111.640859	0	0	0	0	0	0	0	0	6.9406E+218	0	0
20230809_1338040860	0	167371	-0.21939	0.16717	-0.30478	0.311965	9.7272377	0.335317	355.8	2.366	-2.718	0	0.455	88.8	32.767891	111.640862	4	22	32.767892	111.640859	0	0	0	0	0	0	0	0	6.9406E+218	0	0
20230809_1338040869	0	167372	-0.20066	0.17122	-0.30483	0.31192	9.7858496	0.335462	355.8	2.366	-2.718	0	0.452	88.8	32.767891	111.640862	4	22	32.767892	111.640859	0	0	0	0	0	0	0	0	6.9406E+218	0	0
20230809_1338040879	0	167373	-0.18297	0.17532	-0.30229	0.31192	9.7858496	0.335462	355.8	2.366	-2.718	0	0.452	88.8	32.767891	111.640862	4	22	32.767892	111.640859	0	0	0	0	0	0	0	0	6.9406E+218	0	0
20230809_1338040888	0	167374	-0.16385	0.17942	-0.30121	0.246745	9.7857876	0.335645	355.8	2.366	-2.718	0	0.452	88.8	32.767891	111.640862	4	22	32.767892	111.640859	0	0	0	0	0	0	0	0	6.9406E+218	0	0
20230809_1338040907	0	167375	-0.14561	0.18387	-0.29816	0.311965	9.7272377	0.335317	355.8	2.366	-2.718	0	0.452	88.8	32.767891	111.640862	4	22	32.767892	111.640859	0	0	0	0	0	0	0	0	6.9406E+218	0	0
20230809_1338040915	0	167376	-0.12794	0.18776	-0.29566	0.3119	9.7857704	0.397049	355.8	2.366	-2.718	0	0.452	88.8	32.767891	111.640862	4	22	32.767892	111.640859	0	0	0	0	0	0	0	0	6.9406E+218	0	0
20230809_1338040921	0	167377	-0.10989	0.19178	-0.29242	0.31192	9.7858496	0.335462	355.8	2.366	-2.718	0	0.452	88.8	32.767891	111.640862	4	22	32.767892	111.640859	0	0	0	0	0	0	0	0	6.9406E+218	0	0
20230809_1338040928	0	167378	-0.09308	0.19609	-0.28828	0.311965	9.7272377	0.335317	355.8	2.366	-2.718	0	0.452	88.8	32.767891	111.640862	4	22	32.767892	111.640859	0	0	0	0	0	0	0	0	6.9406E+218	0	0
20230809_1338040940	0	167379	-0.07588	0.19987	-0.28499	0.246745	9.7857876	0.335645	355.8	2.366	-2.718	0	0.452	88.8	32.767891	111.640862	4	22	32.767892	111.640859	0	0	0	0	0	0	0	0	6.9406E+218	0	0
20230809_1338040951	0	167380	-0.05988	0.20418	-0.27942	0.311965	9.7272377	0.335317	355.8	2.366	-2.718	0	0.452	88.8	32.767891	111.640862	4	22	32.767892	111.640859	0	0	0	0	0	0	0	0	6.9406E+218	0	0
20230809_1338040959	0	167381	-0.04352	0.20833	-0.27546	0.31192	9.7858496	0.335462	355.8	2.366	-2.718	0	0.452	88.8	32.767891	111.640862	4	22	32.767892	111.640859	0	0	0	0	0	0	0	0	6.9406E+218	0	0
20230809_1338040969	0	167382	-0.02807	0.21205	-0.2697	0.311965	9.7272377	0.335317	355.8	2.366	-2.718	0	0.452	88.8	32.767891	111.640862	4	22	32.767892	111.640859	0	0	0	0	0	0	0	0	6.9406E+218	0	0
20230809_1338040979	0	167383	-0.01346	0.21577	-0.26424	0.246745	9.7857876	0.335645	355.8	2.366	-2.718	0	0.452	88.8	32.767891	111.640862	4	22	32.767892	111.640859	0	0	0	0	0	0	0	0	6.9406E+218	0	0
20230809_1338040991	0	167384	0.00152	0.22006	-0.25842	0.311965	9.7272377	0.335317	355.8	2.366	-2.718	0	0.452	88.8	32.767891	111.640862	4	22	32.767892	111.640859	0	0	0	0	0	0	0	0	6.9406E+218	0	0
20230809_1338050013	0	167385	0.01484	0.22369	-0.25204	0.31192	9.7858496	0.335462	355.8	2.366	-2.718	0	0.449	88.8	32.767891	111.640862	4	22	32.767892	111.640859	0	0	0	0	0	0	0	0	6.9406E+218	0	0
20230809_1338050013	0	167386	0.02804	0.22668	-0.24585	0.311965	9.7272377	0.335317	355.8	2.366	-2.718	0	0.449	88.8	32.767891	111.640862	4	22	32.767892	111.640859	0	0	0	0	0	0	0	0	6.9406E+218	0	0
20230809_1338050021	0	167387	0.04038	0.23038	-0.23902	0.246745	9.7857876	0.335645	355.8	2.366	-2.718	0	0.449	88.8	32.767891	111.640862	4	22	32.767892	111.640859	0	0	0	0	0	0	0	0	6.9406E+218	0	0
20230809_1338050029	0	167388	0.05199	0.23317	-0.23236	0.311965	9.7272377	0.335311	355.8	2.366	-2.718	0	0.449	88.8	32.767891	111.640862	4	22	32.767892	111.640859	0	0	0	0	0	0	0	0	6.9406E+218	0	0
20230809_1338050039	0	167389	0.06376	0.23706	-0.22484	0.31194	9.7859306	0.27387	355.8	2.366	-2.718	0	0.449	88.8	32.767891	111.640862	4	22	32.767892	111.640859	0	0	0	0	0	0	0	0	6.9406E+218	0	0
20230809_1338050078	0	167390	0.07408	0.23972	-0.21804	0.311965	9.7272377	0.335311	355.8	2.366	-2.718	0	0.449	88.8	32.767891	111.640862	4	22	32.767892	111.640859	0	0	0	0	0	0	0	0	6.9406E+218	0	0
20230809_1338050088	0	167391	0.08395	0.24289	-0.21019	0.246745	9.7857876	0.335639	355.8	2.366	-2.718	0	0.449	88.8	32.767891	111.640862	4	22	32.767892	111.640859	0	0	0	0	0	0	0	0	6.9406E+218	0	0
20230809_1338050089	0	167392	0.0933	0.24534	-0.20326	0.311965	9.7272377	0.335311	355.8	2.366	-2.718	0	0.449	88.8	32.767891	111.640862	4	22	32.767892	111.640859	0	0	0	0	0	0	0	0	6.9406E+218	0	0
20230809_1338050110	0	167393	0.10164	0.24816	-0.1949	0.31192	9.7858496	0.335456	355.8	2.366	-2.718	0	0.449	88.8	32.767891	111.640862	4	22	32.767892	111.640859	0	0	0	0	0	0	0	0	6.9406E+218	0	0
20230809_1338050125	0	167394	0.11006	0.25042	-0.18767	0.311965	9.7272377	0.335311	355.8	2.366	-2.718	0	0.449	88.8	32.767891	111.640862	4	22	32.767892	111.640859	0	0	0	0	0	0	0	0	6.9406E+218	0	0
20230809_1338050130	0	167395	0.11795	0.2533	-0.17923	0.246745	9.7857876	0.335639	355.8	2.366	-2.718	0	0.449	88.8	32.767891	111.640862	4	22	32.767892	111.640859	0	0	0	0	0	0	0	0	6.9406E+218	0	0
20230809_1338050131	0	167396	0.12506	0.25482	-0.1723	0.311965	9.7272377	0.335311	355.8	2.366	-2.718	0	0.449	88.8	32.767891	111.640862	4	22	32.767892	111.640859	0	0	0	0	0	0	0	0	6.9406E+218	0	0
20230809_1338050136	0	167397	0.13213	0.25721	-0.16331	0.31192	9.7858496	0.335456	355.8	2.366	-2.718	0	0.449	88.8	32.767891	111.640862	4	22	32.767892	111.640859	0	0	0	0	0	0	0	0	6.9406E+218	0	0
20230809_1338050137	0	167398	0.1377	0.25889	-0.15651	0.311965	9.7272377	0.335311	355.8	2.366	-2.718	0	0.449	88.8	32.767891	111.640862	4	22	32.767892	111.640859	0	0	0	0	0	0	0	0	6.9406E+218	0	0
20230809_1338050139	0	167399	0.14398	0.2604	-0.14728	0.31194	9.7859306	0.27387	355.8	2.366	-2.718	0	0.449	88.8	32.767891	111.640862	4	22	32.767892	111.640859	0	0	0	0	0	0	0	0	6.9406E+218	0	0
20230809_1338050149	0	167400	0.14936	0.26232	-0.14078	0.24679	9.7271757	0.335494	355.8	2.366	-2.718	0	0.449	88.8	32.767891	111.640862	4	22	32.767892	111.640859	0	0	0	0	0	0	0	0	6.9406E+218	0	0
20230809_1338050160	0	167401	0.1544	0.26393	-0.13219	0.31192	9.7858496	0.335456	355.8	2.366	-2.718	0	0.449	88.8	32.767891	111.640862	4	22	32.767892	111.640859	0	0	0	0	0	0	0	0	6.9406E+218	0	0
20230809_1338050177	0	167402	0.15878	0.26502	-0.1249	0.311965	9.7272377	0.335311	355.8	2.366	-2.718	0	0.449	88.8	32.767891	111.640862	4	22	32.767892	111.640859	0	0	0	0	0	0	0	0	6.9406E+218	0	0
20230809_1338050179	0	167403	0.16428	0.2664	-0.11682	0.31192	9.7858496	0.335456	355.8	2.366	-2.718	0	0.444	88.8	32.767891	111.640862	4	22	32.767892	111.640859	0	0	0	0	0	0	0	0	6.9406E+218	0	0
20230809_1338050189	0	167404	0.16818	0.26735	-0.10949	0.246745	9.7857876	0.335639	355.8	2.366	-2.718	0	0.444	88.8	32.767891	111.640862	4	22	32.767892	111.640859	0	0	0	0	0	0	0	0	6.9406E+218	0	0
20230809_1338050200	0	167405	0.17281	0.2683	-0.10197	0.311985	9.7273188	0.273724	355.8	2.366	-2.718	0	0.444	88.8	32.767891	111.640862	4	22	32.767892	111.640859	0	0	0	0	0	0	0	0	6.9406E+218	0	0
20230809_1338050210	0	167406	0.17712	0.26936	-0.09462	0.31192	9.7858496	0.335456	355.8	2.366	-2.718	0	0.444	88.8	32.767891	111.640862	4	22	32.767892	111.640859	0	0	0	0	0	0	0	0	6.9406E+218	0	0
20230809_1338050219	0	167407	0.18113	0.26976	-0.08754	0.311965	9.7272377	0.335311	355.8	2.366	-2.718	0	0.444	88.8	32.767891	111.640862	4	22	32.767892	111.640859	0	0	0	0	0	0	0	0	6.9406E+218	0	0
20230809_1338050232	0	167408	0.1856	0.27	-0.08028	0.246745	9.7857876	0.335639	355.8	2.366	-2.718	0	0.444	88.8	32.767891	111.640862	4	22	32.767892	111.640859	0	0	0	0	0	0	0	0	6.9406E+218	0	0
20230809_1338050242	0	167409	0.1895	0.2707	-0.07419	0.31194	9.7859306	0.27387	355.8	2.366	-2.718	0	0.444	88.8	32.767891	111.640862	4	22	32.767892	111.640859	0	0	0	0	0	0	0	0	6.9406E+218	0	0
20230809_1338050250	0	167410	0.19395	0.27101	-0.06726	0.31192	9.7858496	0.335456	355.8	2.366	-2.718	0	0.444	88.8	32.767891	111.640862	4	22	32.767892	111.640859	0	0	0	0	0	0	0	0	6.9406E+218	0	0
20230809_1338050260	0	167411	0.19864	0.27085	-0.06133	0.311965	9.7272377	0.335311	355.8	2.366	-2.718	0	0.444	88.8	32.767891	111.640862	4	22	32.767892	111.640859	0	0	0	0	0	0	0	0	6.9406E+218	0	0
20230809_1338050273	0	167412	0.20375	0.27103	-0.05522	0.31192	9.7858496	0.335456	355.8	2.366	-2.718	0	0.444	88.8	32.767891	111.640862	4	22	32.767892	111.640859	0	0	0	0	0	0	0	0	6.9406E+218	0	0
20230809_1338050280	0	167413	0.20928	0.27078	-0.0494	0.246764	9.7858686	0.274052	355.8	2.366	-2.718	0	0.444	88.8	32.767891	111.640862	4	22	32.767892	111.640859	0	0	0	0	0	0	0	0	6.9406E+218	0	0
20230809_1338050288	0	167414	0.21457	0.27057	-0.04378	0.31192	9.7858496	0.335456	355.8	2.366	-2.718	0	0.444	88.8	32.767891	111.640862	4	22	32.767892	111.640859	0	0	0	0	0	0	0	0	6.9406E+218	0	0
20230809_1338050302	0	167415	0.22041	0.27036	-0.03884	0.31192	9.7858496	0.335456	355.8	2.366	-2.718	0	0.444	88.8	32.767891	111.640862	4	22	32.767892	111.640859	0	0	0	0	0	0	0	0	6.9406E+218	0	0
20230809_1338050312	0	167416	0.2259	0.2699	-0.03332	0.31194	9.7859306	0.27387	355.8	2.366	-2.718	0	0.444	88.8	32.767891	111.640862	4	22	32.767892	111.640859	0	0	0	0	0	0	0	0	6.9406E+218	0	0
20230809_1338050319	0	167417	0.23213	0.26899	-0.02912	0.31192	9.7858496	0.335456	355.8	2.366	-2.718	0	0.444	88.8	32.767891	111.640862	4	22	32.767892	111.640859	0	0	0	0	0	0	0	0	6.9406E+218	0	0
20230809_1338050328	0	167418	0.2389	0.26799	-0.02413	0.24679	9.7271757	0.335494	355.8	2.366	-2.718	0	0.444	88.8	32.767891	111.640862	4	22	32.767892	111.640859	0	0	0	0	0	0	0	0	6.9406E+218	0	0
20230809_1338050341	0	167419	0.24569	0.26772	-0.01996	0.31194	9.7859306	0.27387	353.135	2.45	-2.621	0	0.444	88.8	32.767891	111.640862	4	22	32.767892	111.640859	0	0	0	0	0	0	0	0	6.9406E+218	0	0
20230809_1338050350	0	167420	0.25323	0.2666	-0.01568	0.31192	9.7858496	0.335456	353.135	2.45	-2.621	0	0.444	88.8	32.767891	111.640862	4	22	32.767892	111.640859	0	0	0	0	0	0	0	0	6.9406E+218	0	0
20230809_1338050363	0	167421	0.26047	0.26565	-0.0119	0.31192	9.7858496	0.335456	353.135	2.45	-2.621	0	0.439	88.8	32.767891	111.640862	4	22	32.767892	111.640859	0	0	0	0	0	0	0	0	6.9406E+218	0	0
20230809_1338050368	0	167422	0.26875	0.26493	-0.00808	0.31194	9.7859306	0.27387	353.135	2.45	-2.621	0	0.439	88.8	32.767891	111.640862	4	22	32.767892	111.640859	0	0	0	0	0	0	0	0	6.9406E+218	0	0
20230809_1338050379	0	167423	0.27649	0.26333	-0.00492	0.31192	9.7858496	0.335456	353.135	2.45	-2.621	0	0.439	88.8	32.767891	111.640862	4	22	32.767892	111.640859	0	0	0	0	0	0	0	0	6.9406E+218	0	0
20230809_1338050394	0	167424	0.28467	0.26182	-0.00152	0.246764	9.7858686	0.274052	353.135	2.45	-2.621	0	0.439	88.8	32.767891	111.640862	4	22	32.767892	111.640859	0	0	0	0	0	0	0	0	6.9406E+218	0	0
20230809_1338050402	0	167425	0.29348	0.26107	0.00136	0.31192	9.7858496	0.335456	353.135	2.45	-2.621	0	0.439	88.8	32.767891	111.640862	4	22	32.767892	111.640859	0	0	0	0	0	0	0	0	6.9406E+218	0	0
20230809_1338050416	0	167426	0.30142	0.25891	0.00433	0.311874	9.8444633	0.335602	353.135	2.45	-2.621	0	0.439	88.8	32.767891	111.640862	4	22	32.767892	111.640859	0	0	0	0	0	0	0	0	6.9406E+218	0	0
20230809_1338050420	0	167427	0.31075	0.25788	0.0069	0.31194	9.7859306	0.27387	353.135	2.45	-2.621	0	0.439	88.8	32.767891	111.640862	4	22	32.767892	111.640859	0	0	0	0	0	0	0	0	6.9406E+218	0	0
20230809_1338050430	0	167428	0.31963	0.25581	0.00924	0.31192	9.7858496	0.335456	353.135	2.45	-2.621	0	0.439	88.8	32.767891	111.640862	4	22	32.767892	111.640859	0	0	0	0	0	0	0	0	6.9406E+218	0	0
20230809_1338050440	0	167429	0.32834	0.25388	0.01183	0.31194	9.7859306	0.27387	353.135	2.45	-2.621	0	0.439	88.8	32.767891	111.640862	4	22	32.767892	111.640859	0	0	0	0	0	0	0	0	6.9406E+218	0	0
20230809_1338050450	0	167430	0.33812	0.25262	0.01328	0.246745	9.7857876	0.335639	353.135	2.45	-2.621	0	0.439	88.8	32.767891	111.640862	4	22	32.767892	111.640859	0	0	0	0	0	0	0	0	6.9406E+218	0	0
20230809_1338050462	0	167431	0.3464	0.25035	0.01599	0.31194	9.7859306	0.27387	353.135	2.45	-2.621	0	0.439	88.8	32.767891	111.640862	4	22	32.767892	111.640859	0	0	0	0	0	0	0	0	6.9406E+218	0	0
20230809_1338050470	0	167432	0.35583	0.24868	0.01691	0.31192	9.7858496	0.335456	353.135	2.45	-2.621	0	0.439	88.8	32.767891	111.640862	4	22	32.767892	111.640859	0	0	0	0	0	0	0	0	6.9406E+218	0	0
20230809_1338050479	0	167433	0.36437	0.24588	0.01953	0.31194	9.7859306	0.27387	353.135	2.45	-2.621	0	0.439	88.8	32.767891	111.640862	4	22	32.767892	111.640859	0	0	0	0	0	0	0	0	6.9406E+218	0	0
20230809_1338050490	0	167434	0.37371	0.24384	0.0202	0.311874	9.8444633	0.335602	353.135	2.45	-2.621	0	0.439	88.8	32.767891	111.640862	4	22	32.767892	111.640859	0	0	0	0	0	0	0	0	6.9406E+218	0	0
20230809_1338050509	0	167435	0.38178	0.24117	0.02217	0.31194	9.7859306	0.27387	353.135	2.45	-2.621	0	0.444	88.8	32.767891	111.640862	4	22	32.767892	111.640859	0	0	0	0	0	0	0	0	6.9406E+218	0	0
20230809_1338050511	0	167436	0.39064	0.23925	0.02328	0.31192	9.7858496	0.335456	353.135	2.45	-2.621	0	0.444	88.8	32.767891	111.640862	4	22	32.767892	111.640859	0	0	0	0	0	0	0	0	6.9406E+218	0	0
20230809_1338050519	0	167437	0.39935	0.23608	0.02462	0.246764	9.7858686	0.274052	353.135	2.45	-2.621	0	0.444	88.8	32.767891	111.640862	4	22	32.767892	111.640859	0	0	0	0	0	0	0	0	6.9406E+218	0	0
20230809_1338050528	0	167438	0.4065	0.23404	0.0264	0.31194	9.7859306	0.27387	353.135	2.45	-2.621	0	0.444	88.8	32.767891	111.640862	4	22	32.767892	111.640859	0	0	0	0	0	0	0	0	6.9406E+218	0	0
20230809_1338050540	0	167439	0.41385	0.23045	0.02653	0.311874	9.8444633	0.335602	353.135	2.45	-2.621	0	0.444	88.8	32.767891	111.640862	4	22	32.767892	111.640859	0	0	0	0	0	0	0	0	6.9406E+218	0	0
20230809_1338050550	0	167440	0.42114	0.22838	0.02895	0.31194	9.7859306	0.27387	353.135	2.45	-2.621	0	0.444	88.8	32.767891	111.640862	4	22	32.767892	111.640859	0	0	0	0	0	0	0	0	6.9406E+218	0	0
20230809_1338050560	0	167441	0.42784	0.2252	0.02843	0.31192	9.7858496	0.335456	353.135	2.45	-2.621	0	0.444	88.8	32.767891	111.640862	4	22	32.767892	111.640859	0	0	0	0	0	0	0	0	6.9406E+218	0	0
20230809_1338050570	0	167442	0.4341	0.22232	0.03091	0.31194	9.7859306	0.27387	353.135	2.45	-2.621	0	0.444	88.8	32.767891	111.640862	4	22	32.767892	111.640859	0	0	0	0	0	0	0	0	6.9406E+218	0	0
20230809_1338050579	0	167443	0.43919	0.21929	0.03085	0.31194	9.7859306	0.27387	353.135	2.45	-2.621	0	0.444	88.8	32.767891	111.640862	4	22	32.767892	111.640859	0	0	0	0	0	0	0	0	6.9406E+218	0	0
20230809_1338050594	0	167444	0.44628	0.21572	0.03293	0.311874	9.8444633	0.335602	353.135	2.45	-2.621	0	0.444	88.8	32.767891	111.640862	4	22	32.767892	111.640859	0	0	0	0	0	0	0	0	6.9406E+218	0	0
20230809_1338050610	0	167445	0.45018	0.21306	0.03368	0.31194	9.7859306	0.27387	353.135	2.45	-2.621	0	0.444	88.8	32.767891	111.640862	4	22	32.767892	111.640859	0	0	0	0	0	0	0	0	6.9406E+218	0	0
20230809_1338050611	0	167446	0.45514	0.20973	0.03453	0.246764	9.7858686	0.274052	353.135	2.45	-2.621	0	0.444	88.8	32.767891	111.640862	4	22	32.767892	111.640859	0	0	0	0	0	0	0	0	6.9406E+218	0	0
20230809_1338050619	0	167447	0.45902	0.20629	0.03618	0.31192	9.7858496	0.335456	353.135	2.45	-2.621	0	0.444	88.8	32.767891	111.640862	4	22	32.767892	111.640859	0	0	0	0	0	0	0	0	6.9406E+218	0	0
20230809_1338050629	0	167448	0.46215	0.20322	0.0364	0.311894	9.8445435	0.274015	353.135	2.45	-2.621	0	0.444	88.8	32.767891	111.640862	4	22	32.767892	111.640859	0	0	0	0	0	0	0	0	6.9406E+218	0	0
20230809_1338050641	0	167449	0.46559	0.19989	0.03839	0.31194	9.7859306	0.27387	353.135	2.45	-2.621	0	0.444	88.8	32.767891	111.640862	4	22	32.767892	111.6408
