# Supplementary material for: GNSS/SINS/DVL integrated navigation algorithm based on adaptive differential Kalman filtering
Source: PLoS One. 2026 Feb 5;21(2):e0342016. doi: 10.1371/journal.pone.0342016 (PMC12875519; doi:10.1371/journal.pone.0342016)
Supplement: S1 File — (ZIP) [file pone.0342016.s001.zip › RAWdata/13_38_06.csv]

Time	Data timestamp	Number of packages	The angular velocity of x (positive for right roll in ��/s)	Y-angular velocity (��/s, positive for left turn)	z angular velocity (��/s pitch and head are positive)	x acceleration (positive before m/s ?)	y acceleration (positive on m/s ?)	z acceleration (m/s ? is positive on the right)	Heading (��)	Pitch (��)	Roll (��)	Top speed (m/s)	Current depth (m)	Current height (m)	Inertial navigation latitude (��)	Inertial navigation longitude(��)	Combined state	gps star count	gps latitude	gps longitude	gps speed	gps heading	dvl is effective	dvl front speed (m/s)	dvl right speed	dvl speed up	Magnetic North	Magnetic sky	Magnetic East	Thruster target	Thruster feedback
20230809_1338060323	0	167487	0.83019	0.13911	0.10011	0.31194	9.7859306	0.27387	353.135	2.45	-2.621	0	0.444	88.8	32.767891	111.640862	4	20	32.767891	111.640862	0	0	0	0	0	0	0	0	6.94E+218	0	0
20230809_1338060411	0	167488	0.84686	0.13884	0.10181	0.31192	9.7858496	0.335462	353.135	2.45	-2.621	0	0.443	88.8	32.767891	111.640862	4	20	32.767891	111.640862	0	0	0	0	0	0	0	0	6.94E+218	0	0
20230809_1338060413	0	167489	0.86574	0.13881	0.10277	0.31194	9.7859306	0.273876	360	0	0	0	0.443	88.8	32.767891	111.640862	4	20	32.767891	111.640862	0	0	0	0	0	0	0	0	6.94E+218	0	0
20230809_1338060416	0	167490	0.88128	0.13867	0.10379	0.31192	9.7858496	0.335462	360	0	0	0	0.443	88.8	32.767891	111.640862	4	20	32.767891	111.640862	0	0	0	0	0	0	0	0	6.94E+218	0	0
20230809_1338060419	0	167491	0.89796	0.13827	0.10462	0.31194	9.7859306	0.273876	360	0	0	0	0.443	88.8	32.767891	111.640862	4	20	32.767891	111.640862	0	0	0	0	0	0	0	0	6.94E+218	0	0
20230809_1338060421	0	167492	0.91219	0.13844	0.10519	0.31192	9.7858496	0.335462	360	0	0	0	0.443	88.8	32.767891	111.640862	4	20	32.767891	111.640862	0	0	0	0	0	0	0	0	6.94E+218	0	0
20230809_1338060422	0	167493	0.92622	0.13792	0.10666	0.31194	9.7859306	0.273876	360	0	0	0	0.443	88.8	32.767891	111.640862	4	20	32.767891	111.640862	0	0	0	0	0	0	0	0	6.94E+218	0	0
20230809_1338060423	0	167494	0.9412	0.13783	0.10649	0.31194	9.7859306	0.273876	360	0	0	0	0.443	88.8	32.767891	111.640862	4	20	32.767891	111.640862	0	0	0	0	0	0	0	0	6.94E+218	0	0
20230809_1338060425	0	167495	0.95166	0.13718	0.10758	0.31192	9.7858496	0.335462	360	0	0	0	0.443	88.8	32.767891	111.640862	4	20	32.767891	111.640862	0	0	0	0	0	0	0	0	6.94E+218	0	0
20230809_1338060427	0	167496	0.96434	0.1367	0.10775	0.31194	9.7859306	0.273876	360	0	0	0	0.443	88.8	32.767891	111.640862	4	20	32.767891	111.640862	0	0	0	0	0	0	0	0	6.94E+218	0	0
20230809_1338060428	0	167497	0.97348	0.1365	0.10835	0.31192	9.7858496	0.335462	360	0	0	0	0.443	88.8	32.767891	111.640862	4	20	32.767891	111.640862	0	0	0	0	0	0	0	0	6.94E+218	0	0
20230809_1338060430	0	167498	0.98366	0.13633	0.10845	0.31194	9.7859306	0.273876	360	0	0	0	0.443	88.8	32.767891	111.640862	4	20	32.767891	111.640862	0	0	0	0	0	0	0	0	6.94E+218	0	0
20230809_1338060432	0	167499	0.99066	0.13579	0.10923	0.31194	9.7859306	0.273876	360	0	0	0	0.443	88.8	32.767891	111.640862	4	20	32.767891	111.640862	0	0	0	0	0	0	0	0	6.94E+218	0	0
20230809_1338060433	0	167500	0.9981	0.13561	0.10918	0.31192	9.7858496	0.335462	360	0	0	0	0.443	88.8	32.767891	111.640862	4	20	32.767891	111.640862	0	0	0	0	0	0	0	0	6.94E+218	0	0
20230809_1338060436	0	167501	1.00534	0.13443	0.10925	0.31194	9.7859306	0.273876	360	0	0	0	0.443	88.8	32.767891	111.640862	4	20	32.767891	111.640862	0	0	0	0	0	0	0	0	6.94E+218	0	0
20230809_1338060438	0	167502	1.00879	0.13392	0.10999	0.31194	9.7859306	0.273876	360	0	0	0	0.443	88.8	32.767891	111.640862	4	20	32.767891	111.640862	0	0	0	0	0	0	0	0	6.94E+218	0	0
20230809_1338060441	0	167503	1.01476	0.13345	0.10965	0.31192	9.7858496	0.335462	360	0	0	0	0.443	88.8	32.767891	111.640862	4	20	32.767891	111.640862	0	0	0	0	0	0	0	0	6.94E+218	0	0
20230809_1338060444	0	167504	1.01611	0.13243	0.11017	0.31194	9.7859306	0.273876	360	0	0	0	0.443	88.8	32.767891	111.640862	4	20	32.767891	111.640862	0	0	0	0	0	0	0	0	6.94E+218	0	0
20230809_1338060447	0	167505	1.01928	0.1317	0.11017	0.31194	9.7859306	0.273876	360	0	0	0	0.443	88.8	32.767891	111.640862	4	20	32.767891	111.640862	0	0	0	0	0	0	0	0	6.94E+218	0	0
20230809_1338060448	0	167506	1.01882	0.13107	0.1102	0.31194	9.7859306	0.273876	360	0	0	0	0.443	88.8	32.767891	111.640862	4	20	32.767891	111.640862	0	0	0	0	0	0	0	0	6.94E+218	0	0
20230809_1338060449	0	167507	1.01921	0.12998	0.11016	0.31192	9.7858496	0.335462	360	0	0	0	0.443	88.8	32.767891	111.640862	4	20	32.767891	111.640862	0	0	0	0	0	0	0	0	6.94E+218	0	0
20230809_1338060450	0	167508	1.0195	0.12935	0.11044	0.31194	9.7859306	0.273876	360	0	0	0	0.443	88.8	32.767891	111.640862	4	20	32.767891	111.640862	0	0	0	0	0	0	0	0	6.94E+218	0	0
20230809_1338060453	0	167509	1.01696	0.1284	0.11061	0.31194	9.7859306	0.273876	360	0	0	0	0.443	88.8	32.767891	111.640862	4	20	32.767891	111.640862	0	0	0	0	0	0	0	0	6.94E+218	0	0
20230809_1338060454	0	167510	1.01623	0.12783	0.11064	0.31194	9.7859306	0.273876	360	0	0	0	0.443	88.8	32.767891	111.640862	4	20	32.767891	111.640862	0	0	0	0	0	0	0	0	6.94E+218	0	0
20230809_1338060456	0	167511	1.01182	0.12705	0.11062	0.311985	9.7273188	0.27373	360	0	0	0	0.443	88.8	32.767891	111.640862	4	20	32.767891	111.640862	0	0	0	0	0	0	0	0	6.94E+218	0	0
20230809_1338060458	0	167512	1.00885	0.12596	0.11125	0.31194	9.7859306	0.273876	360	0	0	0	0.443	88.8	32.767891	111.640862	4	20	32.767891	111.640862	0	0	0	0	0	0	0	0	6.94E+218	0	0
20230809_1338060459	0	167513	1.00575	0.1251	0.1108	0.31192	9.7858496	0.335462	360	0	0	0	0.443	88.8	32.767891	111.640862	4	20	32.767891	111.640862	0	0	0	0	0	0	0	0	6.94E+218	0	0
20230809_1338060461	0	167514	0.99979	0.12431	0.11118	0.31194	9.7859306	0.273876	360	0	0	0	0.443	88.8	32.767891	111.640862	4	20	32.767891	111.640862	0	0	0	0	0	0	0	0	6.94E+218	0	0
20230809_1338060464	0	167515	0.99616	0.12354	0.11105	0.31194	9.7859306	0.273876	360	0	0	0	0.443	88.8	32.767891	111.640862	4	20	32.767891	111.640862	0	0	0	0	0	0	0	0	6.94E+218	0	0
20230809_1338060465	0	167516	0.99033	0.12331	0.11114	0.31194	9.7859306	0.273876	360	0	0	0	0.443	88.8	32.767891	111.640862	4	20	32.767891	111.640862	0	0	0	0	0	0	0	0	6.94E+218	0	0
20230809_1338060466	0	167517	0.98537	0.12205	0.11109	0.31194	9.7859306	0.273876	360	0	0	0	0.443	88.8	32.767891	111.640862	4	20	32.767891	111.640862	0	0	0	0	0	0	0	0	6.94E+218	0	0
20230809_1338060469	0	167518	0.9794	0.12185	0.11118	0.311985	9.7273188	0.27373	360	0	0	0	0.443	88.8	32.767891	111.640862	4	20	32.767891	111.640862	0	0	0	0	0	0	0	0	6.94E+218	0	0
20230809_1338060471	0	167519	0.97362	0.12135	0.11128	0.31194	9.7859306	0.273876	360	0	0	0	0.443	88.8	32.767891	111.640862	4	20	32.767891	111.640862	0	0	0	0	0	0	0	0	6.94E+218	0	0
20230809_1338060473	0	167520	0.96932	0.12129	0.11098	0.246764	9.7858686	0.274058	360	0	0	0	0.443	88.8	32.767891	111.640862	4	20	32.767891	111.640862	0	0	0	0	0	0	0	0	6.94E+218	0	0
20230809_1338060476	0	167521	0.96317	0.12053	0.11178	0.311959	9.7860117	0.212289	360	0	0	0	0.443	88.8	32.767891	111.640862	4	20	32.767891	111.640862	0	0	0	0	0	0	0	0	6.94E+218	0	0
20230809_1338060478	0	167522	0.9588	0.12	0.11116	0.311985	9.7273188	0.27373	360	0	0	0	0.443	88.8	32.767891	111.640862	4	20	32.767891	111.640862	0	0	0	0	0	0	0	0	6.94E+218	0	0
20230809_1338060481	0	167523	0.95248	0.11989	0.11153	0.31194	9.7859306	0.273876	360	0	0	0	0.443	88.8	32.767891	111.640862	4	20	32.767891	111.640862	0	0	0	0	0	0	0	0	6.94E+218	0	0
20230809_1338060482	0	167524	0.94942	0.12033	0.11168	0.31194	9.7859306	0.273876	360	0	0	0	0.443	88.8	32.767891	111.640862	4	20	32.767891	111.640862	0	0	0	0	0	0	0	0	6.94E+218	0	0
20230809_1338060484	0	167525	0.94361	0.11979	0.11179	0.311985	9.7273188	0.27373	360	0	0	0	0.443	88.8	32.767891	111.640862	4	20	32.767891	111.640862	0	0	0	0	0	0	0	0	6.94E+218	0	0
20230809_1338060490	0	167526	0.94012	0.12001	0.1122	0.311959	9.7860117	0.212289	360	0	0	0	0.443	88.8	32.767891	111.640862	4	20	32.767891	111.640862	0	0	0	0	0	0	0	0	6.94E+218	0	0
20230809_1338060492	0	167527	0.9368	0.1202	0.11209	0.31194	9.7859306	0.273876	360	0	0	0	0.443	88.8	32.767891	111.640862	4	20	32.767891	111.640862	0	0	0	0	0	0	0	0	6.94E+218	0	0
20230809_1338060493	0	167528	0.93229	0.12111	0.11329	0.311985	9.7273188	0.27373	360	0	0	0	0.443	88.8	32.767891	111.640862	4	20	32.767891	111.640862	0	0	0	0	0	0	0	0	6.94E+218	0	0
20230809_1338060496	0	167529	0.9318	0.12156	0.11309	0.31194	9.7859306	0.273876	360	0	0	0	0.451	88.8	32.767891	111.640862	4	20	32.767891	111.640862	0	0	0	0	0	0	0	0	6.94E+218	0	0
20230809_1338060498	0	167530	0.92654	0.12205	0.11388	0.311959	9.7860117	0.212289	360	0	0	0	0.451	88.8	32.767891	111.640862	4	20	32.767891	111.640862	0	0	0	0	0	0	0	0	6.94E+218	0	0
20230809_1338060499	0	167531	0.92497	0.12305	0.11488	0.311985	9.7273188	0.27373	360	0	0	0	0.451	88.8	32.767891	111.640862	4	20	32.767891	111.640862	0	0	0	0	0	0	0	0	6.94E+218	0	0
20230809_1338060500	0	167532	0.92368	0.12397	0.11483	0.311959	9.7860117	0.212289	360	0	0	0	0.451	88.8	32.767891	111.640862	4	20	32.767891	111.640862	0	0	0	0	0	0	0	0	6.94E+218	0	0
20230809_1338060503	0	167533	0.92282	0.12549	0.11659	0.311985	9.7273188	0.27373	360	0	0	0	0.451	88.8	32.767891	111.640862	4	20	32.767891	111.640862	0	0	0	0	0	0	0	0	6.94E+218	0	0
20230809_1338060504	0	167534	0.92095	0.1263	0.11638	0.311959	9.7860117	0.212289	360	0	0	0	0.451	88.8	32.767891	111.640862	4	20	32.767891	111.640862	0	0	0	0	0	0	0	0	6.94E+218	0	0
20230809_1338060505	0	167535	0.92011	0.12787	0.11891	0.311985	9.7273188	0.27373	360	0	0	0	0.451	88.8	32.767891	111.640862	4	20	32.767891	111.640862	0	0	0	0	0	0	0	0	6.94E+218	0	0
20230809_1338060511	0	167536	0.91931	0.12976	0.11846	0.311959	9.7860117	0.212289	360	0	0	0	0.451	88.8	32.767891	111.640862	4	20	32.767891	111.640862	0	0	0	0	0	0	0	0	6.94E+218	0	0
20230809_1338060519	0	167537	0.91844	0.13157	0.12071	0.31194	9.7859306	0.273876	360	0	0	0	0.451	88.8	32.767891	111.640862	4	20	32.767891	111.640862	0	0	0	0	0	0	0	0	6.94E+218	0	0
20230809_1338060528	0	167538	0.91706	0.13378	0.12118	0.312005	9.7273989	0.212144	360	0	0	0	0.451	88.8	32.767891	111.640862	4	20	32.767891	111.640862	0	0	0	0	0	0	0	0	6.94E+218	0	0
20230809_1338060539	0	167539	0.91644	0.1356	0.12291	0.31194	9.7859306	0.273876	360	0	0	0	0.451	88.8	32.767891	111.640862	4	20	32.767891	111.640862	0	0	0	0	0	0	0	0	6.94E+218	0	0
20230809_1338060548	0	167540	0.91707	0.13867	0.12423	0.312005	9.7273989	0.212144	360	0	0	0	0.451	88.8	32.767891	111.640862	4	20	32.767891	111.640862	0	0	0	0	0	0	0	0	6.94E+218	0	0
20230809_1338060559	0	167541	0.91554	0.14062	0.12505	0.312005	9.7273989	0.212144	360	0	0	0	0.451	88.8	32.767891	111.640862	4	20	32.767891	111.640862	0	0	0	0	0	0	0	0	6.94E+218	0	0
20230809_1338060574	0	167542	0.91518	0.14341	0.12781	0.31194	9.7859306	0.273876	360	0	0	0	0.451	88.8	32.767891	111.640862	4	20	32.767891	111.640862	0	0	0	0	0	0	0	0	6.94E+218	0	0
20230809_1338060579	0	167543	0.91374	0.1463	0.12793	0.312005	9.7273989	0.212144	360	0	0	0	0.451	88.8	32.767891	111.640862	4	20	32.767891	111.640862	0	0	0	0	0	0	0	0	6.94E+218	0	0
20230809_1338060589	0	167544	0.9125	0.14924	0.13126	0.311959	9.7860117	0.212289	360	0	0	0	0.451	88.8	32.767891	111.640862	4	20	32.767891	111.640862	0	0	0	0	0	0	0	0	6.94E+218	0	0
20230809_1338060601	0	167545	0.91071	0.15259	0.13129	0.312005	9.7273989	0.212144	360	0	0	0	0.451	88.8	32.767891	111.640862	4	20	32.767891	111.640862	0	0	0	0	0	0	0	0	6.94E+218	0	0
20230809_1338060610	0	167546	0.90984	0.15568	0.13417	0.311959	9.7860117	0.212289	360	0	0	0	0.451	88.8	32.767891	111.640862	4	20	32.767891	111.640862	0	0	0	0	0	0	0	0	6.94E+218	0	0
20230809_1338060619	0	167547	0.90616	0.15926	0.13543	0.312005	9.7273989	0.212144	360	0	0	0	0.451	88.8	32.767891	111.640862	4	20	32.767891	111.640862	0	0	0	0	0	0	0	0	6.94E+218	0	0
20230809_1338060629	0	167548	0.90485	0.16266	0.13764	0.311959	9.7860117	0.212289	360	0	0	0	0.451	88.8	32.767891	111.640862	4	20	32.767891	111.640862	0	0	0	0	0	0	0	0	6.94E+218	0	0
20230809_1338060638	0	167549	0.90095	0.16672	0.13983	0.312005	9.7273989	0.212144	360	0	0	0	0.451	88.8	32.767891	111.640862	4	20	32.767891	111.640862	0	0	0	0	0	0	0	0	6.94E+218	0	0
20230809_1338060649	0	167550	0.89702	0.17043	0.14112	0.311985	9.7273188	0.27373	360	0	0	0	0.451	88.8	32.767891	111.640862	4	20	32.767891	111.640862	0	0	0	0	0	0	0	0	6.94E+218	0	0
20230809_1338060658	0	167551	0.89405	0.17431	0.14402	0.311979	9.7860918	0.150702	360	0	0	0	0.451	88.8	32.767891	111.640862	4	20	32.767891	111.640862	0	0	0	0	0	0	0	0	6.94E+218	0	0
20230809_1338060669	0	167552	0.88864	0.17842	0.14548	0.24683	9.7273369	0.212326	360	0	0	0	0.451	88.8	32.767891	111.640862	4	20	32.767891	111.640862	0	0	0	0	0	0	0	0	6.94E+218	0	0
20230809_1338060678	0	167553	0.88447	0.18234	0.14829	0.311959	9.7860117	0.212289	360	0	0	0	0.451	88.8	32.767891	111.640862	4	20	32.767891	111.640862	0	0	0	0	0	0	0	0	6.94E+218	0	0
20230809_1338060689	0	167554	0.87708	0.18678	0.15024	0.312005	9.7273989	0.212144	360	0	0	0	0.451	88.8	32.767891	111.640862	4	20	32.767891	111.640862	0	0	0	0	0	0	0	0	6.94E+218	0	0
20230809_1338060706	0	167555	0.87212	0.19119	0.15274	0.312005	9.7273989	0.212144	360	0	0	0	0.451	88.8	32.767891	111.640862	4	20	32.767891	111.640862	0	0	0	0	0	0	0	0	6.94E+218	0	0
20230809_1338060710	0	167556	0.86358	0.19512	0.15512	0.311959	9.7860117	0.212289	360	0	0	0	0.451	88.8	32.767891	111.640862	4	20	32.767891	111.640862	0	0	0	0	0	0	0	0	6.94E+218	0	0
20230809_1338060721	0	167557	0.85585	0.19982	0.1575	0.312005	9.7273989	0.212144	360	0	0	0	0.451	88.8	32.767891	111.640862	4	20	32.767891	111.640862	0	0	0	0	0	0	0	0	6.94E+218	0	0
20230809_1338060730	0	167558	0.84811	0.2043	0.15995	0.312025	9.7274799	0.150557	360	0	0	0	0.451	88.8	32.767891	111.640862	4	20	32.767891	111.640862	0	0	0	0	0	0	0	0	6.94E+218	0	0
20230809_1338060738	0	167559	0.83757	0.2091	0.16236	0.311959	9.7860117	0.212289	360	0	0	0	0.451	88.8	32.767891	111.640862	4	20	32.767891	111.640862	0	0	0	0	0	0	0	0	6.94E+218	0	0
20230809_1338060750	0	167560	0.82834	0.21354	0.16507	0.312005	9.7273989	0.212144	360	0	0	0	0.451	88.8	32.767891	111.640862	4	20	32.767891	111.640862	0	0	0	0	0	0	0	0	6.94E+218	0	0
20230809_1338060760	0	167561	0.81653	0.21851	0.16722	0.311979	9.7860918	0.150702	360	0	0	0	0.451	88.8	32.767891	111.640862	4	20	32.767891	111.640862	0	0	0	0	0	0	0	0	6.94E+218	0	0
20230809_1338060770	0	167562	0.80581	0.22302	0.16992	0.312005	9.7273989	0.212144	360	0	0	0	0.451	88.8	32.767891	111.640862	4	20	32.767891	111.640862	0	0	0	0	0	0	0	0	6.94E+218	0	0
20230809_1338060778	0	167563	0.79295	0.2279	0.17224	0.312005	9.7273989	0.212144	360	0	0	0	0.451	88.8	32.767891	111.640862	4	20	32.767891	111.640862	0	0	0	0	0	0	0	0	6.94E+218	0	0
20230809_1338060789	0	167564	0.77969	0.23281	0.17477	0.311979	9.7860918	0.150702	360	0	0	0	0.451	88.8	32.767891	111.640862	4	20	32.767891	111.640862	0	0	0	0	0	0	0	0	6.94E+218	0	0
20230809_1338060802	0	167565	0.76645	0.23736	0.17676	0.312005	9.7273989	0.212144	360	0	0	0	0.451	88.8	32.767891	111.640862	4	20	32.767891	111.640862	0	0	0	0	0	0	0	0	6.94E+218	0	0
20230809_1338060813	0	167566	0.75084	0.24235	0.17899	0.311979	9.7860918	0.150702	360	0	0	0	0.451	88.8	32.767891	111.640862	4	20	32.767891	111.640862	0	0	0	0	0	0	0	0	6.94E+218	0	0
20230809_1338060820	0	167567	0.736	0.24682	0.18137	0.312005	9.7273989	0.212144	360	0	0	0	0.451	88.8	32.767891	111.640862	4	20	32.767891	111.640862	0	0	0	0	0	0	0	0	6.94E+218	0	0
20230809_1338060829	0	167568	0.71923	0.2516	0.18304	0.311979	9.7860918	0.150702	360	0	0	0	0.449	88.8	32.767891	111.640862	4	20	32.767891	111.640862	0	0	0	0	0	0	0	0	6.94E+218	0	0
20230809_1338060841	0	167569	0.70293	0.25695	0.1855	0.312005	9.7273989	0.212144	360	0	0	0	0.449	88.8	32.767891	111.640862	4	20	32.767891	111.640862	0	0	0	0	0	0	0	0	6.94E+218	0	0
20230809_1338060849	0	167570	0.68552	0.26159	0.18728	0.311979	9.7860918	0.150702	360	0	0	0	0.449	88.8	32.767891	111.640862	4	20	32.767891	111.640862	0	0	0	0	0	0	0	0	6.94E+218	0	0
20230809_1338060859	0	167571	0.66695	0.26672	0.18925	0.312005	9.7273989	0.212144	360	0	0	0	0.449	88.8	32.767891	111.640862	4	20	32.767891	111.640862	0	0	0	0	0	0	0	0	6.94E+218	0	0
20230809_1338060868	0	167572	0.64882	0.27126	0.19127	0.311979	9.7860918	0.150702	360	0	0	0	0.449	88.8	32.767891	111.640862	4	20	32.767891	111.640862	0	0	0	0	0	0	0	0	6.94E+218	0	0
20230809_1338060879	0	167573	0.62897	0.27588	0.19284	0.312025	9.7274799	0.150557	360	0	0	0	0.449	88.8	32.767891	111.640862	4	20	32.767891	111.640862	0	0	0	0	0	0	0	0	6.94E+218	0	0
20230809_1338060888	0	167574	0.609	0.28077	0.19458	0.246784	9.7859488	0.212472	360	0	0	0	0.449	88.8	32.767891	111.640862	4	20	32.767891	111.640862	0	0	0	0	0	0	0	0	6.94E+218	0	0
20230809_1338060902	0	167575	0.58787	0.28586	0.19583	0.312025	9.7274799	0.150557	360	0	0	0	0.449	88.8	32.767891	111.640862	4	20	32.767891	111.640862	0	0	0	0	0	0	0	0	6.94E+218	0	0
20230809_1338060913	0	167576	0.56682	0.29031	0.19749	0.311979	9.7860918	0.150702	360	0	0	0	0.449	88.8	32.767891	111.640862	4	20	32.767891	111.640862	0	0	0	0	0	0	0	0	6.94E+218	0	0
20230809_1338060922	0	167577	0.54525	0.29471	0.19896	0.312025	9.7274799	0.150557	360	0	0	0	0.449	88.8	32.767891	111.640862	4	20	32.767891	111.640862	0	0	0	0	0	0	0	0	6.94E+218	0	0
20230809_1338060931	0	167578	0.52237	0.29948	0.19967	0.311959	9.7860117	0.212289	360	0	0	0	0.449	88.8	32.767891	111.640862	4	20	32.767891	111.640862	0	0	0	0	0	0	0	0	6.94E+218	0	0
20230809_1338060941	0	167579	0.49931	0.30365	0.20153	0.311979	9.7860918	0.150702	360	0	0	0	0.449	88.8	32.767891	111.640862	4	20	32.767891	111.640862	0	0	0	0	0	0	0	0	6.94E+218	0	0
20230809_1338060949	0	167580	0.4756	0.3083	0.20114	0.312025	9.7274799	0.150557	360	0	0	0	0.449	88.8	32.767891	111.640862	4	20	32.767891	111.640862	0	0	0	0	0	0	0	0	6.94E+218	0	0
20230809_1338060965	0	167581	0.45235	0.313	0.20351	0.311979	9.7860918	0.150702	360	0	0	0	0.449	88.8	32.767891	111.640862	4	20	32.767891	111.640862	0	0	0	0	0	0	0	0	6.94E+218	0	0
20230809_1338060969	0	167582	0.42615	0.31697	0.20175	0.311979	9.7860918	0.150702	360	0	0	0	0.449	88.8	32.767891	111.640862	4	20	32.767891	111.640862	0	0	0	0	0	0	0	0	6.94E+218	0	0
20230809_1338060981	0	167583	0.40228	0.32155	0.20429	0.312005	9.7273989	0.212144	360	0	0	0	0.449	88.8	32.767891	111.640862	4	20	32.767891	111.640862	0	0	0	0	0	0	0	0	6.94E+218	0	0
20230809_1338060993	0	167584	0.37656	0.3251	0.2025	0.311979	9.7860918	0.150702	360	0	0	0	0.449	88.8	32.767891	111.640862	4	20	32.767891	111.640862	0	0	0	0	0	0	0	0	6.94E+218	0	0
20230809_1338070014	0	167585	0.35038	0.32943	0.20404	0.311979	9.7860918	0.150702	360	0	0	0	0.453	88.8	32.767891	111.640862	4	20	32.767891	111.640862	0	0	0	0	0	0	0	0	6.94E+218	0	0
20230809_1338070015	0	167586	0.32424	0.33331	0.20249	0.312025	9.7274799	0.150557	360	0	0	0	0.453	88.8	32.767891	111.640862	4	20	32.767891	111.640862	0	0	0	0	0	0	0	0	6.94E+218	0	0
20230809_1338070018	0	167587	0.29723	0.33712	0.20275	0.311979	9.7860918	0.150702	360	0	0	0	0.453	88.8	32.767891	111.640862	4	20	32.767891	111.640862	0	0	0	0	0	0	0	0	6.94E+218	0	0
20230809_1338070032	0	167588	0.27007	0.34073	0.20197	0.311978	9.7860918	0.150702	360	0	0	0	0.453	88.8	32.767891	111.640862	4	20	32.767891	111.640862	0	0	0	0	0	0	0	0	6.94E+218	0	0
20230809_1338070040	0	167589	0.24308	0.34395	0.20075	0.311978	9.7860918	0.150702	360	0	0	0	0.453	88.8	32.767891	111.640862	4	20	32.767891	111.640862	0	0	0	0	0	0	0	0	6.94E+218	0	0
20230809_1338070050	0	167590	0.21449	0.34751	0.2	0.311978	9.7860918	0.150702	360	0	0	0	0.453	88.8	32.767891	111.640862	4	20	32.767891	111.640862	0	0	0	0	0	0	0	0	6.94E+218	0	0
20230809_1338070061	0	167591	0.18656	0.35057	0.19811	0.311959	9.7860117	0.212289	360	0	0	0	0.453	88.8	32.767891	111.640862	4	20	32.767891	111.640862	0	0	0	0	0	0	0	0	6.94E+218	0	0
20230809_1338070075	0	167592	0.15832	0.35379	0.19707	0.312024	9.7274799	0.150557	360	0	0	0	0.453	88.8	32.767891	111.640862	4	20	32.767891	111.640862	0	0	0	0	0	0	0	0	6.94E+218	0	0
20230809_1338070081	0	167593	0.12993	0.35678	0.19485	0.311978	9.7860918	0.150702	360	0	0	0	0.453	88.8	32.767891	111.640862	4	20	32.767891	111.640862	0	0	0	0	0	0	0	0	6.94E+218	0	0
20230809_1338070089	0	167594	0.10071	0.35924	0.19334	0.311978	9.7860918	0.150702	360	0	0	0	0.453	88.8	32.767891	111.640862	4	20	32.767891	111.640862	0	0	0	0	0	0	0	0	6.94E+218	0	0
20230809_1338070107	0	167595	0.07192	0.36206	0.19119	0.311978	9.7860918	0.150702	360	0	0	0	0.453	88.8	32.767891	111.640862	4	20	32.767891	111.640862	0	0	0	0	0	0	0	0	6.94E+218	0	0
20230809_1338070111	0	167596	0.04321	0.36421	0.18917	0.246803	9.7860298	0.150885	360	0	0	0	0.453	88.8	32.767891	111.640862	4	20	32.767891	111.640862	0	0	0	0	0	0	0	0	6.94E+218	0	0
20230809_1338070120	0	167597	0.0141	0.3665	0.18651	0.311978	9.7860918	0.150702	360	0	0	0	0.453	88.8	32.767891	111.640862	4	20	32.767891	111.640862	0	0	0	0	0	0	0	0	6.94E+218	0	0
20230809_1338070129	0	167598	-0.01497	0.36846	0.18415	0.311978	9.7860918	0.150702	360	0	0	0	0.453	88.8	32.767891	111.640862	4	20	32.767891	111.640862	0	0	0	0	0	0	0	0	6.94E+218	0	0
20230809_1338070140	0	167599	-0.0442	0.36963	0.18093	0.311978	9.7860918	0.150702	360	0	0	0	0.453	88.8	32.767891	111.640862	4	20	32.767891	111.640862	0	0	0	0	0	0	0	0	6.94E+218	0	0
20230809_1338070149	0	167600	-0.0728	0.37169	0.17836	0.311978	9.7860918	0.150702	360	0	0	0	0.453	88.8	32.767891	111.640862	4	20	32.767891	111.640862	0	0	0	0	0	0	0	0	6.94E+218	0	0
20230809_1338070161	0	167601	-0.10114	0.37315	0.17506	0.311978	9.7860918	0.150702	360	0	0	0	0.452	88.8	32.767891	111.640862	4	20	32.767891	111.640862	0	0	0	0	0	0	0	0	6.94E+218	0	0
20230809_1338070170	0	167602	-0.13112	0.37377	0.17194	0.311978	9.7860918	0.150702	360	0	0	0	0.452	88.8	32.767891	111.640862	4	20	32.767891	111.640862	0	0	0	0	0	0	0	0	6.94E+218	0	0
20230809_1338070180	0	167603	-0.15681	0.37564	0.1686	0.311978	9.7860918	0.150702	360	0	0	0	0.452	88.8	32.767891	111.640862	4	20	32.767891	111.640862	0	0	0	0	0	0	0	0	6.94E+218	0	0
20230809_1338070204	0	167604	-0.18689	0.37539	0.16515	0.311978	9.7860918	0.150702	360	0	0	0	0.452	88.8	32.767891	111.640862	4	20	32.767891	111.640862	0	0	0	0	0	0	0	0	6.94E+218	0	0
20230809_1338070228	0	167605	-0.21351	0.37601	0.16188	0.311933	9.8447046	0.150848	360	0	0	0	0.452	88.8	32.767891	111.640862	4	20	32.767891	111.640862	0	0	0	0	0	0	0	0	6.94E+218	0	0
20230809_1338070239	0	167606	-0.24153	0.37655	0.15784	0.311978	9.7860918	0.150702	360	0	0	0	0.452	88.8	32.767891	111.640862	4	20	32.767891	111.640862	0	0	0	0	0	0	0	0	6.94E+218	0	0
20230809_1338070240	0	167607	-0.26768	0.37643	0.15392	0.311978	9.7860918	0.150702	360	0	0	0	0.452	88.8	32.767891	111.640862	4	20	32.767891	111.640862	0	0	0	0	0	0	0	0	6.94E+218	0	0
20230809_1338070242	0	167608	-0.29474	0.37572	0.1506	0.311978	9.7860918	0.150702	360	0	0	0	0.452	88.8	32.767891	111.640862	4	20	32.767891	111.640862	0	0	0	0	0	0	0	0	6.94E+218	0	0
20230809_1338070244	0	167609	-0.32083	0.3755	0.14547	0.311978	9.7860918	0.150702	360	0	0	0	0.452	88.8	32.767891	111.640862	4	20	32.767891	111.640862	0	0	0	0	0	0	0	0	6.94E+218	0	0
20230809_1338070260	0	167610	-0.3473	0.37451	0.14258	0.311978	9.7860918	0.150702	360	0	0	0	0.452	88.8	32.767891	111.640862	4	20	32.767891	111.640862	0	0	0	0	0	0	0	0	6.94E+218	0	0
20230809_1338070262	0	167611	-0.37286	0.3734	0.1368	0.311933	9.8447046	0.150848	360	0	0	0	0.452	88.8	32.767891	111.640862	4	20	32.767891	111.640862	0	0	0	0	0	0	0	0	6.94E+218	0	0
20230809_1338070270	0	167612	-0.39883	0.37231	0.13414	0.311978	9.7860918	0.150702	360	0	0	0	0.452	88.8	32.767891	111.640862	4	20	32.767891	111.640862	0	0	0	0	0	0	0	0	6.94E+218	0	0
20230809_1338070282	0	167613	-0.42382	0.37098	0.12805	0.311978	9.7860918	0.150702	360	0	0	0	0.452	88.8	32.767891	111.640862	4	20	32.767891	111.640862	0	0	0	0	0	0	0	0	6.94E+218	0	0
20230809_1338070288	0	167614	-0.44771	0.36906	0.1248	0.311978	9.7860918	0.150702	360	0	0	0	0.452	88.8	32.767891	111.640862	4	20	32.767891	111.640862	0	0	0	0	0	0	0	0	6.94E+218	0	0
20230809_1338070299	0	167615	-0.47266	0.36701	0.11969	0.311978	9.7860918	0.150702	360	0	0	0	0.452	88.8	32.767891	111.640862	4	20	32.767891	111.640862	0	0	0	0	0	0	0	0	6.94E+218	0	0
20230809_1338070309	0	167616	-0.49604	0.36522	0.115	0.377108	9.8447666	0.150665	360	0	0	0	0.452	88.8	32.767891	111.640862	4	20	32.767891	111.640862	0	0	0	0	0	0	0	0	6.94E+218	0	0
20230809_1338070320	0	167617	-0.51934	0.36304	0.11077	0.311978	9.7860918	0.150702	360	0	0	0	0.452	88.8	32.767891	111.640862	4	22	32.767891	111.640859	0	0	0	0	0	0	0	0	6.94E+218	0	0
20230809_1338070328	0	167618	-0.54198	0.35996	0.10571	0.311978	9.7860918	0.150702	360	0	0	0	0.437	88.8	32.767891	111.640862	4	22	32.767891	111.640859	0	0	0	0	0	0	0	0	6.94E+218	0	0
20230809_1338070339	0	167619	-0.56498	0.35752	0.1014	0.311933	9.8447046	0.150848	360	0	0	0	0.437	88.8	32.767891	111.640862	4	22	32.767891	111.640859	0	0	0	0	0	0	0	0	6.94E+218	0	0
20230809_1338070349	0	167620	-0.58637	0.35449	0.09654	0.311978	9.7860918	0.150702	360	0	0	0	0.437	88.8	32.767891	111.640862	4	22	32.767891	111.640859	0	0	0	0	0	0	0	0	6.94E+218	0	0
20230809_1338070360	0	167621	-0.60789	0.35147	0.09179	0.311978	9.7860918	0.150702	360	0	0	0	0.437	88.8	32.767891	111.640862	4	22	32.767891	111.640859	0	0	0	0	0	0	0	0	6.94E+218	0	0
20230809_1338070369	0	167622	-0.6292	0.34848	0.08738	0.311978	9.7860918	0.150702	360	0	0	0	0.437	88.8	32.767891	111.640862	4	22	32.767891	111.640859	0	0	0	0	0	0	0	0	6.94E+218	0	0
20230809_1338070380	0	167623	-0.64885	0.34489	0.08211	0.311933	9.8447046	0.150848	360	0	0	0	0.437	88.8	32.767891	111.640862	4	22	32.767891	111.640859	0	0	0	0	0	0	0	0	6.94E+218	0	0
20230809_1338070388	0	167624	-0.66958	0.3418	0.07809	0.311978	9.7860918	0.150702	360	0	0	0	0.437	88.8	32.767891	111.640862	4	22	32.767891	111.640859	0	0	0	0	0	0	0	0	6.94E+218	0	0
20230809_1338070403	0	167625	-0.6879	0.3379	0.07241	0.311978	9.7860918	0.150702	360	0	0	0	0.437	88.8	32.767891	111.640862	4	22	32.767891	111.640859	0	0	0	0	0	0	0	0	6.94E+218	0	0
20230809_1338070417	0	167626	-0.70748	0.33446	0.06809	0.311933	9.8447046	0.150848	360	0	0	0	0.437	88.8	32.767891	111.640862	4	22	32.767891	111.640859	0	0	0	0	0	0	0	0	6.94E+218	0	0
20230809_1338070421	0	167627	-0.72465	0.33076	0.06312	0.311978	9.7860918	0.150702	360	0	0	0	0.437	88.8	32.767891	111.640862	4	22	32.767891	111.640859	0	0	0	0	0	0	0	0	6.94E+218	0	0
20230809_1338070429	0	167628	-0.74257	0.32664	0.05822	0.311933	9.8447046	0.150848	360	0	0	0	0.437	88.8	32.767891	111.640862	4	22	32.767891	111.640859	0	0	0	0	0	0	0	0	6.94E+218	0	0
20230809_1338070439	0	167629	-0.75941	0.32296	0.05318	0.311978	9.7860918	0.150702	360	0	0	0	0.437	88.8	32.767891	111.640862	4	22	32.767891	111.640859	0	0	0	0	0	0	0	0	6.94E+218	0	0
20230809_1338070449	0	167630	-0.77585	0.31813	0.04815	0.311978	9.7860918	0.150702	360	0	0	0	0.437	88.8	32.767891	111.640862	4	22	32.767891	111.640859	0	0	0	0	0	0	0	0	6.94E+218	0	0
20230809_1338070459	0	167631	-0.79178	0.31428	0.04353	0.377088	9.8446856	0.212252	360	0	0	0	0.437	88.8	32.767891	111.640862	4	22	32.767891	111.640859	0	0	0	0	0	0	0	0	6.94E+218	0	0
20230809_1338070471	0	167632	-0.80664	0.30996	0.03803	0.311978	9.7860918	0.150702	360	0	0	0	0.437	88.8	32.767891	111.640862	4	22	32.767891	111.640859	0	0	0	0	0	0	0	0	6.94E+218	0	0
20230809_1338070479	0	167633	-0.82101	0.30553	0.03283	0.311978	9.7860918	0.150702	360	0	0	0	0.437	88.8	32.767891	111.640862	4	22	32.767891	111.640859	0	0	0	0	0	0	0	0	6.94E+218	0	0
20230809_1338070491	0	167634	-0.83568	0.30136	0.02809	0.311933	9.8447046	0.150848	360	0	0	0	0.439	88.8	32.767891	111.640862	4	22	32.767891	111.640859	0	0	0	0	0	0	0	0	6.94E+218	0	0
20230809_1338070500	0	167635	-0.84885	0.29681	0.02245	0.311978	9.7860918	0.150702	360	0	0	0	0.439	88.8	32.767891	111.640862	4	22	32.767891	111.640859	0	0	0	0	0	0	0	0	6.94E+218	0	0
20230809_1338070510	0	167636	-0.8634	0.29215	0.01807	0.311933	9.8447046	0.150848	360	0	0	0	0.439	88.8	32.767891	111.640862	4	22	32.767891	111.640859	0	0	0	0	0	0	0	0	6.94E+218	0	0
20230809_1338070520	0	167637	-0.87399	0.28757	0.01199	0.311959	9.7860117	0.212289	360	0	0	0	0.439	88.8	32.767891	111.640862	4	22	32.767891	111.640859	0	0	0	0	0	0	0	0	6.94E+218	0	0
20230809_1338070529	0	167638	-0.88746	0.28309	0.00777	0.311933	9.8447046	0.150848	360	0	0	0	0.439	88.8	32.767891	111.640862	4	22	32.767891	111.640859	0	0	0	0	0	0	0	0	6.94E+218	0	0
20230809_1338070540	0	167639	-0.89739	0.27851	0.00169	0.311978	9.7860918	0.150702	360	0	0	0	0.439	88.8	32.767891	111.640862	4	22	32.767891	111.640859	0	0	0	0	0	0	0	0	6.94E+218	0	0
20230809_1338070549	0	167640	-0.90908	0.27354	-0.00268	0.377108	9.8447666	0.150665	360	0	0	0	0.439	88.8	32.767891	111.640862	4	22	32.767891	111.640859	0	0	0	0	0	0	0	0	6.94E+218	0	0
20230809_1338070560	0	167641	-0.92053	0.26843	-0.00835	0.311959	9.7860117	0.212289	360	0	0	0	0.439	88.8	32.767891	111.640862	4	22	32.767891	111.640859	0	0	0	0	0	0	0	0	6.94E+218	0	0
20230809_1338070574	0	167642	-0.92966	0.26413	-0.01332	0.311978	9.7860918	0.150702	360	0	0	0	0.439	88.8	32.767891	111.640862	4	22	32.767891	111.640859	0	0	0	0	0	0	0	0	6.94E+218	0	0
20230809_1338070581	0	167643	-0.94055	0.25958	-0.01831	0.311933	9.8447046	0.150848	360	0	0	0	0.439	88.8	32.767891	111.640862	4	22	32.767891	111.640859	0	0	0	0	0	0	0	0	6.94E+218	0	0
20230809_1338070592	0	167644	-0.94981	0.25464	-0.02391	0.311959	9.7860117	0.212289	360	0	0	0	0.439	88.8	32.767891	111.640862	4	22	32.767891	111.640859	0	0	0	0	0	0	0	0	6.94E+218	0	0
20230809_1338070600	0	167645	-0.95991	0.25046	-0.02827	0.311933	9.8447046	0.150848	360	0	0	0	0.439	88.8	32.767891	111.640862	4	22	32.767891	111.640859	0	0	0	0	0	0	0	0	6.94E+218	0	0
20230809_1338070609	0	167646	-0.96858	0.24517	-0.03401	0.311913	9.8446236	0.212434	360	0	0	0	0.439	88.8	32.767891	111.640862	4	22	32.767891	111.640859	0	0	0	0	0	0	0	0	6.94E+218	0	0
20230809_1338070618	0	167647	-0.97762	0.24137	-0.0383	0.377154	9.7861547	0.15052	360	0	0	0	0.439	88.8	32.767891	111.640862	4	22	32.767891	111.640859	0	0	0	0	0	0	0	0	6.94E+218	0	0
20230809_1338070628	0	167648	-0.9876	0.23672	-0.04458	0.311913	9.8446236	0.212434	360	0	0	0	0.439	88.8	32.767891	111.640862	4	22	32.767891	111.640859	0	0	0	0	0	0	0	0	6.94E+218	0	0
20230809_1338070639	0	167649	-0.99595	0.23249	-0.04867	0.311978	9.7860918	0.150702	360	0	0	0	0.439	88.8	32.767891	111.640862	4	22	32.767891	111.640859	0	0	0	0	0	0	0	0	6.94E+218	0	0
20230809_1338070649	0	167650	-1.0047	0.22782	-0.05452	0.311913	9.8446236	0.212434	360	0	0	0	0.439	88.8	32.767891	111.640862	4	22	32.767891	111.640859	0	0	0	0	0	0	0	0	6.94E+218	0	0
20230809_1338070662	0	167651	-1.01325	0.22369	-0.05961	0.311978	9.7860918	0.150702	360	0	0	0	0.447	88.8	32.767891	111.640862	4	22	32.767891	111.640859	0	0	0	0	0	0	0	0	6.94E+218	0	0
20230809_1338070669	0	167652	-1.0214	0.21986	-0.06468	0.311913	9.8446236	0.212434	360	0	0	0	0.447	88.8	32.767891	111.640862	4	22	32.767891	111.640859	0	0	0	0	0	0	0	0	6.94E+218	0	0
20230809_1338070680	0	167653	-1.03121	0.21563	-0.07012	0.311978	9.7860918	0.150702	360	0	0	0	0.447	88.8	32.767891	111.640862	4	22	32.767891	111.640859	0	0	0	0	0	0	0	0	6.94E+218	0	0
20230809_1338070689	0	167654	-1.03937	0.21176	-0.07541	0.377088	9.8446856	0.212252	360	0	0	0	0.447	88.8	32.767891	111.640862	4	22	32.767891	111.640859	0	0	0	0	0	0	0	0	6.94E+218	0	0
20230809_1338070702	0	167655	-1.04925	0.2082	-0.08065	0.311913	9.8446236	0.212434	360	0	0	0	0.447	88.8	32.767891	111.640862	4	22	32.767891	111.640859	0	0	0	0	0	0	0	0	6.94E+218	0	0
20230809_1338070717	0	167656	-1.05734	0.20392	-0.08583	0.311978	9.7860918	0.150702	360	0	0	0	0.447	88.8	32.767891	111.640862	4	22	32.767891	111.640859	0	0	0	0	0	0	0	0	6.94E+218	0	0
20230809_1338070718	0	167657	-1.06785	0.20092	-0.09114	0.311913	9.8446236	0.212434	360	0	0	0	0.447	88.8	32.767891	111.640862	4	22	32.767891	111.640859	0	0	0	0	0	0	0	0	6.94E+218	0	0
20230809_1338070729	0	167658	-1.07574	0.19747	-0.0965	0.311913	9.8446236	0.212434	360	0	0	0	0.447	88.8	32.767891	111.640862	4	22	32.767891	111.640859	0	0	0	0	0	0	0	0	6.94E+218	0	0
20230809_1338070739	0	167659	-1.08337	0.19426	-0.10172	0.311959	9.7860117	0.212289	360	0	0	0	0.447	88.8	32.767891	111.640862	4	22	32.767891	111.640859	0	0	0	0	0	0	0	0	6.94E+218	0	0
20230809_1338070749	0	167660	-1.09573	0.19077	-0.10692	0.311933	9.8447046	0.150848	360	0	0	0	0.447	88.8	32.767891	111.640862	4	22	32.767891	111.640859	0	0	0	0	0	0	0	0	6.94E+218	0	0
20230809_1338070760	0	167661	-1.10422	0.18657	-0.1118	0.377088	9.8446856	0.212252	360	0	0	0	0.447	88.8	32.767891	111.640862	4	22	32.767891	111.640859	0	0	0	0	0	0	0	0	6.94E+218	0	0
20230809_1338070770	0	167662	-1.11451	0.18425	-0.11748	0.311959	9.7860117	0.212289	360	0	0	0	0.447	88.8	32.767891	111.640862	4	22	32.767891	111.640859	0	0	0	0	0	0	0	0	6.94E+218	0	0
20230809_1338070780	0	167663	-1.12104	0.18122	-0.12175	0.311913	9.8446236	0.212434	360	0	0	0	0.447	88.8	32.767891	111.640862	4	22	32.767891	111.640859	0	0	0	0	0	0	0	0	6.94E+218	0	0
20230809_1338070790	0	167664	-1.13278	0.17804	-0.1275	0.311913	9.8446236	0.212434	360	0	0	0	0.447	88.8	32.767891	111.640862	4	22	32.767891	111.640859	0	0	0	0	0	0	0	0	6.94E+218	0	0
20230809_1338070812	0	167665	-1.14181	0.17489	-0.1315	0.311959	9.7860117	0.212289	360	0	0	0	0.447	88.8	32.767891	111.640862	4	22	32.767891	111.640859	0	0	0	0	0	0	0	0	6.94E+218	0	0
20230809_1338070814	0	167666	-1.15005	0.1719	-0.13709	0.311913	9.8446236	0.212434	360	0	0	0	0.447	88.8	32.767891	111.640862	4	22	32.767891	111.640859	0	0	0	0	0	0	0	0	6.94E+218	0	0
20230809_1338070821	0	167667	-1.16094	0.16953	-0.14126	0.311913	9.8446236	0.212434	360	0	0	0	0.444	88.8	32.767891	111.640862	4	22	32.767891	111.640859	0	0	0	0	0	0	0	0	6.94E+218	0	0
20230809_1338070830	0	167668	-1.16842	0.16683	-0.14675	0.377088	9.8446856	0.212252	360	0	0	0	0.444	88.8	32.767891	111.640862	4	22	32.767891	111.640859	0	0	0	0	0	0	0	0	6.94E+218	0	0
20230809_1338070839	0	167669	-1.17951	0.16393	-0.15063	0.311959	9.7860117	0.212289	360	0	0	0	0.444	88.8	32.767891	111.640862	4	22	32.767891	111.640859	0	0	0	0	0	0	0	0	6.94E+218	0	0
20230809_1338070850	0	167670	-1.18707	0.16117	-0.15552	0.311913	9.8446236	0.212434	360	0	0	0	0.444	88.8	32.767891	111.640862	4	22	32.767891	111.640859	0	0	0	0	0	0	0	0	6.94E+218	0	0
20230809_1338070861	0	167671	-1.19579	0.15919	-0.15986	0.311893	9.8445435	0.274021	360	0	0	0	0.444	88.8	32.767891	111.640862	4	22	32.767891	111.640859	0	0	0	0	0	0	0	0	6.94E+218	0	0
20230809_1338070871	0	167672	-1.20467	0.15614	-0.16441	0.311913	9.8446236	0.212434	360	0	0	0	0.444	88.8	32.767891	111.640862	4	22	32.767891	111.640859	0	0	0	0	0	0	0	0	6.94E+218	0	0
20230809_1338070879	0	167673	-1.21241	0.15408	-0.16842	0.311959	9.7860117	0.212289	360	0	0	0	0.444	88.8	32.767891	111.640862	4	22	32.767891	111.640859	0	0	0	0	0	0	0	0	6.94E+218	0	0
20230809_1338070889	0	167674	-1.22143	0.15154	-0.17359	0.311913	9.8446236	0.212434	360	0	0	0	0.444	88.8	32.767891	111.640862	4	22	32.767891	111.640859	0	0	0	0	0	0	0	0	6.94E+218	0	0
20230809_1338070912	0	167675	-1.22737	0.14939	-0.17672	0.311893	9.8445435	0.274021	360	0	0	0	0.444	88.8	32.767891	111.640862	4	22	32.767891	111.640859	0	0	0	0	0	0	0	0	6.94E+218	0	0
20230809_1338070916	0	167676	-1.23517	0.1474	-0.18201	0.311913	9.8446236	0.212434	360	0	0	0	0.444	88.8	32.767891	111.640862	4	22	32.767891	111.640859	0	0	0	0	0	0	0	0	6.94E+218	0	0
20230809_1338070925	0	167677	-1.24201	0.14519	-0.18587	0.377114	9.7859926	0.273693	360	0	0	0	0.444	88.8	32.767891	111.640862	4	22	32.767891	111.640859	0	0	0	0	0	0	0	0	6.94E+218	0	0
20230809_1338070931	0	167678	-1.24781	0.14332	-0.19036	0.311913	9.8446236	0.212434	360	0	0	0	0.444	88.8	32.767891	111.640862	4	22	32.767891	111.640859	0	0	0	0	0	0	0	0	6.94E+218	0	0
20230809_1338070939	0	167679	-1.25469	0.14167	-0.19391	0.311893	9.8445435	0.274021	360	0	0	0	0.444	88.8	32.767891	111.640862	4	22	32.767891	111.640859	0	0	0	0	0	0	0	0	6.94E+218	0	0
20230809_1338070950	0	167680	-1.25855	0.1404	-0.19823	0.311913	9.8446236	0.212434	360	0	0	0	0.444	88.8	32.767891	111.640862	4	22	32.767891	111.640859	0	0	0	0	0	0	0	0	6.94E+218	0	0
20230809_1338070960	0	167681	-1.26453	0.13855	-0.2016	0.311939	9.7859306	0.273876	360	0	0	0	0.444	88.8	32.767891	111.640862	4	22	32.767891	111.640859	0	0	0	0	0	0	0	0	6.94E+218	0	0
20230809_1338070970	0	167682	-1.26642	0.13705	-0.20601	0.311913	9.8446236	0.212434	360	0	0	0	0.444	88.8	32.767891	111.640862	4	22	32.767891	111.640859	0	0	0	0	0	0	0	0	6.94E+218	0	0
20230809_1338070985	0	167683	-1.27296	0.13549	-0.20932	0.311893	9.8445435	0.274021	360	0	0	0	0.441	88.8	32.767891	111.640862	4	22	32.767891	111.640859	0	0	0	0	0	0	0	0	6.94E+218	0	0
20230809_1338070992	0	167684	-1.2716	0.13486	-0.21339	0.311893	9.8445435	0.274021	360	0	0	0	0.441	88.8	32.767891	111.640862	4	22	32.767891	111.640859	0	0	0	0	0	0	0	0	6.94E+218	0	0
20230809_1338080011	0	167685	-1.27605	0.13355	-0.21666	0.311913	9.8446236	0.212434	360	0	0	0	0.441	88.8	32.767891	111.640862	4	22	32.767891	111.640859	0	0	0	0	0	0	0	0	6.94E+218	0	0
20230809_1338080013	0	167686	-1.2774	0.13287	-0.22043	0.311939	9.7859306	0.273876	360	0	0	0	0.441	88.8	32.767891	111.640862	4	22	32.767891	111.640859	0	0	0	0	0	0	0	0	6.94E+218	0	0
20230809_1338080021	0	167687	-1.27743	0.13165	-0.22352	0.377068	9.8446064	0.273838	360	0	0	0	0.441	88.8	32.767891	111.640862	4	22	32.767891	111.640859	0	0	0	0	0	0	0	0	6.94E+218	0	0
20230809_1338080030	0	167688	-1.27744	0.1314	-0.22673	0.311893	9.8445435	0.274021	360	0	0	0	0.441	88.8	32.767891	111.640862	4	22	32.767891	111.640859	0	0	0	0	0	0	0	0	6.94E+218	0	0
20230809_1338080041	0	167689	-1.27563	0.13081	-0.23049	0.311893	9.8445435	0.274021	360	0	0	0	0.441	88.8	32.767891	111.640862	4	22	32.767891	111.640859	0	0	0	0	0	0	0	0	6.94E+218	0	0
20230809_1338080056	0	167690	-1.27411	0.13048	-0.23286	0.311939	9.7859306	0.273876	179.963	2.02	-4.255	0	0.441	88.8	32.767891	111.640862	4	22	32.767891	111.640859	0	0	0	0	0	0	0	0	6.94E+218	0	0
20230809_1338080064	0	167691	-1.27241	0.13033	-0.23686	0.311893	9.8445435	0.274021	179.963	2.02	-4.255	0	0.441	88.8	32.767891	111.640862	4	22	32.767891	111.640859	0	0	0	0	0	0	0	0	6.94E+218	0	0
20230809_1338080068	0	167692	-1.26811	0.13021	-0.23843	0.311893	9.8445435	0.274021	179.963	2.02	-4.255	0	0.441	88.8	32.767891	111.640862	4	22	32.767891	111.640859	0	0	0	0	0	0	0	0	6.94E+218	0	0
20230809_1338080079	0	167693	-1.26481	0.13028	-0.24251	0.311939	9.7859306	0.273876	179.963	2.02	-4.255	0	0.441	88.8	32.767891	111.640862	4	22	32.767891	111.640859	0	0	0	0	0	0	0	0	6.94E+218	0	0
20230809_1338080102	0	167694	-1.25932	0.1305	-0.24427	0.311893	9.8445435	0.274021	179.963	2.02	-4.255	0	0.441	88.8	32.767891	111.640862	4	22	32.767891	111.640859	0	0	0	0	0	0	0	0	6.94E+218	0	0
20230809_1338080110	0	167695	-1.25439	0.13071	-0.2469	0.311893	9.8445435	0.274021	179.963	2.02	-4.255	0	0.441	88.8	32.767891	111.640862	4	22	32.767891	111.640859	0	0	0	0	0	0	0	0	6.94E+218	0	0
20230809_1338080112	0	167696	-1.24734	0.13113	-0.25	0.311939	9.7859306	0.273876	179.963	2.02	-4.255	0	0.441	88.8	32.767891	111.640862	4	22	32.767891	111.640859	0	0	0	0	0	0	0	0	6.94E+218	0	0
20230809_1338080122	0	167697	-1.24008	0.13189	-0.25202	0.311893	9.8445435	0.274021	179.963	2.02	-4.255	0	0.441	88.8	32.767891	111.640862	4	22	32.767891	111.640859	0	0	0	0	0	0	0	0	6.94E+218	0	0
20230809_1338080129	0	167698	-1.23344	0.13243	-0.25493	0.311873	9.8444633	0.335608	179.963	2.02	-4.255	0	0.441	88.8	32.767891	111.640862	4	22	32.767891	111.640859	0	0	0	0	0	0	0	0	6.94E+218	0	0
20230809_1338080139	0	167699	-1.22347	0.13339	-0.25643	0.311893	9.8445435	0.274021	179.963	2.02	-4.255	0	0.441	88.8	32.767891	111.640862	4	22	32.767891	111.640859	0	0	0	0	0	0	0	0	6.94E+218	0	0
20230809_1338080153	0	167700	-1.21557	0.13459	-0.25933	0.311939	9.7859306	0.273876	179.963	2.02	-4.255	0	0.444	88.8	32.767891	111.640862	4	22	32.767891	111.640859	0	0	0	0	0	0	0	0	6.94E+218	0	0
20230809_1338080160	0	167701	-1.20445	0.13559	-0.26073	0.311873	9.8444633	0.335608	179.963	2.02	-4.255	0	0.444	88.8	32.767891	111.640862	4	22	32.767891	111.640859	0	0	0	0	0	0	0	0	6.94E+218	0	0
20230809_1338080169	0	167702	-1.19514	0.13697	-0.26286	0.311939	9.7859306	0.273876	179.963	2.02	-4.255	0	0.444	88.8	32.767891	111.640862	4	22	32.767891	111.640859	0	0	0	0	0	0	0	0	6.94E+218	0	0
20230809_1338080179	0	167703	-1.18269	0.13856	-0.26463	0.311873	9.8444633	0.335608	179.963	2.02	-4.255	0	0.444	88.8	32.767891	111.640862	4	22	32.767891	111.640859	0	0	0	0	0	0	0	0	6.94E+218	0	0
20230809_1338080189	0	167704	-1.17015	0.13999	-0.26599	0.311893	9.8445435	0.274021	179.963	2.02	-4.255	0	0.444	88.8	32.767891	111.640862	4	22	32.767891	111.640859	0	0	0	0	0	0	0	0	6.94E+218	0	0
20230809_1338080213	0	167705	-1.15905	0.14153	-0.26724	0.311939	9.7859306	0.273876	179.963	2.02	-4.255	0	0.444	88.8	32.767891	111.640862	4	22	32.767891	111.640859	0	0	0	0	0	0	0	0	6.94E+218	0	0
20230809_1338080214	0	167706	-1.14485	0.14333	-0.26883	0.311873	9.8444633	0.335608	179.963	2.02	-4.255	0	0.444	88.8	32.767891	111.640862	4	22	32.767891	111.640859	0	0	0	0	0	0	0	0	6.94E+218	0	0
20230809_1338080223	0	167707	-1.13247	0.14526	-0.26895	0.311919	9.7858496	0.335462	179.963	2.02	-4.255	0	0.444	88.8	32.767891	111.640862	4	22	32.767891	111.640859	0	0	0	0	0	0	0	0	6.94E+218	0	0
20230809_1338080231	0	167708	-1.11861	0.147	-0.27012	0.311893	9.8445435	0.274021	179.963	2.02	-4.255	0	0.444	88.8	32.767891	111.640862	4	22	32.767891	111.640859	0	0	0	0	0	0	0	0	6.94E+218	0	0
20230809_1338080240	0	167709	-1.10477	0.14925	-0.27059	0.311873	9.8444633	0.335608	179.963	2.02	-4.255	0	0.444	88.8	32.767891	111.640862	4	22	32.767891	111.640859	0	0	0	0	0	0	0	0	6.94E+218	0	0
20230809_1338080250	0	167710	-1.09363	0.15107	-0.27155	0.311939	9.7859306	0.273876	179.963	2.02	-4.255	0	0.444	88.8	32.767891	111.640862	4	22	32.767891	111.640859	0	0	0	0	0	0	0	0	6.94E+218	0	0
20230809_1338080274	0	167711	-1.07786	0.15391	-0.27083	0.311873	9.8444633	0.335608	179.963	2.02	-4.255	0	0.444	88.8	32.767891	111.640862	4	22	32.767891	111.640859	0	0	0	0	0	0	0	0	6.94E+218	0	0
20230809_1338080277	0	167712	-1.06616	0.15582	-0.27222	0.311919	9.7858496	0.335462	179.963	2.02	-4.255	0	0.444	88.8	32.767891	111.640862	4	22	32.767891	111.640859	0	0	0	0	0	0	0	0	6.94E+218	0	0
20230809_1338080293	0	167713	-1.05208	0.15758	-0.27054	0.311873	9.8444633	0.335608	179.963	2.02	-4.255	0	0.444	88.8	32.767891	111.640862	4	22	32.767891	111.640859	0	0	0	0	0	0	0	0	6.94E+218	0	0
20230809_1338080296	0	167714	-1.03992	0.1601	-0.27121	0.311939	9.7859306	0.273876	179.963	2.02	-4.255	0	0.444	88.8	32.767891	111.640862	4	22	32.767891	111.640859	0	0	0	0	0	0	0	0	6.94E+218	0	0
20230809_1338080303	0	167715	-1.02629	0.16211	-0.26987	0.311919	9.7858496	0.335462	179.963	2.02	-4.255	0	0.444	88.8	32.767891	111.640862	4	21	32.767891	111.640859	0	0	0	0	0	0	0	0	6.94E+218	0	0
20230809_1338080324	0	167716	-1.01442	0.16399	-0.26927	0.311873	9.8444633	0.335608	179.963	2.02	-4.255	0	0.452	88.8	32.767891	111.640862	4	21	32.767891	111.640859	0	0	0	0	0	0	0	0	6.94E+218	0	0
20230809_1338080332	0	167717	-1.003	0.16633	-0.26796	0.311919	9.7858496	0.335462	179.963	2.02	-4.255	0	0.452	88.8	32.767891	111.640862	4	21	32.767891	111.640859	0	0	0	0	0	0	0	0	6.94E+218	0	0
20230809_1338080333	0	167718	-0.99057	0.16792	-0.26684	0.311873	9.8444633	0.335608	179.963	2.02	-4.255	0	0.452	88.8	32.767891	111.640862	4	21	32.767891	111.640859	0	0	0	0	0	0	0	0	6.94E+218	0	0
20230809_1338080343	0	167719	-0.98106	0.17003	-0.26573	0.311939	9.7859306	0.273876	179.963	2.02	-4.255	0	0.452	88.8	32.767891	111.640862	4	21	32.767891	111.640859	0	0	0	0	0	0	0	0	6.94E+218	0	0
20230809_1338080351	0	167720	-0.96958	0.17172	-0.26301	0.311919	9.7858496	0.335462	179.963	2.02	-4.255	0	0.452	88.8	32.767891	111.640862	4	21	32.767891	111.640859	0	0	0	0	0	0	0	0	6.94E+218	0	0
20230809_1338080360	0	167721	-0.96078	0.1732	-0.26232	0.311873	9.8444633	0.335608	179.963	2.02	-4.255	0	0.452	88.8	32.767891	111.640862	4	21	32.767891	111.640859	0	0	0	0	0	0	0	0	6.94E+218	0	0
20230809_1338080370	0	167722	-0.94994	0.17496	-0.25888	0.311919	9.7858496	0.335462	179.963	2.02	-4.255	0	0.452	88.8	32.767891	111.640862	4	21	32.767891	111.640859	0	0	0	0	0	0	0	0	6.94E+218	0	0
20230809_1338080378	0	167723	-0.94147	0.17569	-0.25729	0.311919	9.7858496	0.335462	179.963	2.02	-4.255	0	0.452	88.8	32.767891	111.640862	4	21	32.767891	111.640859	0	0	0	0	0	0	0	0	6.94E+218	0	0
20230809_1338080388	0	167724	-0.93403	0.1772	-0.25398	0.311873	9.8444633	0.335608	179.963	2.02	-4.255	0	0.452	88.8	32.767891	111.640862	4	21	32.767891	111.640859	0	0	0	0	0	0	0	0	6.94E+218	0	0
20230809_1338080413	0	167725	-0.92553	0.17785	-0.25148	0.311919	9.7858496	0.335462	179.963	2.02	-4.255	0	0.452	88.8	32.767891	111.640862	4	21	32.767891	111.640859	0	0	0	0	0	0	0	0	6.94E+218	0	0
20230809_1338080414	0	167726	-0.91992	0.17885	-0.24801	0.311919	9.7858496	0.335462	179.963	2.02	-4.255	0	0.452	88.8	32.767891	111.640862	4	21	32.767891	111.640859	0	0	0	0	0	0	0	0	6.94E+218	0	0
20230809_1338080420	0	167727	-0.91372	0.1787	-0.24479	0.246744	9.7857876	0.335645	179.963	2.02	-4.255	0	0.452	88.8	32.767891	111.640862	4	21	32.767891	111.640859	0	0	0	0	0	0	0	0	6.94E+218	0	0
20230809_1338080428	0	167728	-0.90941	0.17889	-0.24109	0.311919	9.7858496	0.335462	179.963	2.02	-4.255	0	0.452	88.8	32.767891	111.640862	4	21	32.767891	111.640859	0	0	0	0	0	0	0	0	6.94E+218	0	0
20230809_1338080438	0	167729	-0.90246	0.17931	-0.23697	0.311873	9.8444633	0.335608	179.963	2.02	-4.255	0	0.452	88.8	32.767891	111.640862	4	21	32.767891	111.640859	0	0	0	0	0	0	0	0	6.94E+218	0	0
20230809_1338080449	0	167730	-0.89942	0.17931	-0.23267	0.311919	9.7858496	0.335462	179.963	2.02	-4.255	0	0.452	88.8	32.767891	111.640862	4	21	32.767891	111.640859	0	0	0	0	0	0	0	0	6.94E+218	0	0
20230809_1338080460	0	167731	-0.89729	0.17858	-0.22827	0.311919	9.7858496	0.335462	179.963	2.02	-4.255	0	0.452	88.8	32.767891	111.640862	4	21	32.767891	111.640859	0	0	0	0	0	0	0	0	6.94E+218	0	0
20230809_1338080470	0	167732	-0.89315	0.17813	-0.22318	0.311919	9.7858496	0.335462	179.963	2.02	-4.255	0	0.452	88.8	32.767891	111.640862	4	21	32.767891	111.640859	0	0	0	0	0	0	0	0	6.94E+218	0	0
20230809_1338080480	0	167733	-0.89189	0.17729	-0.21878	0.311919	9.7858496	0.335462	179.963	2.02	-4.255	0	0.452	88.8	32.767891	111.640862	4	21	32.767891	111.640859	0	0	0	0	0	0	0	0	6.94E+218	0	0
20230809_1338080489	0	167734	-0.88854	0.17594	-0.21272	0.311919	9.7858496	0.335462	179.963	2.02	-4.255	0	0.452	88.8	32.767891	111.640862	4	21	32.767891	111.640859	0	0	0	0	0	0	0	0	6.94E+218	0	0
20230809_1338080499	0	167735	-0.88735	0.17466	-0.20799	0.311919	9.7858496	0.335462	179.963	2.02	-4.255	0	0.434	88.8	32.767891	111.640862	4	21	32.767891	111.640859	0	0	0	0	0	0	0	0	6.94E+218	0	0
20230809_1338080510	0	167736	-0.8858	0.17304	-0.20186	0.246744	9.7857876	0.335645	179.963	2.02	-4.255	0	0.434	88.8	32.767891	111.640862	4	21	32.767891	111.640859	0	0	0	0	0	0	0	0	6.94E+218	0	0
20230809_1338080519	0	167737	-0.88375	0.17149	-0.19601	0.311919	9.7858496	0.335462	179.963	2.02	-4.255	0	0.434	88.8	32.767891	111.640862	4	21	32.767891	111.640859	0	0	0	0	0	0	0	0	6.94E+218	0	0
20230809_1338080536	0	167738	-0.883	0.16939	-0.18959	0.311919	9.7858496	0.335462	179.963	2.02	-4.255	0	0.434	88.8	32.767891	111.640862	4	21	32.767891	111.640859	0	0	0	0	0	0	0	0	6.94E+218	0	0
20230809_1338080538	0	167739	-0.88097	0.16652	-0.18293	0.311919	9.7858496	0.335462	179.963	2.02	-4.255	0	0.434	88.8	32.767891	111.640862	4	21	32.767891	111.640859	0	0	0	0	0	0	0	0	6.94E+218	0	0
20230809_1338080548	0	167740	-0.87942	0.16482	-0.17656	0.311919	9.7858496	0.335462	179.963	2.02	-4.255	0	0.434	88.8	32.767891	111.640862	4	21	32.767891	111.640859	0	0	0	0	0	0	0	0	6.94E+218	0	0
20230809_1338080559	0	167741	-0.8772	0.16204	-0.1698	0.311919	9.7858496	0.335462	179.963	2.02	-4.255	0	0.434	88.8	32.767891	111.640862	4	21	32.767891	111.640859	0	0	0	0	0	0	0	0	6.94E+218	0	0
20230809_1338080568	0	167742	-0.87451	0.15951	-0.16251	0.311944	9.7271566	0.396903	179.963	2.02	-4.255	0	0.434	88.8	32.767891	111.640862	4	21	32.767891	111.640859	0	0	0	0	0	0	0	0	6.94E+218	0	0
20230809_1338080582	0	167743	-0.87225	0.15681	-0.1563	0.246744	9.7857876	0.335645	179.963	2.02	-4.255	0	0.434	88.8	32.767891	111.640862	4	21	32.767891	111.640859	0	0	0	0	0	0	0	0	6.94E+218	0	0
20230809_1338080590	0	167744	-0.868	0.15311	-0.14792	0.311919	9.7858496	0.335462	179.963	2.02	-4.255	0	0.434	88.8	32.767891	111.640862	4	21	32.767891	111.640859	0	0	0	0	0	0	0	0	6.94E+218	0	0
20230809_1338080599	0	167745	-0.86424	0.15008	-0.14125	0.311919	9.7858496	0.335462	179.963	2.02	-4.255	0	0.434	88.8	32.767891	111.640862	4	21	32.767891	111.640859	0	0	0	0	0	0	0	0	6.94E+218	0	0
20230809_1338080610	0	167746	-0.86057	0.14611	-0.13296	0.311919	9.7858496	0.335462	179.963	2.02	-4.255	0	0.434	88.8	32.767891	111.640862	4	21	32.767891	111.640859	0	0	0	0	0	0	0	0	6.94E+218	0	0
20230809_1338080621	0	167747	-0.85387	0.14335	-0.12575	0.311919	9.7858496	0.335462	179.963	2.02	-4.255	0	0.434	88.8	32.767891	111.640862	4	21	32.767891	111.640859	0	0	0	0	0	0	0	0	6.94E+218	0	0
20230809_1338080629	0	167748	-0.84931	0.13885	-0.11818	0.311944	9.7271566	0.396903	179.963	2.02	-4.255	0	0.434	88.8	32.767891	111.640862	4	21	32.767891	111.640859	0	0	0	0	0	0	0	0	6.94E+218	0	0
20230809_1338080640	0	167749	-0.8418	0.13541	-0.10927	0.246744	9.7857876	0.335645	179.963	2.02	-4.255	0	0.434	88.8	32.767891	111.640862	4	21	32.767891	111.640859	0	0	0	0	0	0	0	0	6.94E+218	0	0
20230809_1338080650	0	167750	-0.83604	0.13162	-0.10317	0.311919	9.7858496	0.335462	179.963	2.02	-4.255	0	0.434	88.8	32.767891	111.640862	4	21	32.767891	111.640859	0	0	0	0	0	0	0	0	6.94E+218	0	0
20230809_1338080659	0	167751	-0.82743	0.12774	-0.09304	0.311919	9.7858496	0.335462	179.963	2.02	-4.255	0	0.438	88.8	32.767891	111.640862	4	21	32.767891	111.640859	0	0	0	0	0	0	0	0	6.94E+218	0	0
20230809_1338080668	0	167752	-0.81878	0.12365	-0.08646	0.311944	9.7271566	0.396903	179.963	2.02	-4.255	0	0.438	88.8	32.767891	111.640862	4	21	32.767891	111.640859	0	0	0	0	0	0	0	0	6.94E+218	0	0
20230809_1338080678	0	167753	-0.80858	0.11928	-0.07685	0.311919	9.7858496	0.335462	179.963	2.02	-4.255	0	0.438	88.8	32.767891	111.640862	4	21	32.767891	111.640859	0	0	0	0	0	0	0	0	6.94E+218	0	0
20230809_1338080689	0	167754	-0.7976	0.11488	-0.06886	0.311919	9.7858496	0.335462	179.963	2.02	-4.255	0	0.438	88.8	32.767891	111.640862	4	21	32.767891	111.640859	0	0	0	0	0	0	0	0	6.94E+218	0	0
20230809_1338080707	0	167755	-0.7873	0.11134	-0.06102	0.311899	9.7857704	0.397049	179.963	2.02	-4.255	0	0.438	88.8	32.767891	111.640862	4	21	32.767891	111.640859	0	0	0	0	0	0	0	0	6.94E+218	0	0
20230809_1338080711	0	167756	-0.77438	0.10641	-0.05119	0.246789	9.7271757	0.3355	179.963	2.02	-4.255	0	0.438	88.8	32.767891	111.640862	4	21	32.767891	111.640859	0	0	0	0	0	0	0	0	6.94E+218	0	0
20230809_1338080719	0	167757	-0.76171	0.10258	-0.04486	0.311919	9.7858496	0.335462	179.963	2.02	-4.255	0	0.438	88.8	32.767891	111.640862	4	21	32.767891	111.640859	0	0	0	0	0	0	0	0	6.94E+218	0	0
20230809_1338080729	0	167758	-0.74686	0.0986	-0.03411	0.311899	9.7857704	0.397049	179.963	2.02	-4.255	0	0.438	88.8	32.767891	111.640862	4	21	32.767891	111.640859	0	0	0	0	0	0	0	0	6.94E+218	0	0
20230809_1338080739	0	167759	-0.73258	0.09414	-0.02829	0.311964	9.7272377	0.335317	179.963	2.02	-4.255	0	0.438	88.8	32.767891	111.640862	4	21	32.767891	111.640859	0	0	0	0	0	0	0	0	6.94E+218	0	0
20230809_1338080752	0	167760	-0.71504	0.09068	-0.01824	0.311899	9.7857704	0.397049	179.963	2.02	-4.255	0	0.438	88.8	32.767891	111.640862	4	21	32.767891	111.640859	0	0	0	0	0	0	0	0	6.94E+218	0	0
20230809_1338080760	0	167761	-0.69792	0.08604	-0.01096	0.311919	9.7858496	0.335462	179.963	2.02	-4.255	0	0.438	88.8	32.767891	111.640862	4	21	32.767891	111.640859	0	0	0	0	0	0	0	0	6.94E+218	0	0
20230809_1338080769	0	167762	-0.67992	0.08253	-0.0023	0.246769	9.7270947	0.397086	179.963	2.02	-4.255	0	0.438	88.8	32.767891	111.640862	4	21	32.767891	111.640859	0	0	0	0	0	0	0	0	6.94E+218	0	0
20230809_1338080779	0	167763	-0.66073	0.07859	0.00532	0.311919	9.7858496	0.335462	179.963	2.02	-4.255	0	0.438	88.8	32.767891	111.640862	4	21	32.767891	111.640859	0	0	0	0	0	0	0	0	6.94E+218	0	0
20230809_1338080790	0	167764	-0.64085	0.07513	0.01309	0.311899	9.7857704	0.397049	179.963	2.02	-4.255	0	0.438	88.8	32.767891	111.640862	4	21	32.767891	111.640859	0	0	0	0	0	0	0	0	6.94E+218	0	0
20230809_1338080813	0	167765	-0.61928	0.07096	0.02118	0.311919	9.7858496	0.335462	179.963	2.02	-4.255	0	0.458	88.8	32.767891	111.640862	4	21	32.767891	111.640859	0	0	0	0	0	0	0	0	6.94E+218	0	0
20230809_1338080815	0	167766	-0.59755	0.06821	0.0284	0.311944	9.7271566	0.396903	179.963	2.02	-4.255	0	0.458	88.8	32.767891	111.640862	4	21	32.767891	111.640859	0	0	0	0	0	0	0	0	6.94E+218	0	0
20230809_1338080820	0	167767	-0.57378	0.06432	0.03573	0.311919	9.7858496	0.335462	179.963	2.02	-4.255	0	0.458	88.8	32.767891	111.640862	4	21	32.767891	111.640859	0	0	0	0	0	0	0	0	6.94E+218	0	0
20230809_1338080828	0	167768	-0.54959	0.06191	0.04314	0.311899	9.7857704	0.397049	179.963	2.02	-4.255	0	0.458	88.8	32.767891	111.640862	4	21	32.767891	111.640859	0	0	0	0	0	0	0	0	6.94E+218	0	0
20230809_1338080841	0	167769	-0.52538	0.05884	0.05024	0.246769	9.7270947	0.397086	179.963	2.02	-4.255	0	0.458	88.8	32.767891	111.640862	4	21	32.767891	111.640859	0	0	0	0	0	0	0	0	6.94E+218	0	0
20230809_1338080849	0	167770	-0.49932	0.05587	0.0574	0.311919	9.7858496	0.335462	179.963	2.02	-4.255	0	0.458	88.8	32.767891	111.640862	4	21	32.767891	111.640859	0	0	0	0	0	0	0	0	6.94E+218	0	0
20230809_1338080860	0	167771	-0.47361	0.05366	0.06421	0.311899	9.7857704	0.397049	179.963	2.02	-4.255	0	0.458	88.8	32.767891	111.640862	4	21	32.767891	111.640859	0	0	0	0	0	0	0	0	6.94E+218	0	0
20230809_1338080870	0	167772	-0.4453	0.05168	0.07136	0.311899	9.7857704	0.397049	179.963	2.02	-4.255	0	0.458	88.8	32.767891	111.640862	4	21	32.767891	111.640859	0	0	0	0	0	0	0	0	6.94E+218	0	0
20230809_1338080880	0	167773	-0.41794	0.04902	0.07752	0.311964	9.7272377	0.335317	179.963	2.02	-4.255	0	0.458	88.8	32.767891	111.640862	4	21	32.767891	111.640859	0	0	0	0	0	0	0	0	6.94E+218	0	0
20230809_1338080893	0	167774	-0.38952	0.04749	0.08419	0.311899	9.7857704	0.397049	179.963	2.02	-4.255	0	0.458	88.8	32.767891	111.640862	4	21	32.767891	111.640859	0	0	0	0	0	0	0	0	6.94E+218	0	0
20230809_1338080904	0	167775	-0.36048	0.04582	0.09057	0.311899	9.7857704	0.397049	179.963	2.02	-4.255	0	0.458	88.8	32.767891	111.640862	4	21	32.767891	111.640859	0	0	0	0	0	0	0	0	6.94E+218	0	0
20230809_1338080910	0	167776	-0.3313	0.04395	0.09622	0.246724	9.7857075	0.397232	179.963	2.02	-4.255	0	0.458	88.8	32.767891	111.640862	4	21	32.767891	111.640859	0	0	0	0	0	0	0	0	6.94E+218	0	0
20230809_1338080919	0	167777	-0.30153	0.04337	0.10307	0.311944	9.7271566	0.396903	179.963	2.02	-4.255	0	0.458	88.8	32.767891	111.640862	4	21	32.767891	111.640859	0	0	0	0	0	0	0	0	6.94E+218	0	0
20230809_1338080930	0	167778	-0.27144	0.04252	0.1083	0.311919	9.7858496	0.335462	179.963	2.02	-4.255	0	0.458	88.8	32.767891	111.640862	4	21	32.767891	111.640859	0	0	0	0	0	0	0	0	6.94E+218	0	0
20230809_1338080939	0	167779	-0.2401	0.04185	0.11462	0.311899	9.7857704	0.397049	179.963	2.02	-4.255	0	0.458	88.8	32.767891	111.640862	4	21	32.767891	111.640859	0	0	0	0	0	0	0	0	6.94E+218	0	0
20230809_1338080948	0	167780	-0.21109	0.04099	0.11996	0.311899	9.7857704	0.397049	179.963	2.02	-4.255	0	0.458	88.8	32.767891	111.640862	4	21	32.767891	111.640859	0	0	0	0	0	0	0	0	6.94E+218	0	0
20230809_1338080960	0	167781	-0.18032	0.04131	0.1252	0.311899	9.7857704	0.397049	179.963	2.02	-4.255	0	0.458	88.8	32.767891	111.640862	4	21	32.767891	111.640859	0	0	0	0	0	0	0	0	6.94E+218	0	0
20230809_1338080969	0	167782	-0.14903	0.04128	0.13041	0.311899	9.7857704	0.397049	179.963	2.02	-4.255	0	0.458	88.8	32.767891	111.640862	4	21	32.767891	111.640859	0	0	0	0	0	0	0	0	6.94E+218	0	0
20230809_1338080984	0	167783	-0.11802	0.04166	0.13559	0.311944	9.7271566	0.396903	179.963	2.02	-4.255	0	0.45	88.8	32.767891	111.640862	4	21	32.767891	111.640859	0	0	0	0	0	0	0	0	6.94E+218	0	0
20230809_1338080991	0	167784	-0.08907	0.04143	0.13997	0.246724	9.7857075	0.397232	179.963	2.02	-4.255	0	0.45	88.8	32.767891	111.640862	4	21	32.767891	111.640859	0	0	0	0	0	0	0	0	6.94E+218	0	0
20230809_1338090008	0	167785	-0.05637	0.04307	0.14514	0.311899	9.7857704	0.397049	179.963	2.02	-4.255	0	0.45	88.8	32.767891	111.640862	4	21	32.767891	111.640859	0	0	0	0	0	0	0	0	6.94E+218	0	0
20230809_1338090011	0	167786	-0.02731	0.04364	0.1491	0.311899	9.7857704	0.397049	179.963	2.02	-4.255	0	0.45	88.8	32.767891	111.640862	4	21	32.767891	111.640859	0	0	0	0	0	0	0	0	6.94E+218	0	0
20230809_1338090021	0	167787	0.00151	0.04477	0.1543	0.311899	9.7857704	0.397049	179.963	2.02	-4.255	0	0.45	88.8	32.767891	111.640862	4	21	32.767891	111.640859	0	0	0	0	0	0	0	0	6.94E+218	0	0
20230809_1338090033	0	167788	0.03031	0.0461	0.15667	0.3119	9.7857704	0.397049	179.963	2.02	-4.255	0	0.45	88.8	32.767891	111.640862	4	21	32.767891	111.640859	0	0	0	0	0	0	0	0	6.94E+218	0	0
20230809_1338090045	0	167789	0.05924	0.04825	0.16306	0.3119	9.7857704	0.397049	179.963	2.02	-4.255	0	0.45	88.8	32.767891	111.640862	4	21	32.767891	111.640859	0	0	0	0	0	0	0	0	6.94E+218	0	0
20230809_1338090053	0	167790	0.08778	0.04989	0.16346	0.3119	9.7857704	0.397049	179.004	1.728	-7.587	0	0.45	88.8	32.767891	111.640862	4	21	32.767891	111.640859	0	0	0	0	0	0	0	0	6.94E+218	0	0
20230809_1338090063	0	167791	0.11369	0.05155	0.1697	0.3119	9.7857704	0.397049	179.004	1.728	-7.587	0	0.45	88.8	32.767891	111.640862	4	21	32.767891	111.640859	0	0	0	0	0	0	0	0	6.94E+218	0	0
20230809_1338090068	0	167792	0.14018	0.05406	0.17129	0.3119	9.7857704	0.397049	179.004	1.728	-7.587	0	0.45	88.8	32.767891	111.640862	4	21	32.767891	111.640859	0	0	0	0	0	0	0	0	6.94E+218	0	0
20230809_1338090081	0	167793	0.16745	0.05602	0.17479	0.3119	9.7857704	0.397049	179.004	1.728	-7.587	0	0.45	88.8	32.767891	111.640862	4	21	32.767891	111.640859	0	0	0	0	0	0	0	0	6.94E+218	0	0
20230809_1338090095	0	167794	0.18907	0.0585	0.17954	0.3119	9.7857704	0.397049	179.004	1.728	-7.587	0	0.45	88.8	32.767891	111.640862	4	21	32.767891	111.640859	0	0	0	0	0	0	0	0	6.94E+218	0	0
20230809_1338090104	0	167795	0.21513	0.06093	0.17958	0.246705	9.7856274	0.458818	179.004	1.728	-7.587	0	0.45	88.8	32.767891	111.640862	4	21	32.767891	111.640859	0	0	0	0	0	0	0	0	6.94E+218	0	0
20230809_1338090112	0	167796	0.23793	0.06366	0.18513	0.3119	9.7857704	0.397049	179.004	1.728	-7.587	0	0.45	88.8	32.767891	111.640862	4	21	32.767891	111.640859	0	0	0	0	0	0	0	0	6.94E+218	0	0
20230809_1338090118	0	167797	0.26172	0.06744	0.18287	0.3119	9.7857704	0.397049	179.004	1.728	-7.587	0	0.45	88.8	32.767891	111.640862	4	21	32.767891	111.640859	0	0	0	0	0	0	0	0	6.94E+218	0	0
20230809_1338090129	0	167798	0.28153	0.07016	0.19012	0.3119	9.7857704	0.397049	179.004	1.728	-7.587	0	0.45	88.8	32.767891	111.640862	4	21	32.767891	111.640859	0	0	0	0	0	0	0	0	6.94E+218	0	0
20230809_1338090139	0	167799	0.30174	0.07289	0.18858	0.3119	9.7857704	0.397049	179.004	1.728	-7.587	0	0.45	88.8	32.767891	111.640862	4	21	32.767891	111.640859	0	0	0	0	0	0	0	0	6.94E+218	0	0
20230809_1338090150	0	167800	0.32257	0.07634	0.19291	0.3119	9.7857704	0.397049	179.004	1.728	-7.587	0	0.457	88.8	32.767891	111.640862	4	21	32.767891	111.640859	0	0	0	0	0	0	0	0	6.94E+218	0	0
20230809_1338090163	0	167801	0.34166	0.07967	0.19378	0.3119	9.7857704	0.397049	179.004	1.728	-7.587	0	0.457	88.8	32.767891	111.640862	4	21	32.767891	111.640859	0	0	0	0	0	0	0	0	6.94E+218	0	0
20230809_1338090173	0	167802	0.35958	0.0832	0.19438	0.3119	9.7857704	0.397049	179.004	1.728	-7.587	0	0.457	88.8	32.767891	111.640862	4	21	32.767891	111.640859	0	0	0	0	0	0	0	0	6.94E+218	0	0
20230809_1338090179	0	167803	0.3759	0.08634	0.19752	0.31188	9.7856894	0.458635	179.004	1.728	-7.587	0	0.457	88.8	32.767891	111.640862	4	21	32.767891	111.640859	0	0	0	0	0	0	0	0	6.94E+218	0	0
20230809_1338090188	0	167804	0.39431	0.09039	0.19696	0.3119	9.7857704	0.397049	179.004	1.728	-7.587	0	0.457	88.8	32.767891	111.640862	4	21	32.767891	111.640859	0	0	0	0	0	0	0	0	6.94E+218	0	0
20230809_1338090212	0	167805	0.40793	0.09416	0.1993	0.311854	9.8443823	0.397194	179.004	1.728	-7.587	0	0.457	88.8	32.767891	111.640862	4	21	32.767891	111.640859	0	0	0	0	0	0	0	0	6.94E+218	0	0
20230809_1338090214	0	167806	0.42606	0.09792	0.2002	0.3119	9.7857704	0.397049	179.004	1.728	-7.587	0	0.457	88.8	32.767891	111.640862	4	21	32.767891	111.640859	0	0	0	0	0	0	0	0	6.94E+218	0	0
20230809_1338090221	0	167807	0.4391	0.10207	0.20037	0.3119	9.7857704	0.397049	179.004	1.728	-7.587	0	0.457	88.8	32.767891	111.640862	4	21	32.767891	111.640859	0	0	0	0	0	0	0	0	6.94E+218	0	0
20230809_1338090229	0	167808	0.4531	0.10574	0.20264	0.3119	9.7857704	0.397049	179.004	1.728	-7.587	0	0.457	88.8	32.767891	111.640862	4	21	32.767891	111.640859	0	0	0	0	0	0	0	0	6.94E+218	0	0
20230809_1338090241	0	167809	0.46666	0.10998	0.19973	0.3119	9.7857704	0.397049	179.004	1.728	-7.587	0	0.457	88.8	32.767891	111.640862	4	21	32.767891	111.640859	0	0	0	0	0	0	0	0	6.94E+218	0	0
20230809_1338090252	0	167810	0.48098	0.11426	0.20281	0.31188	9.7856894	0.458635	179.004	1.728	-7.587	0	0.457	88.8	32.767891	111.640862	4	21	32.767891	111.640859	0	0	0	0	0	0	0	0	6.94E+218	0	0
20230809_1338090261	0	167811	0.4931	0.11812	0.20035	0.311854	9.8443823	0.397194	179.004	1.728	-7.587	0	0.457	88.8	32.767891	111.640862	4	21	32.767891	111.640859	0	0	0	0	0	0	0	0	6.94E+218	0	0
20230809_1338090269	0	167812	0.5069	0.12258	0.20285	0.3119	9.7857704	0.397049	179.004	1.728	-7.587	0	0.457	88.8	32.767891	111.640862	4	21	32.767891	111.640859	0	0	0	0	0	0	0	0	6.94E+218	0	0
20230809_1338090282	0	167813	0.51823	0.12657	0.20066	0.3119	9.7857704	0.397049	179.004	1.728	-7.587	0	0.457	88.8	32.767891	111.640862	4	21	32.767891	111.640859	0	0	0	0	0	0	0	0	6.94E+218	0	0
20230809_1338090290	0	167814	0.53205	0.13119	0.20186	0.3119	9.7857704	0.397049	179.004	1.728	-7.587	0	0.457	88.8	32.767891	111.640862	4	21	32.767891	111.640859	0	0	0	0	0	0	0	0	6.94E+218	0	0
20230809_1338090301	0	167815	0.54325	0.13604	0.20028	0.3119	9.7857704	0.397049	179.004	1.728	-7.587	0	0.457	88.8	32.767891	111.640862	4	21	32.767891	111.640859	0	0	0	0	0	0	0	0	6.94E+218	0	0
20230809_1338090312	0	167816	0.55685	0.13984	0.19919	0.311854	9.8443823	0.397194	179.004	1.728	-7.587	0	0.457	88.8	32.767891	111.640862	4	21	32.767891	111.640859	0	0	0	0	0	0	0	0	6.94E+218	0	0
20230809_1338090319	0	167817	0.56997	0.1445	0.19822	0.31188	9.7856894	0.458635	179.004	1.728	-7.587	0	0.457	88.8	32.767891	111.640862	4	21	32.767891	111.640859	0	0	0	0	0	0	0	0	6.94E+218	0	0
20230809_1338090330	0	167818	0.58412	0.14947	0.19631	0.3119	9.7857704	0.397049	179.004	1.728	-7.587	0	0.453	88.8	32.767891	111.640862	4	21	32.767891	111.640859	0	0	0	0	0	0	0	0	6.94E+218	0	0
20230809_1338090350	0	167819	0.59736	0.15397	0.19527	0.3119	9.7857704	0.397049	179.004	1.728	-7.587	0	0.453	88.8	32.767891	111.640862	4	21	32.767891	111.640859	0	0	0	0	0	0	0	0	6.94E+218	0	0
20230809_1338090351	0	167820	0.61029	0.15842	0.19406	0.311854	9.8443823	0.397194	179.004	1.728	-7.587	0	0.453	88.8	32.767891	111.640862	4	21	32.767891	111.640859	0	0	0	0	0	0	0	0	6.94E+218	0	0
20230809_1338090375	0	167821	0.62588	0.16271	0.19269	0.3119	9.7857704	0.397049	179.004	1.728	-7.587	0	0.453	88.8	32.767891	111.640862	4	21	32.767891	111.640859	0	0	0	0	0	0	0	0	6.94E+218	0	0
20230809_1338090383	0	167822	0.64027	0.16767	0.18982	0.3119	9.7857704	0.397049	179.004	1.728	-7.587	0	0.453	88.8	32.767891	111.640862	4	21	32.767891	111.640859	0	0	0	0	0	0	0	0	6.94E+218	0	0
20230809_1338090397	0	167823	0.65572	0.17211	0.18731	0.311854	9.8443823	0.397194	179.004	1.728	-7.587	0	0.453	88.8	32.767891	111.640862	4	21	32.767891	111.640859	0	0	0	0	0	0	0	0	6.94E+218	0	0
20230809_1338090401	0	167824	0.67113	0.17661	0.18447	0.3119	9.7857704	0.397049	179.004	1.728	-7.587	0	0.453	88.8	32.767891	111.640862	4	21	32.767891	111.640859	0	0	0	0	0	0	0	0	6.94E+218	0	0
20230809_1338090419	0	167825	0.68677	0.18129	0.1818	0.31188	9.7856894	0.458635	179.004	1.728	-7.587	0	0.453	88.8	32.767891	111.640862	4	21	32.767891	111.640859	0	0	0	0	0	0	0	0	6.94E+218	0	0
20230809_1338090420	0	167826	0.70443	0.18537	0.17868	0.3119	9.7857704	0.397049	179.004	1.728	-7.587	0	0.453	88.8	32.767891	111.640862	4	21	32.767891	111.640859	0	0	0	0	0	0	0	0	6.94E+218	0	0
20230809_1338090426	0	167827	0.72003	0.18987	0.17569	0.311854	9.8443823	0.397194	179.004	1.728	-7.587	0	0.453	88.8	32.767891	111.640862	4	21	32.767891	111.640859	0	0	0	0	0	0	0	0	6.94E+218	0	0
20230809_1338090430	0	167828	0.73885	0.1941	0.17203	0.3119	9.7857704	0.397049	179.004	1.728	-7.587	0	0.453	88.8	32.767891	111.640862	4	21	32.767891	111.640859	0	0	0	0	0	0	0	0	6.94E+218	0	0
20230809_1338090438	0	167829	0.75666	0.19894	0.16855	0.3119	9.7857704	0.397049	179.004	1.728	-7.587	0	0.453	88.8	32.767891	111.640862	4	21	32.767891	111.640859	0	0	0	0	0	0	0	0	6.94E+218	0	0
20230809_1338090450	0	167830	0.77551	0.20296	0.16459	0.311854	9.8443823	0.397194	179.004	1.728	-7.587	0	0.453	88.8	32.767891	111.640862	4	21	32.767891	111.640859	0	0	0	0	0	0	0	0	6.94E+218	0	0
20230809_1338090465	0	167831	0.79533	0.20692	0.15999	0.3119	9.7857704	0.397049	179.004	1.728	-7.587	0	0.453	88.8	32.767891	111.640862	4	21	32.767891	111.640859	0	0	0	0	0	0	0	0	6.94E+218	0	0
20230809_1338090468	0	167832	0.81446	0.21098	0.155	0.3119	9.7857704	0.397049	179.004	1.728	-7.587	0	0.453	88.8	32.767891	111.640862	4	21	32.767891	111.640859	0	0	0	0	0	0	0	0	6.94E+218	0	0
20230809_1338090479	0	167833	0.83401	0.21474	0.15037	0.311854	9.8443823	0.397194	179.004	1.728	-7.587	0	0.438	88.8	32.767891	111.640862	4	21	32.767891	111.640859	0	0	0	0	0	0	0	0	6.94E+218	0	0
20230809_1338090488	0	167834	0.85543	0.21877	0.14562	0.3119	9.7857704	0.397049	179.004	1.728	-7.587	0	0.438	88.8	32.767891	111.640862	4	21	32.767891	111.640859	0	0	0	0	0	0	0	0	6.94E+218	0	0
20230809_1338090498	0	167835	0.87575	0.22284	0.14025	0.3119	9.7857704	0.397049	179.004	1.728	-7.587	0	0.438	88.8	32.767891	111.640862	4	21	32.767891	111.640859	0	0	0	0	0	0	0	0	6.94E+218	0	0
20230809_1338090512	0	167836	0.89692	0.22619	0.13539	0.3119	9.7857704	0.397049	179.004	1.728	-7.587	0	0.438	88.8	32.767891	111.640862	4	21	32.767891	111.640859	0	0	0	0	0	0	0	0	6.94E+218	0	0
20230809_1338090519	0	167837	0.91935	0.2303	0.1291	0.311854	9.8443823	0.397194	179.004	1.728	-7.587	0	0.438	88.8	32.767891	111.640862	4	21	32.767891	111.640859	0	0	0	0	0	0	0	0	6.94E+218	0	0
20230809_1338090530	0	167838	0.94289	0.23391	0.12398	0.3119	9.7857704	0.397049	179.004	1.728	-7.587	0	0.438	88.8	32.767891	111.640862	4	21	32.767891	111.640859	0	0	0	0	0	0	0	0	6.94E+218	0	0
20230809_1338090541	0	167839	0.96395	0.23736	0.11768	0.3119	9.7857704	0.397049	179.004	1.728	-7.587	0	0.438	88.8	32.767891	111.640862	4	21	32.767891	111.640859	0	0	0	0	0	0	0	0	6.94E+218	0	0
20230809_1338090549	0	167840	0.98851	0.2412	0.11187	0.3119	9.7857704	0.397049	179.004	1.728	-7.587	0	0.438	88.8	32.767891	111.640862	4	21	32.767891	111.640859	0	0	0	0	0	0	0	0	6.94E+218	0	0
20230809_1338090560	0	167841	1.01032	0.24425	0.10463	0.311854	9.8443823	0.397194	179.004	1.728	-7.587	0	0.438	88.8	32.767891	111.640862	4	21	32.767891	111.640859	0	0	0	0	0	0	0	0	6.94E+218	0	0
20230809_1338090568	0	167842	1.03456	0.24726	0.09976	0.31192	9.7858496	0.335462	179.004	1.728	-7.587	0	0.438	88.8	32.767891	111.640862	4	21	32.767891	111.640859	0	0	0	0	0	0	0	0	6.94E+218	0	0
20230809_1338090582	0	167843	1.05698	0.25084	0.09205	0.3119	9.7857704	0.397049	179.004	1.728	-7.587	0	0.438	88.8	32.767891	111.640862	4	21	32.767891	111.640859	0	0	0	0	0	0	0	0	6.94E+218	0	0
20230809_1338090589	0	167844	1.08084	0.25388	0.08709	0.3119	9.7857704	0.397049	179.004	1.728	-7.587	0	0.438	88.8	32.767891	111.640862	4	21	32.767891	111.640859	0	0	0	0	0	0	0	0	6.94E+218	0	0
20230809_1338090600	0	167845	1.10717	0.25777	0.07924	0.3119	9.7857704	0.397049	179.004	1.728	-7.587	0	0.438	88.8	32.767891	111.640862	4	21	32.767891	111.640859	0	0	0	0	0	0	0	0	6.94E+218	0	0
20230809_1338090611	0	167846	1.12962	0.26045	0.0745	0.3119	9.7857704	0.397049	179.004	1.728	-7.587	0	0.438	88.8	32.767891	111.640862	4	21	32.767891	111.640859	0	0	0	0	0	0	0	0	6.94E+218	0	0
20230809_1338090620	0	167847	1.15466	0.2634	0.06615	0.311874	9.8444633	0.335608	179.004	1.728	-7.587	0	0.438	88.8	32.767891	111.640862	4	21	32.767891	111.640859	0	0	0	0	0	0	0	0	6.94E+218	0	0
20230809_1338090635	0	167848	1.17723	0.26676	0.0612	0.3119	9.7857704	0.397049	179.004	1.728	-7.587	0	0.438	88.8	32.767891	111.640862	4	21	32.767891	111.640859	0	0	0	0	0	0	0	0	6.94E+218	0	0
20230809_1338090644	0	167849	1.20267	0.26946	0.05338	0.3119	9.7857704	0.397049	179.004	1.728	-7.587	0	0.439	88.8	32.767891	111.640862	4	21	32.767891	111.640859	0	0	0	0	0	0	0	0	6.94E+218	0	0
20230809_1338090649	0	167850	1.22619	0.27242	0.04765	0.3119	9.7857704	0.397049	179.004	1.728	-7.587	0	0.439	88.8	32.767891	111.640862	4	21	32.767891	111.640859	0	0	0	0	0	0	0	0	6.94E+218	0	0
20230809_1338090659	0	167851	1.25027	0.27555	0.04041	0.31192	9.7858496	0.335462	179.004	1.728	-7.587	0	0.439	88.8	32.767891	111.640862	4	21	32.767891	111.640859	0	0	0	0	0	0	0	0	6.94E+218	0	0
20230809_1338090672	0	167852	1.27454	0.27753	0.03492	0.3119	9.7857704	0.397049	179.004	1.728	-7.587	0	0.439	88.8	32.767891	111.640862	4	21	32.767891	111.640859	0	0	0	0	0	0	0	0	6.94E+218	0	0
20230809_1338090680	0	167853	1.2992	0.28107	0.02803	0.31192	9.7858496	0.335462	179.004	1.728	-7.587	0	0.439	88.8	32.767891	111.640862	4	21	32.767891	111.640859	0	0	0	0	0	0	0	0	6.94E+218	0	0
20230809_1338090695	0	167854	1.3222	0.28347	0.02221	0.3119	9.7857704	0.397049	179.004	1.728	-7.587	0	0.439	88.8	32.767891	111.640862	4	21	32.767891	111.640859	0	0	0	0	0	0	0	0	6.94E+218	0	0
20230809_1338090704	0	167855	1.34517	0.28624	0.01569	0.31192	9.7858496	0.335462	179.004	1.728	-7.587	0	0.439	88.8	32.767891	111.640862	4	21	32.767891	111.640859	0	0	0	0	0	0	0	0	6.94E+218	0	0
20230809_1338090711	0	167856	1.36765	0.28865	0.00974	0.3119	9.7857704	0.397049	179.004	1.728	-7.587	0	0.439	88.8	32.767891	111.640862	4	21	32.767891	111.640859	0	0	0	0	0	0	0	0	6.94E+218	0	0
20230809_1338090720	0	167857	1.39235	0.29117	0.00296	0.31192	9.7858496	0.335462	179.004	1.728	-7.587	0	0.439	88.8	32.767891	111.640862	4	21	32.767891	111.640859	0	0	0	0	0	0	0	0	6.94E+218	0	0
20230809_1338090729	0	167858	1.41346	0.29333	-0.00227	0.3119	9.7857704	0.397049	179.004	1.728	-7.587	0	0.439	88.8	32.767891	111.640862	4	21	32.767891	111.640859	0	0	0	0	0	0	0	0	6.94E+218	0	0
20230809_1338090740	0	167859	1.43762	0.29594	-0.00899	0.31192	9.7858496	0.335462	179.004	1.728	-7.587	0	0.439	88.8	32.767891	111.640862	4	21	32.767891	111.640859	0	0	0	0	0	0	0	0	6.94E+218	0	0
20230809_1338090750	0	167860	1.4566	0.29809	-0.01326	0.3119	9.7857704	0.397049	179.004	1.728	-7.587	0	0.439	88.8	32.767891	111.640862	4	21	32.767891	111.640859	0	0	0	0	0	0	0	0	6.94E+218	0	0
20230809_1338090761	0	167861	1.48048	0.30029	-0.01945	0.31192	9.7858496	0.335462	179.004	1.728	-7.587	0	0.439	88.8	32.767891	111.640862	4	21	32.767891	111.640859	0	0	0	0	0	0	0	0	6.94E+218	0	0
20230809_1338090770	0	167862	1.49927	0.30209	-0.02434	0.31192	9.7858496	0.335462	179.004	1.728	-7.587	0	0.439	88.8	32.767891	111.640862	4	21	32.767891	111.640859	0	0	0	0	0	0	0	0	6.94E+218	0	0
20230809_1338090781	0	167863	1.51909	0.30356	-0.03016	0.311965	9.7272377	0.335317	179.004	1.728	-7.587	0	0.439	88.8	32.767891	111.640862	4	21	32.767891	111.640859	0	0	0	0	0	0	0	0	6.94E+218	0	0
20230809_1338090788	0	167864	1.54134	0.3061	-0.03495	0.31192	9.7858496	0.335462	179.004	1.728	-7.587	0	0.439	88.8	32.767891	111.640862	4	21	32.767891	111.640859	0	0	0	0	0	0	0	0	6.94E+218	0	0
20230809_1338090811	0	167865	1.55756	0.30756	-0.03996	0.3119	9.7857704	0.397049	179.004	1.728	-7.587	0	0.446	88.8	32.767891	111.640862	4	21	32.767891	111.640859	0	0	0	0	0	0	0	0	6.94E+218	0	0
20230809_1338090812	0	167866	1.57805	0.30933	-0.04419	0.31192	9.7858496	0.335462	179.004	1.728	-7.587	0	0.446	88.8	32.767891	111.640862	4	21	32.767891	111.640859	0	0	0	0	0	0	0	0	6.94E+218	0	0
20230809_1338090819	0	167867	1.59451	0.3111	-0.04807	0.31192	9.7858496	0.335462	179.004	1.728	-7.587	0	0.446	88.8	32.767891	111.640862	4	21	32.767891	111.640859	0	0	0	0	0	0	0	0	6.94E+218	0	0
20230809_1338090830	0	167868	1.61312	0.31199	-0.05257	0.311965	9.7272377	0.335317	179.004	1.728	-7.587	0	0.446	88.8	32.767891	111.640862	4	21	32.767891	111.640859	0	0	0	0	0	0	0	0	6.94E+218	0	0
20230809_1338090839	0	167869	1.62808	0.31377	-0.05564	0.31192	9.7858496	0.335462	179.004	1.728	-7.587	0	0.446	88.8	32.767891	111.640862	4	21	32.767891	111.640859	0	0	0	0	0	0	0	0	6.94E+218	0	0
20230809_1338090850	0	167870	1.64386	0.31493	-0.05978	0.31194	9.7859306	0.273876	179.004	1.728	-7.587	0	0.446	88.8	32.767891	111.640862	4	21	32.767891	111.640859	0	0	0	0	0	0	0	0	6.94E+218	0	0
20230809_1338090862	0	167871	1.66052	0.31623	-0.06289	0.311965	9.7272377	0.335317	179.004	1.728	-7.587	0	0.446	88.8	32.767891	111.640862	4	21	32.767891	111.640859	0	0	0	0	0	0	0	0	6.94E+218	0	0
20230809_1338090870	0	167872	1.67329	0.31717	-0.06593	0.31192	9.7858496	0.335462	179.004	1.728	-7.587	0	0.446	88.8	32.767891	111.640862	4	21	32.767891	111.640859	0	0	0	0	0	0	0	0	6.94E+218	0	0
20230809_1338090879	0	167873	1.68851	0.31784	-0.06884	0.31192	9.7858496	0.335462	179.004	1.728	-7.587	0	0.446	88.8	32.767891	111.640862	4	21	32.767891	111.640859	0	0	0	0	0	0	0	0	6.94E+218	0	0
20230809_1338090894	0	167874	1.69982	0.31911	-0.07083	0.311985	9.7273188	0.27373	179.004	1.728	-7.587	0	0.446	88.8	32.767891	111.640862	4	21	32.767891	111.640859	0	0	0	0	0	0	0	0	6.94E+218	0	0
20230809_1338090900	0	167875	1.71157	0.31997	-0.07353	0.246745	9.7857876	0.335645	179.004	1.728	-7.587	0	0.446	88.8	32.767891	111.640862	4	21	32.767891	111.640859	0	0	0	0	0	0	0	0	6.94E+218	0	0
20230809_1338090915	0	167876	1.72371	0.32071	-0.07483	0.311965	9.7272377	0.335317	179.004	1.728	-7.587	0	0.446	88.8	32.767891	111.640862	4	21	32.767891	111.640859	0	0	0	0	0	0	0	0	6.94E+218	0	0
20230809_1338090923	0	167877	1.73281	0.32147	-0.07733	0.31194	9.7859306	0.273876	179.004	1.728	-7.587	0	0.446	88.8	32.767891	111.640862	4	21	32.767891	111.640859	0	0	0	0	0	0	0	0	6.94E+218	0	0
20230809_1338090931	0	167878	1.74314	0.32172	-0.07814	0.31194	9.7859306	0.273876	179.004	1.728	-7.587	0	0.446	88.8	32.767891	111.640862	4	21	32.767891	111.640859	0	0	0	0	0	0	0	0	6.94E+218	0	0
20230809_1338090938	0	167879	1.75035	0.32272	-0.08028	0.311965	9.7272377	0.335317	179.004	1.728	-7.587	0	0.446	88.8	32.767891	111.640862	4	21	32.767891	111.640859	0	0	0	0	0	0	0	0	6.94E+218	0	0
20230809_1338090950	0	167880	1.75931	0.32337	-0.08088	0.31194	9.7859306	0.273876	179.004	1.728	-7.587	0	0.446	88.8	32.767891	111.640862	4	21	32.767891	111.640859	0	0	0	0	0	0	0	0	6.94E+218	0	0
20230809_1338090961	0	167881	1.76315	0.32362	-0.08176	0.311985	9.7273188	0.27373	179.004	1.728	-7.587	0	0.446	88.8	32.767891	111.640862	4	21	32.767891	111.640859	0	0	0	0	0	0	0	0	6.94E+218	0	0
20230809_1338090973	0	167882	1.76883	0.32452	-0.08195	0.31192	9.7858496	0.335462	179.004	1.728	-7.587	0	0.452	88.8	32.767891	111.640862	4	21	32.767891	111.640859	0	0	0	0	0	0	0	0	6.94E+218	0	0
20230809_1338090979	0	167883	1.77456	0.32433	-0.08258	0.311985	9.7273188	0.27373	179.004	1.728	-7.587	0	0.452	88.8	32.767891	111.640862	4	21	32.767891	111.640859	0	0	0	0	0	0	0	0	6.94E+218	0	0
20230809_1338090990	0	167884	1.77545	0.32484	-0.08248	0.311985	9.7273188	0.27373	179.004	1.728	-7.587	0	0.452	88.8	32.767891	111.640862	4	21	32.767891	111.640859	0	0	0	0	0	0	0	0	6.94E+218	0	0
20230809_1338100014	0	167885	1.77953	0.32545	-0.08252	0.31194	9.7859306	0.273876	179.004	1.728	-7.587	0	0.452	88.8	32.767891	111.640862	4	21	32.767891	111.640859	0	0	0	0	0	0	0	0	6.94E+218	0	0
20230809_1338100014	0	167886	1.77856	0.32562	-0.08196	0.24681	9.7272558	0.273913	179.004	1.728	-7.587	0	0.452	88.8	32.767891	111.640862	4	21	32.767891	111.640859	0	0	0	0	0	0	0	0	6.94E+218	0	0
20230809_1338100019	0	167887	1.77969	0.32601	-0.08121	0.31194	9.7859306	0.273876	179.004	1.728	-7.587	0	0.452	88.8	32.767891	111.640862	4	21	32.767891	111.640859	0	0	0	0	0	0	0	0	6.94E+218	0	0
20230809_1338100030	0	167888	1.77575	0.3263	-0.08033	0.311985	9.7273188	0.27373	179.004	1.728	-7.587	0	0.452	88.8	32.767891	111.640862	4	21	32.767891	111.640859	0	0	0	0	0	0	0	0	6.94E+218	0	0
20230809_1338100044	0	167889	1.77181	0.32612	-0.07898	0.311985	9.7273188	0.27373	179.004	1.728	-7.587	0	0.452	88.8	32.767891	111.640862	4	21	32.767891	111.640859	0	0	0	0	0	0	0	0	6.94E+218	0	0
20230809_1338100050	0	167890	1.77251	0.32748	-0.07772	0.311959	9.7860117	0.212289	176.713	1.978	-3.6	0	0.452	88.8	32.767891	111.640862	4	21	32.767891	111.640859	0	0	0	0	0	0	0	0	6.94E+218	0	0
20230809_1338100063	0	167891	1.76271	0.32702	-0.07606	0.311985	9.7273188	0.27373	176.713	1.978	-3.6	0	0.452	88.8	32.767891	111.640862	4	21	32.767891	111.640859	0	0	0	0	0	0	0	0	6.94E+218	0	0
20230809_1338100070	0	167892	1.7596	0.32734	-0.07402	0.31194	9.7859306	0.273876	176.713	1.978	-3.6	0	0.452	88.8	32.767891	111.640862	4	21	32.767891	111.640859	0	0	0	0	0	0	0	0	6.94E+218	0	0
20230809_1338100085	0	167893	1.75009	0.32779	-0.0722	0.312005	9.7273989	0.212144	176.713	1.978	-3.6	0	0.452	88.8	32.767891	111.640862	4	21	32.767891	111.640859	0	0	0	0	0	0	0	0	6.94E+218	0	0
20230809_1338100091	0	167894	1.74251	0.32748	-0.06978	0.24681	9.7272558	0.273913	176.713	1.978	-3.6	0	0.452	88.8	32.767891	111.640862	4	21	32.767891	111.640859	0	0	0	0	0	0	0	0	6.94E+218	0	0
20230809_1338100100	0	167895	1.73448	0.32826	-0.06695	0.311959	9.7860117	0.212289	176.713	1.978	-3.6	0	0.452	88.8	32.767891	111.640862	4	21	32.767891	111.640859	0	0	0	0	0	0	0	0	6.94E+218	0	0
20230809_1338100111	0	167896	1.72294	0.32839	-0.06509	0.312005	9.7273989	0.212144	176.713	1.978	-3.6	0	0.452	88.8	32.767891	111.640862	4	21	32.767891	111.640859	0	0	0	0	0	0	0	0	6.94E+218	0	0
20230809_1338100119	0	167897	1.71306	0.32843	-0.06123	0.311985	9.7273188	0.27373	176.713	1.978	-3.6	0	0.452	88.8	32.767891	111.640862	4	21	32.767891	111.640859	0	0	0	0	0	0	0	0	6.94E+218	0	0
20230809_1338100130	0	167898	1.69993	0.32893	-0.05954	0.311959	9.7860117	0.212289	176.713	1.978	-3.6	0	0.452	88.8	32.767891	111.640862	4	21	32.767891	111.640859	0	0	0	0	0	0	0	0	6.94E+218	0	0
20230809_1338100139	0	167899	1.68899	0.32885	-0.05534	0.312005	9.7273989	0.212144	176.713	1.978	-3.6	0	0.451	88.8	32.767891	111.640862	4	21	32.767891	111.640859	0	0	0	0	0	0	0	0	6.94E+218	0	0
20230809_1338100149	0	167900	1.67373	0.32946	-0.05375	0.312005	9.7273989	0.212144	176.713	1.978	-3.6	0	0.451	88.8	32.767891	111.640862	4	21	32.767891	111.640859	0	0	0	0	0	0	0	0	6.94E+218	0	0
20230809_1338100159	0	167901	1.66008	0.3294	-0.04955	0.246784	9.7859488	0.212472	176.713	1.978	-3.6	0	0.451	88.8	32.767891	111.640862	4	21	32.767891	111.640859	0	0	0	0	0	0	0	0	6.94E+218	0	0
20230809_1338100170	0	167902	1.64676	0.32992	-0.04692	0.312005	9.7273989	0.212144	176.713	1.978	-3.6	0	0.451	88.8	32.767891	111.640862	4	21	32.767891	111.640859	0	0	0	0	0	0	0	0	6.94E+218	0	0
20230809_1338100180	0	167903	1.63067	0.33031	-0.04335	0.312005	9.7273989	0.212144	176.713	1.978	-3.6	0	0.451	88.8	32.767891	111.640862	4	21	32.767891	111.640859	0	0	0	0	0	0	0	0	6.94E+218	0	0
20230809_1338100189	0	167904	1.61606	0.33013	-0.04019	0.311959	9.7860117	0.212289	176.713	1.978	-3.6	0	0.451	88.8	32.767891	111.640862	4	21	32.767891	111.640859	0	0	0	0	0	0	0	0	6.94E+218	0	0
20230809_1338100200	0	167905	1.59857	0.33081	-0.0368	0.312005	9.7273989	0.212144	176.713	1.978	-3.6	0	0.451	88.8	32.767891	111.640862	4	21	32.767891	111.640859	0	0	0	0	0	0	0	0	6.94E+218	0	0
20230809_1338100209	0	167906	1.5827	0.33093	-0.03343	0.312005	9.7273989	0.212144	176.713	1.978	-3.6	0	0.451	88.8	32.767891	111.640862	4	21	32.767891	111.640859	0	0	0	0	0	0	0	0	6.94E+218	0	0
20230809_1338100223	0	167907	1.56488	0.33102	-0.03014	0.311959	9.7860117	0.212289	176.713	1.978	-3.6	0	0.451	88.8	32.767891	111.640862	4	21	32.767891	111.640859	0	0	0	0	0	0	0	0	6.94E+218	0	0
20230809_1338100229	0	167908	1.54669	0.33143	-0.02716	0.24685	9.7274179	0.15074	176.713	1.978	-3.6	0	0.451	88.8	32.767891	111.640862	4	21	32.767891	111.640859	0	0	0	0	0	0	0	0	6.94E+218	0	0
20230809_1338100239	0	167909	1.53087	0.33115	-0.02383	0.312005	9.7273989	0.212144	176.713	1.978	-3.6	0	0.451	88.8	32.767891	111.640862	4	21	32.767891	111.640859	0	0	0	0	0	0	0	0	6.94E+218	0	0
20230809_1338100249	0	167910	1.51083	0.33156	-0.02041	0.311959	9.7860117	0.212289	176.713	1.978	-3.6	0	0.451	88.8	32.767891	111.640862	4	21	32.767891	111.640859	0	0	0	0	0	0	0	0	6.94E+218	0	0
20230809_1338100259	0	167911	1.49407	0.33159	-0.01745	0.312025	9.7274799	0.150557	176.713	1.978	-3.6	0	0.451	88.8	32.767891	111.640862	4	21	32.767891	111.640859	0	0	0	0	0	0	0	0	6.94E+218	0	0
20230809_1338100269	0	167912	1.47332	0.33147	-0.01391	0.311959	9.7860117	0.212289	176.713	1.978	-3.6	0	0.451	88.8	32.767891	111.640862	4	21	32.767891	111.640859	0	0	0	0	0	0	0	0	6.94E+218	0	0
20230809_1338100281	0	167913	1.45469	0.33134	-0.0112	0.312025	9.7274799	0.150557	176.713	1.978	-3.6	0	0.451	88.8	32.767891	111.640862	4	21	32.767891	111.640859	0	0	0	0	0	0	0	0	6.94E+218	0	0
20230809_1338100289	0	167914	1.43694	0.33082	-0.00837	0.312025	9.7274799	0.150557	176.713	1.978	-3.6	0	0.451	88.8	32.767891	111.640862	4	21	32.767891	111.640859	0	0	0	0	0	0	0	0	6.94E+218	0	0
20230809_1338100303	0	167915	1.41553	0.33082	-0.00561	0.246784	9.7859488	0.212472	176.713	1.978	-3.6	0	0.456	88.8	32.767891	111.640862	4	21	32.767891	111.640859	0	0	0	0	0	0	0	0	6.94E+218	0	0
20230809_1338100310	0	167916	1.39736	0.33014	-0.00304	0.312025	9.7274799	0.150557	176.713	1.978	-3.6	0	0.456	88.8	32.767891	111.640862	4	21	32.767891	111.640859	0	0	0	0	0	0	0	0	6.94E+218	0	0
20230809_1338100318	0	167917	1.3749	0.32924	-0.00027	0.311979	9.7860918	0.150702	176.713	1.978	-3.6	0	0.456	88.8	32.767891	111.640862	4	21	32.767891	111.640859	0	0	0	0	0	0	0	0	6.94E+218	0	0
20230809_1338100328	0	167918	1.35685	0.32889	0.00169	0.312025	9.7274799	0.150557	176.713	1.978	-3.6	0	0.456	88.8	32.767891	111.640862	4	21	32.767891	111.640859	0	0	0	0	0	0	0	0	6.94E+218	0	0
20230809_1338100338	0	167919	1.33405	0.32793	0.00466	0.311979	9.7860918	0.150702	176.713	1.978	-3.6	0	0.456	88.8	32.767891	111.640862	4	21	32.767891	111.640859	0	0	0	0	0	0	0	0	6.94E+218	0	0
20230809_1338100350	0	167920	1.31359	0.32667	0.00634	0.312025	9.7274799	0.150557	176.713	1.978	-3.6	0	0.456	88.8	32.767891	111.640862	4	21	32.767891	111.640859	0	0	0	0	0	0	0	0	6.94E+218	0	0
20230809_1338100359	0	167921	1.29337	0.32602	0.00869	0.246804	9.7860298	0.150885	176.713	1.978	-3.6	0	0.456	88.8	32.767891	111.640862	4	21	32.767891	111.640859	0	0	0	0	0	0	0	0	6.94E+218	0	0
20230809_1338100374	0	167922	1.27091	0.32476	0.01043	0.312025	9.7274799	0.150557	176.713	1.978	-3.6	0	0.456	88.8	32.767891	111.640862	4	21	32.767891	111.640859	0	0	0	0	0	0	0	0	6.94E+218	0	0
20230809_1338100379	0	167923	1.25049	0.32348	0.01215	0.311979	9.7860918	0.150702	176.713	1.978	-3.6	0	0.456	88.8	32.767891	111.640862	4	21	32.767891	111.640859	0	0	0	0	0	0	0	0	6.94E+218	0	0
20230809_1338100390	0	167924	1.22757	0.32208	0.01383	0.311979	9.7860918	0.150702	176.713	1.978	-3.6	0	0.456	88.8	32.767891	111.640862	4	21	32.767891	111.640859	0	0	0	0	0	0	0	0	6.94E+218	0	0
20230809_1338100403	0	167925	1.20621	0.31983	0.01542	0.312025	9.7274799	0.150557	176.713	1.978	-3.6	0	0.456	88.8	32.767891	111.640862	4	21	32.767891	111.640859	0	0	0	0	0	0	0	0	6.94E+218	0	0
20230809_1338100411	0	167926	1.18315	0.31859	0.01692	0.311999	9.7861729	0.089116	176.713	1.978	-3.6	0	0.456	88.8	32.767891	111.640862	4	21	32.767891	111.640859	0	0	0	0	0	0	0	0	6.94E+218	0	0
20230809_1338100444	0	167927	1.16042	0.3165	0.01809	0.312025	9.7274799	0.150557	176.713	1.978	-3.6	0	0.456	88.8	32.767891	111.640862	4	21	32.767891	111.640859	0	0	0	0	0	0	0	0	6.94E+218	0	0
20230809_1338100451	0	167928	1.1385	0.31428	0.01931	0.246804	9.7860298	0.150885	176.713	1.978	-3.6	0	0.456	88.8	32.767891	111.640862	4	21	32.767891	111.640859	0	0	0	0	0	0	0	0	6.94E+218	0	0
20230809_1338100454	0	167929	1.1147	0.312	0.02053	0.311999	9.7861729	0.089116	176.713	1.978	-3.6	0	0.456	88.8	32.767891	111.640862	4	21	32.767891	111.640859	0	0	0	0	0	0	0	0	6.94E+218	0	0
20230809_1338100457	0	167930	1.09157	0.30912	0.021	0.312025	9.7274799	0.150557	176.713	1.978	-3.6	0	0.456	88.8	32.767891	111.640862	4	21	32.767891	111.640859	0	0	0	0	0	0	0	0	6.94E+218	0	0
20230809_1338100480	0	167931	1.06639	0.3071	0.02216	0.311999	9.7861729	0.089116	176.713	1.978	-3.6	0	0.454	88.8	32.767891	111.640862	4	21	32.767891	111.640859	0	0	0	0	0	0	0	0	6.94E+218	0	0
20230809_1338100485	0	167932	1.04199	0.30393	0.02225	0.311979	9.7860918	0.150702	176.713	1.978	-3.6	0	0.454	88.8	32.767891	111.640862	4	21	32.767891	111.640859	0	0	0	0	0	0	0	0	6.94E+218	0	0
20230809_1338100489	0	167933	1.01859	0.30075	0.02336	0.312045	9.727561	0.08897	176.713	1.978	-3.6	0	0.454	88.8	32.767891	111.640862	4	21	32.767891	111.640859	0	0	0	0	0	0	0	0	6.94E+218	0	0
20230809_1338100491	0	167934	0.9921	0.29754	0.02355	0.311979	9.7860918	0.150702	176.713	1.978	-3.6	0	0.454	88.8	32.767891	111.640862	4	21	32.767891	111.640859	0	0	0	0	0	0	0	0	6.94E+218	0	0
20230809_1338100499	0	167935	0.96774	0.29386	0.02386	0.246824	9.7861109	0.089299	176.713	1.978	-3.6	0	0.454	88.8	32.767891	111.640862	4	21	32.767891	111.640859	0	0	0	0	0	0	0	0	6.94E+218	0	0
20230809_1338100510	0	167936	0.9408	0.2905	0.02391	0.311979	9.7860918	0.150702	176.713	1.978	-3.6	0	0.454	88.8	32.767891	111.640862	4	21	32.767891	111.640859	0	0	0	0	0	0	0	0	6.94E+218	0	0
20230809_1338100521	0	167937	0.91537	0.28677	0.02388	0.312045	9.727561	0.08897	176.713	1.978	-3.6	0	0.454	88.8	32.767891	111.640862	4	21	32.767891	111.640859	0	0	0	0	0	0	0	0	6.94E+218	0	0
20230809_1338100534	0	167938	0.88786	0.28305	0.02376	0.311999	9.7861729	0.089116	176.713	1.978	-3.6	0	0.454	88.8	32.767891	111.640862	4	21	32.767891	111.640859	0	0	0	0	0	0	0	0	6.94E+218	0	0
20230809_1338100538	0	167939	0.86017	0.27839	0.02311	0.311999	9.7861729	0.089116	176.713	1.978	-3.6	0	0.454	88.8	32.767891	111.640862	4	21	32.767891	111.640859	0	0	0	0	0	0	0	0	6.94E+218	0	0
20230809_1338100549	0	167940	0.83341	0.27387	0.02294	0.311979	9.7860918	0.150702	176.713	1.978	-3.6	0	0.454	88.8	32.767891	111.640862	4	21	32.767891	111.640859	0	0	0	0	0	0	0	0	6.94E+218	0	0
20230809_1338100563	0	167941	0.80422	0.26995	0.02181	0.312045	9.727561	0.08897	176.713	1.978	-3.6	0	0.454	88.8	32.767891	111.640862	4	21	32.767891	111.640859	0	0	0	0	0	0	0	0	6.94E+218	0	0
20230809_1338100568	0	167942	0.77601	0.26482	0.02175	0.311999	9.7861729	0.089116	176.713	1.978	-3.6	0	0.454	88.8	32.767891	111.640862	4	21	32.767891	111.640859	0	0	0	0	0	0	0	0	6.94E+218	0	0
20230809_1338100581	0	167943	0.74594	0.26006	0.02026	0.311999	9.7861729	0.089116	176.713	1.978	-3.6	0	0.454	88.8	32.767891	111.640862	4	21	32.767891	111.640859	0	0	0	0	0	0	0	0	6.94E+218	0	0
20230809_1338100589	0	167944	0.71616	0.25536	0.01938	0.311999	9.7861729	0.089116	176.713	1.978	-3.6	0	0.454	88.8	32.767891	111.640862	4	21	32.767891	111.640859	0	0	0	0	0	0	0	0	6.94E+218	0	0
20230809_1338100599	0	167945	0.6854	0.24978	0.01785	0.246804	9.7860298	0.150885	176.713	1.978	-3.6	0	0.454	88.8	32.767891	111.640862	4	21	32.767891	111.640859	0	0	0	0	0	0	0	0	6.94E+218	0	0
20230809_1338100611	0	167946	0.65421	0.24524	0.01658	0.311999	9.7861729	0.089116	176.713	1.978	-3.6	0	0.454	88.8	32.767891	111.640862	4	21	32.767891	111.640859	0	0	0	0	0	0	0	0	6.94E+218	0	0
20230809_1338100619	0	167947	0.6226	0.23953	0.01497	0.311999	9.7861729	0.089116	176.713	1.978	-3.6	0	0.454	88.8	32.767891	111.640862	4	21	32.767891	111.640859	0	0	0	0	0	0	0	0	6.94E+218	0	0
20230809_1338100631	0	167948	0.58999	0.23467	0.01314	0.311999	9.7861729	0.089116	176.713	1.978	-3.6	0	0.447	88.8	32.767891	111.640862	4	21	32.767891	111.640859	0	0	0	0	0	0	0	0	6.94E+218	0	0
20230809_1338100640	0	167949	0.55781	0.22875	0.01104	0.311999	9.7861729	0.089116	176.713	1.978	-3.6	0	0.447	88.8	32.767891	111.640862	4	21	32.767891	111.640859	0	0	0	0	0	0	0	0	6.94E+218	0	0
20230809_1338100649	0	167950	0.52349	0.22376	0.0093	0.311999	9.7861729	0.089116	176.713	1.978	-3.6	0	0.447	88.8	32.767891	111.640862	4	21	32.767891	111.640859	0	0	0	0	0	0	0	0	6.94E+218	0	0
20230809_1338100659	0	167951	0.48989	0.2178	0.00681	0.311999	9.7861729	0.089116	176.713	1.978	-3.6	0	0.447	88.8	32.767891	111.640862	4	21	32.767891	111.640859	0	0	0	0	0	0	0	0	6.94E+218	0	0
20230809_1338100668	0	167952	0.45614	0.2124	0.00495	0.311999	9.7861729	0.089116	176.713	1.978	-3.6	0	0.447	88.8	32.767891	111.640862	4	21	32.767891	111.640859	0	0	0	0	0	0	0	0	6.94E+218	0	0
20230809_1338100681	0	167953	0.42077	0.20724	0.00203	0.312045	9.727561	0.08897	176.713	1.978	-3.6	0	0.447	88.8	32.767891	111.640862	4	21	32.767891	111.640859	0	0	0	0	0	0	0	0	6.94E+218	0	0
20230809_1338100690	0	167954	0.38631	0.20211	0.00019	0.311999	9.7861729	0.089116	176.713	1.978	-3.6	0	0.447	88.8	32.767891	111.640862	4	21	32.767891	111.640859	0	0	0	0	0	0	0	0	6.94E+218	0	0
20230809_1338100701	0	167955	0.35086	0.19636	-0.00282	0.311979	9.7860918	0.150702	176.713	1.978	-3.6	0	0.447	88.8	32.767891	111.640862	4	21	32.767891	111.640859	0	0	0	0	0	0	0	0	6.94E+218	0	0
20230809_1338100718	0	167956	0.31609	0.19143	-0.00502	0.311999	9.7861729	0.089116	176.713	1.978	-3.6	0	0.447	88.8	32.767891	111.640862	4	21	32.767891	111.640859	0	0	0	0	0	0	0	0	6.94E+218	0	0
20230809_1338100721	0	167957	0.28045	0.18667	-0.00824	0.311999	9.7861729	0.089116	176.713	1.978	-3.6	0	0.447	88.8	32.767891	111.640862	4	21	32.767891	111.640859	0	0	0	0	0	0	0	0	6.94E+218	0	0
20230809_1338100730	0	167958	0.24527	0.18167	-0.01072	0.311999	9.7861729	0.089116	176.713	1.978	-3.6	0	0.447	88.8	32.767891	111.640862	4	21	32.767891	111.640859	0	0	0	0	0	0	0	0	6.94E+218	0	0
20230809_1338100743	0	167959	0.21042	0.17703	-0.01335	0.311999	9.7861729	0.089116	176.713	1.978	-3.6	0	0.447	88.8	32.767891	111.640862	4	21	32.767891	111.640859	0	0	0	0	0	0	0	0	6.94E+218	0	0
20230809_1338100751	0	167960	0.17523	0.17219	-0.01704	0.246824	9.7861109	0.089299	176.713	1.978	-3.6	0	0.447	88.8	32.767891	111.640862	4	21	32.767891	111.640859	0	0	0	0	0	0	0	0	6.94E+218	0	0
20230809_1338100761	0	167961	0.14022	0.16771	-0.01926	0.311954	9.8447847	0.089261	176.713	1.978	-3.6	0	0.447	88.8	32.767891	111.640862	4	21	32.767891	111.640859	0	0	0	0	0	0	0	0	6.94E+218	0	0
20230809_1338100769	0	167962	0.10542	0.16359	-0.0229	0.311999	9.7861729	0.089116	176.713	1.978	-3.6	0	0.447	88.8	32.767891	111.640862	4	21	32.767891	111.640859	0	0	0	0	0	0	0	0	6.94E+218	0	0
20230809_1338100780	0	167963	0.07208	0.15994	-0.02504	0.311979	9.7860918	0.150702	176.713	1.978	-3.6	0	0.447	88.8	32.767891	111.640862	4	21	32.767891	111.640859	0	0	0	0	0	0	0	0	6.94E+218	0	0
20230809_1338100788	0	167964	0.0376	0.1559	-0.02859	0.311999	9.7861729	0.089116	176.713	1.978	-3.6	0	0.447	88.8	32.767891	111.640862	4	21	32.767891	111.640859	0	0	0	0	0	0	0	0	6.94E+218	0	0
20230809_1338100808	0	167965	0.00481	0.15274	-0.03103	0.311999	9.7861729	0.089116	176.713	1.978	-3.6	0	0.447	88.8	32.767891	111.640862	4	21	32.767891	111.640859	0	0	0	0	0	0	0	0	6.94E+218	0	0
20230809_1338100811	0	167966	-0.02813	0.14925	-0.03448	0.311999	9.7861729	0.089116	176.713	1.978	-3.6	0	0.447	88.8	32.767891	111.640862	4	21	32.767891	111.640859	0	0	0	0	0	0	0	0	6.94E+218	0	0
20230809_1338100819	0	167967	-0.06017	0.14673	-0.03701	0.311999	9.7861729	0.089116	176.713	1.978	-3.6	0	0.432	88.8	32.767891	111.640862	4	21	32.767891	111.640859	0	0	0	0	0	0	0	0	6.94E+218	0	0
20230809_1338100830	0	167968	-0.09198	0.14423	-0.04053	0.311979	9.7860918	0.150702	176.713	1.978	-3.6	0	0.432	88.8	32.767891	111.640862	4	21	32.767891	111.640859	0	0	0	0	0	0	0	0	6.94E+218	0	0
20230809_1338100839	0	167969	-0.12218	0.14183	-0.04273	0.311999	9.7861729	0.089116	176.713	1.978	-3.6	0	0.432	88.8	32.767891	111.640862	4	21	32.767891	111.640859	0	0	0	0	0	0	0	0	6.94E+218	0	0
20230809_1338100849	0	167970	-0.15222	0.13999	-0.04583	0.311999	9.7861729	0.089116	176.713	1.978	-3.6	0	0.432	88.8	32.767891	111.640862	4	21	32.767891	111.640859	0	0	0	0	0	0	0	0	6.94E+218	0	0
20230809_1338100859	0	167971	-0.18143	0.13813	-0.04832	0.311979	9.7860918	0.150702	176.713	1.978	-3.6	0	0.432	88.8	32.767891	111.640862	4	21	32.767891	111.640859	0	0	0	0	0	0	0	0	6.94E+218	0	0
20230809_1338100870	0	167972	-0.20951	0.13754	-0.05152	0.311999	9.7861729	0.089116	176.713	1.978	-3.6	0	0.432	88.8	32.767891	111.640862	4	21	32.767891	111.640859	0	0	0	0	0	0	0	0	6.94E+218	0	0
20230809_1338100879	0	167973	-0.23824	0.13592	-0.0535	0.311979	9.7860918	0.150702	176.713	1.978	-3.6	0	0.432	88.8	32.767891	111.640862	4	21	32.767891	111.640859	0	0	0	0	0	0	0	0	6.94E+218	0	0
20230809_1338100895	0	167974	-0.2639	0.1355	-0.05641	0.311999	9.7861729	0.089116	176.713	1.978	-3.6	0	0.432	88.8	32.767891	111.640862	4	21	32.767891	111.640859	0	0	0	0	0	0	0	0	6.94E+218	0	0
20230809_1338100902	0	167975	-0.29129	0.1352	-0.05938	0.311999	9.7861729	0.089116	176.713	1.978	-3.6	0	0.432	88.8	32.767891	111.640862	4	21	32.767891	111.640859	0	0	0	0	0	0	0	0	6.94E+218	0	0
20230809_1338100910	0	167976	-0.31678	0.13501	-0.06077	0.311979	9.7860918	0.150702	176.713	1.978	-3.6	0	0.432	88.8	32.767891	111.640862	4	21	32.767891	111.640859	0	0	0	0	0	0	0	0	6.94E+218	0	0
20230809_1338100919	0	167977	-0.3417	0.13541	-0.06412	0.311999	9.7861729	0.089116	176.713	1.978	-3.6	0	0.432	88.8	32.767891	111.640862	4	21	32.767891	111.640859	0	0	0	0	0	0	0	0	6.94E+218	0	0
20230809_1338100929	0	167978	-0.36676	0.1365	-0.06452	0.311934	9.8447046	0.150848	176.713	1.978	-3.6	0	0.432	88.8	32.767891	111.640862	4	21	32.767891	111.640859	0	0	0	0	0	0	0	0	6.94E+218	0	0
20230809_1338100939	0	167979	-0.3902	0.13704	-0.06807	0.311999	9.7861729	0.089116	176.713	1.978	-3.6	0	0.432	88.8	32.767891	111.640862	4	21	32.767891	111.640859	0	0	0	0	0	0	0	0	6.94E+218	0	0
20230809_1338100949	0	167980	-0.41341	0.13832	-0.06808	0.311979	9.7860918	0.150702	176.713	1.978	-3.6	0	0.432	88.8	32.767891	111.640862	4	21	32.767891	111.640859	0	0	0	0	0	0	0	0	6.94E+218	0	0
20230809_1338100962	0	167981	-0.43589	0.13987	-0.07072	0.311979	9.7860918	0.150702	176.713	1.978	-3.6	0	0.445	88.8	32.767891	111.640862	4	21	32.767891	111.640859	0	0	0	0	0	0	0	0	6.94E+218	0	0
20230809_1338100969	0	167982	-0.45896	0.14133	-0.07159	0.246824	9.7861109	0.089299	176.713	1.978	-3.6	0	0.445	88.8	32.767891	111.640862	4	21	32.767891	111.640859	0	0	0	0	0	0	0	0	6.94E+218	0	0
20230809_1338100979	0	167983	-0.481	0.14351	-0.07258	0.311979	9.7860918	0.150702	176.713	1.978	-3.6	0	0.445	88.8	32.767891	111.640862	4	21	32.767891	111.640859	0	0	0	0	0	0	0	0	6.94E+218	0	0
20230809_1338100991	0	167984	-0.50278	0.14572	-0.07408	0.311979	9.7860918	0.150702	176.713	1.978	-3.6	0	0.445	88.8	32.767891	111.640862	4	21	32.767891	111.640859	0	0	0	0	0	0	0	0	6.94E+218	0	0
20230809_1338110026	0	167985	-0.52501	0.14823	-0.07358	0.311999	9.7861729	0.089116	176.713	1.978	-3.6	0	0.445	88.8	32.767891	111.640862	4	21	32.767891	111.640859	0	0	0	0	0	0	0	0	6.94E+218	0	0
20230809_1338110028	0	167986	-0.54564	0.15064	-0.07551	0.311979	9.7860918	0.150702	176.713	1.978	-3.6	0	0.445	88.8	32.767891	111.640862	4	21	32.767891	111.640859	0	0	0	0	0	0	0	0	6.94E+218	0	0
20230809_1338110030	0	167987	-0.56699	0.15341	-0.07366	0.311979	9.7860918	0.150702	176.713	1.978	-3.6	0	0.445	88.8	32.767891	111.640862	4	21	32.767891	111.640859	0	0	0	0	0	0	0	0	6.94E+218	0	0
20230809_1338110031	0	167988	-0.58726	0.15668	-0.07558	0.311999	9.7861729	0.089116	176.713	1.978	-3.6	0	0.445	88.8	32.767891	111.640862	4	21	32.767891	111.640859	0	0	0	0	0	0	0	0	6.94E+218	0	0
20230809_1338110044	0	167989	-0.60852	0.16008	-0.07347	0.311979	9.7860918	0.150702	176.713	1.978	-3.6	0	0.445	88.8	32.767891	111.640862	4	21	32.767891	111.640859	0	0	0	0	0	0	0	0	6.94E+218	0	0
20230809_1338110050	0	167990	-0.62792	0.16277	-0.07442	0.311979	9.7860918	0.150702	359.346	1.679	-6.712	0	0.445	88.8	32.767891	111.640862	4	21	32.767891	111.640859	0	0	0	0	0	0	0	0	6.94E+218	0	0
20230809_1338110062	0	167991	-0.64845	0.16642	-0.07273	0.311979	9.7860918	0.150702	359.346	1.679	-6.712	0	0.445	88.8	32.767891	111.640862	4	21	32.767891	111.640859	0	0	0	0	0	0	0	0	6.94E+218	0	0
20230809_1338110070	0	167992	-0.66874	0.16984	-0.07224	0.311979	9.7860918	0.150702	359.346	1.679	-6.712	0	0.445	88.8	32.767891	111.640862	4	21	32.767891	111.640859	0	0	0	0	0	0	0	0	6.94E+218	0	0
20230809_1338110082	0	167993	-0.68708	0.17359	-0.07112	0.311999	9.7861729	0.089116	359.346	1.679	-6.712	0	0.445	88.8	32.767891	111.640862	4	21	32.767891	111.640859	0	0	0	0	0	0	0	0	6.94E+218	0	0
20230809_1338110090	0	167994	-0.70748	0.17702	-0.06931	0.311979	9.7860918	0.150702	359.346	1.679	-6.712	0	0.445	88.8	32.767891	111.640862	4	21	32.767891	111.640859	0	0	0	0	0	0	0	0	6.94E+218	0	0
20230809_1338110102	0	167995	-0.72586	0.18083	-0.06811	0.311979	9.7860918	0.150702	359.346	1.679	-6.712	0	0.445	88.8	32.767891	111.640862	4	21	32.767891	111.640859	0	0	0	0	0	0	0	0	6.94E+218	0	0
20230809_1338110116	0	167996	-0.7449	0.18429	-0.06612	0.311979	9.7860918	0.150702	359.346	1.679	-6.712	0	0.445	88.8	32.767891	111.640862	4	21	32.767891	111.640859	0	0	0	0	0	0	0	0	6.94E+218	0	0
20230809_1338110120	0	167997	-0.76346	0.18782	-0.06404	0.311979	9.7860918	0.150702	359.346	1.679	-6.712	0	0.445	88.8	32.767891	111.640862	4	21	32.767891	111.640859	0	0	0	0	0	0	0	0	6.94E+218	0	0
20230809_1338110130	0	167998	-0.78118	0.19185	-0.06258	0.311979	9.7860918	0.150702	359.346	1.679	-6.712	0	0.432	88.8	32.767891	111.640862	4	21	32.767891	111.640859	0	0	0	0	0	0	0	0	6.94E+218	0	0
20230809_1338110140	0	167999	-0.79998	0.19478	-0.05902	0.311979	9.7860918	0.150702	359.346	1.679	-6.712	0	0.432	88.8	32.767891	111.640862	4	21	32.767891	111.640859	0	0	0	0	0	0	0	0	6.94E+218	0	0
20230809_1338110150	0	168000	-0.81659	0.19875	-0.05805	0.311979	9.7860918	0.150702	359.346	1.679	-6.712	0	0.432	88.8	32.767891	111.640862	4	21	32.767891	111.640859	0	0	0	0	0	0	0	0	6.94E+218	0	0
20230809_1338110161	0	168001	-0.83443	0.20214	-0.05407	0.311979	9.7860918	0.150702	359.346	1.679	-6.712	0	0.432	88.8	32.767891	111.640862	4	21	32.767891	111.640859	0	0	0	0	0	0	0	0	6.94E+218	0	0
20230809_1338110169	0	168002	-0.8499	0.20531	-0.05206	0.246824	9.7861109	0.089299	359.346	1.679	-6.712	0	0.432	88.8	32.767891	111.640862	4	21	32.767891	111.640859	0	0	0	0	0	0	0	0	6.94E+218	0	0
20230809_1338110179	0	168003	-0.86595	0.20837	-0.04838	0.311979	9.7860918	0.150702	359.346	1.679	-6.712	0	0.432	88.8	32.767891	111.640862	4	21	32.767891	111.640859	0	0	0	0	0	0	0	0	6.94E+218	0	0
20230809_1338110189	0	168004	-0.88225	0.21146	-0.04564	0.311979	9.7860918	0.150702	359.346	1.679	-6.712	0	0.432	88.8	32.767891	111.640862	4	21	32.767891	111.640859	0	0	0	0	0	0	0	0	6.94E+218	0	0
20230809_1338110200	0	168005	-0.89617	0.21454	-0.04171	0.311979	9.7860918	0.150702	359.346	1.679	-6.712	0	0.432	88.8	32.767891	111.640862	4	21	32.767891	111.640859	0	0	0	0	0	0	0	0	6.94E+218	0	0
20230809_1338110215	0	168006	-0.9114	0.21643	-0.03878	0.311979	9.7860918	0.150702	359.346	1.679	-6.712	0	0.432	88.8	32.767891	111.640862	4	21	32.767891	111.640859	0	0	0	0	0	0	0	0	6.94E+218	0	0
20230809_1338110224	0	168007	-0.92542	0.21901	-0.03522	0.311979	9.7860918	0.150702	359.346	1.679	-6.712	0	0.432	88.8	32.767891	111.640862	4	21	32.767891	111.640859	0	0	0	0	0	0	0	0	6.94E+218	0	0
20230809_1338110230	0	168008	-0.93876	0.22157	-0.03198	0.311979	9.7860918	0.150702	359.346	1.679	-6.712	0	0.432	88.8	32.767891	111.640862	4	21	32.767891	111.640859	0	0	0	0	0	0	0	0	6.94E+218	0	0
20230809_1338110241	0	168009	-0.95162	0.22296	-0.02782	0.311979	9.7860918	0.150702	359.346	1.679	-6.712	0	0.432	88.8	32.767891	111.640862	4	21	32.767891	111.640859	0	0	0	0	0	0	0	0	6.94E+218	0	0
20230809_1338110250	0	168010	-0.96367	0.22502	-0.0244	0.311979	9.7860918	0.150702	359.346	1.679	-6.712	0	0.432	88.8	32.767891	111.640862	4	21	32.767891	111.640859	0	0	0	0	0	0	0	0	6.94E+218	0	0
20230809_1338110259	0	168011	-0.97734	0.22619	-0.02051	0.311979	9.7860918	0.150702	359.346	1.679	-6.712	0	0.432	88.8	32.767891	111.640862	4	21	32.767891	111.640859	0	0	0	0	0	0	0	0	6.94E+218	0	0
20230809_1338110270	0	168012	-0.9872	0.22764	-0.01704	0.311979	9.7860918	0.150702	359.346	1.679	-6.712	0	0.432	88.8	32.767891	111.640862	4	21	32.767891	111.640859	0	0	0	0	0	0	0	0	6.94E+218	0	0
20230809_1338110281	0	168013	-1.00062	0.22825	-0.01285	0.246784	9.7859488	0.212472	359.346	1.679	-6.712	0	0.432	88.8	32.767891	111.640862	4	21	32.767891	111.640859	0	0	0	0	0	0	0	0	6.94E+218	0	0
20230809_1338110290	0	168014	-1.01046	0.22868	-0.00996	0.311979	9.7860918	0.150702	359.346	1.679	-6.712	0	0.449	88.8	32.767891	111.640862	4	21	32.767891	111.640859	0	0	0	0	0	0	0	0	6.94E+218	0	0
20230809_1338110301	0	168015	-1.02007	0.22931	-0.00542	0.311979	9.7860918	0.150702	359.346	1.679	-6.712	0	0.449	88.8	32.767891	111.640862	4	21	32.767891	111.640859	0	0	0	0	0	0	0	0	6.94E+218	0	0
20230809_1338110317	0	168016	-1.03193	0.22916	-0.00222	0.311979	9.7860918	0.150702	359.346	1.679	-6.712	0	0.449	88.8	32.767891	111.640862	4	21	32.767891	111.640859	0	0	0	0	0	0	0	0	6.94E+218	0	0
20230809_1338110320	0	168017	-1.04142	0.22889	0.0016	0.311934	9.8447046	0.150848	359.346	1.679	-6.712	0	0.449	88.8	32.767891	111.640862	4	21	32.767891	111.640859	0	0	0	0	0	0	0	0	6.94E+218	0	0
20230809_1338110330	0	168018	-1.05256	0.22806	0.00549	0.311979	9.7860918	0.150702	359.346	1.679	-6.712	0	0.449	88.8	32.767891	111.640862	4	21	32.767891	111.640859	0	0	0	0	0	0	0	0	6.94E+218	0	0
20230809_1338110339	0	168019	-1.06015	0.2276	0.00863	0.311979	9.7860918	0.150702	359.346	1.679	-6.712	0	0.449	88.8	32.767891	111.640862	4	21	32.767891	111.640859	0	0	0	0	0	0	0	0	6.94E+218	0	0
20230809_1338110350	0	168020	-1.0715	0.22641	0.0127	0.311979	9.7860918	0.150702	359.346	1.679	-6.712	0	0.449	88.8	32.767891	111.640862	4	21	32.767891	111.640859	0	0	0	0	0	0	0	0	6.94E+218	0	0
20230809_1338110361	0	168021	-1.07953	0.22457	0.01542	0.311979	9.7860918	0.150702	359.346	1.679	-6.712	0	0.449	88.8	32.767891	111.640862	4	21	32.767891	111.640859	0	0	0	0	0	0	0	0	6.94E+218	0	0
20230809_1338110369	0	168022	-1.08844	0.22337	0.01972	0.246784	9.7859488	0.212472	359.346	1.679	-6.712	0	0.449	88.8	32.767891	111.640862	4	21	32.767891	111.640859	0	0	0	0	0	0	0	0	6.94E+218	0	0
20230809_1338110386	0	168023	-1.09867	0.22074	0.02176	0.311934	9.8447046	0.150848	359.346	1.679	-6.712	0	0.449	88.8	32.767891	111.640862	4	21	32.767891	111.640859	0	0	0	0	0	0	0	0	6.94E+218	0	0
20230809_1338110391	0	168024	-1.10719	0.21868	0.0256	0.311979	9.7860918	0.150702	359.346	1.679	-6.712	0	0.449	88.8	32.767891	111.640862	4	21	32.767891	111.640859	0	0	0	0	0	0	0	0	6.94E+218	0	0
20230809_1338110403	0	168025	-1.11771	0.21598	0.02805	0.311979	9.7860918	0.150702	359.346	1.679	-6.712	0	0.449	88.8	32.767891	111.640862	4	21	32.767891	111.640859	0	0	0	0	0	0	0	0	6.94E+218	0	0
20230809_1338110410	0	168026	-1.12576	0.21262	0.03116	0.311979	9.7860918	0.150702	359.346	1.679	-6.712	0	0.449	88.8	32.767891	111.640862	4	21	32.767891	111.640859	0	0	0	0	0	0	0	0	6.94E+218	0	0
20230809_1338110422	0	168027	-1.13714	0.20963	0.034	0.311914	9.8446236	0.212434	359.346	1.679	-6.712	0	0.449	88.8	32.767891	111.640862	4	21	32.767891	111.640859	0	0	0	0	0	0	0	0	6.94E+218	0	0
20230809_1338110430	0	168028	-1.14563	0.20572	0.03598	0.311979	9.7860918	0.150702	359.346	1.679	-6.712	0	0.449	88.8	32.767891	111.640862	4	21	32.767891	111.640859	0	0	0	0	0	0	0	0	6.94E+218	0	0
20230809_1338110441	0	168029	-1.15686	0.20221	0.0391	0.311979	9.7860918	0.150702	359.346	1.679	-6.712	0	0.449	88.8	32.767891	111.640862	4	21	32.767891	111.640859	0	0	0	0	0	0	0	0	6.94E+218	0	0
20230809_1338110451	0	168030	-1.16814	0.19759	0.04002	0.246804	9.7860298	0.150885	359.346	1.679	-6.712	0	0.449	88.8	32.767891	111.640862	4	21	32.767891	111.640859	0	0	0	0	0	0	0	0	6.94E+218	0	0
20230809_1338110460	0	168031	-1.17939	0.19319	0.04312	0.311914	9.8446236	0.212434	359.346	1.679	-6.712	0	0.449	88.8	32.767891	111.640862	4	21	32.767891	111.640859	0	0	0	0	0	0	0	0	6.94E+218	0	0
20230809_1338110470	0	168032	-1.19123	0.18877	0.04385	0.311979	9.7860918	0.150702	359.346	1.679	-6.712	0	0.446	88.8	32.767891	111.640862	4	21	32.767891	111.640859	0	0	0	0	0	0	0	0	6.94E+218	0	0
20230809_1338110480	0	168033	-1.20324	0.18346	0.04583	0.311934	9.8447046	0.150848	359.346	1.679	-6.712	0	0.446	88.8	32.767891	111.640862	4	21	32.767891	111.640859	0	0	0	0	0	0	0	0	6.94E+218	0	0
20230809_1338110496	0	168034	-1.21589	0.17817	0.04672	0.311959	9.7860117	0.212289	359.346	1.679	-6.712	0	0.446	88.8	32.767891	111.640862	4	21	32.767891	111.640859	0	0	0	0	0	0	0	0	6.94E+218	0	0
20230809_1338110509	0	168035	-1.23044	0.17264	0.04785	0.311934	9.8447046	0.150848	359.346	1.679	-6.712	0	0.446	88.8	32.767891	111.640862	4	21	32.767891	111.640859	0	0	0	0	0	0	0	0	6.94E+218	0	0
20230809_1338110521	0	168036	-1.24389	0.16694	0.04836	0.311959	9.7860117	0.212289	359.346	1.679	-6.712	0	0.446	88.8	32.767891	111.640862	4	21	32.767891	111.640859	0	0	0	0	0	0	0	0	6.94E+218	0	0
20230809_1338110526	0	168037	-1.25901	0.16047	0.04876	0.246804	9.7860298	0.150885	359.346	1.679	-6.712	0	0.446	88.8	32.767891	111.640862	4	21	32.767891	111.640859	0	0	0	0	0	0	0	0	6.94E+218	0	0
20230809_1338110531	0	168038	-1.27376	0.15441	0.04958	0.311934	9.8447046	0.150848	359.346	1.679	-6.712	0	0.446	88.8	32.767891	111.640862	4	21	32.767891	111.640859	0	0	0	0	0	0	0	0	6.94E+218	0	0
20230809_1338110544	0	168039	-1.29083	0.14775	0.04876	0.311914	9.8446236	0.212434	359.346	1.679	-6.712	0	0.446	88.8	32.767891	111.640862	4	21	32.767891	111.640859	0	0	0	0	0	0	0	0	6.94E+218	0	0
20230809_1338110552	0	168040	-1.30568	0.14113	0.0491	0.311959	9.7860117	0.212289	359.346	1.679	-6.712	0	0.446	88.8	32.767891	111.640862	4	21	32.767891	111.640859	0	0	0	0	0	0	0	0	6.94E+218	0	0
20230809_1338110561	0	168041	-1.32197	0.13452	0.04838	0.311934	9.8447046	0.150848	359.346	1.679	-6.712	0	0.446	88.8	32.767891	111.640862	4	21	32.767891	111.640859	0	0	0	0	0	0	0	0	6.94E+218	0	0
20230809_1338110573	0	168042	-1.34072	0.12741	0.04743	0.311959	9.7860117	0.212289	359.346	1.679	-6.712	0	0.446	88.8	32.767891	111.640862	4	21	32.767891	111.640859	0	0	0	0	0	0	0	0	6.94E+218	0	0
20230809_1338110579	0	168043	-1.35754	0.12084	0.04693	0.311934	9.8447046	0.150848	359.346	1.679	-6.712	0	0.446	88.8	32.767891	111.640862	4	21	32.767891	111.640859	0	0	0	0	0	0	0	0	6.94E+218	0	0
20230809_1338110588	0	168044	-1.3754	0.11291	0.04494	0.246784	9.7859488	0.212472	359.346	1.679	-6.712	0	0.446	88.8	32.767891	111.640862	4	21	32.767891	111.640859	0	0	0	0	0	0	0	0	6.94E+218	0	0
20230809_1338110599	0	168045	-1.39173	0.10604	0.04471	0.311914	9.8446236	0.212434	359.346	1.679	-6.712	0	0.446	88.8	32.767891	111.640862	4	21	32.767891	111.640859	0	0	0	0	0	0	0	0	6.94E+218	0	0
20230809_1338110610	0	168046	-1.41068	0.09866	0.04177	0.311934	9.8447046	0.150848	359.346	1.679	-6.712	0	0.446	88.8	32.767891	111.640862	4	21	32.767891	111.640859	0	0	0	0	0	0	0	0	6.94E+218	0	0
20230809_1338110621	0	168047	-1.42726	0.09073	0.04151	0.311959	9.7860117	0.212289	359.346	1.679	-6.712	0	0.438	88.8	32.767891	111.640862	4	21	32.767891	111.640859	0	0	0	0	0	0	0	0	6.94E+218	0	0
20230809_1338110630	0	168048	-1.44418	0.08331	0.03821	0.311914	9.8446236	0.212434	359.346	1.679	-6.712	0	0.438	88.8	32.767891	111.640862	4	21	32.767891	111.640859	0	0	0	0	0	0	0	0	6.94E+218	0	0
20230809_1338110640	0	168049	-1.46262	0.07613	0.03718	0.311914	9.8446236	0.212434	359.346	1.679	-6.712	0	0.438	88.8	32.767891	111.640862	4	21	32.767891	111.640859	0	0	0	0	0	0	0	0	6.94E+218	0	0
20230809_1338110650	0	168050	-1.47769	0.06868	0.03373	0.246739	9.8445616	0.212617	359.346	1.679	-6.712	0	0.438	88.8	32.767891	111.640862	4	21	32.767891	111.640859	0	0	0	0	0	0	0	0	6.94E+218	0	0
20230809_1338110661	0	168051	-1.49551	0.06082	0.03248	0.311959	9.7860117	0.212289	359.346	1.679	-6.712	0	0.438	88.8	32.767891	111.640862	4	21	32.767891	111.640859	0	0	0	0	0	0	0	0	6.94E+218	0	0
20230809_1338110669	0	168052	-1.50926	0.05385	0.0291	0.311914	9.8446236	0.212434	359.346	1.679	-6.712	0	0.438	88.8	32.767891	111.640862	4	21	32.767891	111.640859	0	0	0	0	0	0	0	0	6.94E+218	0	0
20230809_1338110683	0	168053	-1.52403	0.04652	0.0272	0.311914	9.8446236	0.212434	359.346	1.679	-6.712	0	0.438	88.8	32.767891	111.640862	4	21	32.767891	111.640859	0	0	0	0	0	0	0	0	6.94E+218	0	0
20230809_1338110690	0	168054	-1.53937	0.03889	0.02382	0.311914	9.8446236	0.212434	359.346	1.679	-6.712	0	0.438	88.8	32.767891	111.640862	4	21	32.767891	111.640859	0	0	0	0	0	0	0	0	6.94E+218	0	0
20230809_1338110702	0	168055	-1.5513	0.03215	0.02129	0.246784	9.7859488	0.212472	359.346	1.679	-6.712	0	0.438	88.8	32.767891	111.640862	4	21	32.767891	111.640859	0	0	0	0	0	0	0	0	6.94E+218	0	0
20230809_1338110711	0	168056	-1.56565	0.02498	0.01759	0.311914	9.8446236	0.212434	359.346	1.679	-6.712	0	0.438	88.8	32.767891	111.640862	4	21	32.767891	111.640859	0	0	0	0	0	0	0	0	6.94E+218	0	0
20230809_1338110721	0	168057	-1.5756	0.01808	0.01512	0.311914	9.8446236	0.212434	359.346	1.679	-6.712	0	0.438	88.8	32.767891	111.640862	4	21	32.767891	111.640859	0	0	0	0	0	0	0	0	6.94E+218	0	0
20230809_1338110731	0	168058	-1.58881	0.01131	0.01162	0.311914	9.8446236	0.212434	359.346	1.679	-6.712	0	0.438	88.8	32.767891	111.640862	4	21	32.767891	111.640859	0	0	0	0	0	0	0	0	6.94E+218	0	0
20230809_1338110743	0	168059	-1.59787	0.00481	0.00845	0.311894	9.8445435	0.274021	359.346	1.679	-6.712	0	0.438	88.8	32.767891	111.640862	4	21	32.767891	111.640859	0	0	0	0	0	0	0	0	6.94E+218	0	0
20230809_1338110751	0	168060	-1.60689	-0.0016	0.00536	0.311959	9.7860117	0.212289	359.346	1.679	-6.712	0	0.438	88.8	32.767891	111.640862	4	21	32.767891	111.640859	0	0	0	0	0	0	0	0	6.94E+218	0	0
20230809_1338110761	0	168061	-1.61707	-0.00774	0.00172	0.246739	9.8445616	0.212617	359.346	1.679	-6.712	0	0.438	88.8	32.767891	111.640862	4	21	32.767891	111.640859	0	0	0	0	0	0	0	0	6.94E+218	0	0
20230809_1338110768	0	168062	-1.62248	-0.01355	-0.00136	0.311894	9.8445435	0.274021	359.346	1.679	-6.712	0	0.438	88.8	32.767891	111.640862	4	21	32.767891	111.640859	0	0	0	0	0	0	0	0	6.94E+218	0	0
20230809_1338110779	0	168063	-1.63082	-0.01937	-0.00477	0.311914	9.8446236	0.212434	359.346	1.679	-6.712	0	0.438	88.8	32.767891	111.640862	4	21	32.767891	111.640859	0	0	0	0	0	0	0	0	6.94E+218	0	0
20230809_1338110793	0	168064	-1.63432	-0.02462	-0.00777	0.311894	9.8445435	0.274021	359.346	1.679	-6.712	0	0.448	88.8	32.767891	111.640862	4	21	32.767891	111.640859	0	0	0	0	0	0	0	0	6.94E+218	0	0
20230809_1338110799	0	168065	-1.64176	-0.02984	-0.01104	0.311894	9.8445435	0.274021	359.346	1.679	-6.712	0	0.448	88.8	32.767891	111.640862	4	21	32.767891	111.640859	0	0	0	0	0	0	0	0	6.94E+218	0	0
20230809_1338110810	0	168066	-1.64329	-0.03435	-0.01423	0.246784	9.7859488	0.212472	359.346	1.679	-6.712	0	0.448	88.8	32.767891	111.640862	4	21	32.767891	111.640859	0	0	0	0	0	0	0	0	6.94E+218	0	0
20230809_1338110819	0	168067	-1.64628	-0.03937	-0.01737	0.311894	9.8445435	0.274021	359.346	1.679	-6.712	0	0.448	88.8	32.767891	111.640862	4	21	32.767891	111.640859	0	0	0	0	0	0	0	0	6.94E+218	0	0
20230809_1338110829	0	168068	-1.65015	-0.04346	-0.02019	0.311894	9.8445435	0.274021	359.346	1.679	-6.712	0	0.448	88.8	32.767891	111.640862	4	21	32.767891	111.640859	0	0	0	0	0	0	0	0	6.94E+218	0	0
20230809_1338110844	0	168069	-1.65047	-0.04752	-0.02367	0.311894	9.8445435	0.274021	359.346	1.679	-6.712	0	0.448	88.8	32.767891	111.640862	4	21	32.767891	111.640859	0	0	0	0	0	0	0	0	6.94E+218	0	0
20230809_1338110850	0	168070	-1.6527	-0.05048	-0.02637	0.311894	9.8445435	0.274021	359.346	1.679	-6.712	0	0.448	88.8	32.767891	111.640862	4	21	32.767891	111.640859	0	0	0	0	0	0	0	0	6.94E+218	0	0
20230809_1338110859	0	168071	-1.65117	-0.05424	-0.02967	0.246719	9.8444815	0.274204	359.346	1.679	-6.712	0	0.448	88.8	32.767891	111.640862	4	21	32.767891	111.640859	0	0	0	0	0	0	0	0	6.94E+218	0	0
20230809_1338110875	0	168072	-1.65114	-0.05687	-0.03187	0.31194	9.7859306	0.273876	359.346	1.679	-6.712	0	0.448	88.8	32.767891	111.640862	4	21	32.767891	111.640859	0	0	0	0	0	0	0	0	6.94E+218	0	0
20230809_1338110882	0	168073	-1.65087	-0.05928	-0.03528	0.311894	9.8445435	0.274021	359.346	1.679	-6.712	0	0.448	88.8	32.767891	111.640862	4	21	32.767891	111.640859	0	0	0	0	0	0	0	0	6.94E+218	0	0
20230809_1338110889	0	168074	-1.64707	-0.06178	-0.0374	0.311894	9.8445435	0.274021	359.346	1.679	-6.712	0	0.448	88.8	32.767891	111.640862	4	21	32.767891	111.640859	0	0	0	0	0	0	0	0	6.94E+218	0	0
20230809_1338110903	0	168075	-1.6456	-0.06309	-0.0401	0.311894	9.8445435	0.274021	359.346	1.679	-6.712	0	0.448	88.8	32.767891	111.640862	4	21	32.767891	111.640859	0	0	0	0	0	0	0	0	6.94E+218	0	0
20230809_1338110910	0	168076	-1.64082	-0.06471	-0.04223	0.246699	9.8444004	0.33579	359.346	1.679	-6.712	0	0.448	88.8	32.767891	111.640862	4	21	32.767891	111.640859	0	0	0	0	0	0	0	0	6.94E+218	0	0
20230809_1338110919	0	168077	-1.63812	-0.0661	-0.0444	0.31194	9.7859306	0.273876	359.346	1.679	-6.712	0	0.448	88.8	32.767891	111.640862	4	21	32.767891	111.640859	0	0	0	0	0	0	0	0	6.94E+218	0	0
20230809_1338110930	0	168078	-1.63233	-0.06602	-0.04648	0.311874	9.8444633	0.335608	359.346	1.679	-6.712	0	0.448	88.8	32.767891	111.640862	4	21	32.767891	111.640859	0	0	0	0	0	0	0	0	6.94E+218	0	0
20230809_1338110939	0	168079	-1.62623	-0.06656	-0.04813	0.311894	9.8445435	0.274021	359.346	1.679	-6.712	0	0.448	88.8	32.767891	111.640862	4	21	32.767891	111.640859	0	0	0	0	0	0	0	0	6.94E+218	0	0
20230809_1338110948	0	168080	-1.62315	-0.06633	-0.05099	0.311874	9.8444633	0.335608	359.346	1.679	-6.712	0	0.448	88.8	32.767891	111.640862	4	21	32.767891	111.640859	0	0	0	0	0	0	0	0	6.94E+218	0	0
20230809_1338110959	0	168081	-1.61413	-0.0654	-0.05088	0.246764	9.7858686	0.274058	359.346	1.679	-6.712	0	0.448	88.8	32.767891	111.640862	4	21	32.767891	111.640859	0	0	0	0	0	0	0	0	6.94E+218	0	0
20230809_1338110969	0	168082	-1.6102	-0.06462	-0.05427	0.311874	9.8444633	0.335608	359.346	1.679	-6.712	0	0.448	88.8	32.767891	111.640862	4	21	32.767891	111.640859	0	0	0	0	0	0	0	0	6.94E+218	0	0
20230809_1338110979	0	168083	-1.59967	-0.063	-0.05309	0.311874	9.8444633	0.335608	359.346	1.679	-6.712	0	0.453	88.8	32.767891	111.640862	4	21	32.767891	111.640859	0	0	0	0	0	0	0	0	6.94E+218	0	0
20230809_1338110989	0	168084	-1.59367	-0.06137	-0.05653	0.311894	9.8445435	0.274021	359.346	1.679	-6.712	0	0.453	88.8	32.767891	111.640862	4	21	32.767891	111.640859	0	0	0	0	0	0	0	0	6.94E+218	0	0
20230809_1338120017	0	168085	-1.58375	-0.05859	-0.05536	0.31192	9.7858496	0.335462	359.346	1.679	-6.712	0	0.453	88.8	32.767891	111.640862	4	21	32.767891	111.640859	0	0	0	0	0	0	0	0	6.94E+218	0	0
20230809_1338120021	0	168086	-1.57483	-0.05644	-0.05791	0.246699	9.8444004	0.33579	359.346	1.679	-6.712	0	0.453	88.8	32.767891	111.640862	4	21	32.767891	111.640859	0	0	0	0	0	0	0	0	6.94E+218	0	0
20230809_1338120023	0	168087	-1.56731	-0.05336	-0.05715	0.311874	9.8444633	0.335608	359.346	1.679	-6.712	0	0.453	88.8	32.767891	111.640862	4	21	32.767891	111.640859	0	0	0	0	0	0	0	0	6.94E+218	0	0
20230809_1338120029	0	168088	-1.55599	-0.04928	-0.05809	0.31192	9.7858496	0.335462	359.346	1.679	-6.712	0	0.453	88.8	32.767891	111.640862	4	21	32.767891	111.640859	0	0	0	0	0	0	0	0	6.94E+218	0	0
20230809_1338120041	0	168089	-1.54854	-0.04573	-0.05833	0.311874	9.8444633	0.335608	359.346	1.679	-6.712	0	0.453	88.8	32.767891	111.640862	4	21	32.767891	111.640859	0	0	0	0	0	0	0	0	6.94E+218	0	0
20230809_1338120048	0	168090	-1.53671	-0.04153	-0.05707	0.246745	9.7857876	0.335645	336.142	1.749	-1.794	0	0.453	88.8	32.767891	111.640862	4	21	32.767891	111.640859	0	0	0	0	0	0	0	0	6.94E+218	0	0
20230809_1338120060	0	168091	-1.5273	-0.03666	-0.05872	0.311854	9.8443823	0.397194	336.142	1.749	-1.794	0	0.453	88.8	32.767891	111.640862	4	21	32.767891	111.640859	0	0	0	0	0	0	0	0	6.94E+218	0	0
20230809_1338120074	0	168092	-1.51472	-0.03115	-0.05597	0.311874	9.8444633	0.335608	336.142	1.749	-1.794	0	0.453	88.8	32.767891	111.640862	4	21	32.767891	111.640859	0	0	0	0	0	0	0	0	6.94E+218	0	0
20230809_1338120078	0	168093	-1.50366	-0.02609	-0.05764	0.31192	9.7858496	0.335462	336.142	1.749	-1.794	0	0.453	88.8	32.767891	111.640862	4	21	32.767891	111.640859	0	0	0	0	0	0	0	0	6.94E+218	0	0
20230809_1338120091	0	168094	-1.49421	-0.02038	-0.05488	0.311854	9.8443823	0.397194	336.142	1.749	-1.794	0	0.453	88.8	32.767891	111.640862	4	21	32.767891	111.640859	0	0	0	0	0	0	0	0	6.94E+218	0	0
20230809_1338120113	0	168095	-1.48044	-0.0141	-0.0551	0.246745	9.7857876	0.335645	336.142	1.749	-1.794	0	0.453	88.8	32.767891	111.640862	4	21	32.767891	111.640859	0	0	0	0	0	0	0	0	6.94E+218	0	0
20230809_1338120114	0	168096	-1.47	-0.0076	-0.05287	0.311854	9.8443823	0.397194	336.142	1.749	-1.794	0	0.453	88.8	32.767891	111.640862	4	21	32.767891	111.640859	0	0	0	0	0	0	0	0	6.94E+218	0	0
20230809_1338120126	0	168097	-1.45599	-0.00073	-0.05193	0.31192	9.7858496	0.335462	336.142	1.749	-1.794	0	0.453	88.8	32.767891	111.640862	4	21	32.767891	111.640859	0	0	0	0	0	0	0	0	6.94E+218	0	0
20230809_1338120129	0	168098	-1.4439	0.00665	-0.04981	0.3119	9.7857704	0.397049	336.142	1.749	-1.794	0	0.453	88.8	32.767891	111.640862	4	21	32.767891	111.640859	0	0	0	0	0	0	0	0	6.94E+218	0	0
20230809_1338120140	0	168099	-1.43112	0.01432	-0.04786	0.246679	9.8443193	0.397377	336.142	1.749	-1.794	0	0.453	88.8	32.767891	111.640862	4	21	32.767891	111.640859	0	0	0	0	0	0	0	0	6.94E+218	0	0
20230809_1338120150	0	168100	-1.41609	0.02215	-0.04615	0.31192	9.7858496	0.335462	336.142	1.749	-1.794	0	0.446	88.8	32.767891	111.640862	4	21	32.767891	111.640859	0	0	0	0	0	0	0	0	6.94E+218	0	0
20230809_1338120160	0	168101	-1.40336	0.03052	-0.04358	0.311854	9.8443823	0.397194	336.142	1.749	-1.794	0	0.446	88.8	32.767891	111.640862	4	21	32.767891	111.640859	0	0	0	0	0	0	0	0	6.94E+218	0	0
20230809_1338120172	0	168102	-1.38665	0.03861	-0.0412	0.3119	9.7857704	0.397049	336.142	1.749	-1.794	0	0.446	88.8	32.767891	111.640862	4	21	32.767891	111.640859	0	0	0	0	0	0	0	0	6.94E+218	0	0
20230809_1338120179	0	168103	-1.37352	0.04788	-0.03812	0.246725	9.7857075	0.397232	336.142	1.749	-1.794	0	0.446	88.8	32.767891	111.640862	4	21	32.767891	111.640859	0	0	0	0	0	0	0	0	6.94E+218	0	0
20230809_1338120192	0	168104	-1.35722	0.05667	-0.03574	0.311854	9.8443823	0.397194	336.142	1.749	-1.794	0	0.446	88.8	32.767891	111.640862	4	21	32.767891	111.640859	0	0	0	0	0	0	0	0	6.94E+218	0	0
20230809_1338120200	0	168105	-1.34147	0.06617	-0.03224	0.3119	9.7857704	0.397049	336.142	1.749	-1.794	0	0.446	88.8	32.767891	111.640862	4	21	32.767891	111.640859	0	0	0	0	0	0	0	0	6.94E+218	0	0
20230809_1338120216	0	168106	-1.32649	0.07562	-0.02925	0.3119	9.7857704	0.397049	336.142	1.749	-1.794	0	0.446	88.8	32.767891	111.640862	4	21	32.767891	111.640859	0	0	0	0	0	0	0	0	6.94E+218	0	0
20230809_1338120225	0	168107	-1.30843	0.08558	-0.02484	0.3119	9.7857704	0.397049	336.142	1.749	-1.794	0	0.446	88.8	32.767891	111.640862	4	21	32.767891	111.640859	0	0	0	0	0	0	0	0	6.94E+218	0	0
20230809_1338120232	0	168108	-1.29231	0.0959	-0.0228	0.246679	9.8443193	0.397377	336.142	1.749	-1.794	0	0.446	88.8	32.767891	111.640862	4	21	32.767891	111.640859	0	0	0	0	0	0	0	0	6.94E+218	0	0
20230809_1338120243	0	168109	-1.27361	0.10581	-0.01736	0.3119	9.7857704	0.397049	336.142	1.749	-1.794	0	0.446	88.8	32.767891	111.640862	4	21	32.767891	111.640859	0	0	0	0	0	0	0	0	6.94E+218	0	0
20230809_1338120250	0	168110	-1.25605	0.11631	-0.01524	0.3119	9.7857704	0.397049	336.142	1.749	-1.794	0	0.446	88.8	32.767891	111.640862	4	21	32.767891	111.640859	0	0	0	0	0	0	0	0	6.94E+218	0	0
20230809_1338120259	0	168111	-1.23623	0.12699	-0.00936	0.31188	9.7856894	0.458635	336.142	1.749	-1.794	0	0.446	88.8	32.767891	111.640862	4	21	32.767891	111.640859	0	0	0	0	0	0	0	0	6.94E+218	0	0
20230809_1338120272	0	168112	-1.21667	0.13765	-0.00691	0.246725	9.7857075	0.397232	336.142	1.749	-1.794	0	0.446	88.8	32.767891	111.640862	4	21	32.767891	111.640859	0	0	0	0	0	0	0	0	6.94E+218	0	0
20230809_1338120279	0	168113	-1.19847	0.14796	-0.00122	0.3119	9.7857704	0.397049	336.142	1.749	-1.794	0	0.446	88.8	32.767891	111.640862	4	21	32.767891	111.640859	0	0	0	0	0	0	0	0	6.94E+218	0	0
20230809_1338120290	0	168114	-1.17482	0.15938	0.00201	0.311835	9.8443012	0.458781	336.142	1.749	-1.794	0	0.446	88.8	32.767891	111.640862	4	21	32.767891	111.640859	0	0	0	0	0	0	0	0	6.94E+218	0	0
20230809_1338120301	0	168115	-1.15477	0.16997	0.00693	0.3119	9.7857704	0.397049	336.142	1.749	-1.794	0	0.455	88.8	32.767891	111.640862	4	21	32.767891	111.640859	0	0	0	0	0	0	0	0	6.94E+218	0	0
20230809_1338120309	0	168116	-1.13137	0.18105	0.01215	0.31188	9.7856894	0.458635	336.142	1.749	-1.794	0	0.455	88.8	32.767891	111.640862	4	21	32.767891	111.640859	0	0	0	0	0	0	0	0	6.94E+218	0	0
20230809_1338120319	0	168117	-1.10918	0.19217	0.01534	0.246725	9.7857075	0.397232	336.142	1.749	-1.794	0	0.455	88.8	32.767891	111.640862	4	21	32.767891	111.640859	0	0	0	0	0	0	0	0	6.94E+218	0	0
20230809_1338120330	0	168118	-1.08605	0.20299	0.02235	0.3119	9.7857704	0.397049	336.142	1.749	-1.794	0	0.455	88.8	32.767891	111.640862	4	21	32.767891	111.640859	0	0	0	0	0	0	0	0	6.94E+218	0	0
20230809_1338120339	0	168119	-1.06042	0.2146	0.0248	0.31188	9.7856894	0.458635	336.142	1.749	-1.794	0	0.455	88.8	32.767891	111.640862	4	21	32.767891	111.640859	0	0	0	0	0	0	0	0	6.94E+218	0	0
20230809_1338120350	0	168120	-1.03654	0.22551	0.03163	0.31188	9.7856894	0.458635	336.142	1.749	-1.794	0	0.455	88.8	32.767891	111.640862	4	21	32.767891	111.640859	0	0	0	0	0	0	0	0	6.94E+218	0	0
20230809_1338120361	0	168121	-1.01059	0.23557	0.03523	0.3119	9.7857704	0.397049	336.142	1.749	-1.794	0	0.455	88.8	32.767891	111.640862	4	21	32.767891	111.640859	0	0	0	0	0	0	0	0	6.94E+218	0	0
20230809_1338120371	0	168122	-0.98338	0.24755	0.04121	0.246705	9.7856274	0.458818	336.142	1.749	-1.794	0	0.455	88.8	32.767891	111.640862	4	21	32.767891	111.640859	0	0	0	0	0	0	0	0	6.94E+218	0	0
20230809_1338120385	0	168123	-0.95514	0.25769	0.04582	0.3119	9.7857704	0.397049	336.142	1.749	-1.794	0	0.455	88.8	32.767891	111.640862	4	21	32.767891	111.640859	0	0	0	0	0	0	0	0	6.94E+218	0	0
20230809_1338120391	0	168124	-0.92717	0.26859	0.05062	0.31188	9.7856894	0.458635	336.142	1.749	-1.794	0	0.455	88.8	32.767891	111.640862	4	21	32.767891	111.640859	0	0	0	0	0	0	0	0	6.94E+218	0	0
20230809_1338120402	0	168125	-0.89979	0.27936	0.05637	0.31188	9.7856894	0.458635	336.142	1.749	-1.794	0	0.455	88.8	32.767891	111.640862	4	21	32.767891	111.640859	0	0	0	0	0	0	0	0	6.94E+218	0	0
20230809_1338120411	0	168126	-0.86815	0.28968	0.06123	0.3119	9.7857704	0.397049	336.142	1.749	-1.794	0	0.455	88.8	32.767891	111.640862	4	21	32.767891	111.640859	0	0	0	0	0	0	0	0	6.94E+218	0	0
20230809_1338120423	0	168127	-0.83842	0.30014	0.06599	0.246705	9.7856274	0.458818	336.142	1.749	-1.794	0	0.455	88.8	32.767891	111.640862	4	21	32.767891	111.640859	0	0	0	0	0	0	0	0	6.94E+218	0	0
20230809_1338120430	0	168128	-0.80654	0.3103	0.07139	0.31188	9.7856894	0.458635	336.142	1.749	-1.794	0	0.455	88.8	32.767891	111.640862	4	21	32.767891	111.640859	0	0	0	0	0	0	0	0	6.94E+218	0	0
20230809_1338120440	0	168129	-0.7759	0.31996	0.07543	0.3119	9.7857704	0.397049	336.142	1.749	-1.794	0	0.455	88.8	32.767891	111.640862	4	21	32.767891	111.640859	0	0	0	0	0	0	0	0	6.94E+218	0	0
20230809_1338120451	0	168130	-0.74324	0.32945	0.08171	0.31188	9.7856894	0.458635	336.142	1.749	-1.794	0	0.455	88.8	32.767891	111.640862	4	21	32.767891	111.640859	0	0	0	0	0	0	0	0	6.94E+218	0	0
20230809_1338120462	0	168131	-0.70983	0.33853	0.08498	0.31188	9.7856894	0.458635	336.142	1.749	-1.794	0	0.451	88.8	32.767891	111.640862	4	21	32.767891	111.640859	0	0	0	0	0	0	0	0	6.94E+218	0	0
20230809_1338120469	0	168132	-0.67891	0.34785	0.09104	0.246705	9.7856274	0.458818	336.142	1.749	-1.794	0	0.451	88.8	32.767891	111.640862	4	21	32.767891	111.640859	0	0	0	0	0	0	0	0	6.94E+218	0	0
20230809_1338120480	0	168133	-0.64416	0.35623	0.09498	0.311945	9.7271566	0.396903	336.142	1.749	-1.794	0	0.451	88.8	32.767891	111.640862	4	21	32.767891	111.640859	0	0	0	0	0	0	0	0	6.94E+218	0	0
20230809_1338120489	0	168134	-0.6119	0.36498	0.09968	0.31188	9.7856894	0.458635	336.142	1.749	-1.794	0	0.451	88.8	32.767891	111.640862	4	21	32.767891	111.640859	0	0	0	0	0	0	0	0	6.94E+218	0	0
20230809_1338120501	0	168135	-0.57769	0.37293	0.10478	0.31188	9.7856894	0.458635	336.142	1.749	-1.794	0	0.451	88.8	32.767891	111.640862	4	21	32.767891	111.640859	0	0	0	0	0	0	0	0	6.94E+218	0	0
20230809_1338120511	0	168136	-0.54414	0.38022	0.10816	0.31188	9.7856894	0.458635	336.142	1.749	-1.794	0	0.451	88.8	32.767891	111.640862	4	21	32.767891	111.640859	0	0	0	0	0	0	0	0	6.94E+218	0	0
20230809_1338120521	0	168137	-0.51118	0.38723	0.11357	0.3119	9.7857704	0.397049	336.142	1.749	-1.794	0	0.451	88.8	32.767891	111.640862	4	21	32.767891	111.640859	0	0	0	0	0	0	0	0	6.94E+218	0	0
20230809_1338120529	0	168138	-0.47654	0.39441	0.11694	0.246705	9.7856274	0.458818	336.142	1.749	-1.794	0	0.451	88.8	32.767891	111.640862	4	21	32.767891	111.640859	0	0	0	0	0	0	0	0	6.94E+218	0	0
20230809_1338120543	0	168139	-0.44365	0.40034	0.12166	0.31188	9.7856894	0.458635	336.142	1.749	-1.794	0	0.451	88.8	32.767891	111.640862	4	21	32.767891	111.640859	0	0	0	0	0	0	0	0	6.94E+218	0	0
20230809_1338120549	0	168140	-0.40966	0.40619	0.12531	0.3119	9.7857704	0.397049	336.142	1.749	-1.794	0	0.451	88.8	32.767891	111.640862	4	21	32.767891	111.640859	0	0	0	0	0	0	0	0	6.94E+218	0	0
20230809_1338120580	0	168141	-0.37723	0.41134	0.12892	0.31188	9.7856894	0.458635	336.142	1.749	-1.794	0	0.451	88.8	32.767891	111.640862	4	21	32.767891	111.640859	0	0	0	0	0	0	0	0	6.94E+218	0	0
20230809_1338120581	0	168142	-0.34443	0.41571	0.13334	0.311925	9.7270765	0.45849	336.142	1.749	-1.794	0	0.451	88.8	32.767891	111.640862	4	21	32.767891	111.640859	0	0	0	0	0	0	0	0	6.94E+218	0	0
20230809_1338120583	0	168143	-0.31185	0.42088	0.13621	0.31188	9.7856894	0.458635	336.142	1.749	-1.794	0	0.451	88.8	32.767891	111.640862	4	21	32.767891	111.640859	0	0	0	0	0	0	0	0	6.94E+218	0	0
20230809_1338120602	0	168144	-0.27989	0.42414	0.14043	0.246725	9.7857075	0.397232	336.142	1.749	-1.794	0	0.451	88.8	32.767891	111.640862	4	21	32.767891	111.640859	0	0	0	0	0	0	0	0	6.94E+218	0	0
20230809_1338120625	0	168145	-0.24855	0.42718	0.14253	0.31188	9.7856894	0.458635	336.142	1.749	-1.794	0	0.455	88.8	32.767891	111.640862	4	21	32.767891	111.640859	0	0	0	0	0	0	0	0	6.94E+218	0	0
20230809_1338120633	0	168146	-0.21765	0.43016	0.14651	0.31188	9.7856894	0.458635	336.142	1.749	-1.794	0	0.455	88.8	32.767891	111.640862	4	21	32.767891	111.640859	0	0	0	0	0	0	0	0	6.94E+218	0	0
20230809_1338120637	0	168147	-0.18662	0.43131	0.14867	0.3119	9.7857704	0.397049	336.142	1.749	-1.794	0	0.455	88.8	32.767891	111.640862	4	21	32.767891	111.640859	0	0	0	0	0	0	0	0	6.94E+218	0	0
20230809_1338120644	0	168148	-0.15703	0.4335	0.15245	0.31188	9.7856894	0.458635	336.142	1.749	-1.794	0	0.455	88.8	32.767891	111.640862	4	21	32.767891	111.640859	0	0	0	0	0	0	0	0	6.94E+218	0	0
20230809_1338120645	0	168149	-0.1274	0.43451	0.15397	0.31188	9.7856894	0.458635	336.142	1.749	-1.794	0	0.455	88.8	32.767891	111.640862	4	21	32.767891	111.640859	0	0	0	0	0	0	0	0	6.94E+218	0	0
20230809_1338120648	0	168150	-0.09986	0.43437	0.15681	0.24677	9.7270947	0.397086	336.142	1.749	-1.794	0	0.455	88.8	32.767891	111.640862	4	21	32.767891	111.640859	0	0	0	0	0	0	0	0	6.94E+218	0	0
20230809_1338120660	0	168151	-0.0713	0.43434	0.15856	0.31188	9.7856894	0.458635	336.142	1.749	-1.794	0	0.455	88.8	32.767891	111.640862	4	21	32.767891	111.640859	0	0	0	0	0	0	0	0	6.94E+218	0	0
20230809_1338120673	0	168152	-0.04333	0.43372	0.16057	0.3119	9.7857704	0.397049	336.142	1.749	-1.794	0	0.455	88.8	32.767891	111.640862	4	21	32.767891	111.640859	0	0	0	0	0	0	0	0	6.94E+218	0	0
20230809_1338120680	0	168153	-0.01732	0.43229	0.16197	0.31188	9.7856894	0.458635	336.142	1.749	-1.794	0	0.455	88.8	32.767891	111.640862	4	21	32.767891	111.640859	0	0	0	0	0	0	0	0	6.94E+218	0	0
20230809_1338120689	0	168154	0.00977	0.43026	0.16371	0.3119	9.7857704	0.397049	336.142	1.749	-1.794	0	0.455	88.8	32.767891	111.640862	4	21	32.767891	111.640859	0	0	0	0	0	0	0	0	6.94E+218	0	0
20230809_1338120700	0	168155	0.03479	0.42822	0.16442	0.31188	9.7856894	0.458635	336.142	1.749	-1.794	0	0.455	88.8	32.767891	111.640862	4	21	32.767891	111.640859	0	0	0	0	0	0	0	0	6.94E+218	0	0
20230809_1338120713	0	168156	0.06061	0.42478	0.1654	0.246725	9.7857075	0.397232	336.142	1.749	-1.794	0	0.455	88.8	32.767891	111.640862	4	21	32.767891	111.640859	0	0	0	0	0	0	0	0	6.94E+218	0	0
20230809_1338120720	0	168157	0.08498	0.42107	0.16613	0.31188	9.7856894	0.458635	336.142	1.749	-1.794	0	0.455	88.8	32.767891	111.640862	4	21	32.767891	111.640859	0	0	0	0	0	0	0	0	6.94E+218	0	0
20230809_1338120731	0	168158	0.10931	0.41762	0.16601	0.3119	9.7857704	0.397049	336.142	1.749	-1.794	0	0.455	88.8	32.767891	111.640862	4	21	32.767891	111.640859	0	0	0	0	0	0	0	0	6.94E+218	0	0
20230809_1338120740	0	168159	0.13236	0.41296	0.16665	0.311925	9.7270765	0.45849	336.142	1.749	-1.794	0	0.455	88.8	32.767891	111.640862	4	21	32.767891	111.640859	0	0	0	0	0	0	0	0	6.94E+218	0	0
20230809_1338120749	0	168160	0.15597	0.40828	0.16545	0.3119	9.7857704	0.397049	336.142	1.749	-1.794	0	0.455	88.8	32.767891	111.640862	4	21	32.767891	111.640859	0	0	0	0	0	0	0	0	6.94E+218	0	0
20230809_1338120759	0	168161	0.17871	0.40256	0.16608	0.31188	9.7856894	0.458635	336.142	1.749	-1.794	0	0.455	88.8	32.767891	111.640862	4	21	32.767891	111.640859	0	0	0	0	0	0	0	0	6.94E+218	0	0
20230809_1338120768	0	168162	0.20131	0.39667	0.1637	0.3119	9.7857704	0.397049	336.142	1.749	-1.794	0	0.455	88.8	32.767891	111.640862	4	21	32.767891	111.640859	0	0	0	0	0	0	0	0	6.94E+218	0	0
20230809_1338120779	0	168163	0.22401	0.39039	0.16417	0.31188	9.7856894	0.458635	336.142	1.749	-1.794	0	0.455	88.8	32.767891	111.640862	4	21	32.767891	111.640859	0	0	0	0	0	0	0	0	6.94E+218	0	0
20230809_1338120788	0	168164	0.2456	0.38398	0.16128	0.246725	9.7857075	0.397232	336.142	1.749	-1.794	0	0.449	88.8	32.767891	111.640862	4	21	32.767891	111.640859	0	0	0	0	0	0	0	0	6.94E+218	0	0
20230809_1338120801	0	168165	0.26784	0.37638	0.16064	0.3119	9.7857704	0.397049	336.142	1.749	-1.794	0	0.449	88.8	32.767891	111.640862	4	21	32.767891	111.640859	0	0	0	0	0	0	0	0	6.94E+218	0	0
20230809_1338120808	0	168166	0.28949	0.36928	0.15789	0.31188	9.7856894	0.458635	336.142	1.749	-1.794	0	0.449	88.8	32.767891	111.640862	4	21	32.767891	111.640859	0	0	0	0	0	0	0	0	6.94E+218	0	0
20230809_1338120820	0	168167	0.31168	0.36152	0.15546	0.3119	9.7857704	0.397049	336.142	1.749	-1.794	0	0.449	88.8	32.767891	111.640862	4	21	32.767891	111.640859	0	0	0	0	0	0	0	0	6.94E+218	0	0
20230809_1338120829	0	168168	0.33232	0.35322	0.15345	0.3119	9.7857704	0.397049	336.142	1.749	-1.794	0	0.449	88.8	32.767891	111.640862	4	21	32.767891	111.640859	0	0	0	0	0	0	0	0	6.94E+218	0	0
20230809_1338120843	0	168169	0.35718	0.34439	0.14908	0.31188	9.7856894	0.458635	336.142	1.749	-1.794	0	0.449	88.8	32.767891	111.640862	4	21	32.767891	111.640859	0	0	0	0	0	0	0	0	6.94E+218	0	0
20230809_1338120850	0	168170	0.37442	0.33636	0.14842	0.3119	9.7857704	0.397049	336.142	1.749	-1.794	0	0.449	88.8	32.767891	111.640862	4	21	32.767891	111.640859	0	0	0	0	0	0	0	0	6.94E+218	0	0
20230809_1338120860	0	168171	0.39914	0.32687	0.14279	0.3119	9.7857704	0.397049	336.142	1.749	-1.794	0	0.449	88.8	32.767891	111.640862	4	21	32.767891	111.640859	0	0	0	0	0	0	0	0	6.94E+218	0	0
20230809_1338120873	0	168172	0.42433	0.31774	0.13878	0.3119	9.7857704	0.397049	336.142	1.749	-1.794	0	0.449	88.8	32.767891	111.640862	4	21	32.767891	111.640859	0	0	0	0	0	0	0	0	6.94E+218	0	0
20230809_1338120879	0	168173	0.44753	0.30931	0.13228	0.311835	9.8443012	0.458781	336.142	1.749	-1.794	0	0.449	88.8	32.767891	111.640862	4	21	32.767891	111.640859	0	0	0	0	0	0	0	0	6.94E+218	0	0
20230809_1338120889	0	168174	0.46979	0.29926	0.13118	0.3119	9.7857704	0.397049	336.142	1.749	-1.794	0	0.449	88.8	32.767891	111.640862	4	21	32.767891	111.640859	0	0	0	0	0	0	0	0	6.94E+218	0	0
20230809_1338120900	0	168175	0.4939	0.28934	0.12251	0.246725	9.7857075	0.397232	336.142	1.749	-1.794	0	0.449	88.8	32.767891	111.640862	4	21	32.767891	111.640859	0	0	0	0	0	0	0	0	6.94E+218	0	0
20230809_1338120910	0	168176	0.52264	0.27974	0.12087	0.3119	9.7857704	0.397049	336.142	1.749	-1.794	0	0.449	88.8	32.767891	111.640862	4	21	32.767891	111.640859	0	0	0	0	0	0	0	0	6.94E+218	0	0
20230809_1338120920	0	168177	0.5443	0.27035	0.11147	0.31188	9.7856894	0.458635	336.142	1.749	-1.794	0	0.449	88.8	32.767891	111.640862	4	21	32.767891	111.640859	0	0	0	0	0	0	0	0	6.94E+218	0	0
20230809_1338120931	0	168178	0.57102	0.25994	0.10611	0.3119	9.7857704	0.397049	336.142	1.749	-1.794	0	0.449	88.8	32.767891	111.640862	4	21	32.767891	111.640859	0	0	0	0	0	0	0	0	6.94E+218	0	0
20230809_1338120940	0	168179	0.5963	0.24993	0.09916	0.3119	9.7857704	0.397049	336.142	1.749	-1.794	0	0.449	88.8	32.767891	111.640862	4	21	32.767891	111.640859	0	0	0	0	0	0	0	0	6.94E+218	0	0
20230809_1338120951	0	168180	0.62785	0.24111	0.0929	0.3119	9.7857704	0.397049	336.142	1.749	-1.794	0	0.442	88.8	32.767891	111.640862	4	21	32.767891	111.640859	0	0	0	0	0	0	0	0	6.94E+218	0	0
20230809_1338120960	0	168181	0.64964	0.23037	0.08464	0.3119	9.7857704	0.397049	336.142	1.749	-1.794	0	0.442	88.8	32.767891	111.640862	4	21	32.767891	111.640859	0	0	0	0	0	0	0	0	6.94E+218	0	0
20230809_1338120969	0	168182	0.68446	0.221	0.07768	0.3119	9.7857704	0.397049	336.142	1.749	-1.794	0	0.442	88.8	32.767891	111.640862	4	21	32.767891	111.640859	0	0	0	0	0	0	0	0	6.94E+218	0	0
20230809_1338120979	0	168183	0.71092	0.21054	0.07023	0.311835	9.8443012	0.458781	336.142	1.749	-1.794	0	0.442	88.8	32.767891	111.640862	4	21	32.767891	111.640859	0	0	0	0	0	0	0	0	6.94E+218	0	0
20230809_1338120989	0	168184	0.74047	0.20094	0.06368	0.3119	9.7857704	0.397049	336.142	1.749	-1.794	0	0.442	88.8	32.767891	111.640862	4	21	32.767891	111.640859	0	0	0	0	0	0	0	0	6.94E+218	0	0
20230809_1338130018	0	168185	0.7674	0.19197	0.05145	0.3119	9.7857704	0.397049	336.142	1.749	-1.794	0	0.442	88.8	32.767891	111.640862	4	21	32.767891	111.640859	0	0	0	0	0	0	0	0	6.94E+218	0	0
20230809_1338130020	0	168186	0.80172	0.18161	0.04477	0.3119	9.7857704	0.397049	336.142	1.749	-1.794	0	0.442	88.8	32.767891	111.640862	4	21	32.767891	111.640859	0	0	0	0	0	0	0	0	6.94E+218	0	0
20230809_1338130022	0	168187	0.83109	0.17287	0.03364	0.3119	9.7857704	0.397049	336.142	1.749	-1.794	0	0.442	88.8	32.767891	111.640862	4	21	32.767891	111.640859	0	0	0	0	0	0	0	0	6.94E+218	0	0
20230809_1338130030	0	168188	0.86351	0.164	0.02687	0.3119	9.7857704	0.397049	336.142	1.749	-1.794	0	0.442	88.8	32.767891	111.640862	4	21	32.767891	111.640859	0	0	0	0	0	0	0	0	6.94E+218	0	0
20230809_1338130044	0	168189	0.89497	0.15451	0.01626	0.3119	9.7857704	0.397049	336.142	1.749	-1.794	0	0.442	88.8	32.767891	111.640862	4	21	32.767891	111.640859	0	0	0	0	0	0	0	0	6.94E+218	0	0
20230809_1338130054	0	168190	0.92882	0.14597	0.00719	0.311854	9.8443823	0.397194	187.647	1.994	-3.901	0	0.442	88.8	32.767891	111.640862	4	21	32.767891	111.640859	0	0	0	0	0	0	0	0	6.94E+218	0	0
20230809_1338130061	0	168191	0.96038	0.13769	-0.00217	0.3119	9.7857704	0.397049	187.647	1.994	-3.901	0	0.442	88.8	32.767891	111.640862	4	21	32.767891	111.640859	0	0	0	0	0	0	0	0	6.94E+218	0	0
20230809_1338130071	0	168192	0.99247	0.12913	-0.01366	0.3119	9.7857704	0.397049	187.647	1.994	-3.901	0	0.442	88.8	32.767891	111.640862	4	21	32.767891	111.640859	0	0	0	0	0	0	0	0	6.94E+218	0	0
20230809_1338130079	0	168193	1.02714	0.12092	-0.02355	0.3119	9.7857704	0.397049	187.647	1.994	-3.901	0	0.442	88.8	32.767891	111.640862	4	21	32.767891	111.640859	0	0	0	0	0	0	0	0	6.94E+218	0	0
20230809_1338130089	0	168194	1.0613	0.11398	-0.03568	0.3119	9.7857704	0.397049	187.647	1.994	-3.901	0	0.442	88.8	32.767891	111.640862	4	21	32.767891	111.640859	0	0	0	0	0	0	0	0	6.94E+218	0	0
20230809_1338130115	0	168195	1.09291	0.10652	-0.04612	0.3119	9.7857704	0.397049	187.647	1.994	-3.901	0	0.442	88.8	32.767891	111.640862	4	21	32.767891	111.640859	0	0	0	0	0	0	0	0	6.94E+218	0	0
20230809_1338130120	0	168196	1.12616	0.09994	-0.05568	0.311854	9.8443823	0.397194	187.647	1.994	-3.901	0	0.442	88.8	32.767891	111.640862	4	21	32.767891	111.640859	0	0	0	0	0	0	0	0	6.94E+218	0	0
20230809_1338130122	0	168197	1.15907	0.09325	-0.06701	0.3119	9.7857704	0.397049	187.647	1.994	-3.901	0	0.442	88.8	32.767891	111.640862	4	21	32.767891	111.640859	0	0	0	0	0	0	0	0	6.94E+218	0	0
20230809_1338130129	0	168198	1.19291	0.08658	-0.07681	0.3119	9.7857704	0.397049	187.647	1.994	-3.901	0	0.45	88.8	32.767891	111.640862	4	21	32.767891	111.640859	0	0	0	0	0	0	0	0	6.94E+218	0	0
20230809_1338130140	0	168199	1.22641	0.08147	-0.09119	0.3119	9.7857704	0.397049	187.647	1.994	-3.901	0	0.45	88.8	32.767891	111.640862	4	21	32.767891	111.640859	0	0	0	0	0	0	0	0	6.94E+218	0	0
20230809_1338130149	0	168200	1.2585	0.07603	-0.10142	0.3119	9.7857704	0.397049	187.647	1.994	-3.901	0	0.45	88.8	32.767891	111.640862	4	21	32.767891	111.640859	0	0	0	0	0	0	0	0	6.94E+218	0	0
20230809_1338130162	0	168201	1.29017	0.07101	-0.1141	0.3119	9.7857704	0.397049	187.647	1.994	-3.901	0	0.45	88.8	32.767891	111.640862	4	21	32.767891	111.640859	0	0	0	0	0	0	0	0	6.94E+218	0	0
20230809_1338130170	0	168202	1.32217	0.06762	-0.12548	0.311874	9.8444633	0.335608	187.647	1.994	-3.901	0	0.45	88.8	32.767891	111.640862	4	21	32.767891	111.640859	0	0	0	0	0	0	0	0	6.94E+218	0	0
20230809_1338130181	0	168203	1.35163	0.06253	-0.13745	0.3119	9.7857704	0.397049	187.647	1.994	-3.901	0	0.45	88.8	32.767891	111.640862	4	21	32.767891	111.640859	0	0	0	0	0	0	0	0	6.94E+218	0	0
20230809_1338130189	0	168204	1.38172	0.05932	-0.14881	0.3119	9.7857704	0.397049	187.647	1.994	-3.901	0	0.45	88.8	32.767891	111.640862	4	21	32.767891	111.640859	0	0	0	0	0	0	0	0	6.94E+218	0	0
20230809_1338130217	0	168205	1.41355	0.05675	-0.1603	0.3119	9.7857704	0.397049	187.647	1.994	-3.901	0	0.45	88.8	32.767891	111.640862	4	21	32.767891	111.640859	0	0	0	0	0	0	0	0	6.94E+218	0	0
20230809_1338130219	0	168206	1.4424	0.05432	-0.17251	0.3119	9.7857704	0.397049	187.647	1.994	-3.901	0	0.45	88.8	32.767891	111.640862	4	21	32.767891	111.640859	0	0	0	0	0	0	0	0	6.94E+218	0	0
20230809_1338130221	0	168207	1.46813	0.05245	-0.18466	0.31192	9.7858496	0.335462	187.647	1.994	-3.901	0	0.45	88.8	32.767891	111.640862	4	21	32.767891	111.640859	0	0	0	0	0	0	0	0	6.94E+218	0	0
20230809_1338130233	0	168208	1.49806	0.05081	-0.1968	0.3119	9.7857704	0.397049	187.647	1.994	-3.901	0	0.45	88.8	32.767891	111.640862	4	21	32.767891	111.640859	0	0	0	0	0	0	0	0	6.94E+218	0	0
20230809_1338130241	0	168209	1.52344	0.04959	-0.209	0.3119	9.7857704	0.397049	187.647	1.994	-3.901	0	0.45	88.8	32.767891	111.640862	4	21	32.767891	111.640859	0	0	0	0	0	0	0	0	6.94E+218	0	0
20230809_1338130249	0	168210	1.54977	0.04918	-0.22003	0.311854	9.8443823	0.397194	187.647	1.994	-3.901	0	0.45	88.8	32.767891	111.640862	4	21	32.767891	111.640859	0	0	0	0	0	0	0	0	6.94E+218	0	0
20230809_1338130261	0	168211	1.5732	0.04947	-0.23135	0.31192	9.7858496	0.335462	187.647	1.994	-3.901	0	0.45	88.8	32.767891	111.640862	4	21	32.767891	111.640859	0	0	0	0	0	0	0	0	6.94E+218	0	0
20230809_1338130270	0	168212	1.59803	0.04957	-0.24262	0.246725	9.7857075	0.397232	187.647	1.994	-3.901	0	0.45	88.8	32.767891	111.640862	4	21	32.767891	111.640859	0	0	0	0	0	0	0	0	6.94E+218	0	0
20230809_1338130284	0	168213	1.61831	0.05082	-0.25387	0.31192	9.7858496	0.335462	187.647	1.994	-3.901	0	0.456	88.8	32.767891	111.640862	4	21	32.767891	111.640859	0	0	0	0	0	0	0	0	6.94E+218	0	0
20230809_1338130289	0	168214	1.64048	0.05226	-0.26489	0.3119	9.7857704	0.397049	187.647	1.994	-3.901	0	0.456	88.8	32.767891	111.640862	4	21	32.767891	111.640859	0	0	0	0	0	0	0	0	6.94E+218	0	0
20230809_1338130299	0	168215	1.66291	0.05387	-0.2754	0.3119	9.7857704	0.397049	187.647	1.994	-3.901	0	0.456	88.8	32.767891	111.640862	4	21	32.767891	111.640859	0	0	0	0	0	0	0	0	6.94E+218	0	0
20230809_1338130310	0	168216	1.68097	0.05675	-0.28657	0.31192	9.7858496	0.335462	187.647	1.994	-3.901	0	0.456	88.8	32.767891	111.640862	4	21	32.767891	111.640859	0	0	0	0	0	0	0	0	6.94E+218	0	0
20230809_1338130321	0	168217	1.69985	0.05956	-0.29658	0.3119	9.7857704	0.397049	187.647	1.994	-3.901	0	0.456	88.8	32.767891	111.640862	4	21	32.767891	111.640859	0	0	0	0	0	0	0	0	6.94E+218	0	0
20230809_1338130332	0	168218	1.71522	0.06245	-0.30643	0.31192	9.7858496	0.335462	187.647	1.994	-3.901	0	0.456	88.8	32.767891	111.640862	4	21	32.767891	111.640859	0	0	0	0	0	0	0	0	6.94E+218	0	0
20230809_1338130338	0	168219	1.73036	0.0668	-0.31566	0.31192	9.7858496	0.335462	187.647	1.994	-3.901	0	0.456	88.8	32.767891	111.640862	4	21	32.767891	111.640859	0	0	0	0	0	0	0	0	6.94E+218	0	0
20230809_1338130350	0	168220	1.74645	0.0706	-0.32578	0.3119	9.7857704	0.397049	187.647	1.994	-3.901	0	0.456	88.8	32.767891	111.640862	4	21	32.767891	111.640859	0	0	0	0	0	0	0	0	6.94E+218	0	0
20230809_1338130360	0	168221	1.76008	0.0759	-0.33383	0.31192	9.7858496	0.335462	187.647	1.994	-3.901	0	0.456	88.8	32.767891	111.640862	4	21	32.767891	111.640859	0	0	0	0	0	0	0	0	6.94E+218	0	0
20230809_1338130370	0	168222	1.7736	0.0803	-0.3428	0.3119	9.7857704	0.397049	187.647	1.994	-3.901	0	0.456	88.8	32.767891	111.640862	4	21	32.767891	111.640859	0	0	0	0	0	0	0	0	6.94E+218	0	0
20230809_1338130385	0	168223	1.78422	0.08673	-0.35052	0.31192	9.7858496	0.335462	187.647	1.994	-3.901	0	0.456	88.8	32.767891	111.640862	4	21	32.767891	111.640859	0	0	0	0	0	0	0	0	6.94E+218	0	0
20230809_1338130391	0	168224	1.79435	0.09183	-0.35899	0.246745	9.7857876	0.335645	187.647	1.994	-3.901	0	0.456	88.8	32.767891	111.640862	4	21	32.767891	111.640859	0	0	0	0	0	0	0	0	6.94E+218	0	0
20230809_1338130400	0	168225	1.80239	0.09833	-0.36579	0.31192	9.7858496	0.335462	187.647	1.994	-3.901	0	0.456	88.8	32.767891	111.640862	4	21	32.767891	111.640859	0	0	0	0	0	0	0	0	6.94E+218	0	0
20230809_1338130410	0	168226	1.80994	0.10479	-0.3733	0.31192	9.7858496	0.335462	187.647	1.994	-3.901	0	0.456	88.8	32.767891	111.640862	4	21	32.767891	111.640859	0	0	0	0	0	0	0	0	6.94E+218	0	0
20230809_1338130420	0	168227	1.8188	0.11162	-0.3798	0.311945	9.7271566	0.396903	187.647	1.994	-3.901	0	0.456	88.8	32.767891	111.640862	4	21	32.767891	111.640859	0	0	0	0	0	0	0	0	6.94E+218	0	0
20230809_1338130430	0	168228	1.82324	0.11946	-0.38493	0.31192	9.7858496	0.335462	187.647	1.994	-3.901	0	0.456	88.8	32.767891	111.640862	4	21	32.767891	111.640859	0	0	0	0	0	0	0	0	6.94E+218	0	0
20230809_1338130440	0	168229	1.83016	0.12678	-0.39084	0.31192	9.7858496	0.335462	187.647	1.994	-3.901	0	0.456	88.8	32.767891	111.640862	4	21	32.767891	111.640859	0	0	0	0	0	0	0	0	6.94E+218	0	0
20230809_1338130450	0	168230	1.8314	0.13464	-0.39479	0.31192	9.7858496	0.335462	187.647	1.994	-3.901	0	0.453	88.8	32.767891	111.640862	4	21	32.767891	111.640859	0	0	0	0	0	0	0	0	6.94E+218	0	0
20230809_1338130459	0	168231	1.83669	0.14274	-0.40071	0.246745	9.7857876	0.335645	187.647	1.994	-3.901	0	0.453	88.8	32.767891	111.640862	4	21	32.767891	111.640859	0	0	0	0	0	0	0	0	6.94E+218	0	0
20230809_1338130469	0	168232	1.83681	0.15138	-0.40284	0.31194	9.7859306	0.273876	187.647	1.994	-3.901	0	0.453	88.8	32.767891	111.640862	4	21	32.767891	111.640859	0	0	0	0	0	0	0	0	6.94E+218	0	0
20230809_1338130479	0	168233	1.83844	0.15967	-0.40808	0.311965	9.7272377	0.335317	187.647	1.994	-3.901	0	0.453	88.8	32.767891	111.640862	4	21	32.767891	111.640859	0	0	0	0	0	0	0	0	6.94E+218	0	0
20230809_1338130490	0	168234	1.84088	0.16883	-0.40959	0.31192	9.7858496	0.335462	187.647	1.994	-3.901	0	0.453	88.8	32.767891	111.640862	4	21	32.767891	111.640859	0	0	0	0	0	0	0	0	6.94E+218	0	0
20230809_1338130500	0	168235	1.84012	0.17774	-0.41256	0.31192	9.7858496	0.335462	187.647	1.994	-3.901	0	0.453	88.8	32.767891	111.640862	4	21	32.767891	111.640859	0	0	0	0	0	0	0	0	6.94E+218	0	0
20230809_1338130509	0	168236	1.84031	0.18707	-0.41335	0.31194	9.7859306	0.273876	187.647	1.994	-3.901	0	0.453	88.8	32.767891	111.640862	4	21	32.767891	111.640859	0	0	0	0	0	0	0	0	6.94E+218	0	0
20230809_1338130520	0	168237	1.83673	0.19611	-0.41461	0.24679	9.7271757	0.3355	187.647	1.994	-3.901	0	0.453	88.8	32.767891	111.640862	4	21	32.767891	111.640859	0	0	0	0	0	0	0	0	6.94E+218	0	0
20230809_1338130537	0	168238	1.83542	0.20548	-0.41465	0.31192	9.7858496	0.335462	187.647	1.994	-3.901	0	0.453	88.8	32.767891	111.640862	4	21	32.767891	111.640859	0	0	0	0	0	0	0	0	6.94E+218	0	0
20230809_1338130540	0	168239	1.83455	0.21543	-0.41485	0.31194	9.7859306	0.273876	187.647	1.994	-3.901	0	0.453	88.8	32.767891	111.640862	4	21	32.767891	111.640859	0	0	0	0	0	0	0	0	6.94E+218	0	0
20230809_1338130553	0	168240	1.83138	0.22517	-0.41353	0.311965	9.7272377	0.335317	187.647	1.994	-3.901	0	0.453	88.8	32.767891	111.640862	4	21	32.767891	111.640859	0	0	0	0	0	0	0	0	6.94E+218	0	0
20230809_1338130559	0	168241	1.82797	0.23461	-0.41326	0.31194	9.7859306	0.273876	187.647	1.994	-3.901	0	0.453	88.8	32.767891	111.640862	4	21	32.767891	111.640859	0	0	0	0	0	0	0	0	6.94E+218	0	0
20230809_1338130570	0	168242	1.82308	0.24483	-0.41045	0.24681	9.7272558	0.273913	187.647	1.994	-3.901	0	0.453	88.8	32.767891	111.640862	4	21	32.767891	111.640859	0	0	0	0	0	0	0	0	6.94E+218	0	0
20230809_1338130584	0	168243	1.81895	0.25406	-0.40817	0.31192	9.7858496	0.335462	187.647	1.994	-3.901	0	0.453	88.8	32.767891	111.640862	4	21	32.767891	111.640859	0	0	0	0	0	0	0	0	6.94E+218	0	0
20230809_1338130589	0	168244	1.81243	0.26372	-0.40429	0.31194	9.7859306	0.273876	187.647	1.994	-3.901	0	0.453	88.8	32.767891	111.640862	4	21	32.767891	111.640859	0	0	0	0	0	0	0	0	6.94E+218	0	0
20230809_1338130603	0	168245	1.80682	0.27357	-0.40083	0.311985	9.7273188	0.27373	187.647	1.994	-3.901	0	0.453	88.8	32.767891	111.640862	4	21	32.767891	111.640859	0	0	0	0	0	0	0	0	6.94E+218	0	0
20230809_1338130612	0	168246	1.80242	0.28296	-0.39618	0.31194	9.7859306	0.273876	187.647	1.994	-3.901	0	0.456	88.8	32.767891	111.640862	4	21	32.767891	111.640859	0	0	0	0	0	0	0	0	6.94E+218	0	0
20230809_1338130619	0	168247	1.79372	0.293	-0.39123	0.24681	9.7272558	0.273913	187.647	1.994	-3.901	0	0.456	88.8	32.767891	111.640862	4	21	32.767891	111.640859	0	0	0	0	0	0	0	0	6.94E+218	0	0
20230809_1338130629	0	168248	1.78747	0.30211	-0.38642	0.31194	9.7859306	0.273876	187.647	1.994	-3.901	0	0.456	88.8	32.767891	111.640862	4	21	32.767891	111.640859	0	0	0	0	0	0	0	0	6.94E+218	0	0
20230809_1338130642	0	168249	1.77771	0.31148	-0.37969	0.311985	9.7273188	0.27373	187.647	1.994	-3.901	0	0.456	88.8	32.767891	111.640862	4	21	32.767891	111.640859	0	0	0	0	0	0	0	0	6.94E+218	0	0
20230809_1338130663	0	168250	1.77062	0.32026	-0.37409	0.31194	9.7859306	0.273876	187.647	1.994	-3.901	0	0.456	88.8	32.767891	111.640862	4	21	32.767891	111.640859	0	0	0	0	0	0	0	0	6.94E+218	0	0
20230809_1338130677	0	168251	1.75981	0.32917	-0.36587	0.24681	9.7272558	0.273913	187.647	1.994	-3.901	0	0.456	88.8	32.767891	111.640862	4	21	32.767891	111.640859	0	0	0	0	0	0	0	0	6.94E+218	0	0
20230809_1338130683	0	168252	1.74931	0.33808	-0.35895	0.312005	9.7273989	0.212144	187.647	1.994	-3.901	0	0.456	88.8	32.767891	111.640862	4	21	32.767891	111.640859	0	0	0	0	0	0	0	0	6.94E+218	0	0
20230809_1338130684	0	168253	1.74074	0.34621	-0.35008	0.31194	9.7859306	0.273876	187.647	1.994	-3.901	0	0.456	88.8	32.767891	111.640862	4	21	32.767891	111.640859	0	0	0	0	0	0	0	0	6.94E+218	0	0
20230809_1338130701	0	168254	1.72717	0.35441	-0.34199	0.311985	9.7273188	0.27373	187.647	1.994	-3.901	0	0.456	88.8	32.767891	111.640862	4	21	32.767891	111.640859	0	0	0	0	0	0	0	0	6.94E+218	0	0
20230809_1338130723	0	168255	1.71811	0.3618	-0.33261	0.246784	9.7859488	0.212472	187.647	1.994	-3.901	0	0.456	88.8	32.767891	111.640862	4	21	32.767891	111.640859	0	0	0	0	0	0	0	0	6.94E+218	0	0
20230809_1338130725	0	168256	1.70288	0.36958	-0.3234	0.311985	9.7273188	0.27373	187.647	1.994	-3.901	0	0.456	88.8	32.767891	111.640862	4	21	32.767891	111.640859	0	0	0	0	0	0	0	0	6.94E+218	0	0
20230809_1338130727	0	168257	1.6906	0.37712	-0.31337	0.312005	9.7273989	0.212144	187.647	1.994	-3.901	0	0.456	88.8	32.767891	111.640862	4	21	32.767891	111.640859	0	0	0	0	0	0	0	0	6.94E+218	0	0
20230809_1338130734	0	168258	1.6778	0.38361	-0.30301	0.246784	9.7859488	0.212472	187.647	1.994	-3.901	0	0.456	88.8	32.767891	111.640862	4	21	32.767891	111.640859	0	0	0	0	0	0	0	0	6.94E+218	0	0
20230809_1338130740	0	168259	1.66229	0.39035	-0.29244	0.311985	9.7273188	0.27373	187.647	1.994	-3.901	0	0.456	88.8	32.767891	111.640862	4	21	32.767891	111.640859	0	0	0	0	0	0	0	0	6.94E+218	0	0
20230809_1338130749	0	168260	1.64914	0.3961	-0.28104	0.312005	9.7273989	0.212144	187.647	1.994	-3.901	0	0.456	88.8	32.767891	111.640862	4	21	32.767891	111.640859	0	0	0	0	0	0	0	0	6.94E+218	0	0
20230809_1338130760	0	168261	1.63173	0.40145	-0.27	0.311959	9.7860117	0.212289	187.647	1.994	-3.901	0	0.456	88.8	32.767891	111.640862	4	21	32.767891	111.640859	0	0	0	0	0	0	0	0	6.94E+218	0	0
20230809_1338130771	0	168262	1.61842	0.40687	-0.25811	0.24683	9.7273369	0.212326	187.647	1.994	-3.901	0	0.456	88.8	32.767891	111.640862	4	21	32.767891	111.640859	0	0	0	0	0	0	0	0	6.94E+218	0	0
20230809_1338130780	0	168263	1.60068	0.412	-0.24632	0.312005	9.7273989	0.212144	187.647	1.994	-3.901	0	0.447	88.8	32.767891	111.640862	4	21	32.767891	111.640859	0	0	0	0	0	0	0	0	6.94E+218	0	0
20230809_1338130790	0	168264	1.58361	0.416	-0.2336	0.312005	9.7273989	0.212144	187.647	1.994	-3.901	0	0.447	88.8	32.767891	111.640862	4	21	32.767891	111.640859	0	0	0	0	0	0	0	0	6.94E+218	0	0
20230809_1338130800	0	168265	1.56726	0.42042	-0.22157	0.246784	9.7859488	0.212472	187.647	1.994	-3.901	0	0.447	88.8	32.767891	111.640862	4	21	32.767891	111.640859	0	0	0	0	0	0	0	0	6.94E+218	0	0
20230809_1338130810	0	168266	1.54785	0.42284	-0.20862	0.312005	9.7273989	0.212144	187.647	1.994	-3.901	0	0.447	88.8	32.767891	111.640862	4	21	32.767891	111.640859	0	0	0	0	0	0	0	0	6.94E+218	0	0
20230809_1338130818	0	168267	1.53201	0.42646	-0.19563	0.312025	9.7274799	0.150557	187.647	1.994	-3.901	0	0.447	88.8	32.767891	111.640862	4	21	32.767891	111.640859	0	0	0	0	0	0	0	0	6.94E+218	0	0
20230809_1338130829	0	168268	1.5123	0.42924	-0.18237	0.24683	9.7273369	0.212326	187.647	1.994	-3.901	0	0.447	88.8	32.767891	111.640862	4	21	32.767891	111.640859	0	0	0	0	0	0	0	0	6.94E+218	0	0
20230809_1338130839	0	168269	1.49373	0.4304	-0.16883	0.311959	9.7860117	0.212289	187.647	1.994	-3.901	0	0.447	88.8	32.767891	111.640862	4	21	32.767891	111.640859	0	0	0	0	0	0	0	0	6.94E+218	0	0
20230809_1338130851	0	168270	1.4729	0.43209	-0.15531	0.312025	9.7274799	0.150557	187.647	1.994	-3.901	0	0.447	88.8	32.767891	111.640862	4	21	32.767891	111.640859	0	0	0	0	0	0	0	0	6.94E+218	0	0
20230809_1338130862	0	168271	1.4542	0.43253	-0.14142	0.24683	9.7273369	0.212326	187.647	1.994	-3.901	0	0.447	88.8	32.767891	111.640862	4	21	32.767891	111.640859	0	0	0	0	0	0	0	0	6.94E+218	0	0
20230809_1338130870	0	168272	1.4347	0.43304	-0.12759	0.312025	9.7274799	0.150557	187.647	1.994	-3.901	0	0.447	88.8	32.767891	111.640862	4	21	32.767891	111.640859	0	0	0	0	0	0	0	0	6.94E+218	0	0
20230809_1338130883	0	168273	1.41286	0.43255	-0.11354	0.311959	9.7860117	0.212289	187.647	1.994	-3.901	0	0.447	88.8	32.767891	111.640862	4	21	32.767891	111.640859	0	0	0	0	0	0	0	0	6.94E+218	0	0
20230809_1338130890	0	168274	1.3936	0.43217	-0.09921	0.24685	9.7274179	0.15074	187.647	1.994	-3.901	0	0.447	88.8	32.767891	111.640862	4	21	32.767891	111.640859	0	0	0	0	0	0	0	0	6.94E+218	0	0
20230809_1338130900	0	168275	1.37149	0.4306	-0.08514	0.312025	9.7274799	0.150557	187.647	1.994	-3.901	0	0.447	88.8	32.767891	111.640862	4	21	32.767891	111.640859	0	0	0	0	0	0	0	0	6.94E+218	0	0
20230809_1338130911	0	168276	1.34967	0.4282	-0.07044	0.24683	9.7273369	0.212326	187.647	1.994	-3.901	0	0.447	88.8	32.767891	111.640862	4	21	32.767891	111.640859	0	0	0	0	0	0	0	0	6.94E+218	0	0
20230809_1338130919	0	168277	1.3295	0.42622	-0.05639	0.312025	9.7274799	0.150557	187.647	1.994	-3.901	0	0.447	88.8	32.767891	111.640862	4	21	32.767891	111.640859	0	0	0	0	0	0	0	0	6.94E+218	0	0
20230809_1338130929	0	168278	1.30647	0.42263	-0.0412	0.312025	9.7274799	0.150557	187.647	1.994	-3.901	0	0.447	88.8	32.767891	111.640862	4	21	32.767891	111.640859	0	0	0	0	0	0	0	0	6.94E+218	0	0
20230809_1338130939	0	168279	1.28638	0.41914	-0.02733	0.246804	9.7860298	0.150885	187.647	1.994	-3.901	0	0.447	88.8	32.767891	111.640862	4	21	32.767891	111.640859	0	0	0	0	0	0	0	0	6.94E+218	0	0
20230809_1338130950	0	168280	1.26315	0.41504	-0.01235	0.312025	9.7274799	0.150557	187.647	1.994	-3.901	0	0.44	88.8	32.767891	111.640862	4	21	32.767891	111.640859	0	0	0	0	0	0	0	0	6.94E+218	0	0
20230809_1338130960	0	168281	1.24195	0.40988	0.002	0.312025	9.7274799	0.150557	187.647	1.994	-3.901	0	0.44	88.8	32.767891	111.640862	4	21	32.767891	111.640859	0	0	0	0	0	0	0	0	6.94E+218	0	0
20230809_1338130969	0	168282	1.21794	0.40519	0.01625	0.24685	9.7274179	0.15074	187.647	1.994	-3.901	0	0.44	88.8	32.767891	111.640862	4	21	32.767891	111.640859	0	0	0	0	0	0	0	0	6.94E+218	0	0
20230809_1338130978	0	168283	1.19517	0.39918	0.03115	0.312025	9.7274799	0.150557	187.647	1.994	-3.901	0	0.44	88.8	32.767891	111.640862	4	21	32.767891	111.640859	0	0	0	0	0	0	0	0	6.94E+218	0	0
20230809_1338130989	0	168284	1.17448	0.39334	0.04454	0.246824	9.7861109	0.089299	187.647	1.994	-3.901	0	0.44	88.8	32.767891	111.640862	4	21	32.767891	111.640859	0	0	0	0	0	0	0	0	6.94E+218	0	0
20230809_1338140016	0	168285	1.15046	0.38627	0.05952	0.312025	9.7274799	0.150557	187.647	1.994	-3.901	0	0.44	88.8	32.767891	111.640862	4	21	32.767891	111.640859	0	0	0	0	0	0	0	0	6.94E+218	0	0
20230809_1338140017	0	168286	1.13018	0.37919	0.07289	0.312025	9.7274799	0.150557	187.647	1.994	-3.901	0	0.44	88.8	32.767891	111.640862	4	21	32.767891	111.640859	0	0	0	0	0	0	0	0	6.94E+218	0	0
20230809_1338140021	0	168287	1.10616	0.37188	0.0875	0.24685	9.7274179	0.15074	187.647	1.994	-3.901	0	0.44	88.8	32.767891	111.640862	4	21	32.767891	111.640859	0	0	0	0	0	0	0	0	6.94E+218	0	0
20230809_1338140030	0	168288	1.08519	0.3635	0.10083	0.311999	9.7861729	0.089116	187.647	1.994	-3.901	0	0.44	88.8	32.767891	111.640862	4	21	32.767891	111.640859	0	0	0	0	0	0	0	0	6.94E+218	0	0
20230809_1338140039	0	168289	1.0621	0.35532	0.11417	0.312025	9.7274799	0.150557	187.647	1.994	-3.901	0	0.44	88.8	32.767891	111.640862	4	21	32.767891	111.640859	0	0	0	0	0	0	0	0	6.94E+218	0	0
20230809_1338140051	0	168290	1.04135	0.34703	0.12774	0.246869	9.7274981	0.089153	186.064	1.6	-1.783	0	0.44	88.8	32.767891	111.640862	4	21	32.767891	111.640859	0	0	0	0	0	0	0	0	6.94E+218	0	0
20230809_1338140064	0	168291	1.01679	0.33729	0.14048	0.312025	9.7274799	0.150557	186.064	1.6	-1.783	0	0.44	88.8	32.767891	111.640862	4	21	32.767891	111.640859	0	0	0	0	0	0	0	0	6.94E+218	0	0
20230809_1338140069	0	168292	0.99526	0.32821	0.15323	0.246824	9.7861109	0.089299	186.064	1.6	-1.783	0	0.44	88.8	32.767891	111.640862	4	21	32.767891	111.640859	0	0	0	0	0	0	0	0	6.94E+218	0	0
20230809_1338140080	0	168293	0.97582	0.31887	0.165	0.312025	9.7274799	0.150557	186.064	1.6	-1.783	0	0.44	88.8	32.767891	111.640862	4	21	32.767891	111.640859	0	0	0	0	0	0	0	0	6.94E+218	0	0
20230809_1338140089	0	168294	0.95419	0.30929	0.17873	0.312045	9.727561	0.08897	186.064	1.6	-1.783	0	0.44	88.8	32.767891	111.640862	4	21	32.767891	111.640859	0	0	0	0	0	0	0	0	6.94E+218	0	0
20230809_1338140116	0	168295	0.93003	0.2985	0.18854	0.24685	9.7274179	0.15074	186.064	1.6	-1.783	0	0.44	88.8	32.767891	111.640862	4	21	32.767891	111.640859	0	0	0	0	0	0	0	0	6.94E+218	0	0
20230809_1338140118	0	168296	0.90997	0.28824	0.20305	0.311999	9.7861729	0.089116	186.064	1.6	-1.783	0	0.445	88.8	32.767891	111.640862	4	21	32.767891	111.640859	0	0	0	0	0	0	0	0	6.94E+218	0	0
20230809_1338140120	0	168297	0.88956	0.27783	0.21103	0.312045	9.727561	0.08897	186.064	1.6	-1.783	0	0.445	88.8	32.767891	111.640862	4	21	32.767891	111.640859	0	0	0	0	0	0	0	0	6.94E+218	0	0
20230809_1338140128	0	168298	0.86765	0.26753	0.22456	0.246869	9.7274981	0.089153	186.064	1.6	-1.783	0	0.445	88.8	32.767891	111.640862	4	21	32.767891	111.640859	0	0	0	0	0	0	0	0	6.94E+218	0	0
20230809_1338140140	0	168299	0.84511	0.25632	0.2325	0.311979	9.7860918	0.150702	186.064	1.6	-1.783	0	0.445	88.8	32.767891	111.640862	4	21	32.767891	111.640859	0	0	0	0	0	0	0	0	6.94E+218	0	0
20230809_1338140150	0	168300	0.82473	0.24546	0.24489	0.312045	9.727561	0.08897	186.064	1.6	-1.783	0	0.445	88.8	32.767891	111.640862	4	21	32.767891	111.640859	0	0	0	0	0	0	0	0	6.94E+218	0	0
20230809_1338140161	0	168301	0.80325	0.23442	0.2528	0.246824	9.7861109	0.089299	186.064	1.6	-1.783	0	0.445	88.8	32.767891	111.640862	4	21	32.767891	111.640859	0	0	0	0	0	0	0	0	6.94E+218	0	0
20230809_1338140171	0	168302	0.78171	0.22377	0.26335	0.312045	9.727561	0.08897	186.064	1.6	-1.783	0	0.445	88.8	32.767891	111.640862	4	21	32.767891	111.640859	0	0	0	0	0	0	0	0	6.94E+218	0	0
20230809_1338140178	0	168303	0.76117	0.21246	0.27185	0.246824	9.7861109	0.089299	186.064	1.6	-1.783	0	0.445	88.8	32.767891	111.640862	4	21	32.767891	111.640859	0	0	0	0	0	0	0	0	6.94E+218	0	0
20230809_1338140189	0	168304	0.73874	0.20176	0.28039	0.312025	9.7274799	0.150557	186.064	1.6	-1.783	0	0.445	88.8	32.767891	111.640862	4	21	32.767891	111.640859	0	0	0	0	0	0	0	0	6.94E+218	0	0
20230809_1338140215	0	168305	0.71817	0.1908	0.2891	0.312045	9.727561	0.08897	186.064	1.6	-1.783	0	0.445	88.8	32.767891	111.640862	4	21	32.767891	111.640859	0	0	0	0	0	0	0	0	6.94E+218	0	0
20230809_1338140217	0	168306	0.69529	0.18005	0.29592	0.246824	9.7861109	0.089299	186.064	1.6	-1.783	0	0.445	88.8	32.767891	111.640862	4	21	32.767891	111.640859	0	0	0	0	0	0	0	0	6.94E+218	0	0
20230809_1338140224	0	168307	0.67364	0.169	0.30369	0.311999	9.7861729	0.089116	186.064	1.6	-1.783	0	0.445	88.8	32.767891	111.640862	4	21	32.767891	111.640859	0	0	0	0	0	0	0	0	6.94E+218	0	0
20230809_1338140229	0	168308	0.65047	0.15861	0.3097	0.312045	9.727561	0.08897	186.064	1.6	-1.783	0	0.445	88.8	32.767891	111.640862	4	21	32.767891	111.640859	0	0	0	0	0	0	0	0	6.94E+218	0	0
20230809_1338140240	0	168309	0.62914	0.14811	0.31708	0.246824	9.7861109	0.089299	186.064	1.6	-1.783	0	0.445	88.8	32.767891	111.640862	4	21	32.767891	111.640859	0	0	0	0	0	0	0	0	6.94E+218	0	0
20230809_1338140250	0	168310	0.60663	0.13788	0.32237	0.312045	9.727561	0.08897	186.064	1.6	-1.783	0	0.445	88.8	32.767891	111.640862	4	21	32.767891	111.640859	0	0	0	0	0	0	0	0	6.94E+218	0	0
20230809_1338140258	0	168311	0.58285	0.12791	0.32847	0.311999	9.7861729	0.089116	186.064	1.6	-1.783	0	0.445	88.8	32.767891	111.640862	4	21	32.767891	111.640859	0	0	0	0	0	0	0	0	6.94E+218	0	0
20230809_1338140268	0	168312	0.56045	0.1185	0.33316	0.246824	9.7861109	0.089299	186.064	1.6	-1.783	0	0.445	88.8	32.767891	111.640862	4	21	32.767891	111.640859	0	0	0	0	0	0	0	0	6.94E+218	0	0
20230809_1338140280	0	168313	0.53556	0.10876	0.33846	0.312045	9.727561	0.08897	186.064	1.6	-1.783	0	0.445	88.8	32.767891	111.640862	4	21	32.767891	111.640859	0	0	0	0	0	0	0	0	6.94E+218	0	0
20230809_1338140288	0	168314	0.5118	0.09937	0.34211	0.311999	9.7861729	0.089116	186.064	1.6	-1.783	0	0.437	88.8	32.767891	111.640862	4	21	32.767891	111.640859	0	0	0	0	0	0	0	0	6.94E+218	0	0
20230809_1338140302	0	168315	0.48593	0.09077	0.34651	0.246824	9.7861109	0.089299	186.064	1.6	-1.783	0	0.437	88.8	32.767891	111.640862	4	21	32.767891	111.640859	0	0	0	0	0	0	0	0	6.94E+218	0	0
20230809_1338140309	0	168316	0.46241	0.0819	0.34965	0.312045	9.727561	0.08897	186.064	1.6	-1.783	0	0.437	88.8	32.767891	111.640862	4	21	32.767891	111.640859	0	0	0	0	0	0	0	0	6.94E+218	0	0
20230809_1338140321	0	168317	0.43699	0.074	0.3531	0.246824	9.7861109	0.089299	186.064	1.6	-1.783	0	0.437	88.8	32.767891	111.640862	4	21	32.767891	111.640859	0	0	0	0	0	0	0	0	6.94E+218	0	0
20230809_1338140328	0	168318	0.41029	0.06543	0.35601	0.311999	9.7861729	0.089116	186.064	1.6	-1.783	0	0.437	88.8	32.767891	111.640862	4	21	32.767891	111.640859	0	0	0	0	0	0	0	0	6.94E+218	0	0
20230809_1338140345	0	168319	0.38563	0.05874	0.35845	0.311999	9.7861729	0.089116	186.064	1.6	-1.783	0	0.437	88.8	32.767891	111.640862	4	22	32.767891	111.640859	0	0	0	0	0	0	0	0	6.94E+218	0	0
20230809_1338140350	0	168320	0.35735	0.0511	0.3609	0.246824	9.7861109	0.089299	186.064	1.6	-1.783	0	0.437	88.8	32.767891	111.640862	4	22	32.767891	111.640859	0	0	0	0	0	0	0	0	6.94E+218	0	0
20230809_1338140361	0	168321	0.33149	0.0442	0.36271	0.312045	9.727561	0.08897	186.064	1.6	-1.783	0	0.437	88.8	32.767891	111.640862	4	22	32.767891	111.640859	0	0	0	0	0	0	0	0	6.94E+218	0	0
20230809_1338140368	0	168322	0.30377	0.03833	0.36461	0.311999	9.7861729	0.089116	186.064	1.6	-1.783	0	0.437	88.8	32.767891	111.640862	4	22	32.767891	111.640859	0	0	0	0	0	0	0	0	6.94E+218	0	0
20230809_1338140379	0	168323	0.27585	0.03206	0.36604	0.311999	9.7861729	0.089116	186.064	1.6	-1.783	0	0.437	88.8	32.767891	111.640862	4	22	32.767891	111.640859	0	0	0	0	0	0	0	0	6.94E+218	0	0
20230809_1338140393	0	168324	0.24852	0.02696	0.36745	0.246824	9.7861109	0.089299	186.064	1.6	-1.783	0	0.437	88.8	32.767891	111.640862	4	22	32.767891	111.640859	0	0	0	0	0	0	0	0	6.94E+218	0	0
20230809_1338140407	0	168325	0.22013	0.02148	0.36806	0.311999	9.7861729	0.089116	186.064	1.6	-1.783	0	0.437	88.8	32.767891	111.640862	4	22	32.767891	111.640859	0	0	0	0	0	0	0	0	6.94E+218	0	0
20230809_1338140410	0	168326	0.19113	0.01656	0.3693	0.311999	9.7861729	0.089116	186.064	1.6	-1.783	0	0.437	88.8	32.767891	111.640862	4	22	32.767891	111.640859	0	0	0	0	0	0	0	0	6.94E+218	0	0
20230809_1338140419	0	168327	0.1618	0.01217	0.36888	0.246824	9.7861109	0.089299	186.064	1.6	-1.783	0	0.437	88.8	32.767891	111.640862	4	22	32.767891	111.640859	0	0	0	0	0	0	0	0	6.94E+218	0	0
20230809_1338140430	0	168328	0.13309	0.00832	0.37002	0.311999	9.7861729	0.089116	186.064	1.6	-1.783	0	0.437	88.8	32.767891	111.640862	4	22	32.767891	111.640859	0	0	0	0	0	0	0	0	6.94E+218	0	0
20230809_1338140441	0	168329	0.10431	0.00496	0.3693	0.311999	9.7861729	0.089116	186.064	1.6	-1.783	0	0.437	88.8	32.767891	111.640862	4	22	32.767891	111.640859	0	0	0	0	0	0	0	0	6.94E+218	0	0
20230809_1338140450	0	168330	0.07357	0.00183	0.36982	0.246824	9.7861109	0.089299	186.064	1.6	-1.783	0	0.437	88.8	32.767891	111.640862	4	22	32.767891	111.640859	0	0	0	0	0	0	0	0	6.94E+218	0	0
20230809_1338140460	0	168331	0.04345	-0.00103	0.36894	0.311999	9.7861729	0.089116	186.064	1.6	-1.783	0	0.437	88.8	32.767891	111.640862	4	22	32.767891	111.640859	0	0	0	0	0	0	0	0	6.94E+218	0	0
20230809_1338140473	0	168332	0.01359	-0.00318	0.36883	0.311999	9.7861729	0.089116	186.064	1.6	-1.783	0	0.434	88.8	32.767891	111.640862	4	22	32.767891	111.640859	0	0	0	0	0	0	0	0	6.94E+218	0	0
20230809_1338140480	0	168333	-0.01708	-0.0048	0.36816	0.246824	9.7861109	0.089299	186.064	1.6	-1.783	0	0.434	88.8	32.767891	111.640862	4	22	32.767891	111.640859	0	0	0	0	0	0	0	0	6.94E+218	0	0
20230809_1338140490	0	168334	-0.04775	-0.00641	0.36653	0.311999	9.7861729	0.089116	186.064	1.6	-1.783	0	0.434	88.8	32.767891	111.640862	4	22	32.767891	111.640859	0	0	0	0	0	0	0	0	6.94E+218	0	0
20230809_1338140501	0	168335	-0.07862	-0.00753	0.36646	0.311999	9.7861729	0.089116	186.064	1.6	-1.783	0	0.434	88.8	32.767891	111.640862	4	22	32.767891	111.640859	0	0	0	0	0	0	0	0	6.94E+218	0	0
20230809_1338140510	0	168336	-0.10967	-0.00829	0.36448	0.311999	9.7861729	0.089116	186.064	1.6	-1.783	0	0.434	88.8	32.767891	111.640862	4	22	32.767891	111.640859	0	0	0	0	0	0	0	0	6.94E+218	0	0
20230809_1338140524	0	168337	-0.14225	-0.00863	0.36417	0.246759	9.8446417	0.151031	186.064	1.6	-1.783	0	0.434	88.8	32.767891	111.640862	4	22	32.767891	111.640859	0	0	0	0	0	0	0	0	6.94E+218	0	0
20230809_1338140530	0	168338	-0.17333	-0.00816	0.3616	0.311999	9.7861729	0.089116	186.064	1.6	-1.783	0	0.434	88.8	32.767891	111.640862	4	22	32.767891	111.640859	0	0	0	0	0	0	0	0	6.94E+218	0	0
20230809_1338140542	0	168339	-0.20611	-0.00786	0.36094	0.311999	9.7861729	0.089116	186.064	1.6	-1.783	0	0.434	88.8	32.767891	111.640862	4	22	32.767891	111.640859	0	0	0	0	0	0	0	0	6.94E+218	0	0
20230809_1338140551	0	168340	-0.23844	-0.00748	0.35903	0.246824	9.7861109	0.089299	186.064	1.6	-1.783	0	0.434	88.8	32.767891	111.640862	4	22	32.767891	111.640859	0	0	0	0	0	0	0	0	6.94E+218	0	0
20230809_1338140562	0	168341	-0.27146	-0.00639	0.35705	0.311999	9.7861729	0.089116	186.064	1.6	-1.783	0	0.434	88.8	32.767891	111.640862	4	22	32.767891	111.640859	0	0	0	0	0	0	0	0	6.94E+218	0	0
20230809_1338140570	0	168342	-0.30466	-0.00514	0.35556	0.311999	9.7861729	0.089116	186.064	1.6	-1.783	0	0.434	88.8	32.767891	111.640862	4	22	32.767891	111.640859	0	0	0	0	0	0	0	0	6.94E+218	0	0
20230809_1338140581	0	168343	-0.33856	-0.00344	0.35311	0.311934	9.8447046	0.150848	186.064	1.6	-1.783	0	0.434	88.8	32.767891	111.640862	4	22	32.767891	111.640859	0	0	0	0	0	0	0	0	6.94E+218	0	0
20230809_1338140589	0	168344	-0.37237	-0.00158	0.35195	0.246824	9.7861109	0.089299	186.064	1.6	-1.783	0	0.434	88.8	32.767891	111.640862	4	22	32.767891	111.640859	0	0	0	0	0	0	0	0	6.94E+218	0	0
20230809_1338140601	0	168345	-0.40677	0.00063	0.34929	0.311999	9.7861729	0.089116	186.064	1.6	-1.783	0	0.434	88.8	32.767891	111.640862	4	22	32.767891	111.640859	0	0	0	0	0	0	0	0	6.94E+218	0	0
20230809_1338140612	0	168346	-0.44115	0.00298	0.34768	0.311999	9.7861729	0.089116	186.064	1.6	-1.783	0	0.445	88.8	32.767891	111.640862	4	22	32.767891	111.640859	0	0	0	0	0	0	0	0	6.94E+218	0	0
20230809_1338140619	0	168347	-0.47665	0.00555	0.3453	0.311954	9.8447847	0.089261	186.064	1.6	-1.783	0	0.445	88.8	32.767891	111.640862	4	22	32.767891	111.640859	0	0	0	0	0	0	0	0	6.94E+218	0	0
20230809_1338140629	0	168348	-0.5119	0.00877	0.34285	0.246804	9.7860298	0.150885	186.064	1.6	-1.783	0	0.445	88.8	32.767891	111.640862	4	22	32.767891	111.640859	0	0	0	0	0	0	0	0	6.94E+218	0	0
20230809_1338140640	0	168349	-0.54701	0.01148	0.34125	0.311999	9.7861729	0.089116	186.064	1.6	-1.783	0	0.445	88.8	32.767891	111.640862	4	22	32.767891	111.640859	0	0	0	0	0	0	0	0	6.94E+218	0	0
20230809_1338140651	0	168350	-0.58331	0.0151	0.33908	0.311979	9.7860918	0.150702	186.064	1.6	-1.783	0	0.445	88.8	32.767891	111.640862	4	22	32.767891	111.640859	0	0	0	0	0	0	0	0	6.94E+218	0	0
20230809_1338140661	0	168351	-0.61908	0.01875	0.33674	0.311954	9.8447847	0.089261	186.064	1.6	-1.783	0	0.445	88.8	32.767891	111.640862	4	22	32.767891	111.640859	0	0	0	0	0	0	0	0	6.94E+218	0	0
20230809_1338140670	0	168352	-0.65486	0.02278	0.3348	0.311999	9.7861729	0.089116	186.064	1.6	-1.783	0	0.445	88.8	32.767891	111.640862	4	22	32.767891	111.640859	0	0	0	0	0	0	0	0	6.94E+218	0	0
20230809_1338140678	0	168353	-0.69042	0.02687	0.33207	0.246804	9.7860298	0.150885	186.064	1.6	-1.783	0	0.445	88.8	32.767891	111.640862	4	22	32.767891	111.640859	0	0	0	0	0	0	0	0	6.94E+218	0	0
20230809_1338140696	0	168354	-0.72614	0.03097	0.33026	0.311954	9.8447847	0.089261	186.064	1.6	-1.783	0	0.445	88.8	32.767891	111.640862	4	22	32.767891	111.640859	0	0	0	0	0	0	0	0	6.94E+218	0	0
20230809_1338140711	0	168355	-0.76228	0.03555	0.32773	0.311979	9.7860918	0.150702	186.064	1.6	-1.783	0	0.445	88.8	32.767891	111.640862	4	22	32.767891	111.640859	0	0	0	0	0	0	0	0	6.94E+218	0	0
20230809_1338140713	0	168356	-0.79718	0.03959	0.32579	0.311999	9.7861729	0.089116	186.064	1.6	-1.783	0	0.445	88.8	32.767891	111.640862	4	22	32.767891	111.640859	0	0	0	0	0	0	0	0	6.94E+218	0	0
20230809_1338140745	0	168357	-0.8334	0.04439	0.32321	0.311979	9.7860918	0.150702	186.064	1.6	-1.783	0	0.445	88.8	32.767891	111.640862	4	22	32.767891	111.640859	0	0	0	0	0	0	0	0	6.94E+218	0	0
20230809_1338140747	0	168358	-0.86861	0.04952	0.32086	0.246779	9.8447227	0.089444	186.064	1.6	-1.783	0	0.445	88.8	32.767891	111.640862	4	22	32.767891	111.640859	0	0	0	0	0	0	0	0	6.94E+218	0	0
20230809_1338140748	0	168359	-0.90292	0.05398	0.31853	0.311979	9.7860918	0.150702	186.064	1.6	-1.783	0	0.445	88.8	32.767891	111.640862	4	22	32.767891	111.640859	0	0	0	0	0	0	0	0	6.94E+218	0	0
20230809_1338140773	0	168360	-0.93759	0.0598	0.31539	0.311934	9.8447046	0.150848	186.064	1.6	-1.783	0	0.44	88.8	32.767891	111.640862	4	22	32.767891	111.640859	0	0	0	0	0	0	0	0	6.94E+218	0	0
20230809_1338140782	0	168361	-0.97204	0.06459	0.31323	0.311979	9.7860918	0.150702	186.064	1.6	-1.783	0	0.44	88.8	32.767891	111.640862	4	22	32.767891	111.640859	0	0	0	0	0	0	0	0	6.94E+218	0	0
20230809_1338140784	0	168362	-1.00548	0.06987	0.31117	0.311999	9.7861729	0.089116	186.064	1.6	-1.783	0	0.44	88.8	32.767891	111.640862	4	22	32.767891	111.640859	0	0	0	0	0	0	0	0	6.94E+218	0	0
20230809_1338140785	0	168363	-1.03863	0.07552	0.30803	0.311934	9.8447046	0.150848	186.064	1.6	-1.783	0	0.44	88.8	32.767891	111.640862	4	22	32.767891	111.640859	0	0	0	0	0	0	0	0	6.94E+218	0	0
20230809_1338140790	0	168364	-1.07155	0.08044	0.30645	0.246804	9.7860298	0.150885	186.064	1.6	-1.783	0	0.44	88.8	32.767891	111.640862	4	22	32.767891	111.640859	0	0	0	0	0	0	0	0	6.94E+218	0	0
20230809_1338140800	0	168365	-1.10263	0.08635	0.30231	0.311934	9.8447046	0.150848	186.064	1.6	-1.783	0	0.44	88.8	32.767891	111.640862	4	22	32.767891	111.640859	0	0	0	0	0	0	0	0	6.94E+218	0	0
20230809_1338140810	0	168366	-1.13444	0.09128	0.3006	0.311979	9.7860918	0.150702	186.064	1.6	-1.783	0	0.44	88.8	32.767891	111.640862	4	22	32.767891	111.640859	0	0	0	0	0	0	0	0	6.94E+218	0	0
20230809_1338140824	0	168367	-1.16597	0.09688	0.29653	0.311979	9.7860918	0.150702	186.064	1.6	-1.783	0	0.44	88.8	32.767891	111.640862	4	22	32.767891	111.640859	0	0	0	0	0	0	0	0	6.94E+218	0	0
20230809_1338140830	0	168368	-1.19464	0.10264	0.29398	0.311934	9.8447046	0.150848	186.064	1.6	-1.783	0	0.44	88.8	32.767891	111.640862	4	22	32.767891	111.640859	0	0	0	0	0	0	0	0	6.94E+218	0	0
20230809_1338140840	0	168369	-1.22532	0.10753	0.29035	0.311979	9.7860918	0.150702	186.064	1.6	-1.783	0	0.44	88.8	32.767891	111.640862	4	22	32.767891	111.640859	0	0	0	0	0	0	0	0	6.94E+218	0	0
20230809_1338140849	0	168370	-1.25307	0.11304	0.28695	0.311934	9.8447046	0.150848	186.064	1.6	-1.783	0	0.44	88.8	32.767891	111.640862	4	22	32.767891	111.640859	0	0	0	0	0	0	0	0	6.94E+218	0	0
20230809_1338140860	0	168371	-1.28114	0.11851	0.28389	0.311979	9.7860918	0.150702	186.064	1.6	-1.783	0	0.44	88.8	32.767891	111.640862	4	22	32.767891	111.640859	0	0	0	0	0	0	0	0	6.94E+218	0	0
20230809_1338140870	0	168372	-1.30664	0.12362	0.2797	0.246759	9.8446417	0.151031	186.064	1.6	-1.783	0	0.44	88.8	32.767891	111.640862	4	22	32.767891	111.640859	0	0	0	0	0	0	0	0	6.94E+218	0	0
20230809_1338140882	0	168373	-1.33203	0.12864	0.27621	0.311979	9.7860918	0.150702	186.064	1.6	-1.783	0	0.44	88.8	32.767891	111.640862	4	22	32.767891	111.640859	0	0	0	0	0	0	0	0	6.94E+218	0	0
20230809_1338140889	0	168374	-1.35857	0.13326	0.27164	0.311914	9.8446236	0.212434	186.064	1.6	-1.783	0	0.44	88.8	32.767891	111.640862	4	22	32.767891	111.640859	0	0	0	0	0	0	0	0	6.94E+218	0	0
20230809_1338140900	0	168375	-1.38045	0.13847	0.26676	0.311979	9.7860918	0.150702	186.064	1.6	-1.783	0	0.44	88.8	32.767891	111.640862	4	22	32.767891	111.640859	0	0	0	0	0	0	0	0	6.94E+218	0	0
20230809_1338140909	0	168376	-1.40494	0.143	0.2632	0.311934	9.8447046	0.150848	186.064	1.6	-1.783	0	0.44	88.8	32.767891	111.640862	4	22	32.767891	111.640859	0	0	0	0	0	0	0	0	6.94E+218	0	0
20230809_1338140919	0	168377	-1.42471	0.14753	0.25753	0.311959	9.7860117	0.212289	186.064	1.6	-1.783	0	0.44	88.8	32.767891	111.640862	4	22	32.767891	111.640859	0	0	0	0	0	0	0	0	6.94E+218	0	0
20230809_1338140929	0	168378	-1.44504	0.1516	0.25337	0.311934	9.8447046	0.150848	186.064	1.6	-1.783	0	0.44	88.8	32.767891	111.640862	4	22	32.767891	111.640859	0	0	0	0	0	0	0	0	6.94E+218	0	0
20230809_1338140940	0	168379	-1.46637	0.15536	0.24733	0.311914	9.8446236	0.212434	186.064	1.6	-1.783	0	0.44	88.8	32.767891	111.640862	4	22	32.767891	111.640859	0	0	0	0	0	0	0	0	6.94E+218	0	0
20230809_1338140949	0	168380	-1.4824	0.15973	0.24246	0.311979	9.7860918	0.150702	186.064	1.6	-1.783	0	0.44	88.8	32.767891	111.640862	4	22	32.767891	111.640859	0	0	0	0	0	0	0	0	6.94E+218	0	0
20230809_1338140959	0	168381	-1.50087	0.16357	0.23634	0.311914	9.8446236	0.212434	186.064	1.6	-1.783	0	0.443	88.8	32.767891	111.640862	4	22	32.767891	111.640859	0	0	0	0	0	0	0	0	6.94E+218	0	0
20230809_1338140969	0	168382	-1.51546	0.16688	0.23039	0.311959	9.7860117	0.212289	186.064	1.6	-1.783	0	0.443	88.8	32.767891	111.640862	4	22	32.767891	111.640859	0	0	0	0	0	0	0	0	6.94E+218	0	0
20230809_1338140979	0	168383	-1.53067	0.17033	0.22405	0.311934	9.8447046	0.150848	186.064	1.6	-1.783	0	0.443	88.8	32.767891	111.640862	4	22	32.767891	111.640859	0	0	0	0	0	0	0	0	6.94E+218	0	0
20230809_1338140990	0	168384	-1.54351	0.17314	0.21783	0.246739	9.8445616	0.212617	186.064	1.6	-1.783	0	0.443	88.8	32.767891	111.640862	4	22	32.767891	111.640859	0	0	0	0	0	0	0	0	6.94E+218	0	0
20230809_1338150016	0	168385	-1.55553	0.17533	0.21084	0.311959	9.7860117	0.212289	186.064	1.6	-1.783	0	0.443	88.8	32.767891	111.640862	4	22	32.767891	111.640859	0	0	0	0	0	0	0	0	6.94E+218	0	0
20230809_1338150019	0	168386	-1.56818	0.17855	0.20468	0.311914	9.8446236	0.212434	186.064	1.6	-1.783	0	0.443	88.8	32.767891	111.640862	4	22	32.767891	111.640859	0	0	0	0	0	0	0	0	6.94E+218	0	0
20230809_1338150020	0	168387	-1.57721	0.18052	0.19625	0.311914	9.8446236	0.212434	186.064	1.6	-1.783	0	0.443	88.8	32.767891	111.640862	4	22	32.767891	111.640859	0	0	0	0	0	0	0	0	6.94E+218	0	0
20230809_1338150029	0	168388	-1.58742	0.18292	0.19084	0.311959	9.7860117	0.212289	186.064	1.6	-1.783	0	0.443	88.8	32.767891	111.640862	4	22	32.767891	111.640859	0	0	0	0	0	0	0	0	6.94E+218	0	0
20230809_1338150039	0	168389	-1.59418	0.18449	0.18103	0.311914	9.8446236	0.212434	186.064	1.6	-1.783	0	0.443	88.8	32.767891	111.640862	4	22	32.767891	111.640859	0	0	0	0	0	0	0	0	6.94E+218	0	0
20230809_1338150053	0	168390	-1.60247	0.18608	0.17544	0.311914	9.8446236	0.212434	183.984	1.877	-2.583	0	0.443	88.8	32.767891	111.640862	4	22	32.767891	111.640859	0	0	0	0	0	0	0	0	6.94E+218	0	0
20230809_1338150069	0	168391	-1.60683	0.18745	0.16538	0.311959	9.7860117	0.212289	183.984	1.877	-2.583	0	0.443	88.8	32.767891	111.640862	4	22	32.767891	111.640859	0	0	0	0	0	0	0	0	6.94E+218	0	0
20230809_1338150072	0	168392	-1.61151	0.18831	0.15895	0.311914	9.8446236	0.212434	183.984	1.877	-2.583	0	0.443	88.8	32.767891	111.640862	4	22	32.767891	111.640859	0	0	0	0	0	0	0	0	6.94E+218	0	0
20230809_1338150084	0	168393	-1.61674	0.18932	0.14924	0.311914	9.8446236	0.212434	183.984	1.877	-2.583	0	0.443	88.8	32.767891	111.640862	4	22	32.767891	111.640859	0	0	0	0	0	0	0	0	6.94E+218	0	0
20230809_1338150091	0	168394	-1.61721	0.18971	0.1411	0.311914	9.8446236	0.212434	183.984	1.877	-2.583	0	0.443	88.8	32.767891	111.640862	4	22	32.767891	111.640859	0	0	0	0	0	0	0	0	6.94E+218	0	0
20230809_1338150117	0	168395	-1.62021	0.19026	0.13221	0.31194	9.7859306	0.273876	183.984	1.877	-2.583	0	0.443	88.8	32.767891	111.640862	4	22	32.767891	111.640859	0	0	0	0	0	0	0	0	6.94E+218	0	0
20230809_1338150117	0	168396	-1.6185	0.1902	0.12231	0.311914	9.8446236	0.212434	183.984	1.877	-2.583	0	0.451	88.8	32.767891	111.640862	4	22	32.767891	111.640859	0	0	0	0	0	0	0	0	6.94E+218	0	0
20230809_1338150120	0	168397	-1.61794	0.19014	0.11404	0.311914	9.8446236	0.212434	183.984	1.877	-2.583	0	0.451	88.8	32.767891	111.640862	4	22	32.767891	111.640859	0	0	0	0	0	0	0	0	6.94E+218	0	0
20230809_1338150130	0	168398	-1.61713	0.18953	0.1038	0.311894	9.8445435	0.274021	183.984	1.877	-2.583	0	0.451	88.8	32.767891	111.640862	4	22	32.767891	111.640859	0	0	0	0	0	0	0	0	6.94E+218	0	0
20230809_1338150138	0	168399	-1.61242	0.18934	0.09444	0.311914	9.8446236	0.212434	183.984	1.877	-2.583	0	0.451	88.8	32.767891	111.640862	4	22	32.767891	111.640859	0	0	0	0	0	0	0	0	6.94E+218	0	0
20230809_1338150150	0	168400	-1.61001	0.18838	0.08398	0.31194	9.7859306	0.273876	183.984	1.877	-2.583	0	0.451	88.8	32.767891	111.640862	4	22	32.767891	111.640859	0	0	0	0	0	0	0	0	6.94E+218	0	0
20230809_1338150161	0	168401	-1.60341	0.18778	0.0744	0.311914	9.8446236	0.212434	183.984	1.877	-2.583	0	0.451	88.8	32.767891	111.640862	4	22	32.767891	111.640859	0	0	0	0	0	0	0	0	6.94E+218	0	0
20230809_1338150171	0	168402	-1.59822	0.18677	0.06373	0.311894	9.8445435	0.274021	183.984	1.877	-2.583	0	0.451	88.8	32.767891	111.640862	4	22	32.767891	111.640859	0	0	0	0	0	0	0	0	6.94E+218	0	0
20230809_1338150181	0	168403	-1.58967	0.18536	0.05357	0.311894	9.8445435	0.274021	183.984	1.877	-2.583	0	0.451	88.8	32.767891	111.640862	4	22	32.767891	111.640859	0	0	0	0	0	0	0	0	6.94E+218	0	0
20230809_1338150190	0	168404	-1.58252	0.18356	0.04279	0.246739	9.8445616	0.212617	183.984	1.877	-2.583	0	0.451	88.8	32.767891	111.640862	4	22	32.767891	111.640859	0	0	0	0	0	0	0	0	6.94E+218	0	0
20230809_1338150216	0	168405	-1.57479	0.18217	0.03245	0.31194	9.7859306	0.273876	183.984	1.877	-2.583	0	0.451	88.8	32.767891	111.640862	4	22	32.767891	111.640859	0	0	0	0	0	0	0	0	6.94E+218	0	0
20230809_1338150218	0	168406	-1.56345	0.18061	0.02095	0.311894	9.8445435	0.274021	183.984	1.877	-2.583	0	0.451	88.8	32.767891	111.640862	4	22	32.767891	111.640859	0	0	0	0	0	0	0	0	6.94E+218	0	0
20230809_1338150219	0	168407	-1.5541	0.17914	0.01072	0.311894	9.8445435	0.274021	183.984	1.877	-2.583	0	0.451	88.8	32.767891	111.640862	4	22	32.767891	111.640859	0	0	0	0	0	0	0	0	6.94E+218	0	0
20230809_1338150230	0	168408	-1.54163	0.17707	-0.00101	0.311914	9.8446236	0.212434	183.984	1.877	-2.583	0	0.451	88.8	32.767891	111.640862	4	22	32.767891	111.640859	0	0	0	0	0	0	0	0	6.94E+218	0	0
20230809_1338150239	0	168409	-1.53089	0.17573	-0.01131	0.311894	9.8445435	0.274021	183.984	1.877	-2.583	0	0.451	88.8	32.767891	111.640862	4	22	32.767891	111.640859	0	0	0	0	0	0	0	0	6.94E+218	0	0
20230809_1338150249	0	168410	-1.51679	0.17316	-0.0231	0.31194	9.7859306	0.273876	183.984	1.877	-2.583	0	0.451	88.8	32.767891	111.640862	4	22	32.767891	111.640859	0	0	0	0	0	0	0	0	6.94E+218	0	0
20230809_1338150259	0	168411	-1.50273	0.17181	-0.03334	0.311894	9.8445435	0.274021	183.984	1.877	-2.583	0	0.451	88.8	32.767891	111.640862	4	22	32.767891	111.640859	0	0	0	0	0	0	0	0	6.94E+218	0	0
20230809_1338150269	0	168412	-1.49044	0.16944	-0.0456	0.311894	9.8445435	0.274021	183.984	1.877	-2.583	0	0.451	88.8	32.767891	111.640862	4	22	32.767891	111.640859	0	0	0	0	0	0	0	0	6.94E+218	0	0
20230809_1338150280	0	168413	-1.4745	0.16753	-0.05578	0.311894	9.8445435	0.274021	183.984	1.877	-2.583	0	0.457	88.8	32.767891	111.640862	4	22	32.767891	111.640859	0	0	0	0	0	0	0	0	6.94E+218	0	0
20230809_1338150289	0	168414	-1.46046	0.16543	-0.06809	0.311874	9.8444633	0.335608	183.984	1.877	-2.583	0	0.457	88.8	32.767891	111.640862	4	22	32.767891	111.640859	0	0	0	0	0	0	0	0	6.94E+218	0	0
20230809_1338150300	0	168415	-1.44369	0.16343	-0.07825	0.31194	9.7859306	0.273876	183.984	1.877	-2.583	0	0.457	88.8	32.767891	111.640862	4	22	32.767891	111.640859	0	0	0	0	0	0	0	0	6.94E+218	0	0
20230809_1338150310	0	168416	-1.42867	0.16146	-0.09029	0.311894	9.8445435	0.274021	183.984	1.877	-2.583	0	0.457	88.8	32.767891	111.640862	4	22	32.767891	111.640859	0	0	0	0	0	0	0	0	6.94E+218	0	0
20230809_1338150324	0	168417	-1.41182	0.15943	-0.10092	0.311894	9.8445435	0.274021	183.984	1.877	-2.583	0	0.457	88.8	32.767891	111.640862	4	22	32.767891	111.640859	0	0	0	0	0	0	0	0	6.94E+218	0	0
20230809_1338150329	0	168418	-1.39529	0.15788	-0.11213	0.311894	9.8445435	0.274021	183.984	1.877	-2.583	0	0.457	88.8	32.767891	111.640862	4	22	32.767891	111.640859	0	0	0	0	0	0	0	0	6.94E+218	0	0
20230809_1338150339	0	168419	-1.38039	0.1558	-0.12359	0.31192	9.7858496	0.335462	183.984	1.877	-2.583	0	0.457	88.8	32.767891	111.640862	4	22	32.767891	111.640859	0	0	0	0	0	0	0	0	6.94E+218	0	0
20230809_1338150348	0	168420	-1.36188	0.15421	-0.13379	0.311894	9.8445435	0.274021	183.984	1.877	-2.583	0	0.457	88.8	32.767891	111.640862	4	22	32.767891	111.640859	0	0	0	0	0	0	0	0	6.94E+218	0	0
20230809_1338150360	0	168421	-1.34706	0.15191	-0.14572	0.246719	9.8444815	0.274204	183.984	1.877	-2.583	0	0.457	88.8	32.767891	111.640862	4	22	32.767891	111.640859	0	0	0	0	0	0	0	0	6.94E+218	0	0
20230809_1338150369	0	168422	-1.32875	0.15066	-0.15513	0.311874	9.8444633	0.335608	183.984	1.877	-2.583	0	0.457	88.8	32.767891	111.640862	4	22	32.767891	111.640859	0	0	0	0	0	0	0	0	6.94E+218	0	0
20230809_1338150380	0	168423	-1.31218	0.14897	-0.16714	0.31194	9.7859306	0.273876	183.984	1.877	-2.583	0	0.457	88.8	32.767891	111.640862	4	22	32.767891	111.640859	0	0	0	0	0	0	0	0	6.94E+218	0	0
20230809_1338150389	0	168424	-1.29819	0.14717	-0.1763	0.311874	9.8444633	0.335608	183.984	1.877	-2.583	0	0.457	88.8	32.767891	111.640862	4	22	32.767891	111.640859	0	0	0	0	0	0	0	0	6.94E+218	0	0
20230809_1338150415	0	168425	-1.27986	0.14576	-0.18804	0.311894	9.8445435	0.274021	183.984	1.877	-2.583	0	0.457	88.8	32.767891	111.640862	4	22	32.767891	111.640859	0	0	0	0	0	0	0	0	6.94E+218	0	0
20230809_1338150417	0	168426	-1.26619	0.14427	-0.19709	0.31192	9.7858496	0.335462	183.984	1.877	-2.583	0	0.457	88.8	32.767891	111.640862	4	22	32.767891	111.640859	0	0	0	0	0	0	0	0	6.94E+218	0	0
20230809_1338150425	0	168427	-1.24985	0.14317	-0.20774	0.311894	9.8445435	0.274021	183.984	1.877	-2.583	0	0.457	88.8	32.767891	111.640862	4	22	32.767891	111.640859	0	0	0	0	0	0	0	0	6.94E+218	0	0
20230809_1338150430	0	168428	-1.23547	0.14219	-0.21746	0.31192	9.7858496	0.335462	183.984	1.877	-2.583	0	0.457	88.8	32.767891	111.640862	4	22	32.767891	111.640859	0	0	0	0	0	0	0	0	6.94E+218	0	0
20230809_1338150441	0	168429	-1.2201	0.14112	-0.22702	0.311874	9.8444633	0.335608	183.984	1.877	-2.583	0	0.457	88.8	32.767891	111.640862	4	22	32.767891	111.640859	0	0	0	0	0	0	0	0	6.94E+218	0	0
20230809_1338150449	0	168430	-1.20609	0.13981	-0.23632	0.311894	9.8445435	0.274021	183.984	1.877	-2.583	0	0.457	88.8	32.767891	111.640862	4	22	32.767891	111.640859	0	0	0	0	0	0	0	0	6.94E+218	0	0
20230809_1338150460	0	168431	-1.1931	0.13882	-0.24499	0.31192	9.7858496	0.335462	183.984	1.877	-2.583	0	0.457	88.8	32.767891	111.640862	4	22	32.767891	111.640859	0	0	0	0	0	0	0	0	6.94E+218	0	0
20230809_1338150469	0	168432	-1.17854	0.13822	-0.25382	0.246699	9.8444004	0.33579	183.984	1.877	-2.583	0	0.457	88.8	32.767891	111.640862	4	22	32.767891	111.640859	0	0	0	0	0	0	0	0	6.94E+218	0	0
20230809_1338150480	0	168433	-1.16676	0.13773	-0.26224	0.31192	9.7858496	0.335462	183.984	1.877	-2.583	0	0.457	88.8	32.767891	111.640862	4	22	32.767891	111.640859	0	0	0	0	0	0	0	0	6.94E+218	0	0
20230809_1338150489	0	168434	-1.15353	0.13698	-0.27035	0.311894	9.8445435	0.274021	183.984	1.877	-2.583	0	0.457	88.8	32.767891	111.640862	4	22	32.767891	111.640859	0	0	0	0	0	0	0	0	6.94E+218	0	0
20230809_1338150500	0	168435	-1.14248	0.13701	-0.27801	0.31192	9.7858496	0.335462	183.984	1.877	-2.583	0	0.457	88.8	32.767891	111.640862	4	22	32.767891	111.640859	0	0	0	0	0	0	0	0	6.94E+218	0	0
20230809_1338150509	0	168436	-1.12972	0.13679	-0.28545	0.311874	9.8444633	0.335608	183.984	1.877	-2.583	0	0.457	88.8	32.767891	111.640862	4	22	32.767891	111.640859	0	0	0	0	0	0	0	0	6.94E+218	0	0
20230809_1338150520	0	168437	-1.11817	0.13665	-0.29199	0.31192	9.7858496	0.335462	183.984	1.877	-2.583	0	0.457	88.8	32.767891	111.640862	4	22	32.767891	111.640859	0	0	0	0	0	0	0	0	6.94E+218	0	0
20230809_1338150536	0	168438	-1.10924	0.1366	-0.29933	0.31192	9.7858496	0.335462	183.984	1.877	-2.583	0	0.457	88.8	32.767891	111.640862	4	22	32.767891	111.640859	0	0	0	0	0	0	0	0	6.94E+218	0	0
20230809_1338150542	0	168439	-1.09771	0.13652	-0.30454	0.311874	9.8444633	0.335608	183.984	1.877	-2.583	0	0.457	88.8	32.767891	111.640862	4	22	32.767891	111.640859	0	0	0	0	0	0	0	0	6.94E+218	0	0
20230809_1338150549	0	168440	-1.08873	0.13735	-0.311	0.31192	9.7858496	0.335462	183.984	1.877	-2.583	0	0.457	88.8	32.767891	111.640862	4	22	32.767891	111.640859	0	0	0	0	0	0	0	0	6.94E+218	0	0
20230809_1338150561	0	168441	-1.07795	0.13745	-0.31601	0.246699	9.8444004	0.33579	183.984	1.877	-2.583	0	0.457	88.8	32.767891	111.640862	4	22	32.767891	111.640859	0	0	0	0	0	0	0	0	6.94E+218	0	0
20230809_1338150569	0	168442	-1.06941	0.13842	-0.32104	0.31192	9.7858496	0.335462	183.984	1.877	-2.583	0	0.457	88.8	32.767891	111.640862	4	22	32.767891	111.640859	0	0	0	0	0	0	0	0	6.94E+218	0	0
20230809_1338150583	0	168443	-1.06165	0.13901	-0.32574	0.31192	9.7858496	0.335462	183.984	1.877	-2.583	0	0.457	88.8	32.767891	111.640862	4	22	32.767891	111.640859	0	0	0	0	0	0	0	0	6.94E+218	0	0
20230809_1338150589	0	168444	-1.05206	0.14006	-0.32942	0.31192	9.7858496	0.335462	183.984	1.877	-2.583	0	0.457	88.8	32.767891	111.640862	4	22	32.767891	111.640859	0	0	0	0	0	0	0	0	6.94E+218	0	0
20230809_1338150602	0	168445	-1.0445	0.14132	-0.33324	0.311874	9.8444633	0.335608	183.984	1.877	-2.583	0	0.457	88.8	32.767891	111.640862	4	22	32.767891	111.640859	0	0	0	0	0	0	0	0	6.94E+218	0	0
20230809_1338150611	0	168446	-1.0358	0.14238	-0.33586	0.31192	9.7858496	0.335462	183.984	1.877	-2.583	0	0.459	88.8	32.767891	111.640862	4	22	32.767891	111.640859	0	0	0	0	0	0	0	0	6.94E+218	0	0
20230809_1338150619	0	168447	-1.02876	0.14362	-0.33895	0.31192	9.7858496	0.335462	183.984	1.877	-2.583	0	0.459	88.8	32.767891	111.640862	4	22	32.767891	111.640859	0	0	0	0	0	0	0	0	6.94E+218	0	0
20230809_1338150629	0	168448	-1.01956	0.14517	-0.34068	0.246725	9.7857075	0.397232	183.984	1.877	-2.583	0	0.459	88.8	32.767891	111.640862	4	22	32.767891	111.640859	0	0	0	0	0	0	0	0	6.94E+218	0	0
20230809_1338150640	0	168449	-1.01261	0.14695	-0.34244	0.311874	9.8444633	0.335608	183.984	1.877	-2.583	0	0.459	88.8	32.767891	111.640862	4	22	32.767891	111.640859	0	0	0	0	0	0	0	0	6.94E+218	0	0
20230809_1338150649	0	168450	-1.00577	0.14865	-0.34356	0.31192	9.7858496	0.335462	183.984	1.877	-2.583	0	0.459	88.8	32.767891	111.640862	4	22	32.767891	111.640859	0	0	0	0	0	0	0	0	6.94E+218	0	0
20230809_1338150659	0	168451	-0.99711	0.15083	-0.34407	0.31192	9.7858496	0.335462	183.984	1.877	-2.583	0	0.459	88.8	32.767891	111.640862	4	22	32.767891	111.640859	0	0	0	0	0	0	0	0	6.94E+218	0	0
20230809_1338150674	0	168452	-0.99061	0.15239	-0.34416	0.3119	9.7857704	0.397049	183.984	1.877	-2.583	0	0.459	88.8	32.767891	111.640862	4	22	32.767891	111.640859	0	0	0	0	0	0	0	0	6.94E+218	0	0
20230809_1338150681	0	168453	-0.982	0.1548	-0.34328	0.31192	9.7858496	0.335462	183.984	1.877	-2.583	0	0.459	88.8	32.767891	111.640862	4	22	32.767891	111.640859	0	0	0	0	0	0	0	0	6.94E+218	0	0
20230809_1338150689	0	168454	-0.97529	0.15709	-0.34258	0.3119	9.7857704	0.397049	183.984	1.877	-2.583	0	0.459	88.8	32.767891	111.640862	4	22	32.767891	111.640859	0	0	0	0	0	0	0	0	6.94E+218	0	0
20230809_1338150700	0	168455	-0.96609	0.15944	-0.34069	0.31192	9.7858496	0.335462	183.984	1.877	-2.583	0	0.459	88.8	32.767891	111.640862	4	22	32.767891	111.640859	0	0	0	0	0	0	0	0	6.94E+218	0	0
20230809_1338150710	0	168456	-0.95742	0.16185	-0.33869	0.246745	9.7857876	0.335645	183.984	1.877	-2.583	0	0.459	88.8	32.767891	111.640862	4	22	32.767891	111.640859	0	0	0	0	0	0	0	0	6.94E+218	0	0
20230809_1338150719	0	168457	-0.95028	0.16418	-0.33593	0.3119	9.7857704	0.397049	183.984	1.877	-2.583	0	0.459	88.8	32.767891	111.640862	4	22	32.767891	111.640859	0	0	0	0	0	0	0	0	6.94E+218	0	0
20230809_1338150729	0	168458	-0.94061	0.16681	-0.33277	0.31192	9.7858496	0.335462	183.984	1.877	-2.583	0	0.459	88.8	32.767891	111.640862	4	22	32.767891	111.640859	0	0	0	0	0	0	0	0	6.94E+218	0	0
20230809_1338150739	0	168459	-0.93266	0.16932	-0.32914	0.3119	9.7857704	0.397049	183.984	1.877	-2.583	0	0.459	88.8	32.767891	111.640862	4	22	32.767891	111.640859	0	0	0	0	0	0	0	0	6.94E+218	0	0
20230809_1338150749	0	168460	-0.92203	0.17191	-0.32466	0.31192	9.7858496	0.335462	183.984	1.877	-2.583	0	0.459	88.8	32.767891	111.640862	4	22	32.767891	111.640859	0	0	0	0	0	0	0	0	6.94E+218	0	0
20230809_1338150761	0	168461	-0.91214	0.17505	-0.32051	0.3119	9.7857704	0.397049	183.984	1.877	-2.583	0	0.459	88.8	32.767891	111.640862	4	22	32.767891	111.640859	0	0	0	0	0	0	0	0	6.94E+218	0	0
20230809_1338150772	0	168462	-0.90298	0.17759	-0.31475	0.31192	9.7858496	0.335462	183.984	1.877	-2.583	0	0.459	88.8	32.767891	111.640862	4	22	32.767891	111.640859	0	0	0	0	0	0	0	0	6.94E+218	0	0
20230809_1338150779	0	168463	-0.89099	0.18059	-0.30926	0.24677	9.7270947	0.397086	183.984	1.877	-2.583	0	0.454	88.8	32.767891	111.640862	4	22	32.767891	111.640859	0	0	0	0	0	0	0	0	6.94E+218	0	0
20230809_1338150788	0	168464	-0.88014	0.18369	-0.30301	0.3119	9.7857704	0.397049	183.984	1.877	-2.583	0	0.454	88.8	32.767891	111.640862	4	22	32.767891	111.640859	0	0	0	0	0	0	0	0	6.94E+218	0	0
20230809_1338150830	0	168465	-0.867	0.18648	-0.29642	0.31192	9.7858496	0.335462	183.984	1.877	-2.583	0	0.454	88.8	32.767891	111.640862	4	22	32.767891	111.640859	0	0	0	0	0	0	0	0	6.94E+218	0	0
20230809_1338150833	0	168466	-0.855	0.18921	-0.28945	0.3119	9.7857704	0.397049	183.984	1.877	-2.583	0	0.454	88.8	32.767891	111.640862	4	22	32.767891	111.640859	0	0	0	0	0	0	0	0	6.94E+218	0	0
20230809_1338150836	0	168467	-0.84124	0.1919	-0.28191	0.3119	9.7857704	0.397049	183.984	1.877	-2.583	0	0.454	88.8	32.767891	111.640862	4	22	32.767891	111.640859	0	0	0	0	0	0	0	0	6.94E+218	0	0
20230809_1338150841	0	168468	-0.82729	0.19447	-0.2741	0.311945	9.7271566	0.396903	183.984	1.877	-2.583	0	0.454	88.8	32.767891	111.640862	4	22	32.767891	111.640859	0	0	0	0	0	0	0	0	6.94E+218	0	0
20230809_1338150842	0	168469	-0.81312	0.19778	-0.26574	0.246745	9.7857876	0.335645	183.984	1.877	-2.583	0	0.454	88.8	32.767891	111.640862	4	22	32.767891	111.640859	0	0	0	0	0	0	0	0	6.94E+218	0	0
20230809_1338150860	0	168470	-0.7973	0.20056	-0.25677	0.3119	9.7857704	0.397049	183.984	1.877	-2.583	0	0.454	88.8	32.767891	111.640862	4	22	32.767891	111.640859	0	0	0	0	0	0	0	0	6.94E+218	0	0
20230809_1338150864	0	168471	-0.78183	0.20329	-0.24819	0.3119	9.7857704	0.397049	183.984	1.877	-2.583	0	0.454	88.8	32.767891	111.640862	4	22	32.767891	111.640859	0	0	0	0	0	0	0	0	6.94E+218	0	0
20230809_1338150880	0	168472	-0.76416	0.20563	-0.23793	0.311945	9.7271566	0.396903	183.984	1.877	-2.583	0	0.454	88.8	32.767891	111.640862	4	22	32.767891	111.640859	0	0	0	0	0	0	0	0	6.94E+218	0	0
20230809_1338150882	0	168473	-0.74764	0.20846	-0.22874	0.31192	9.7858496	0.335462	183.984	1.877	-2.583	0	0.454	88.8	32.767891	111.640862	4	22	32.767891	111.640859	0	0	0	0	0	0	0	0	6.94E+218	0	0
20230809_1338150890	0	168474	-0.7287	0.21108	-0.21848	0.3119	9.7857704	0.397049	183.984	1.877	-2.583	0	0.454	88.8	32.767891	111.640862	4	22	32.767891	111.640859	0	0	0	0	0	0	0	0	6.94E+218	0	0
20230809_1338150900	0	168475	-0.70962	0.21308	-0.20799	0.311945	9.7271566	0.396903	183.984	1.877	-2.583	0	0.454	88.8	32.767891	111.640862	4	22	32.767891	111.640859	0	0	0	0	0	0	0	0	6.94E+218	0	0
20230809_1338150911	0	168476	-0.69084	0.21558	-0.19759	0.246725	9.7857075	0.397232	183.984	1.877	-2.583	0	0.454	88.8	32.767891	111.640862	4	22	32.767891	111.640859	0	0	0	0	0	0	0	0	6.94E+218	0	0
20230809_1338150920	0	168477	-0.66995	0.21745	-0.18688	0.3119	9.7857704	0.397049	183.984	1.877	-2.583	0	0.454	88.8	32.767891	111.640862	4	22	32.767891	111.640859	0	0	0	0	0	0	0	0	6.94E+218	0	0
20230809_1338150929	0	168478	-0.64967	0.21902	-0.17602	0.311945	9.7271566	0.396903	183.984	1.877	-2.583	0	0.454	88.8	32.767891	111.640862	4	22	32.767891	111.640859	0	0	0	0	0	0	0	0	6.94E+218	0	0
20230809_1338150940	0	168479	-0.62714	0.22122	-0.16504	0.3119	9.7857704	0.397049	183.984	1.877	-2.583	0	0.454	88.8	32.767891	111.640862	4	22	32.767891	111.640859	0	0	0	0	0	0	0	0	6.94E+218	0	0
20230809_1338150951	0	168480	-0.60506	0.22278	-0.15358	0.3119	9.7857704	0.397049	183.984	1.877	-2.583	0	0.457	88.8	32.767891	111.640862	4	22	32.767891	111.640859	0	0	0	0	0	0	0	0	6.94E+218	0	0
20230809_1338150960	0	168481	-0.58277	0.22373	-0.1426	0.311945	9.7271566	0.396903	183.984	1.877	-2.583	0	0.457	88.8	32.767891	111.640862	4	22	32.767891	111.640859	0	0	0	0	0	0	0	0	6.94E+218	0	0
20230809_1338150969	0	168482	-0.55817	0.22502	-0.13085	0.246725	9.7857075	0.397232	183.984	1.877	-2.583	0	0.457	88.8	32.767891	111.640862	4	22	32.767891	111.640859	0	0	0	0	0	0	0	0	6.94E+218	0	0
20230809_1338150979	0	168483	-0.53496	0.22553	-0.1199	0.311945	9.7271566	0.396903	183.984	1.877	-2.583	0	0.457	88.8	32.767891	111.640862	4	22	32.767891	111.640859	0	0	0	0	0	0	0	0	6.94E+218	0	0
20230809_1338150989	0	168484	-0.50995	0.22644	-0.10848	0.3119	9.7857704	0.397049	183.984	1.877	-2.583	0	0.457	88.8	32.767891	111.640862	4	22	32.767891	111.640859	0	0	0	0	0	0	0	0	6.94E+218	0	0
20230809_1338160017	0	168485	-0.48507	0.22698	-0.0969	0.311945	9.7271566	0.396903	183.984	1.877	-2.583	0	0.457	88.8	32.767891	111.640862	4	22	32.767891	111.640859	0	0	0	0	0	0	0	0	6.94E+218	0	0
20230809_1338160018	0	168486	-0.45942	0.22663	-0.08604	0.3119	9.7857704	0.397049	183.984	1.877	-2.583	0	0.457	88.8	32.767891	111.640862	4	22	32.767891	111.640859	0	0	0	0	0	0	0	0	6.94E+218	0	0
20230809_1338160020	0	168487	-0.43351	0.22704	-0.07441	0.3119	9.7857704	0.397049	183.984	1.877	-2.583	0	0.457	88.8	32.767891	111.640862	4	22	32.767891	111.640859	0	0	0	0	0	0	0	0	6.94E+218	0	0
20230809_1338160028	0	168488	-0.4077	0.22623	-0.06384	0.311945	9.7271566	0.396903	183.984	1.877	-2.583	0	0.457	88.8	32.767891	111.640862	4	22	32.767891	111.640859	0	0	0	0	0	0	0	0	6.94E+218	0	0
20230809_1338160040	0	168489	-0.38047	0.22624	-0.05227	0.246725	9.7857075	0.397232	183.984	1.877	-2.583	0	0.457	88.8	32.767891	111.640862	4	22	32.767891	111.640859	0	0	0	0	0	0	0	0	6.94E+218	0	0
20230809_1338160049	0	168490	-0.35438	0.22532	-0.04186	0.311945	9.7271566	0.396903	228.546	1.993	-2.38	0	0.457	88.8	32.767891	111.640862	4	22	32.767891	111.640859	0	0	0	0	0	0	0	0	6.94E+218	0	0
20230809_1338160061	0	168491	-0.32667	0.22409	-0.03118	0.3119	9.7857704	0.397049	228.546	1.993	-2.38	0	0.457	88.8	32.767891	111.640862	4	22	32.767891	111.640859	0	0	0	0	0	0	0	0	6.94E+218	0	0
20230809_1338160072	0	168492	-0.29941	0.22311	-0.02051	0.3119	9.7857704	0.397049	228.546	1.993	-2.38	0	0.457	88.8	32.767891	111.640862	4	22	32.767891	111.640859	0	0	0	0	0	0	0	0	6.94E+218	0	0
20230809_1338160079	0	168493	-0.27198	0.22081	-0.01037	0.311945	9.7271566	0.396903	228.546	1.993	-2.38	0	0.457	88.8	32.767891	111.640862	4	22	32.767891	111.640859	0	0	0	0	0	0	0	0	6.94E+218	0	0
20230809_1338160089	0	168494	-0.24391	0.21973	0.00013	0.3119	9.7857704	0.397049	228.546	1.993	-2.38	0	0.457	88.8	32.767891	111.640862	4	22	32.767891	111.640859	0	0	0	0	0	0	0	0	6.94E+218	0	0
20230809_1338160116	0	168495	-0.2163	0.21766	0.00969	0.311945	9.7271566	0.396903	228.546	1.993	-2.38	0	0.453	88.8	32.767891	111.640862	4	22	32.767891	111.640859	0	0	0	0	0	0	0	0	6.94E+218	0	0
20230809_1338160118	0	168496	-0.18855	0.2152	0.01967	0.246725	9.7857075	0.397232	228.546	1.993	-2.38	0	0.453	88.8	32.767891	111.640862	4	22	32.767891	111.640859	0	0	0	0	0	0	0	0	6.94E+218	0	0
20230809_1338160123	0	168497	-0.16037	0.21325	0.02887	0.3119	9.7857704	0.397049	228.546	1.993	-2.38	0	0.453	88.8	32.767891	111.640862	4	22	32.767891	111.640859	0	0	0	0	0	0	0	0	6.94E+218	0	0
20230809_1338160129	0	168498	-0.13258	0.21041	0.03813	0.311945	9.7271566	0.396903	228.546	1.993	-2.38	0	0.453	88.8	32.767891	111.640862	4	22	32.767891	111.640859	0	0	0	0	0	0	0	0	6.94E+218	0	0
20230809_1338160139	0	168499	-0.10435	0.20767	0.04701	0.3119	9.7857704	0.397049	228.546	1.993	-2.38	0	0.453	88.8	32.767891	111.640862	4	22	32.767891	111.640859	0	0	0	0	0	0	0	0	6.94E+218	0	0
20230809_1338160148	0	168500	-0.07634	0.20475	0.05585	0.311945	9.7271566	0.396903	228.546	1.993	-2.38	0	0.453	88.8	32.767891	111.640862	4	22	32.767891	111.640859	0	0	0	0	0	0	0	0	6.94E+218	0	0
20230809_1338160163	0	168501	-0.04846	0.20161	0.06427	0.3119	9.7857704	0.397049	228.546	1.993	-2.38	0	0.453	88.8	32.767891	111.640862	4	22	32.767891	111.640859	0	0	0	0	0	0	0	0	6.94E+218	0	0
20230809_1338160170	0	168502	-0.01959	0.19842	0.07214	0.3119	9.7857704	0.397049	228.546	1.993	-2.38	0	0.453	88.8	32.767891	111.640862	4	22	32.767891	111.640859	0	0	0	0	0	0	0	0	6.94E+218	0	0
20230809_1338160180	0	168503	0.00793	0.19427	0.08017	0.311925	9.7270765	0.45849	228.546	1.993	-2.38	0	0.453	88.8	32.767891	111.640862	4	22	32.767891	111.640859	0	0	0	0	0	0	0	0	6.94E+218	0	0
20230809_1338160190	0	168504	0.03654	0.19172	0.08729	0.3119	9.7857704	0.397049	228.546	1.993	-2.38	0	0.453	88.8	32.767891	111.640862	4	22	32.767891	111.640859	0	0	0	0	0	0	0	0	6.94E+218	0	0
20230809_1338160217	0	168505	0.06252	0.18794	0.09422	0.3119	9.7857704	0.397049	228.546	1.993	-2.38	0	0.453	88.8	32.767891	111.640862	4	22	32.767891	111.640859	0	0	0	0	0	0	0	0	6.94E+218	0	0
20230809_1338160219	0	168506	0.09177	0.18468	0.10137	0.311945	9.7271566	0.396903	228.546	1.993	-2.38	0	0.453	88.8	32.767891	111.640862	4	22	32.767891	111.640859	0	0	0	0	0	0	0	0	6.94E+218	0	0
20230809_1338160224	0	168507	0.11977	0.18113	0.10708	0.246725	9.7857075	0.397232	228.546	1.993	-2.38	0	0.453	88.8	32.767891	111.640862	4	22	32.767891	111.640859	0	0	0	0	0	0	0	0	6.94E+218	0	0
20230809_1338160231	0	168508	0.14734	0.17747	0.11423	0.3119	9.7857704	0.397049	228.546	1.993	-2.38	0	0.453	88.8	32.767891	111.640862	4	22	32.767891	111.640859	0	0	0	0	0	0	0	0	6.94E+218	0	0
20230809_1338160239	0	168509	0.17423	0.1735	0.11881	0.3119	9.7857704	0.397049	228.546	1.993	-2.38	0	0.453	88.8	32.767891	111.640862	4	22	32.767891	111.640859	0	0	0	0	0	0	0	0	6.94E+218	0	0
20230809_1338160249	0	168510	0.20206	0.17002	0.12512	0.311945	9.7271566	0.396903	228.546	1.993	-2.38	0	0.453	88.8	32.767891	111.640862	4	22	32.767891	111.640859	0	0	0	0	0	0	0	0	6.94E+218	0	0
20230809_1338160262	0	168511	0.23022	0.16689	0.12918	0.3119	9.7857704	0.397049	228.546	1.993	-2.38	0	0.453	88.8	32.767891	111.640862	4	22	32.767891	111.640859	0	0	0	0	0	0	0	0	6.94E+218	0	0
20230809_1338160275	0	168512	0.2563	0.1633	0.13398	0.3119	9.7857704	0.397049	228.546	1.993	-2.38	0	0.469	88.8	32.767891	111.640862	4	22	32.767891	111.640859	0	0	0	0	0	0	0	0	6.94E+218	0	0
20230809_1338160279	0	168513	0.28335	0.15998	0.13814	0.3119	9.7857704	0.397049	228.546	1.993	-2.38	0	0.469	88.8	32.767891	111.640862	4	22	32.767891	111.640859	0	0	0	0	0	0	0	0	6.94E+218	0	0
20230809_1338160290	0	168514	0.30986	0.15666	0.14192	0.311945	9.7271566	0.396903	228.546	1.993	-2.38	0	0.469	88.8	32.767891	111.640862	4	22	32.767891	111.640859	0	0	0	0	0	0	0	0	6.94E+218	0	0
20230809_1338160302	0	168515	0.33669	0.154	0.14597	0.3119	9.7857704	0.397049	228.546	1.993	-2.38	0	0.469	88.8	32.767891	111.640862	4	22	32.767891	111.640859	0	0	0	0	0	0	0	0	6.94E+218	0	0
20230809_1338160317	0	168516	0.36282	0.15119	0.14818	0.3119	9.7857704	0.397049	228.546	1.993	-2.38	0	0.469	88.8	32.767891	111.640862	4	22	32.767891	111.640859	0	0	0	0	0	0	0	0	6.94E+218	0	0
20230809_1338160319	0	168517	0.38866	0.14826	0.15241	0.3119	9.7857704	0.397049	228.546	1.993	-2.38	0	0.469	88.8	32.767891	111.640862	4	22	32.767891	111.640859	0	0	0	0	0	0	0	0	6.94E+218	0	0
20230809_1338160328	0	168518	0.41501	0.14553	0.15351	0.3119	9.7857704	0.397049	228.546	1.993	-2.38	0	0.469	88.8	32.767891	111.640862	4	22	32.767891	111.640859	0	0	0	0	0	0	0	0	6.94E+218	0	0
20230809_1338160340	0	168519	0.441	0.14309	0.15689	0.311945	9.7271566	0.396903	228.546	1.993	-2.38	0	0.469	88.8	32.767891	111.640862	4	22	32.767891	111.640859	0	0	0	0	0	0	0	0	6.94E+218	0	0
20230809_1338160351	0	168520	0.4655	0.14096	0.15766	0.3119	9.7857704	0.397049	228.546	1.993	-2.38	0	0.469	88.8	32.767891	111.640862	4	22	32.767891	111.640859	0	0	0	0	0	0	0	0	6.94E+218	0	0
20230809_1338160362	0	168521	0.49041	0.13897	0.15996	0.3119	9.7857704	0.397049	228.546	1.993	-2.38	0	0.469	88.8	32.767891	111.640862	4	22	32.767891	111.640859	0	0	0	0	0	0	0	0	6.94E+218	0	0
20230809_1338160370	0	168522	0.51512	0.13733	0.16091	0.3119	9.7857704	0.397049	228.546	1.993	-2.38	0	0.469	88.8	32.767891	111.640862	4	22	32.767891	111.640859	0	0	0	0	0	0	0	0	6.94E+218	0	0
20230809_1338160380	0	168523	0.53981	0.13594	0.16202	0.3119	9.7857704	0.397049	228.546	1.993	-2.38	0	0.469	88.8	32.767891	111.640862	4	22	32.767891	111.640859	0	0	0	0	0	0	0	0	6.94E+218	0	0
20230809_1338160395	0	168524	0.56381	0.13493	0.16286	0.3119	9.7857704	0.397049	228.546	1.993	-2.38	0	0.469	88.8	32.767891	111.640862	4	22	32.767891	111.640859	0	0	0	0	0	0	0	0	6.94E+218	0	0
20230809_1338160409	0	168525	0.58759	0.13361	0.16331	0.3119	9.7857704	0.397049	228.546	1.993	-2.38	0	0.469	88.8	32.767891	111.640862	4	22	32.767891	111.640859	0	0	0	0	0	0	0	0	6.94E+218	0	0
20230809_1338160410	0	168526	0.61175	0.13306	0.16355	0.3119	9.7857704	0.397049	228.546	1.993	-2.38	0	0.469	88.8	32.767891	111.640862	4	22	32.767891	111.640859	0	0	0	0	0	0	0	0	6.94E+218	0	0
20230809_1338160421	0	168527	0.63414	0.13258	0.1637	0.3119	9.7857704	0.397049	228.546	1.993	-2.38	0	0.469	88.8	32.767891	111.640862	4	22	32.767891	111.640859	0	0	0	0	0	0	0	0	6.94E+218	0	0
20230809_1338160432	0	168528	0.6572	0.13236	0.16333	0.3119	9.7857704	0.397049	228.546	1.993	-2.38	0	0.469	88.8	32.767891	111.640862	4	22	32.767891	111.640859	0	0	0	0	0	0	0	0	6.94E+218	0	0
20230809_1338160443	0	168529	0.679	0.13232	0.16273	0.3119	9.7857704	0.397049	228.546	1.993	-2.38	0	0.469	88.8	32.767891	111.640862	4	22	32.767891	111.640859	0	0	0	0	0	0	0	0	6.94E+218	0	0
20230809_1338160449	0	168530	0.70187	0.1334	0.16229	0.31192	9.7858496	0.335462	228.546	1.993	-2.38	0	0.461	88.8	32.767891	111.640862	4	22	32.767891	111.640859	0	0	0	0	0	0	0	0	6.94E+218	0	0
20230809_1338160460	0	168531	0.72277	0.13371	0.1614	0.3119	9.7857704	0.397049	228.546	1.993	-2.38	0	0.461	88.8	32.767891	111.640862	4	22	32.767891	111.640859	0	0	0	0	0	0	0	0	6.94E+218	0	0
20230809_1338160470	0	168532	0.74394	0.13473	0.16047	0.3119	9.7857704	0.397049	228.546	1.993	-2.38	0	0.461	88.8	32.767891	111.640862	4	22	32.767891	111.640859	0	0	0	0	0	0	0	0	6.94E+218	0	0
20230809_1338160479	0	168533	0.76592	0.1363	0.15913	0.3119	9.7857704	0.397049	228.546	1.993	-2.38	0	0.461	88.8	32.767891	111.640862	4	22	32.767891	111.640859	0	0	0	0	0	0	0	0	6.94E+218	0	0
20230809_1338160489	0	168534	0.78498	0.13766	0.15795	0.3119	9.7857704	0.397049	228.546	1.993	-2.38	0	0.461	88.8	32.767891	111.640862	4	22	32.767891	111.640859	0	0	0	0	0	0	0	0	6.94E+218	0	0
20230809_1338160501	0	168535	0.80559	0.13947	0.15609	0.3119	9.7857704	0.397049	228.546	1.993	-2.38	0	0.461	88.8	32.767891	111.640862	4	22	32.767891	111.640859	0	0	0	0	0	0	0	0	6.94E+218	0	0
20230809_1338160511	0	168536	0.82468	0.14193	0.15437	0.31192	9.7858496	0.335462	228.546	1.993	-2.38	0	0.461	88.8	32.767891	111.640862	4	22	32.767891	111.640859	0	0	0	0	0	0	0	0	6.94E+218	0	0
20230809_1338160521	0	168537	0.84362	0.14446	0.15261	0.3119	9.7857704	0.397049	228.546	1.993	-2.38	0	0.461	88.8	32.767891	111.640862	4	22	32.767891	111.640859	0	0	0	0	0	0	0	0	6.94E+218	0	0
20230809_1338160537	0	168538	0.86206	0.14751	0.15058	0.3119	9.7857704	0.397049	228.546	1.993	-2.38	0	0.461	88.8	32.767891	111.640862	4	22	32.767891	111.640859	0	0	0	0	0	0	0	0	6.94E+218	0	0
20230809_1338160540	0	168539	0.87933	0.15025	0.14865	0.311854	9.8443823	0.397194	228.546	1.993	-2.38	0	0.461	88.8	32.767891	111.640862	4	22	32.767891	111.640859	0	0	0	0	0	0	0	0	6.94E+218	0	0
20230809_1338160550	0	168540	0.89812	0.15353	0.14639	0.31192	9.7858496	0.335462	228.546	1.993	-2.38	0	0.461	88.8	32.767891	111.640862	4	22	32.767891	111.640859	0	0	0	0	0	0	0	0	6.94E+218	0	0
20230809_1338160559	0	168541	0.91407	0.15732	0.14411	0.3119	9.7857704	0.397049	228.546	1.993	-2.38	0	0.461	88.8	32.767891	111.640862	4	22	32.767891	111.640859	0	0	0	0	0	0	0	0	6.94E+218	0	0
20230809_1338160569	0	168542	0.93156	0.16113	0.14195	0.3119	9.7857704	0.397049	228.546	1.993	-2.38	0	0.461	88.8	32.767891	111.640862	4	22	32.767891	111.640859	0	0	0	0	0	0	0	0	6.94E+218	0	0
20230809_1338160581	0	168543	0.94667	0.16517	0.13926	0.31192	9.7858496	0.335462	228.546	1.993	-2.38	0	0.461	88.8	32.767891	111.640862	4	22	32.767891	111.640859	0	0	0	0	0	0	0	0	6.94E+218	0	0
20230809_1338160589	0	168544	0.96209	0.16955	0.1369	0.3119	9.7857704	0.397049	228.546	1.993	-2.38	0	0.461	88.8	32.767891	111.640862	4	22	32.767891	111.640859	0	0	0	0	0	0	0	0	6.94E+218	0	0
20230809_1338160603	0	168545	0.97805	0.17345	0.134	0.311854	9.8443823	0.397194	228.546	1.993	-2.38	0	0.446	88.8	32.767891	111.640862	4	22	32.767891	111.640859	0	0	0	0	0	0	0	0	6.94E+218	0	0
20230809_1338160612	0	168546	0.99137	0.17854	0.13197	0.31192	9.7858496	0.335462	228.546	1.993	-2.38	0	0.446	88.8	32.767891	111.640862	4	22	32.767891	111.640859	0	0	0	0	0	0	0	0	6.94E+218	0	0
20230809_1338160619	0	168547	1.00621	0.18343	0.1289	0.3119	9.7857704	0.397049	228.546	1.993	-2.38	0	0.446	88.8	32.767891	111.640862	4	22	32.767891	111.640859	0	0	0	0	0	0	0	0	6.94E+218	0	0
20230809_1338160629	0	168548	1.01784	0.18868	0.12717	0.3119	9.7857704	0.397049	228.546	1.993	-2.38	0	0.446	88.8	32.767891	111.640862	4	22	32.767891	111.640859	0	0	0	0	0	0	0	0	6.94E+218	0	0
20230809_1338160639	0	168549	1.03152	0.19388	0.12397	0.311874	9.8444633	0.335608	228.546	1.993	-2.38	0	0.446	88.8	32.767891	111.640862	4	22	32.767891	111.640859	0	0	0	0	0	0	0	0	6.94E+218	0	0
20230809_1338160650	0	168550	1.0411	0.19886	0.12231	0.3119	9.7857704	0.397049	228.546	1.993	-2.38	0	0.446	88.8	32.767891	111.640862	4	22	32.767891	111.640859	0	0	0	0	0	0	0	0	6.94E+218	0	0
20230809_1338160659	0	168551	1.05299	0.20438	0.11909	0.31192	9.7858496	0.335462	228.546	1.993	-2.38	0	0.446	88.8	32.767891	111.640862	4	22	32.767891	111.640859	0	0	0	0	0	0	0	0	6.94E+218	0	0
20230809_1338160671	0	168552	1.06514	0.21016	0.1178	0.311874	9.8444633	0.335608	228.546	1.993	-2.38	0	0.446	88.8	32.767891	111.640862	4	22	32.767891	111.640859	0	0	0	0	0	0	0	0	6.94E+218	0	0
20230809_1338160684	0	168553	1.07534	0.21565	0.11466	0.3119	9.7857704	0.397049	228.546	1.993	-2.38	0	0.446	88.8	32.767891	111.640862	4	22	32.767891	111.640859	0	0	0	0	0	0	0	0	6.94E+218	0	0
20230809_1338160692	0	168554	1.08708	0.22131	0.11192	0.31192	9.7858496	0.335462	228.546	1.993	-2.38	0	0.446	88.8	32.767891	111.640862	4	22	32.767891	111.640859	0	0	0	0	0	0	0	0	6.94E+218	0	0
20230809_1338160702	0	168555	1.09699	0.22732	0.10985	0.3119	9.7857704	0.397049	228.546	1.993	-2.38	0	0.446	88.8	32.767891	111.640862	4	22	32.767891	111.640859	0	0	0	0	0	0	0	0	6.94E+218	0	0
20230809_1338160712	0	168556	1.10664	0.23338	0.10785	0.311874	9.8444633	0.335608	228.546	1.993	-2.38	0	0.446	88.8	32.767891	111.640862	4	22	32.767891	111.640859	0	0	0	0	0	0	0	0	6.94E+218	0	0
20230809_1338160721	0	168557	1.11432	0.23947	0.10493	0.31192	9.7858496	0.335462	228.546	1.993	-2.38	0	0.446	88.8	32.767891	111.640862	4	22	32.767891	111.640859	0	0	0	0	0	0	0	0	6.94E+218	0	0
20230809_1338160731	0	168558	1.12222	0.24554	0.10315	0.311854	9.8443823	0.397194	228.546	1.993	-2.38	0	0.446	88.8	32.767891	111.640862	4	22	32.767891	111.640859	0	0	0	0	0	0	0	0	6.94E+218	0	0
20230809_1338160740	0	168559	1.13062	0.2519	0.10046	0.31192	9.7858496	0.335462	228.546	1.993	-2.38	0	0.446	88.8	32.767891	111.640862	4	22	32.767891	111.640859	0	0	0	0	0	0	0	0	6.94E+218	0	0
20230809_1338160750	0	168560	1.13557	0.25762	0.09798	0.31192	9.7858496	0.335462	228.546	1.993	-2.38	0	0.446	88.8	32.767891	111.640862	4	22	32.767891	111.640859	0	0	0	0	0	0	0	0	6.94E+218	0	0
20230809_1338160760	0	168561	1.1433	0.26443	0.0958	0.311874	9.8444633	0.335608	228.546	1.993	-2.38	0	0.446	88.8	32.767891	111.640862	4	22	32.767891	111.640859	0	0	0	0	0	0	0	0	6.94E+218	0	0
20230809_1338160772	0	168562	1.14874	0.27073	0.09361	0.3119	9.7857704	0.397049	228.546	1.993	-2.38	0	0.446	88.8	32.767891	111.640862	4	22	32.767891	111.640859	0	0	0	0	0	0	0	0	6.94E+218	0	0
20230809_1338160780	0	168563	1.15379	0.27671	0.09107	0.31192	9.7858496	0.335462	228.546	1.993	-2.38	0	0.451	88.8	32.767891	111.640862	4	22	32.767891	111.640859	0	0	0	0	0	0	0	0	6.94E+218	0	0
20230809_1338160789	0	168564	1.16008	0.28313	0.08905	0.311874	9.8444633	0.335608	228.546	1.993	-2.38	0	0.451	88.8	32.767891	111.640862	4	22	32.767891	111.640859	0	0	0	0	0	0	0	0	6.94E+218	0	0
20230809_1338160803	0	168565	1.1618	0.28979	0.0863	0.31192	9.7858496	0.335462	228.546	1.993	-2.38	0	0.451	88.8	32.767891	111.640862	4	22	32.767891	111.640859	0	0	0	0	0	0	0	0	6.94E+218	0	0
20230809_1338160811	0	168566	1.16556	0.29594	0.08487	0.31192	9.7858496	0.335462	228.546	1.993	-2.38	0	0.451	88.8	32.767891	111.640862	4	22	32.767891	111.640859	0	0	0	0	0	0	0	0	6.94E+218	0	0
20230809_1338160824	0	168567	1.16566	0.30244	0.08114	0.311874	9.8444633	0.335608	228.546	1.993	-2.38	0	0.451	88.8	32.767891	111.640862	4	22	32.767891	111.640859	0	0	0	0	0	0	0	0	6.94E+218	0	0
20230809_1338160831	0	168568	1.16939	0.30843	0.0789	0.31192	9.7858496	0.335462	228.546	1.993	-2.38	0	0.451	88.8	32.767891	111.640862	4	22	32.767891	111.640859	0	0	0	0	0	0	0	0	6.94E+218	0	0
20230809_1338160841	0	168569	1.16962	0.31511	0.0763	0.311874	9.8444633	0.335608	228.546	1.993	-2.38	0	0.451	88.8	32.767891	111.640862	4	22	32.767891	111.640859	0	0	0	0	0	0	0	0	6.94E+218	0	0
20230809_1338160848	0	168570	1.1705	0.32129	0.07442	0.31192	9.7858496	0.335462	228.546	1.993	-2.38	0	0.451	88.8	32.767891	111.640862	4	22	32.767891	111.640859	0	0	0	0	0	0	0	0	6.94E+218	0	0
20230809_1338160860	0	168571	1.17139	0.3271	0.07166	0.31192	9.7858496	0.335462	228.546	1.993	-2.38	0	0.451	88.8	32.767891	111.640862	4	22	32.767891	111.640859	0	0	0	0	0	0	0	0	6.94E+218	0	0
20230809_1338160893	0	168572	1.16986	0.3334	0.06916	0.311894	9.8445435	0.274021	228.546	1.993	-2.38	0	0.451	88.8	32.767891	111.640862	4	22	32.767891	111.640859	0	0	0	0	0	0	0	0	6.94E+218	0	0
20230809_1338160895	0	168573	1.16891	0.3392	0.06521	0.31192	9.7858496	0.335462	228.546	1.993	-2.38	0	0.451	88.8	32.767891	111.640862	4	22	32.767891	111.640859	0	0	0	0	0	0	0	0	6.94E+218	0	0
20230809_1338160896	0	168574	1.16652	0.34489	0.06261	0.311874	9.8444633	0.335608	228.546	1.993	-2.38	0	0.451	88.8	32.767891	111.640862	4	22	32.767891	111.640859	0	0	0	0	0	0	0	0	6.94E+218	0	0
20230809_1338160914	0	168575	1.16614	0.35026	0.05799	0.31192	9.7858496	0.335462	228.546	1.993	-2.38	0	0.451	88.8	32.767891	111.640862	4	22	32.767891	111.640859	0	0	0	0	0	0	0	0	6.94E+218	0	0
20230809_1338160922	0	168576	1.1623	0.35577	0.05505	0.31194	9.7859306	0.273876	228.546	1.993	-2.38	0	0.451	88.8	32.767891	111.640862	4	22	32.767891	111.640859	0	0	0	0	0	0	0	0	6.94E+218	0	0
20230809_1338160934	0	168577	1.15952	0.36121	0.05087	0.311874	9.8444633	0.335608	228.546	1.993	-2.38	0	0.451	88.8	32.767891	111.640862	4	22	32.767891	111.640859	0	0	0	0	0	0	0	0	6.94E+218	0	0
20230809_1338160948	0	168578	1.15823	0.36643	0.04768	0.31192	9.7858496	0.335462	228.546	1.993	-2.38	0	0.452	88.8	32.767891	111.640862	4	22	32.767891	111.640859	0	0	0	0	0	0	0	0	6.94E+218	0	0
20230809_1338160950	0	168579	1.15509	0.37101	0.04379	0.311894	9.8445435	0.274021	228.546	1.993	-2.38	0	0.452	88.8	32.767891	111.640862	4	22	32.767891	111.640859	0	0	0	0	0	0	0	0	6.94E+218	0	0
20230809_1338160953	0	168580	1.15053	0.37583	0.03903	0.31192	9.7858496	0.335462	228.546	1.993	-2.38	0	0.452	88.8	32.767891	111.640862	4	22	32.767891	111.640859	0	0	0	0	0	0	0	0	6.94E+218	0	0
20230809_1338160961	0	168581	1.14946	0.38114	0.03434	0.31194	9.7859306	0.273876	228.546	1.993	-2.38	0	0.452	88.8	32.767891	111.640862	4	22	32.767891	111.640859	0	0	0	0	0	0	0	0	6.94E+218	0	0
20230809_1338160969	0	168582	1.14215	0.38515	0.02927	0.311894	9.8445435	0.274021	228.546	1.993	-2.38	0	0.452	88.8	32.767891	111.640862	4	22	32.767891	111.640859	0	0	0	0	0	0	0	0	6.94E+218	0	0
20230809_1338160980	0	168583	1.14085	0.38982	0.02551	0.31192	9.7858496	0.335462	228.546	1.993	-2.38	0	0.452	88.8	32.767891	111.640862	4	22	32.767891	111.640859	0	0	0	0	0	0	0	0	6.94E+218	0	0
20230809_1338170013	0	168584	1.13511	0.39393	0.02021	0.311894	9.8445435	0.274021	228.546	1.993	-2.38	0	0.452	88.8	32.767891	111.640862	4	22	32.767891	111.640859	0	0	0	0	0	0	0	0	6.94E+218	0	0
20230809_1338170014	0	168585	1.13372	0.39807	0.01542	0.31194	9.7859306	0.273876	228.546	1.993	-2.38	0	0.452	88.8	32.767891	111.640862	4	22	32.767891	111.640859	0	0	0	0	0	0	0	0	6.94E+218	0	0
20230809_1338170015	0	168586	1.12942	0.40141	0.01107	0.31194	9.7859306	0.273876	228.546	1.993	-2.38	0	0.452	88.8	32.767891	111.640862	4	22	32.767891	111.640859	0	0	0	0	0	0	0	0	6.94E+218	0	0
20230809_1338170022	0	168587	1.12806	0.4057	0.00515	0.311874	9.8444633	0.335608	228.546	1.993	-2.38	0	0.452	88.8	32.767891	111.640862	4	22	32.767891	111.640859	0	0	0	0	0	0	0	0	6.94E+218	0	0
20230809_1338170031	0	168588	1.12316	0.40854	0.00116	0.31194	9.7859411	0.273876	228.546	1.993	-2.38	0	0.452	88.8	32.767891	111.640862	4	22	32.767891	111.640859	0	0	0	0	0	0	0	0	6.94E+218	0	0
20230809_1338170039	0	168589	1.11978	0.41211	-0.00616	0.31194	9.7859411	0.273876	228.546	1.993	-2.38	0	0.452	88.8	32.767891	111.640862	4	22	32.767891	111.640859	0	0	0	0	0	0	0	0	6.94E+218	0	0
20230809_1338170051	0	168590	1.1182	0.41455	-0.00964	0.311894	9.844553	0.274021	346.828	1.823	-2.252	0	0.452	88.8	32.767891	111.640862	4	22	32.767891	111.640859	0	0	0	0	0	0	0	0	6.94E+218	0	0
20230809_1338170059	0	168591	1.11504	0.41719	-0.01649	0.246764	9.7858782	0.274058	346.828	1.823	-2.252	0	0.452	88.8	32.767891	111.640862	4	22	32.767891	111.640859	0	0	0	0	0	0	0	0	6.94E+218	0	0
20230809_1338170069	0	168592	1.11368	0.41993	-0.01977	0.31194	9.7859411	0.273876	346.828	1.823	-2.252	0	0.452	88.8	32.767891	111.640862	4	22	32.767891	111.640859	0	0	0	0	0	0	0	0	6.94E+218	0	0
20230809_1338170079	0	168593	1.11102	0.42178	-0.02572	0.311914	9.8446341	0.212434	346.828	1.823	-2.252	0	0.452	88.8	32.767891	111.640862	4	22	32.767891	111.640859	0	0	0	0	0	0	0	0	6.94E+218	0	0
20230809_1338170095	0	168594	1.11175	0.42431	-0.03011	0.31194	9.7859411	0.273876	346.828	1.823	-2.252	0	0.452	88.8	32.767891	111.640862	4	22	32.767891	111.640859	0	0	0	0	0	0	0	0	6.94E+218	0	0
20230809_1338170111	0	168595	1.10998	0.42535	-0.03533	0.31194	9.7859411	0.273876	346.828	1.823	-2.252	0	0.452	88.8	32.767891	111.640862	4	22	32.767891	111.640859	0	0	0	0	0	0	0	0	6.94E+218	0	0
20230809_1338170113	0	168596	1.10923	0.42689	-0.04045	0.31194	9.7859411	0.273876	346.828	1.823	-2.252	0	0.452	88.8	32.767891	111.640862	4	22	32.767891	111.640859	0	0	0	0	0	0	0	0	6.94E+218	0	0
20230809_1338170119	0	168597	1.11075	0.42752	-0.04575	0.311914	9.8446341	0.212434	346.828	1.823	-2.252	0	0.452	88.8	32.767891	111.640862	4	22	32.767891	111.640859	0	0	0	0	0	0	0	0	6.94E+218	0	0
20230809_1338170130	0	168598	1.10801	0.42804	-0.04974	0.31194	9.7859411	0.273876	346.828	1.823	-2.252	0	0.452	88.8	32.767891	111.640862	4	22	32.767891	111.640859	0	0	0	0	0	0	0	0	6.94E+218	0	0
20230809_1338170139	0	168599	1.11022	0.4282	-0.05495	0.311959	9.7860212	0.212289	346.828	1.823	-2.252	0	0.462	88.8	32.767891	111.640862	4	22	32.767891	111.640859	0	0	0	0	0	0	0	0	6.94E+218	0	0
20230809_1338170149	0	168600	1.1096	0.42829	-0.05862	0.31194	9.7859411	0.273876	346.828	1.823	-2.252	0	0.462	88.8	32.767891	111.640862	4	22	32.767891	111.640859	0	0	0	0	0	0	0	0	6.94E+218	0	0
20230809_1338170160	0	168601	1.11143	0.42742	-0.06319	0.311959	9.7860212	0.212289	346.828	1.823	-2.252	0	0.462	88.8	32.767891	111.640862	4	22	32.767891	111.640859	0	0	0	0	0	0	0	0	6.94E+218	0	0
20230809_1338170170	0	168602	1.11386	0.42632	-0.06681	0.246739	9.8445711	0.212617	346.828	1.823	-2.252	0	0.462	88.8	32.767891	111.640862	4	22	32.767891	111.640859	0	0	0	0	0	0	0	0	6.94E+218	0	0
20230809_1338170180	0	168603	1.11377	0.42568	-0.07141	0.31194	9.7859411	0.273876	346.828	1.823	-2.252	0	0.462	88.8	32.767891	111.640862	4	22	32.767891	111.640859	0	0	0	0	0	0	0	0	6.94E+218	0	0
20230809_1338170195	0	168604	1.11549	0.42372	-0.07457	0.311959	9.7860212	0.212289	346.828	1.823	-2.252	0	0.462	88.8	32.767891	111.640862	4	22	32.767891	111.640859	0	0	0	0	0	0	0	0	6.94E+218	0	0
20230809_1338170202	0	168605	1.11454	0.42168	-0.07835	0.311959	9.7860212	0.212289	346.828	1.823	-2.252	0	0.462	88.8	32.767891	111.640862	4	22	32.767891	111.640859	0	0	0	0	0	0	0	0	6.94E+218	0	0
20230809_1338170215	0	168606	1.11626	0.41905	-0.08159	0.311959	9.7860212	0.212289	346.828	1.823	-2.252	0	0.462	88.8	32.767891	111.640862	4	22	32.767891	111.640859	0	0	0	0	0	0	0	0	6.94E+218	0	0
20230809_1338170223	0	168607	1.1154	0.41565	-0.08439	0.311959	9.7860212	0.212289	346.828	1.823	-2.252	0	0.462	88.8	32.767891	111.640862	4	22	32.767891	111.640859	0	0	0	0	0	0	0	0	6.94E+218	0	0
20230809_1338170230	0	168608	1.11595	0.4127	-0.08734	0.311959	9.7860212	0.212289	346.828	1.823	-2.252	0	0.462	88.8	32.767891	111.640862	4	22	32.767891	111.640859	0	0	0	0	0	0	0	0	6.94E+218	0	0
20230809_1338170240	0	168609	1.11695	0.40875	-0.0887	0.311959	9.7860212	0.212289	346.828	1.823	-2.252	0	0.462	88.8	32.767891	111.640862	4	22	32.767891	111.640859	0	0	0	0	0	0	0	0	6.94E+218	0	0
20230809_1338170249	0	168610	1.11565	0.40477	-0.0919	0.311959	9.7860212	0.212289	346.828	1.823	-2.252	0	0.462	88.8	32.767891	111.640862	4	22	32.767891	111.640859	0	0	0	0	0	0	0	0	6.94E+218	0	0
20230809_1338170259	0	168611	1.11453	0.39978	-0.09264	0.311979	9.7861023	0.150702	346.828	1.823	-2.252	0	0.462	88.8	32.767891	111.640862	4	22	32.767891	111.640859	0	0	0	0	0	0	0	0	6.94E+218	0	0
20230809_1338170269	0	168612	1.1111	0.3947	-0.09507	0.311959	9.7860212	0.212289	346.828	1.823	-2.252	0	0.462	88.8	32.767891	111.640862	4	22	32.767891	111.640859	0	0	0	0	0	0	0	0	6.94E+218	0	0
20230809_1338170281	0	168613	1.10862	0.38932	-0.09578	0.246784	9.7859592	0.212472	346.828	1.823	-2.252	0	0.462	88.8	32.767891	111.640862	4	22	32.767891	111.640859	0	0	0	0	0	0	0	0	6.94E+218	0	0
20230809_1338170288	0	168614	1.10377	0.38396	-0.09683	0.311979	9.7861023	0.150702	346.828	1.823	-2.252	0	0.462	88.8	32.767891	111.640862	4	22	32.767891	111.640859	0	0	0	0	0	0	0	0	6.94E+218	0	0
20230809_1338170300	0	168615	1.0999	0.37735	-0.09796	0.311959	9.7860212	0.212289	346.828	1.823	-2.252	0	0.462	88.8	32.767891	111.640862	4	22	32.767891	111.640859	0	0	0	0	0	0	0	0	6.94E+218	0	0
20230809_1338170314	0	168616	1.09531	0.37119	-0.09778	0.311979	9.7861023	0.150702	346.828	1.823	-2.252	0	0.462	88.8	32.767891	111.640862	4	22	32.767891	111.640859	0	0	0	0	0	0	0	0	6.94E+218	0	0
20230809_1338170318	0	168617	1.08905	0.36384	-0.09823	0.311959	9.7860212	0.212289	346.828	1.823	-2.252	0	0.462	88.8	32.767891	111.640862	4	22	32.767891	111.640859	0	0	0	0	0	0	0	0	6.94E+218	0	0
20230809_1338170329	0	168618	1.08186	0.35717	-0.09759	0.311979	9.7861023	0.150702	346.828	1.823	-2.252	0	0.466	88.8	32.767891	111.640862	4	22	32.767891	111.640859	0	0	0	0	0	0	0	0	6.94E+218	0	0
20230809_1338170340	0	168619	1.07201	0.3489	-0.09748	0.311979	9.7861023	0.150702	346.828	1.823	-2.252	0	0.466	88.8	32.767891	111.640862	4	22	32.767891	111.640859	0	0	0	0	0	0	0	0	6.94E+218	0	0
20230809_1338170351	0	168620	1.06175	0.34139	-0.09677	0.311979	9.7861023	0.150702	346.828	1.823	-2.252	0	0.466	88.8	32.767891	111.640862	4	22	32.767891	111.640859	0	0	0	0	0	0	0	0	6.94E+218	0	0
20230809_1338170361	0	168621	1.05121	0.33297	-0.09586	0.311959	9.7860212	0.212289	346.828	1.823	-2.252	0	0.466	88.8	32.767891	111.640862	4	22	32.767891	111.640859	0	0	0	0	0	0	0	0	6.94E+218	0	0
20230809_1338170370	0	168622	1.03796	0.32434	-0.09482	0.311979	9.7861023	0.150702	346.828	1.823	-2.252	0	0.466	88.8	32.767891	111.640862	4	22	32.767891	111.640859	0	0	0	0	0	0	0	0	6.94E+218	0	0
20230809_1338170381	0	168623	1.02579	0.31605	-0.09377	0.246804	9.7860403	0.150885	346.828	1.823	-2.252	0	0.466	88.8	32.767891	111.640862	4	22	32.767891	111.640859	0	0	0	0	0	0	0	0	6.94E+218	0	0
20230809_1338170396	0	168624	1.00952	0.30677	-0.09157	0.311979	9.7861023	0.150702	346.828	1.823	-2.252	0	0.466	88.8	32.767891	111.640862	4	22	32.767891	111.640859	0	0	0	0	0	0	0	0	6.94E+218	0	0
20230809_1338170405	0	168625	0.99476	0.29764	-0.09002	0.311979	9.7861023	0.150702	346.828	1.823	-2.252	0	0.466	88.8	32.767891	111.640862	4	22	32.767891	111.640859	0	0	0	0	0	0	0	0	6.94E+218	0	0
20230809_1338170413	0	168626	0.97587	0.28826	-0.08757	0.312025	9.7274904	0.150557	346.828	1.823	-2.252	0	0.466	88.8	32.767891	111.640862	4	22	32.767891	111.640859	0	0	0	0	0	0	0	0	6.94E+218	0	0
20230809_1338170421	0	168627	0.95647	0.27821	-0.08602	0.311999	9.7861834	0.089116	346.828	1.823	-2.252	0	0.466	88.8	32.767891	111.640862	4	22	32.767891	111.640859	0	0	0	0	0	0	0	0	6.94E+218	0	0
20230809_1338170429	0	168628	0.93662	0.26797	-0.08314	0.311979	9.7861023	0.150702	346.828	1.823	-2.252	0	0.466	88.8	32.767891	111.640862	4	22	32.767891	111.640859	0	0	0	0	0	0	0	0	6.94E+218	0	0
20230809_1338170441	0	168629	0.91334	0.25834	-0.08143	0.311979	9.7861023	0.150702	346.828	1.823	-2.252	0	0.466	88.8	32.767891	111.640862	4	22	32.767891	111.640859	0	0	0	0	0	0	0	0	6.94E+218	0	0
20230809_1338170451	0	168630	0.89163	0.24779	-0.07769	0.311979	9.7861023	0.150702	346.828	1.823	-2.252	0	0.457	88.8	32.767891	111.640862	4	22	32.767891	111.640859	0	0	0	0	0	0	0	0	6.94E+218	0	0
20230809_1338170460	0	168631	0.8677	0.2377	-0.07615	0.311979	9.7861023	0.150702	346.828	1.823	-2.252	0	0.457	88.8	32.767891	111.640862	4	22	32.767891	111.640859	0	0	0	0	0	0	0	0	6.94E+218	0	0
20230809_1338170469	0	168632	0.84226	0.22694	-0.07163	0.311999	9.7861834	0.089116	346.828	1.823	-2.252	0	0.457	88.8	32.767891	111.640862	4	22	32.767891	111.640859	0	0	0	0	0	0	0	0	6.94E+218	0	0
20230809_1338170479	0	168633	0.81528	0.21647	-0.06955	0.24685	9.7274284	0.15074	346.828	1.823	-2.252	0	0.457	88.8	32.767891	111.640862	4	22	32.767891	111.640859	0	0	0	0	0	0	0	0	6.94E+218	0	0
20230809_1338170489	0	168634	0.78787	0.20591	-0.06556	0.311999	9.7861834	0.089116	346.828	1.823	-2.252	0	0.457	88.8	32.767891	111.640862	4	22	32.767891	111.640859	0	0	0	0	0	0	0	0	6.94E+218	0	0
20230809_1338170502	0	168635	0.75966	0.19494	-0.063	0.311979	9.7861023	0.150702	346.828	1.823	-2.252	0	0.457	88.8	32.767891	111.640862	4	22	32.767891	111.640859	0	0	0	0	0	0	0	0	6.94E+218	0	0
20230809_1338170510	0	168636	0.72692	0.18418	-0.05942	0.311979	9.7861023	0.150702	346.828	1.823	-2.252	0	0.457	88.8	32.767891	111.640862	4	22	32.767891	111.640859	0	0	0	0	0	0	0	0	6.94E+218	0	0
20230809_1338170521	0	168637	0.69772	0.17323	-0.05548	0.311999	9.7861834	0.089116	346.828	1.823	-2.252	0	0.457	88.8	32.767891	111.640862	4	22	32.767891	111.640859	0	0	0	0	0	0	0	0	6.94E+218	0	0
20230809_1338170538	0	168638	0.66467	0.16234	-0.05299	0.311979	9.7861023	0.150702	346.828	1.823	-2.252	0	0.457	88.8	32.767891	111.640862	4	22	32.767891	111.640859	0	0	0	0	0	0	0	0	6.94E+218	0	0
20230809_1338170541	0	168639	0.63292	0.15139	-0.04786	0.312045	9.7275705	0.08897	346.828	1.823	-2.252	0	0.457	88.8	32.767891	111.640862	4	22	32.767891	111.640859	0	0	0	0	0	0	0	0	6.94E+218	0	0
20230809_1338170550	0	168640	0.59814	0.1408	-0.04551	0.311979	9.7861023	0.150702	346.828	1.823	-2.252	0	0.457	88.8	32.767891	111.640862	4	22	32.767891	111.640859	0	0	0	0	0	0	0	0	6.94E+218	0	0
20230809_1338170560	0	168641	0.56467	0.13007	-0.04118	0.311999	9.7861834	0.089116	346.828	1.823	-2.252	0	0.457	88.8	32.767891	111.640862	4	22	32.767891	111.640859	0	0	0	0	0	0	0	0	6.94E+218	0	0
20230809_1338170570	0	168642	0.52987	0.11939	-0.03766	0.311979	9.7861023	0.150702	346.828	1.823	-2.252	0	0.457	88.8	32.767891	111.640862	4	22	32.767891	111.640859	0	0	0	0	0	0	0	0	6.94E+218	0	0
20230809_1338170583	0	168643	0.49301	0.10874	-0.03479	0.311999	9.7861834	0.089116	346.828	1.823	-2.252	0	0.457	88.8	32.767891	111.640862	4	22	32.767891	111.640859	0	0	0	0	0	0	0	0	6.94E+218	0	0
20230809_1338170588	0	168644	0.45641	0.09826	-0.02941	0.246804	9.7860403	0.150885	346.828	1.823	-2.252	0	0.457	88.8	32.767891	111.640862	4	22	32.767891	111.640859	0	0	0	0	0	0	0	0	6.94E+218	0	0
20230809_1338170601	0	168645	0.41917	0.08826	-0.02756	0.312045	9.7275705	0.08897	346.828	1.823	-2.252	0	0.457	88.8	32.767891	111.640862	4	22	32.767891	111.640859	0	0	0	0	0	0	0	0	6.94E+218	0	0
20230809_1338170611	0	168646	0.38334	0.0782	-0.02161	0.311999	9.7861834	0.089116	346.828	1.823	-2.252	0	0.458	88.8	32.767891	111.640862	4	22	32.767891	111.640859	0	0	0	0	0	0	0	0	6.94E+218	0	0
20230809_1338170622	0	168647	0.34541	0.06815	-0.02001	0.311979	9.7861023	0.150702	346.828	1.823	-2.252	0	0.458	88.8	32.767891	111.640862	4	22	32.767891	111.640859	0	0	0	0	0	0	0	0	6.94E+218	0	0
20230809_1338170629	0	168648	0.30867	0.05846	-0.01457	0.311999	9.7861834	0.089116	346.828	1.823	-2.252	0	0.458	88.8	32.767891	111.640862	4	22	32.767891	111.640859	0	0	0	0	0	0	0	0	6.94E+218	0	0
20230809_1338170640	0	168649	0.2709	0.04886	-0.01197	0.311979	9.7861023	0.150702	346.828	1.823	-2.252	0	0.458	88.8	32.767891	111.640862	4	22	32.767891	111.640859	0	0	0	0	0	0	0	0	6.94E+218	0	0
20230809_1338170649	0	168650	0.23217	0.03968	-0.00808	0.311999	9.7861834	0.089116	346.828	1.823	-2.252	0	0.458	88.8	32.767891	111.640862	4	22	32.767891	111.640859	0	0	0	0	0	0	0	0	6.94E+218	0	0
20230809_1338170663	0	168651	0.19391	0.0307	-0.00458	0.312025	9.7274904	0.150557	346.828	1.823	-2.252	0	0.458	88.8	32.767891	111.640862	4	22	32.767891	111.640859	0	0	0	0	0	0	0	0	6.94E+218	0	0
20230809_1338170669	0	168652	0.15587	0.02196	-0.00158	0.311999	9.7861834	0.089116	346.828	1.823	-2.252	0	0.458	88.8	32.767891	111.640862	4	22	32.767891	111.640859	0	0	0	0	0	0	0	0	6.94E+218	0	0
20230809_1338170680	0	168653	0.11779	0.01352	0.00261	0.311979	9.7861023	0.150702	346.828	1.823	-2.252	0	0.458	88.8	32.767891	111.640862	4	22	32.767891	111.640859	0	0	0	0	0	0	0	0	6.94E+218	0	0
20230809_1338170695	0	168654	0.07964	0.00516	0.00536	0.311999	9.7861834	0.089116	346.828	1.823	-2.252	0	0.458	88.8	32.767891	111.640862	4	22	32.767891	111.640859	0	0	0	0	0	0	0	0	6.94E+218	0	0
20230809_1338170711	0	168655	0.0426	-0.00268	0.00921	0.246804	9.7860403	0.150885	346.828	1.823	-2.252	0	0.458	88.8	32.767891	111.640862	4	22	32.767891	111.640859	0	0	0	0	0	0	0	0	6.94E+218	0	0
20230809_1338170712	0	168656	0.00534	-0.01017	0.01146	0.311999	9.7861834	0.089116	346.828	1.823	-2.252	0	0.458	88.8	32.767891	111.640862	4	22	32.767891	111.640859	0	0	0	0	0	0	0	0	6.94E+218	0	0
20230809_1338170719	0	168657	-0.03185	-0.01761	0.01465	0.312025	9.7274904	0.150557	346.828	1.823	-2.252	0	0.458	88.8	32.767891	111.640862	4	22	32.767891	111.640859	0	0	0	0	0	0	0	0	6.94E+218	0	0
20230809_1338170730	0	168658	-0.06908	-0.02485	0.01736	0.311999	9.7861834	0.089116	346.828	1.823	-2.252	0	0.458	88.8	32.767891	111.640862	4	22	32.767891	111.640859	0	0	0	0	0	0	0	0	6.94E+218	0	0
20230809_1338170739	0	168659	-0.10556	-0.03162	0.02012	0.311979	9.7861023	0.150702	346.828	1.823	-2.252	0	0.458	88.8	32.767891	111.640862	4	22	32.767891	111.640859	0	0	0	0	0	0	0	0	6.94E+218	0	0
20230809_1338170748	0	168660	-0.1416	-0.03802	0.02301	0.311979	9.7861023	0.150702	346.828	1.823	-2.252	0	0.458	88.8	32.767891	111.640862	4	22	32.767891	111.640859	0	0	0	0	0	0	0	0	6.94E+218	0	0
20230809_1338170759	0	168661	-0.17694	-0.04366	0.02537	0.311999	9.7861834	0.089116	346.828	1.823	-2.252	0	0.458	88.8	32.767891	111.640862	4	22	32.767891	111.640859	0	0	0	0	0	0	0	0	6.94E+218	0	0
20230809_1338170770	0	168662	-0.21105	-0.04993	0.02796	0.311979	9.7861023	0.150702	346.828	1.823	-2.252	0	0.458	88.8	32.767891	111.640862	4	22	32.767891	111.640859	0	0	0	0	0	0	0	0	6.94E+218	0	0
20230809_1338170781	0	168663	-0.24445	-0.05523	0.0306	0.311979	9.7861023	0.150702	346.828	1.823	-2.252	0	0.457	88.8	32.767891	111.640862	4	22	32.767891	111.640859	0	0	0	0	0	0	0	0	6.94E+218	0	0
20230809_1338170789	0	168664	-0.27724	-0.05991	0.03278	0.312025	9.7274904	0.150557	346.828	1.823	-2.252	0	0.457	88.8	32.767891	111.640862	4	22	32.767891	111.640859	0	0	0	0	0	0	0	0	6.94E+218	0	0
20230809_1338170798	0	168665	-0.30907	-0.06509	0.0349	0.246824	9.7861204	0.089299	346.828	1.823	-2.252	0	0.457	88.8	32.767891	111.640862	4	22	32.767891	111.640859	0	0	0	0	0	0	0	0	6.94E+218	0	0
20230809_1338170815	0	168666	-0.3407	-0.06919	0.03697	0.311979	9.7861023	0.150702	346.828	1.823	-2.252	0	0.457	88.8	32.767891	111.640862	4	22	32.767891	111.640859	0	0	0	0	0	0	0	0	6.94E+218	0	0
20230809_1338170820	0	168667	-0.37032	-0.07364	0.03887	0.311979	9.7861023	0.150702	346.828	1.823	-2.252	0	0.457	88.8	32.767891	111.640862	4	22	32.767891	111.640859	0	0	0	0	0	0	0	0	6.94E+218	0	0
20230809_1338170833	0	168668	-0.40008	-0.07748	0.0409	0.311979	9.7861023	0.150702	346.828	1.823	-2.252	0	0.457	88.8	32.767891	111.640862	4	22	32.767891	111.640859	0	0	0	0	0	0	0	0	6.94E+218	0	0
20230809_1338170840	0	168669	-0.42711	-0.08026	0.04354	0.311979	9.7861023	0.150702	346.828	1.823	-2.252	0	0.457	88.8	32.767891	111.640862	4	22	32.767891	111.640859	0	0	0	0	0	0	0	0	6.94E+218	0	0
20230809_1338170849	0	168670	-0.45342	-0.08388	0.04468	0.311979	9.7861023	0.150702	346.828	1.823	-2.252	0	0.457	88.8	32.767891	111.640862	4	22	32.767891	111.640859	0	0	0	0	0	0	0	0	6.94E+218	0	0
20230809_1338170859	0	168671	-0.47809	-0.08646	0.04706	0.312025	9.7274904	0.150557	346.828	1.823	-2.252	0	0.457	88.8	32.767891	111.640862	4	22	32.767891	111.640859	0	0	0	0	0	0	0	0	6.94E+218	0	0
20230809_1338170872	0	168672	-0.50206	-0.08905	0.04831	0.311979	9.7861023	0.150702	346.828	1.823	-2.252	0	0.457	88.8	32.767891	111.640862	4	22	32.767891	111.640859	0	0	0	0	0	0	0	0	6.94E+218	0	0
20230809_1338170880	0	168673	-0.52526	-0.09133	0.05051	0.311979	9.7861023	0.150702	346.828	1.823	-2.252	0	0.457	88.8	32.767891	111.640862	4	22	32.767891	111.640859	0	0	0	0	0	0	0	0	6.94E+218	0	0
20230809_1338170891	0	168674	-0.54601	-0.09277	0.05146	0.246804	9.7860403	0.150885	346.828	1.823	-2.252	0	0.457	88.8	32.767891	111.640862	4	22	32.767891	111.640859	0	0	0	0	0	0	0	0	6.94E+218	0	0
20230809_1338170901	0	168675	-0.56763	-0.09487	0.05334	0.311959	9.7860212	0.212289	346.828	1.823	-2.252	0	0.457	88.8	32.767891	111.640862	4	22	32.767891	111.640859	0	0	0	0	0	0	0	0	6.94E+218	0	0
20230809_1338170909	0	168676	-0.5855	-0.09552	0.05488	0.312025	9.7274904	0.150557	346.828	1.823	-2.252	0	0.457	88.8	32.767891	111.640862	4	22	32.767891	111.640859	0	0	0	0	0	0	0	0	6.94E+218	0	0
20230809_1338170920	0	168677	-0.60345	-0.09701	0.05632	0.311979	9.7861023	0.150702	346.828	1.823	-2.252	0	0.457	88.8	32.767891	111.640862	4	22	32.767891	111.640859	0	0	0	0	0	0	0	0	6.94E+218	0	0
20230809_1338170929	0	168678	-0.61828	-0.09759	0.05791	0.311959	9.7860212	0.212289	346.828	1.823	-2.252	0	0.457	88.8	32.767891	111.640862	4	22	32.767891	111.640859	0	0	0	0	0	0	0	0	6.94E+218	0	0
20230809_1338170950	0	168679	-0.63317	-0.09764	0.0589	0.311979	9.7861023	0.150702	346.828	1.823	-2.252	0	0.457	88.8	32.767891	111.640862	4	22	32.767891	111.640859	0	0	0	0	0	0	0	0	6.94E+218	0	0
20230809_1338170954	0	168680	-0.64754	-0.09837	0.0607	0.311979	9.7861023	0.150702	346.828	1.823	-2.252	0	0.443	88.8	32.767891	111.640862	4	22	32.767891	111.640859	0	0	0	0	0	0	0	0	6.94E+218	0	0
20230809_1338170976	0	168681	-0.65889	-0.09784	0.06171	0.312005	9.7274094	0.212144	346.828	1.823	-2.252	0	0.443	88.8	32.767891	111.640862	4	22	32.767891	111.640859	0	0	0	0	0	0	0	0	6.94E+218	0	0
20230809_1338170978	0	168682	-0.67092	-0.09751	0.06323	0.246804	9.7860403	0.150885	346.828	1.823	-2.252	0	0.443	88.8	32.767891	111.640862	4	22	32.767891	111.640859	0	0	0	0	0	0	0	0	6.94E+218	0	0
20230809_1338170986	0	168683	-0.68007	-0.09743	0.06427	0.311959	9.7860212	0.212289	346.828	1.823	-2.252	0	0.443	88.8	32.767891	111.640862	4	22	32.767891	111.640859	0	0	0	0	0	0	0	0	6.94E+218	0	0
20230809_1338170990	0	168684	-0.68841	-0.0957	0.06582	0.311959	9.7860212	0.212289	346.828	1.823	-2.252	0	0.443	88.8	32.767891	111.640862	4	22	32.767891	111.640859	0	0	0	0	0	0	0	0	6.94E+218	0	0
20230809_1338180003	0	168685	-0.69625	-0.09525	0.06689	0.311979	9.7861023	0.150702	346.828	1.823	-2.252	0	0.443	88.8	32.767891	111.640862	4	22	32.767891	111.640859	0	0	0	0	0	0	0	0	6.94E+218	0	0
20230809_1338180016	0	168686	-0.70216	-0.09331	0.06887	0.312005	9.7274094	0.212144	346.828	1.823	-2.252	0	0.443	88.8	32.767891	111.640862	4	22	32.767891	111.640859	0	0	0	0	0	0	0	0	6.94E+218	0	0
20230809_1338180022	0	168687	-0.70803	-0.09191	0.06988	0.311959	9.7860212	0.212289	346.828	1.823	-2.252	0	0.443	88.8	32.767891	111.640862	4	22	32.767891	111.640859	0	0	0	0	0	0	0	0	6.94E+218	0	0
20230809_1338180029	0	168688	-0.71256	-0.09067	0.07121	0.311959	9.7860117	0.212289	346.828	1.823	-2.252	0	0.443	88.8	32.767891	111.640862	4	22	32.767891	111.640859	0	0	0	0	0	0	0	0	6.94E+218	0	0
20230809_1338180042	0	168689	-0.71631	-0.08817	0.0722	0.246804	9.7860298	0.150885	346.828	1.823	-2.252	0	0.443	88.8	32.767891	111.640862	4	22	32.767891	111.640859	0	0	0	0	0	0	0	0	6.94E+218	0	0
20230809_1338180050	0	168690	-0.71822	-0.08671	0.07383	0.311959	9.7860117	0.212289	212.969	1.687	-0.885	0	0.443	88.8	32.767891	111.640862	4	22	32.767891	111.640859	0	0	0	0	0	0	0	0	6.94E+218	0	0
20230809_1338180063	0	168691	-0.7223	-0.08376	0.07549	0.312005	9.7273989	0.212144	212.969	1.687	-0.885	0	0.443	88.8	32.767891	111.640862	4	22	32.767891	111.640859	0	0	0	0	0	0	0	0	6.94E+218	0	0
20230809_1338180069	0	168692	-0.72378	-0.08189	0.07605	0.311959	9.7860117	0.212289	212.969	1.687	-0.885	0	0.443	88.8	32.767891	111.640862	4	22	32.767891	111.640859	0	0	0	0	0	0	0	0	6.94E+218	0	0
20230809_1338180079	0	168693	-0.72544	-0.07881	0.07851	0.311959	9.7860117	0.212289	212.969	1.687	-0.885	0	0.443	88.8	32.767891	111.640862	4	22	32.767891	111.640859	0	0	0	0	0	0	0	0	6.94E+218	0	0
20230809_1338180090	0	168694	-0.7265	-0.07667	0.07889	0.311959	9.7860117	0.212289	212.969	1.687	-0.885	0	0.443	88.8	32.767891	111.640862	4	22	32.767891	111.640859	0	0	0	0	0	0	0	0	6.94E+218	0	0
20230809_1338180116	0	168695	-0.72658	-0.07324	0.08098	0.24683	9.7273369	0.212326	212.969	1.687	-0.885	0	0.438	88.8	32.767891	111.640862	4	22	32.767891	111.640859	0	0	0	0	0	0	0	0	6.94E+218	0	0
20230809_1338180119	0	168696	-0.72872	-0.07064	0.08199	0.311959	9.7860117	0.212289	212.969	1.687	-0.885	0	0.438	88.8	32.767891	111.640862	4	22	32.767891	111.640859	0	0	0	0	0	0	0	0	6.94E+218	0	0
20230809_1338180121	0	168697	-0.72696	-0.06726	0.08315	0.311959	9.7860117	0.212289	212.969	1.687	-0.885	0	0.438	88.8	32.767891	111.640862	4	22	32.767891	111.640859	0	0	0	0	0	0	0	0	6.94E+218	0	0
20230809_1338180130	0	168698	-0.72907	-0.06415	0.08516	0.31194	9.7859306	0.273876	212.969	1.687	-0.885	0	0.438	88.8	32.767891	111.640862	4	22	32.767891	111.640859	0	0	0	0	0	0	0	0	6.94E+218	0	0
20230809_1338180140	0	168699	-0.72923	-0.06142	0.08557	0.312005	9.7273989	0.212144	212.969	1.687	-0.885	0	0.438	88.8	32.767891	111.640862	4	22	32.767891	111.640859	0	0	0	0	0	0	0	0	6.94E+218	0	0
20230809_1338180152	0	168700	-0.7299	-0.05736	0.08863	0.311959	9.7860117	0.212289	212.969	1.687	-0.885	0	0.438	88.8	32.767891	111.640862	4	22	32.767891	111.640859	0	0	0	0	0	0	0	0	6.94E+218	0	0
20230809_1338180163	0	168701	-0.73024	-0.0548	0.08793	0.311959	9.7860117	0.212289	212.969	1.687	-0.885	0	0.438	88.8	32.767891	111.640862	4	22	32.767891	111.640859	0	0	0	0	0	0	0	0	6.94E+218	0	0
20230809_1338180170	0	168702	-0.73061	-0.05119	0.0919	0.246764	9.7858686	0.274058	212.969	1.687	-0.885	0	0.438	88.8	32.767891	111.640862	4	22	32.767891	111.640859	0	0	0	0	0	0	0	0	6.94E+218	0	0
20230809_1338180180	0	168703	-0.73072	-0.04764	0.09089	0.312005	9.7273989	0.212144	212.969	1.687	-0.885	0	0.438	88.8	32.767891	111.640862	4	22	32.767891	111.640859	0	0	0	0	0	0	0	0	6.94E+218	0	0
20230809_1338180189	0	168704	-0.73315	-0.04438	0.09458	0.311959	9.7860117	0.212289	212.969	1.687	-0.885	0	0.438	88.8	32.767891	111.640862	4	22	32.767891	111.640859	0	0	0	0	0	0	0	0	6.94E+218	0	0
20230809_1338180213	0	168705	-0.73349	-0.04092	0.09433	0.31194	9.7859306	0.273876	212.969	1.687	-0.885	0	0.438	88.8	32.767891	111.640862	4	22	32.767891	111.640859	0	0	0	0	0	0	0	0	6.94E+218	0	0
20230809_1338180215	0	168706	-0.73609	-0.03759	0.09713	0.311959	9.7860117	0.212289	212.969	1.687	-0.885	0	0.438	88.8	32.767891	111.640862	4	22	32.767891	111.640859	0	0	0	0	0	0	0	0	6.94E+218	0	0
20230809_1338180223	0	168707	-0.73765	-0.03368	0.09819	0.311959	9.7860117	0.212289	212.969	1.687	-0.885	0	0.438	88.8	32.767891	111.640862	4	22	32.767891	111.640859	0	0	0	0	0	0	0	0	6.94E+218	0	0
20230809_1338180230	0	168708	-0.74033	-0.03066	0.09933	0.24681	9.7272558	0.273913	212.969	1.687	-0.885	0	0.438	88.8	32.767891	111.640862	4	22	32.767891	111.640859	0	0	0	0	0	0	0	0	6.94E+218	0	0
20230809_1338180241	0	168709	-0.7419	-0.02707	0.10152	0.311959	9.7860117	0.212289	212.969	1.687	-0.885	0	0.438	88.8	32.767891	111.640862	4	22	32.767891	111.640859	0	0	0	0	0	0	0	0	6.94E+218	0	0
20230809_1338180250	0	168710	-0.74469	-0.02388	0.10221	0.31194	9.7859306	0.273876	212.969	1.687	-0.885	0	0.438	88.8	32.767891	111.640862	4	22	32.767891	111.640859	0	0	0	0	0	0	0	0	6.94E+218	0	0
20230809_1338180262	0	168711	-0.74849	-0.02054	0.10452	0.31194	9.7859306	0.273876	212.969	1.687	-0.885	0	0.438	88.8	32.767891	111.640862	4	22	32.767891	111.640859	0	0	0	0	0	0	0	0	6.94E+218	0	0
20230809_1338180270	0	168712	-0.75078	-0.01733	0.10491	0.312005	9.7273989	0.212144	212.969	1.687	-0.885	0	0.438	88.8	32.767891	111.640862	4	22	32.767891	111.640859	0	0	0	0	0	0	0	0	6.94E+218	0	0
20230809_1338180280	0	168713	-0.75608	-0.01416	0.10716	0.31194	9.7859306	0.273876	212.969	1.687	-0.885	0	0.447	88.8	32.767891	111.640862	4	22	32.767891	111.640859	0	0	0	0	0	0	0	0	6.94E+218	0	0
20230809_1338180289	0	168714	-0.75935	-0.01091	0.10802	0.311959	9.7860117	0.212289	212.969	1.687	-0.885	0	0.447	88.8	32.767891	111.640862	4	22	32.767891	111.640859	0	0	0	0	0	0	0	0	6.94E+218	0	0
20230809_1338180301	0	168715	-0.76413	-0.00718	0.10938	0.246764	9.7858686	0.274058	212.969	1.687	-0.885	0	0.447	88.8	32.767891	111.640862	4	22	32.767891	111.640859	0	0	0	0	0	0	0	0	6.94E+218	0	0
20230809_1338180311	0	168716	-0.76887	-0.00445	0.1108	0.31194	9.7859306	0.273876	212.969	1.687	-0.885	0	0.447	88.8	32.767891	111.640862	4	22	32.767891	111.640859	0	0	0	0	0	0	0	0	6.94E+218	0	0
20230809_1338180321	0	168717	-0.77335	-0.00129	0.11151	0.31194	9.7859306	0.273876	212.969	1.687	-0.885	0	0.447	88.8	32.767891	111.640862	4	22	32.767891	111.64086	0	0	0	0	0	0	0	0	6.94E+218	0	0
20230809_1338180330	0	168718	-0.77911	0.00186	0.11322	0.312005	9.7273989	0.212144	212.969	1.687	-0.885	0	0.447	88.8	32.767891	111.640862	4	22	32.767891	111.64086	0	0	0	0	0	0	0	0	6.94E+218	0	0
20230809_1338180340	0	168719	-0.78273	0.00484	0.11348	0.31194	9.7859306	0.273876	212.969	1.687	-0.885	0	0.447	88.8	32.767891	111.640862	4	22	32.767891	111.64086	0	0	0	0	0	0	0	0	6.94E+218	0	0
20230809_1338180350	0	168720	-0.78964	0.00712	0.11507	0.31194	9.7859306	0.273876	212.969	1.687	-0.885	0	0.447	88.8	32.767891	111.640862	4	22	32.767891	111.64086	0	0	0	0	0	0	0	0	6.94E+218	0	0
20230809_1338180360	0	168721	-0.79435	0.00999	0.11546	0.246764	9.7858686	0.274058	212.969	1.687	-0.885	0	0.447	88.8	32.767891	111.640862	4	22	32.767891	111.64086	0	0	0	0	0	0	0	0	6.94E+218	0	0
20230809_1338180370	0	168722	-0.80018	0.01295	0.11672	0.31194	9.7859306	0.273876	212.969	1.687	-0.885	0	0.447	88.8	32.767891	111.640862	4	22	32.767891	111.64086	0	0	0	0	0	0	0	0	6.94E+218	0	0
20230809_1338180380	0	168723	-0.80619	0.01577	0.11741	0.311959	9.7860117	0.212289	212.969	1.687	-0.885	0	0.447	88.8	32.767891	111.640862	4	22	32.767891	111.64086	0	0	0	0	0	0	0	0	6.94E+218	0	0
20230809_1338180390	0	168724	-0.81236	0.01795	0.1183	0.31194	9.7859306	0.273876	212.969	1.687	-0.885	0	0.447	88.8	32.767891	111.640862	4	22	32.767891	111.64086	0	0	0	0	0	0	0	0	6.94E+218	0	0
20230809_1338180413	0	168725	-0.81808	0.02078	0.1188	0.31194	9.7859306	0.273876	212.969	1.687	-0.885	0	0.447	88.8	32.767891	111.640862	4	22	32.767891	111.64086	0	0	0	0	0	0	0	0	6.94E+218	0	0
20230809_1338180416	0	168726	-0.82345	0.02294	0.1196	0.31194	9.7859306	0.273876	212.969	1.687	-0.885	0	0.447	88.8	32.767891	111.640862	4	22	32.767891	111.64086	0	0	0	0	0	0	0	0	6.94E+218	0	0
20230809_1338180421	0	168727	-0.82854	0.02551	0.12012	0.246764	9.7858686	0.274058	212.969	1.687	-0.885	0	0.447	88.8	32.767891	111.640862	4	22	32.767891	111.64086	0	0	0	0	0	0	0	0	6.94E+218	0	0
20230809_1338180431	0	168728	-0.83324	0.02782	0.12066	0.311985	9.7273188	0.27373	212.969	1.687	-0.885	0	0.447	88.8	32.767891	111.640862	4	22	32.767891	111.64086	0	0	0	0	0	0	0	0	6.94E+218	0	0
20230809_1338180442	0	168729	-0.83822	0.02955	0.12091	0.31194	9.7859306	0.273876	212.969	1.687	-0.885	0	0.447	88.8	32.767891	111.640862	4	22	32.767891	111.64086	0	0	0	0	0	0	0	0	6.94E+218	0	0
20230809_1338180451	0	168730	-0.84394	0.03198	0.12179	0.31194	9.7859306	0.273876	212.969	1.687	-0.885	0	0.447	88.8	32.767891	111.640862	4	22	32.767891	111.64086	0	0	0	0	0	0	0	0	6.94E+218	0	0
20230809_1338180462	0	168731	-0.84692	0.03395	0.12183	0.31194	9.7859306	0.273876	212.969	1.687	-0.885	0	0.447	88.8	32.767891	111.640862	4	22	32.767891	111.64086	0	0	0	0	0	0	0	0	6.94E+218	0	0
20230809_1338180475	0	168732	-0.85186	0.03614	0.12248	0.31192	9.7858496	0.335462	212.969	1.687	-0.885	0	0.455	88.8	32.767891	111.640862	4	22	32.767891	111.64086	0	0	0	0	0	0	0	0	6.94E+218	0	0
20230809_1338180480	0	168733	-0.85555	0.03751	0.12182	0.31194	9.7859306	0.273876	212.969	1.687	-0.885	0	0.455	88.8	32.767891	111.640862	4	22	32.767891	111.64086	0	0	0	0	0	0	0	0	6.94E+218	0	0
20230809_1338180490	0	168734	-0.8573	0.03963	0.12277	0.246764	9.7858686	0.274058	212.969	1.687	-0.885	0	0.455	88.8	32.767891	111.640862	4	22	32.767891	111.64086	0	0	0	0	0	0	0	0	6.94E+218	0	0
20230809_1338180500	0	168735	-0.85828	0.04171	0.12194	0.31194	9.7859306	0.273876	212.969	1.687	-0.885	0	0.455	88.8	32.767891	111.640862	4	22	32.767891	111.64086	0	0	0	0	0	0	0	0	6.94E+218	0	0
20230809_1338180514	0	168736	-0.86092	0.04332	0.12244	0.31194	9.7859306	0.273876	212.969	1.687	-0.885	0	0.455	88.8	32.767891	111.640862	4	22	32.767891	111.64086	0	0	0	0	0	0	0	0	6.94E+218	0	0
20230809_1338180529	0	168737	-0.86313	0.04465	0.12134	0.31192	9.7858496	0.335462	212.969	1.687	-0.885	0	0.455	88.8	32.767891	111.640862	4	22	32.767891	111.64086	0	0	0	0	0	0	0	0	6.94E+218	0	0
20230809_1338180531	0	168738	-0.86262	0.04685	0.12223	0.31194	9.7859306	0.273876	212.969	1.687	-0.885	0	0.455	88.8	32.767891	111.640862	4	22	32.767891	111.64086	0	0	0	0	0	0	0	0	6.94E+218	0	0
20230809_1338180541	0	168739	-0.86246	0.04856	0.12108	0.31194	9.7859306	0.273876	212.969	1.687	-0.885	0	0.455	88.8	32.767891	111.640862	4	22	32.767891	111.64086	0	0	0	0	0	0	0	0	6.94E+218	0	0
20230809_1338180550	0	168740	-0.86149	0.05004	0.12107	0.311874	9.8444633	0.335608	212.969	1.687	-0.885	0	0.455	88.8	32.767891	111.640862	4	22	32.767891	111.64086	0	0	0	0	0	0	0	0	6.94E+218	0	0
20230809_1338180560	0	168741	-0.85946	0.05088	0.12007	0.246764	9.7858686	0.274058	212.969	1.687	-0.885	0	0.455	88.8	32.767891	111.640862	4	22	32.767891	111.64086	0	0	0	0	0	0	0	0	6.94E+218	0	0
20230809_1338180570	0	168742	-0.8572	0.05314	0.11938	0.31192	9.7858496	0.335462	212.969	1.687	-0.885	0	0.455	88.8	32.767891	111.640862	4	22	32.767891	111.64086	0	0	0	0	0	0	0	0	6.94E+218	0	0
20230809_1338180581	0	168743	-0.85285	0.05474	0.11874	0.31194	9.7859306	0.273876	212.969	1.687	-0.885	0	0.455	88.8	32.767891	111.640862	4	22	32.767891	111.64086	0	0	0	0	0	0	0	0	6.94E+218	0	0
20230809_1338180589	0	168744	-0.85052	0.05579	0.11735	0.31192	9.7858496	0.335462	212.969	1.687	-0.885	0	0.455	88.8	32.767891	111.640862	4	22	32.767891	111.64086	0	0	0	0	0	0	0	0	6.94E+218	0	0
20230809_1338180601	0	168745	-0.84447	0.05785	0.11705	0.31194	9.7859306	0.273876	212.969	1.687	-0.885	0	0.455	88.8	32.767891	111.640862	4	22	32.767891	111.64086	0	0	0	0	0	0	0	0	6.94E+218	0	0
20230809_1338180610	0	168746	-0.83962	0.05918	0.11522	0.31192	9.7858496	0.335462	212.969	1.687	-0.885	0	0.459	88.8	32.767891	111.640862	4	22	32.767891	111.64086	0	0	0	0	0	0	0	0	6.94E+218	0	0
20230809_1338180620	0	168747	-0.83158	0.06115	0.11516	0.31192	9.7858496	0.335462	212.969	1.687	-0.885	0	0.459	88.8	32.767891	111.640862	4	22	32.767891	111.64086	0	0	0	0	0	0	0	0	6.94E+218	0	0
20230809_1338180629	0	168748	-0.8241	0.06311	0.11283	0.246764	9.7858686	0.274058	212.969	1.687	-0.885	0	0.459	88.8	32.767891	111.640862	4	22	32.767891	111.64086	0	0	0	0	0	0	0	0	6.94E+218	0	0
20230809_1338180642	0	168749	-0.81644	0.06422	0.11199	0.31192	9.7858496	0.335462	212.969	1.687	-0.885	0	0.459	88.8	32.767891	111.640862	4	22	32.767891	111.64086	0	0	0	0	0	0	0	0	6.94E+218	0	0
20230809_1338180649	0	168750	-0.80472	0.06655	0.11016	0.31192	9.7858496	0.335462	212.969	1.687	-0.885	0	0.459	88.8	32.767891	111.640862	4	22	32.767891	111.64086	0	0	0	0	0	0	0	0	6.94E+218	0	0
20230809_1338180660	0	168751	-0.79523	0.06791	0.10852	0.31192	9.7858496	0.335462	212.969	1.687	-0.885	0	0.459	88.8	32.767891	111.640862	4	22	32.767891	111.64086	0	0	0	0	0	0	0	0	6.94E+218	0	0
20230809_1338180669	0	168752	-0.78293	0.07007	0.10677	0.31194	9.7859306	0.273876	212.969	1.687	-0.885	0	0.459	88.8	32.767891	111.640862	4	22	32.767891	111.64086	0	0	0	0	0	0	0	0	6.94E+218	0	0
20230809_1338180679	0	168753	-0.77224	0.07191	0.10479	0.311874	9.8444633	0.335608	212.969	1.687	-0.885	0	0.459	88.8	32.767891	111.640862	4	22	32.767891	111.64086	0	0	0	0	0	0	0	0	6.94E+218	0	0
20230809_1338180696	0	168754	-0.75678	0.07404	0.10326	0.31192	9.7858496	0.335462	212.969	1.687	-0.885	0	0.459	88.8	32.767891	111.640862	4	22	32.767891	111.64086	0	0	0	0	0	0	0	0	6.94E+218	0	0
20230809_1338180708	0	168755	-0.74313	0.07667	0.10041	0.31192	9.7858496	0.335462	212.969	1.687	-0.885	0	0.459	88.8	32.767891	111.640862	4	22	32.767891	111.64086	0	0	0	0	0	0	0	0	6.94E+218	0	0
20230809_1338180710	0	168756	-0.72897	0.07843	0.09907	0.31192	9.7858496	0.335462	212.969	1.687	-0.885	0	0.459	88.8	32.767891	111.640862	4	22	32.767891	111.64086	0	0	0	0	0	0	0	0	6.94E+218	0	0
20230809_1338180720	0	168757	-0.7119	0.08104	0.09595	0.31192	9.7858496	0.335462	212.969	1.687	-0.885	0	0.459	88.8	32.767891	111.640862	4	22	32.767891	111.64086	0	0	0	0	0	0	0	0	6.94E+218	0	0
20230809_1338180729	0	168758	-0.69481	0.08356	0.09396	0.246745	9.7857876	0.335645	212.969	1.687	-0.885	0	0.459	88.8	32.767891	111.640862	4	22	32.767891	111.64086	0	0	0	0	0	0	0	0	6.94E+218	0	0
20230809_1338180740	0	168759	-0.67682	0.08629	0.09099	0.31192	9.7858496	0.335462	212.969	1.687	-0.885	0	0.459	88.8	32.767891	111.640862	4	22	32.767891	111.64086	0	0	0	0	0	0	0	0	6.94E+218	0	0
20230809_1338180749	0	168760	-0.65922	0.08851	0.08802	0.31192	9.7858496	0.335462	212.969	1.687	-0.885	0	0.459	88.8	32.767891	111.640862	4	22	32.767891	111.64086	0	0	0	0	0	0	0	0	6.94E+218	0	0
20230809_1338180760	0	168761	-0.63939	0.09155	0.08563	0.31192	9.7858496	0.335462	212.969	1.687	-0.885	0	0.459	88.8	32.767891	111.640862	4	22	32.767891	111.64086	0	0	0	0	0	0	0	0	6.94E+218	0	0
20230809_1338180773	0	168762	-0.6202	0.09455	0.08211	0.3119	9.7857704	0.397049	212.969	1.687	-0.885	0	0.461	88.8	32.767891	111.640862	4	22	32.767891	111.64086	0	0	0	0	0	0	0	0	6.94E+218	0	0
20230809_1338180780	0	168763	-0.60014	0.09763	0.07977	0.31192	9.7858496	0.335462	212.969	1.687	-0.885	0	0.461	88.8	32.767891	111.640862	4	22	32.767891	111.64086	0	0	0	0	0	0	0	0	6.94E+218	0	0
20230809_1338180789	0	168764	-0.57873	0.1013	0.07583	0.311874	9.8444633	0.335608	212.969	1.687	-0.885	0	0.461	88.8	32.767891	111.640862	4	22	32.767891	111.64086	0	0	0	0	0	0	0	0	6.94E+218	0	0
20230809_1338180800	0	168765	-0.55744	0.10438	0.07321	0.31192	9.7858496	0.335462	212.969	1.687	-0.885	0	0.461	88.8	32.767891	111.640862	4	22	32.767891	111.64086	0	0	0	0	0	0	0	0	6.94E+218	0	0
20230809_1338180810	0	168766	-0.53527	0.10785	0.06916	0.31192	9.7858496	0.335462	212.969	1.687	-0.885	0	0.461	88.8	32.767891	111.640862	4	22	32.767891	111.64086	0	0	0	0	0	0	0	0	6.94E+218	0	0
20230809_1338180826	0	168767	-0.51253	0.11185	0.06625	0.3119	9.7857704	0.397049	212.969	1.687	-0.885	0	0.461	88.8	32.767891	111.640862	4	22	32.767891	111.64086	0	0	0	0	0	0	0	0	6.94E+218	0	0
20230809_1338180831	0	168768	-0.49026	0.11529	0.06212	0.31192	9.7858496	0.335462	212.969	1.687	-0.885	0	0.461	88.8	32.767891	111.640862	4	22	32.767891	111.64086	0	0	0	0	0	0	0	0	6.94E+218	0	0
20230809_1338180840	0	168769	-0.46667	0.1193	0.0587	0.31192	9.7858496	0.335462	212.969	1.687	-0.885	0	0.461	88.8	32.767891	111.640862	4	22	32.767891	111.64086	0	0	0	0	0	0	0	0	6.94E+218	0	0
20230809_1338180849	0	168770	-0.4437	0.12338	0.05479	0.3119	9.7857704	0.397049	212.969	1.687	-0.885	0	0.461	88.8	32.767891	111.640862	4	22	32.767891	111.64086	0	0	0	0	0	0	0	0	6.94E+218	0	0
20230809_1338180860	0	168771	-0.41991	0.12798	0.05168	0.31192	9.7858496	0.335462	212.969	1.687	-0.885	0	0.461	88.8	32.767891	111.640862	4	22	32.767891	111.64086	0	0	0	0	0	0	0	0	6.94E+218	0	0
20230809_1338180872	0	168772	-0.39579	0.13204	0.04703	0.3119	9.7857704	0.397049	212.969	1.687	-0.885	0	0.461	88.8	32.767891	111.640862	4	22	32.767891	111.64086	0	0	0	0	0	0	0	0	6.94E+218	0	0
20230809_1338180883	0	168773	-0.3707	0.13691	0.04383	0.31192	9.7858496	0.335462	212.969	1.687	-0.885	0	0.461	88.8	32.767891	111.640862	4	22	32.767891	111.64086	0	0	0	0	0	0	0	0	6.94E+218	0	0
20230809_1338180891	0	168774	-0.34617	0.14182	0.03949	0.31192	9.7858496	0.335462	212.969	1.687	-0.885	0	0.461	88.8	32.767891	111.640862	4	22	32.767891	111.64086	0	0	0	0	0	0	0	0	6.94E+218	0	0
20230809_1338180901	0	168775	-0.32199	0.14655	0.03584	0.3119	9.7857704	0.397049	212.969	1.687	-0.885	0	0.461	88.8	32.767891	111.640862	4	22	32.767891	111.64086	0	0	0	0	0	0	0	0	6.94E+218	0	0
20230809_1338180910	0	168776	-0.29674	0.15201	0.03152	0.31192	9.7858496	0.335462	212.969	1.687	-0.885	0	0.461	88.8	32.767891	111.640862	4	22	32.767891	111.64086	0	0	0	0	0	0	0	0	6.94E+218	0	0
20230809_1338180920	0	168777	-0.2722	0.15701	0.02795	0.3119	9.7857704	0.397049	212.969	1.687	-0.885	0	0.461	88.8	32.767891	111.640862	4	22	32.767891	111.64086	0	0	0	0	0	0	0	0	6.94E+218	0	0
20230809_1338180930	0	168778	-0.24718	0.1628	0.02403	0.31192	9.7858496	0.335462	212.969	1.687	-0.885	0	0.461	88.8	32.767891	111.640862	4	22	32.767891	111.64086	0	0	0	0	0	0	0	0	6.94E+218	0	0
20230809_1338180939	0	168779	-0.22265	0.16824	0.02011	0.3119	9.7857704	0.397049	212.969	1.687	-0.885	0	0.461	88.8	32.767891	111.640862	4	22	32.767891	111.64086	0	0	0	0	0	0	0	0	6.94E+218	0	0
20230809_1338180950	0	168780	-0.19702	0.17434	0.01644	0.31192	9.7858496	0.335462	212.969	1.687	-0.885	0	0.461	88.8	32.767891	111.640862	4	22	32.767891	111.64086	0	0	0	0	0	0	0	0	6.94E+218	0	0
20230809_1338180961	0	168781	-0.1724	0.18019	0.01221	0.311854	9.8443823	0.397194	212.969	1.687	-0.885	0	0.461	88.8	32.767891	111.640862	4	22	32.767891	111.64086	0	0	0	0	0	0	0	0	6.94E+218	0	0
20230809_1338180969	0	168782	-0.14786	0.18651	0.00909	0.311965	9.7272377	0.335317	212.969	1.687	-0.885	0	0.461	88.8	32.767891	111.640862	4	22	32.767891	111.64086	0	0	0	0	0	0	0	0	6.94E+218	0	0
20230809_1338180987	0	168783	-0.12229	0.19287	0.00481	0.3119	9.7857704	0.397049	212.969	1.687	-0.885	0	0.461	88.8	32.767891	111.640862	4	22	32.767891	111.64086	0	0	0	0	0	0	0	0	6.94E+218	0	0
20230809_1338180990	0	168784	-0.09919	0.19921	0.00172	0.31192	9.7858496	0.335462	212.969	1.687	-0.885	0	0.461	88.8	32.767891	111.640862	4	22	32.767891	111.64086	0	0	0	0	0	0	0	0	6.94E+218	0	0
20230809_1338190010	0	168785	-0.07459	0.20604	-0.00226	0.311854	9.8443823	0.397194	212.969	1.687	-0.885	0	0.461	88.8	32.767891	111.640862	4	22	32.767891	111.64086	0	0	0	0	0	0	0	0	6.94E+218	0	0
20230809_1338190011	0	168786	-0.05016	0.21302	-0.00508	0.311965	9.7272377	0.335317	212.969	1.687	-0.885	0	0.461	88.8	32.767891	111.640862	4	22	32.767891	111.64086	0	0	0	0	0	0	0	0	6.94E+218	0	0
20230809_1338190037	0	168787	-0.02688	0.21965	-0.00881	0.3119	9.7857704	0.397049	212.969	1.687	-0.885	0	0.461	88.8	32.767891	111.640862	4	22	32.767891	111.64086	0	0	0	0	0	0	0	0	6.94E+218	0	0
20230809_1338190051	0	168788	-0.00315	0.22676	-0.01172	0.3119	9.7857704	0.397049	212.969	1.687	-0.885	0	0.461	88.8	32.767891	111.640862	4	22	32.767891	111.64086	0	0	0	0	0	0	0	0	6.94E+218	0	0
20230809_1338190052	0	168789	0.01913	0.234	-0.01494	0.31192	9.7858496	0.335462	212.969	1.687	-0.885	0	0.461	88.8	32.767891	111.640862	4	22	32.767891	111.64086	0	0	0	0	0	0	0	0	6.94E+218	0	0
20230809_1338190062	0	168790	0.04244	0.241	-0.01779	0.377075	9.7858324	0.396866	287.016	1.162	-1.364	0	0.461	88.8	32.767891	111.640862	4	22	32.767891	111.64086	0	0	0	0	0	0	0	0	6.94E+218	0	0
20230809_1338190069	0	168791	0.06345	0.24862	-0.02019	0.31192	9.7858496	0.335462	287.016	1.162	-1.364	0	0.461	88.8	32.767891	111.640862	4	22	32.767891	111.64086	0	0	0	0	0	0	0	0	6.94E+218	0	0
20230809_1338190070	0	168792	0.08504	0.2564	-0.02365	0.3119	9.7857704	0.397049	287.016	1.162	-1.364	0	0.461	88.8	32.767891	111.640862	4	22	32.767891	111.64086	0	0	0	0	0	0	0	0	6.94E+218	0	0
20230809_1338190079	0	168793	0.10542	0.26306	-0.02486	0.31192	9.7858496	0.335462	287.016	1.162	-1.364	0	0.461	88.8	32.767891	111.640862	4	22	32.767891	111.64086	0	0	0	0	0	0	0	0	6.94E+218	0	0
20230809_1338190094	0	168794	0.12511	0.27145	-0.02819	0.3119	9.7857704	0.397049	287.016	1.162	-1.364	0	0.461	88.8	32.767891	111.640862	4	22	32.767891	111.64086	0	0	0	0	0	0	0	0	6.94E+218	0	0
20230809_1338190102	0	168795	0.14385	0.27838	-0.0296	0.31192	9.7858496	0.335462	287.016	1.162	-1.364	0	0.444	88.8	32.767891	111.640862	4	22	32.767891	111.64086	0	0	0	0	0	0	0	0	6.94E+218	0	0
20230809_1338190110	0	168796	0.1625	0.28619	-0.03178	0.31192	9.7858496	0.335462	287.016	1.162	-1.364	0	0.444	88.8	32.767891	111.640862	4	22	32.767891	111.64086	0	0	0	0	0	0	0	0	6.94E+218	0	0
20230809_1338190119	0	168797	0.17974	0.29354	-0.03336	0.3119	9.7857704	0.397049	287.016	1.162	-1.364	0	0.444	88.8	32.767891	111.640862	4	22	32.767891	111.64086	0	0	0	0	0	0	0	0	6.94E+218	0	0
20230809_1338190128	0	168798	0.1961	0.30099	-0.0345	0.31192	9.7858496	0.335462	287.016	1.162	-1.364	0	0.444	88.8	32.767891	111.640862	4	22	32.767891	111.64086	0	0	0	0	0	0	0	0	6.94E+218	0	0
20230809_1338190141	0	168799	0.2119	0.30866	-0.03644	0.3119	9.7857704	0.397049	287.016	1.162	-1.364	0	0.444	88.8	32.767891	111.640862	4	22	32.767891	111.64086	0	0	0	0	0	0	0	0	6.94E+218	0	0
20230809_1338190153	0	168800	0.22558	0.31619	-0.03707	0.31192	9.7858496	0.335462	287.016	1.162	-1.364	0	0.444	88.8	32.767891	111.640862	4	22	32.767891	111.64086	0	0	0	0	0	0	0	0	6.94E+218	0	0
20230809_1338190159	0	168801	0.23983	0.32389	-0.03875	0.377095	9.7859135	0.335279	287.016	1.162	-1.364	0	0.444	88.8	32.767891	111.640862	4	22	32.767891	111.64086	0	0	0	0	0	0	0	0	6.94E+218	0	0
20230809_1338190169	0	168802	0.25164	0.33099	-0.03842	0.3119	9.7857704	0.397049	287.016	1.162	-1.364	0	0.444	88.8	32.767891	111.640862	4	22	32.767891	111.64086	0	0	0	0	0	0	0	0	6.94E+218	0	0
20230809_1338190185	0	168803	0.26399	0.33816	-0.03934	0.31192	9.7858496	0.335462	287.016	1.162	-1.364	0	0.444	88.8	32.767891	111.640862	4	22	32.767891	111.64086	0	0	0	0	0	0	0	0	6.94E+218	0	0
20230809_1338190191	0	168804	0.27402	0.34557	-0.0395	0.31192	9.7858496	0.335462	287.016	1.162	-1.364	0	0.444	88.8	32.767891	111.640862	4	22	32.767891	111.64086	0	0	0	0	0	0	0	0	6.94E+218	0	0
20230809_1338190205	0	168805	0.28402	0.35278	-0.03921	0.31192	9.7858496	0.335462	287.016	1.162	-1.364	0	0.444	88.8	32.767891	111.640862	4	22	32.767891	111.64086	0	0	0	0	0	0	0	0	6.94E+218	0	0
20230809_1338190212	0	168806	0.29322	0.35978	-0.03984	0.31192	9.7858496	0.335462	287.016	1.162	-1.364	0	0.444	88.8	32.767891	111.640862	4	22	32.767891	111.64086	0	0	0	0	0	0	0	0	6.94E+218	0	0
20230809_1338190222	0	168807	0.3	0.3665	-0.03834	0.3119	9.7857704	0.397049	287.016	1.162	-1.364	0	0.444	88.8	32.767891	111.640862	4	22	32.767891	111.64086	0	0	0	0	0	0	0	0	6.94E+218	0	0
20230809_1338190228	0	168808	0.30709	0.37314	-0.03927	0.31192	9.7858496	0.335462	287.016	1.162	-1.364	0	0.444	88.8	32.767891	111.640862	4	22	32.767891	111.64086	0	0	0	0	0	0	0	0	6.94E+218	0	0
20230809_1338190241	0	168809	0.3132	0.38031	-0.03689	0.31192	9.7858496	0.335462	287.016	1.162	-1.364	0	0.444	88.8	32.767891	111.640862	4	22	32.767891	111.64086	0	0	0	0	0	0	0	0	6.94E+218	0	0
20230809_1338190249	0	168810	0.31836	0.38668	-0.03764	0.377095	9.7859135	0.335279	287.016	1.162	-1.364	0	0.444	88.8	32.767891	111.640862	4	22	32.767891	111.64086	0	0	0	0	0	0	0	0	6.94E+218	0	0
20230809_1338190261	0	168811	0.32204	0.3933	-0.0348	0.31192	9.7858496	0.335462	287.016	1.162	-1.364	0	0.444	88.8	32.767891	111.640862	4	22	32.767891	111.64086	0	0	0	0	0	0	0	0	6.94E+218	0	0
20230809_1338190271	0	168812	0.32612	0.39956	-0.03475	0.311965	9.7272377	0.335317	287.016	1.162	-1.364	0	0.459	88.8	32.767891	111.640862	4	22	32.767891	111.64086	0	0	0	0	0	0	0	0	6.94E+218	0	0
20230809_1338190279	0	168813	0.32932	0.4056	-0.03283	0.311874	9.8444633	0.335608	287.016	1.162	-1.364	0	0.459	88.8	32.767891	111.640862	4	22	32.767891	111.64086	0	0	0	0	0	0	0	0	6.94E+218	0	0
20230809_1338190289	0	168814	0.33095	0.41089	-0.03092	0.31192	9.7858496	0.335462	287.016	1.162	-1.364	0	0.459	88.8	32.767891	111.640862	4	22	32.767891	111.64086	0	0	0	0	0	0	0	0	6.94E+218	0	0
20230809_1338190303	0	168815	0.33298	0.41731	-0.03001	0.31192	9.7858496	0.335462	287.016	1.162	-1.364	0	0.459	88.8	32.767891	111.640862	4	22	32.767891	111.64086	0	0	0	0	0	0	0	0	6.94E+218	0	0
20230809_1338190310	0	168816	0.33293	0.42234	-0.02643	0.31192	9.7858496	0.335462	287.016	1.162	-1.364	0	0.459	88.8	32.767891	111.640862	4	22	32.767891	111.64086	0	0	0	0	0	0	0	0	6.94E+218	0	0
20230809_1338190323	0	168817	0.33354	0.42799	-0.02635	0.31192	9.7858496	0.335462	287.016	1.162	-1.364	0	0.459	88.8	32.767891	111.640862	4	22	32.767891	111.64086	0	0	0	0	0	0	0	0	6.94E+218	0	0
20230809_1338190330	0	168818	0.33275	0.43351	-0.02208	0.377115	9.7859926	0.273693	287.016	1.162	-1.364	0	0.459	88.8	32.767891	111.640862	4	22	32.767891	111.64086	0	0	0	0	0	0	0	0	6.94E+218	0	0
20230809_1338190339	0	168819	0.3316	0.43768	-0.02136	0.31192	9.7858496	0.335462	287.016	1.162	-1.364	0	0.459	88.8	32.767891	111.640862	4	22	32.767891	111.64086	0	0	0	0	0	0	0	0	6.94E+218	0	0
20230809_1338190352	0	168820	0.33079	0.44294	-0.01756	0.31192	9.7858496	0.335462	287.016	1.162	-1.364	0	0.459	88.8	32.767891	111.640862	4	22	32.767891	111.64086	0	0	0	0	0	0	0	0	6.94E+218	0	0
20230809_1338190360	0	168821	0.32866	0.44742	-0.01527	0.31192	9.7858496	0.335462	287.016	1.162	-1.364	0	0.459	88.8	32.767891	111.640862	4	22	32.767891	111.64086	0	0	0	0	0	0	0	0	6.94E+218	0	0
20230809_1338190371	0	168822	0.32684	0.45196	-0.01263	0.31194	9.7859306	0.273876	287.016	1.162	-1.364	0	0.459	88.8	32.767891	111.640862	4	22	32.767891	111.64086	0	0	0	0	0	0	0	0	6.94E+218	0	0
20230809_1338190380	0	168823	0.32325	0.45577	-0.00864	0.31192	9.7858496	0.335462	287.016	1.162	-1.364	0	0.459	88.8	32.767891	111.640862	4	22	32.767891	111.64086	0	0	0	0	0	0	0	0	6.94E+218	0	0
20230809_1338190389	0	168824	0.32054	0.45903	-0.00686	0.31192	9.7858496	0.335462	287.016	1.162	-1.364	0	0.459	88.8	32.767891	111.640862	4	22	32.767891	111.64086	0	0	0	0	0	0	0	0	6.94E+218	0	0
20230809_1338190413	0	168825	0.31654	0.46274	-0.00258	0.377115	9.7859926	0.273693	287.016	1.162	-1.364	0	0.459	88.8	32.767891	111.640862	4	22	32.767891	111.64086	0	0	0	0	0	0	0	0	6.94E+218	0	0
20230809_1338190415	0	168826	0.31354	0.46611	-0.00018	0.31192	9.7858496	0.335462	287.016	1.162	-1.364	0	0.459	88.8	32.767891	111.640862	4	22	32.767891	111.64086	0	0	0	0	0	0	0	0	6.94E+218	0	0
20230809_1338190421	0	168827	0.3094	0.46916	0.00335	0.31194	9.7859306	0.273876	287.016	1.162	-1.364	0	0.459	88.8	32.767891	111.640862	4	22	32.767891	111.64086	0	0	0	0	0	0	0	0	6.94E+218	0	0
20230809_1338190429	0	168828	0.30588	0.47184	0.00697	0.31192	9.7858496	0.335462	287.016	1.162	-1.364	0	0.459	88.8	32.767891	111.640862	4	22	32.767891	111.64086	0	0	0	0	0	0	0	0	6.94E+218	0	0
20230809_1338190439	0	168829	0.30141	0.47383	0.00945	0.31194	9.7859306	0.273876	287.016	1.162	-1.364	0	0.451	88.8	32.767891	111.640862	4	22	32.767891	111.64086	0	0	0	0	0	0	0	0	6.94E+218	0	0
20230809_1338190450	0	168830	0.29743	0.47668	0.01378	0.31192	9.7858496	0.335462	287.016	1.162	-1.364	0	0.451	88.8	32.767891	111.640862	4	22	32.767891	111.64086	0	0	0	0	0	0	0	0	6.94E+218	0	0
20230809_1338190460	0	168831	0.29375	0.47822	0.01563	0.311894	9.8445435	0.274021	287.016	1.162	-1.364	0	0.451	88.8	32.767891	111.640862	4	22	32.767891	111.64086	0	0	0	0	0	0	0	0	6.94E+218	0	0
20230809_1338190470	0	168832	0.29032	0.48004	0.02074	0.31194	9.7859306	0.273876	287.016	1.162	-1.364	0	0.451	88.8	32.767891	111.640862	4	22	32.767891	111.64086	0	0	0	0	0	0	0	0	6.94E+218	0	0
20230809_1338190481	0	168833	0.28627	0.48116	0.02197	0.377095	9.7859135	0.335279	287.016	1.162	-1.364	0	0.451	88.8	32.767891	111.640862	4	22	32.767891	111.64086	0	0	0	0	0	0	0	0	6.94E+218	0	0
20230809_1338190490	0	168834	0.28262	0.48169	0.02675	0.31194	9.7859306	0.273876	287.016	1.162	-1.364	0	0.451	88.8	32.767891	111.640862	4	22	32.767891	111.64086	0	0	0	0	0	0	0	0	6.94E+218	0	0
20230809_1338190502	0	168835	0.27984	0.48279	0.02839	0.31194	9.7859306	0.273876	287.016	1.162	-1.364	0	0.451	88.8	32.767891	111.640862	4	22	32.767891	111.64086	0	0	0	0	0	0	0	0	6.94E+218	0	0
20230809_1338190511	0	168836	0.27646	0.48347	0.03235	0.31194	9.7859306	0.273876	287.016	1.162	-1.364	0	0.451	88.8	32.767891	111.640862	4	22	32.767891	111.64086	0	0	0	0	0	0	0	0	6.94E+218	0	0
20230809_1338190524	0	168837	0.27365	0.48351	0.03457	0.311874	9.8444633	0.335608	287.016	1.162	-1.364	0	0.451	88.8	32.767891	111.640862	4	22	32.767891	111.64086	0	0	0	0	0	0	0	0	6.94E+218	0	0
20230809_1338190531	0	168838	0.27117	0.48325	0.03824	0.31194	9.7859306	0.273876	287.016	1.162	-1.364	0	0.451	88.8	32.767891	111.640862	4	22	32.767891	111.64086	0	0	0	0	0	0	0	0	6.94E+218	0	0
20230809_1338190540	0	168839	0.26901	0.48256	0.03998	0.31194	9.7859306	0.273876	287.016	1.162	-1.364	0	0.451	88.8	32.767891	111.640862	4	22	32.767891	111.64086	0	0	0	0	0	0	0	0	6.94E+218	0	0
20230809_1338190549	0	168840	0.26638	0.48211	0.04357	0.31194	9.7859306	0.273876	287.016	1.162	-1.364	0	0.451	88.8	32.767891	111.640862	4	22	32.767891	111.64086	0	0	0	0	0	0	0	0	6.94E+218	0	0
20230809_1338190561	0	168841	0.26558	0.48115	0.04578	0.311894	9.8445435	0.274021	287.016	1.162	-1.364	0	0.451	88.8	32.767891	111.640862	4	22	32.767891	111.64086	0	0	0	0	0	0	0	0	6.94E+218	0	0
20230809_1338190569	0	168842	0.26365	0.47969	0.04855	0.31192	9.7858496	0.335462	287.016	1.162	-1.364	0	0.451	88.8	32.767891	111.640862	4	22	32.767891	111.64086	0	0	0	0	0	0	0	0	6.94E+218	0	0
20230809_1338190583	0	168843	0.2625	0.47784	0.05084	0.377115	9.7859926	0.273693	287.016	1.162	-1.364	0	0.451	88.8	32.767891	111.640862	4	22	32.767891	111.64086	0	0	0	0	0	0	0	0	6.94E+218	0	0
20230809_1338190589	0	168844	0.26307	0.4761	0.05294	0.31194	9.7859306	0.273876	287.016	1.162	-1.364	0	0.451	88.8	32.767891	111.640862	4	22	32.767891	111.64086	0	0	0	0	0	0	0	0	6.94E+218	0	0
20230809_1338190600	0	168845	0.26207	0.47309	0.05538	0.311894	9.8445435	0.274021	287.016	1.162	-1.364	0	0.45	88.8	32.767891	111.640862	4	22	32.767891	111.64086	0	0	0	0	0	0	0	0	6.94E+218	0	0
20230809_1338190612	0	168846	0.26254	0.47141	0.0574	0.31194	9.7859306	0.273876	287.016	1.162	-1.364	0	0.45	88.8	32.767891	111.640862	4	22	32.767891	111.64086	0	0	0	0	0	0	0	0	6.94E+218	0	0
20230809_1338190619	0	168847	0.26212	0.46823	0.0593	0.31194	9.7859306	0.273876	287.016	1.162	-1.364	0	0.45	88.8	32.767891	111.640862	4	22	32.767891	111.64086	0	0	0	0	0	0	0	0	6.94E+218	0	0
20230809_1338190629	0	168848	0.26339	0.46505	0.06124	0.311894	9.8445435	0.274021	287.016	1.162	-1.364	0	0.45	88.8	32.767891	111.640862	4	22	32.767891	111.64086	0	0	0	0	0	0	0	0	6.94E+218	0	0
20230809_1338190643	0	168849	0.26437	0.46165	0.0631	0.31194	9.7859306	0.273876	287.016	1.162	-1.364	0	0.45	88.8	32.767891	111.640862	4	22	32.767891	111.64086	0	0	0	0	0	0	0	0	6.94E+218	0	0
20230809_1338190649	0	168850	0.26634	0.45738	0.06463	0.31194	9.7859306	0.273876	287.016	1.162	-1.364	0	0.45	88.8	32.767891	111.640862	4	22	32.767891	111.64086	0	0	0	0	0	0	0	0	6.94E+218	0	0
20230809_1338190660	0	168851	0.26855	0.45365	0.06621	0.31194	9.7859306	0.273876	287.016	1.162	-1.364	0	0.45	88.8	32.767891	111.640862	4	22	32.767891	111.64086	0	0	0	0	0	0	0	0	6.94E+218	0	0
20230809_1338190669	0	168852	0.27052	0.44915	0.06742	0.311894	9.8445435	0.274021	287.016	1.162	-1.364	0	0.45	88.8	32.767891	111.640862	4	22	32.767891	111.64086	0	0	0	0	0	0	0	0	6.94E+218	0	0
20230809_1338190685	0	168853	0.27404	0.4448	0.06859	0.31194	9.7859306	0.273876	287.016	1.162	-1.364	0	0.45	88.8	32.767891	111.640862	4	22	32.767891	111.64086	0	0	0	0	0	0	0	0	6.94E+218	0	0
20230809_1338190690	0	168854	0.27585	0.43935	0.06981	0.311894	9.8445435	0.274021	287.016	1.162	-1.364	0	0.45	88.8	32.767891	111.640862	4	22	32.767891	111.64086	0	0	0	0	0	0	0	0	6.94E+218	0	0
20230809_1338190701	0	168855	0.27988	0.43374	0.07073	0.31194	9.7859306	0.273876	287.016	1.162	-1.364	0	0.45	88.8	32.767891	111.640862	4	22	32.767891	111.64086	0	0	0	0	0	0	0	0	6.94E+218	0	0
20230809_1338190714	0	168856	0.28341	0.4286	0.07155	0.31194	9.7859306	0.273876	287.016	1.162	-1.364	0	0.45	88.8	32.767891	111.640862	4	22	32.767891	111.64086	0	0	0	0	0	0	0	0	6.94E+218	0	0
20230809_1338190720	0	168857	0.28778	0.42298	0.0723	0.311894	9.8445435	0.274021	287.016	1.162	-1.364	0	0.45	88.8	32.767891	111.640862	4	22	32.767891	111.64086	0	0	0	0	0	0	0	0	6.94E+218	0	0
20230809_1338190729	0	168858	0.29221	0.41662	0.07267	0.311959	9.7860117	0.212289	287.016	1.162	-1.364	0	0.45	88.8	32.767891	111.640862	4	22	32.767891	111.64086	0	0	0	0	0	0	0	0	6.94E+218	0	0
20230809_1338190739	0	168859	0.29671	0.41069	0.07361	0.31194	9.7859306	0.273876	287.016	1.162	-1.364	0	0.45	88.8	32.767891	111.640862	4	22	32.767891	111.64086	0	0	0	0	0	0	0	0	6.94E+218	0	0
20230809_1338190749	0	168860	0.30292	0.40333	0.07352	0.311894	9.8445435	0.274021	287.016	1.162	-1.364	0	0.45	88.8	32.767891	111.640862	4	22	32.767891	111.64086	0	0	0	0	0	0	0	0	6.94E+218	0	0
20230809_1338190761	0	168861	0.30803	0.39711	0.0738	0.377115	9.7859926	0.273693	287.016	1.162	-1.364	0	0.446	88.8	32.767891	111.640862	4	22	32.767891	111.64086	0	0	0	0	0	0	0	0	6.94E+218	0	0
20230809_1338190770	0	168862	0.31375	0.38953	0.07406	0.31194	9.7859306	0.273876	287.016	1.162	-1.364	0	0.446	88.8	32.767891	111.640862	4	22	32.767891	111.64086	0	0	0	0	0	0	0	0	6.94E+218	0	0
20230809_1338190778	0	168863	0.32061	0.38284	0.07383	0.311894	9.8445435	0.274021	287.016	1.162	-1.364	0	0.446	88.8	32.767891	111.640862	4	22	32.767891	111.64086	0	0	0	0	0	0	0	0	6.94E+218	0	0
20230809_1338190789	0	168864	0.32631	0.37508	0.07403	0.31194	9.7859306	0.273876	287.016	1.162	-1.364	0	0.446	88.8	32.767891	111.640862	4	22	32.767891	111.64086	0	0	0	0	0	0	0	0	6.94E+218	0	0
20230809_1338190806	0	168865	0.33463	0.3668	0.07357	0.311914	9.8446236	0.212434	287.016	1.162	-1.364	0	0.446	88.8	32.767891	111.640862	4	22	32.767891	111.64086	0	0	0	0	0	0	0	0	6.94E+218	0	0
20230809_1338190817	0	168866	0.33959	0.3592	0.07337	0.31194	9.7859306	0.273876	287.016	1.162	-1.364	0	0.446	88.8	32.767891	111.640862	4	22	32.767891	111.64086	0	0	0	0	0	0	0	0	6.94E+218	0	0
20230809_1338190821	0	168867	0.34991	0.35168	0.0726	0.31194	9.7859306	0.273876	287.016	1.162	-1.364	0	0.446	88.8	32.767891	111.640862	4	22	32.767891	111.64086	0	0	0	0	0	0	0	0	6.94E+218	0	0
20230809_1338190831	0	168868	0.35597	0.34348	0.07207	0.311894	9.8445435	0.274021	287.016	1.162	-1.364	0	0.446	88.8	32.767891	111.640862	4	22	32.767891	111.64086	0	0	0	0	0	0	0	0	6.94E+218	0	0
20230809_1338190840	0	168869	0.36513	0.33487	0.07123	0.31194	9.7859306	0.273876	287.016	1.162	-1.364	0	0.446	88.8	32.767891	111.640862	4	22	32.767891	111.64086	0	0	0	0	0	0	0	0	6.94E+218	0	0
20230809_1338190850	0	168870	0.373	0.3263	0.07014	0.311894	9.8445435	0.274021	287.016	1.162	-1.364	0	0.446	88.8	32.767891	111.640862	4	22	32.767891	111.64086	0	0	0	0	0	0	0	0	6.94E+218	0	0
20230809_1338190861	0	168871	0.38126	0.31758	0.06903	0.311959	9.7860117	0.212289	287.016	1.162	-1.364	0	0.446	88.8	32.767891	111.640862	4	22	32.767891	111.64086	0	0	0	0	0	0	0	0	6.94E+218	0	0
20230809_1338190872	0	168872	0.39066	0.30893	0.0677	0.31194	9.7859306	0.273876	287.016	1.162	-1.364	0	0.446	88.8	32.767891	111.640862	4	22	32.767891	111.64086	0	0	0	0	0	0	0	0	6.94E+218	0	0
20230809_1338190882	0	168873	0.39941	0.30007	0.06631	0.311894	9.8445435	0.274021	287.016	1.162	-1.364	0	0.446	88.8	32.767891	111.640862	4	22	32.767891	111.64086	0	0	0	0	0	0	0	0	6.94E+218	0	0
20230809_1338190890	0	168874	0.40915	0.29085	0.06479	0.31194	9.7859306	0.273876	287.016	1.162	-1.364	0	0.446	88.8	32.767891	111.640862	4	22	32.767891	111.64086	0	0	0	0	0	0	0	0	6.94E+218	0	0
20230809_1338190899	0	168875	0.41774	0.28175	0.06237	0.311914	9.8446236	0.212434	287.016	1.162	-1.364	0	0.446	88.8	32.767891	111.640862	4	22	32.767891	111.64086	0	0	0	0	0	0	0	0	6.94E+218	0	0
20230809_1338190913	0	168876	0.42763	0.27275	0.06139	0.31194	9.7859306	0.273876	287.016	1.162	-1.364	0	0.446	88.8	32.767891	111.640862	4	22	32.767891	111.64086	0	0	0	0	0	0	0	0	6.94E+218	0	0
20230809_1338190921	0	168877	0.43628	0.26319	0.05865	0.311894	9.8445435	0.274021	287.016	1.162	-1.364	0	0.446	88.8	32.767891	111.640862	4	22	32.767891	111.64086	0	0	0	0	0	0	0	0	6.94E+218	0	0
20230809_1338190931	0	168878	0.44603	0.25417	0.05664	0.31194	9.7859306	0.273876	287.016	1.162	-1.364	0	0.447	88.8	32.767891	111.640862	4	22	32.767891	111.64086	0	0	0	0	0	0	0	0	6.94E+218	0	0
20230809_1338190940	0	168879	0.45507	0.24476	0.05373	0.311914	9.8446236	0.212434	287.016	1.162	-1.364	0	0.447	88.8	32.767891	111.640862	4	22	32.767891	111.64086	0	0	0	0	0	0	0	0	6.94E+218	0	0
20230809_1338190950	0	168880	0.46457	0.23508	0.05196	0.31194	9.7859306	0.273876	287.016	1.162	-1.364	0	0.447	88.8	32.767891	111.640862	4	22	32.767891	111.64086	0	0	0	0	0	0	0	0	6.94E+218	0	0
20230809_1338190961	0	168881	0.47362	0.22571	0.04838	0.31194	9.7859306	0.273876	287.016	1.162	-1.364	0	0.447	88.8	32.767891	111.640862	4	22	32.767891	111.64086	0	0	0	0	0	0	0	0	6.94E+218	0	0
20230809_1338190969	0	168882	0.48288	0.21632	0.04646	0.311894	9.8445435	0.274021	287.016	1.162	-1.364	0	0.447	88.8	32.767891	111.640862	4	22	32.767891	111.64086	0	0	0	0	0	0	0	0	6.94E+218	0	0
20230809_1338190980	0	168883	0.49187	0.20662	0.04291	0.311959	9.7860117	0.212289	287.016	1.162	-1.364	0	0.447	88.8	32.767891	111.640862	4	22	32.767891	111.64086	0	0	0	0	0	0	0	0	6.94E+218	0	0
20230809_1338190989	0	168884	0.50047	0.19728	0.04001	0.311894	9.8445435	0.274021	287.016	1.162	-1.364	0	0.447	88.8	32.767891	111.640862	4	22	32.767891	111.64086	0	0	0	0	0	0	0	0	6.94E+218	0	0
20230809_1338200017	0	168885	0.50891	0.18789	0.03667	0.31194	9.7859306	0.273876	287.016	1.162	-1.364	0	0.447	88.8	32.767891	111.640862	4	22	32.767891	111.64086	0	0	0	0	0	0	0	0	6.94E+218	0	0
20230809_1338200018	0	168886	0.51803	0.17844	0.03354	0.311914	9.8446236	0.212434	287.016	1.162	-1.364	0	0.447	88.8	32.767891	111.640862	4	22	32.767891	111.64086	0	0	0	0	0	0	0	0	6.94E+218	0	0
20230809_1338200020	0	168887	0.52541	0.16937	0.03001	0.31194	9.7859306	0.273876	287.016	1.162	-1.364	0	0.447	88.8	32.767891	111.640862	4	22	32.767891	111.64086	0	0	0	0	0	0	0	0	6.94E+218	0	0
20230809_1338200030	0	168888	0.53251	0.16015	0.02599	0.31194	9.7859306	0.273882	287.016	1.162	-1.364	0	0.447	88.8	32.767891	111.640862	4	22	32.767891	111.64086	0	0	0	0	0	0	0	0	6.94E+218	0	0
20230809_1338200040	0	168889	0.54086	0.15107	0.02276	0.311914	9.8446236	0.21244	287.016	1.162	-1.364	0	0.447	88.8	32.767891	111.640862	4	22	32.767891	111.64086	0	0	0	0	0	0	0	0	6.94E+218	0	0
20230809_1338200050	0	168890	0.54737	0.14205	0.01816	0.31194	9.7859306	0.273882	300.396	1.464	-1.123	0	0.447	88.8	32.767891	111.640862	4	22	32.767891	111.64086	0	0	0	0	0	0	0	0	6.94E+218	0	0
20230809_1338200061	0	168891	0.55493	0.13319	0.01486	0.311894	9.8445435	0.274027	300.396	1.464	-1.123	0	0.447	88.8	32.767891	111.640862	4	22	32.767891	111.64086	0	0	0	0	0	0	0	0	6.94E+218	0	0
20230809_1338200093	0	168892	0.55983	0.12475	0.01029	0.311959	9.7860117	0.212295	300.396	1.464	-1.123	0	0.446	88.8	32.767891	111.640862	4	22	32.767891	111.64086	0	0	0	0	0	0	0	0	6.94E+218	0	0
20230809_1338200101	0	168893	0.5662	0.11635	0.00626	0.311894	9.8445435	0.274027	300.396	1.464	-1.123	0	0.446	88.8	32.767891	111.640862	4	22	32.767891	111.64086	0	0	0	0	0	0	0	0	6.94E+218	0	0
20230809_1338200102	0	168894	0.57048	0.108	0.00176	0.311959	9.7860117	0.212295	300.396	1.464	-1.123	0	0.446	88.8	32.767891	111.640862	4	22	32.767891	111.64086	0	0	0	0	0	0	0	0	6.94E+218	0	0
20230809_1338200114	0	168895	0.57455	0.0998	-0.0026	0.31194	9.7859306	0.273882	300.396	1.464	-1.123	0	0.446	88.8	32.767891	111.640862	4	22	32.767891	111.64086	0	0	0	0	0	0	0	0	6.94E+218	0	0
20230809_1338200115	0	168896	0.5786	0.09239	-0.0074	0.311894	9.8445435	0.274027	300.396	1.464	-1.123	0	0.446	88.8	32.767891	111.640862	4	22	32.767891	111.64086	0	0	0	0	0	0	0	0	6.94E+218	0	0
20230809_1338200123	0	168897	0.58159	0.08464	-0.0119	0.311959	9.7860117	0.212295	300.396	1.464	-1.123	0	0.446	88.8	32.767891	111.640862	4	22	32.767891	111.64086	0	0	0	0	0	0	0	0	6.94E+218	0	0
20230809_1338200130	0	168898	0.58456	0.07782	-0.0166	0.311894	9.8445435	0.274027	300.396	1.464	-1.123	0	0.446	88.8	32.767891	111.640862	4	22	32.767891	111.64086	0	0	0	0	0	0	0	0	6.94E+218	0	0
20230809_1338200138	0	168899	0.58549	0.07043	-0.02129	0.311959	9.7860117	0.212295	300.396	1.464	-1.123	0	0.446	88.8	32.767891	111.640862	4	22	32.767891	111.64086	0	0	0	0	0	0	0	0	6.94E+218	0	0
20230809_1338200153	0	168900	0.58763	0.06406	-0.02628	0.31194	9.7859306	0.273882	300.396	1.464	-1.123	0	0.446	88.8	32.767891	111.640862	4	22	32.767891	111.64086	0	0	0	0	0	0	0	0	6.94E+218	0	0
20230809_1338200161	0	168901	0.58794	0.05722	-0.03097	0.311914	9.8446236	0.21244	300.396	1.464	-1.123	0	0.446	88.8	32.767891	111.640862	4	22	32.767891	111.64086	0	0	0	0	0	0	0	0	6.94E+218	0	0
20230809_1338200170	0	168902	0.58764	0.05156	-0.03608	0.31194	9.7859306	0.273882	300.396	1.464	-1.123	0	0.446	88.8	32.767891	111.640862	4	22	32.767891	111.64086	0	0	0	0	0	0	0	0	6.94E+218	0	0
20230809_1338200185	0	168903	0.58737	0.04587	-0.04102	0.311914	9.8446236	0.21244	300.396	1.464	-1.123	0	0.446	88.8	32.767891	111.640862	4	22	32.767891	111.64086	0	0	0	0	0	0	0	0	6.94E+218	0	0
20230809_1338200192	0	168904	0.58501	0.0403	-0.04567	0.31194	9.7859306	0.273882	300.396	1.464	-1.123	0	0.446	88.8	32.767891	111.640862	4	22	32.767891	111.64086	0	0	0	0	0	0	0	0	6.94E+218	0	0
20230809_1338200202	0	168905	0.5828	0.03463	-0.05127	0.311959	9.7860117	0.212295	300.396	1.464	-1.123	0	0.446	88.8	32.767891	111.640862	4	22	32.767891	111.64086	0	0	0	0	0	0	0	0	6.94E+218	0	0
20230809_1338200210	0	168906	0.57942	0.03051	-0.05609	0.311894	9.8445435	0.274027	300.396	1.464	-1.123	0	0.446	88.8	32.767891	111.640862	4	22	32.767891	111.64086	0	0	0	0	0	0	0	0	6.94E+218	0	0
20230809_1338200220	0	168907	0.57596	0.02614	-0.0615	0.311959	9.7860117	0.212295	300.396	1.464	-1.123	0	0.446	88.8	32.767891	111.640862	4	22	32.767891	111.64086	0	0	0	0	0	0	0	0	6.94E+218	0	0
20230809_1338200229	0	168908	0.57068	0.02188	-0.06619	0.311894	9.8445435	0.274027	300.396	1.464	-1.123	0	0.446	88.8	32.767891	111.640862	4	22	32.767891	111.64086	0	0	0	0	0	0	0	0	6.94E+218	0	0
20230809_1338200239	0	168909	0.56537	0.01844	-0.0707	0.311959	9.7860117	0.212295	300.396	1.464	-1.123	0	0.446	88.8	32.767891	111.640862	4	22	32.767891	111.64086	0	0	0	0	0	0	0	0	6.94E+218	0	0
20230809_1338200250	0	168910	0.56035	0.01486	-0.07714	0.31194	9.7859306	0.273882	300.396	1.464	-1.123	0	0.446	88.8	32.767891	111.640862	4	22	32.767891	111.64086	0	0	0	0	0	0	0	0	6.94E+218	0	0
20230809_1338200261	0	168911	0.5514	0.01222	-0.07916	0.311914	9.8446236	0.21244	300.396	1.464	-1.123	0	0.453	88.8	32.767891	111.640862	4	22	32.767891	111.64086	0	0	0	0	0	0	0	0	6.94E+218	0	0
20230809_1338200268	0	168912	0.54599	0.0089	-0.08698	0.31194	9.7859306	0.273882	300.396	1.464	-1.123	0	0.453	88.8	32.767891	111.640862	4	22	32.767891	111.64086	0	0	0	0	0	0	0	0	6.94E+218	0	0
20230809_1338200279	0	168913	0.53777	0.0066	-0.08976	0.311959	9.7860117	0.212295	300.396	1.464	-1.123	0	0.453	88.8	32.767891	111.640862	4	22	32.767891	111.64086	0	0	0	0	0	0	0	0	6.94E+218	0	0
20230809_1338200289	0	168914	0.53124	0.00559	-0.09776	0.311914	9.8446236	0.21244	300.396	1.464	-1.123	0	0.453	88.8	32.767891	111.640862	4	22	32.767891	111.64086	0	0	0	0	0	0	0	0	6.94E+218	0	0
20230809_1338200316	0	168915	0.52082	0.00357	-0.10009	0.31194	9.7859306	0.273882	300.396	1.464	-1.123	0	0.453	88.8	32.767891	111.640862	4	22	32.767891	111.64086	0	0	0	0	0	0	0	0	6.94E+218	0	0
20230809_1338200319	0	168916	0.51161	0.00252	-0.10566	0.311959	9.7860117	0.212295	300.396	1.464	-1.123	0	0.453	88.8	32.767891	111.640862	4	22	32.767891	111.64086	0	0	0	0	0	0	0	0	6.94E+218	0	0
20230809_1338200321	0	168917	0.50243	0.00153	-0.1102	0.311894	9.8445435	0.274027	300.396	1.464	-1.123	0	0.453	88.8	32.767891	111.640862	4	22	32.767891	111.64086	0	0	0	0	0	0	0	0	6.94E+218	0	0
20230809_1338200329	0	168918	0.49259	0.00166	-0.11415	0.377135	9.7860737	0.212112	300.396	1.464	-1.123	0	0.453	88.8	32.767891	111.640862	4	22	32.767891	111.64086	0	0	0	0	0	0	0	0	6.94E+218	0	0
20230809_1338200339	0	168919	0.48082	0.00113	-0.1213	0.311959	9.7860117	0.212295	300.396	1.464	-1.123	0	0.453	88.8	32.767891	111.640862	4	22	32.767891	111.64086	0	0	0	0	0	0	0	0	6.94E+218	0	0
20230809_1338200351	0	168920	0.47036	0.00129	-0.12332	0.311894	9.8445435	0.274027	300.396	1.464	-1.123	0	0.453	88.8	32.767891	111.640862	4	22	32.767891	111.64086	0	0	0	0	0	0	0	0	6.94E+218	0	0
20230809_1338200362	0	168921	0.46001	0.00235	-0.12945	0.311959	9.7860117	0.212295	300.396	1.464	-1.123	0	0.453	88.8	32.767891	111.640862	4	22	32.767891	111.64086	0	0	0	0	0	0	0	0	6.94E+218	0	0
20230809_1338200370	0	168922	0.44747	0.00283	-0.13386	0.31194	9.7859306	0.273882	300.396	1.464	-1.123	0	0.453	88.8	32.767891	111.640862	4	22	32.767891	111.64086	0	0	0	0	0	0	0	0	6.94E+218	0	0
20230809_1338200380	0	168923	0.43731	0.00444	-0.13726	0.311959	9.7860117	0.212295	300.396	1.464	-1.123	0	0.453	88.8	32.767891	111.640862	4	22	32.767891	111.64086	0	0	0	0	0	0	0	0	6.94E+218	0	0
20230809_1338200389	0	168924	0.42536	0.00573	-0.14192	0.311914	9.8446236	0.21244	300.396	1.464	-1.123	0	0.453	88.8	32.767891	111.640862	4	22	32.767891	111.64086	0	0	0	0	0	0	0	0	6.94E+218	0	0
20230809_1338200412	0	168925	0.41092	0.00816	-0.14425	0.31194	9.7859306	0.273882	300.396	1.464	-1.123	0	0.453	88.8	32.767891	111.640862	4	22	32.767891	111.64086	0	0	0	0	0	0	0	0	6.94E+218	0	0
20230809_1338200415	0	168926	0.39813	0.01044	-0.15134	0.311959	9.7860117	0.212295	300.396	1.464	-1.123	0	0.453	88.8	32.767891	111.640862	4	22	32.767891	111.64086	0	0	0	0	0	0	0	0	6.94E+218	0	0
20230809_1338200419	0	168927	0.38637	0.01259	-0.15288	0.311914	9.8446236	0.21244	300.396	1.464	-1.123	0	0.453	88.8	32.767891	111.640862	4	22	32.767891	111.64086	0	0	0	0	0	0	0	0	6.94E+218	0	0
20230809_1338200429	0	168928	0.37311	0.01601	-0.15898	0.31194	9.7859306	0.273882	300.396	1.464	-1.123	0	0.447	88.8	32.767891	111.640862	4	22	32.767891	111.64086	0	0	0	0	0	0	0	0	6.94E+218	0	0
20230809_1338200441	0	168929	0.3601	0.01885	-0.16035	0.311959	9.7860117	0.212295	300.396	1.464	-1.123	0	0.447	88.8	32.767891	111.640862	4	22	32.767891	111.64086	0	0	0	0	0	0	0	0	6.94E+218	0	0
20230809_1338200449	0	168930	0.34613	0.02228	-0.16528	0.311959	9.7860117	0.212295	300.396	1.464	-1.123	0	0.447	88.8	32.767891	111.640862	4	22	32.767891	111.64086	0	0	0	0	0	0	0	0	6.94E+218	0	0
20230809_1338200460	0	168931	0.33358	0.02593	-0.16718	0.31194	9.7859306	0.273882	300.396	1.464	-1.123	0	0.447	88.8	32.767891	111.640862	4	22	32.767891	111.64086	0	0	0	0	0	0	0	0	6.94E+218	0	0
20230809_1338200470	0	168932	0.31766	0.02989	-0.17117	0.377089	9.8446856	0.212258	300.396	1.464	-1.123	0	0.447	88.8	32.767891	111.640862	4	22	32.767891	111.64086	0	0	0	0	0	0	0	0	6.94E+218	0	0
20230809_1338200481	0	168933	0.3035	0.03395	-0.17413	0.311959	9.7860117	0.212295	300.396	1.464	-1.123	0	0.447	88.8	32.767891	111.640862	4	22	32.767891	111.64086	0	0	0	0	0	0	0	0	6.94E+218	0	0
20230809_1338200491	0	168934	0.2897	0.03838	-0.17765	0.311959	9.7860117	0.212295	300.396	1.464	-1.123	0	0.447	88.8	32.767891	111.640862	4	22	32.767891	111.64086	0	0	0	0	0	0	0	0	6.94E+218	0	0
20230809_1338200504	0	168935	0.27582	0.04346	-0.18109	0.31194	9.7859306	0.273882	300.396	1.464	-1.123	0	0.447	88.8	32.767891	111.640862	4	22	32.767891	111.64086	0	0	0	0	0	0	0	0	6.94E+218	0	0
20230809_1338200516	0	168936	0.25938	0.04778	-0.18371	0.311959	9.7860117	0.212295	300.396	1.464	-1.123	0	0.447	88.8	32.767891	111.640862	4	22	32.767891	111.64086	0	0	0	0	0	0	0	0	6.94E+218	0	0
20230809_1338200521	0	168937	0.24319	0.053	-0.18557	0.311914	9.8446236	0.21244	300.396	1.464	-1.123	0	0.447	88.8	32.767891	111.640862	4	22	32.767891	111.64086	0	0	0	0	0	0	0	0	6.94E+218	0	0
20230809_1338200529	0	168938	0.22872	0.05796	-0.1877	0.311959	9.7860117	0.212295	300.396	1.464	-1.123	0	0.447	88.8	32.767891	111.640862	4	22	32.767891	111.64086	0	0	0	0	0	0	0	0	6.94E+218	0	0
20230809_1338200540	0	168939	0.21267	0.06271	-0.19009	0.31194	9.7859306	0.273882	300.396	1.464	-1.123	0	0.447	88.8	32.767891	111.640862	4	22	32.767891	111.64086	0	0	0	0	0	0	0	0	6.94E+218	0	0
20230809_1338200550	0	168940	0.19669	0.06857	-0.19331	0.311959	9.7860117	0.212295	300.396	1.464	-1.123	0	0.447	88.8	32.767891	111.640862	4	22	32.767891	111.64086	0	0	0	0	0	0	0	0	6.94E+218	0	0
20230809_1338200561	0	168941	0.18065	0.07364	-0.19556	0.311959	9.7860117	0.212295	300.396	1.464	-1.123	0	0.447	88.8	32.767891	111.640862	4	22	32.767891	111.64086	0	0	0	0	0	0	0	0	6.94E+218	0	0
20230809_1338200569	0	168942	0.1628	0.07924	-0.19786	0.311914	9.8446236	0.21244	300.396	1.464	-1.123	0	0.447	88.8	32.767891	111.640862	4	22	32.767891	111.64086	0	0	0	0	0	0	0	0	6.94E+218	0	0
20230809_1338200584	0	168943	0.14659	0.08489	-0.19985	0.31194	9.7859306	0.273882	300.396	1.464	-1.123	0	0.447	88.8	32.767891	111.640862	4	22	32.767891	111.64086	0	0	0	0	0	0	0	0	6.94E+218	0	0
20230809_1338200591	0	168944	0.12853	0.09043	-0.20234	0.311959	9.7860117	0.212295	300.396	1.464	-1.123	0	0.461	88.8	32.767891	111.640862	4	22	32.767891	111.64086	0	0	0	0	0	0	0	0	6.94E+218	0	0
20230809_1338200603	0	168945	0.11137	0.09566	-0.20379	0.311959	9.7860117	0.212295	300.396	1.464	-1.123	0	0.461	88.8	32.767891	111.640862	4	22	32.767891	111.64086	0	0	0	0	0	0	0	0	6.94E+218	0	0
20230809_1338200610	0	168946	0.09429	0.10208	-0.20534	0.311959	9.7860117	0.212295	300.396	1.464	-1.123	0	0.461	88.8	32.767891	111.640862	4	22	32.767891	111.64086	0	0	0	0	0	0	0	0	6.94E+218	0	0
20230809_1338200619	0	168947	0.07682	0.1074	-0.20749	0.377135	9.7860737	0.212112	300.396	1.464	-1.123	0	0.461	88.8	32.767891	111.640862	4	22	32.767891	111.64086	0	0	0	0	0	0	0	0	6.94E+218	0	0
20230809_1338200630	0	168948	0.05759	0.11291	-0.2094	0.31194	9.7859306	0.273882	300.396	1.464	-1.123	0	0.461	88.8	32.767891	111.640862	4	22	32.767891	111.64086	0	0	0	0	0	0	0	0	6.94E+218	0	0
20230809_1338200645	0	168949	0.03931	0.11906	-0.21135	0.311959	9.7860117	0.212295	300.396	1.464	-1.123	0	0.461	88.8	32.767891	111.640862	4	22	32.767891	111.64086	0	0	0	0	0	0	0	0	6.94E+218	0	0
20230809_1338200651	0	168950	0.0201	0.12421	-0.21297	0.311914	9.8446236	0.21244	300.396	1.464	-1.123	0	0.461	88.8	32.767891	111.640862	4	22	32.767891	111.64086	0	0	0	0	0	0	0	0	6.94E+218	0	0
20230809_1338200663	0	168951	0.00069	0.1297	-0.21437	0.311959	9.7860117	0.212295	300.396	1.464	-1.123	0	0.461	88.8	32.767891	111.640862	4	22	32.767891	111.64086	0	0	0	0	0	0	0	0	6.94E+218	0	0
20230809_1338200672	0	168952	-0.01786	0.13525	-0.21483	0.311959	9.7860117	0.212295	300.396	1.464	-1.123	0	0.461	88.8	32.767891	111.640862	4	22	32.767891	111.64086	0	0	0	0	0	0	0	0	6.94E+218	0	0
20230809_1338200684	0	168953	-0.03807	0.14056	-0.21666	0.311959	9.7860117	0.212295	300.396	1.464	-1.123	0	0.461	88.8	32.767891	111.640862	4	22	32.767891	111.64086	0	0	0	0	0	0	0	0	6.94E+218	0	0
20230809_1338200690	0	168954	-0.05672	0.14629	-0.21743	0.31194	9.7859306	0.273882	300.396	1.464	-1.123	0	0.461	88.8	32.767891	111.640862	4	22	32.767891	111.64086	0	0	0	0	0	0	0	0	6.94E+218	0	0
20230809_1338200699	0	168955	-0.07695	0.15171	-0.21834	0.311959	9.7860117	0.212295	300.396	1.464	-1.123	0	0.461	88.8	32.767891	111.640862	4	22	32.767891	111.64086	0	0	0	0	0	0	0	0	6.94E+218	0	0
20230809_1338200711	0	168956	-0.09626	0.15673	-0.21917	0.311959	9.7860117	0.212295	300.396	1.464	-1.123	0	0.461	88.8	32.767891	111.640862	4	22	32.767891	111.64086	0	0	0	0	0	0	0	0	6.94E+218	0	0
20230809_1338200721	0	168957	-0.11682	0.16182	-0.22043	0.311959	9.7860117	0.212295	300.396	1.464	-1.123	0	0.461	88.8	32.767891	111.640862	4	22	32.767891	111.64086	0	0	0	0	0	0	0	0	6.94E+218	0	0
20230809_1338200730	0	168958	-0.1367	0.16657	-0.22098	0.311914	9.8446236	0.21244	300.396	1.464	-1.123	0	0.461	88.8	32.767891	111.640862	4	22	32.767891	111.64086	0	0	0	0	0	0	0	0	6.94E+218	0	0
20230809_1338200740	0	168959	-0.15671	0.17142	-0.22105	0.311959	9.7860117	0.212295	300.396	1.464	-1.123	0	0.461	88.8	32.767891	111.640862	4	22	32.767891	111.64086	0	0	0	0	0	0	0	0	6.94E+218	0	0
20230809_1338200755	0	168960	-0.17577	0.17607	-0.22225	0.311959	9.7860117	0.212295	300.396	1.464	-1.123	0	0.451	88.8	32.767891	111.640862	4	22	32.767891	111.64086	0	0	0	0	0	0	0	0	6.94E+218	0	0
20230809_1338200762	0	168961	-0.19515	0.18069	-0.22166	0.31194	9.7859306	0.273882	300.396	1.464	-1.123	0	0.451	88.8	32.767891	111.640862	4	22	32.767891	111.64086	0	0	0	0	0	0	0	0	6.94E+218	0	0
20230809_1338200770	0	168962	-0.21475	0.18497	-0.22233	0.311959	9.7860117	0.212295	300.396	1.464	-1.123	0	0.451	88.8	32.767891	111.640862	4	22	32.767891	111.64086	0	0	0	0	0	0	0	0	6.94E+218	0	0
20230809_1338200779	0	168963	-0.23347	0.18915	-0.2221	0.311959	9.7860117	0.212295	300.396	1.464	-1.123	0	0.451	88.8	32.767891	111.640862	4	22	32.767891	111.64086	0	0	0	0	0	0	0	0	6.94E+218	0	0
20230809_1338200789	0	168964	-0.25377	0.19356	-0.22229	0.311959	9.7860117	0.212295	300.396	1.464	-1.123	0	0.451	88.8	32.767891	111.640862	4	22	32.767891	111.64086	0	0	0	0	0	0	0	0	6.94E+218	0	0
20230809_1338200804	0	168965	-0.27255	0.19679	-0.22235	0.311959	9.7860117	0.212295	300.396	1.464	-1.123	0	0.451	88.8	32.767891	111.640862	4	22	32.767891	111.64086	0	0	0	0	0	0	0	0	6.94E+218	0	0
20230809_1338200810	0	168966	-0.29171	0.2008	-0.22183	0.311914	9.8446236	0.21244	300.396	1.464	-1.123	0	0.451	88.8	32.767891	111.640862	4	22	32.767891	111.64086	0	0	0	0	0	0	0	0	6.94E+218	0	0
20230809_1338200820	0	168967	-0.30973	0.20424	-0.22138	0.311959	9.7860117	0.212295	300.396	1.464	-1.123	0	0.451	88.8	32.767891	111.640862	4	22	32.767891	111.64086	0	0	0	0	0	0	0	0	6.94E+218	0	0
20230809_1338200837	0	168968	-0.3275	0.20767	-0.22082	0.311959	9.7860117	0.212295	300.396	1.464	-1.123	0	0.451	88.8	32.767891	111.640862	4	22	32.767891	111.64086	0	0	0	0	0	0	0	0	6.94E+218	0	0
20230809_1338200840	0	168969	-0.34516	0.20998	-0.21958	0.31194	9.7859306	0.273882	300.396	1.464	-1.123	0	0.451	88.8	32.767891	111.640862	4	22	32.767891	111.64086	0	0	0	0	0	0	0	0	6.94E+218	0	0
20230809_1338200851	0	168970	-0.36321	0.21364	-0.21937	0.311959	9.7860117	0.212295	300.396	1.464	-1.123	0	0.451	88.8	32.767891	111.640862	4	22	32.767891	111.64086	0	0	0	0	0	0	0	0	6.94E+218	0	0
20230809_1338200861	0	168971	-0.38034	0.21594	-0.2179	0.311959	9.7860117	0.212295	300.396	1.464	-1.123	0	0.451	88.8	32.767891	111.640862	4	22	32.767891	111.64086	0	0	0	0	0	0	0	0	6.94E+218	0	0
20230809_1338200871	0	168972	-0.39747	0.21809	-0.21727	0.311959	9.7860117	0.212295	300.396	1.464	-1.123	0	0.451	88.8	32.767891	111.640862	4	22	32.767891	111.64086	0	0	0	0	0	0	0	0	6.94E+218	0	0
20230809_1338200884	0	168973	-0.41354	0.22066	-0.21582	0.311959	9.7860117	0.212295	300.396	1.464	-1.123	0	0.451	88.8	32.767891	111.640862	4	22	32.767891	111.64086	0	0	0	0	0	0	0	0	6.94E+218	0	0
20230809_1338200890	0	168974	-0.42857	0.22229	-0.21411	0.311959	9.7860117	0.212295	300.396	1.464	-1.123	0	0.451	88.8	32.767891	111.640862	4	22	32.767891	111.64086	0	0	0	0	0	0	0	0	6.94E+218	0	0
20230809_1338200901	0	168975	-0.44281	0.22453	-0.21279	0.311959	9.7860117	0.212295	300.396	1.464	-1.123	0	0.451	88.8	32.767891	111.640862	4	22	32.767891	111.64086	0	0	0	0	0	0	0	0	6.94E+218	0	0
20230809_1338200911	0	168976	-0.45614	0.2262	-0.2107	0.311959	9.7860117	0.212295	300.396	1.464	-1.123	0	0.451	88.8	32.767891	111.640862	4	22	32.767891	111.64086	0	0	0	0	0	0	0	0	6.94E+218	0	0
20230809_1338200921	0	168977	-0.47031	0.22697	-0.20819	0.31194	9.7859306	0.273882	300.396	1.464	-1.123	0	0.46	88.8	32.767891	111.640862	4	22	32.767891	111.64086	0	0	0	0	0	0	0	0	6.94E+218	0	0
20230809_1338200930	0	168978	-0.48263	0.22846	-0.20642	0.311959	9.7860117	0.212295	300.396	1.464	-1.123	0	0.46	88.8	32.767891	111.640862	4	22	32.767891	111.64086	0	0	0	0	0	0	0	0	6.94E+218	0	0
20230809_1338200942	0	168979	-0.49532	0.22871	-0.20377	0.311959	9.7860117	0.212295	300.396	1.464	-1.123	0	0.46	88.8	32.767891	111.640862	4	22	32.767891	111.64086	0	0	0	0	0	0	0	0	6.94E+218	0	0
20230809_1338200951	0	168980	-0.5062	0.22981	-0.20174	0.311914	9.8446236	0.21244	300.396	1.464	-1.123	0	0.46	88.8	32.767891	111.640862	4	22	32.767891	111.64086	0	0	0	0	0	0	0	0	6.94E+218	0	0
20230809_1338200960	0	168981	-0.51795	0.23027	-0.19821	0.311959	9.7860117	0.212295	300.396	1.464	-1.123	0	0.46	88.8	32.767891	111.640862	4	22	32.767891	111.64086	0	0	0	0	0	0	0	0	6.94E+218	0	0
20230809_1338200969	0	168982	-0.52725	0.2303	-0.19551	0.311959	9.7860117	0.212295	300.396	1.464	-1.123	0	0.46	88.8	32.767891	111.640862	4	22	32.767891	111.64086	0	0	0	0	0	0	0	0	6.94E+218	0	0
20230809_1338200979	0	168983	-0.53672	0.23054	-0.19176	0.246784	9.7859488	0.212478	300.396	1.464	-1.123	0	0.46	88.8	32.767891	111.640862	4	22	32.767891	111.64086	0	0	0	0	0	0	0	0	6.94E+218	0	0
20230809_1338200991	0	168984	-0.54478	0.22977	-0.18848	0.31194	9.7859306	0.273882	300.396	1.464	-1.123	0	0.46	88.8	32.767891	111.640862	4	22	32.767891	111.64086	0	0	0	0	0	0	0	0	6.94E+218	0	0
20230809_1338210015	0	168985	-0.55274	0.22955	-0.18509	0.311959	9.7860117	0.212295	300.396	1.464	-1.123	0	0.46	88.8	32.767891	111.640862	4	22	32.767891	111.64086	0	0	0	0	0	0	0	0	6.94E+218	0	0
20230809_1338210016	0	168986	-0.56037	0.22872	-0.18049	0.312005	9.7273989	0.21215	300.396	1.464	-1.123	0	0.46	88.8	32.767891	111.640862	4	22	32.767891	111.64086	0	0	0	0	0	0	0	0	6.94E+218	0	0
20230809_1338210022	0	168987	-0.56642	0.22813	-0.17781	0.311959	9.7860117	0.212295	300.396	1.464	-1.123	0	0.46	88.8	32.767891	111.640862	4	22	32.767891	111.64086	0	0	0	0	0	0	0	0	6.94E+218	0	0
20230809_1338210031	0	168988	-0.57363	0.22669	-0.17247	0.311959	9.7860212	0.212295	300.396	1.464	-1.123	0	0.46	88.8	32.767891	111.640862	4	22	32.767891	111.64086	0	0	0	0	0	0	0	0	6.94E+218	0	0
20230809_1338210040	0	168989	-0.57857	0.22474	-0.16896	0.311959	9.7860212	0.212295	300.396	1.464	-1.123	0	0.46	88.8	32.767891	111.640862	4	22	32.767891	111.64086	0	0	0	0	0	0	0	0	6.94E+218	0	0
20230809_1338210052	0	168990	-0.58357	0.22365	-0.16357	0.31194	9.7859411	0.273882	263.269	1.543	-1.402	0	0.46	88.8	32.767891	111.640862	4	22	32.767891	111.64086	0	0	0	0	0	0	0	0	6.94E+218	0	0
20230809_1338210063	0	168991	-0.5881	0.22148	-0.15852	0.311959	9.7860212	0.212295	263.269	1.543	-1.402	0	0.46	88.8	32.767891	111.640862	4	22	32.767891	111.64086	0	0	0	0	0	0	0	0	6.94E+218	0	0
20230809_1338210071	0	168992	-0.59101	0.21978	-0.15369	0.246784	9.7859592	0.212478	263.269	1.543	-1.402	0	0.46	88.8	32.767891	111.640862	4	22	32.767891	111.64086	0	0	0	0	0	0	0	0	6.94E+218	0	0
20230809_1338210079	0	168993	-0.59513	0.21757	-0.14804	0.311959	9.7860212	0.212295	263.269	1.543	-1.402	0	0.46	88.8	32.767891	111.640862	4	22	32.767891	111.64086	0	0	0	0	0	0	0	0	6.94E+218	0	0
20230809_1338210090	0	168994	-0.59763	0.21444	-0.14354	0.311959	9.7860212	0.212295	263.269	1.543	-1.402	0	0.46	88.8	32.767891	111.640862	4	22	32.767891	111.64086	0	0	0	0	0	0	0	0	6.94E+218	0	0
20230809_1338210101	0	168995	-0.60068	0.2122	-0.1374	0.311959	9.7860212	0.212295	263.269	1.543	-1.402	0	0.46	88.8	32.767891	111.640862	4	22	32.767891	111.64086	0	0	0	0	0	0	0	0	6.94E+218	0	0
20230809_1338210109	0	168996	-0.60202	0.20903	-0.13193	0.31194	9.7859411	0.273882	263.269	1.543	-1.402	0	0.46	88.8	32.767891	111.640862	4	22	32.767891	111.64086	0	0	0	0	0	0	0	0	6.94E+218	0	0
20230809_1338210139	0	168997	-0.60479	0.20545	-0.12538	0.311959	9.7860212	0.212295	263.269	1.543	-1.402	0	0.46	88.8	32.767891	111.640862	4	22	32.767891	111.64086	0	0	0	0	0	0	0	0	6.94E+218	0	0
20230809_1338210148	0	168998	-0.60585	0.20226	-0.1185	0.312005	9.7274094	0.21215	263.269	1.543	-1.402	0	0.46	88.8	32.767891	111.640862	4	22	32.767891	111.64086	0	0	0	0	0	0	0	0	6.94E+218	0	0
20230809_1338210152	0	168999	-0.60715	0.19881	-0.11303	0.246784	9.7859592	0.212478	263.269	1.543	-1.402	0	0.46	88.8	32.767891	111.640862	4	22	32.767891	111.64086	0	0	0	0	0	0	0	0	6.94E+218	0	0
20230809_1338210159	0	169000	-0.60846	0.1944	-0.10472	0.31194	9.7859411	0.273882	263.269	1.543	-1.402	0	0.46	88.8	32.767891	111.640862	4	22	32.767891	111.64086	0	0	0	0	0	0	0	0	6.94E+218	0	0
20230809_1338210167	0	169001	-0.6094	0.19068	-0.10002	0.311959	9.7860212	0.212295	263.269	1.543	-1.402	0	0.46	88.8	32.767891	111.640862	4	22	32.767891	111.64086	0	0	0	0	0	0	0	0	6.94E+218	0	0
20230809_1338210172	0	169002	-0.6099	0.18639	-0.09122	0.311959	9.7860212	0.212295	263.269	1.543	-1.402	0	0.456	88.8	32.767891	111.640862	4	22	32.767891	111.64086	0	0	0	0	0	0	0	0	6.94E+218	0	0
20230809_1338210180	0	169003	-0.60993	0.182	-0.08605	0.311959	9.7860212	0.212295	263.269	1.543	-1.402	0	0.456	88.8	32.767891	111.640862	4	22	32.767891	111.64086	0	0	0	0	0	0	0	0	6.94E+218	0	0
20230809_1338210197	0	169004	-0.61048	0.17743	-0.07726	0.312005	9.7274094	0.21215	263.269	1.543	-1.402	0	0.456	88.8	32.767891	111.640862	4	22	32.767891	111.64086	0	0	0	0	0	0	0	0	6.94E+218	0	0
20230809_1338210201	0	169005	-0.61133	0.17235	-0.07039	0.246764	9.7858782	0.274064	263.269	1.543	-1.402	0	0.456	88.8	32.767891	111.640862	4	22	32.767891	111.64086	0	0	0	0	0	0	0	0	6.94E+218	0	0
20230809_1338210214	0	169006	-0.61079	0.16748	-0.0625	0.311959	9.7860212	0.212295	263.269	1.543	-1.402	0	0.456	88.8	32.767891	111.640862	4	22	32.767891	111.64086	0	0	0	0	0	0	0	0	6.94E+218	0	0
20230809_1338210222	0	169007	-0.6115	0.16236	-0.05446	0.311959	9.7860212	0.212295	263.269	1.543	-1.402	0	0.456	88.8	32.767891	111.640862	4	22	32.767891	111.64086	0	0	0	0	0	0	0	0	6.94E+218	0	0
20230809_1338210230	0	169008	-0.61105	0.15727	-0.04747	0.311959	9.7860212	0.212295	263.269	1.543	-1.402	0	0.456	88.8	32.767891	111.640862	4	22	32.767891	111.64086	0	0	0	0	0	0	0	0	6.94E+218	0	0
20230809_1338210239	0	169009	-0.61091	0.15175	-0.03877	0.311985	9.7273283	0.273736	263.269	1.543	-1.402	0	0.456	88.8	32.767891	111.640862	4	22	32.767891	111.64086	0	0	0	0	0	0	0	0	6.94E+218	0	0
20230809_1338210251	0	169010	-0.61156	0.14618	-0.03212	0.246784	9.7859592	0.212478	263.269	1.543	-1.402	0	0.456	88.8	32.767891	111.640862	4	22	32.767891	111.64086	0	0	0	0	0	0	0	0	6.94E+218	0	0
20230809_1338210263	0	169011	-0.61092	0.14057	-0.023	0.311959	9.7860212	0.212295	263.269	1.543	-1.402	0	0.456	88.8	32.767891	111.640862	4	22	32.767891	111.64086	0	0	0	0	0	0	0	0	6.94E+218	0	0
20230809_1338210270	0	169012	-0.6118	0.13537	-0.01546	0.31194	9.7859411	0.273882	263.269	1.543	-1.402	0	0.456	88.8	32.767891	111.640862	4	22	32.767891	111.64086	0	0	0	0	0	0	0	0	6.94E+218	0	0
20230809_1338210278	0	169013	-0.61143	0.12902	-0.00721	0.312005	9.7274094	0.21215	263.269	1.543	-1.402	0	0.456	88.8	32.767891	111.640862	4	22	32.767891	111.64086	0	0	0	0	0	0	0	0	6.94E+218	0	0
20230809_1338210291	0	169014	-0.61173	0.12292	0.00111	0.311959	9.7860212	0.212295	263.269	1.543	-1.402	0	0.456	88.8	32.767891	111.640862	4	22	32.767891	111.64086	0	0	0	0	0	0	0	0	6.94E+218	0	0
20230809_1338210315	0	169015	-0.61114	0.11658	0.00929	0.246784	9.7859592	0.212478	263.269	1.543	-1.402	0	0.456	88.8	32.767891	111.640862	4	22	32.767891	111.64086	0	0	0	0	0	0	0	0	6.94E+218	0	0
20230809_1338210316	0	169016	-0.61175	0.11104	0.01766	0.31194	9.7859411	0.273882	263.269	1.543	-1.402	0	0.456	88.8	32.767891	111.640862	4	22	32.767891	111.64086	0	0	0	0	0	0	0	0	6.94E+218	0	0
20230809_1338210321	0	169017	-0.61279	0.10438	0.02596	0.312005	9.7274094	0.21215	263.269	1.543	-1.402	0	0.456	88.8	32.767891	111.640862	4	22	32.767891	111.64086	0	0	0	0	0	0	0	0	6.94E+218	0	0
20230809_1338210328	0	169018	-0.61266	0.09779	0.0341	0.311959	9.7860212	0.212295	263.269	1.543	-1.402	0	0.456	88.8	32.767891	111.640862	4	22	32.767891	111.64086	0	0	0	0	0	0	0	0	6.94E+218	0	0
20230809_1338210339	0	169019	-0.61506	0.09174	0.04269	0.246764	9.7858782	0.274064	263.269	1.543	-1.402	0	0.456	88.8	32.767891	111.640862	4	22	32.767891	111.64086	0	0	0	0	0	0	0	0	6.94E+218	0	0
20230809_1338210350	0	169020	-0.61474	0.08484	0.05033	0.311959	9.7860212	0.212295	263.269	1.543	-1.402	0	0.456	88.8	32.767891	111.640862	4	22	32.767891	111.64086	0	0	0	0	0	0	0	0	6.94E+218	0	0
20230809_1338210361	0	169021	-0.6169	0.07878	0.05953	0.311985	9.7273283	0.273736	263.269	1.543	-1.402	0	0.456	88.8	32.767891	111.640862	4	22	32.767891	111.64086	0	0	0	0	0	0	0	0	6.94E+218	0	0
20230809_1338210371	0	169022	-0.61759	0.07167	0.0675	0.311959	9.7860212	0.212295	263.269	1.543	-1.402	0	0.456	88.8	32.767891	111.640862	4	22	32.767891	111.64086	0	0	0	0	0	0	0	0	6.94E+218	0	0
20230809_1338210380	0	169023	-0.61891	0.06532	0.07614	0.246784	9.7859592	0.212478	263.269	1.543	-1.402	0	0.456	88.8	32.767891	111.640862	4	22	32.767891	111.64086	0	0	0	0	0	0	0	0	6.94E+218	0	0
20230809_1338210397	0	169024	-0.62177	0.05824	0.08433	0.31194	9.7859411	0.273882	263.269	1.543	-1.402	0	0.456	88.8	32.767891	111.640862	4	22	32.767891	111.64086	0	0	0	0	0	0	0	0	6.94E+218	0	0
20230809_1338210403	0	169025	-0.62412	0.05127	0.09227	0.312005	9.7274094	0.21215	263.269	1.543	-1.402	0	0.456	88.8	32.767891	111.640862	4	22	32.767891	111.64086	0	0	0	0	0	0	0	0	6.94E+218	0	0
20230809_1338210411	0	169026	-0.6266	0.04499	0.1009	0.31194	9.7859411	0.273882	263.269	1.543	-1.402	0	0.456	88.8	32.767891	111.640862	4	22	32.767891	111.64086	0	0	0	0	0	0	0	0	6.94E+218	0	0
20230809_1338210419	0	169027	-0.62841	0.0379	0.1081	0.246784	9.7859592	0.212478	263.269	1.543	-1.402	0	0.444	88.8	32.767891	111.640862	4	22	32.767891	111.64086	0	0	0	0	0	0	0	0	6.94E+218	0	0
20230809_1338210430	0	169028	-0.63189	0.03103	0.11772	0.312005	9.7274094	0.21215	263.269	1.543	-1.402	0	0.444	88.8	32.767891	111.640862	4	22	32.767891	111.64086	0	0	0	0	0	0	0	0	6.94E+218	0	0
20230809_1338210440	0	169029	-0.63658	0.02396	0.12409	0.31194	9.7859411	0.273882	263.269	1.543	-1.402	0	0.444	88.8	32.767891	111.640862	4	22	32.767891	111.64086	0	0	0	0	0	0	0	0	6.94E+218	0	0
20230809_1338210450	0	169030	-0.63878	0.01732	0.13394	0.311959	9.7860212	0.212295	263.269	1.543	-1.402	0	0.444	88.8	32.767891	111.640862	4	22	32.767891	111.64086	0	0	0	0	0	0	0	0	6.94E+218	0	0
20230809_1338210459	0	169031	-0.64332	0.01048	0.14023	0.31194	9.7859411	0.273882	263.269	1.543	-1.402	0	0.444	88.8	32.767891	111.640862	4	22	32.767891	111.64086	0	0	0	0	0	0	0	0	6.94E+218	0	0
20230809_1338210473	0	169032	-0.6473	0.0035	0.149	0.246784	9.7859592	0.212478	263.269	1.543	-1.402	0	0.444	88.8	32.767891	111.640862	4	22	32.767891	111.64086	0	0	0	0	0	0	0	0	6.94E+218	0	0
20230809_1338210480	0	169033	-0.65263	-0.0036	0.15589	0.311985	9.7273283	0.273736	263.269	1.543	-1.402	0	0.444	88.8	32.767891	111.640862	4	22	32.767891	111.64086	0	0	0	0	0	0	0	0	6.94E+218	0	0
20230809_1338210491	0	169034	-0.65634	-0.01058	0.16344	0.31194	9.7859411	0.273882	263.269	1.543	-1.402	0	0.444	88.8	32.767891	111.640862	4	22	32.767891	111.64086	0	0	0	0	0	0	0	0	6.94E+218	0	0
20230809_1338210508	0	169035	-0.6618	-0.01735	0.17157	0.311959	9.7860212	0.212295	263.269	1.543	-1.402	0	0.444	88.8	32.767891	111.640862	4	22	32.767891	111.64086	0	0	0	0	0	0	0	0	6.94E+218	0	0
20230809_1338210511	0	169036	-0.66806	-0.02412	0.17764	0.246764	9.7858782	0.274064	263.269	1.543	-1.402	0	0.444	88.8	32.767891	111.640862	4	22	32.767891	111.64086	0	0	0	0	0	0	0	0	6.94E+218	0	0
20230809_1338210520	0	169037	-0.67292	-0.03041	0.18642	0.312005	9.7274094	0.21215	263.269	1.543	-1.402	0	0.444	88.8	32.767891	111.640862	4	22	32.767891	111.64086	0	0	0	0	0	0	0	0	6.94E+218	0	0
20230809_1338210530	0	169038	-0.67967	-0.03757	0.19195	0.31194	9.7859411	0.273882	263.269	1.543	-1.402	0	0.444	88.8	32.767891	111.640862	4	22	32.767891	111.64086	0	0	0	0	0	0	0	0	6.94E+218	0	0
20230809_1338210540	0	169039	-0.6841	-0.04423	0.20082	0.31194	9.7859411	0.273882	263.269	1.543	-1.402	0	0.444	88.8	32.767891	111.640862	4	22	32.767891	111.64086	0	0	0	0	0	0	0	0	6.94E+218	0	0
20230809_1338210550	0	169040	-0.69233	-0.0508	0.20589	0.246764	9.7858782	0.274064	263.269	1.543	-1.402	0	0.444	88.8	32.767891	111.640862	4	22	32.767891	111.64086	0	0	0	0	0	0	0	0	6.94E+218	0	0
20230809_1338210562	0	169041	-0.69748	-0.05703	0.21345	0.311959	9.7860212	0.212295	263.269	1.543	-1.402	0	0.444	88.8	32.767891	111.640862	4	22	32.767891	111.64086	0	0	0	0	0	0	0	0	6.94E+218	0	0
20230809_1338210570	0	169042	-0.70464	-0.06389	0.21927	0.311985	9.7273283	0.273736	263.269	1.543	-1.402	0	0.444	88.8	32.767891	111.640862	4	22	32.767891	111.64086	0	0	0	0	0	0	0	0	6.94E+218	0	0
20230809_1338210582	0	169043	-0.7116	-0.06986	0.22601	0.31194	9.7859411	0.273882	263.269	1.543	-1.402	0	0.442	88.8	32.767891	111.640862	4	22	32.767891	111.64086	0	0	0	0	0	0	0	0	6.94E+218	0	0
20230809_1338210589	0	169044	-0.71881	-0.07629	0.23201	0.246764	9.7858782	0.274064	263.269	1.543	-1.402	0	0.442	88.8	32.767891	111.640862	4	22	32.767891	111.64086	0	0	0	0	0	0	0	0	6.94E+218	0	0
20230809_1338210600	0	169045	-0.72618	-0.08197	0.23811	0.31194	9.7859411	0.273882	263.269	1.543	-1.402	0	0.442	88.8	32.767891	111.640862	4	22	32.767891	111.64086	0	0	0	0	0	0	0	0	6.94E+218	0	0
20230809_1338210610	0	169046	-0.73255	-0.0882	0.24392	0.31194	9.7859411	0.273882	263.269	1.543	-1.402	0	0.442	88.8	32.767891	111.640862	4	22	32.767891	111.64086	0	0	0	0	0	0	0	0	6.94E+218	0	0
20230809_1338210618	0	169047	-0.73967	-0.09341	0.24941	0.311985	9.7273283	0.273736	263.269	1.543	-1.402	0	0.442	88.8	32.767891	111.640862	4	22	32.767891	111.64086	0	0	0	0	0	0	0	0	6.94E+218	0	0
20230809_1338210641	0	169048	-0.7476	-0.09946	0.25452	0.246764	9.7858782	0.274064	263.269	1.543	-1.402	0	0.442	88.8	32.767891	111.640862	4	22	32.767891	111.64086	0	0	0	0	0	0	0	0	6.94E+218	0	0
20230809_1338210642	0	169049	-0.75354	-0.10435	0.25983	0.31194	9.7859411	0.273882	263.269	1.543	-1.402	0	0.442	88.8	32.767891	111.640862	4	22	32.767891	111.64086	0	0	0	0	0	0	0	0	6.94E+218	0	0
20230809_1338210649	0	169050	-0.76102	-0.10958	0.2643	0.31194	9.7859411	0.273882	263.269	1.543	-1.402	0	0.442	88.8	32.767891	111.640862	4	22	32.767891	111.64086	0	0	0	0	0	0	0	0	6.94E+218	0	0
20230809_1338210662	0	169051	-0.76677	-0.11456	0.26978	0.31194	9.7859411	0.273882	263.269	1.543	-1.402	0	0.442	88.8	32.767891	111.640862	4	22	32.767891	111.64086	0	0	0	0	0	0	0	0	6.94E+218	0	0
20230809_1338210670	0	169052	-0.77351	-0.11925	0.27325	0.31194	9.7859411	0.273882	263.269	1.543	-1.402	0	0.442	88.8	32.767891	111.640862	4	22	32.767891	111.64086	0	0	0	0	0	0	0	0	6.94E+218	0	0
20230809_1338210686	0	169053	-0.77916	-0.12363	0.27837	0.246764	9.7858782	0.274064	263.269	1.543	-1.402	0	0.442	88.8	32.767891	111.640862	4	22	32.767891	111.64086	0	0	0	0	0	0	0	0	6.94E+218	0	0
20230809_1338210690	0	169054	-0.78432	-0.12764	0.28198	0.31194	9.7859411	0.273882	263.269	1.543	-1.402	0	0.442	88.8	32.767891	111.640862	4	22	32.767891	111.64086	0	0	0	0	0	0	0	0	6.94E+218	0	0
20230809_1338210701	0	169055	-0.79029	-0.13171	0.28568	0.31192	9.7858601	0.335468	263.269	1.543	-1.402	0	0.442	88.8	32.767891	111.640862	4	22	32.767891	111.64086	0	0	0	0	0	0	0	0	6.94E+218	0	0
20230809_1338210710	0	169056	-0.79384	-0.13539	0.28907	0.31194	9.7859411	0.273882	263.269	1.543	-1.402	0	0.442	88.8	32.767891	111.640862	4	22	32.767891	111.64086	0	0	0	0	0	0	0	0	6.94E+218	0	0
20230809_1338210720	0	169057	-0.79841	-0.13855	0.29167	0.24679	9.7271852	0.335506	263.269	1.543	-1.402	0	0.442	88.8	32.767891	111.640862	4	22	32.767891	111.64086	0	0	0	0	0	0	0	0	6.94E+218	0	0
20230809_1338210730	0	169058	-0.80071	-0.14151	0.29537	0.31194	9.7859411	0.273882	263.269	1.543	-1.402	0	0.442	88.8	32.767891	111.640862	4	22	32.767891	111.64086	0	0	0	0	0	0	0	0	6.94E+218	0	0
20230809_1338210740	0	169059	-0.8037	-0.14433	0.29755	0.31192	9.7858601	0.335468	263.269	1.543	-1.402	0	0.442	88.8	32.767891	111.640862	4	22	32.767891	111.64086	0	0	0	0	0	0	0	0	6.94E+218	0	0
20230809_1338210753	0	169060	-0.80482	-0.14662	0.30067	0.31194	9.7859411	0.273882	263.269	1.543	-1.402	0	0.443	88.8	32.767891	111.640862	4	22	32.767891	111.64086	0	0	0	0	0	0	0	0	6.94E+218	0	0
20230809_1338210762	0	169061	-0.80556	-0.14892	0.30208	0.246745	9.7857981	0.335651	263.269	1.543	-1.402	0	0.443	88.8	32.767891	111.640862	4	22	32.767891	111.64086	0	0	0	0	0	0	0	0	6.94E+218	0	0
20230809_1338210771	0	169062	-0.80633	-0.15043	0.30451	0.31194	9.7859411	0.273882	263.269	1.543	-1.402	0	0.443	88.8	32.767891	111.640862	4	22	32.767891	111.64086	0	0	0	0	0	0	0	0	6.94E+218	0	0
20230809_1338210780	0	169063	-0.80437	-0.1519	0.30585	0.31192	9.7858601	0.335468	263.269	1.543	-1.402	0	0.443	88.8	32.767891	111.640862	4	22	32.767891	111.64086	0	0	0	0	0	0	0	0	6.94E+218	0	0
20230809_1338210790	0	169064	-0.80328	-0.15301	0.30727	0.31192	9.7858601	0.335468	263.269	1.543	-1.402	0	0.443	88.8	32.767891	111.640862	4	22	32.767891	111.64086	0	0	0	0	0	0	0	0	6.94E+218	0	0
20230809_1338210804	0	169065	-0.79895	-0.15333	0.30834	0.246745	9.7857981	0.335651	263.269	1.543	-1.402	0	0.443	88.8	32.767891	111.640862	4	22	32.767891	111.64086	0	0	0	0	0	0	0	0	6.94E+218	0	0
20230809_1338210810	0	169066	-0.79473	-0.15371	0.30918	0.31192	9.7858601	0.335468	263.269	1.543	-1.402	0	0.443	88.8	32.767891	111.640862	4	22	32.767891	111.64086	0	0	0	0	0	0	0	0	6.94E+218	0	0
20230809_1338210819	0	169067	-0.78956	-0.15337	0.30971	0.31192	9.7858601	0.335468	263.269	1.543	-1.402	0	0.443	88.8	32.767891	111.640862	4	22	32.767891	111.64086	0	0	0	0	0	0	0	0	6.94E+218	0	0
20230809_1338210840	0	169068	-0.78238	-0.15322	0.31002	0.31192	9.7858601	0.335468	263.269	1.543	-1.402	0	0.443	88.8	32.767891	111.640862	4	22	32.767891	111.64086	0	0	0	0	0	0	0	0	6.94E+218	0	0
20230809_1338210841	0	169069	-0.77552	-0.15234	0.31039	0.31192	9.7858601	0.335468	263.269	1.543	-1.402	0	0.443	88.8	32.767891	111.640862	4	22	32.767891	111.64086	0	0	0	0	0	0	0	0	6.94E+218	0	0
20230809_1338210850	0	169070	-0.76454	-0.15075	0.31008	0.246745	9.7857981	0.335651	263.269	1.543	-1.402	0	0.443	88.8	32.767891	111.640862	4	22	32.767891	111.64086	0	0	0	0	0	0	0	0	6.94E+218	0	0
20230809_1338210860	0	169071	-0.75568	-0.14896	0.30954	0.31192	9.7858601	0.335468	263.269	1.543	-1.402	0	0.443	88.8	32.767891	111.640862	4	22	32.767891	111.64086	0	0	0	0	0	0	0	0	6.94E+218	0	0
20230809_1338210870	0	169072	-0.74242	-0.14709	0.30903	0.31192	9.7858601	0.335468	263.269	1.543	-1.402	0	0.443	88.8	32.767891	111.640862	4	22	32.767891	111.64086	0	0	0	0	0	0	0	0	6.94E+218	0	0
20230809_1338210883	0	169073	-0.72942	-0.14418	0.30745	0.3119	9.785779	0.397055	263.269	1.543	-1.402	0	0.443	88.8	32.767891	111.640862	4	22	32.767891	111.64086	0	0	0	0	0	0	0	0	6.94E+218	0	0
20230809_1338210891	0	169074	-0.71586	-0.14133	0.30665	0.31192	9.7858601	0.335468	263.269	1.543	-1.402	0	0.443	88.8	32.767891	111.640862	4	22	32.767891	111.64086	0	0	0	0	0	0	0	0	6.94E+218	0	0
20230809_1338210901	0	169075	-0.69937	-0.13771	0.30476	0.246745	9.7857981	0.335651	263.269	1.543	-1.402	0	0.443	88.8	32.767891	111.640862	4	22	32.767891	111.64086	0	0	0	0	0	0	0	0	6.94E+218	0	0
20230809_1338210913	0	169076	-0.68342	-0.13401	0.30353	0.3119	9.785779	0.397055	263.269	1.543	-1.402	0	0.443	88.8	32.767891	111.640862	4	22	32.767891	111.64086	0	0	0	0	0	0	0	0	6.94E+218	0	0
20230809_1338210919	0	169077	-0.66527	-0.1301	0.30112	0.31192	9.7858601	0.335468	263.269	1.543	-1.402	0	0.44	88.8	32.767891	111.640862	4	22	32.767891	111.64086	0	0	0	0	0	0	0	0	6.94E+218	0	0
20230809_1338210929	0	169078	-0.64646	-0.1254	0.29963	0.3119	9.785779	0.397055	263.269	1.543	-1.402	0	0.44	88.8	32.767891	111.640862	4	22	32.767891	111.64086	0	0	0	0	0	0	0	0	6.94E+218	0	0
20230809_1338210940	0	169079	-0.62486	-0.12017	0.29692	0.3119	9.785779	0.397055	263.269	1.543	-1.402	0	0.44	88.8	32.767891	111.640862	4	22	32.767891	111.64086	0	0	0	0	0	0	0	0	6.94E+218	0	0
20230809_1338210950	0	169080	-0.60448	-0.11478	0.29458	0.246745	9.7857981	0.335651	263.269	1.543	-1.402	0	0.44	88.8	32.767891	111.640862	4	22	32.767891	111.64086	0	0	0	0	0	0	0	0	6.94E+218	0	0
20230809_1338210961	0	169081	-0.58068	-0.10897	0.29136	0.3119	9.785779	0.397055	263.269	1.543	-1.402	0	0.44	88.8	32.767891	111.640862	4	22	32.767891	111.64086	0	0	0	0	0	0	0	0	6.94E+218	0	0
20230809_1338210970	0	169082	-0.55791	-0.10249	0.2885	0.311945	9.7271671	0.396909	263.269	1.543	-1.402	0	0.44	88.8	32.767891	111.640862	4	22	32.767891	111.64086	0	0	0	0	0	0	0	0	6.94E+218	0	0
20230809_1338210981	0	169083	-0.53295	-0.09588	0.28488	0.3119	9.785779	0.397055	263.269	1.543	-1.402	0	0.44	88.8	32.767891	111.640862	4	22	32.767891	111.64086	0	0	0	0	0	0	0	0	6.94E+218	0	0
20230809_1338210997	0	169084	-0.50682	-0.08894	0.28169	0.31192	9.7858601	0.335468	263.269	1.543	-1.402	0	0.44	88.8	32.767891	111.640862	4	22	32.767891	111.64086	0	0	0	0	0	0	0	0	6.94E+218	0	0
20230809_1338220017	0	169085	-0.48059	-0.0814	0.27724	0.3119	9.785779	0.397055	263.269	1.543	-1.402	0	0.44	88.8	32.767891	111.640862	4	22	32.767891	111.64086	0	0	0	0	0	0	0	0	6.94E+218	0	0
20230809_1338220018	0	169086	-0.45299	-0.07396	0.27427	0.246725	9.785717	0.397238	263.269	1.543	-1.402	0	0.44	88.8	32.767891	111.640862	4	22	32.767891	111.64086	0	0	0	0	0	0	0	0	6.94E+218	0	0
20230809_1338220021	0	169087	-0.42451	-0.06552	0.26895	0.3119	9.785779	0.397055	263.269	1.543	-1.402	0	0.44	88.8	32.767891	111.640862	4	22	32.767891	111.64086	0	0	0	0	0	0	0	0	6.94E+218	0	0
20230809_1338220032	0	169088	-0.39588	-0.05717	0.2658	0.3119	9.785779	0.397049	263.269	1.543	-1.402	0	0.44	88.8	32.767891	111.640862	4	22	32.767891	111.64086	0	0	0	0	0	0	0	0	6.94E+218	0	0
20230809_1338220039	0	169089	-0.36685	-0.04854	0.25998	0.3119	9.785779	0.397049	263.269	1.543	-1.402	0	0.44	88.8	32.767891	111.640862	4	22	32.767891	111.64086	0	0	0	0	0	0	0	0	6.94E+218	0	0
20230809_1338220049	0	169090	-0.33725	-0.0394	0.25593	0.3119	9.785779	0.397049	228.167	1.915	-2.095	0	0.44	88.8	32.767891	111.640862	4	22	32.767891	111.64086	0	0	0	0	0	0	0	0	6.94E+218	0	0
20230809_1338220061	0	169091	-0.30752	-0.02938	0.25038	0.31188	9.7856989	0.458635	228.167	1.915	-2.095	0	0.44	88.8	32.767891	111.640862	4	22	32.767891	111.64086	0	0	0	0	0	0	0	0	6.94E+218	0	0
20230809_1338220070	0	169092	-0.27733	-0.02004	0.24506	0.3119	9.785779	0.397049	228.167	1.915	-2.095	0	0.44	88.8	32.767891	111.640862	4	22	32.767891	111.64086	0	0	0	0	0	0	0	0	6.94E+218	0	0
20230809_1338220081	0	169093	-0.24864	-0.01014	0.23973	0.246725	9.785717	0.397232	228.167	1.915	-2.095	0	0.441	88.8	32.767891	111.640862	4	22	32.767891	111.64086	0	0	0	0	0	0	0	0	6.94E+218	0	0
20230809_1338220089	0	169094	-0.21802	0.0003	0.23372	0.3119	9.785779	0.397049	228.167	1.915	-2.095	0	0.441	88.8	32.767891	111.640862	4	22	32.767891	111.64086	0	0	0	0	0	0	0	0	6.94E+218	0	0
20230809_1338220102	0	169095	-0.18885	0.01069	0.22873	0.311945	9.7271671	0.396903	228.167	1.915	-2.095	0	0.441	88.8	32.767891	111.640862	4	22	32.767891	111.64086	0	0	0	0	0	0	0	0	6.94E+218	0	0
20230809_1338220112	0	169096	-0.15919	0.02145	0.22244	0.31188	9.7856989	0.458635	228.167	1.915	-2.095	0	0.441	88.8	32.767891	111.640862	4	22	32.767891	111.64086	0	0	0	0	0	0	0	0	6.94E+218	0	0
20230809_1338220119	0	169097	-0.13121	0.03179	0.2166	0.3119	9.785779	0.397049	228.167	1.915	-2.095	0	0.441	88.8	32.767891	111.640862	4	22	32.767891	111.64086	0	0	0	0	0	0	0	0	6.94E+218	0	0
20230809_1338220135	0	169098	-0.10192	0.04332	0.21027	0.3119	9.785779	0.397049	228.167	1.915	-2.095	0	0.441	88.8	32.767891	111.640862	4	22	32.767891	111.64086	0	0	0	0	0	0	0	0	6.94E+218	0	0
20230809_1338220140	0	169099	-0.07389	0.05465	0.20407	0.31188	9.7856989	0.458635	228.167	1.915	-2.095	0	0.441	88.8	32.767891	111.640862	4	22	32.767891	111.64086	0	0	0	0	0	0	0	0	6.94E+218	0	0
20230809_1338220149	0	169100	-0.04677	0.06581	0.19744	0.3119	9.785779	0.397049	228.167	1.915	-2.095	0	0.441	88.8	32.767891	111.640862	4	22	32.767891	111.64086	0	0	0	0	0	0	0	0	6.94E+218	0	0
20230809_1338220159	0	169101	-0.01983	0.07759	0.19098	0.3119	9.785779	0.397049	228.167	1.915	-2.095	0	0.441	88.8	32.767891	111.640862	4	22	32.767891	111.64086	0	0	0	0	0	0	0	0	6.94E+218	0	0
20230809_1338220170	0	169102	0.00657	0.08882	0.18477	0.31188	9.7856989	0.458635	228.167	1.915	-2.095	0	0.441	88.8	32.767891	111.640862	4	22	32.767891	111.64086	0	0	0	0	0	0	0	0	6.94E+218	0	0
20230809_1338220208	0	169103	0.03235	0.10063	0.17742	0.311945	9.7271671	0.396903	228.167	1.915	-2.095	0	0.441	88.8	32.767891	111.640862	4	22	32.767891	111.64086	0	0	0	0	0	0	0	0	6.94E+218	0	0
20230809_1338220214	0	169104	0.05719	0.11206	0.17131	0.246705	9.7856359	0.458818	228.167	1.915	-2.095	0	0.441	88.8	32.767891	111.640862	4	22	32.767891	111.64086	0	0	0	0	0	0	0	0	6.94E+218	0	0
20230809_1338220217	0	169105	0.08159	0.12425	0.16395	0.3119	9.785779	0.397049	228.167	1.915	-2.095	0	0.441	88.8	32.767891	111.640862	4	22	32.767891	111.64086	0	0	0	0	0	0	0	0	6.94E+218	0	0
20230809_1338220228	0	169106	0.10479	0.1356	0.15688	0.3119	9.785779	0.397049	228.167	1.915	-2.095	0	0.441	88.8	32.767891	111.640862	4	22	32.767891	111.64086	0	0	0	0	0	0	0	0	6.94E+218	0	0
20230809_1338220240	0	169107	0.12785	0.14793	0.14982	0.31188	9.7856989	0.458635	228.167	1.915	-2.095	0	0.441	88.8	32.767891	111.640862	4	22	32.767891	111.64086	0	0	0	0	0	0	0	0	6.94E+218	0	0
20230809_1338220242	0	169108	0.14975	0.15928	0.1421	0.3119	9.785779	0.397049	228.167	1.915	-2.095	0	0.441	88.8	32.767891	111.640862	4	22	32.767891	111.64086	0	0	0	0	0	0	0	0	6.94E+218	0	0
20230809_1338220243	0	169109	0.17163	0.17124	0.13555	0.311945	9.7271671	0.396903	228.167	1.915	-2.095	0	0.441	88.8	32.767891	111.640862	4	22	32.767891	111.64086	0	0	0	0	0	0	0	0	6.94E+218	0	0
20230809_1338220256	0	169110	0.19253	0.18328	0.12745	0.31188	9.7856989	0.458635	228.167	1.915	-2.095	0	0.442	88.8	32.767891	111.640862	4	22	32.767891	111.64086	0	0	0	0	0	0	0	0	6.94E+218	0	0
20230809_1338220260	0	169111	0.21287	0.19487	0.12084	0.3119	9.785779	0.397049	228.167	1.915	-2.095	0	0.442	88.8	32.767891	111.640862	4	22	32.767891	111.64086	0	0	0	0	0	0	0	0	6.94E+218	0	0
20230809_1338220270	0	169112	0.2336	0.20703	0.11247	0.31188	9.7856989	0.458635	228.167	1.915	-2.095	0	0.442	88.8	32.767891	111.640862	4	22	32.767891	111.64086	0	0	0	0	0	0	0	0	6.94E+218	0	0
20230809_1338220281	0	169113	0.25327	0.21794	0.10504	0.3119	9.785779	0.397049	228.167	1.915	-2.095	0	0.442	88.8	32.767891	111.640862	4	22	32.767891	111.64086	0	0	0	0	0	0	0	0	6.94E+218	0	0
20230809_1338220290	0	169114	0.27299	0.23013	0.0973	0.3119	9.785779	0.397049	228.167	1.915	-2.095	0	0.442	88.8	32.767891	111.640862	4	22	32.767891	111.64086	0	0	0	0	0	0	0	0	6.94E+218	0	0
20230809_1338220315	0	169115	0.29175	0.24172	0.08894	0.311945	9.7271671	0.396903	228.167	1.915	-2.095	0	0.442	88.8	32.767891	111.640862	4	22	32.767891	111.64086	0	0	0	0	0	0	0	0	6.94E+218	0	0
20230809_1338220316	0	169116	0.31115	0.25315	0.08154	0.31188	9.7856989	0.458635	228.167	1.915	-2.095	0	0.442	88.8	32.767891	111.640862	4	22	32.767891	111.64086	0	0	0	0	0	0	0	0	6.94E+218	0	0
20230809_1338220320	0	169117	0.32854	0.26429	0.07265	0.3119	9.785779	0.397049	228.167	1.915	-2.095	0	0.442	88.8	32.767891	111.640862	4	22	32.767891	111.64086	0	0	0	0	0	0	0	0	6.94E+218	0	0
20230809_1338220329	0	169118	0.34691	0.27604	0.06542	0.3119	9.785779	0.397049	228.167	1.915	-2.095	0	0.442	88.8	32.767891	111.640862	4	22	32.767891	111.64086	0	0	0	0	0	0	0	0	6.94E+218	0	0
20230809_1338220340	0	169119	0.36502	0.28714	0.05652	0.31188	9.7856989	0.458635	228.167	1.915	-2.095	0	0.442	88.8	32.767891	111.640862	4	22	32.767891	111.64086	0	0	0	0	0	0	0	0	6.94E+218	0	0
20230809_1338220349	0	169120	0.38226	0.29828	0.04889	0.311945	9.7271671	0.396903	228.167	1.915	-2.095	0	0.442	88.8	32.767891	111.640862	4	22	32.767891	111.64086	0	0	0	0	0	0	0	0	6.94E+218	0	0
20230809_1338220361	0	169121	0.40057	0.30942	0.03998	0.3119	9.785779	0.397049	228.167	1.915	-2.095	0	0.442	88.8	32.767891	111.640862	4	22	32.767891	111.64086	0	0	0	0	0	0	0	0	6.94E+218	0	0
20230809_1338220373	0	169122	0.4175	0.32016	0.03164	0.3119	9.785779	0.397049	228.167	1.915	-2.095	0	0.442	88.8	32.767891	111.640862	4	22	32.767891	111.64086	0	0	0	0	0	0	0	0	6.94E+218	0	0
20230809_1338220381	0	169123	0.43523	0.33109	0.02299	0.3119	9.785779	0.397049	228.167	1.915	-2.095	0	0.442	88.8	32.767891	111.640862	4	22	32.767891	111.64086	0	0	0	0	0	0	0	0	6.94E+218	0	0
20230809_1338220392	0	169124	0.45162	0.34128	0.01402	0.3119	9.785779	0.397049	228.167	1.915	-2.095	0	0.442	88.8	32.767891	111.640862	4	22	32.767891	111.64086	0	0	0	0	0	0	0	0	6.94E+218	0	0
20230809_1338220413	0	169125	0.46816	0.35213	0.00558	0.3119	9.785779	0.397049	228.167	1.915	-2.095	0	0.449	88.8	32.767891	111.640862	4	22	32.767891	111.64086	0	0	0	0	0	0	0	0	6.94E+218	0	0
20230809_1338220419	0	169126	0.48545	0.36213	-0.00292	0.31188	9.7856989	0.458635	228.167	1.915	-2.095	0	0.449	88.8	32.767891	111.640862	4	22	32.767891	111.64086	0	0	0	0	0	0	0	0	6.94E+218	0	0
20230809_1338220421	0	169127	0.50224	0.37263	-0.01132	0.311945	9.7271671	0.396903	228.167	1.915	-2.095	0	0.449	88.8	32.767891	111.640862	4	22	32.767891	111.64086	0	0	0	0	0	0	0	0	6.94E+218	0	0
20230809_1338220429	0	169128	0.51968	0.38267	-0.02059	0.3119	9.785779	0.397049	228.167	1.915	-2.095	0	0.449	88.8	32.767891	111.640862	4	22	32.767891	111.64086	0	0	0	0	0	0	0	0	6.94E+218	0	0
20230809_1338220442	0	169129	0.53662	0.39183	-0.02932	0.3119	9.785779	0.397049	228.167	1.915	-2.095	0	0.449	88.8	32.767891	111.640862	4	22	32.767891	111.64086	0	0	0	0	0	0	0	0	6.94E+218	0	0
20230809_1338220449	0	169130	0.55346	0.40187	-0.03891	0.31192	9.7858601	0.335462	228.167	1.915	-2.095	0	0.449	88.8	32.767891	111.640862	4	22	32.767891	111.64086	0	0	0	0	0	0	0	0	6.94E+218	0	0
20230809_1338220463	0	169131	0.57136	0.41098	-0.04741	0.3119	9.785779	0.397049	228.167	1.915	-2.095	0	0.449	88.8	32.767891	111.640862	4	22	32.767891	111.64086	0	0	0	0	0	0	0	0	6.94E+218	0	0
20230809_1338220473	0	169132	0.58777	0.4205	-0.05638	0.3119	9.785779	0.397049	228.167	1.915	-2.095	0	0.449	88.8	32.767891	111.640862	4	22	32.767891	111.64086	0	0	0	0	0	0	0	0	6.94E+218	0	0
20230809_1338220480	0	169133	0.60577	0.42878	-0.06529	0.3119	9.785779	0.397049	228.167	1.915	-2.095	0	0.449	88.8	32.767891	111.640862	4	22	32.767891	111.64086	0	0	0	0	0	0	0	0	6.94E+218	0	0
20230809_1338220490	0	169134	0.62253	0.43718	-0.07403	0.3119	9.785779	0.397049	228.167	1.915	-2.095	0	0.449	88.8	32.767891	111.640862	4	22	32.767891	111.64086	0	0	0	0	0	0	0	0	6.94E+218	0	0
20230809_1338220509	0	169135	0.64017	0.44578	-0.08331	0.3119	9.785779	0.397049	228.167	1.915	-2.095	0	0.449	88.8	32.767891	111.640862	4	22	32.767891	111.64086	0	0	0	0	0	0	0	0	6.94E+218	0	0
20230809_1338220514	0	169136	0.65721	0.45423	-0.09151	0.311965	9.7272482	0.335317	228.167	1.915	-2.095	0	0.449	88.8	32.767891	111.640862	4	22	32.767891	111.64086	0	0	0	0	0	0	0	0	6.94E+218	0	0
20230809_1338220522	0	169137	0.67462	0.4618	-0.10124	0.3119	9.785779	0.397049	228.167	1.915	-2.095	0	0.449	88.8	32.767891	111.640862	4	22	32.767891	111.64086	0	0	0	0	0	0	0	0	6.94E+218	0	0
20230809_1338220529	0	169138	0.69338	0.4692	-0.10935	0.3119	9.785779	0.397049	228.167	1.915	-2.095	0	0.449	88.8	32.767891	111.640862	4	22	32.767891	111.64086	0	0	0	0	0	0	0	0	6.94E+218	0	0
20230809_1338220540	0	169139	0.7105	0.47596	-0.1188	0.31192	9.7858601	0.335462	228.167	1.915	-2.095	0	0.449	88.8	32.767891	111.640862	4	22	32.767891	111.64086	0	0	0	0	0	0	0	0	6.94E+218	0	0
20230809_1338220549	0	169140	0.72842	0.48297	-0.12703	0.3119	9.785779	0.397049	228.167	1.915	-2.095	0	0.449	88.8	32.767891	111.640862	4	22	32.767891	111.64086	0	0	0	0	0	0	0	0	6.94E+218	0	0
20230809_1338220561	0	169141	0.74538	0.48958	-0.13577	0.31192	9.7858601	0.335462	228.167	1.915	-2.095	0	0.449	88.8	32.767891	111.640862	4	22	32.767891	111.64086	0	0	0	0	0	0	0	0	6.94E+218	0	0
20230809_1338220571	0	169142	0.76391	0.49549	-0.14399	0.3119	9.785779	0.397049	228.167	1.915	-2.095	0	0.449	88.8	32.767891	111.640862	4	22	32.767891	111.64086	0	0	0	0	0	0	0	0	6.94E+218	0	0
20230809_1338220580	0	169143	0.78046	0.50129	-0.15258	0.31192	9.7858601	0.335462	228.167	1.915	-2.095	0	0.449	88.8	32.767891	111.640862	4	22	32.767891	111.64086	0	0	0	0	0	0	0	0	6.94E+218	0	0
20230809_1338220590	0	169144	0.79899	0.50608	-0.16103	0.31192	9.7858601	0.335462	228.167	1.915	-2.095	0	0.458	88.8	32.767891	111.640862	4	22	32.767891	111.64086	0	0	0	0	0	0	0	0	6.94E+218	0	0
20230809_1338220600	0	169145	0.81664	0.51176	-0.16879	0.3119	9.785779	0.397049	228.167	1.915	-2.095	0	0.458	88.8	32.767891	111.640862	4	22	32.767891	111.64086	0	0	0	0	0	0	0	0	6.94E+218	0	0
20230809_1338220619	0	169146	0.83398	0.51652	-0.17669	0.31192	9.7858601	0.335462	228.167	1.915	-2.095	0	0.458	88.8	32.767891	111.640862	4	22	32.767891	111.64086	0	0	0	0	0	0	0	0	6.94E+218	0	0
20230809_1338220622	0	169147	0.85216	0.521	-0.1852	0.31192	9.7858601	0.335462	228.167	1.915	-2.095	0	0.458	88.8	32.767891	111.640862	4	22	32.767891	111.64086	0	0	0	0	0	0	0	0	6.94E+218	0	0
20230809_1338220633	0	169148	0.86857	0.52446	-0.19246	0.31192	9.7858601	0.335462	228.167	1.915	-2.095	0	0.458	88.8	32.767891	111.640862	4	22	32.767891	111.64086	0	0	0	0	0	0	0	0	6.94E+218	0	0
20230809_1338220644	0	169149	0.88558	0.52755	-0.20091	0.31192	9.7858601	0.335462	228.167	1.915	-2.095	0	0.458	88.8	32.767891	111.640862	4	22	32.767891	111.64086	0	0	0	0	0	0	0	0	6.94E+218	0	0
20230809_1338220650	0	169150	0.90334	0.5314	-0.20726	0.31192	9.7858601	0.335462	228.167	1.915	-2.095	0	0.458	88.8	32.767891	111.640862	4	22	32.767891	111.64086	0	0	0	0	0	0	0	0	6.94E+218	0	0
20230809_1338220663	0	169151	0.91866	0.53367	-0.21512	0.311854	9.8443918	0.397194	228.167	1.915	-2.095	0	0.458	88.8	32.767891	111.640862	4	22	32.767891	111.64086	0	0	0	0	0	0	0	0	6.94E+218	0	0
20230809_1338220676	0	169152	0.93599	0.53607	-0.22097	0.31194	9.7859411	0.273876	228.167	1.915	-2.095	0	0.458	88.8	32.767891	111.640862	4	22	32.767891	111.64086	0	0	0	0	0	0	0	0	6.94E+218	0	0
20230809_1338220683	0	169153	0.95074	0.5381	-0.2286	0.31192	9.7858601	0.335462	228.167	1.915	-2.095	0	0.458	88.8	32.767891	111.640862	4	22	32.767891	111.64086	0	0	0	0	0	0	0	0	6.94E+218	0	0
20230809_1338220689	0	169154	0.96716	0.53972	-0.2343	0.31192	9.7858601	0.335462	228.167	1.915	-2.095	0	0.458	88.8	32.767891	111.640862	4	22	32.767891	111.64086	0	0	0	0	0	0	0	0	6.94E+218	0	0
20230809_1338220700	0	169155	0.98151	0.54024	-0.24099	0.31192	9.7858601	0.335462	228.167	1.915	-2.095	0	0.458	88.8	32.767891	111.640862	4	22	32.767891	111.64086	0	0	0	0	0	0	0	0	6.94E+218	0	0
20230809_1338220712	0	169156	0.99629	0.54172	-0.24676	0.31192	9.7858601	0.335462	228.167	1.915	-2.095	0	0.458	88.8	32.767891	111.640862	4	22	32.767891	111.64086	0	0	0	0	0	0	0	0	6.94E+218	0	0
20230809_1338220721	0	169157	1.01152	0.54196	-0.25222	0.31192	9.7858601	0.335462	228.167	1.915	-2.095	0	0.458	88.8	32.767891	111.640862	4	22	32.767891	111.64086	0	0	0	0	0	0	0	0	6.94E+218	0	0
20230809_1338220730	0	169158	1.02195	0.54165	-0.25781	0.31194	9.7859411	0.273876	228.167	1.915	-2.095	0	0.458	88.8	32.767891	111.640862	4	22	32.767891	111.64086	0	0	0	0	0	0	0	0	6.94E+218	0	0
20230809_1338220740	0	169159	1.03962	0.5422	-0.26239	0.246745	9.7857981	0.335645	228.167	1.915	-2.095	0	0.458	88.8	32.767891	111.640862	4	22	32.767891	111.64086	0	0	0	0	0	0	0	0	6.94E+218	0	0
20230809_1338220752	0	169160	1.04792	0.54002	-0.26766	0.311874	9.8444719	0.335608	228.167	1.915	-2.095	0	0.456	88.8	32.767891	111.640862	4	22	32.767891	111.64086	0	0	0	0	0	0	0	0	6.94E+218	0	0
20230809_1338220759	0	169161	1.06217	0.53961	-0.27151	0.31194	9.7859411	0.273876	228.167	1.915	-2.095	0	0.456	88.8	32.767891	111.640862	4	22	32.767891	111.64086	0	0	0	0	0	0	0	0	6.94E+218	0	0
20230809_1338220769	0	169162	1.071	0.53813	-0.27638	0.31192	9.7858601	0.335462	228.167	1.915	-2.095	0	0.456	88.8	32.767891	111.640862	4	22	32.767891	111.64086	0	0	0	0	0	0	0	0	6.94E+218	0	0
20230809_1338220779	0	169163	1.08197	0.53598	-0.28011	0.31194	9.7859411	0.273876	228.167	1.915	-2.095	0	0.456	88.8	32.767891	111.640862	4	22	32.767891	111.64086	0	0	0	0	0	0	0	0	6.94E+218	0	0
20230809_1338220789	0	169164	1.09224	0.53412	-0.28299	0.31192	9.7858601	0.335462	228.167	1.915	-2.095	0	0.456	88.8	32.767891	111.640862	4	22	32.767891	111.64086	0	0	0	0	0	0	0	0	6.94E+218	0	0
20230809_1338220802	0	169165	1.09987	0.5311	-0.28739	0.31194	9.7859411	0.273876	228.167	1.915	-2.095	0	0.456	88.8	32.767891	111.640862	4	22	32.767891	111.64086	0	0	0	0	0	0	0	0	6.94E+218	0	0
20230809_1338220809	0	169166	1.10794	0.5281	-0.28868	0.311894	9.844553	0.274021	228.167	1.915	-2.095	0	0.456	88.8	32.767891	111.640862	4	22	32.767891	111.64086	0	0	0	0	0	0	0	0	6.94E+218	0	0
20230809_1338220821	0	169167	1.1143	0.52523	-0.29264	0.31192	9.7858601	0.335462	228.167	1.915	-2.095	0	0.456	88.8	32.767891	111.640862	4	22	32.767891	111.64086	0	0	0	0	0	0	0	0	6.94E+218	0	0
20230809_1338220836	0	169168	1.12033	0.52148	-0.29344	0.31194	9.7859411	0.273876	228.167	1.915	-2.095	0	0.456	88.8	32.767891	111.640862	4	22	32.767891	111.64086	0	0	0	0	0	0	0	0	6.94E+218	0	0
20230809_1338220845	0	169169	1.1262	0.5174	-0.2967	0.31194	9.7859411	0.273876	228.167	1.915	-2.095	0	0.456	88.8	32.767891	111.640862	4	22	32.767891	111.64086	0	0	0	0	0	0	0	0	6.94E+218	0	0
20230809_1338220850	0	169170	1.12945	0.51231	-0.29713	0.311894	9.844553	0.274021	228.167	1.915	-2.095	0	0.456	88.8	32.767891	111.640862	4	22	32.767891	111.64086	0	0	0	0	0	0	0	0	6.94E+218	0	0
20230809_1338220859	0	169171	1.13417	0.50812	-0.29902	0.31192	9.7858601	0.335462	228.167	1.915	-2.095	0	0.456	88.8	32.767891	111.640862	4	22	32.767891	111.64086	0	0	0	0	0	0	0	0	6.94E+218	0	0
20230809_1338220870	0	169172	1.13538	0.50346	-0.29945	0.31194	9.7859411	0.273876	228.167	1.915	-2.095	0	0.456	88.8	32.767891	111.640862	4	22	32.767891	111.64086	0	0	0	0	0	0	0	0	6.94E+218	0	0
20230809_1338220884	0	169173	1.1376	0.498	-0.29947	0.31194	9.7859411	0.273876	228.167	1.915	-2.095	0	0.456	88.8	32.767891	111.640862	4	22	32.767891	111.64086	0	0	0	0	0	0	0	0	6.94E+218	0	0
20230809_1338220889	0	169174	1.13755	0.49265	-0.30001	0.31194	9.7859411	0.273876	228.167	1.915	-2.095	0	0.456	88.8	32.767891	111.640862	4	22	32.767891	111.64086	0	0	0	0	0	0	0	0	6.94E+218	0	0
20230809_1338220901	0	169175	1.13696	0.48611	-0.29885	0.246719	9.844491	0.274204	228.167	1.915	-2.095	0	0.456	88.8	32.767891	111.640862	4	22	32.767891	111.64086	0	0	0	0	0	0	0	0	6.94E+218	0	0
20230809_1338220911	0	169176	1.13774	0.48063	-0.29884	0.31194	9.7859411	0.273876	228.167	1.915	-2.095	0	0.448	88.8	32.767891	111.640862	4	22	32.767891	111.64086	0	0	0	0	0	0	0	0	6.94E+218	0	0
20230809_1338220922	0	169177	1.13563	0.47417	-0.29767	0.31194	9.7859411	0.273876	228.167	1.915	-2.095	0	0.448	88.8	32.767891	111.640862	4	22	32.767891	111.64086	0	0	0	0	0	0	0	0	6.94E+218	0	0
20230809_1338220929	0	169178	1.13535	0.46768	-0.29615	0.31194	9.7859411	0.273876	228.167	1.915	-2.095	0	0.448	88.8	32.767891	111.640862	4	22	32.767891	111.64086	0	0	0	0	0	0	0	0	6.94E+218	0	0
20230809_1338220940	0	169179	1.13119	0.46058	-0.29448	0.31194	9.7859411	0.273876	228.167	1.915	-2.095	0	0.448	88.8	32.767891	111.640862	4	22	32.767891	111.64086	0	0	0	0	0	0	0	0	6.94E+218	0	0
20230809_1338220950	0	169180	1.13004	0.45345	-0.29166	0.311914	9.8446341	0.212434	228.167	1.915	-2.095	0	0.448	88.8	32.767891	111.640862	4	22	32.767891	111.64086	0	0	0	0	0	0	0	0	6.94E+218	0	0
20230809_1338220961	0	169181	1.12501	0.44663	-0.2899	0.31194	9.7859411	0.273876	228.167	1.915	-2.095	0	0.448	88.8	32.767891	111.640862	4	22	32.767891	111.64086	0	0	0	0	0	0	0	0	6.94E+218	0	0
20230809_1338220970	0	169182	1.12143	0.43906	-0.28639	0.31194	9.7859411	0.273876	228.167	1.915	-2.095	0	0.448	88.8	32.767891	111.640862	4	22	32.767891	111.64086	0	0	0	0	0	0	0	0	6.94E+218	0	0
20230809_1338220980	0	169183	1.11791	0.43149	-0.28413	0.31194	9.7859411	0.273876	228.167	1.915	-2.095	0	0.448	88.8	32.767891	111.640862	4	22	32.767891	111.64086	0	0	0	0	0	0	0	0	6.94E+218	0	0
20230809_1338220996	0	169184	1.11247	0.42413	-0.2801	0.311959	9.7860212	0.212289	228.167	1.915	-2.095	0	0.448	88.8	32.767891	111.640862	4	22	32.767891	111.64086	0	0	0	0	0	0	0	0	6.94E+218	0	0
20230809_1338230019	0	169185	1.10901	0.41633	-0.2768	0.246719	9.844491	0.274204	228.167	1.915	-2.095	0	0.448	88.8	32.767891	111.640862	4	22	32.767891	111.64086	0	0	0	0	0	0	0	0	6.94E+218	0	0
20230809_1338230021	0	169186	1.10285	0.40771	-0.27185	0.31194	9.7859411	0.273876	228.167	1.915	-2.095	0	0.448	88.8	32.767891	111.640862	4	22	32.767891	111.64086	0	0	0	0	0	0	0	0	6.94E+218	0	0
20230809_1338230022	0	169187	1.09903	0.40038	-0.2679	0.311959	9.7860212	0.212289	228.167	1.915	-2.095	0	0.448	88.8	32.767891	111.640862	4	22	32.767891	111.64086	0	0	0	0	0	0	0	0	6.94E+218	0	0
20230809_1338230032	0	169188	1.09221	0.3923	-0.26328	0.31194	9.7859411	0.273876	228.167	1.915	-2.095	0	0.448	88.8	32.767891	111.640862	4	22	32.767891	111.64086	0	0	0	0	0	0	0	0	6.94E+218	0	0
20230809_1338230043	0	169189	1.08665	0.38386	-0.258	0.31194	9.7859411	0.273876	228.167	1.915	-2.095	0	0.448	88.8	32.767891	111.640862	4	22	32.767891	111.64086	0	0	0	0	0	0	0	0	6.94E+218	0	0
20230809_1338230049	0	169190	1.08213	0.37612	-0.25363	0.311959	9.7860212	0.212289	314.539	1.956	-1.689	0	0.448	88.8	32.767891	111.640862	4	22	32.767891	111.64086	0	0	0	0	0	0	0	0	6.94E+218	0	0
20230809_1338230061	0	169191	1.07507	0.36718	-0.24727	0.311894	9.844553	0.274021	314.539	1.956	-1.689	0	0.448	88.8	32.767891	111.640862	4	22	32.767891	111.64086	0	0	0	0	0	0	0	0	6.94E+218	0	0
20230809_1338230079	0	169192	1.07012	0.35934	-0.24239	0.31194	9.7859411	0.273876	314.539	1.956	-1.689	0	0.445	88.8	32.767891	111.640862	4	22	32.767891	111.64086	0	0	0	0	0	0	0	0	6.94E+218	0	0
20230809_1338230082	0	169193	1.06406	0.35157	-0.23529	0.246784	9.7859592	0.212472	314.539	1.956	-1.689	0	0.445	88.8	32.767891	111.640862	4	22	32.767891	111.64086	0	0	0	0	0	0	0	0	6.94E+218	0	0
20230809_1338230091	0	169194	1.05766	0.34273	-0.22952	0.31194	9.7859411	0.273876	314.539	1.956	-1.689	0	0.445	88.8	32.767891	111.640862	4	22	32.767891	111.64086	0	0	0	0	0	0	0	0	6.94E+218	0	0
20230809_1338230103	0	169195	1.05405	0.33508	-0.2224	0.311959	9.7860212	0.212289	314.539	1.956	-1.689	0	0.445	88.8	32.767891	111.640862	4	22	32.767891	111.64086	0	0	0	0	0	0	0	0	6.94E+218	0	0
20230809_1338230112	0	169196	1.04736	0.32632	-0.21623	0.31194	9.7859411	0.273876	314.539	1.956	-1.689	0	0.445	88.8	32.767891	111.640862	4	22	32.767891	111.64086	0	0	0	0	0	0	0	0	6.94E+218	0	0
20230809_1338230122	0	169197	1.04333	0.31867	-0.20857	0.311959	9.7860212	0.212289	314.539	1.956	-1.689	0	0.445	88.8	32.767891	111.640862	4	22	32.767891	111.64086	0	0	0	0	0	0	0	0	6.94E+218	0	0
20230809_1338230130	0	169198	1.03674	0.31039	-0.20204	0.31194	9.7859411	0.273876	314.539	1.956	-1.689	0	0.445	88.8	32.767891	111.640862	4	22	32.767891	111.64086	0	0	0	0	0	0	0	0	6.94E+218	0	0
20230809_1338230140	0	169199	1.03349	0.30261	-0.19377	0.311959	9.7860212	0.212289	314.539	1.956	-1.689	0	0.445	88.8	32.767891	111.640862	4	22	32.767891	111.64086	0	0	0	0	0	0	0	0	6.94E+218	0	0
20230809_1338230149	0	169200	1.02688	0.29427	-0.18737	0.246764	9.7858782	0.274058	314.539	1.956	-1.689	0	0.445	88.8	32.767891	111.640862	4	22	32.767891	111.64086	0	0	0	0	0	0	0	0	6.94E+218	0	0
20230809_1338230161	0	169201	1.02444	0.28689	-0.17743	0.311959	9.7860212	0.212289	314.539	1.956	-1.689	0	0.445	88.8	32.767891	111.640862	4	22	32.767891	111.64086	0	0	0	0	0	0	0	0	6.94E+218	0	0
20230809_1338230171	0	169202	1.02035	0.27984	-0.17147	0.311959	9.7860212	0.212289	314.539	1.956	-1.689	0	0.445	88.8	32.767891	111.640862	4	22	32.767891	111.64086	0	0	0	0	0	0	0	0	6.94E+218	0	0
20230809_1338230184	0	169203	1.01652	0.27185	-0.16086	0.31194	9.7859411	0.273876	314.539	1.956	-1.689	0	0.445	88.8	32.767891	111.640862	4	22	32.767891	111.64086	0	0	0	0	0	0	0	0	6.94E+218	0	0
20230809_1338230190	0	169204	1.01359	0.26441	-0.15437	0.311959	9.7860212	0.212289	314.539	1.956	-1.689	0	0.445	88.8	32.767891	111.640862	4	22	32.767891	111.64086	0	0	0	0	0	0	0	0	6.94E+218	0	0
20230809_1338230205	0	169205	1.00919	0.25755	-0.14408	0.31194	9.7859411	0.273876	314.539	1.956	-1.689	0	0.445	88.8	32.767891	111.640862	4	22	32.767891	111.64086	0	0	0	0	0	0	0	0	6.94E+218	0	0
20230809_1338230212	0	169206	1.0075	0.25001	-0.13678	0.311959	9.7860212	0.212289	314.539	1.956	-1.689	0	0.445	88.8	32.767891	111.640862	4	22	32.767891	111.64086	0	0	0	0	0	0	0	0	6.94E+218	0	0
20230809_1338230221	0	169207	1.00343	0.24337	-0.127	0.311959	9.7860212	0.212289	314.539	1.956	-1.689	0	0.445	88.8	32.767891	111.640862	4	22	32.767891	111.64086	0	0	0	0	0	0	0	0	6.94E+218	0	0
20230809_1338230240	0	169208	1.00134	0.23647	-0.11868	0.246764	9.7858782	0.274058	314.539	1.956	-1.689	0	0.44	88.8	32.767891	111.640862	4	22	32.767891	111.64086	0	0	0	0	0	0	0	0	6.94E+218	0	0
20230809_1338230241	0	169209	0.99961	0.2301	-0.10933	0.311959	9.7860212	0.212289	314.539	1.956	-1.689	0	0.44	88.8	32.767891	111.640862	4	22	32.767891	111.64086	0	0	0	0	0	0	0	0	6.94E+218	0	0
20230809_1338230249	0	169210	0.99741	0.22346	-0.09937	0.311959	9.7860212	0.212289	314.539	1.956	-1.689	0	0.44	88.8	32.767891	111.640862	4	22	32.767891	111.64086	0	0	0	0	0	0	0	0	6.94E+218	0	0
20230809_1338230261	0	169211	0.9953	0.21746	-0.09129	0.31194	9.7859411	0.273876	314.539	1.956	-1.689	0	0.44	88.8	32.767891	111.640862	4	22	32.767891	111.64086	0	0	0	0	0	0	0	0	6.94E+218	0	0
20230809_1338230269	0	169212	0.9936	0.21175	-0.08054	0.311959	9.7860212	0.212289	314.539	1.956	-1.689	0	0.44	88.8	32.767891	111.640862	4	22	32.767891	111.64086	0	0	0	0	0	0	0	0	6.94E+218	0	0
20230809_1338230282	0	169213	0.99034	0.20523	-0.07237	0.311959	9.7860212	0.212289	314.539	1.956	-1.689	0	0.44	88.8	32.767891	111.640862	4	22	32.767891	111.64086	0	0	0	0	0	0	0	0	6.94E+218	0	0
20230809_1338230290	0	169214	0.99048	0.1997	-0.06157	0.312005	9.7274094	0.212144	314.539	1.956	-1.689	0	0.44	88.8	32.767891	111.640862	4	22	32.767891	111.64086	0	0	0	0	0	0	0	0	6.94E+218	0	0
20230809_1338230301	0	169215	0.98839	0.19463	-0.05283	0.246764	9.7858782	0.274058	314.539	1.956	-1.689	0	0.44	88.8	32.767891	111.640862	4	22	32.767891	111.64086	0	0	0	0	0	0	0	0	6.94E+218	0	0
20230809_1338230311	0	169216	0.98674	0.18895	-0.04262	0.311959	9.7860212	0.212289	314.539	1.956	-1.689	0	0.44	88.8	32.767891	111.640862	4	22	32.767891	111.64086	0	0	0	0	0	0	0	0	6.94E+218	0	0
20230809_1338230325	0	169217	0.98451	0.18365	-0.03324	0.311959	9.7860212	0.212289	314.539	1.956	-1.689	0	0.44	88.8	32.767891	111.640862	4	22	32.767891	111.64086	0	0	0	0	0	0	0	0	6.94E+218	0	0
20230809_1338230329	0	169218	0.98438	0.17853	-0.02323	0.311959	9.7860212	0.212289	314.539	1.956	-1.689	0	0.44	88.8	32.767891	111.640862	4	22	32.767891	111.64086	0	0	0	0	0	0	0	0	6.94E+218	0	0
20230809_1338230340	0	169219	0.9813	0.17422	-0.01329	0.311985	9.7273293	0.27373	314.539	1.956	-1.689	0	0.44	88.8	32.767891	111.640862	4	22	32.767891	111.64086	0	0	0	0	0	0	0	0	6.94E+218	0	0
20230809_1338230351	0	169220	0.98014	0.16965	-0.00392	0.311959	9.7860212	0.212289	314.539	1.956	-1.689	0	0.44	88.8	32.767891	111.640862	4	22	32.767891	111.64086	0	0	0	0	0	0	0	0	6.94E+218	0	0
20230809_1338230362	0	169221	0.97817	0.16483	0.00636	0.311959	9.7860212	0.212289	314.539	1.956	-1.689	0	0.44	88.8	32.767891	111.640862	4	22	32.767891	111.64086	0	0	0	0	0	0	0	0	6.94E+218	0	0
20230809_1338230368	0	169222	0.97647	0.16069	0.01565	0.311959	9.7860212	0.212289	314.539	1.956	-1.689	0	0.44	88.8	32.767891	111.640862	4	22	32.767891	111.64086	0	0	0	0	0	0	0	0	6.94E+218	0	0
20230809_1338230380	0	169223	0.97475	0.15669	0.02551	0.246784	9.7859592	0.212472	314.539	1.956	-1.689	0	0.44	88.8	32.767891	111.640862	4	22	32.767891	111.64086	0	0	0	0	0	0	0	0	6.94E+218	0	0
20230809_1338230390	0	169224	0.97087	0.15259	0.03437	0.312005	9.7274094	0.212144	314.539	1.956	-1.689	0	0.44	88.8	32.767891	111.640862	4	22	32.767891	111.64086	0	0	0	0	0	0	0	0	6.94E+218	0	0
20230809_1338230413	0	169225	0.96967	0.14862	0.04508	0.311959	9.7860212	0.212289	314.539	1.956	-1.689	0	0.449	88.8	32.767891	111.640862	4	22	32.767891	111.64086	0	0	0	0	0	0	0	0	6.94E+218	0	0
20230809_1338230415	0	169226	0.96587	0.1452	0.05276	0.311959	9.7860212	0.212289	314.539	1.956	-1.689	0	0.449	88.8	32.767891	111.640862	4	22	32.767891	111.64086	0	0	0	0	0	0	0	0	6.94E+218	0	0
20230809_1338230419	0	169227	0.96289	0.1419	0.06364	0.312005	9.7274094	0.212144	314.539	1.956	-1.689	0	0.449	88.8	32.767891	111.640862	4	22	32.767891	111.64086	0	0	0	0	0	0	0	0	6.94E+218	0	0
20230809_1338230430	0	169228	0.95977	0.13828	0.07159	0.311959	9.7860212	0.212289	314.539	1.956	-1.689	0	0.449	88.8	32.767891	111.640862	4	22	32.767891	111.64086	0	0	0	0	0	0	0	0	6.94E+218	0	0
20230809_1338230441	0	169229	0.9551	0.13531	0.08159	0.311959	9.7860212	0.212289	314.539	1.956	-1.689	0	0.449	88.8	32.767891	111.640862	4	22	32.767891	111.64086	0	0	0	0	0	0	0	0	6.94E+218	0	0
20230809_1338230450	0	169230	0.95133	0.13204	0.08963	0.311959	9.7860212	0.212289	314.539	1.956	-1.689	0	0.449	88.8	32.767891	111.640862	4	22	32.767891	111.64086	0	0	0	0	0	0	0	0	6.94E+218	0	0
20230809_1338230461	0	169231	0.94629	0.1294	0.09826	0.312005	9.7274094	0.212144	314.539	1.956	-1.689	0	0.449	88.8	32.767891	111.640862	4	22	32.767891	111.64086	0	0	0	0	0	0	0	0	6.94E+218	0	0
20230809_1338230473	0	169232	0.94059	0.12618	0.10669	0.311979	9.7861023	0.150702	314.539	1.956	-1.689	0	0.449	88.8	32.767891	111.640862	4	22	32.767891	111.64086	0	0	0	0	0	0	0	0	6.94E+218	0	0
20230809_1338230480	0	169233	0.93655	0.12396	0.11474	0.246784	9.7859592	0.212472	314.539	1.956	-1.689	0	0.449	88.8	32.767891	111.640862	4	22	32.767891	111.64086	0	0	0	0	0	0	0	0	6.94E+218	0	0
20230809_1338230490	0	169234	0.92987	0.12099	0.12308	0.312005	9.7274094	0.212144	314.539	1.956	-1.689	0	0.449	88.8	32.767891	111.640862	4	22	32.767891	111.64086	0	0	0	0	0	0	0	0	6.94E+218	0	0
20230809_1338230511	0	169235	0.92487	0.11855	0.1311	0.311959	9.7860212	0.212289	314.539	1.956	-1.689	0	0.449	88.8	32.767891	111.640862	4	22	32.767891	111.64086	0	0	0	0	0	0	0	0	6.94E+218	0	0
20230809_1338230512	0	169236	0.91677	0.11633	0.13872	0.311979	9.7861023	0.150702	314.539	1.956	-1.689	0	0.449	88.8	32.767891	111.640862	4	22	32.767891	111.64086	0	0	0	0	0	0	0	0	6.94E+218	0	0
20230809_1338230521	0	169237	0.91021	0.11435	0.14648	0.312005	9.7274094	0.212144	314.539	1.956	-1.689	0	0.449	88.8	32.767891	111.640862	4	22	32.767891	111.64086	0	0	0	0	0	0	0	0	6.94E+218	0	0
20230809_1338230529	0	169238	0.90247	0.11208	0.15322	0.311979	9.7861023	0.150702	314.539	1.956	-1.689	0	0.449	88.8	32.767891	111.640862	4	22	32.767891	111.64086	0	0	0	0	0	0	0	0	6.94E+218	0	0
20230809_1338230539	0	169239	0.89342	0.10986	0.16068	0.311959	9.7860212	0.212289	314.539	1.956	-1.689	0	0.449	88.8	32.767891	111.640862	4	22	32.767891	111.64086	0	0	0	0	0	0	0	0	6.94E+218	0	0
20230809_1338230550	0	169240	0.88595	0.10834	0.16653	0.311979	9.7861023	0.150702	314.539	1.956	-1.689	0	0.449	88.8	32.767891	111.640862	4	22	32.767891	111.64086	0	0	0	0	0	0	0	0	6.94E+218	0	0
20230809_1338230559	0	169241	0.87626	0.10601	0.17342	0.312005	9.7274094	0.212144	314.539	1.956	-1.689	0	0.449	88.8	32.767891	111.640862	4	22	32.767891	111.64086	0	0	0	0	0	0	0	0	6.94E+218	0	0
20230809_1338230572	0	169242	0.86748	0.1043	0.17972	0.311979	9.7861023	0.150702	314.539	1.956	-1.689	0	0.452	88.8	32.767891	111.640862	4	22	32.767891	111.64086	0	0	0	0	0	0	0	0	6.94E+218	0	0
20230809_1338230581	0	169243	0.8561	0.10293	0.18538	0.311959	9.7860212	0.212289	314.539	1.956	-1.689	0	0.452	88.8	32.767891	111.640862	4	22	32.767891	111.64086	0	0	0	0	0	0	0	0	6.94E+218	0	0
20230809_1338230589	0	169244	0.84626	0.10092	0.1915	0.312025	9.7274904	0.150557	314.539	1.956	-1.689	0	0.452	88.8	32.767891	111.640862	4	22	32.767891	111.64086	0	0	0	0	0	0	0	0	6.94E+218	0	0
20230809_1338230601	0	169245	0.83424	0.09934	0.19605	0.311979	9.7861023	0.150702	314.539	1.956	-1.689	0	0.452	88.8	32.767891	111.640862	4	22	32.767891	111.64086	0	0	0	0	0	0	0	0	6.94E+218	0	0
20230809_1338230613	0	169246	0.82305	0.09852	0.20127	0.311959	9.7860212	0.212289	314.539	1.956	-1.689	0	0.452	88.8	32.767891	111.640862	4	22	32.767891	111.64086	0	0	0	0	0	0	0	0	6.94E+218	0	0
20230809_1338230628	0	169247	0.81059	0.09655	0.20529	0.311979	9.7861023	0.150702	314.539	1.956	-1.689	0	0.452	88.8	32.767891	111.640862	4	22	32.767891	111.64086	0	0	0	0	0	0	0	0	6.94E+218	0	0
20230809_1338230630	0	169248	0.7965	0.09554	0.2097	0.311979	9.7861023	0.150702	314.539	1.956	-1.689	0	0.452	88.8	32.767891	111.640862	4	22	32.767891	111.64086	0	0	0	0	0	0	0	0	6.94E+218	0	0
20230809_1338230640	0	169249	0.78549	0.09422	0.21358	0.312025	9.7274904	0.150557	314.539	1.956	-1.689	0	0.452	88.8	32.767891	111.640862	4	22	32.767891	111.64086	0	0	0	0	0	0	0	0	6.94E+218	0	0
20230809_1338230650	0	169250	0.76914	0.09246	0.21681	0.311979	9.7861023	0.150702	314.539	1.956	-1.689	0	0.452	88.8	32.767891	111.640862	4	22	32.767891	111.64086	0	0	0	0	0	0	0	0	6.94E+218	0	0
20230809_1338230660	0	169251	0.75615	0.09182	0.22102	0.311979	9.7861023	0.150702	314.539	1.956	-1.689	0	0.452	88.8	32.767891	111.640862	4	22	32.767891	111.64086	0	0	0	0	0	0	0	0	6.94E+218	0	0
20230809_1338230670	0	169252	0.74086	0.09015	0.22281	0.311979	9.7861023	0.150702	314.539	1.956	-1.689	0	0.452	88.8	32.767891	111.640862	4	22	32.767891	111.64086	0	0	0	0	0	0	0	0	6.94E+218	0	0
20230809_1338230683	0	169253	0.72431	0.08906	0.22694	0.246804	9.7860403	0.150885	314.539	1.956	-1.689	0	0.452	88.8	32.767891	111.640862	4	22	32.767891	111.64086	0	0	0	0	0	0	0	0	6.94E+218	0	0
20230809_1338230689	0	169254	0.70832	0.08762	0.2279	0.311979	9.7861023	0.150702	314.539	1.956	-1.689	0	0.452	88.8	32.767891	111.640862	4	22	32.767891	111.64086	0	0	0	0	0	0	0	0	6.94E+218	0	0
20230809_1338230703	0	169255	0.69033	0.08675	0.23039	0.311979	9.7861023	0.150702	314.539	1.956	-1.689	0	0.452	88.8	32.767891	111.640862	4	22	32.767891	111.64086	0	0	0	0	0	0	0	0	6.94E+218	0	0
20230809_1338230712	0	169256	0.67284	0.08502	0.23135	0.311999	9.7861834	0.089116	314.539	1.956	-1.689	0	0.452	88.8	32.767891	111.640862	4	22	32.767891	111.64086	0	0	0	0	0	0	0	0	6.94E+218	0	0
20230809_1338230720	0	169257	0.65359	0.08415	0.23306	0.311979	9.7861023	0.150702	314.539	1.956	-1.689	0	0.452	88.8	32.767891	111.640862	4	22	32.767891	111.64086	0	0	0	0	0	0	0	0	6.94E+218	0	0
20230809_1338230730	0	169258	0.63361	0.08262	0.23405	0.311979	9.7861023	0.150702	314.539	1.956	-1.689	0	0.452	88.8	32.767891	111.640862	4	22	32.767891	111.64086	0	0	0	0	0	0	0	0	6.94E+218	0	0
20230809_1338230741	0	169259	0.61399	0.08179	0.23479	0.311999	9.7861834	0.089116	314.539	1.956	-1.689	0	0.456	88.8	32.767891	111.640862	4	22	32.767891	111.64086	0	0	0	0	0	0	0	0	6.94E+218	0	0
20230809_1338230750	0	169260	0.5918	0.07998	0.23597	0.311979	9.7861023	0.150702	314.539	1.956	-1.689	0	0.456	88.8	32.767891	111.640862	4	22	32.767891	111.64086	0	0	0	0	0	0	0	0	6.94E+218	0	0
20230809_1338230760	0	169261	0.57005	0.07883	0.23541	0.311979	9.7861023	0.150702	314.539	1.956	-1.689	0	0.456	88.8	32.767891	111.640862	4	22	32.767891	111.64086	0	0	0	0	0	0	0	0	6.94E+218	0	0
20230809_1338230771	0	169262	0.54565	0.07704	0.23575	0.311999	9.7861834	0.089116	314.539	1.956	-1.689	0	0.456	88.8	32.767891	111.640862	4	22	32.767891	111.64086	0	0	0	0	0	0	0	0	6.94E+218	0	0
20230809_1338230780	0	169263	0.52181	0.07584	0.23448	0.311954	9.8447952	0.089261	314.539	1.956	-1.689	0	0.456	88.8	32.767891	111.640862	4	22	32.767891	111.64086	0	0	0	0	0	0	0	0	6.94E+218	0	0
20230809_1338230789	0	169264	0.49587	0.07414	0.234	0.311979	9.7861023	0.150702	314.539	1.956	-1.689	0	0.456	88.8	32.767891	111.640862	4	22	32.767891	111.64086	0	0	0	0	0	0	0	0	6.94E+218	0	0
20230809_1338230800	0	169265	0.46804	0.07245	0.23277	0.377174	9.7862453	0.088933	314.539	1.956	-1.689	0	0.456	88.8	32.767891	111.640862	4	22	32.767891	111.64086	0	0	0	0	0	0	0	0	6.94E+218	0	0
20230809_1338230809	0	169266	0.44187	0.07074	0.23184	0.311979	9.7861023	0.150702	314.539	1.956	-1.689	0	0.456	88.8	32.767891	111.640862	4	22	32.767891	111.64086	0	0	0	0	0	0	0	0	6.94E+218	0	0
20230809_1338230825	0	169267	0.41207	0.06938	0.22995	0.311954	9.8447952	0.089261	314.539	1.956	-1.689	0	0.456	88.8	32.767891	111.640862	4	22	32.767891	111.64086	0	0	0	0	0	0	0	0	6.94E+218	0	0
20230809_1338230831	0	169268	0.38238	0.06702	0.22881	0.311999	9.7861834	0.089116	314.539	1.956	-1.689	0	0.456	88.8	32.767891	111.640862	4	22	32.767891	111.64086	0	0	0	0	0	0	0	0	6.94E+218	0	0
20230809_1338230840	0	169269	0.34988	0.06544	0.22591	0.311999	9.7861834	0.089116	314.539	1.956	-1.689	0	0.456	88.8	32.767891	111.640862	4	22	32.767891	111.64086	0	0	0	0	0	0	0	0	6.94E+218	0	0
20230809_1338230850	0	169270	0.31782	0.0634	0.22458	0.311934	9.8447142	0.150848	314.539	1.956	-1.689	0	0.456	88.8	32.767891	111.640862	4	22	32.767891	111.64086	0	0	0	0	0	0	0	0	6.94E+218	0	0
20230809_1338230861	0	169271	0.28442	0.06108	0.22038	0.311999	9.7861834	0.089116	314.539	1.956	-1.689	0	0.456	88.8	32.767891	111.640862	4	22	32.767891	111.64086	0	0	0	0	0	0	0	0	6.94E+218	0	0
20230809_1338230869	0	169272	0.24859	0.05914	0.21891	0.311999	9.7861834	0.089116	314.539	1.956	-1.689	0	0.456	88.8	32.767891	111.640862	4	22	32.767891	111.64086	0	0	0	0	0	0	0	0	6.94E+218	0	0
20230809_1338230882	0	169273	0.21209	0.05632	0.21494	0.311954	9.8447952	0.089261	314.539	1.956	-1.689	0	0.456	88.8	32.767891	111.640862	4	22	32.767891	111.64086	0	0	0	0	0	0	0	0	6.94E+218	0	0
20230809_1338230889	0	169274	0.17442	0.05438	0.21266	0.311999	9.7861834	0.089116	314.539	1.956	-1.689	0	0.456	88.8	32.767891	111.640862	4	22	32.767891	111.64086	0	0	0	0	0	0	0	0	6.94E+218	0	0
20230809_1338230902	0	169275	0.13641	0.0524	0.20908	0.311954	9.8447952	0.089261	314.539	1.956	-1.689	0	0.456	88.8	32.767891	111.640862	4	22	32.767891	111.64086	0	0	0	0	0	0	0	0	6.94E+218	0	0
20230809_1338230910	0	169276	0.09566	0.04933	0.20584	0.311999	9.7861834	0.089116	314.539	1.956	-1.689	0	0.456	88.8	32.767891	111.640862	4	22	32.767891	111.64086	0	0	0	0	0	0	0	0	6.94E+218	0	0
20230809_1338230919	0	169277	0.05567	0.04693	0.20213	0.311954	9.8447952	0.089261	314.539	1.956	-1.689	0	0.456	88.8	32.767891	111.640862	4	22	32.767891	111.64086	0	0	0	0	0	0	0	0	6.94E+218	0	0
20230809_1338230929	0	169278	0.01342	0.04454	0.19778	0.311999	9.7861834	0.089116	314.539	1.956	-1.689	0	0.456	88.8	32.767891	111.640862	4	22	32.767891	111.64086	0	0	0	0	0	0	0	0	6.94E+218	0	0
20230809_1338230940	0	169279	-0.02938	0.0416	0.19476	0.311954	9.8447952	0.089261	314.539	1.956	-1.689	0	0.456	88.8	32.767891	111.640862	4	22	32.767891	111.64086	0	0	0	0	0	0	0	0	6.94E+218	0	0
20230809_1338230951	0	169280	-0.07339	0.03889	0.18949	0.311954	9.8447952	0.089261	314.539	1.956	-1.689	0	0.44	88.8	32.767891	111.640862	4	22	32.767891	111.64086	0	0	0	0	0	0	0	0	6.94E+218	0	0
20230809_1338230960	0	169281	-0.11777	0.03627	0.18619	0.311999	9.7861834	0.089116	314.539	1.956	-1.689	0	0.44	88.8	32.767891	111.640862	4	22	32.767891	111.64086	0	0	0	0	0	0	0	0	6.94E+218	0	0
20230809_1338230969	0	169282	-0.16352	0.0334	0.18115	0.311954	9.8447952	0.089261	314.539	1.956	-1.689	0	0.44	88.8	32.767891	111.640862	4	22	32.767891	111.64086	0	0	0	0	0	0	0	0	6.94E+218	0	0
20230809_1338230979	0	169283	-0.20962	0.03074	0.17718	0.311954	9.8447952	0.089261	314.539	1.956	-1.689	0	0.44	88.8	32.767891	111.640862	4	22	32.767891	111.64086	0	0	0	0	0	0	0	0	6.94E+218	0	0
20230809_1338240012	0	169284	-0.25678	0.0278	0.1728	0.311999	9.7861834	0.089116	314.539	1.956	-1.689	0	0.44	88.8	32.767891	111.640862	4	22	32.767891	111.64086	0	0	0	0	0	0	0	0	6.94E+218	0	0
20230809_1338240014	0	169285	-0.30382	0.02476	0.1677	0.311954	9.8447952	0.089261	314.539	1.956	-1.689	0	0.44	88.8	32.767891	111.640862	4	22	32.767891	111.64086	0	0	0	0	0	0	0	0	6.94E+218	0	0
20230809_1338240021	0	169286	-0.3516	0.02238	0.163	0.311954	9.8447952	0.089261	314.539	1.956	-1.689	0	0.44	88.8	32.767891	111.640862	4	22	32.767891	111.64086	0	0	0	0	0	0	0	0	6.94E+218	0	0
20230809_1338240022	0	169287	-0.40007	0.01943	0.15771	0.311954	9.8447952	0.089261	314.539	1.956	-1.689	0	0.44	88.8	32.767891	111.640862	4	22	32.767891	111.64086	0	0	0	0	0	0	0	0	6.94E+218	0	0
20230809_1338240029	0	169288	-0.44783	0.01654	0.15303	0.312	9.7861834	0.089122	314.539	1.956	-1.689	0	0.44	88.8	32.767891	111.640862	4	22	32.767891	111.64086	0	0	0	0	0	0	0	0	6.94E+218	0	0
20230809_1338240040	0	169289	-0.49657	0.01384	0.14807	0.311955	9.8447952	0.089267	314.539	1.956	-1.689	0	0.44	88.8	32.767891	111.640862	4	22	32.767891	111.64086	0	0	0	0	0	0	0	0	6.94E+218	0	0
20230809_1338240052	0	169290	-0.5447	0.01097	0.14292	0.311955	9.8447952	0.089267	311.992	1.825	-0.804	0	0.44	88.8	32.767891	111.640862	4	22	32.767891	111.64086	0	0	0	0	0	0	0	0	6.94E+218	0	0
20230809_1338240061	0	169291	-0.593	0.0083	0.13856	0.311955	9.8447952	0.089267	311.992	1.825	-0.804	0	0.44	88.8	32.767891	111.640862	4	22	32.767891	111.64086	0	0	0	0	0	0	0	0	6.94E+218	0	0
20230809_1338240077	0	169292	-0.64136	0.0055	0.13241	0.311955	9.8447952	0.089267	311.992	1.825	-0.804	0	0.444	88.8	32.767891	111.640862	4	22	32.767891	111.64086	0	0	0	0	0	0	0	0	6.94E+218	0	0
20230809_1338240080	0	169293	-0.68966	0.0028	0.12815	0.312	9.7861834	0.089122	311.992	1.825	-0.804	0	0.444	88.8	32.767891	111.640862	4	22	32.767891	111.64086	0	0	0	0	0	0	0	0	6.94E+218	0	0
20230809_1338240093	0	169294	-0.73706	0.00044	0.12229	0.311955	9.8447952	0.089267	311.992	1.825	-0.804	0	0.444	88.8	32.767891	111.640862	4	22	32.767891	111.64086	0	0	0	0	0	0	0	0	6.94E+218	0	0
20230809_1338240100	0	169295	-0.7838	-0.002	0.11757	0.311935	9.8447142	0.150854	311.992	1.825	-0.804	0	0.444	88.8	32.767891	111.640862	4	22	32.767891	111.64086	0	0	0	0	0	0	0	0	6.94E+218	0	0
20230809_1338240114	0	169296	-0.8296	-0.00414	0.11231	0.311955	9.8447952	0.089267	311.992	1.825	-0.804	0	0.444	88.8	32.767891	111.640862	4	22	32.767891	111.64086	0	0	0	0	0	0	0	0	6.94E+218	0	0
20230809_1338240128	0	169297	-0.87669	-0.0064	0.10727	0.311955	9.8447952	0.089267	311.992	1.825	-0.804	0	0.444	88.8	32.767891	111.640862	4	22	32.767891	111.64086	0	0	0	0	0	0	0	0	6.94E+218	0	0
20230809_1338240130	0	169298	-0.92077	-0.00836	0.10228	0.311955	9.8447952	0.089267	311.992	1.825	-0.804	0	0.444	88.8	32.767891	111.640862	4	22	32.767891	111.64086	0	0	0	0	0	0	0	0	6.94E+218	0	0
20230809_1338240144	0	169299	-0.96555	-0.01064	0.09721	0.311935	9.8447142	0.150854	311.992	1.825	-0.804	0	0.444	88.8	32.767891	111.640862	4	22	32.767891	111.64086	0	0	0	0	0	0	0	0	6.94E+218	0	0
20230809_1338240151	0	169300	-1.00788	-0.012	0.09192	0.312	9.7861834	0.089122	311.992	1.825	-0.804	0	0.444	88.8	32.767891	111.640862	4	22	32.767891	111.64086	0	0	0	0	0	0	0	0	6.94E+218	0	0
20230809_1338240160	0	169301	-1.05095	-0.01405	0.08684	0.311935	9.8447142	0.150854	311.992	1.825	-0.804	0	0.444	88.8	32.767891	111.640862	4	22	32.767891	111.64086	0	0	0	0	0	0	0	0	6.94E+218	0	0
20230809_1338240170	0	169302	-1.09242	-0.01564	0.08171	0.311955	9.8447952	0.089267	311.992	1.825	-0.804	0	0.444	88.8	32.767891	111.640862	4	22	32.767891	111.64086	0	0	0	0	0	0	0	0	6.94E+218	0	0
20230809_1338240182	0	169303	-1.13145	-0.01685	0.07643	0.311935	9.8447142	0.150854	311.992	1.825	-0.804	0	0.444	88.8	32.767891	111.640862	4	22	32.767891	111.64086	0	0	0	0	0	0	0	0	6.94E+218	0	0
20230809_1338240193	0	169304	-1.17184	-0.01772	0.07145	0.311955	9.8447952	0.089267	311.992	1.825	-0.804	0	0.444	88.8	32.767891	111.640862	4	22	32.767891	111.64086	0	0	0	0	0	0	0	0	6.94E+218	0	0
20230809_1338240202	0	169305	-1.20798	-0.01875	0.06665	0.311935	9.8447142	0.150854	311.992	1.825	-0.804	0	0.444	88.8	32.767891	111.640862	4	22	32.767891	111.64086	0	0	0	0	0	0	0	0	6.94E+218	0	0
20230809_1338240211	0	169306	-1.24619	-0.01971	0.06122	0.311955	9.8447952	0.089267	311.992	1.825	-0.804	0	0.444	88.8	32.767891	111.640862	4	22	32.767891	111.64086	0	0	0	0	0	0	0	0	6.94E+218	0	0
20230809_1338240222	0	169307	-1.27984	-0.02045	0.05646	0.31198	9.7861023	0.150708	311.992	1.825	-0.804	0	0.444	88.8	32.767891	111.640862	4	22	32.767891	111.64086	0	0	0	0	0	0	0	0	6.94E+218	0	0
20230809_1338240231	0	169308	-1.31448	-0.02079	0.05077	0.311935	9.8447142	0.150854	311.992	1.825	-0.804	0	0.444	88.8	32.767891	111.640862	4	22	32.767891	111.64086	0	0	0	0	0	0	0	0	6.94E+218	0	0
20230809_1338240241	0	169309	-1.34587	-0.02119	0.04587	0.311935	9.8447142	0.150854	311.992	1.825	-0.804	0	0.444	88.8	32.767891	111.640862	4	22	32.767891	111.64086	0	0	0	0	0	0	0	0	6.94E+218	0	0
20230809_1338240258	0	169310	-1.37672	-0.02148	0.04037	0.311935	9.8447142	0.150854	311.992	1.825	-0.804	0	0.449	88.8	32.767891	111.640862	4	22	32.767891	111.64086	0	0	0	0	0	0	0	0	6.94E+218	0	0
20230809_1338240260	0	169311	-1.40846	-0.02145	0.03567	0.311935	9.8447142	0.150854	311.992	1.825	-0.804	0	0.449	88.8	32.767891	111.640862	4	22	32.767891	111.64086	0	0	0	0	0	0	0	0	6.94E+218	0	0
20230809_1338240269	0	169312	-1.43382	-0.02067	0.03023	0.31198	9.7861023	0.150708	311.992	1.825	-0.804	0	0.449	88.8	32.767891	111.640862	4	22	32.767891	111.64086	0	0	0	0	0	0	0	0	6.94E+218	0	0
20230809_1338240279	0	169313	-1.46305	-0.02075	0.02536	0.311935	9.8447142	0.150854	311.992	1.825	-0.804	0	0.449	88.8	32.767891	111.640862	4	22	32.767891	111.64086	0	0	0	0	0	0	0	0	6.94E+218	0	0
20230809_1338240296	0	169314	-1.48599	-0.02034	0.01988	0.311935	9.8447142	0.150854	311.992	1.825	-0.804	0	0.449	88.8	32.767891	111.640862	4	22	32.767891	111.64086	0	0	0	0	0	0	0	0	6.94E+218	0	0
20230809_1338240314	0	169315	-1.50952	-0.01931	0.01498	0.311915	9.8446341	0.21244	311.992	1.825	-0.804	0	0.449	88.8	32.767891	111.640862	4	22	32.767891	111.64086	0	0	0	0	0	0	0	0	6.94E+218	0	0
20230809_1338240319	0	169316	-1.5328	-0.01845	0.00946	0.31198	9.7861023	0.150708	311.992	1.825	-0.804	0	0.449	88.8	32.767891	111.640862	4	22	32.767891	111.64086	0	0	0	0	0	0	0	0	6.94E+218	0	0
20230809_1338240325	0	169317	-1.55115	-0.01728	0.00472	0.311935	9.8447142	0.150854	311.992	1.825	-0.804	0	0.449	88.8	32.767891	111.640862	4	22	32.767891	111.64086	0	0	0	0	0	0	0	0	6.94E+218	0	0
20230809_1338240329	0	169318	-1.57132	-0.01587	-0.00113	0.311915	9.8446341	0.21244	311.992	1.825	-0.804	0	0.449	88.8	32.767891	111.640862	4	22	32.767891	111.64086	0	0	0	0	0	0	0	0	6.94E+218	0	0
20230809_1338240340	0	169319	-1.58874	-0.01494	-0.0053	0.31196	9.7860212	0.212295	311.992	1.825	-0.804	0	0.449	88.8	32.767891	111.640862	4	22	32.767891	111.64086	0	0	0	0	0	0	0	0	6.94E+218	0	0
20230809_1338240350	0	169320	-1.60439	-0.01268	-0.01142	0.311935	9.8447142	0.150854	311.992	1.825	-0.804	0	0.449	88.8	32.767891	111.640862	4	22	32.767891	111.64086	0	0	0	0	0	0	0	0	6.94E+218	0	0
20230809_1338240361	0	169321	-1.61618	-0.01088	-0.01572	0.246785	9.7859592	0.212478	311.992	1.825	-0.804	0	0.449	88.8	32.767891	111.640862	4	22	32.767891	111.64086	0	0	0	0	0	0	0	0	6.94E+218	0	0
20230809_1338240369	0	169322	-1.6292	-0.00899	-0.02118	0.311915	9.8446341	0.21244	311.992	1.825	-0.804	0	0.449	88.8	32.767891	111.640862	4	22	32.767891	111.64086	0	0	0	0	0	0	0	0	6.94E+218	0	0
20230809_1338240381	0	169323	-1.64325	-0.00754	-0.02694	0.311935	9.8447142	0.150854	311.992	1.825	-0.804	0	0.449	88.8	32.767891	111.640862	4	22	32.767891	111.64086	0	0	0	0	0	0	0	0	6.94E+218	0	0
20230809_1338240390	0	169324	-1.65205	-0.00536	-0.03129	0.31196	9.7860212	0.212295	311.992	1.825	-0.804	0	0.449	88.8	32.767891	111.640862	4	22	32.767891	111.64086	0	0	0	0	0	0	0	0	6.94E+218	0	0
20230809_1338240415	0	169325	-1.66018	-0.0027	-0.03783	0.311915	9.8446341	0.21244	311.992	1.825	-0.804	0	0.446	88.8	32.767891	111.640862	4	22	32.767891	111.64086	0	0	0	0	0	0	0	0	6.94E+218	0	0
20230809_1338240418	0	169326	-1.66848	-0.0004	-0.04172	0.31196	9.7860212	0.212295	311.992	1.825	-0.804	0	0.446	88.8	32.767891	111.640862	4	22	32.767891	111.64086	0	0	0	0	0	0	0	0	6.94E+218	0	0
20230809_1338240421	0	169327	-1.67538	0.00189	-0.04852	0.311915	9.8446341	0.21244	311.992	1.825	-0.804	0	0.446	88.8	32.767891	111.640862	4	22	32.767891	111.64086	0	0	0	0	0	0	0	0	6.94E+218	0	0
20230809_1338240429	0	169328	-1.67908	0.00429	-0.05196	0.31194	9.7859411	0.273882	311.992	1.825	-0.804	0	0.446	88.8	32.767891	111.640862	4	22	32.767891	111.64086	0	0	0	0	0	0	0	0	6.94E+218	0	0
20230809_1338240440	0	169329	-1.6817	0.00719	-0.05877	0.31196	9.7860212	0.212295	311.992	1.825	-0.804	0	0.446	88.8	32.767891	111.640862	4	22	32.767891	111.64086	0	0	0	0	0	0	0	0	6.94E+218	0	0
20230809_1338240450	0	169330	-1.68689	0.00971	-0.06248	0.311915	9.8446341	0.21244	311.992	1.825	-0.804	0	0.446	88.8	32.767891	111.640862	4	22	32.767891	111.64086	0	0	0	0	0	0	0	0	6.94E+218	0	0
20230809_1338240461	0	169331	-1.68646	0.01225	-0.06883	0.31196	9.7860212	0.212295	311.992	1.825	-0.804	0	0.446	88.8	32.767891	111.640862	4	22	32.767891	111.64086	0	0	0	0	0	0	0	0	6.94E+218	0	0
20230809_1338240473	0	169332	-1.68918	0.01506	-0.07339	0.311895	9.844553	0.274027	311.992	1.825	-0.804	0	0.446	88.8	32.767891	111.640862	4	22	32.767891	111.64086	0	0	0	0	0	0	0	0	6.94E+218	0	0
20230809_1338240481	0	169333	-1.68667	0.01828	-0.07856	0.31196	9.7860212	0.212295	311.992	1.825	-0.804	0	0.446	88.8	32.767891	111.640862	4	22	32.767891	111.64086	0	0	0	0	0	0	0	0	6.94E+218	0	0
20230809_1338240490	0	169334	-1.68558	0.02136	-0.08371	0.246765	9.7858782	0.274064	311.992	1.825	-0.804	0	0.446	88.8	32.767891	111.640862	4	22	32.767891	111.64086	0	0	0	0	0	0	0	0	6.94E+218	0	0
20230809_1338240513	0	169335	-1.68487	0.02438	-0.08833	0.31196	9.7860212	0.212295	311.992	1.825	-0.804	0	0.446	88.8	32.767891	111.640862	4	22	32.767891	111.64086	0	0	0	0	0	0	0	0	6.94E+218	0	0
20230809_1338240514	0	169336	-1.68051	0.02759	-0.09365	0.311895	9.844553	0.274027	311.992	1.825	-0.804	0	0.446	88.8	32.767891	111.640862	4	22	32.767891	111.64086	0	0	0	0	0	0	0	0	6.94E+218	0	0
20230809_1338240522	0	169337	-1.67734	0.03097	-0.09763	0.31194	9.7859411	0.273882	311.992	1.825	-0.804	0	0.446	88.8	32.767891	111.640862	4	22	32.767891	111.64086	0	0	0	0	0	0	0	0	6.94E+218	0	0
20230809_1338240531	0	169338	-1.67072	0.03413	-0.10283	0.31196	9.7860212	0.212295	311.992	1.825	-0.804	0	0.446	88.8	32.767891	111.640862	4	22	32.767891	111.64086	0	0	0	0	0	0	0	0	6.94E+218	0	0
20230809_1338240540	0	169339	-1.66719	0.03748	-0.10735	0.31194	9.7859411	0.273882	311.992	1.825	-0.804	0	0.446	88.8	32.767891	111.640862	4	22	32.767891	111.64086	0	0	0	0	0	0	0	0	6.94E+218	0	0
20230809_1338240550	0	169340	-1.65971	0.0411	-0.11208	0.31194	9.7859411	0.273882	311.992	1.825	-0.804	0	0.446	88.8	32.767891	111.640862	4	22	32.767891	111.64086	0	0	0	0	0	0	0	0	6.94E+218	0	0
20230809_1338240560	0	169341	-1.65315	0.04456	-0.11661	0.31194	9.7859411	0.273882	311.992	1.825	-0.804	0	0.446	88.8	32.767891	111.640862	4	22	32.767891	111.64086	0	0	0	0	0	0	0	0	6.94E+218	0	0
20230809_1338240570	0	169342	-1.6473	0.04783	-0.12063	0.311895	9.844553	0.274027	311.992	1.825	-0.804	0	0.446	88.8	32.767891	111.640862	4	22	32.767891	111.64086	0	0	0	0	0	0	0	0	6.94E+218	0	0
20230809_1338240580	0	169343	-1.63785	0.05174	-0.12523	0.246765	9.7858782	0.274064	311.992	1.825	-0.804	0	0.448	88.8	32.767891	111.640862	4	22	32.767891	111.64086	0	0	0	0	0	0	0	0	6.94E+218	0	0
20230809_1338240590	0	169344	-1.63125	0.05576	-0.12959	0.31194	9.7859411	0.273882	311.992	1.825	-0.804	0	0.448	88.8	32.767891	111.640862	4	22	32.767891	111.64086	0	0	0	0	0	0	0	0	6.94E+218	0	0
20230809_1338240601	0	169345	-1.62066	0.05905	-0.13296	0.31194	9.7859411	0.273882	311.992	1.825	-0.804	0	0.448	88.8	32.767891	111.640862	4	22	32.767891	111.64086	0	0	0	0	0	0	0	0	6.94E+218	0	0
20230809_1338240613	0	169346	-1.61244	0.06344	-0.13724	0.31194	9.7859411	0.273882	311.992	1.825	-0.804	0	0.448	88.8	32.767891	111.640862	4	22	32.767891	111.64086	0	0	0	0	0	0	0	0	6.94E+218	0	0
20230809_1338240620	0	169347	-1.60201	0.06739	-0.14041	0.31194	9.7859411	0.273882	311.992	1.825	-0.804	0	0.448	88.8	32.767891	111.640862	4	22	32.767891	111.64086	0	0	0	0	0	0	0	0	6.94E+218	0	0
20230809_1338240633	0	169348	-1.59197	0.07077	-0.14475	0.31192	9.7858601	0.335468	311.992	1.825	-0.804	0	0.448	88.8	32.767891	111.640862	4	22	32.767891	111.64086	0	0	0	0	0	0	0	0	6.94E+218	0	0
20230809_1338240641	0	169349	-1.58355	0.07533	-0.1472	0.31194	9.7859411	0.273882	311.992	1.825	-0.804	0	0.448	88.8	32.767891	111.640862	4	22	32.767891	111.64086	0	0	0	0	0	0	0	0	6.94E+218	0	0
20230809_1338240650	0	169350	-1.57081	0.07861	-0.15125	0.31194	9.7859411	0.273882	311.992	1.825	-0.804	0	0.448	88.8	32.767891	111.640862	4	22	32.767891	111.64086	0	0	0	0	0	0	0	0	6.94E+218	0	0
20230809_1338240660	0	169351	-1.56152	0.08332	-0.15305	0.246791	9.7271852	0.335506	311.992	1.825	-0.804	0	0.448	88.8	32.767891	111.640862	4	22	32.767891	111.64086	0	0	0	0	0	0	0	0	6.94E+218	0	0
20230809_1338240674	0	169352	-1.54897	0.0866	-0.15679	0.31194	9.7859411	0.273882	311.992	1.825	-0.804	0	0.448	88.8	32.767891	111.640862	4	22	32.767891	111.64086	0	0	0	0	0	0	0	0	6.94E+218	0	0
20230809_1338240681	0	169353	-1.53723	0.09127	-0.15815	0.31192	9.7858601	0.335468	311.992	1.825	-0.804	0	0.448	88.8	32.767891	111.640862	4	22	32.767891	111.64086	0	0	0	0	0	0	0	0	6.94E+218	0	0
20230809_1338240690	0	169354	-1.52703	0.09482	-0.1617	0.31194	9.7859411	0.273882	311.992	1.825	-0.804	0	0.448	88.8	32.767891	111.640862	4	22	32.767891	111.64086	0	0	0	0	0	0	0	0	6.94E+218	0	0
20230809_1338240710	0	169355	-1.51365	0.09896	-0.16285	0.31194	9.7859411	0.273882	311.992	1.825	-0.804	0	0.448	88.8	32.767891	111.640862	4	22	32.767891	111.64086	0	0	0	0	0	0	0	0	6.94E+218	0	0
20230809_1338240711	0	169356	-1.50332	0.10305	-0.16594	0.31192	9.7858601	0.335468	311.992	1.825	-0.804	0	0.448	88.8	32.767891	111.640862	4	22	32.767891	111.64086	0	0	0	0	0	0	0	0	6.94E+218	0	0
20230809_1338240721	0	169357	-1.48909	0.1067	-0.16656	0.311966	9.7272482	0.335323	311.992	1.825	-0.804	0	0.448	88.8	32.767891	111.640862	4	22	32.767891	111.64086	0	0	0	0	0	0	0	0	6.94E+218	0	0
20230809_1338240730	0	169358	-1.47825	0.11089	-0.16877	0.246765	9.7858782	0.274064	311.992	1.825	-0.804	0	0.448	88.8	32.767891	111.640862	4	22	32.767891	111.64086	0	0	0	0	0	0	0	0	6.94E+218	0	0
20230809_1338240741	0	169359	-1.46514	0.11479	-0.16995	0.31192	9.7858601	0.335468	311.992	1.825	-0.804	0	0.448	88.8	32.767891	111.640862	4	22	32.767891	111.64086	0	0	0	0	0	0	0	0	6.94E+218	0	0
20230809_1338240750	0	169360	-1.45204	0.11808	-0.17057	0.31192	9.7858601	0.335468	311.992	1.825	-0.804	0	0.448	88.8	32.767891	111.640862	4	22	32.767891	111.64086	0	0	0	0	0	0	0	0	6.94E+218	0	0
20230809_1338240760	0	169361	-1.44113	0.12179	-0.17211	0.31194	9.7859411	0.273882	311.992	1.825	-0.804	0	0.448	88.8	32.767891	111.640862	4	22	32.767891	111.64086	0	0	0	0	0	0	0	0	6.94E+218	0	0
20230809_1338240770	0	169362	-1.42713	0.12569	-0.1723	0.311966	9.7272482	0.335323	311.992	1.825	-0.804	0	0.448	88.8	32.767891	111.640862	4	22	32.767891	111.64086	0	0	0	0	0	0	0	0	6.94E+218	0	0
20230809_1338240780	0	169363	-1.41626	0.12945	-0.17292	0.31192	9.7858601	0.335468	311.992	1.825	-0.804	0	0.448	88.8	32.767891	111.640862	4	22	32.767891	111.64086	0	0	0	0	0	0	0	0	6.94E+218	0	0
20230809_1338240790	0	169364	-1.40235	0.13264	-0.17338	0.246765	9.7858782	0.274064	311.992	1.825	-0.804	0	0.448	88.8	32.767891	111.640862	4	22	32.767891	111.64086	0	0	0	0	0	0	0	0	6.94E+218	0	0
20230809_1338240801	0	169365	-1.39143	0.13611	-0.17291	0.31192	9.7858601	0.335468	311.992	1.825	-0.804	0	0.448	88.8	32.767891	111.640862	4	22	32.767891	111.64086	0	0	0	0	0	0	0	0	6.94E+218	0	0
20230809_1338240810	0	169366	-1.37736	0.13945	-0.17322	0.311966	9.7272482	0.335323	311.992	1.825	-0.804	0	0.448	88.8	32.767891	111.640862	4	22	32.767891	111.64086	0	0	0	0	0	0	0	0	6.94E+218	0	0
20230809_1338240820	0	169367	-1.36565	0.14248	-0.1714	0.31192	9.7858601	0.335468	311.992	1.825	-0.804	0	0.448	88.8	32.767891	111.640862	4	22	32.767891	111.64086	0	0	0	0	0	0	0	0	6.94E+218	0	0
20230809_1338240839	0	169368	-1.35349	0.146	-0.17185	0.31192	9.7858601	0.335468	311.992	1.825	-0.804	0	0.448	88.8	32.767891	111.640862	4	22	32.767891	111.64086	0	0	0	0	0	0	0	0	6.94E+218	0	0
20230809_1338240843	0	169369	-1.34004	0.14929	-0.16946	0.246791	9.7271852	0.335506	311.992	1.825	-0.804	0	0.448	88.8	32.767891	111.640862	4	22	32.767891	111.64086	0	0	0	0	0	0	0	0	6.94E+218	0	0
20230809_1338240851	0	169370	-1.32945	0.1518	-0.16909	0.31192	9.7858601	0.335468	311.992	1.825	-0.804	0	0.448	88.8	32.767891	111.640862	4	22	32.767891	111.64086	0	0	0	0	0	0	0	0	6.94E+218	0	0
20230809_1338240860	0	169371	-1.31682	0.15508	-0.16705	0.31194	9.7859411	0.273882	311.992	1.825	-0.804	0	0.448	88.8	32.767891	111.640862	4	22	32.767891	111.64086	0	0	0	0	0	0	0	0	6.94E+218	0	0
20230809_1338240869	0	169372	-1.30573	0.15769	-0.16557	0.31192	9.7858601	0.335468	311.992	1.825	-0.804	0	0.448	88.8	32.767891	111.640862	4	22	32.767891	111.64086	0	0	0	0	0	0	0	0	6.94E+218	0	0
20230809_1338240884	0	169373	-1.29542	0.16037	-0.1634	0.311966	9.7272482	0.335323	311.992	1.825	-0.804	0	0.448	88.8	32.767891	111.640862	4	22	32.767891	111.64086	0	0	0	0	0	0	0	0	6.94E+218	0	0
20230809_1338240890	0	169374	-1.28345	0.16313	-0.16107	0.246745	9.7857981	0.335651	311.992	1.825	-0.804	0	0.448	88.8	32.767891	111.640862	4	22	32.767891	111.64086	0	0	0	0	0	0	0	0	6.94E+218	0	0
20230809_1338240901	0	169375	-1.27421	0.16509	-0.15897	0.31192	9.7858601	0.335468	311.992	1.825	-0.804	0	0.448	88.8	32.767891	111.640862	4	22	32.767891	111.64086	0	0	0	0	0	0	0	0	6.94E+218	0	0
20230809_1338240911	0	169376	-1.26204	0.16782	-0.15584	0.311966	9.7272482	0.335323	311.992	1.825	-0.804	0	0.456	88.8	32.767891	111.640862	4	22	32.767891	111.64086	0	0	0	0	0	0	0	0	6.94E+218	0	0
20230809_1338240920	0	169377	-1.25199	0.16981	-0.15306	0.31192	9.7858601	0.335468	311.992	1.825	-0.804	0	0.456	88.8	32.767891	111.640862	4	22	32.767891	111.64086	0	0	0	0	0	0	0	0	6.94E+218	0	0
20230809_1338240930	0	169378	-1.24098	0.1723	-0.14994	0.31192	9.7858601	0.335468	311.992	1.825	-0.804	0	0.456	88.8	32.767891	111.640862	4	22	32.767891	111.64086	0	0	0	0	0	0	0	0	6.94E+218	0	0
20230809_1338240940	0	169379	-1.23061	0.17391	-0.14698	0.246725	9.785717	0.397238	311.992	1.825	-0.804	0	0.456	88.8	32.767891	111.640862	4	22	32.767891	111.64086	0	0	0	0	0	0	0	0	6.94E+218	0	0
20230809_1338240950	0	169380	-1.22188	0.17612	-0.14308	0.311966	9.7272482	0.335323	311.992	1.825	-0.804	0	0.456	88.8	32.767891	111.640862	4	22	32.767891	111.64086	0	0	0	0	0	0	0	0	6.94E+218	0	0
20230809_1338240961	0	169381	-1.21032	0.17785	-0.1401	0.31192	9.7858601	0.335468	311.992	1.825	-0.804	0	0.456	88.8	32.767891	111.640862	4	22	32.767891	111.64086	0	0	0	0	0	0	0	0	6.94E+218	0	0
20230809_1338240971	0	169382	-1.20208	0.17932	-0.13543	0.31192	9.7858601	0.335468	311.992	1.825	-0.804	0	0.456	88.8	32.767891	111.640862	4	22	32.767891	111.64086	0	0	0	0	0	0	0	0	6.94E+218	0	0
20230809_1338240980	0	169383	-1.19087	0.18112	-0.13222	0.311966	9.7272482	0.335323	311.992	1.825	-0.804	0	0.456	88.8	32.767891	111.640862	4	22	32.767891	111.64086	0	0	0	0	0	0	0	0	6.94E+218	0	0
20230809_1338240998	0	169384	-1.18128	0.18256	-0.12722	0.246745	9.7857981	0.335651	311.992	1.825	-0.804	0	0.456	88.8	32.767891	111.640862	4	22	32.767891	111.64086	0	0	0	0	0	0	0	0	6.94E+218	0	0
20230809_1338250013	0	169385	-1.16913	0.18386	-0.12394	0.31192	9.7858601	0.335468	311.992	1.825	-0.804	0	0.456	88.8	32.767891	111.640862	4	22	32.767891	111.64086	0	0	0	0	0	0	0	0	6.94E+218	0	0
20230809_1338250014	0	169386	-1.15929	0.18434	-0.11879	0.311901	9.785779	0.397055	311.992	1.825	-0.804	0	0.456	88.8	32.767891	111.640862	4	22	32.767891	111.64086	0	0	0	0	0	0	0	0	6.94E+218	0	0
20230809_1338250020	0	169387	-1.14965	0.1856	-0.11449	0.31192	9.7858601	0.335468	311.992	1.825	-0.804	0	0.456	88.8	32.767891	111.640862	4	22	32.767891	111.64086	0	0	0	0	0	0	0	0	6.94E+218	0	0
20230809_1338250030	0	169388	-1.13757	0.18661	-0.11004	0.311965	9.7272482	0.335323	311.992	1.825	-0.804	0	0.456	88.8	32.767891	111.640862	4	22	32.767891	111.64086	0	0	0	0	0	0	0	0	6.94E+218	0	0
20230809_1338250047	0	169389	-1.12791	0.1875	-0.10484	0.246745	9.7857981	0.335651	311.992	1.825	-0.804	0	0.456	88.8	32.767891	111.640862	4	22	32.767891	111.64086	0	0	0	0	0	0	0	0	6.94E+218	0	0
20230809_1338250055	0	169390	-1.11568	0.18778	-0.10061	0.3119	9.785779	0.397055	271.44	0.913	-2.018	0	0.456	88.8	32.767891	111.640862	4	22	32.767891	111.64086	0	0	0	0	0	0	0	0	6.94E+218	0	0
20230809_1338250063	0	169391	-1.10423	0.18832	-0.09472	0.31192	9.7858601	0.335468	271.44	0.913	-2.018	0	0.456	88.8	32.767891	111.640862	4	22	32.767891	111.64086	0	0	0	0	0	0	0	0	6.94E+218	0	0
20230809_1338250079	0	169392	-1.0929	0.1882	-0.09036	0.31192	9.7858601	0.335468	271.44	0.913	-2.018	0	0.454	88.8	32.767891	111.640862	4	22	32.767891	111.64086	0	0	0	0	0	0	0	0	6.94E+218	0	0
20230809_1338250081	0	169393	-1.07965	0.18888	-0.08417	0.246725	9.785717	0.397238	271.44	0.913	-2.018	0	0.454	88.8	32.767891	111.640862	4	22	32.767891	111.64086	0	0	0	0	0	0	0	0	6.94E+218	0	0
20230809_1338250090	0	169394	-1.06779	0.18912	-0.07994	0.311965	9.7272482	0.335323	271.44	0.913	-2.018	0	0.454	88.8	32.767891	111.640862	4	22	32.767891	111.64086	0	0	0	0	0	0	0	0	6.94E+218	0	0
20230809_1338250104	0	169395	-1.05472	0.1885	-0.07422	0.31192	9.7858601	0.335468	271.44	0.913	-2.018	0	0.454	88.8	32.767891	111.640862	4	22	32.767891	111.64086	0	0	0	0	0	0	0	0	6.94E+218	0	0
20230809_1338250112	0	169396	-1.04082	0.18903	-0.06867	0.3119	9.785779	0.397055	271.44	0.913	-2.018	0	0.454	88.8	32.767891	111.640862	4	22	32.767891	111.64086	0	0	0	0	0	0	0	0	6.94E+218	0	0
20230809_1338250120	0	169397	-1.0267	0.18825	-0.06375	0.31192	9.7858601	0.335468	271.44	0.913	-2.018	0	0.454	88.8	32.767891	111.640862	4	22	32.767891	111.64086	0	0	0	0	0	0	0	0	6.94E+218	0	0
20230809_1338250133	0	169398	-1.01294	0.18753	-0.05742	0.246725	9.785717	0.397238	271.44	0.913	-2.018	0	0.454	88.8	32.767891	111.640862	4	22	32.767891	111.64086	0	0	0	0	0	0	0	0	6.94E+218	0	0
20230809_1338250141	0	169399	-0.99932	0.18753	-0.05288	0.31192	9.7858601	0.335468	271.44	0.913	-2.018	0	0.454	88.8	32.767891	111.640862	4	22	32.767891	111.64086	0	0	0	0	0	0	0	0	6.94E+218	0	0
20230809_1338250150	0	169400	-0.98266	0.187	-0.04657	0.3119	9.785779	0.397055	271.44	0.913	-2.018	0	0.454	88.8	32.767891	111.640862	4	22	32.767891	111.64086	0	0	0	0	0	0	0	0	6.94E+218	0	0
20230809_1338250160	0	169401	-0.96861	0.18652	-0.04148	0.31192	9.7858601	0.335468	271.44	0.913	-2.018	0	0.454	88.8	32.767891	111.640862	4	22	32.767891	111.64086	0	0	0	0	0	0	0	0	6.94E+218	0	0
20230809_1338250170	0	169402	-0.95187	0.18577	-0.03605	0.3119	9.785779	0.397055	271.44	0.913	-2.018	0	0.454	88.8	32.767891	111.640862	4	22	32.767891	111.64086	0	0	0	0	0	0	0	0	6.94E+218	0	0
20230809_1338250184	0	169403	-0.937	0.18474	-0.03024	0.246745	9.7857981	0.335651	271.44	0.913	-2.018	0	0.454	88.8	32.767891	111.640862	4	22	32.767891	111.64086	0	0	0	0	0	0	0	0	6.94E+218	0	0
20230809_1338250189	0	169404	-0.91873	0.1841	-0.02565	0.3119	9.785779	0.397055	271.44	0.913	-2.018	0	0.454	88.8	32.767891	111.640862	4	22	32.767891	111.64086	0	0	0	0	0	0	0	0	6.94E+218	0	0
20230809_1338250201	0	169405	-0.90298	0.18283	-0.01923	0.3119	9.785779	0.397055	271.44	0.913	-2.018	0	0.454	88.8	32.767891	111.640862	4	22	32.767891	111.64086	0	0	0	0	0	0	0	0	6.94E+218	0	0
20230809_1338250212	0	169406	-0.88607	0.18218	-0.0151	0.31192	9.7858601	0.335468	271.44	0.913	-2.018	0	0.454	88.8	32.767891	111.640862	4	22	32.767891	111.64086	0	0	0	0	0	0	0	0	6.94E+218	0	0
20230809_1338250220	0	169407	-0.86771	0.18107	-0.00892	0.3119	9.785779	0.397055	271.44	0.913	-2.018	0	0.454	88.8	32.767891	111.640862	4	22	32.767891	111.64086	0	0	0	0	0	0	0	0	6.94E+218	0	0
20230809_1338250230	0	169408	-0.85097	0.17978	-0.0042	0.246725	9.785717	0.397238	271.44	0.913	-2.018	0	0.454	88.8	32.767891	111.640862	4	22	32.767891	111.64086	0	0	0	0	0	0	0	0	6.94E+218	0	0
20230809_1338250241	0	169409	-0.83247	0.17912	0.0006	0.3119	9.785779	0.397055	271.44	0.913	-2.018	0	0.454	88.8	32.767891	111.640862	4	22	32.767891	111.64086	0	0	0	0	0	0	0	0	6.94E+218	0	0
20230809_1338250250	0	169410	-0.81524	0.17779	0.00594	0.31192	9.7858601	0.335468	271.44	0.913	-2.018	0	0.449	88.8	32.767891	111.640862	4	22	32.767891	111.64086	0	0	0	0	0	0	0	0	6.94E+218	0	0
20230809_1338250260	0	169411	-0.79555	0.17681	0.00972	0.3119	9.785779	0.397055	271.44	0.913	-2.018	0	0.449	88.8	32.767891	111.640862	4	22	32.767891	111.64086	0	0	0	0	0	0	0	0	6.94E+218	0	0
20230809_1338250274	0	169412	-0.77779	0.17568	0.01546	0.3119	9.785779	0.397055	271.44	0.913	-2.018	0	0.449	88.8	32.767891	111.640862	4	22	32.767891	111.64086	0	0	0	0	0	0	0	0	6.94E+218	0	0
20230809_1338250280	0	169413	-0.76074	0.17355	0.01902	0.246679	9.8443289	0.397383	271.44	0.913	-2.018	0	0.449	88.8	32.767891	111.640862	4	22	32.767891	111.64086	0	0	0	0	0	0	0	0	6.94E+218	0	0
20230809_1338250291	0	169414	-0.74066	0.17319	0.02414	0.3119	9.785779	0.397055	271.44	0.913	-2.018	0	0.449	88.8	32.767891	111.640862	4	22	32.767891	111.64086	0	0	0	0	0	0	0	0	6.94E+218	0	0
20230809_1338250300	0	169415	-0.72186	0.17166	0.0274	0.3119	9.785779	0.397055	271.44	0.913	-2.018	0	0.449	88.8	32.767891	111.640862	4	21	32.767891	111.64086	0	0	0	0	0	0	0	0	6.94E+218	0	0
20230809_1338250315	0	169416	-0.70363	0.17025	0.03194	0.3119	9.785779	0.397055	271.44	0.913	-2.018	0	0.449	88.8	32.767891	111.640862	4	21	32.767891	111.64086	0	0	0	0	0	0	0	0	6.94E+218	0	0
20230809_1338250320	0	169417	-0.68475	0.16892	0.03508	0.3119	9.785779	0.397055	271.44	0.913	-2.018	0	0.449	88.8	32.767891	111.640862	4	21	32.767891	111.64086	0	0	0	0	0	0	0	0	6.94E+218	0	0
20230809_1338250359	0	169418	-0.66571	0.16764	0.03905	0.246725	9.785717	0.397238	271.44	0.913	-2.018	0	0.449	88.8	32.767891	111.640862	4	21	32.767891	111.64086	0	0	0	0	0	0	0	0	6.94E+218	0	0
20230809_1338250361	0	169419	-0.64598	0.16659	0.0421	0.311854	9.8443918	0.3972	271.44	0.913	-2.018	0	0.449	88.8	32.767891	111.640862	4	21	32.767891	111.64086	0	0	0	0	0	0	0	0	6.94E+218	0	0
20230809_1338250362	0	169420	-0.62798	0.16503	0.04535	0.3119	9.785779	0.397055	271.44	0.913	-2.018	0	0.449	88.8	32.767891	111.640862	4	21	32.767891	111.64086	0	0	0	0	0	0	0	0	6.94E+218	0	0
20230809_1338250366	0	169421	-0.60822	0.1637	0.04806	0.31188	9.7856989	0.458641	271.44	0.913	-2.018	0	0.449	88.8	32.767891	111.640862	4	21	32.767891	111.64086	0	0	0	0	0	0	0	0	6.94E+218	0	0
20230809_1338250370	0	169422	-0.58878	0.16205	0.05077	0.3119	9.785779	0.397055	271.44	0.913	-2.018	0	0.449	88.8	32.767891	111.640862	4	21	32.767891	111.64086	0	0	0	0	0	0	0	0	6.94E+218	0	0
20230809_1338250380	0	169423	-0.56841	0.16071	0.05404	0.3119	9.785779	0.397055	271.44	0.913	-2.018	0	0.449	88.8	32.767891	111.640862	4	21	32.767891	111.64086	0	0	0	0	0	0	0	0	6.94E+218	0	0
20230809_1338250390	0	169424	-0.54856	0.15936	0.05464	0.246679	9.8443289	0.397383	271.44	0.913	-2.018	0	0.449	88.8	32.767891	111.640862	4	21	32.767891	111.64086	0	0	0	0	0	0	0	0	6.94E+218	0	0
20230809_1338250415	0	169425	-0.52903	0.15774	0.05839	0.31188	9.7856989	0.458641	271.44	0.913	-2.018	0	0.446	88.8	32.767891	111.640862	4	21	32.767891	111.64086	0	0	0	0	0	0	0	0	6.94E+218	0	0
20230809_1338250417	0	169426	-0.50784	0.15649	0.05832	0.3119	9.785779	0.397055	271.44	0.913	-2.018	0	0.446	88.8	32.767891	111.640862	4	21	32.767891	111.64086	0	0	0	0	0	0	0	0	6.94E+218	0	0
20230809_1338250421	0	169427	-0.48693	0.15511	0.06137	0.3119	9.785779	0.397055	271.44	0.913	-2.018	0	0.446	88.8	32.767891	111.640862	4	21	32.767891	111.64086	0	0	0	0	0	0	0	0	6.94E+218	0	0
20230809_1338250430	0	169428	-0.46592	0.15373	0.06142	0.311835	9.8443108	0.458787	271.44	0.913	-2.018	0	0.446	88.8	32.767891	111.640862	4	21	32.767891	111.64086	0	0	0	0	0	0	0	0	6.94E+218	0	0
20230809_1338250441	0	169429	-0.4441	0.15218	0.06275	0.246725	9.785717	0.397238	271.44	0.913	-2.018	0	0.446	88.8	32.767891	111.640862	4	21	32.767891	111.64086	0	0	0	0	0	0	0	0	6.94E+218	0	0
20230809_1338250450	0	169430	-0.42157	0.15131	0.0639	0.31188	9.7856989	0.458641	271.44	0.913	-2.018	0	0.446	88.8	32.767891	111.640862	4	21	32.767891	111.64086	0	0	0	0	0	0	0	0	6.94E+218	0	0
20230809_1338250464	0	169431	-0.39875	0.14955	0.0632	0.3119	9.785779	0.397055	271.44	0.913	-2.018	0	0.446	88.8	32.767891	111.640862	4	21	32.767891	111.64086	0	0	0	0	0	0	0	0	6.94E+218	0	0
20230809_1338250473	0	169432	-0.37502	0.14862	0.06472	0.311835	9.8443108	0.458787	271.44	0.913	-2.018	0	0.446	88.8	32.767891	111.640862	4	21	32.767891	111.64086	0	0	0	0	0	0	0	0	6.94E+218	0	0
20230809_1338250480	0	169433	-0.35014	0.14712	0.06239	0.31188	9.7856989	0.458641	271.44	0.913	-2.018	0	0.446	88.8	32.767891	111.640862	4	21	32.767891	111.64086	0	0	0	0	0	0	0	0	6.94E+218	0	0
20230809_1338250490	0	169434	-0.32599	0.14549	0.06374	0.246725	9.785717	0.397238	271.44	0.913	-2.018	0	0.446	88.8	32.767891	111.640862	4	21	32.767891	111.64086	0	0	0	0	0	0	0	0	6.94E+218	0	0
20230809_1338250502	0	169435	-0.29992	0.1443	0.06149	0.31188	9.7856989	0.458641	271.44	0.913	-2.018	0	0.446	88.8	32.767891	111.640862	4	21	32.767891	111.64086	0	0	0	0	0	0	0	0	6.94E+218	0	0
20230809_1338250515	0	169436	-0.27295	0.14306	0.06124	0.31188	9.7856989	0.458641	271.44	0.913	-2.018	0	0.446	88.8	32.767891	111.640862	4	21	32.767891	111.64086	0	0	0	0	0	0	0	0	6.94E+218	0	0
20230809_1338250524	0	169437	-0.2454	0.14216	0.05954	0.311854	9.8443918	0.3972	271.44	0.913	-2.018	0	0.446	88.8	32.767891	111.640862	4	21	32.767891	111.64086	0	0	0	0	0	0	0	0	6.94E+218	0	0
20230809_1338250531	0	169438	-0.21633	0.14087	0.05737	0.31188	9.7856989	0.458641	271.44	0.913	-2.018	0	0.446	88.8	32.767891	111.640862	4	21	32.767891	111.64086	0	0	0	0	0	0	0	0	6.94E+218	0	0
20230809_1338250540	0	169439	-0.18707	0.13963	0.05657	0.31188	9.7856989	0.458641	271.44	0.913	-2.018	0	0.446	88.8	32.767891	111.640862	4	21	32.767891	111.64086	0	0	0	0	0	0	0	0	6.94E+218	0	0
20230809_1338250552	0	169440	-0.15575	0.13878	0.05217	0.246725	9.785717	0.397238	271.44	0.913	-2.018	0	0.446	88.8	32.767891	111.640862	4	21	32.767891	111.64086	0	0	0	0	0	0	0	0	6.94E+218	0	0
20230809_1338250560	0	169441	-0.12419	0.13822	0.05139	0.311835	9.8443108	0.458787	271.44	0.913	-2.018	0	0.446	88.8	32.767891	111.640862	4	21	32.767891	111.64086	0	0	0	0	0	0	0	0	6.94E+218	0	0
20230809_1338250572	0	169442	-0.09051	0.13659	0.04695	0.31188	9.7856989	0.458641	271.44	0.913	-2.018	0	0.446	88.8	32.767891	111.640862	4	21	32.767891	111.64086	0	0	0	0	0	0	0	0	6.94E+218	0	0
20230809_1338250583	0	169443	-0.05756	0.13559	0.0446	0.31188	9.7856989	0.458641	271.44	0.913	-2.018	0	0.455	88.8	32.767891	111.640862	4	21	32.767891	111.64086	0	0	0	0	0	0	0	0	6.94E+218	0	0
20230809_1338250590	0	169444	-0.02182	0.13439	0.04092	0.31188	9.7856989	0.458641	271.44	0.913	-2.018	0	0.455	88.8	32.767891	111.640862	4	21	32.767891	111.64086	0	0	0	0	0	0	0	0	6.94E+218	0	0
20230809_1338250601	0	169445	0.0126	0.13348	0.03734	0.31188	9.7856989	0.458641	271.44	0.913	-2.018	0	0.455	88.8	32.767891	111.640862	4	21	32.767891	111.64086	0	0	0	0	0	0	0	0	6.94E+218	0	0
20230809_1338250610	0	169446	0.05136	0.13328	0.03386	0.246705	9.7856359	0.458824	271.44	0.913	-2.018	0	0.455	88.8	32.767891	111.640862	4	21	32.767891	111.64086	0	0	0	0	0	0	0	0	6.94E+218	0	0
20230809_1338250620	0	169447	0.08789	0.13189	0.02831	0.311854	9.8443918	0.3972	271.44	0.913	-2.018	0	0.455	88.8	32.767891	111.640862	4	21	32.767891	111.64086	0	0	0	0	0	0	0	0	6.94E+218	0	0
20230809_1338250637	0	169448	0.12713	0.13145	0.02573	0.31188	9.7856989	0.458641	271.44	0.913	-2.018	0	0.455	88.8	32.767891	111.640862	4	21	32.767891	111.64086	0	0	0	0	0	0	0	0	6.94E+218	0	0
20230809_1338250643	0	169449	0.16607	0.13031	0.0194	0.31188	9.7856989	0.458641	271.44	0.913	-2.018	0	0.455	88.8	32.767891	111.640862	4	21	32.767891	111.64086	0	0	0	0	0	0	0	0	6.94E+218	0	0
20230809_1338250650	0	169450	0.20671	0.12985	0.01625	0.31188	9.7856989	0.458641	271.44	0.913	-2.018	0	0.455	88.8	32.767891	111.640862	4	21	32.767891	111.64086	0	0	0	0	0	0	0	0	6.94E+218	0	0
20230809_1338250659	0	169451	0.24849	0.12901	0.01014	0.246705	9.7856359	0.458824	271.44	0.913	-2.018	0	0.455	88.8	32.767891	111.640862	4	21	32.767891	111.64086	0	0	0	0	0	0	0	0	6.94E+218	0	0
20230809_1338250670	0	169452	0.28929	0.12849	0.00592	0.31188	9.7856989	0.458641	271.44	0.913	-2.018	0	0.455	88.8	32.767891	111.640862	4	21	32.767891	111.64086	0	0	0	0	0	0	0	0	6.94E+218	0	0
20230809_1338250684	0	169453	0.33153	0.12804	0.00078	0.31188	9.7856989	0.458641	271.44	0.913	-2.018	0	0.455	88.8	32.767891	111.640862	4	21	32.767891	111.64086	0	0	0	0	0	0	0	0	6.94E+218	0	0
20230809_1338250691	0	169454	0.37385	0.12711	-0.00476	0.31188	9.7856989	0.458641	271.44	0.913	-2.018	0	0.455	88.8	32.767891	111.640862	4	21	32.767891	111.64086	0	0	0	0	0	0	0	0	6.94E+218	0	0
20230809_1338250702	0	169455	0.4175	0.12666	-0.01	0.31188	9.7856989	0.458641	271.44	0.913	-2.018	0	0.455	88.8	32.767891	111.640862	4	21	32.767891	111.64086	0	0	0	0	0	0	0	0	6.94E+218	0	0
20230809_1338250712	0	169456	0.46082	0.12629	-0.01604	0.31188	9.7856989	0.458641	271.44	0.913	-2.018	0	0.455	88.8	32.767891	111.640862	4	21	32.767891	111.64086	0	0	0	0	0	0	0	0	6.94E+218	0	0
20230809_1338250719	0	169457	0.50464	0.12597	-0.02114	0.246705	9.7856359	0.458824	271.44	0.913	-2.018	0	0.455	88.8	32.767891	111.640862	4	21	32.767891	111.64086	0	0	0	0	0	0	0	0	6.94E+218	0	0
20230809_1338250729	0	169458	0.54897	0.12556	-0.02689	0.31188	9.7856989	0.458641	271.44	0.913	-2.018	0	0.455	88.8	32.767891	111.640862	4	21	32.767891	111.64086	0	0	0	0	0	0	0	0	6.94E+218	0	0
20230809_1338250740	0	169459	0.59298	0.12527	-0.03231	0.31188	9.7856989	0.458641	271.44	0.913	-2.018	0	0.455	88.8	32.767891	111.640862	4	21	32.767891	111.64086	0	0	0	0	0	0	0	0	6.94E+218	0	0
20230809_1338250750	0	169460	0.63793	0.12505	-0.03796	0.31188	9.7856989	0.458641	271.44	0.913	-2.018	0	0.465	88.8	32.767891	111.640862	4	21	32.767891	111.64086	0	0	0	0	0	0	0	0	6.94E+218	0	0
20230809_1338250760	0	169461	0.68208	0.12506	-0.04349	0.3119	9.785779	0.397055	271.44	0.913	-2.018	0	0.465	88.8	32.767891	111.640862	4	21	32.767891	111.64086	0	0	0	0	0	0	0	0	6.94E+218	0	0
20230809_1338250770	0	169462	0.72671	0.1252	-0.04862	0.31188	9.7856989	0.458641	271.44	0.913	-2.018	0	0.465	88.8	32.767891	111.640862	4	21	32.767891	111.64086	0	0	0	0	0	0	0	0	6.94E+218	0	0
20230809_1338250780	0	169463	0.77125	0.1249	-0.05461	0.246705	9.7856359	0.458824	271.44	0.913	-2.018	0	0.465	88.8	32.767891	111.640862	4	21	32.767891	111.64086	0	0	0	0	0	0	0	0	6.94E+218	0	0
20230809_1338250791	0	169464	0.81531	0.12478	-0.05972	0.31188	9.7856989	0.458641	271.44	0.913	-2.018	0	0.465	88.8	32.767891	111.640862	4	21	32.767891	111.64086	0	0	0	0	0	0	0	0	6.94E+218	0	0
20230809_1338250801	0	169465	0.85987	0.12503	-0.06515	0.311925	9.7270861	0.458496	271.44	0.913	-2.018	0	0.465	88.8	32.767891	111.640862	4	21	32.767891	111.64086	0	0	0	0	0	0	0	0	6.94E+218	0	0
20230809_1338250811	0	169466	0.9027	0.12536	-0.07014	0.31188	9.7856989	0.458641	271.44	0.913	-2.018	0	0.465	88.8	32.767891	111.640862	4	21	32.767891	111.64086	0	0	0	0	0	0	0	0	6.94E+218	0	0
20230809_1338250819	0	169467	0.94664	0.12587	-0.07504	0.3119	9.785779	0.397055	271.44	0.913	-2.018	0	0.465	88.8	32.767891	111.640862	4	21	32.767891	111.64086	0	0	0	0	0	0	0	0	6.94E+218	0	0
20230809_1338250840	0	169468	0.98895	0.12611	-0.07999	0.31188	9.7856989	0.458641	271.44	0.913	-2.018	0	0.465	88.8	32.767891	111.640862	4	21	32.767891	111.64086	0	0	0	0	0	0	0	0	6.94E+218	0	0
20230809_1338250842	0	169469	1.03142	0.12674	-0.08431	0.246705	9.7856359	0.458824	271.44	0.913	-2.018	0	0.465	88.8	32.767891	111.640862	4	21	32.767891	111.64086	0	0	0	0	0	0	0	0	6.94E+218	0	0
20230809_1338250850	0	169470	1.07447	0.12724	-0.08899	0.311925	9.7270861	0.458496	271.44	0.913	-2.018	0	0.465	88.8	32.767891	111.640862	4	21	32.767891	111.64086	0	0	0	0	0	0	0	0	6.94E+218	0	0
20230809_1338250860	0	169471	1.11522	0.12849	-0.09302	0.3119	9.785779	0.397055	271.44	0.913	-2.018	0	0.465	88.8	32.767891	111.640862	4	21	32.767891	111.64086	0	0	0	0	0	0	0	0	6.94E+218	0	0
20230809_1338250870	0	169472	1.15753	0.1288	-0.09735	0.31188	9.7856989	0.458641	271.44	0.913	-2.018	0	0.465	88.8	32.767891	111.640862	4	21	32.767891	111.64086	0	0	0	0	0	0	0	0	6.94E+218	0	0
20230809_1338250883	0	169473	1.19682	0.12996	-0.10079	0.311945	9.7271671	0.396909	271.44	0.913	-2.018	0	0.465	88.8	32.767891	111.640862	4	21	32.767891	111.64086	0	0	0	0	0	0	0	0	6.94E+218	0	0
20230809_1338250891	0	169474	1.2368	0.13107	-0.10443	0.31188	9.7856989	0.458641	271.44	0.913	-2.018	0	0.465	88.8	32.767891	111.640862	4	21	32.767891	111.64086	0	0	0	0	0	0	0	0	6.94E+218	0	0
20230809_1338250902	0	169475	1.2772	0.13215	-0.10752	0.246705	9.7856359	0.458824	271.44	0.913	-2.018	0	0.465	88.8	32.767891	111.640862	4	21	32.767891	111.64086	0	0	0	0	0	0	0	0	6.94E+218	0	0
20230809_1338250914	0	169476	1.31437	0.13376	-0.1106	0.311945	9.7271671	0.396909	271.44	0.913	-2.018	0	0.458	88.8	32.767891	111.640862	4	21	32.767891	111.64086	0	0	0	0	0	0	0	0	6.94E+218	0	0
20230809_1338250918	0	169477	1.35381	0.13547	-0.11253	0.31188	9.7856989	0.458641	271.44	0.913	-2.018	0	0.458	88.8	32.767891	111.640862	4	21	32.767891	111.64086	0	0	0	0	0	0	0	0	6.94E+218	0	0
20230809_1338250929	0	169478	1.38925	0.1369	-0.11581	0.311945	9.7271671	0.396909	271.44	0.913	-2.018	0	0.458	88.8	32.767891	111.640862	4	21	32.767891	111.64086	0	0	0	0	0	0	0	0	6.94E+218	0	0
20230809_1338250940	0	169479	1.42608	0.13874	-0.11735	0.3119	9.785779	0.397055	271.44	0.913	-2.018	0	0.458	88.8	32.767891	111.640862	4	21	32.767891	111.64086	0	0	0	0	0	0	0	0	6.94E+218	0	0
20230809_1338250949	0	169480	1.46057	0.14053	-0.11979	0.31188	9.7856989	0.458641	271.44	0.913	-2.018	0	0.458	88.8	32.767891	111.640862	4	21	32.767891	111.64086	0	0	0	0	0	0	0	0	6.94E+218	0	0
20230809_1338250960	0	169481	1.49431	0.14289	-0.12098	0.24677	9.7271051	0.397092	271.44	0.913	-2.018	0	0.458	88.8	32.767891	111.640862	4	21	32.767891	111.64086	0	0	0	0	0	0	0	0	6.94E+218	0	0
20230809_1338250970	0	169482	1.52926	0.14474	-0.12229	0.3119	9.785779	0.397055	271.44	0.913	-2.018	0	0.458	88.8	32.767891	111.640862	4	21	32.767891	111.64086	0	0	0	0	0	0	0	0	6.94E+218	0	0
20230809_1338250980	0	169483	1.55995	0.14727	-0.12286	0.311945	9.7271671	0.396909	271.44	0.913	-2.018	0	0.458	88.8	32.767891	111.640862	4	21	32.767891	111.64086	0	0	0	0	0	0	0	0	6.94E+218	0	0
20230809_1338260014	0	169484	1.59341	0.14957	-0.12301	0.311925	9.7270861	0.458496	271.44	0.913	-2.018	0	0.458	88.8	32.767891	111.640862	4	21	32.767891	111.64086	0	0	0	0	0	0	0	0	6.94E+218	0	0
20230809_1338260016	0	169485	1.62223	0.15221	-0.1228	0.3119	9.785779	0.397055	271.44	0.913	-2.018	0	0.458	88.8	32.767891	111.640862	4	21	32.767891	111.64086	0	0	0	0	0	0	0	0	6.94E+218	0	0
[truncated: 232,963 more rows]
