# Supplementary material for: GNSS/SINS/DVL integrated navigation algorithm based on adaptive differential Kalman filtering
Source: PLoS One. 2026 Feb 5;21(2):e0342016. doi: 10.1371/journal.pone.0342016 (PMC12875519; doi:10.1371/journal.pone.0342016)
Supplement: S1 File — (ZIP) [file pone.0342016.s001.zip › RAWdata/14_17_15.csv]

Time	Data timestamp	Number of packages	The angular velocity of x (positive for right roll in °/s)	Y-angular velocity (°/s, positive for left turn)	z angular velocity (°/s pitch and head are positive)	x acceleration (positive before m/s ²)	y acceleration (positive on m/s ²)	z acceleration (m/s ² is positive on the right)	Heading (°)	Pitch (°)	Roll (°)	Top speed (m/s)	Current depth (m)	Current height (m)	Inertial navigation latitude (°)	Inertial navigation longitude(°)	Combined state	gps star count	gps latitude	gps longitude	gps speed	gps heading	dvl is effective	dvl front speed (m/s)	dvl right speed	dvl speed up	Magnetic North	Magnetic sky	Magnetic East	Thruster target	Thruster feedback
20230809_1417150745	0	402449	-5.6785	-0.14683	0.01651	0.311897	9.727766	0.397318	268.821	1.654	-2.728	0.038	-0.013	17.78	32.769545	111.639815	1	24	32.769548	111.639865	0	275.46	1	0.036	-0.023	0.036	0	0	6.94E+218	300	100
20230809_1417150746	0	402450	-5.64802	-0.12947	0.0438	0.311857	9.7276049	0.520492	268.821	1.654	-2.728	0.038	-0.013	17.78	32.769545	111.639815	1	24	32.769548	111.639865	0	275.46	1	0.036	-0.023	0.036	0	0	6.94E+218	300	100
20230809_1417150747	0	402451	-5.67968	-0.11465	0.05024	0.311812	9.7862167	0.520637	268.821	1.654	-2.728	0.038	-0.013	17.78	32.769545	111.639815	1	24	32.769548	111.639865	0	275.46	1	0.036	-0.023	0.036	0	0	6.94E+218	300	100
20230809_1417150748	0	402452	-5.713	-0.10256	0.04583	0.311857	9.7276049	0.520492	268.821	1.654	-2.728	0.038	-0.013	17.78	32.769545	111.639815	1	24	32.769548	111.639865	0	275.46	1	0.036	-0.023	0.036	0	0	6.94E+218	300	100
20230809_1417150753	0	402453	-5.7583	-0.10374	0.04163	0.311831	9.7862978	0.459051	268.821	1.654	-2.728	0.038	-0.013	17.78	32.769545	111.639815	1	24	32.769548	111.639865	0	275.46	1	0.036	-0.023	0.036	0	0	6.94E+218	300	100
20230809_1417150764	0	402454	-5.75284	-0.10328	0.05338	0.311831	9.7862978	0.459051	268.821	1.654	-2.728	0.038	-0.013	17.78	32.769545	111.639815	1	24	32.769548	111.639865	0	275.46	1	0.036	-0.023	0.036	0	0	6.94E+218	300	137
20230809_1417150774	0	402455	-5.67911	-0.10654	0.04468	0.311897	9.727766	0.397318	268.827	1.657	-3.014	0.04	-0.013	17.78	32.769545	111.639815	1	24	32.769548	111.639865	0	275.46	1	0.036	-0.023	0.036	0	0	6.94E+218	300	137
20230809_1417150782	0	402456	-5.6189	-0.11157	0.04916	0.311831	9.7862978	0.459051	268.827	1.657	-3.014	0.04	-0.013	17.78	32.769545	111.639815	1	24	32.769548	111.639865	0	275.46	1	0.036	-0.023	0.036	0	0	6.94E+218	300	137
20230809_1417150795	0	402457	-5.54845	-0.10271	0.03852	0.377032	9.7276669	0.520309	268.827	1.657	-3.014	0.04	-0.013	17.78	32.769545	111.639815	1	24	32.769548	111.639865	0	275.46	1	0.036	-0.023	0.036	0	0	6.94E+218	300	137
20230809_1417150804	0	402458	-5.56011	-0.10499	0.04984	0.311812	9.7862167	0.520637	268.827	1.657	-3.014	0.04	-0.013	17.78	32.769545	111.639815	1	24	32.769548	111.639865	0	275.46	1	0.036	-0.023	0.036	0	0	6.94E+218	300	137
20230809_1417150815	0	402459	-5.58275	-0.1059	0.05977	0.311812	9.7862167	0.520637	268.827	1.657	-3.014	0.04	-0.013	17.78	32.769545	111.639815	1	24	32.769548	111.639865	0	275.46	1	0.036	-0.023	0.036	0	0	6.94E+218	300	137
20230809_1417150826	0	402460	-5.57919	-0.09572	0.0484	0.311837	9.7275238	0.582078	268.832	1.659	-3.292	0.042	-0.013	17.78	32.769545	111.639815	1	24	32.769548	111.639865	0	275.46	1	0.036	-0.023	0.036	0	0	6.94E+218	300	137
20230809_1417150837	0	402461	-5.56418	-0.09295	0.06435	0.376967	9.7861986	0.582041	268.832	1.659	-3.292	0.042	-0.013	17.78	32.769545	111.639815	1	24	32.769548	111.639865	0	275.46	1	0.036	-0.023	0.036	0	0	6.94E+218	300	137
20230809_1417150845	0	402462	-5.48717	-0.07832	0.05381	0.311857	9.7276049	0.520492	268.832	1.659	-3.292	0.042	-0.013	17.78	32.769545	111.639815	1	24	32.769548	111.639865	0	275.46	1	0.036	-0.023	0.036	0	0	6.94E+218	300	137
20230809_1417150853	0	402463	-5.44721	-0.06506	0.06752	0.311792	9.7861366	0.582224	268.832	1.659	-3.292	0.042	-0.013	17.78	32.769545	111.639815	1	24	32.769548	111.639865	0	275.46	1	0.036	-0.023	0.036	0	0	6.94E+218	300	137
20230809_1417150865	0	402464	-5.43962	-0.06414	0.04211	0.377012	9.7275867	0.581895	268.832	1.659	-3.292	0.042	-0.02	17.78	32.769545	111.639815	1	24	32.769548	111.639865	0	275.46	1	0.036	-0.023	0.036	0	0	6.94E+218	300	137
20230809_1417150872	0	402465	-5.44362	-0.06379	0.06114	0.311792	9.7861366	0.582224	268.835	1.662	-3.566	0.045	-0.02	17.78	32.769545	111.639815	1	24	32.769548	111.639865	0	275.46	1	0.036	-0.023	0.036	0	0	6.94E+218	300	137
20230809_1417150885	0	402466	-5.42626	-0.06416	0.0521	0.311837	9.7275238	0.582078	268.835	1.662	-3.566	0.045	-0.02	17.78	32.769545	111.639815	1	24	32.769548	111.639865	0	275.46	1	0.036	-0.023	0.036	0	0	6.94E+218	300	137
20230809_1417150893	0	402467	-5.3817	-0.06523	0.06295	0.376967	9.7861986	0.582041	268.835	1.662	-3.566	0.045	-0.02	17.78	32.769545	111.639815	1	24	32.769548	111.639865	0	275.46	1	0.036	-0.023	0.036	0	0	6.94E+218	300	124
20230809_1417150911	0	402468	-5.33803	-0.06656	0.06138	0.311837	9.7275238	0.582078	268.835	1.662	-3.566	0.045	-0.02	17.78	32.769545	111.639815	1	24	32.769548	111.639865	0	275.46	1	0.036	-0.023	0.036	0	0	6.94E+218	300	124
20230809_1417150920	0	402469	-5.25712	-0.06173	0.06531	0.376967	9.7861986	0.582041	268.835	1.662	-3.566	0.045	-0.02	17.78	32.769545	111.639815	1	24	32.769548	111.639865	0	275.46	1	0.036	-0.023	0.036	0	0	6.94E+218	300	124
20230809_1417150926	0	402470	-5.21008	-0.05409	0.06328	0.311817	9.7274437	0.643665	268.838	1.665	-3.832	0.047	-0.02	17.78	32.769545	111.639814	1	24	32.769548	111.639865	0	275.46	1	0.036	-0.023	0.036	0	0	6.94E+218	300	124
20230809_1417150933	0	402471	-5.14517	-0.05007	0.05458	0.376947	9.7861176	0.643627	268.838	1.665	-3.832	0.047	-0.02	17.78	32.769545	111.639814	1	24	32.769548	111.639865	0	275.46	1	0.036	-0.023	0.036	0	0	6.94E+218	300	124
20230809_1417150943	0	402472	-5.10971	-0.04673	0.04767	0.311817	9.7274437	0.643665	268.838	1.665	-3.832	0.047	-0.02	17.78	32.769545	111.639814	1	24	32.769548	111.639865	0	275.46	1	0.036	-0.023	0.036	0	0	6.94E+218	300	124
20230809_1417150953	0	402473	-5.06917	-0.03962	0.04835	0.376947	9.7861176	0.643627	268.838	1.665	-3.832	0.047	-0.02	17.78	32.769545	111.639814	1	24	32.769548	111.639865	0	275.46	1	0.036	-0.023	0.036	0	0	6.94E+218	300	124
20230809_1417150963	0	402474	-5.04947	-0.03525	0.05231	0.311797	9.7273626	0.705251	268.838	1.665	-3.832	0.047	-0.02	17.78	32.769545	111.639814	1	24	32.769548	111.639865	0	275.46	1	0.036	-0.023	0.036	0	0	6.94E+218	300	124
20230809_1417150973	0	402475	-5.03654	-0.02803	0.0581	0.376992	9.7275057	0.643482	268.84	1.668	-4.086	0.051	-0.02	17.78	32.769545	111.639814	1	24	32.769548	111.639865	0	275.46	1	0.036	-0.023	0.036	0	0	6.94E+218	300	124
20230809_1417150984	0	402476	-4.98826	-0.02456	0.06188	0.376927	9.7860384	0.705214	268.84	1.668	-4.086	0.051	-0.02	17.78	32.769545	111.639814	1	24	32.769548	111.639865	0	275.46	1	0.036	-0.023	0.036	0	0	6.94E+218	300	124
20230809_1417150997	0	402477	-4.94374	-0.02533	0.06874	0.311817	9.7274437	0.643665	268.84	1.668	-4.086	0.051	-0.02	17.78	32.769545	111.639814	1	24	32.769548	111.639865	0	275.46	1	0.036	-0.023	0.036	0	0	6.94E+218	300	124
20230809_1417160004	0	402478	-4.85133	-0.03197	0.05806	0.376992	9.7275057	0.643482	268.84	1.668	-4.086	0.051	-0.02	17.78	32.769545	111.639814	1	24	32.769548	111.639865	0	275.46	1	0.036	-0.023	0.036	0	0	6.94E+218	300	124
20230809_1417160015	0	402479	-4.73287	-0.02718	0.05235	0.311752	9.7859755	0.705397	268.84	1.668	-4.086	0.051	-0.02	17.78	32.769545	111.639814	1	24	32.769548	111.639865	0	275.46	1	0.036	-0.023	0.036	0	0	6.94E+218	300	124
20230809_1417160026	0	402480	-4.63081	-0.02228	0.04199	0.376992	9.7275057	0.643482	268.841	1.67	-4.328	0.054	-0.02	17.78	32.769545	111.639814	1	24	32.769548	111.639865	0	275.46	1	0.036	-0.023	0.036	0	0	6.94E+218	300	124
20230809_1417160035	0	402481	-4.56066	-0.01628	0.04335	0.376953	9.7273455	0.766655	268.841	1.67	-4.328	0.054	-0.007	17.78	32.769545	111.639814	1	24	32.769548	111.639865	0	275.46	1	0.036	-0.023	0.036	0	0	6.94E+218	300	124
20230809_1417160046	0	402482	-4.53661	-0.01601	0.03129	0.311797	9.7273626	0.705251	268.841	1.67	-4.328	0.054	-0.007	17.78	32.769545	111.639814	1	24	32.769548	111.639865	0	275.46	1	0.036	-0.023	0.036	0	0	6.94E+218	300	124
20230809_1417160053	0	402483	-4.49112	-0.01018	0.04591	0.376953	9.7273455	0.766655	268.841	1.67	-4.328	0.054	-0.007	17.78	32.769545	111.639814	1	24	32.769548	111.639865	0	275.46	1	0.036	-0.023	0.036	0	0	6.94E+218	300	124
20230809_1417160062	0	402484	-4.45031	-0.00924	0.04908	0.376927	9.7860384	0.705214	268.841	1.67	-4.328	0.054	-0.007	17.78	32.769545	111.639814	1	24	32.769548	111.639865	0	275.46	1	0.036	-0.023	0.036	0	0	6.94E+218	300	150
20230809_1417160072	0	402485	-4.36842	-0.00031	0.05119	0.311778	9.7272816	0.766838	268.842	1.672	-4.552	0.057	-0.007	17.78	32.769545	111.639814	1	24	32.769548	111.639865	0	275.46	1	0.036	-0.023	0.036	0	0	6.94E+218	300	150
20230809_1417160083	0	402486	-4.2927	0.00549	0.04013	0.376953	9.7273455	0.766655	268.842	1.672	-4.552	0.057	-0.007	17.78	32.769545	111.639814	1	24	32.769548	111.639865	0	275.46	1	0.036	-0.023	0.036	0	0	6.94E+218	300	150
20230809_1417160093	0	402487	-4.2156	0.00834	0.03834	0.376973	9.7274246	0.705069	268.842	1.672	-4.552	0.057	-0.007	17.78	32.769545	111.639814	1	24	32.769548	111.639865	0	275.46	1	0.036	-0.023	0.036	0	0	6.94E+218	300	150
20230809_1417160103	0	402488	-4.14458	0.0121	0.02298	0.311778	9.7272816	0.766838	268.842	1.672	-4.552	0.057	-0.007	17.78	32.769545	111.639814	1	24	32.769548	111.639865	0	275.46	1	0.036	-0.023	0.036	0	0	6.94E+218	300	150
20230809_1417160115	0	402489	-4.08205	0.01109	0.02458	0.376953	9.7273455	0.766655	268.842	1.672	-4.552	0.057	-0.007	17.78	32.769545	111.639814	1	24	32.769548	111.639865	0	275.46	1	0.036	-0.023	0.036	0	0	6.94E+218	300	150
20230809_1417160127	0	402490	-3.98853	0.01337	0.02349	0.376953	9.7273455	0.766655	268.841	1.674	-4.759	0.061	-0.007	17.78	32.769545	111.639814	1	24	32.769548	111.639865	0	275.46	1	0.036	-0.023	0.036	0	0	6.94E+218	300	150
20230809_1417160134	0	402491	-3.89302	0.01805	0.03063	0.311778	9.7272816	0.766838	268.841	1.674	-4.759	0.061	-0.007	17.78	32.769545	111.639814	1	24	32.769548	111.639865	0	275.46	1	0.036	-0.023	0.036	0	0	6.94E+218	300	150
20230809_1417160146	0	402492	-3.79725	0.02472	0.03047	0.376953	9.7273455	0.766655	268.841	1.674	-4.759	0.061	-0.007	17.78	32.769545	111.639814	1	24	32.769548	111.639865	0	275.46	1	0.036	-0.023	0.036	0	0	6.94E+218	300	150
20230809_1417160154	0	402493	-3.73425	0.02929	0.02935	0.376933	9.7272644	0.828242	268.841	1.674	-4.759	0.061	-0.007	17.78	32.769545	111.639814	1	24	32.769548	111.639865	0	275.46	1	0.036	-0.023	0.036	0	0	6.94E+218	300	150
20230809_1417160164	0	402494	-3.66624	0.03426	0.02088	0.376933	9.7272644	0.828242	268.841	1.674	-4.759	0.061	-0.007	17.78	32.769545	111.639814	1	24	32.769548	111.639865	0	275.46	1	0.036	-0.023	0.036	0	0	6.94E+218	300	150
20230809_1417160172	0	402495	-3.61949	0.03984	0.01319	0.311778	9.7272816	0.766838	268.84	1.675	-4.946	0.065	-0.007	17.78	32.769545	111.639814	1	24	32.769548	111.639865	0	275.46	1	0.036	-0.023	0.036	0	0	6.94E+218	300	150
20230809_1417160187	0	402496	-3.55567	0.04757	0.00259	0.376913	9.7271833	0.889828	268.84	1.675	-4.946	0.065	-0.007	17.78	32.769545	111.639814	1	24	32.769548	111.639865	0	275.46	1	0.036	-0.023	0.036	0	0	6.94E+218	300	150
20230809_1417160196	0	402497	-3.50818	0.05096	0.00277	0.376933	9.7272644	0.828242	268.84	1.675	-4.946	0.065	-0.007	17.78	32.769545	111.639814	1	24	32.769548	111.639865	0	275.46	1	0.036	-0.023	0.036	0	0	6.94E+218	300	150
20230809_1417160202	0	402498	-3.43664	0.05809	-0.00154	0.311758	9.7272024	0.828425	268.84	1.675	-4.946	0.065	-0.007	17.78	32.769545	111.639814	1	24	32.769548	111.639865	0	275.46	1	0.036	-0.023	0.036	0	0	6.94E+218	300	150
20230809_1417160215	0	402499	-3.36599	0.06275	0.00638	0.376933	9.7272644	0.828242	268.84	1.675	-4.946	0.065	-0.007	17.78	32.769545	111.639814	1	24	32.769548	111.639865	0	275.46	1	0.036	-0.023	0.036	0	0	6.94E+218	300	150
20230809_1417160223	0	402500	-3.2717	0.06979	0.00562	0.376953	9.7273455	0.766655	268.837	1.674	-5.118	0.069	-0.007	17.78	32.769545	111.639814	1	24	32.769548	111.639865	0	275.46	1	0.036	-0.023	0.036	0	0	6.94E+218	300	150
20230809_1417160233	0	402501	-3.17279	0.07415	0.00274	0.376958	9.6685715	0.889683	268.837	1.674	-5.118	0.069	-0.002	17.78	32.769545	111.639814	1	24	32.769548	111.639865	0	275.46	1	0.036	-0.023	0.036	0	0	6.94E+218	300	150
20230809_1417160245	0	402502	-3.08261	0.07559	-0.00416	0.311758	9.7272024	0.828425	268.837	1.674	-5.118	0.069	-0.002	17.78	32.769545	111.639814	1	24	32.769548	111.639865	0	275.46	1	0.036	-0.023	0.036	0	0	6.94E+218	300	150
20230809_1417160253	0	402503	-2.98926	0.0823	-0.01605	0.376933	9.7272644	0.828242	268.837	1.674	-5.118	0.069	-0.002	17.78	32.769545	111.639814	1	24	32.769548	111.639865	0	275.46	1	0.036	-0.023	0.036	0	0	6.94E+218	300	150
20230809_1417160265	0	402504	-2.93744	0.08429	-0.02185	0.311738	9.7271214	0.890011	268.837	1.674	-5.118	0.069	-0.002	17.78	32.769545	111.639814	1	24	32.769548	111.639865	0	275.46	1	0.036	-0.023	0.036	0	0	6.94E+218	300	150
20230809_1417160273	0	402505	-2.88	0.09287	-0.02682	0.376933	9.7272644	0.828242	268.833	1.673	-5.268	0.072	-0.002	17.78	32.769545	111.639814	1	24	32.769548	111.639865	0	275.46	1	0.036	-0.023	0.036	0	0	6.94E+218	300	150
20230809_1417160284	0	402506	-2.84208	0.09868	-0.03019	0.376913	9.7271833	0.889828	268.833	1.673	-5.268	0.072	-0.002	17.78	32.769545	111.639814	1	24	32.769548	111.639865	0	275.46	1	0.036	-0.023	0.036	0	0	6.94E+218	300	150
20230809_1417160292	0	402507	-2.78854	0.10442	-0.02764	0.311783	9.6685085	0.889866	268.833	1.673	-5.268	0.072	-0.002	17.78	32.769545	111.639814	1	24	32.769548	111.639865	0	275.46	1	0.036	-0.023	0.036	0	0	6.94E+218	300	150
20230809_1417160303	0	402508	-2.72814	0.11159	-0.03582	0.376913	9.7271833	0.889828	268.833	1.673	-5.268	0.072	-0.002	17.78	32.769545	111.639814	1	24	32.769548	111.639865	0	275.46	1	0.036	-0.023	0.036	0	0	6.94E+218	300	150
20230809_1417160315	0	402509	-2.64387	0.12061	-0.03625	0.376913	9.7271833	0.889828	268.833	1.673	-5.268	0.072	-0.002	17.78	32.769545	111.639814	1	24	32.769548	111.639865	0	275.46	1	0.036	-0.023	0.036	0	0	6.94E+218	300	150
20230809_1417160326	0	402510	-2.56072	0.12729	-0.05243	0.311738	9.7271214	0.890011	268.828	1.671	-5.404	0.075	-0.002	17.78	32.769545	111.639814	1	24	32.769548	111.639865	0	275.46	1	0.036	-0.023	0.036	0	0	6.94E+218	300	150
20230809_1417160334	0	402511	-2.47743	0.13425	-0.05609	0.376913	9.7271833	0.889828	268.828	1.671	-5.404	0.075	-0.002	17.78	32.769545	111.639814	1	24	32.769548	111.639865	0	275.46	1	0.036	-0.023	0.036	0	0	6.94E+218	300	150
20230809_1417160348	0	402512	-2.40661	0.13666	-0.06843	0.311783	9.6685085	0.889866	268.828	1.671	-5.404	0.075	-0.002	17.78	32.769545	111.639814	1	24	32.769548	111.639865	0	275.46	1	0.036	-0.023	0.036	0	0	6.94E+218	300	150
20230809_1417160353	0	402513	-2.32982	0.14075	-0.06693	0.376913	9.7271833	0.889828	268.828	1.671	-5.404	0.075	-0.002	17.78	32.769545	111.639814	1	24	32.769548	111.639865	0	275.46	1	0.036	-0.023	0.036	0	0	6.94E+218	300	150
20230809_1417160363	0	402514	-2.26114	0.14612	-0.07294	0.376913	9.7271833	0.889828	268.828	1.671	-5.404	0.075	-0.002	17.78	32.769545	111.639814	1	24	32.769548	111.639865	0	275.46	1	0.036	-0.023	0.036	0	0	6.94E+218	300	150
20230809_1417160374	0	402515	-2.19124	0.15332	-0.07902	0.311738	9.7271214	0.890011	268.821	1.666	-5.521	0.078	-0.002	17.78	32.769545	111.639814	1	24	32.769548	111.639865	0	275.46	1	0.036	-0.023	0.036	0	0	6.94E+218	300	150
20230809_1417160383	0	402516	-2.14496	0.16066	-0.08632	0.376893	9.7271032	0.951415	268.821	1.666	-5.521	0.078	-0.007	17.78	32.769545	111.639814	1	24	32.769548	111.639865	0	275.46	1	0.036	-0.023	0.036	0	0	6.94E+218	300	150
20230809_1417160398	0	402517	-2.09179	0.1658	-0.1035	0.311783	9.6685085	0.889866	268.821	1.666	-5.521	0.078	-0.007	17.78	32.769545	111.639814	1	24	32.769548	111.639865	0	275.46	1	0.036	-0.023	0.036	0	0	6.94E+218	300	150
20230809_1417160403	0	402518	-2.05438	0.17078	-0.10674	0.376893	9.7271032	0.951415	268.821	1.666	-5.521	0.078	-0.007	17.78	32.769545	111.639814	1	24	32.769548	111.639865	0	275.46	1	0.036	-0.023	0.036	0	0	6.94E+218	300	150
20230809_1417160417	0	402519	-1.97682	0.18274	-0.12317	0.311738	9.7271214	0.890011	268.821	1.666	-5.521	0.078	-0.007	17.78	32.769545	111.639814	1	24	32.769548	111.639865	0	275.46	1	0.036	-0.023	0.036	0	0	6.94E+218	300	150
20230809_1417160426	0	402520	-1.91683	0.18584	-0.12332	0.311718	9.7270403	0.951598	268.814	1.66	-5.623	0.075	-0.007	17.78	32.769545	111.639815	1	24	32.769548	111.639865	0	275.46	1	0.036	-0.023	0.036	0	0	6.94E+218	300	150
20230809_1417160435	0	402521	-1.8232	0.19642	-0.137	0.376938	9.6684904	0.95127	268.814	1.66	-5.623	0.075	-0.007	17.78	32.769545	111.639815	1	24	32.769548	111.639865	0	275.46	1	0.036	-0.023	0.036	0	0	6.94E+218	300	150
20230809_1417160449	0	402522	-1.75462	0.19988	-0.14005	0.311738	9.7271214	0.890011	268.814	1.66	-5.623	0.075	-0.007	17.78	32.769545	111.639815	1	24	32.769548	111.639865	0	275.46	1	0.036	-0.023	0.036	0	0	6.94E+218	300	150
20230809_1417160455	0	402523	-1.67194	0.20238	-0.14632	0.376893	9.7271032	0.951415	268.814	1.66	-5.623	0.075	-0.007	17.78	32.769545	111.639815	1	24	32.769548	111.639865	0	275.46	1	0.036	-0.023	0.036	0	0	6.94E+218	300	162
20230809_1417160465	0	402524	-1.59234	0.20519	-0.16308	0.311738	9.7271214	0.890011	268.814	1.66	-5.623	0.075	-0.007	17.78	32.769545	111.639815	1	24	32.769548	111.639865	0	275.46	1	0.036	-0.023	0.036	0	0	6.94E+218	300	162
20230809_1417160473	0	402525	-1.52012	0.20616	-0.16604	0.376893	9.7271032	0.951415	268.805	1.651	-5.707	0.079	-0.007	17.78	32.769545	111.639815	1	24	32.769548	111.639865	0	275.46	1	0.036	-0.023	0.036	0	0	6.94E+218	300	162
20230809_1417160484	0	402526	-1.44472	0.21167	-0.18352	0.311718	9.7270403	0.951598	268.805	1.651	-5.707	0.079	-0.007	17.78	32.769545	111.639815	1	24	32.769548	111.639865	0	275.46	1	0.036	-0.023	0.036	0	0	6.94E+218	300	162
20230809_1417160492	0	402527	-1.38554	0.21524	-0.18863	0.376938	9.6684904	0.95127	268.805	1.651	-5.707	0.079	-0.007	17.78	32.769545	111.639815	1	24	32.769548	111.639865	0	275.46	1	0.036	-0.023	0.036	0	0	6.94E+218	300	162
20230809_1417160504	0	402528	-1.32246	0.22244	-0.20397	0.311718	9.7270403	0.951598	268.805	1.651	-5.707	0.079	-0.007	17.78	32.769545	111.639815	1	24	32.769548	111.639865	0	275.46	1	0.036	-0.023	0.036	0	0	6.94E+218	300	162
20230809_1417160516	0	402529	-1.27062	0.22689	-0.20703	0.311718	9.7270403	0.951598	268.805	1.651	-5.707	0.079	-0.007	17.78	32.769545	111.639815	1	24	32.769548	111.639865	0	275.46	1	0.036	-0.023	0.036	0	0	6.94E+218	300	162
20230809_1417160527	0	402530	-1.20448	0.23132	-0.22364	0.376893	9.7271032	0.951415	268.795	1.64	-5.774	0.082	-0.007	17.78	32.769545	111.639815	1	24	32.769548	111.639865	0	275.46	1	0.036	-0.023	0.036	0	0	6.94E+218	300	162
20230809_1417160535	0	402531	-1.12435	0.23552	-0.23108	0.311718	9.7270403	0.951598	268.795	1.64	-5.774	0.082	-0.007	17.78	32.769545	111.639815	1	24	32.769548	111.639865	0	275.46	1	0.036	-0.023	0.036	0	0	6.94E+218	300	162
20230809_1417160550	0	402532	-1.03782	0.23692	-0.24605	0.376893	9.7271032	0.951415	268.795	1.64	-5.774	0.082	-0.004	17.78	32.769545	111.639815	1	24	32.769548	111.639865	0	275.46	1	0.036	-0.023	0.036	0	0	6.94E+218	300	162
20230809_1417160554	0	402533	-0.92795	0.24179	-0.24936	0.311763	9.6684284	0.951452	268.795	1.64	-5.774	0.082	-0.004	17.78	32.769545	111.639815	1	24	32.769548	111.639865	0	275.46	1	0.036	-0.023	0.036	0	0	6.94E+218	300	162
20230809_1417160562	0	402534	-0.84458	0.2418	-0.26138	0.311718	9.7270403	0.951598	268.795	1.64	-5.774	0.082	-0.004	17.78	32.769545	111.639815	1	24	32.769548	111.639865	0	275.46	1	0.036	-0.023	0.036	0	0	6.94E+218	300	162
20230809_1417160573	0	402535	-0.75151	0.24276	-0.2649	0.376893	9.7271032	0.951415	268.785	1.626	-5.821	0.085	-0.004	17.78	32.769545	111.639815	1	24	32.769548	111.639865	0	275.46	1	0.036	-0.023	0.036	0	0	6.94E+218	300	162
20230809_1417160583	0	402536	-0.69094	0.2421	-0.27823	0.311718	9.7270403	0.951598	268.785	1.626	-5.821	0.085	-0.004	17.78	32.769545	111.639815	1	24	32.769548	111.639865	0	275.46	1	0.036	-0.023	0.036	0	0	6.94E+218	300	162
20230809_1417160592	0	402537	-0.59779	0.24604	-0.28343	0.376893	9.7271032	0.951415	268.785	1.626	-5.821	0.085	-0.004	17.78	32.769545	111.639815	1	24	32.769548	111.639865	0	275.46	1	0.049	-0.004	0.003	0	0	6.94E+218	300	162
20230809_1417160607	0	402538	-0.55094	0.24395	-0.29838	0.311698	9.7269592	1.013184	268.785	1.626	-5.821	0.085	-0.004	17.81	32.769545	111.639815	1	24	32.769548	111.639865	0	275.46	1	0.049	-0.004	0.003	0	0	6.94E+218	300	174
20230809_1417160617	0	402539	-0.46657	0.24845	-0.30813	0.311718	9.7270403	0.951598	268.785	1.626	-5.821	0.085	-0.004	17.81	32.769545	111.639815	1	24	32.769548	111.639865	0	275.46	1	0.049	-0.004	0.003	0	0	6.94E+218	300	174
20230809_1417160626	0	402540	-0.41013	0.25031	-0.32373	0.376938	9.6684904	0.95127	268.774	1.61	-5.848	0.052	-0.004	17.81	32.769545	111.639815	1	24	32.769548	111.639865	0	275.46	1	0.049	-0.004	0.003	0	0	6.94E+218	300	174
20230809_1417160639	0	402541	-0.32377	0.25428	-0.32482	0.311698	9.7269592	1.013184	268.774	1.61	-5.848	0.052	-0.004	17.81	32.769545	111.639815	1	24	32.769548	111.639865	0	275.46	1	0.049	-0.004	0.003	0	0	6.94E+218	300	174
20230809_1417160649	0	402542	-0.23905	0.25688	-0.33842	0.311718	9.7270403	0.951598	268.774	1.61	-5.848	0.052	-0.004	17.81	32.769545	111.639815	1	24	32.769548	111.639865	0	275.46	1	0.049	-0.004	0.003	0	0	6.94E+218	300	174
20230809_1417160653	0	402543	-0.14617	0.25605	-0.33864	0.376893	9.7271032	0.951415	268.774	1.61	-5.848	0.052	-0.004	17.81	32.769545	111.639815	1	24	32.769548	111.639865	0	275.46	1	0.049	-0.004	0.003	0	0	6.94E+218	300	174
20230809_1417160665	0	402544	-0.04902	0.25484	-0.34868	0.311718	9.7270403	0.951598	268.774	1.61	-5.848	0.052	-0.004	17.81	32.769545	111.639815	1	24	32.769548	111.639865	0	275.46	1	0.049	-0.004	0.003	0	0	6.94E+218	300	174
20230809_1417160672	0	402545	0.04158	0.25277	-0.35272	0.311718	9.7270403	0.951598	268.763	1.592	-5.856	0.055	-0.004	17.81	32.769545	111.639815	1	24	32.769548	111.639865	0	275.46	1	0.049	-0.004	0.003	0	0	6.94E+218	300	174
20230809_1417160685	0	402546	0.1356	0.2502	-0.36788	0.376893	9.7271032	0.951415	268.763	1.592	-5.856	0.055	-0.004	17.81	32.769545	111.639815	1	24	32.769548	111.639865	0	275.46	1	0.049	-0.004	0.003	0	0	6.94E+218	300	174
20230809_1417160693	0	402547	0.20752	0.24777	-0.37647	0.311718	9.7270403	0.951598	268.763	1.592	-5.856	0.055	0.006	17.81	32.769545	111.639815	1	24	32.769548	111.639865	0	275.46	1	0.049	-0.004	0.003	0	0	6.94E+218	300	174
20230809_1417160703	0	402548	0.29254	0.24579	-0.38735	0.311718	9.7270403	0.951598	268.763	1.592	-5.856	0.055	0.006	17.81	32.769545	111.639815	1	24	32.769548	111.639865	0	275.46	1	0.049	-0.004	0.003	0	0	6.94E+218	300	174
20230809_1417160714	0	402549	0.35606	0.24427	-0.38432	0.311743	9.6683474	1.013039	268.763	1.592	-5.856	0.055	0.006	17.81	32.769545	111.639815	1	24	32.769548	111.639865	0	275.46	1	0.049	-0.004	0.003	0	0	6.94E+218	300	174
20230809_1417160726	0	402550	0.44844	0.24568	-0.39085	0.376893	9.7271032	0.951415	268.753	1.571	-5.841	0.058	0.006	17.81	32.769545	111.639815	1	24	32.769548	111.639865	0	275.46	1	0.049	-0.004	0.003	0	0	6.94E+218	300	174
20230809_1417160733	0	402551	0.50717	0.24592	-0.39321	0.311718	9.7270403	0.951598	268.753	1.571	-5.841	0.058	0.006	17.81	32.769545	111.639815	1	24	32.769548	111.639865	0	275.46	1	0.049	-0.004	0.003	0	0	6.94E+218	300	174
20230809_1417160745	0	402552	0.60396	0.2447	-0.39711	0.311698	9.7269592	1.013184	268.753	1.571	-5.841	0.058	0.006	17.81	32.769545	111.639815	1	24	32.769548	111.639865	0	275.46	1	0.049	-0.004	0.003	0	0	6.94E+218	300	174
20230809_1417160754	0	402553	0.6708	0.24083	-0.41126	0.311718	9.7270403	0.951598	268.753	1.571	-5.841	0.058	0.006	17.81	32.769545	111.639815	1	24	32.769548	111.639865	0	275.46	1	0.049	-0.004	0.003	0	0	6.94E+218	300	174
20230809_1417160764	0	402554	0.7811	0.2395	-0.41915	0.376893	9.7271032	0.951415	268.753	1.571	-5.841	0.058	0.006	17.81	32.769545	111.639815	1	24	32.769548	111.639865	0	275.46	1	0.049	-0.004	0.003	0	0	6.94E+218	300	174
20230809_1417160772	0	402555	0.87013	0.23355	-0.42699	0.311718	9.7270403	0.951598	268.743	1.549	-5.807	0.061	0.006	17.81	32.769545	111.639815	1	24	32.769548	111.639865	0	275.46	1	0.049	-0.004	0.003	0	0	6.94E+218	300	174
20230809_1417160783	0	402556	0.98148	0.2299	-0.42109	0.311763	9.6684284	0.951452	268.743	1.549	-5.807	0.061	0.006	17.81	32.769545	111.639815	1	24	32.769548	111.639865	0	275.46	1	0.049	-0.004	0.003	0	0	6.94E+218	300	174
20230809_1417160792	0	402557	1.06341	0.22279	-0.42405	0.311718	9.7270403	0.951598	268.743	1.549	-5.807	0.061	0.006	17.81	32.769545	111.639815	1	24	32.769548	111.639865	0	275.46	1	0.049	-0.004	0.003	0	0	6.94E+218	300	174
20230809_1417160806	0	402558	1.14606	0.21771	-0.42398	0.376893	9.7271032	0.951415	268.743	1.549	-5.807	0.061	0.006	17.81	32.769545	111.639815	1	24	32.769548	111.639865	0	275.46	1	0.049	-0.004	0.003	0	0	6.94E+218	300	174
20230809_1417160814	0	402559	1.22393	0.21364	-0.42814	0.311718	9.7270403	0.951598	268.743	1.549	-5.807	0.061	0.006	17.81	32.769545	111.639815	1	24	32.769548	111.639865	0	275.46	1	0.049	-0.004	0.003	0	0	6.94E+218	300	174
20230809_1417160826	0	402560	1.29938	0.20965	-0.43084	0.311718	9.7270403	0.951598	268.734	1.527	-5.75	0.064	0.006	17.81	32.769545	111.639815	1	24	32.769548	111.639865	0	275.46	1	0.049	-0.004	0.003	0	0	6.94E+218	300	174
20230809_1417160833	0	402561	1.37526	0.20543	-0.43184	0.311763	9.6684284	0.951452	268.734	1.527	-5.75	0.064	0.006	17.81	32.769545	111.639815	1	24	32.769548	111.639865	0	275.46	1	0.049	-0.004	0.003	0	0	6.94E+218	300	174
20230809_1417160846	0	402562	1.45475	0.20227	-0.40754	0.311718	9.7270403	0.951598	268.734	1.527	-5.75	0.064	0.006	17.81	32.769545	111.639815	1	24	32.769548	111.639865	0	275.46	1	0.049	-0.004	0.003	0	0	6.94E+218	300	174
20230809_1417160856	0	402563	1.54711	0.19998	-0.41213	0.376893	9.7271032	0.951415	268.734	1.527	-5.75	0.064	0.006	17.81	32.769545	111.639815	1	24	32.769548	111.639865	0	275.46	1	0.049	-0.004	0.003	0	0	6.94E+218	300	174
20230809_1417160863	0	402564	1.62461	0.19324	-0.42078	0.311718	9.7270403	0.951598	268.734	1.527	-5.75	0.064	0.006	17.81	32.769545	111.639815	1	24	32.769548	111.639865	0	275.46	1	0.049	-0.004	0.003	0	0	6.94E+218	300	174
20230809_1417160873	0	402565	1.71406	0.18562	-0.42728	0.311763	9.6684284	0.951452	268.727	1.505	-5.674	0.067	0.006	17.81	32.769545	111.639815	1	24	32.769548	111.639865	0	275.46	1	0.049	-0.004	0.003	0	0	6.94E+218	300	174
20230809_1417160883	0	402566	1.80416	0.17662	-0.4089	0.311738	9.7271214	0.890011	268.727	1.505	-5.674	0.067	0.006	17.81	32.769545	111.639815	1	24	32.769548	111.639865	0	275.46	1	0.049	-0.004	0.003	0	0	6.94E+218	300	174
20230809_1417160892	0	402567	1.90832	0.17008	-0.42472	0.376893	9.7271032	0.951415	268.727	1.505	-5.674	0.067	0.006	17.81	32.769545	111.639815	1	24	32.769548	111.639865	0	275.46	1	0.049	-0.004	0.003	0	0	6.94E+218	300	174
20230809_1417160903	0	402568	1.97636	0.15725	-0.42445	0.311738	9.7271214	0.890011	268.727	1.505	-5.674	0.067	0.006	17.81	32.769545	111.639815	1	24	32.769548	111.639865	0	275.46	1	0.049	-0.004	0.003	0	0	6.94E+218	300	174
20230809_1417160914	0	402569	2.06463	0.14974	-0.40456	0.311763	9.6684284	0.951452	268.727	1.505	-5.674	0.067	0.006	17.81	32.769545	111.639815	1	24	32.769548	111.639865	0	275.46	1	0.049	-0.004	0.003	0	0	6.94E+218	300	174
20230809_1417160926	0	402570	2.12526	0.14176	-0.39553	0.311738	9.7271214	0.890011	268.721	1.484	-5.575	0.071	0.006	17.81	32.769545	111.639815	1	24	32.769548	111.639865	0	275.46	1	0.049	-0.004	0.003	0	0	6.94E+218	300	174
20230809_1417160942	0	402571	2.21434	0.13646	-0.40283	0.376893	9.7271032	0.951415	268.721	1.484	-5.575	0.071	0.006	17.81	32.769545	111.639815	1	24	32.769548	111.639865	0	275.46	1	0.049	-0.004	0.003	0	0	6.94E+218	300	174
20230809_1417160948	0	402572	2.26197	0.12745	-0.403	0.311718	9.7270403	0.951598	268.721	1.484	-5.575	0.071	0.006	17.81	32.769545	111.639815	1	24	32.769548	111.639865	0	275.46	1	0.049	-0.004	0.003	0	0	6.94E+218	300	174
20230809_1417160958	0	402573	2.34102	0.11987	-0.38487	0.311738	9.7271214	0.890011	268.721	1.484	-5.575	0.071	0.006	17.81	32.769545	111.639815	1	24	32.769548	111.639865	0	275.46	1	0.049	-0.004	0.003	0	0	6.94E+218	300	174
20230809_1417160964	0	402574	2.4082	0.11299	-0.3854	0.311783	9.6685085	0.889866	268.721	1.484	-5.575	0.071	0.006	17.81	32.769545	111.639815	1	24	32.769548	111.639865	0	275.46	1	0.049	-0.004	0.003	0	0	6.94E+218	300	174
20230809_1417160973	0	402575	2.49517	0.10539	-0.39278	0.376913	9.7271833	0.889828	268.717	1.463	-5.458	0.075	0.006	17.81	32.769545	111.639815	1	24	32.769548	111.639865	0	275.46	1	0.049	-0.004	0.003	0	0	6.94E+218	300	174
20230809_1417160983	0	402576	2.55686	0.09278	-0.38462	0.311738	9.7271214	0.890011	268.717	1.463	-5.458	0.075	0.006	17.81	32.769545	111.639815	1	24	32.769548	111.639865	0	275.46	1	0.049	-0.004	0.003	0	0	6.94E+218	300	174
20230809_1417160996	0	402577	2.63486	0.0816	-0.37084	0.311738	9.7271214	0.890011	268.717	1.463	-5.458	0.075	0.006	17.81	32.769545	111.639815	1	24	32.769548	111.639865	0	275.46	1	0.049	-0.004	0.003	0	0	6.94E+218	300	174
20230809_1417170006	0	402578	2.70846	0.06963	-0.35841	0.311738	9.7271214	0.890011	268.717	1.463	-5.458	0.075	0.006	17.81	32.769545	111.639815	1	24	32.769548	111.639865	0	275.46	1	0.049	-0.004	0.003	0	0	6.94E+218	300	174
20230809_1417170016	0	402579	2.78551	0.05956	-0.35967	0.376958	9.6685715	0.889683	268.717	1.463	-5.458	0.075	0.014	17.81	32.769545	111.639815	1	24	32.769548	111.639865	0	275.46	1	0.049	-0.004	0.003	0	0	6.94E+218	300	174
20230809_1417170026	0	402580	2.84424	0.05006	-0.34163	0.311738	9.7271214	0.890011	268.715	1.445	-5.323	0.079	0.014	17.81	32.769545	111.639815	1	24	32.769548	111.639865	0	275.46	1	0.049	-0.004	0.003	0	0	6.94E+218	300	174
20230809_1417170036	0	402581	2.89422	0.03787	-0.33798	0.311738	9.7271214	0.890011	268.715	1.445	-5.323	0.079	0.014	17.81	32.769545	111.639815	1	24	32.769548	111.639865	0	275.46	1	0.049	-0.004	0.003	0	0	6.94E+218	300	174
20230809_1417170055	0	402582	2.94506	0.0267	-0.34206	0.311738	9.7271214	0.890011	268.715	1.445	-5.323	0.079	0.014	17.81	32.769545	111.639815	1	24	32.769548	111.639865	0	275.46	1	0.049	-0.004	0.003	0	0	6.94E+218	300	187
20230809_1417170057	0	402583	2.99805	0.0178	-0.34183	0.311758	9.7272024	0.828425	268.715	1.445	-5.323	0.079	0.014	17.81	32.769545	111.639815	1	24	32.769548	111.639865	0	275.46	1	0.049	-0.004	0.003	0	0	6.94E+218	300	187
20230809_1417170064	0	402584	3.05799	0.01089	-0.31839	0.376913	9.7271833	0.889828	268.715	1.445	-5.323	0.079	0.014	17.81	32.769545	111.639815	1	24	32.769548	111.639865	0	275.46	1	0.049	-0.004	0.003	0	0	6.94E+218	300	187
20230809_1417170072	0	402585	3.1146	-0.00124	-0.3159	0.311758	9.7272024	0.828425	268.716	1.428	-5.172	0.083	0.014	17.81	32.769545	111.639815	1	24	32.769548	111.639865	0	275.46	1	0.049	-0.004	0.003	0	0	6.94E+218	300	187
20230809_1417170082	0	402586	3.17919	-0.01065	-0.30096	0.311738	9.7271214	0.890011	268.716	1.428	-5.172	0.083	0.014	17.81	32.769545	111.639815	1	24	32.769548	111.639865	0	275.46	1	0.049	-0.004	0.003	0	0	6.94E+218	300	187
20230809_1417170092	0	402587	3.24095	-0.02074	-0.29561	0.311758	9.7272024	0.828425	268.716	1.428	-5.172	0.083	0.014	17.81	32.769545	111.639815	1	24	32.769548	111.639865	0	275.46	1	0.049	-0.004	0.003	0	0	6.94E+218	300	187
20230809_1417170102	0	402588	3.29144	-0.03599	-0.27459	0.376933	9.7272644	0.828242	268.716	1.428	-5.172	0.083	0.014	17.81	32.769545	111.639815	1	24	32.769548	111.639865	0	275.46	1	0.049	-0.004	0.003	0	0	6.94E+218	300	187
20230809_1417170115	0	402589	3.35654	-0.04752	-0.28449	0.311758	9.7272024	0.828425	268.716	1.428	-5.172	0.083	0.014	17.81	32.769545	111.639815	1	24	32.769548	111.639865	0	275.46	1	0.049	-0.004	0.003	0	0	6.94E+218	300	187
20230809_1417170126	0	402590	3.40332	-0.06216	-0.28098	0.311758	9.7272024	0.828425	268.719	1.413	-5.008	0.087	0.014	17.81	32.769545	111.639815	1	24	32.769548	111.639865	0	275.46	1	0.049	-0.004	0.003	0	0	6.94E+218	300	187
20230809_1417170133	0	402591	3.45419	-0.07248	-0.26834	0.311758	9.7272024	0.828425	268.719	1.413	-5.008	0.087	0.014	17.81	32.769545	111.639815	1	24	32.769548	111.639865	0	275.46	1	0.049	-0.004	0.003	0	0	6.94E+218	300	187
20230809_1417170145	0	402592	3.49665	-0.08338	-0.25703	0.376887	9.7858763	0.828387	268.719	1.413	-5.008	0.087	0.014	17.81	32.769545	111.639815	1	24	32.769548	111.639865	0	275.46	1	0.049	-0.004	0.003	0	0	6.94E+218	300	187
20230809_1417170153	0	402593	3.53447	-0.09439	-0.24465	0.311758	9.7272024	0.828425	268.719	1.413	-5.008	0.087	0.014	17.81	32.769545	111.639815	1	24	32.769548	111.639865	0	275.46	1	0.049	-0.004	0.003	0	0	6.94E+218	300	187
20230809_1417170167	0	402594	3.57342	-0.10277	-0.23843	0.311758	9.7272024	0.828425	268.719	1.413	-5.008	0.087	0.014	17.81	32.769545	111.639815	1	24	32.769548	111.639865	0	275.46	1	0.049	-0.004	0.003	0	0	6.94E+218	300	187
20230809_1417170175	0	402595	3.61897	-0.11314	-0.2163	0.376953	9.7273455	0.766655	268.725	1.402	-4.831	0.092	0.014	17.81	32.769545	111.639815	1	24	32.769548	111.639865	0	275.46	1	0.049	-0.004	0.003	0	0	6.94E+218	300	187
20230809_1417170190	0	402596	3.65953	-0.12359	-0.21971	0.311758	9.7272024	0.828425	268.725	1.402	-4.831	0.092	0.014	17.81	32.769545	111.639815	1	24	32.769548	111.639865	0	275.46	1	0.049	-0.004	0.003	0	0	6.94E+218	300	187
20230809_1417170193	0	402597	3.70317	-0.13391	-0.21093	0.311732	9.7858944	0.766983	268.725	1.402	-4.831	0.092	0.014	17.81	32.769545	111.639815	1	24	32.769548	111.639865	0	275.46	1	0.049	-0.004	0.003	0	0	6.94E+218	300	187
20230809_1417170202	0	402598	3.73784	-0.14912	-0.2111	0.311758	9.7272024	0.828425	268.725	1.402	-4.831	0.092	0.007	17.81	32.769545	111.639815	1	24	32.769548	111.639865	0	275.46	1	0.049	-0.004	0.003	0	0	6.94E+218	300	187
20230809_1417170215	0	402599	3.78324	-0.1592	-0.19114	0.376953	9.7273455	0.766655	268.725	1.402	-4.831	0.092	0.007	17.81	32.769545	111.639815	1	24	32.769548	111.639865	0	275.46	1	0.049	-0.004	0.003	0	0	6.94E+218	300	187
20230809_1417170235	0	402600	3.82523	-0.1704	-0.1897	0.311732	9.7858944	0.766983	268.733	1.392	-4.643	0.096	0.007	17.81	32.769545	111.639815	1	24	32.769548	111.639865	0	275.46	1	0.049	-0.004	0.003	0	0	6.94E+218	300	187
20230809_1417170236	0	402601	3.86081	-0.18207	-0.17022	0.311778	9.7272816	0.766838	268.733	1.392	-4.643	0.096	0.007	17.81	32.769545	111.639815	1	24	32.769548	111.639865	0	275.46	1	0.049	-0.004	0.003	0	0	6.94E+218	300	187
20230809_1417170242	0	402602	3.90292	-0.19123	-0.16287	0.376953	9.7273455	0.766655	268.733	1.392	-4.643	0.096	0.007	17.81	32.769545	111.639815	1	24	32.769548	111.639865	0	275.46	1	0.049	-0.004	0.003	0	0	6.94E+218	300	187
20230809_1417170253	0	402603	3.92831	-0.19939	-0.15001	0.311732	9.7858944	0.766983	268.733	1.392	-4.643	0.096	0.007	17.81	32.769545	111.639815	1	24	32.769548	111.639865	0	275.46	1	0.049	-0.004	0.003	0	0	6.94E+218	300	187
20230809_1417170266	0	402604	3.94789	-0.20955	-0.15201	0.311778	9.7272816	0.766838	268.733	1.392	-4.643	0.096	0.007	17.81	32.769545	111.639815	1	24	32.769548	111.639865	0	275.46	1	0.049	-0.004	0.003	0	0	6.94E+218	300	187
20230809_1417170273	0	402605	3.96629	-0.21776	-0.1373	0.311732	9.7858944	0.766983	268.744	1.385	-4.447	0.101	0.007	17.81	32.769545	111.639815	1	24	32.769548	111.639865	0	275.46	1	0.049	-0.004	0.003	0	0	6.94E+218	300	187
20230809_1417170283	0	402606	3.98601	-0.22797	-0.1315	0.376927	9.7860384	0.705214	268.744	1.385	-4.447	0.101	0.007	17.81	32.769545	111.639815	1	24	32.769548	111.639865	0	275.46	1	0.049	-0.004	0.003	0	0	6.94E+218	300	187
20230809_1417170293	0	402607	4.02109	-0.23366	-0.12013	0.311778	9.7272816	0.766838	268.744	1.385	-4.447	0.101	0.007	17.81	32.769545	111.639815	1	24	32.769548	111.639865	0	275.46	1	0.049	-0.004	0.003	0	0	6.94E+218	300	187
20230809_1417170304	0	402608	4.04671	-0.24451	-0.11666	0.311752	9.7859755	0.705397	268.744	1.385	-4.447	0.101	0.007	17.81	32.769545	111.639815	1	24	32.769548	111.639865	0	275.46	1	0.049	-0.004	0.003	0	0	6.94E+218	300	187
20230809_1417170316	0	402609	4.0888	-0.24962	-0.09811	0.376953	9.7273455	0.766655	268.744	1.385	-4.447	0.101	0.007	17.81	32.769545	111.639815	1	24	32.769548	111.639865	0	275.46	1	0.049	-0.004	0.003	0	0	6.94E+218	300	187
20230809_1417170326	0	402610	4.10631	-0.25967	-0.0942	0.311752	9.7859755	0.705397	268.757	1.38	-4.244	0.106	0.007	17.81	32.769545	111.639815	1	24	32.769548	111.639865	0	275.46	1	0.049	-0.004	0.003	0	0	6.94E+218	300	187
20230809_1417170335	0	402611	4.13591	-0.2681	-0.08419	0.311752	9.7859755	0.705397	268.757	1.38	-4.244	0.106	0.007	17.81	32.769545	111.639815	1	24	32.769548	111.639865	0	275.46	1	0.049	-0.004	0.003	0	0	6.94E+218	300	187
20230809_1417170346	0	402612	4.15043	-0.27467	-0.08208	0.376927	9.7860384	0.705214	268.757	1.38	-4.244	0.106	0.007	17.81	32.769545	111.639815	1	24	32.769548	111.639865	0	275.46	1	0.049	-0.004	0.003	0	0	6.94E+218	300	187
20230809_1417170353	0	402613	4.1631	-0.28441	-0.06616	0.311752	9.7859755	0.705397	268.757	1.38	-4.244	0.106	0.007	17.81	32.769545	111.639815	1	24	32.769548	111.639865	0	275.46	1	0.049	-0.004	0.003	0	0	6.94E+218	300	187
20230809_1417170365	0	402614	4.17217	-0.29245	-0.06492	0.311797	9.7273626	0.705251	268.757	1.38	-4.244	0.106	0.01	17.81	32.769545	111.639815	1	24	32.769548	111.639865	0	275.46	1	0.049	-0.004	0.003	0	0	6.94E+218	300	187
20230809_1417170373	0	402615	4.18315	-0.29521	-0.05401	0.376927	9.7860384	0.705214	268.771	1.377	-4.036	0.111	0.01	17.81	32.769545	111.639815	1	24	32.769548	111.639865	0	275.46	1	0.049	-0.004	0.003	0	0	6.94E+218	300	187
20230809_1417170385	0	402616	4.19044	-0.29911	-0.04344	0.311752	9.7859755	0.705397	268.771	1.377	-4.036	0.111	0.01	17.81	32.769545	111.639815	1	24	32.769548	111.639865	0	275.46	1	0.049	-0.004	0.003	0	0	6.94E+218	300	187
20230809_1417170393	0	402617	4.19614	-0.30416	-0.03365	0.311772	9.7860556	0.64381	268.771	1.377	-4.036	0.111	0.01	17.81	32.769545	111.639815	1	24	32.769548	111.639865	0	275.46	1	0.049	-0.004	0.003	0	0	6.94E+218	300	187
20230809_1417170406	0	402618	4.19909	-0.30926	-0.03018	0.376927	9.7860384	0.705214	268.771	1.377	-4.036	0.111	0.01	17.81	32.769545	111.639815	1	24	32.769548	111.639865	0	275.46	1	0.049	-0.004	0.003	0	0	6.94E+218	300	187
20230809_1417170419	0	402619	4.213	-0.31449	-0.0238	0.311772	9.7860556	0.64381	268.771	1.377	-4.036	0.111	0.01	17.81	32.769545	111.639815	1	24	32.769548	111.639865	0	275.46	1	0.049	-0.004	0.003	0	0	6.94E+218	300	187
20230809_1417170427	0	402620	4.20327	-0.32162	-0.01443	0.311772	9.7860556	0.64381	268.788	1.377	-3.826	0.109	0.01	17.81	32.769545	111.639816	1	24	32.769548	111.639865	0	275.46	1	0.049	-0.004	0.003	0	0	6.94E+218	300	187
20230809_1417170435	0	402621	4.22217	-0.32511	-0.00565	0.311726	9.8446684	0.643956	268.788	1.377	-3.826	0.109	0.01	17.81	32.769545	111.639816	1	24	32.769548	111.639865	0	275.46	1	0.049	-0.004	0.003	0	0	6.94E+218	300	187
20230809_1417170447	0	402622	4.20412	-0.33035	-0.00017	0.376947	9.7861176	0.643627	268.788	1.377	-3.826	0.109	0.01	17.81	32.769545	111.639816	1	24	32.769548	111.639865	0	275.46	1	0.049	-0.004	0.003	0	0	6.94E+218	300	187
20230809_1417170454	0	402623	4.21915	-0.33363	0.01401	0.311772	9.7860556	0.64381	268.788	1.377	-3.826	0.109	0.01	17.81	32.769545	111.639816	1	24	32.769548	111.639865	0	275.46	1	0.049	-0.004	0.003	0	0	6.94E+218	300	187
20230809_1417170463	0	402624	4.20143	-0.33835	0.02198	0.311772	9.7860556	0.64381	268.788	1.377	-3.826	0.109	0.01	17.81	32.769545	111.639816	1	24	32.769548	111.639865	0	275.46	1	0.049	-0.004	0.003	0	0	6.94E+218	300	187
20230809_1417170473	0	402625	4.19752	-0.34045	0.03188	0.376947	9.7861176	0.643627	268.804	1.378	-3.615	0.114	0.01	17.81	32.769545	111.639816	1	24	32.769548	111.639865	0	275.46	1	0.049	-0.004	0.003	0	0	6.94E+218	300	187
20230809_1417170482	0	402626	4.17112	-0.34235	0.03448	0.311726	9.8446684	0.643956	268.804	1.378	-3.615	0.114	0.01	17.81	32.769545	111.639816	1	24	32.769548	111.639865	0	275.46	1	0.049	-0.004	0.003	0	0	6.94E+218	300	187
20230809_1417170493	0	402627	4.15423	-0.34545	0.04512	0.311792	9.7861366	0.582224	268.804	1.378	-3.615	0.114	0.01	17.81	32.769545	111.639816	1	24	32.769548	111.639865	0	275.46	1	0.049	-0.004	0.003	0	0	6.94E+218	300	187
20230809_1417170504	0	402628	4.12814	-0.34752	0.0494	0.311772	9.7860556	0.64381	268.804	1.378	-3.615	0.114	0.01	17.81	32.769545	111.639816	1	24	32.769548	111.639865	0	275.46	1	0.049	-0.004	0.003	0	0	6.94E+218	300	187
20230809_1417170514	0	402629	4.11294	-0.34949	0.05528	0.376921	9.8448114	0.582186	268.804	1.378	-3.615	0.114	0.01	17.81	32.769545	111.639816	1	24	32.769548	111.639865	0	275.46	1	0.049	-0.004	0.003	0	0	6.94E+218	300	187
20230809_1417170526	0	402630	4.09231	-0.35086	0.06879	0.311792	9.7861366	0.582224	268.822	1.382	-3.408	0.119	0.01	17.81	32.769545	111.639815	1	24	32.769548	111.639865	0	275.46	1	0.049	-0.004	0.003	0	0	6.94E+218	300	187
20230809_1417170534	0	402631	4.08709	-0.3513	0.07517	0.311726	9.8446684	0.643956	268.822	1.382	-3.408	0.119	0.01	17.81	32.769545	111.639815	1	24	32.769548	111.639865	0	275.46	1	0.049	-0.004	0.003	0	0	6.94E+218	300	187
20230809_1417170548	0	402632	4.0644	-0.35348	0.08579	0.311812	9.7862167	0.520637	268.822	1.382	-3.408	0.119	0.01	17.81	32.769545	111.639815	1	24	32.769548	111.639865	0	275.46	1	0.049	-0.004	0.003	0	0	6.94E+218	300	187
20230809_1417170554	0	402633	4.04477	-0.35444	0.09124	0.311726	9.8446684	0.643956	268.822	1.382	-3.408	0.119	0.01	17.81	32.769545	111.639815	1	24	32.769548	111.639865	0	275.46	1	0.049	-0.004	0.003	0	0	6.94E+218	300	187
20230809_1417170566	0	402634	4.02368	-0.35664	0.10258	0.376987	9.7862797	0.520454	268.822	1.382	-3.408	0.119	0.01	17.81	32.769545	111.639815	1	24	32.769548	111.639865	0	275.46	1	0.049	-0.004	0.003	0	0	6.94E+218	300	187
20230809_1417170574	0	402635	4.00197	-0.35801	0.10657	0.311746	9.8447495	0.582369	268.839	1.387	-3.205	0.123	0.01	17.81	32.769545	111.639815	1	24	32.769548	111.639865	0	275.46	1	0.049	-0.004	0.003	0	0	6.94E+218	300	187
20230809_1417170583	0	402636	3.97944	-0.35599	0.11865	0.311746	9.8447495	0.582369	268.839	1.387	-3.205	0.123	0.01	17.81	32.769545	111.639815	1	24	32.769548	111.639865	0	275.46	1	0.113	0.031	-0.032	0	0	6.94E+218	300	187
20230809_1417170600	0	402637	3.94785	-0.35604	0.12064	0.311812	9.7862167	0.520637	268.839	1.387	-3.205	0.123	0.01	17.94	32.769545	111.639815	1	24	32.769548	111.639865	0	275.46	1	0.113	0.031	-0.032	0	0	6.94E+218	300	200
20230809_1417170604	0	402638	3.92706	-0.35102	0.13667	0.311746	9.8447495	0.582369	268.839	1.387	-3.205	0.123	0.01	17.94	32.769545	111.639815	1	24	32.769548	111.639865	0	275.46	1	0.113	0.031	-0.032	0	0	6.94E+218	300	200
20230809_1417170619	0	402639	3.89645	-0.35137	0.13345	0.311746	9.8447495	0.582369	268.839	1.387	-3.205	0.123	0.01	17.94	32.769545	111.639815	1	24	32.769548	111.639865	0	275.46	1	0.113	0.031	-0.032	0	0	6.94E+218	300	200
20230809_1417170627	0	402640	3.87314	-0.34954	0.15242	0.311812	9.7862167	0.520637	268.857	1.394	-3.008	0.117	0.01	17.94	32.769545	111.639815	1	24	32.769548	111.639865	0	275.46	1	0.113	0.031	-0.032	0	0	6.94E+218	300	200
20230809_1417170635	0	402641	3.84845	-0.34688	0.15234	0.376941	9.8448915	0.5206	268.857	1.394	-3.008	0.117	0.01	17.94	32.769545	111.639815	1	24	32.769548	111.639865	0	275.46	1	0.113	0.031	-0.032	0	0	6.94E+218	300	200
20230809_1417170648	0	402642	3.84316	-0.34535	0.165	0.311766	9.8448286	0.520783	268.857	1.394	-3.008	0.117	0.01	17.94	32.769545	111.639815	1	24	32.769548	111.639865	0	275.46	1	0.113	0.031	-0.032	0	0	6.94E+218	300	200
20230809_1417170652	0	402643	3.81269	-0.34209	0.17244	0.311766	9.8448286	0.520783	268.857	1.394	-3.008	0.117	0.01	17.94	32.769545	111.639815	1	24	32.769548	111.639865	0	275.46	1	0.113	0.031	-0.032	0	0	6.94E+218	300	200
20230809_1417170662	0	402644	3.80135	-0.34202	0.17868	0.311766	9.8448286	0.520783	268.857	1.394	-3.008	0.117	0.01	17.94	32.769545	111.639815	1	24	32.769548	111.639865	0	275.46	1	0.113	0.031	-0.032	0	0	6.94E+218	300	200
20230809_1417170672	0	402645	3.76096	-0.34017	0.19201	0.311766	9.8448286	0.520783	268.874	1.404	-2.817	0.121	0.01	17.94	32.769545	111.639815	1	24	32.769548	111.639865	0	275.46	1	0.113	0.031	-0.032	0	0	6.94E+218	300	200
20230809_1417170685	0	402646	3.75184	-0.33558	0.19179	0.311812	9.7862167	0.520637	268.874	1.404	-2.817	0.121	0.012	17.94	32.769545	111.639815	1	24	32.769548	111.639865	0	275.46	1	0.113	0.031	-0.032	0	0	6.94E+218	300	200
20230809_1417170692	0	402647	3.71136	-0.33358	0.20622	0.311786	9.8449097	0.459196	268.874	1.404	-2.817	0.121	0.012	17.94	32.769545	111.639815	1	24	32.769548	111.639865	0	275.46	1	0.113	0.031	-0.032	0	0	6.94E+218	300	200
20230809_1417170704	0	402648	3.68498	-0.32939	0.20475	0.311766	9.8448286	0.520783	268.874	1.404	-2.817	0.121	0.012	17.94	32.769545	111.639815	1	24	32.769548	111.639865	0	275.46	1	0.113	0.031	-0.032	0	0	6.94E+218	300	200
20230809_1417170713	0	402649	3.66547	-0.3231	0.21683	0.311766	9.8448286	0.520783	268.874	1.404	-2.817	0.121	0.012	17.94	32.769545	111.639815	1	24	32.769548	111.639865	0	275.46	1	0.113	0.031	-0.032	0	0	6.94E+218	300	200
20230809_1417170725	0	402650	3.6301	-0.32045	0.21956	0.311786	9.8449097	0.459196	268.89	1.415	-2.633	0.125	0.012	17.94	32.769545	111.639815	1	24	32.769548	111.639865	0	275.46	1	0.113	0.031	-0.032	0	0	6.94E+218	300	200
20230809_1417170732	0	402651	3.62055	-0.31365	0.23557	0.311786	9.8449097	0.459196	268.89	1.415	-2.633	0.125	0.012	17.94	32.769545	111.639815	1	24	32.769548	111.639865	0	275.46	1	0.113	0.031	-0.032	0	0	6.94E+218	300	200
20230809_1417170745	0	402652	3.59106	-0.31041	0.23332	0.311766	9.8448286	0.520783	268.89	1.415	-2.633	0.125	0.012	17.94	32.769545	111.639815	1	24	32.769548	111.639865	0	275.46	1	0.113	0.031	-0.032	0	0	6.94E+218	300	200
20230809_1417170753	0	402653	3.57849	-0.30715	0.2497	0.311786	9.8449097	0.459196	268.89	1.415	-2.633	0.125	0.012	17.94	32.769545	111.639815	1	24	32.769548	111.639865	0	275.46	1	0.113	0.031	-0.032	0	0	6.94E+218	300	200
20230809_1417170762	0	402654	3.55705	-0.30342	0.24905	0.311786	9.8449097	0.459196	268.89	1.415	-2.633	0.125	0.012	17.94	32.769545	111.639815	1	24	32.769548	111.639865	0	275.46	1	0.113	0.031	-0.032	0	0	6.94E+218	300	200
20230809_1417170772	0	402655	3.53049	-0.3006	0.2594	0.246631	9.8449278	0.397792	268.905	1.427	-2.453	0.127	0.012	17.94	32.769545	111.639815	1	24	32.769548	111.639865	0	275.46	1	0.113	0.031	-0.032	0	0	6.94E+218	300	200
20230809_1417170782	0	402656	3.49882	-0.29728	0.26275	0.311786	9.8449097	0.459196	268.905	1.427	-2.453	0.127	0.012	17.94	32.769545	111.639815	1	24	32.769548	111.639865	0	275.46	1	0.113	0.031	-0.032	0	0	6.94E+218	300	200
20230809_1417170794	0	402657	3.47764	-0.29318	0.27045	0.311786	9.8449097	0.459196	268.905	1.427	-2.453	0.127	0.012	17.94	32.769545	111.639815	1	24	32.769548	111.639865	0	275.46	1	0.113	0.031	-0.032	0	0	6.94E+218	300	200
20230809_1417170803	0	402658	3.43856	-0.28837	0.27965	0.311786	9.8449097	0.459196	268.905	1.427	-2.453	0.127	0.012	17.94	32.769545	111.639815	1	24	32.769548	111.639865	0	275.46	1	0.113	0.031	-0.032	0	0	6.94E+218	300	200
20230809_1417170818	0	402659	3.40833	-0.28369	0.27676	0.311806	9.8449907	0.397609	268.905	1.427	-2.453	0.127	0.012	17.94	32.769545	111.639815	1	24	32.769548	111.639865	0	275.46	1	0.113	0.031	-0.032	0	0	6.94E+218	300	200
20230809_1417170825	0	402660	3.36848	-0.27648	0.28941	0.311786	9.8449097	0.459196	268.919	1.442	-2.281	0.131	0.012	17.94	32.769545	111.639815	1	24	32.769548	111.639865	0	275.46	1	0.113	0.031	-0.032	0	0	6.94E+218	300	200
20230809_1417170836	0	402661	3.3367	-0.27114	0.28887	0.246631	9.8449278	0.397792	268.919	1.442	-2.281	0.131	0.012	17.94	32.769545	111.639815	1	24	32.769548	111.639865	0	275.46	1	0.113	0.031	-0.032	0	0	6.94E+218	300	200
20230809_1417170845	0	402662	3.29331	-0.26746	0.29569	0.311761	9.9036026	0.397755	268.919	1.442	-2.281	0.131	0.012	17.94	32.769545	111.639815	1	24	32.769548	111.639865	0	275.46	1	0.113	0.031	-0.032	0	0	6.94E+218	300	200
20230809_1417170853	0	402663	3.253	-0.26528	0.30107	0.311831	9.7862978	0.459051	268.919	1.442	-2.281	0.131	-0.007	17.94	32.769545	111.639815	1	24	32.769548	111.639865	0	275.46	1	0.113	0.031	-0.032	0	0	6.94E+218	300	200
20230809_1417170863	0	402664	3.22606	-0.26015	0.31063	0.311761	9.9036026	0.397755	268.919	1.442	-2.281	0.131	-0.007	17.94	32.769545	111.639815	1	24	32.769548	111.639865	0	275.46	1	0.113	0.031	-0.032	0	0	6.94E+218	300	200
20230809_1417170873	0	402665	3.18614	-0.25787	0.31767	0.246651	9.8450089	0.336206	268.931	1.457	-2.118	0.133	-0.007	17.94	32.769545	111.639815	1	24	32.769548	111.639865	0	275.46	1	0.113	0.031	-0.032	0	0	6.94E+218	300	200
20230809_1417170885	0	402666	3.15056	-0.25298	0.32054	0.311806	9.8449907	0.397609	268.931	1.457	-2.118	0.133	-0.007	17.94	32.769545	111.639815	1	24	32.769548	111.639865	0	275.46	1	0.113	0.031	-0.032	0	0	6.94E+218	300	212
20230809_1417170892	0	402667	3.09778	-0.24953	0.32177	0.311806	9.8449907	0.397609	268.931	1.457	-2.118	0.133	-0.007	17.94	32.769545	111.639815	1	24	32.769548	111.639865	0	275.46	1	0.113	0.031	-0.032	0	0	6.94E+218	300	212
20230809_1417170904	0	402668	3.05093	-0.24545	0.32572	0.246631	9.8449278	0.397792	268.931	1.457	-2.118	0.133	-0.007	17.94	32.769545	111.639815	1	24	32.769548	111.639865	0	275.46	1	0.113	0.031	-0.032	0	0	6.94E+218	300	212
20230809_1417170915	0	402669	2.98845	-0.24057	0.32202	0.311806	9.8449907	0.397609	268.931	1.457	-2.118	0.133	-0.007	17.94	32.769545	111.639815	1	24	32.769548	111.639865	0	275.46	1	0.113	0.031	-0.032	0	0	6.94E+218	300	212
20230809_1417170927	0	402670	2.9341	-0.23701	0.32846	0.311826	9.8450718	0.336023	268.943	1.474	-1.965	0.135	-0.007	17.94	32.769545	111.639815	1	24	32.769548	111.639865	0	275.46	1	0.113	0.031	-0.032	0	0	6.94E+218	300	212
20230809_1417170934	0	402671	2.87947	-0.23084	0.33387	0.311806	9.8449907	0.397609	268.943	1.474	-1.965	0.135	-0.007	17.94	32.769545	111.639815	1	24	32.769548	111.639865	0	275.46	1	0.113	0.031	-0.032	0	0	6.94E+218	300	212
20230809_1417170945	0	402672	2.82921	-0.22484	0.33969	0.246651	9.8450089	0.336206	268.943	1.474	-1.965	0.135	-0.007	17.94	32.769545	111.639815	1	24	32.769548	111.639865	0	275.46	1	0.113	0.031	-0.032	0	0	6.94E+218	300	212
20230809_1417170952	0	402673	2.77411	-0.2212	0.34754	0.31178	9.9036837	0.336168	268.943	1.474	-1.965	0.135	-0.007	17.94	32.769545	111.639815	1	24	32.769548	111.639865	0	275.46	1	0.113	0.031	-0.032	0	0	6.94E+218	300	212
20230809_1417170965	0	402674	2.7126	-0.21815	0.35008	0.311826	9.8450718	0.336023	268.943	1.474	-1.965	0.135	-0.007	17.94	32.769545	111.639815	1	24	32.769548	111.639865	0	275.46	1	0.113	0.031	-0.032	0	0	6.94E+218	300	212
20230809_1417170973	0	402675	2.6674	-0.2134	0.35063	0.246651	9.8450089	0.336206	268.954	1.491	-1.826	0.136	-0.007	17.94	32.769545	111.639815	1	24	32.769548	111.639865	0	275.46	1	0.113	0.031	-0.032	0	0	6.94E+218	300	212
20230809_1417170986	0	402676	2.59504	-0.21171	0.34974	0.311826	9.8450718	0.336023	268.954	1.491	-1.826	0.136	-0.007	17.94	32.769545	111.639815	1	24	32.769548	111.639865	0	275.46	1	0.113	0.031	-0.032	0	0	6.94E+218	300	212
20230809_1417170999	0	402677	2.53649	-0.20828	0.34887	0.311826	9.8450718	0.336023	268.954	1.491	-1.826	0.136	-0.007	17.94	32.769545	111.639815	1	24	32.769548	111.639865	0	275.46	1	0.113	0.031	-0.032	0	0	6.94E+218	300	200
20230809_1417180004	0	402678	2.45744	-0.20501	0.34745	0.311826	9.8450718	0.336023	268.954	1.491	-1.826	0.136	-0.007	17.94	32.769545	111.639815	1	24	32.769548	111.639865	0	275.46	1	0.113	0.031	-0.032	0	0	6.94E+218	300	200
20230809_1417180018	0	402679	2.38928	-0.20248	0.35421	0.246651	9.8450089	0.336206	268.954	1.491	-1.826	0.136	-0.007	17.94	32.769545	111.639815	1	24	32.769548	111.639865	0	275.46	1	0.113	0.031	-0.032	0	0	6.94E+218	300	200
20230809_1417180027	0	402680	2.32182	-0.19652	0.35928	0.311826	9.8450718	0.336023	268.964	1.509	-1.703	0.138	-0.007	17.94	32.769545	111.639815	1	24	32.769548	111.639865	0	275.46	1	0.113	0.031	-0.032	0	0	6.94E+218	300	200
20230809_1417180037	0	402681	2.24872	-0.19268	0.36213	0.311846	9.8451519	0.274436	268.964	1.509	-1.703	0.138	-0.007	17.94	32.769545	111.639815	1	24	32.769548	111.639865	0	275.46	1	0.113	0.031	-0.032	0	0	6.94E+218	300	200
20230809_1417180048	0	402682	2.18383	-0.18916	0.36839	0.311826	9.8450718	0.336023	268.964	1.509	-1.703	0.138	-0.007	17.94	32.769545	111.639815	1	24	32.769548	111.639865	0	275.46	1	0.113	0.031	-0.032	0	0	6.94E+218	300	200
20230809_1417180052	0	402683	2.10524	-0.18555	0.36725	0.246671	9.8450899	0.274619	268.964	1.509	-1.703	0.138	-0.007	17.94	32.769545	111.639815	1	24	32.769548	111.639865	0	275.46	1	0.113	0.031	-0.032	0	0	6.94E+218	300	200
20230809_1417180063	0	402684	2.03473	-0.18458	0.37061	0.311826	9.8450718	0.336023	268.964	1.509	-1.703	0.138	-0.007	17.94	32.769545	111.639815	1	24	32.769548	111.639865	0	275.46	1	0.113	0.031	-0.032	0	0	6.94E+218	300	200
20230809_1417180073	0	402685	1.94998	-0.18316	0.36825	0.311846	9.8451519	0.274436	268.973	1.527	-1.598	0.14	-0.007	17.94	32.769545	111.639815	1	24	32.769548	111.639865	0	275.46	1	0.113	0.031	-0.032	0	0	6.94E+218	300	200
20230809_1417180082	0	402686	1.88542	-0.18302	0.37001	0.311846	9.8451519	0.274436	268.973	1.527	-1.598	0.14	-0.007	17.94	32.769545	111.639815	1	24	32.769548	111.639865	0	275.46	1	0.113	0.031	-0.032	0	0	6.94E+218	300	200
20230809_1417180092	0	402687	1.80374	-0.18272	0.37417	0.311846	9.8451519	0.274436	268.973	1.527	-1.598	0.14	-0.007	17.94	32.769545	111.639815	1	24	32.769548	111.639865	0	275.46	1	0.113	0.031	-0.032	0	0	6.94E+218	300	200
20230809_1417180104	0	402688	1.72689	-0.18165	0.37469	0.246671	9.8450899	0.274619	268.973	1.527	-1.598	0.14	-0.007	17.94	32.769545	111.639815	1	24	32.769548	111.639865	0	275.46	1	0.113	0.031	-0.032	0	0	6.94E+218	300	200
20230809_1417180115	0	402689	1.65721	-0.17927	0.38168	0.311846	9.8451519	0.274436	268.973	1.527	-1.598	0.14	-0.007	17.94	32.769545	111.639815	1	24	32.769548	111.639865	0	275.46	1	0.113	0.031	-0.032	0	0	6.94E+218	300	200
20230809_1417180125	0	402690	1.56712	-0.17874	0.38185	0.311846	9.8451519	0.274436	268.981	1.546	-1.511	0.142	-0.007	17.94	32.769545	111.639815	1	24	32.769548	111.639865	0	275.46	1	0.113	0.031	-0.032	0	0	6.94E+218	300	200
20230809_1417180133	0	402691	1.48944	-0.17745	0.38531	0.311846	9.8451519	0.274436	268.981	1.546	-1.511	0.142	-0.007	17.94	32.769545	111.639815	1	24	32.769548	111.639865	0	275.46	1	0.113	0.031	-0.032	0	0	6.94E+218	300	200
20230809_1417180143	0	402692	1.39033	-0.17858	0.3834	0.311846	9.8451519	0.274436	268.981	1.546	-1.511	0.142	-0.007	17.94	32.769545	111.639815	1	24	32.769548	111.639865	0	275.46	1	0.113	0.031	-0.032	0	0	6.94E+218	300	200
20230809_1417180153	0	402693	1.30876	-0.17955	0.39194	0.311846	9.8451519	0.274436	268.981	1.546	-1.511	0.142	-0.007	17.94	32.769545	111.639815	1	24	32.769548	111.639865	0	275.46	1	0.113	0.031	-0.032	0	0	6.94E+218	300	200
20230809_1417180164	0	402694	1.22093	-0.17949	0.38938	0.246671	9.8450899	0.274619	268.981	1.546	-1.511	0.142	-0.007	17.94	32.769545	111.639815	1	24	32.769548	111.639865	0	275.46	1	0.113	0.031	-0.032	0	0	6.94E+218	300	212
20230809_1417180173	0	402695	1.13351	-0.18044	0.41518	0.311866	9.845233	0.21285	268.99	1.566	-1.445	0.144	-0.007	17.94	32.769545	111.639815	1	24	32.769548	111.639865	0	275.46	1	0.113	0.031	-0.032	0	0	6.94E+218	300	212
20230809_1417180189	0	402696	1.05754	-0.17988	0.40831	0.311891	9.78654	0.274291	268.99	1.566	-1.445	0.144	-0.009	17.94	32.769545	111.639815	1	24	32.769548	111.639865	0	275.46	1	0.113	0.031	-0.032	0	0	6.94E+218	300	212
20230809_1417180195	0	402697	0.96565	-0.18246	0.41116	0.311866	9.845233	0.21285	268.99	1.566	-1.445	0.144	-0.009	17.94	32.769545	111.639815	1	24	32.769548	111.639865	0	275.46	1	0.113	0.031	-0.032	0	0	6.94E+218	300	212
20230809_1417180203	0	402698	0.87606	-0.18807	0.39968	0.311846	9.8451519	0.274436	268.99	1.566	-1.445	0.144	-0.009	17.94	32.769545	111.639815	1	24	32.769548	111.639865	0	275.46	1	0.113	0.031	-0.032	0	0	6.94E+218	300	212
20230809_1417180215	0	402699	0.77983	-0.18959	0.39885	0.311866	9.845233	0.21285	268.99	1.566	-1.445	0.144	-0.009	17.94	32.769545	111.639815	1	24	32.769548	111.639865	0	275.46	1	0.113	0.031	-0.032	0	0	6.94E+218	300	212
20230809_1417180225	0	402700	0.69637	-0.19237	0.39595	0.311846	9.8451519	0.274436	268.999	1.586	-1.401	0.146	-0.009	17.94	32.769545	111.639815	1	24	32.769548	111.639865	0	275.46	1	0.113	0.031	-0.032	0	0	6.94E+218	300	212
20230809_1417180232	0	402701	0.59947	-0.19439	0.4049	0.311866	9.845233	0.21285	268.999	1.586	-1.401	0.146	-0.009	17.94	32.769545	111.639815	1	24	32.769548	111.639865	0	275.46	1	0.113	0.031	-0.032	0	0	6.94E+218	300	212
20230809_1417180245	0	402702	0.5041	-0.19729	0.41421	0.311891	9.78654	0.274291	268.999	1.586	-1.401	0.146	-0.009	17.94	32.769545	111.639815	1	24	32.769548	111.639865	0	275.46	1	0.113	0.031	-0.032	0	0	6.94E+218	300	212
20230809_1417180263	0	402703	0.41566	-0.19881	0.42525	0.311866	9.845233	0.21285	268.999	1.586	-1.401	0.146	-0.009	17.94	32.769545	111.639815	1	24	32.769548	111.639865	0	275.46	1	0.113	0.031	-0.032	0	0	6.94E+218	300	212
20230809_1417180264	0	402704	0.32206	-0.19971	0.42616	0.311866	9.845233	0.21285	268.999	1.586	-1.401	0.146	-0.009	17.94	32.769545	111.639815	1	24	32.769548	111.639865	0	275.46	1	0.113	0.031	-0.032	0	0	6.94E+218	300	212
20230809_1417180273	0	402705	0.23541	-0.20292	0.4227	0.311846	9.8451519	0.274436	269.008	1.607	-1.38	0.148	-0.009	17.94	32.769545	111.639814	1	24	32.769548	111.639865	0	275.46	1	0.113	0.031	-0.032	0	0	6.94E+218	300	212
20230809_1417180284	0	402706	0.1406	-0.20787	0.41997	0.311866	9.845233	0.21285	269.008	1.607	-1.38	0.148	-0.009	17.94	32.769545	111.639814	1	24	32.769548	111.639865	0	275.46	1	0.113	0.031	-0.032	0	0	6.94E+218	300	212
20230809_1417180292	0	402707	0.06002	-0.21081	0.41872	0.311891	9.78654	0.274291	269.008	1.607	-1.38	0.148	-0.009	17.94	32.769545	111.639814	1	24	32.769548	111.639865	0	275.46	1	0.113	0.031	-0.032	0	0	6.94E+218	300	212
20230809_1417180305	0	402708	-0.03545	-0.21588	0.41579	0.311866	9.845233	0.21285	269.008	1.607	-1.38	0.148	-0.009	17.94	32.769545	111.639814	1	24	32.769548	111.639865	0	275.46	1	0.113	0.031	-0.032	0	0	6.94E+218	300	212
20230809_1417180314	0	402709	-0.11333	-0.21934	0.42076	0.311866	9.845233	0.21285	269.008	1.607	-1.38	0.148	-0.009	17.94	32.769545	111.639814	1	24	32.769548	111.639865	0	275.46	1	0.113	0.031	-0.032	0	0	6.94E+218	300	212
20230809_1417180326	0	402710	-0.19064	-0.22085	0.42876	0.311911	9.7866211	0.212704	269.019	1.628	-1.381	0.149	-0.009	17.94	32.769545	111.639814	1	24	32.769548	111.639865	0	275.46	1	0.113	0.031	-0.032	0	0	6.94E+218	300	212
20230809_1417180333	0	402711	-0.27442	-0.22414	0.43207	0.311846	9.8451519	0.274436	269.019	1.628	-1.381	0.149	-0.009	17.94	32.769545	111.639814	1	24	32.769548	111.639865	0	275.46	1	0.113	0.031	-0.032	0	0	6.94E+218	300	212
20230809_1417180348	0	402712	-0.36161	-0.22794	0.43606	0.311911	9.7866211	0.212704	269.019	1.628	-1.381	0.149	-0.002	17.94	32.769545	111.639814	1	24	32.769548	111.639865	0	275.46	1	0.113	0.031	-0.032	0	0	6.94E+218	300	212
20230809_1417180353	0	402713	-0.44279	-0.23193	0.43597	0.311866	9.845233	0.21285	269.019	1.628	-1.381	0.149	-0.002	17.94	32.769545	111.639814	1	24	32.769548	111.639865	0	275.46	1	0.113	0.031	-0.032	0	0	6.94E+218	300	212
20230809_1417180362	0	402714	-0.51751	-0.23283	0.43318	0.377021	9.8452148	0.274253	269.019	1.628	-1.381	0.149	-0.002	17.94	32.769545	111.639814	1	24	32.769548	111.639865	0	275.46	1	0.113	0.031	-0.032	0	0	6.94E+218	300	212
20230809_1417180374	0	402715	-0.60419	-0.23616	0.42801	0.311911	9.7866211	0.212704	269.03	1.65	-1.403	0.152	-0.002	17.94	32.769545	111.639814	1	24	32.769548	111.639865	0	275.46	1	0.113	0.031	-0.032	0	0	6.94E+218	300	212
20230809_1417180383	0	402716	-0.68497	-0.24071	0.42897	0.311846	9.8451519	0.274436	269.03	1.65	-1.403	0.152	-0.002	17.94	32.769545	111.639814	1	24	32.769548	111.639865	0	275.46	1	0.113	0.031	-0.032	0	0	6.94E+218	300	212
20230809_1417180393	0	402717	-0.73884	-0.24069	0.42979	0.311911	9.7866211	0.212704	269.03	1.65	-1.403	0.152	-0.002	17.94	32.769545	111.639814	1	24	32.769548	111.639865	0	275.46	1	0.113	0.031	-0.032	0	0	6.94E+218	300	212
20230809_1417180403	0	402718	-0.81919	-0.24357	0.43351	0.311846	9.8451519	0.274436	269.03	1.65	-1.403	0.152	-0.002	17.94	32.769545	111.639814	1	24	32.769548	111.639864	0	275.46	1	0.113	0.031	-0.032	0	0	6.94E+218	300	212
20230809_1417180417	0	402719	-0.88754	-0.24724	0.42979	0.311911	9.7866211	0.212704	269.03	1.65	-1.403	0.152	-0.002	17.94	32.769545	111.639814	1	24	32.769548	111.639864	0	275.46	1	0.113	0.031	-0.032	0	0	6.94E+218	300	212
20230809_1417180426	0	402720	-0.95082	-0.24849	0.4359	0.377041	9.845295	0.212667	269.042	1.671	-1.444	0.148	-0.002	17.94	32.769545	111.639815	1	24	32.769548	111.639864	0	275.46	1	0.113	0.031	-0.032	0	0	6.94E+218	300	212
20230809_1417180433	0	402721	-1.02044	-0.25262	0.44779	0.311891	9.78654	0.274291	269.042	1.671	-1.444	0.148	-0.002	17.94	32.769545	111.639815	1	24	32.769548	111.639864	0	275.46	1	0.113	0.031	-0.032	0	0	6.94E+218	300	212
20230809_1417180443	0	402722	-1.0934	-0.25354	0.44389	0.311846	9.8451519	0.274436	269.042	1.671	-1.444	0.148	-0.002	17.94	32.769545	111.639815	1	24	32.769548	111.639864	0	275.46	1	0.113	0.031	-0.032	0	0	6.94E+218	300	212
20230809_1417180454	0	402723	-1.16586	-0.25669	0.44122	0.311911	9.7866211	0.212704	269.042	1.671	-1.444	0.148	-0.002	17.94	32.769545	111.639815	1	24	32.769548	111.639864	0	275.46	1	0.113	0.031	-0.032	0	0	6.94E+218	300	212
20230809_1417180463	0	402724	-1.23075	-0.25841	0.44332	0.377021	9.8452148	0.274253	269.042	1.671	-1.444	0.148	-0.002	17.94	32.769545	111.639815	1	24	32.769548	111.639864	0	275.46	1	0.113	0.031	-0.032	0	0	6.94E+218	300	212
20230809_1417180474	0	402725	-1.30039	-0.25749	0.44055	0.311891	9.78654	0.274291	269.055	1.694	-1.501	0.149	-0.002	17.94	32.769545	111.639815	1	24	32.769548	111.639864	0	275.46	1	0.113	0.031	-0.032	0	0	6.94E+218	300	212
20230809_1417180482	0	402726	-1.37125	-0.25848	0.44239	0.311846	9.8451519	0.274436	269.055	1.694	-1.501	0.149	-0.002	17.94	32.769545	111.639815	1	24	32.769548	111.639864	0	275.46	1	0.113	0.031	-0.032	0	0	6.94E+218	300	212
20230809_1417180492	0	402727	-1.4354	-0.26089	0.43996	0.377086	9.7866831	0.212521	269.055	1.694	-1.501	0.149	-0.002	17.94	32.769545	111.639815	1	24	32.769548	111.639864	0	275.46	1	0.113	0.031	-0.032	0	0	6.94E+218	300	212
20230809_1417180502	0	402728	-1.49288	-0.25994	0.44675	0.311891	9.78654	0.274291	269.055	1.694	-1.501	0.149	-0.002	17.94	32.769545	111.639815	1	24	32.769548	111.639864	0	275.46	1	0.113	0.031	-0.032	0	0	6.94E+218	300	212
20230809_1417180518	0	402729	-1.5523	-0.26123	0.44722	0.311846	9.8451519	0.274436	269.055	1.694	-1.501	0.149	0.008	17.94	32.769545	111.639815	1	24	32.769548	111.639864	0	275.46	1	0.113	0.031	-0.032	0	0	6.94E+218	300	212
20230809_1417180526	0	402730	-1.61872	-0.26382	0.44915	0.377066	9.786602	0.274108	269.067	1.716	-1.576	0.152	0.008	17.94	32.769545	111.639815	1	24	32.769548	111.639864	0	275.46	1	0.113	0.031	-0.032	0	0	6.94E+218	300	212
20230809_1417180536	0	402731	-1.67505	-0.26221	0.44892	0.311891	9.78654	0.274291	269.067	1.716	-1.576	0.152	0.008	17.94	32.769545	111.639815	1	24	32.769548	111.639864	0	275.46	1	0.113	0.031	-0.032	0	0	6.94E+218	300	212
20230809_1417180555	0	402732	-1.73273	-0.26382	0.44343	0.311846	9.8451519	0.274436	269.067	1.716	-1.576	0.152	0.008	17.94	32.769545	111.639815	1	24	32.769548	111.639864	0	275.46	1	0.19	0.005	0.004	0	0	6.94E+218	300	212
20230809_1417180568	0	402733	-1.80117	-0.26466	0.44284	0.377066	9.786602	0.274108	269.067	1.716	-1.576	0.152	0.008	17.94	32.769545	111.639815	1	24	32.769548	111.639864	0	275.46	1	0.19	0.005	0.004	0	0	6.94E+218	300	212
20230809_1417180570	0	402734	-1.86102	-0.26222	0.43813	0.311891	9.78654	0.274291	269.067	1.716	-1.576	0.152	0.008	17.96	32.769545	111.639815	1	24	32.769548	111.639864	0	275.46	1	0.19	0.005	0.004	0	0	6.94E+218	300	212
20230809_1417180572	0	402735	-1.92819	-0.26396	0.44611	0.377066	9.786602	0.274108	269.08	1.738	-1.665	0.19	0.008	17.96	32.769545	111.639815	1	24	32.769548	111.639864	0	275.46	1	0.19	0.005	0.004	0	0	6.94E+218	300	212
20230809_1417180584	0	402736	-1.97802	-0.26277	0.44773	0.311826	9.8450718	0.336023	269.08	1.738	-1.665	0.19	0.008	17.96	32.769545	111.639815	1	24	32.769548	111.639864	0	275.46	1	0.19	0.005	0.004	0	0	6.94E+218	300	212
20230809_1417180592	0	402737	-2.02486	-0.25732	0.44524	0.311891	9.78654	0.274291	269.08	1.738	-1.665	0.19	0.008	17.96	32.769545	111.639815	1	24	32.769548	111.639864	0	275.46	1	0.19	0.005	0.004	0	0	6.94E+218	300	212
20230809_1417180604	0	402738	-2.08974	-0.25793	0.44965	0.377046	9.7865219	0.335695	269.08	1.738	-1.665	0.19	0.008	17.96	32.769545	111.639815	1	24	32.769548	111.639864	0	275.46	1	0.19	0.005	0.004	0	0	6.94E+218	300	212
20230809_1417180616	0	402739	-2.1396	-0.25701	0.44429	0.311891	9.78654	0.274291	269.08	1.738	-1.665	0.19	0.008	17.96	32.769545	111.639815	1	24	32.769548	111.639864	0	275.46	1	0.19	0.005	0.004	0	0	6.94E+218	300	212
20230809_1417180626	0	402740	-2.19814	-0.25597	0.43957	0.377001	9.8451338	0.33584	269.092	1.761	-1.769	0.192	0.008	17.96	32.769545	111.639815	1	24	32.769548	111.639864	0	275.46	1	0.19	0.005	0.004	0	0	6.94E+218	300	212
20230809_1417180632	0	402741	-2.25061	-0.25488	0.43791	0.311891	9.78654	0.274291	269.092	1.761	-1.769	0.192	0.008	17.96	32.769545	111.639815	1	24	32.769548	111.639864	0	275.46	1	0.19	0.005	0.004	0	0	6.94E+218	300	212
20230809_1417180649	0	402742	-2.30782	-0.25269	0.4342	0.377046	9.7865219	0.335695	269.092	1.761	-1.769	0.192	0.008	17.96	32.769545	111.639815	1	24	32.769548	111.639864	0	275.46	1	0.19	0.005	0.004	0	0	6.94E+218	300	212
20230809_1417180654	0	402743	-2.36773	-0.25139	0.43546	0.311871	9.786459	0.335877	269.092	1.761	-1.769	0.192	0.008	17.96	32.769545	111.639815	1	24	32.769548	111.639864	0	275.46	1	0.19	0.005	0.004	0	0	6.94E+218	300	212
20230809_1417180664	0	402744	-2.41373	-0.24571	0.43061	0.377066	9.786602	0.274108	269.092	1.761	-1.769	0.192	0.008	17.96	32.769545	111.639815	1	24	32.769548	111.639864	0	275.46	1	0.19	0.005	0.004	0	0	6.94E+218	300	212
20230809_1417180673	0	402745	-2.48191	-0.24308	0.43629	0.311851	9.7863789	0.397464	269.104	1.783	-1.887	0.194	0.008	17.96	32.769545	111.639815	1	24	32.769548	111.639864	0	275.46	1	0.19	0.005	0.004	0	0	6.94E+218	300	212
20230809_1417180684	0	402746	-2.53444	-0.24016	0.42628	0.377046	9.7865219	0.335695	269.104	1.783	-1.887	0.194	0.008	17.96	32.769545	111.639815	1	24	32.769548	111.639864	0	275.46	1	0.19	0.005	0.004	0	0	6.94E+218	300	212
20230809_1417180693	0	402747	-2.58856	-0.23389	0.42249	0.311826	9.8450718	0.336023	269.104	1.783	-1.887	0.194	0.003	17.96	32.769545	111.639815	1	24	32.769548	111.639864	0	275.46	1	0.19	0.005	0.004	0	0	6.94E+218	300	212
20230809_1417180703	0	402748	-2.65432	-0.23256	0.41998	0.377046	9.7865219	0.335695	269.104	1.783	-1.887	0.194	0.003	17.96	32.769545	111.639815	1	24	32.769548	111.639864	0	275.46	1	0.19	0.005	0.004	0	0	6.94E+218	300	212
20230809_1417180715	0	402749	-2.70675	-0.22819	0.41269	0.311871	9.786459	0.335877	269.104	1.783	-1.887	0.194	0.003	17.96	32.769545	111.639815	1	24	32.769548	111.639864	0	275.46	1	0.19	0.005	0.004	0	0	6.94E+218	300	212
20230809_1417180725	0	402750	-2.76711	-0.22249	0.40705	0.377046	9.7865219	0.335695	269.115	1.804	-2.019	0.196	0.003	17.96	32.769545	111.639815	1	24	32.769548	111.639864	0	275.46	1	0.19	0.005	0.004	0	0	6.94E+218	300	212
20230809_1417180734	0	402751	-2.8133	-0.2183	0.40636	0.377027	9.7864408	0.397281	269.115	1.804	-2.019	0.196	0.003	17.96	32.769545	111.639815	1	24	32.769548	111.639864	0	275.46	1	0.19	0.005	0.004	0	0	6.94E+218	300	212
20230809_1417180744	0	402752	-2.86593	-0.21006	0.39972	0.311871	9.786459	0.335877	269.115	1.804	-2.019	0.196	0.003	17.96	32.769545	111.639815	1	24	32.769548	111.639864	0	275.46	1	0.19	0.005	0.004	0	0	6.94E+218	300	212
20230809_1417180753	0	402753	-2.91881	-0.2049	0.3978	0.377027	9.7864408	0.397281	269.115	1.804	-2.019	0.196	0.003	17.96	32.769545	111.639815	1	24	32.769548	111.639864	0	275.46	1	0.19	0.005	0.004	0	0	6.94E+218	300	212
20230809_1417180765	0	402754	-2.9717	-0.20056	0.38586	0.311851	9.7863789	0.397464	269.115	1.804	-2.019	0.196	0.003	17.96	32.769545	111.639815	1	24	32.769548	111.639864	0	275.46	1	0.19	0.005	0.004	0	0	6.94E+218	300	225
20230809_1417180772	0	402755	-3.03344	-0.19268	0.37861	0.377027	9.7864408	0.397281	269.125	1.824	-2.165	0.198	0.003	17.96	32.769545	111.639814	1	24	32.769548	111.639864	0	275.46	1	0.19	0.005	0.004	0	0	6.94E+218	300	225
20230809_1417180783	0	402756	-3.08381	-0.1861	0.36821	0.377046	9.7865219	0.335695	269.125	1.824	-2.165	0.198	0.003	17.96	32.769545	111.639814	1	24	32.769548	111.639864	0	275.46	1	0.19	0.005	0.004	0	0	6.94E+218	300	225
20230809_1417180793	0	402757	-3.14479	-0.1791	0.36181	0.311851	9.7863789	0.397464	269.125	1.824	-2.165	0.198	0.003	17.96	32.769545	111.639814	1	24	32.769548	111.639864	0	275.46	1	0.19	0.005	0.004	0	0	6.94E+218	300	225
20230809_1417180804	0	402758	-3.197	-0.17085	0.35745	0.377007	9.7863598	0.458868	269.125	1.824	-2.165	0.198	0.003	17.96	32.769545	111.639814	1	24	32.769548	111.639864	0	275.46	1	0.19	0.005	0.004	0	0	6.94E+218	300	225
20230809_1417180820	0	402759	-3.24605	-0.16442	0.34258	0.377027	9.7864408	0.397281	269.125	1.824	-2.165	0.198	0.003	17.96	32.769545	111.639814	1	24	32.769548	111.639864	0	275.46	1	0.19	0.005	0.004	0	0	6.94E+218	300	225
20230809_1417180826	0	402760	-3.30091	-0.15739	0.33961	0.311851	9.7863789	0.397464	269.133	1.842	-2.324	0.2	0.003	17.96	32.769545	111.639814	1	24	32.769548	111.639864	0	275.46	1	0.19	0.005	0.004	0	0	6.94E+218	300	225
20230809_1417180832	0	402761	-3.34433	-0.14905	0.33048	0.377027	9.7864408	0.397281	269.133	1.842	-2.324	0.2	0.003	17.96	32.769545	111.639814	1	24	32.769548	111.639864	0	275.46	1	0.19	0.005	0.004	0	0	6.94E+218	300	225
20230809_1417180847	0	402762	-3.40214	-0.14255	0.31305	0.311831	9.7862978	0.459051	269.133	1.842	-2.324	0.2	0.003	17.96	32.769545	111.639814	1	24	32.769548	111.639864	0	275.46	1	0.19	0.005	0.004	0	0	6.94E+218	300	225
20230809_1417180853	0	402763	-3.44566	-0.13546	0.30752	0.377027	9.7864408	0.397281	269.133	1.842	-2.324	0.2	0.003	17.96	32.769545	111.639814	1	24	32.769548	111.639864	0	275.46	1	0.19	0.005	0.004	0	0	6.94E+218	300	225
20230809_1417180862	0	402764	-3.49113	-0.12767	0.2868	0.377007	9.7863598	0.458868	269.133	1.842	-2.324	0.2	0.003	17.96	32.769545	111.639814	1	24	32.769548	111.639864	0	275.46	1	0.19	0.005	0.004	0	0	6.94E+218	300	225
20230809_1417180872	0	402765	-3.53623	-0.12021	0.27872	0.311851	9.7863789	0.397464	269.139	1.857	-2.496	0.202	0.003	17.96	32.769545	111.639814	1	24	32.769548	111.639864	0	275.46	1	0.19	0.005	0.004	0	0	6.94E+218	300	225
20230809_1417180883	0	402766	-3.57835	-0.11265	0.2654	0.377007	9.7863598	0.458868	269.139	1.857	-2.496	0.202	0.003	17.96	32.769545	111.639814	1	24	32.769548	111.639864	0	275.46	1	0.19	0.005	0.004	0	0	6.94E+218	300	237
20230809_1417180892	0	402767	-3.62561	-0.10619	0.25957	0.377007	9.7863598	0.458868	269.139	1.857	-2.496	0.202	0.003	17.96	32.769545	111.639814	1	24	32.769548	111.639864	0	275.46	1	0.19	0.005	0.004	0	0	6.94E+218	300	237
20230809_1417180902	0	402768	-3.66836	-0.09633	0.24854	0.311831	9.7862978	0.459051	269.139	1.857	-2.496	0.202	0.003	17.96	32.769545	111.639814	1	24	32.769548	111.639864	0	275.46	1	0.19	0.005	0.004	0	0	6.94E+218	300	237
20230809_1417180917	0	402769	-3.71379	-0.0905	0.2321	0.377007	9.7863598	0.458868	269.139	1.857	-2.496	0.202	0.003	17.96	32.769545	111.639814	1	24	32.769548	111.639864	0	275.46	1	0.19	0.005	0.004	0	0	6.94E+218	300	237
20230809_1417180925	0	402770	-3.75461	-0.08168	0.21955	0.311831	9.7862978	0.459051	269.143	1.869	-2.68	0.203	0.003	17.96	32.769545	111.639814	1	24	32.769548	111.639864	0	275.46	1	0.19	0.005	0.004	0	0	6.94E+218	300	237
20230809_1417180933	0	402771	-3.79257	-0.07242	0.20454	0.377007	9.7863598	0.458868	269.143	1.869	-2.68	0.203	0.003	17.96	32.769545	111.639814	1	24	32.769548	111.639864	0	275.46	1	0.19	0.005	0.004	0	0	6.94E+218	300	237
20230809_1417180948	0	402772	-3.82619	-0.06632	0.18046	0.377007	9.7863598	0.458868	269.143	1.869	-2.68	0.203	0.003	17.96	32.769545	111.639814	1	24	32.769548	111.639864	0	275.46	1	0.19	0.005	0.004	0	0	6.94E+218	300	237
20230809_1417180955	0	402773	-3.86404	-0.05856	0.16475	0.311857	9.7276049	0.520492	269.143	1.869	-2.68	0.203	0.003	17.96	32.769545	111.639814	1	24	32.769548	111.639864	0	275.46	1	0.19	0.005	0.004	0	0	6.94E+218	300	237
20230809_1417180962	0	402774	-3.89258	-0.04979	0.14777	0.377007	9.7863598	0.458868	269.143	1.869	-2.68	0.203	0.003	17.96	32.769545	111.639814	1	24	32.769548	111.639864	0	275.46	1	0.19	0.005	0.004	0	0	6.94E+218	300	237
20230809_1417180973	0	402775	-3.92479	-0.04262	0.13834	0.376987	9.7862797	0.520454	269.146	1.878	-2.873	0.205	0.003	17.96	32.769545	111.639814	1	24	32.769548	111.639864	0	275.46	1	0.19	0.005	0.004	0	0	6.94E+218	300	237
20230809_1417180983	0	402776	-3.96317	-0.03511	0.12746	0.311831	9.7862978	0.459051	269.146	1.878	-2.873	0.205	0.003	17.96	32.769545	111.639814	1	24	32.769548	111.639864	0	275.46	1	0.19	0.005	0.004	0	0	6.94E+218	300	237
20230809_1417180993	0	402777	-3.98025	-0.02577	0.11148	0.376987	9.7862797	0.520454	269.146	1.878	-2.873	0.205	0.003	17.96	32.769545	111.639814	1	24	32.769548	111.639864	0	275.46	1	0.19	0.005	0.004	0	0	6.94E+218	300	237
20230809_1417190004	0	402778	-4.02172	-0.01745	0.09518	0.377032	9.7276669	0.520309	269.146	1.878	-2.873	0.205	0.003	17.96	32.769545	111.639814	1	24	32.769548	111.639864	0	275.46	1	0.19	0.005	0.004	0	0	6.94E+218	300	237
20230809_1417190016	0	402779	-4.04158	-0.00788	0.0766	0.311812	9.7862167	0.520637	269.146	1.878	-2.873	0.205	0.003	17.96	32.769545	111.639814	1	24	32.769548	111.639864	0	275.46	1	0.19	0.005	0.004	0	0	6.94E+218	300	237
20230809_1417190030	0	402780	-4.06681	0.00201	0.05424	0.376987	9.7862797	0.520454	269.147	1.882	-3.073	0.207	0.003	17.96	32.769545	111.639814	1	24	32.769548	111.639864	0	275.46	1	0.19	0.005	0.004	0	0	6.94E+218	300	237
20230809_1417190040	0	402781	-4.09257	0.01108	0.0408	0.377032	9.7276669	0.520309	269.147	1.882	-3.073	0.207	0.003	17.96	32.769545	111.639814	1	24	32.769548	111.639864	0	275.46	1	0.19	0.005	0.004	0	0	6.94E+218	300	237
20230809_1417190045	0	402782	-4.10507	0.01905	0.02127	0.311812	9.7862167	0.520637	269.147	1.882	-3.073	0.207	0.003	17.96	32.769545	111.639814	1	24	32.769548	111.639864	0	275.46	1	0.19	0.005	0.004	0	0	6.94E+218	300	237
20230809_1417190055	0	402783	-4.12758	0.02799	0.01744	0.376987	9.7862797	0.520454	269.147	1.882	-3.073	0.207	0.003	17.96	32.769545	111.639814	1	24	32.769548	111.639864	0	275.46	1	0.19	0.005	0.004	0	0	6.94E+218	300	237
20230809_1417190064	0	402784	-4.13805	0.03703	0.00273	0.377012	9.7275867	0.581895	269.147	1.882	-3.073	0.207	0.003	17.96	32.769545	111.639814	1	24	32.769548	111.639864	0	275.46	1	0.19	0.005	0.004	0	0	6.94E+218	300	237
20230809_1417190073	0	402785	-4.14796	0.0493	-0.0083	0.376987	9.7862797	0.520454	269.145	1.883	-3.279	0.209	0.003	17.96	32.769545	111.639814	1	24	32.769548	111.639864	0	275.46	1	0.19	0.005	0.004	0	0	6.94E+218	300	237
20230809_1417190082	0	402786	-4.17041	0.05544	-0.02913	0.311837	9.7275238	0.582078	269.145	1.883	-3.279	0.209	0.003	17.96	32.769545	111.639814	1	24	32.769548	111.639864	0	275.46	1	0.19	0.005	0.004	0	0	6.94E+218	300	237
20230809_1417190092	0	402787	-4.17735	0.06579	-0.04557	0.376967	9.7861986	0.582041	269.145	1.883	-3.279	0.209	0.003	17.96	32.769545	111.639814	1	24	32.769548	111.639864	0	275.46	1	0.19	0.005	0.004	0	0	6.94E+218	300	237
20230809_1417190102	0	402788	-4.19253	0.07445	-0.06535	0.377032	9.7276669	0.520309	269.145	1.883	-3.279	0.209	0.003	17.96	32.769545	111.639814	1	24	32.769548	111.639864	0	275.46	1	0.19	0.005	0.004	0	0	6.94E+218	300	237
20230809_1417190115	0	402789	-4.19953	0.0837	-0.07327	0.376967	9.7861986	0.582041	269.145	1.883	-3.279	0.209	0.003	17.96	32.769545	111.639814	1	24	32.769548	111.639864	0	275.46	1	0.19	0.005	0.004	0	0	6.94E+218	300	237
20230809_1417190125	0	402790	-4.20252	0.09383	-0.09217	0.311837	9.7275238	0.582078	269.142	1.879	-3.489	0.21	0.003	17.96	32.769545	111.639814	1	24	32.769548	111.639864	0	275.46	1	0.19	0.005	0.004	0	0	6.94E+218	300	237
20230809_1417190132	0	402791	-4.20676	0.10298	-0.09827	0.376967	9.7861986	0.582041	269.142	1.879	-3.489	0.21	0.003	17.96	32.769545	111.639814	1	24	32.769548	111.639864	0	275.46	1	0.19	0.005	0.004	0	0	6.94E+218	300	237
20230809_1417190145	0	402792	-4.21106	0.11142	-0.11074	0.377012	9.7275867	0.581895	269.142	1.879	-3.489	0.21	0.003	17.96	32.769545	111.639814	1	24	32.769548	111.639864	0	275.46	1	0.19	0.005	0.004	0	0	6.94E+218	300	237
20230809_1417190155	0	402793	-4.20526	0.1191	-0.11903	0.377012	9.7275867	0.581895	269.142	1.879	-3.489	0.21	0.003	17.96	32.769545	111.639814	1	24	32.769548	111.639864	0	275.46	1	0.19	0.005	0.004	0	0	6.94E+218	300	237
20230809_1417190164	0	402794	-4.20461	0.12876	-0.12849	0.311792	9.7861366	0.582224	269.142	1.879	-3.489	0.21	0.003	17.96	32.769545	111.639814	1	24	32.769548	111.639864	0	275.46	1	0.19	0.005	0.004	0	0	6.94E+218	300	237
20230809_1417190174	0	402795	-4.20725	0.13598	-0.15044	0.376992	9.7275057	0.643482	269.136	1.873	-3.7	0.213	0.003	17.96	32.769545	111.639814	1	24	32.769548	111.639864	0	275.46	1	0.19	0.005	0.004	0	0	6.94E+218	300	237
20230809_1417190187	0	402796	-4.20523	0.14364	-0.15841	0.377012	9.7275867	0.581895	269.136	1.873	-3.7	0.213	0.009	17.96	32.769545	111.639814	1	24	32.769548	111.639864	0	275.46	1	0.19	0.005	0.004	0	0	6.94E+218	300	237
20230809_1417190195	0	402797	-4.20457	0.15242	-0.17645	0.376947	9.7861176	0.643627	269.136	1.873	-3.7	0.213	0.009	17.96	32.769545	111.639814	1	24	32.769548	111.639864	0	275.46	1	0.19	0.005	0.004	0	0	6.94E+218	300	237
20230809_1417190202	0	402798	-4.19538	0.15871	-0.18213	0.311837	9.7275238	0.582078	269.136	1.873	-3.7	0.213	0.009	17.96	32.769545	111.639814	1	24	32.769548	111.639864	0	275.46	1	0.19	0.005	0.004	0	0	6.94E+218	300	237
20230809_1417190214	0	402799	-4.19599	0.16539	-0.18944	0.376992	9.7275057	0.643482	269.136	1.873	-3.7	0.213	0.009	17.96	32.769545	111.639814	1	24	32.769548	111.639864	0	275.46	1	0.19	0.005	0.004	0	0	6.94E+218	300	237
20230809_1417190226	0	402800	-4.17693	0.17356	-0.19417	0.376992	9.7275057	0.643482	269.129	1.863	-3.91	0.215	0.009	17.96	32.769545	111.639813	1	24	32.769548	111.639864	0	275.46	1	0.19	0.005	0.004	0	0	6.94E+218	300	237
20230809_1417190233	0	402801	-4.16655	0.17845	-0.20218	0.377012	9.7275867	0.581895	269.129	1.863	-3.91	0.215	0.009	17.96	32.769545	111.639813	1	24	32.769548	111.639864	0	275.46	1	0.19	0.005	0.004	0	0	6.94E+218	300	237
20230809_1417190245	0	402802	-4.16414	0.18543	-0.20485	0.376992	9.7275057	0.643482	269.129	1.863	-3.91	0.215	0.009	17.96	32.769545	111.639813	1	24	32.769548	111.639864	0	275.46	1	0.19	0.005	0.004	0	0	6.94E+218	300	237
20230809_1417190252	0	402803	-4.14403	0.19082	-0.21993	0.376992	9.7275057	0.643482	269.129	1.863	-3.91	0.215	0.009	17.96	32.769545	111.639813	1	24	32.769548	111.639864	0	275.46	1	0.19	0.005	0.004	0	0	6.94E+218	300	237
20230809_1417190263	0	402804	-4.14124	0.19592	-0.23195	0.311817	9.7274437	0.643665	269.129	1.863	-3.91	0.215	0.009	17.96	32.769545	111.639813	1	24	32.769548	111.639864	0	275.46	1	0.19	0.005	0.004	0	0	6.94E+218	300	237
20230809_1417190273	0	402805	-4.1208	0.19953	-0.24163	0.376992	9.7275057	0.643482	269.121	1.851	-4.117	0.217	0.009	17.96	32.769545	111.639813	1	24	32.769548	111.639864	0	275.46	1	0.19	0.005	0.004	0	0	6.94E+218	300	237
20230809_1417190284	0	402806	-4.0964	0.20343	-0.24935	0.376973	9.7274246	0.705069	269.121	1.851	-4.117	0.217	0.009	17.96	32.769545	111.639813	1	24	32.769548	111.639864	0	275.46	1	0.19	0.005	0.004	0	0	6.94E+218	300	237
20230809_1417190293	0	402807	-4.08334	0.20699	-0.24952	0.376992	9.7275057	0.643482	269.121	1.851	-4.117	0.217	0.009	17.96	32.769545	111.639813	1	24	32.769548	111.639864	0	275.46	1	0.19	0.005	0.004	0	0	6.94E+218	300	237
20230809_1417190303	0	402808	-4.05397	0.21041	-0.25126	0.376992	9.7275057	0.643482	269.121	1.851	-4.117	0.217	0.009	17.96	32.769545	111.639813	1	24	32.769548	111.639864	0	275.46	1	0.19	0.005	0.004	0	0	6.94E+218	300	237
20230809_1417190315	0	402809	-4.03526	0.21284	-0.25124	0.376992	9.7275057	0.643482	269.121	1.851	-4.117	0.217	0.009	17.96	32.769545	111.639813	1	24	32.769548	111.639864	0	275.46	1	0.19	0.005	0.004	0	0	6.94E+218	300	237
20230809_1417190326	0	402810	-4.01545	0.21588	-0.25323	0.311797	9.7273626	0.705251	269.111	1.838	-4.32	0.22	0.009	17.96	32.769545	111.639813	1	24	32.769548	111.639864	0	275.46	1	0.19	0.005	0.004	0	0	6.94E+218	300	237
20230809_1417190334	0	402811	-3.9923	0.22118	-0.26538	0.376973	9.7274246	0.705069	269.111	1.838	-4.32	0.22	0.009	17.96	32.769545	111.639813	1	24	32.769548	111.639864	0	275.46	1	0.19	0.005	0.004	0	0	6.94E+218	300	237
20230809_1417190346	0	402812	-3.9809	0.21892	-0.27907	0.376973	9.7274246	0.705069	269.111	1.838	-4.32	0.22	0.018	17.96	32.769545	111.639813	1	24	32.769548	111.639864	0	275.46	1	0.19	0.005	0.004	0	0	6.94E+218	300	237
20230809_1417190354	0	402813	-3.95938	0.22237	-0.28389	0.376992	9.7275057	0.643482	269.111	1.838	-4.32	0.22	0.018	17.96	32.769545	111.639813	1	24	32.769548	111.639864	0	275.46	1	0.19	0.005	0.004	0	0	6.94E+218	300	237
20230809_1417190362	0	402814	-3.93758	0.22284	-0.29541	0.377018	9.6688128	0.704923	269.111	1.838	-4.32	0.22	0.018	17.96	32.769545	111.639813	1	24	32.769548	111.639864	0	275.46	1	0.19	0.005	0.004	0	0	6.94E+218	300	237
20230809_1417190376	0	402815	-3.90947	0.22314	-0.28753	0.376973	9.7274246	0.705069	269.101	1.822	-4.518	0.223	0.018	17.96	32.769545	111.639813	1	24	32.769548	111.639864	0	275.46	1	0.19	0.005	0.004	0	0	6.94E+218	300	237
20230809_1417190383	0	402816	-3.87243	0.2253	-0.28441	0.376973	9.7274246	0.705069	269.101	1.822	-4.518	0.223	0.018	17.96	32.769545	111.639813	1	24	32.769548	111.639864	0	275.46	1	0.19	0.005	0.004	0	0	6.94E+218	300	237
20230809_1417190395	0	402817	-3.83939	0.22442	-0.28355	0.311797	9.7273626	0.705251	269.101	1.822	-4.518	0.223	0.018	17.96	32.769545	111.639813	1	24	32.769548	111.639864	0	275.46	1	0.19	0.005	0.004	0	0	6.94E+218	300	237
20230809_1417190403	0	402818	-3.81842	0.22399	-0.28585	0.377018	9.6688128	0.704923	269.101	1.822	-4.518	0.223	0.018	17.96	32.769545	111.639813	1	24	32.769548	111.639864	0	275.46	1	0.19	0.005	0.004	0	0	6.94E+218	300	237
20230809_1417190421	0	402819	-3.78428	0.22257	-0.29538	0.376953	9.7273455	0.766655	269.101	1.822	-4.518	0.223	0.018	17.96	32.769545	111.639813	1	24	32.769548	111.639864	0	275.46	1	0.19	0.005	0.004	0	0	6.94E+218	300	225
20230809_1417190426	0	402820	-3.76685	0.22085	-0.29805	0.376973	9.7274246	0.705069	269.092	1.807	-4.71	0.219	0.018	17.96	32.769545	111.639814	1	24	32.769548	111.639864	0	275.46	1	0.19	0.005	0.004	0	0	6.94E+218	300	225
20230809_1417190436	0	402821	-3.75216	0.21752	-0.31403	0.376953	9.7273455	0.766655	269.092	1.807	-4.71	0.219	0.018	17.96	32.769545	111.639814	1	24	32.769548	111.639864	0	275.46	1	0.19	0.005	0.004	0	0	6.94E+218	300	225
20230809_1417190447	0	402822	-3.71704	0.21534	-0.316	0.376973	9.7274246	0.705069	269.092	1.807	-4.71	0.219	0.018	17.96	32.769545	111.639814	1	24	32.769548	111.639864	0	275.46	1	0.19	0.005	0.004	0	0	6.94E+218	300	225
20230809_1417190454	0	402823	-3.69505	0.21241	-0.31796	0.377018	9.6688128	0.704923	269.092	1.807	-4.71	0.219	0.018	17.96	32.769545	111.639814	1	24	32.769548	111.639864	0	275.46	1	0.19	0.005	0.004	0	0	6.94E+218	300	225
20230809_1417190462	0	402824	-3.65653	0.20982	-0.30948	0.376953	9.7273455	0.766655	269.092	1.807	-4.71	0.219	0.018	17.96	32.769545	111.639814	1	24	32.769548	111.639864	0	275.46	1	0.19	0.005	0.004	0	0	6.94E+218	300	225
20230809_1417190473	0	402825	-3.62353	0.20588	-0.31078	0.311778	9.7272816	0.766838	269.083	1.79	-4.894	0.222	0.018	17.96	32.769545	111.639814	1	24	32.769548	111.639864	0	275.46	1	0.19	0.005	0.004	0	0	6.94E+218	300	225
20230809_1417190482	0	402826	-3.59528	0.20092	-0.30505	0.377018	9.6688128	0.704923	269.083	1.79	-4.894	0.222	0.018	17.96	32.769545	111.639814	1	24	32.769548	111.639864	0	275.46	1	0.19	0.005	0.004	0	0	6.94E+218	300	225
20230809_1417190495	0	402827	-3.56761	0.19446	-0.31248	0.376953	9.7273455	0.766655	269.083	1.79	-4.894	0.222	0.018	17.96	32.769545	111.639814	1	24	32.769548	111.639864	0	275.46	1	0.19	0.005	0.004	0	0	6.94E+218	300	225
20230809_1417190503	0	402828	-3.54432	0.18843	-0.31765	0.376953	9.7273455	0.766655	269.083	1.79	-4.894	0.222	0.018	17.96	32.769545	111.639814	1	24	32.769548	111.639864	0	275.46	1	0.19	0.005	0.004	0	0	6.94E+218	300	225
20230809_1417190515	0	402829	-3.51812	0.18154	-0.32656	0.376953	9.7273455	0.766655	269.083	1.79	-4.894	0.222	0.008	17.96	32.769545	111.639814	1	24	32.769548	111.639864	0	275.46	1	0.19	0.005	0.004	0	0	6.94E+218	300	225
20230809_1417190526	0	402830	-3.49515	0.17351	-0.33645	0.376933	9.7272644	0.828242	269.075	1.773	-5.072	0.226	0.008	17.96	32.769545	111.639814	1	24	32.769548	111.639864	0	275.46	1	0.19	0.005	0.004	0	0	6.94E+218	300	225
20230809_1417190533	0	402831	-3.46703	0.16709	-0.33744	0.376998	9.6687317	0.76651	269.075	1.773	-5.072	0.226	0.008	17.96	32.769545	111.639814	1	24	32.769548	111.639864	0	275.46	1	0.19	0.005	0.004	0	0	6.94E+218	300	225
20230809_1417190551	0	402832	-3.43453	0.16026	-0.33606	0.376953	9.7273455	0.766655	269.075	1.773	-5.072	0.226	0.008	17.96	32.769545	111.639814	1	24	32.769548	111.639864	0	275.46	1	0.19	0.005	0.004	0	0	6.94E+218	300	225
20230809_1417190552	0	402833	-3.39508	0.15264	-0.32857	0.376953	9.7273455	0.766655	269.075	1.773	-5.072	0.226	0.008	17.96	32.769545	111.639814	1	24	32.769548	111.639864	0	275.46	1	0.19	0.005	0.004	0	0	6.94E+218	300	225
20230809_1417190562	0	402834	-3.3681	0.14336	-0.32289	0.376978	9.6686516	0.828096	269.075	1.773	-5.072	0.226	0.008	17.96	32.769545	111.639814	1	24	32.769548	111.639864	0	275.46	1	0.19	0.005	0.004	0	0	6.94E+218	300	225
20230809_1417190572	0	402835	-3.33495	0.13466	-0.32349	0.376953	9.7273455	0.766655	269.069	1.756	-5.242	0.229	0.008	17.96	32.769545	111.639814	1	24	32.769548	111.639864	0	275.46	1	0.19	0.005	0.004	0	0	6.94E+218	300	225
20230809_1417190582	0	402836	-3.29523	0.12916	-0.32917	0.311803	9.6685886	0.828279	269.069	1.756	-5.242	0.229	0.008	17.96	32.769545	111.639814	1	24	32.769548	111.639864	0	275.46	1	0.229	-0.015	0.017	0	0	6.94E+218	300	225
20230809_1417190594	0	402837	-3.28074	0.11443	-0.34148	0.376933	9.7272644	0.828242	269.069	1.756	-5.242	0.229	0.008	17.96	32.769545	111.639814	1	24	32.769548	111.639864	0	275.46	1	0.229	-0.015	0.017	0	0	6.94E+218	300	225
20230809_1417190604	0	402838	-3.24324	0.1052	-0.34684	0.376953	9.7273455	0.766655	269.069	1.756	-5.242	0.229	0.008	17.96	32.769545	111.639814	1	24	32.769548	111.639864	0	275.46	1	0.229	-0.015	0.017	0	0	6.94E+218	300	225
20230809_1417190617	0	402839	-3.20772	0.0955	-0.35296	0.376933	9.7272644	0.828242	269.069	1.756	-5.242	0.229	0.008	17.96	32.769545	111.639814	1	24	32.769548	111.639864	0	275.46	1	0.229	-0.015	0.017	0	0	6.94E+218	300	225
20230809_1417190626	0	402840	-3.17283	0.0844	-0.34621	0.376978	9.6686516	0.828096	269.065	1.738	-5.404	0.231	0.008	17.96	32.769545	111.639814	1	24	32.769548	111.639864	0	275.46	1	0.229	-0.015	0.017	0	0	6.94E+218	300	225
20230809_1417190632	0	402841	-3.12177	0.07506	-0.3415	0.376933	9.7272644	0.828242	269.065	1.738	-5.404	0.231	0.008	17.78	32.769545	111.639814	1	24	32.769548	111.639864	0	275.46	1	0.229	-0.015	0.017	0	0	6.94E+218	300	225
20230809_1417190653	0	402842	-3.08602	0.06431	-0.33109	0.376978	9.6686516	0.828096	269.065	1.738	-5.404	0.231	0.008	17.78	32.769545	111.639814	1	24	32.769548	111.639864	0	275.46	1	0.229	-0.015	0.017	0	0	6.94E+218	300	225
20230809_1417190654	0	402843	-3.04372	0.05186	-0.334	0.376933	9.7272644	0.828242	269.065	1.738	-5.404	0.231	0.008	17.78	32.769545	111.639814	1	24	32.769548	111.639864	0	275.46	1	0.229	-0.015	0.017	0	0	6.94E+218	300	225
20230809_1417190662	0	402844	-3.00391	0.04044	-0.33288	0.376913	9.7271833	0.889828	269.065	1.738	-5.404	0.231	0.008	17.78	32.769545	111.639814	1	24	32.769548	111.639864	0	275.46	1	0.229	-0.015	0.017	0	0	6.94E+218	300	225
20230809_1417190674	0	402845	-2.96556	0.02872	-0.34232	0.376978	9.6686516	0.828096	269.064	1.721	-5.556	0.236	0.008	17.78	32.769545	111.639813	1	24	32.769548	111.639864	0	275.46	1	0.229	-0.015	0.017	0	0	6.94E+218	300	225
20230809_1417190682	0	402846	-2.92737	0.01672	-0.35132	0.376913	9.7271833	0.889828	269.064	1.721	-5.556	0.236	0.008	17.78	32.769545	111.639813	1	24	32.769548	111.639864	0	275.46	1	0.229	-0.015	0.017	0	0	6.94E+218	300	237
20230809_1417190693	0	402847	-2.8865	0.00433	-0.35294	0.376978	9.6686516	0.828096	269.064	1.721	-5.556	0.236	0.001	17.78	32.769545	111.639813	1	24	32.769548	111.639864	0	275.46	1	0.229	-0.015	0.017	0	0	6.94E+218	300	237
20230809_1417190703	0	402848	-2.83872	-0.00932	-0.34457	0.376913	9.7271833	0.889828	269.064	1.721	-5.556	0.236	0.001	17.78	32.769545	111.639813	1	24	32.769548	111.639864	0	275.46	1	0.229	-0.015	0.017	0	0	6.94E+218	300	237
20230809_1417190714	0	402849	-2.7869	-0.02108	-0.34494	0.376978	9.6686516	0.828096	269.064	1.721	-5.556	0.236	0.001	17.78	32.769545	111.639813	1	24	32.769548	111.639864	0	275.46	1	0.229	-0.015	0.017	0	0	6.94E+218	300	237
20230809_1417190726	0	402850	-2.7351	-0.03445	-0.32906	0.376913	9.7271833	0.889828	269.067	1.704	-5.698	0.24	0.001	17.78	32.769545	111.639813	1	24	32.769548	111.639864	0	275.46	1	0.229	-0.015	0.017	0	0	6.94E+218	300	237
20230809_1417190734	0	402851	-2.68683	-0.0505	-0.33076	0.376958	9.6685715	0.889683	269.067	1.704	-5.698	0.24	0.001	17.78	32.769545	111.639813	1	24	32.769548	111.639864	0	275.46	1	0.229	-0.015	0.017	0	0	6.94E+218	300	237
20230809_1417190745	0	402852	-2.63491	-0.06333	-0.32931	0.376913	9.7271833	0.889828	269.067	1.704	-5.698	0.24	0.001	17.78	32.769545	111.639813	1	24	32.769548	111.639864	0	275.46	1	0.229	-0.015	0.017	0	0	6.94E+218	300	237
20230809_1417190753	0	402853	-2.58694	-0.07665	-0.3414	0.376958	9.6685715	0.889683	269.067	1.704	-5.698	0.24	0.001	17.78	32.769545	111.639813	1	24	32.769548	111.639864	0	275.46	1	0.229	-0.015	0.017	0	0	6.94E+218	300	237
20230809_1417190762	0	402854	-2.54878	-0.08965	-0.33873	0.376913	9.7271833	0.889828	269.067	1.704	-5.698	0.24	0.001	17.78	32.769545	111.639813	1	24	32.769548	111.639864	0	275.46	1	0.229	-0.015	0.017	0	0	6.94E+218	300	237
20230809_1417190773	0	402855	-2.49659	-0.10574	-0.34655	0.376938	9.6684904	0.95127	269.072	1.687	-5.827	0.244	0.001	17.78	32.769545	111.639813	1	24	32.769548	111.639864	0	275.46	1	0.229	-0.015	0.017	0	0	6.94E+218	300	237
20230809_1417190783	0	402856	-2.45409	-0.1168	-0.33753	0.376913	9.7271833	0.889828	269.072	1.687	-5.827	0.244	0.001	17.78	32.769545	111.639813	1	24	32.769548	111.639864	0	275.46	1	0.229	-0.015	0.017	0	0	6.94E+218	300	237
20230809_1417190793	0	402857	-2.39539	-0.13149	-0.33736	0.376958	9.6685715	0.889683	269.072	1.687	-5.827	0.244	0.001	17.78	32.769545	111.639813	1	24	32.769548	111.639864	0	275.46	1	0.229	-0.015	0.017	0	0	6.94E+218	300	237
20230809_1417190804	0	402858	-2.3441	-0.14638	-0.32343	0.376893	9.7271032	0.951415	269.072	1.687	-5.827	0.244	0.001	17.78	32.769545	111.639813	1	24	32.769548	111.639864	0	275.46	1	0.229	-0.015	0.017	0	0	6.94E+218	300	237
20230809_1417190814	0	402859	-2.29005	-0.16148	-0.31966	0.376958	9.6685715	0.889683	269.081	1.672	-5.944	0.249	0.001	17.78	32.769545	111.639813	1	24	32.769548	111.639864	0	275.46	1	0.229	-0.015	0.017	0	0	6.94E+218	300	237
20230809_1417190835	0	402860	-2.23476	-0.17459	-0.31925	0.376893	9.7271032	0.951415	269.081	1.672	-5.944	0.249	0.001	17.78	32.769545	111.639813	1	24	32.769548	111.639864	0	275.46	1	0.229	-0.015	0.017	0	0	6.94E+218	300	237
20230809_1417190837	0	402861	-2.18196	-0.18858	-0.32703	0.376938	9.6684904	0.95127	269.081	1.672	-5.944	0.249	0.001	17.78	32.769545	111.639813	1	24	32.769548	111.639864	0	275.46	1	0.229	-0.015	0.017	0	0	6.94E+218	300	237
20230809_1417190844	0	402862	-2.13993	-0.205	-0.32791	0.376893	9.7271032	0.951415	269.081	1.672	-5.944	0.249	0.001	17.78	32.769545	111.639813	1	24	32.769548	111.639864	0	275.46	1	0.229	-0.015	0.017	0	0	6.94E+218	300	237
20230809_1417190854	0	402863	-2.08447	-0.21693	-0.33532	0.376938	9.6684904	0.95127	269.081	1.672	-5.944	0.249	0.001	17.78	32.769545	111.639813	1	24	32.769548	111.639864	0	275.46	1	0.229	-0.015	0.017	0	0	6.94E+218	300	237
20230809_1417190864	0	402864	-2.02923	-0.23098	-0.32557	0.376938	9.6684904	0.95127	269.081	1.672	-5.944	0.249	0.001	17.78	32.769545	111.639813	1	24	32.769548	111.639864	0	275.46	1	0.229	-0.015	0.017	0	0	6.94E+218	300	237
20230809_1417190873	0	402865	-1.97445	-0.24387	-0.32406	0.442068	9.7271652	0.951232	269.094	1.656	-6.048	0.254	0.001	17.78	32.769545	111.639813	1	24	32.769548	111.639864	0	275.46	1	0.229	-0.015	0.017	0	0	6.94E+218	300	237
20230809_1417190885	0	402866	-1.9019	-0.2557	-0.31424	0.376938	9.6684904	0.95127	269.094	1.656	-6.048	0.254	0.001	17.78	32.769545	111.639813	1	24	32.769548	111.639864	0	275.46	1	0.229	-0.015	0.017	0	0	6.94E+218	300	237
20230809_1417190893	0	402867	-1.84825	-0.27017	-0.31181	0.376893	9.7271032	0.951415	269.094	1.656	-6.048	0.254	0.001	17.78	32.769545	111.639813	1	24	32.769548	111.639864	0	275.46	1	0.229	-0.015	0.017	0	0	6.94E+218	300	237
20230809_1417190903	0	402868	-1.78981	-0.28283	-0.31017	0.376919	9.6684103	1.012856	269.094	1.656	-6.048	0.254	0.001	17.78	32.769545	111.639813	1	24	32.769548	111.639864	0	275.46	1	0.229	-0.015	0.017	0	0	6.94E+218	300	237
20230809_1417190915	0	402869	-1.72867	-0.29851	-0.31572	0.376893	9.7271032	0.951415	269.094	1.656	-6.048	0.254	0.001	17.78	32.769545	111.639813	1	24	32.769548	111.639864	0	275.46	1	0.229	-0.015	0.017	0	0	6.94E+218	300	237
20230809_1417190925	0	402870	-1.67847	-0.3098	-0.31356	0.376919	9.6684103	1.012856	269.11	1.642	-6.137	0.259	0.001	17.78	32.769545	111.639813	1	24	32.769548	111.639864	0	275.46	1	0.229	-0.015	0.017	0	0	6.94E+218	300	237
20230809_1417190933	0	402871	-1.61395	-0.32147	-0.32586	0.376873	9.7270222	1.013002	269.11	1.642	-6.137	0.259	0.001	17.78	32.769545	111.639813	1	24	32.769548	111.639864	0	275.46	1	0.229	-0.015	0.017	0	0	6.94E+218	300	237
20230809_1417190944	0	402872	-1.55665	-0.33392	-0.31689	0.376938	9.6684904	0.95127	269.11	1.642	-6.137	0.259	0.001	17.78	32.769545	111.639813	1	24	32.769548	111.639864	0	275.46	1	0.229	-0.015	0.017	0	0	6.94E+218	300	237
20230809_1417190953	0	402873	-1.49334	-0.34447	-0.31585	0.376919	9.6684103	1.012856	269.11	1.642	-6.137	0.259	0.001	17.78	32.769545	111.639813	1	24	32.769548	111.639864	0	275.46	1	0.229	-0.015	0.017	0	0	6.94E+218	300	237
20230809_1417190965	0	402874	-1.42616	-0.35431	-0.30832	0.442048	9.7270842	1.0128191	269.11	1.642	-6.137	0.259	0.001	17.78	32.769545	111.639813	1	24	32.769548	111.639864	0	275.46	1	0.229	-0.015	0.017	0	0	6.94E+218	300	237
20230809_1417190973	0	402875	-1.36426	-0.36709	-0.30868	0.376919	9.6684103	1.012856	269.129	1.628	-6.211	0.265	0.001	17.78	32.769545	111.639813	1	24	32.769548	111.639864	0	275.46	1	0.229	-0.015	0.017	0	0	6.94E+218	300	237
20230809_1417190988	0	402876	-1.3027	-0.37734	-0.30191	0.376873	9.7270222	1.013002	269.129	1.628	-6.211	0.265	0.001	17.78	32.769545	111.639813	1	24	32.769548	111.639864	0	275.46	1	0.229	-0.015	0.017	0	0	6.94E+218	300	237
20230809_1417190993	0	402877	-1.24654	-0.39101	-0.31135	0.376919	9.6684103	1.012856	269.129	1.628	-6.211	0.265	0.001	17.78	32.769545	111.639813	1	24	32.769548	111.639864	0	275.46	1	0.229	-0.015	0.017	0	0	6.94E+218	300	237
20230809_1417200007	0	402878	-1.18463	-0.40064	-0.31116	0.376873	9.7270222	1.013002	269.129	1.628	-6.211	0.265	0.001	17.78	32.769545	111.639813	1	24	32.769548	111.639864	0	275.46	1	0.229	-0.015	0.017	0	0	6.94E+218	300	237
20230809_1417200017	0	402879	-1.12326	-0.41034	-0.31994	0.376899	9.6683292	1.074443	269.129	1.628	-6.211	0.265	0.001	17.78	32.769545	111.639813	1	24	32.769548	111.639864	0	275.46	1	0.229	-0.015	0.017	0	0	6.94E+218	300	237
20230809_1417200025	0	402880	-1.06333	-0.42191	-0.3214	0.376919	9.6684103	1.012856	269.15	1.614	-6.27	0.27	0.001	17.78	32.769545	111.639812	1	24	32.769548	111.639864	0	275.46	1	0.229	-0.015	0.017	0	0	6.94E+218	300	237
20230809_1417200032	0	402881	-0.99557	-0.42839	-0.31705	0.442028	9.7270041	1.074405	269.15	1.614	-6.27	0.27	0.001	17.78	32.769545	111.639812	1	24	32.769548	111.639864	0	275.46	1	0.229	-0.015	0.017	0	0	6.94E+218	300	237
20230809_1417200046	0	402882	-0.92378	-0.43718	-0.31676	0.376919	9.6684103	1.012856	269.15	1.614	-6.27	0.27	0.001	17.78	32.769545	111.639812	1	24	32.769548	111.639864	0	275.46	1	0.229	-0.015	0.017	0	0	6.94E+218	300	237
20230809_1417200053	0	402883	-0.84784	-0.44621	-0.31319	0.376853	9.7269411	1.0745879	269.15	1.614	-6.27	0.27	0.004	17.78	32.769545	111.639812	1	24	32.769548	111.639864	0	275.46	1	0.229	-0.015	0.017	0	0	6.94E+218	300	237
20230809_1417200066	0	402884	-0.77987	-0.45606	-0.31181	0.376919	9.6684103	1.012856	269.15	1.614	-6.27	0.27	0.004	17.78	32.769545	111.639812	1	24	32.769548	111.639864	0	275.46	1	0.229	-0.015	0.017	0	0	6.94E+218	300	237
20230809_1417200073	0	402885	-0.7026	-0.46312	-0.31051	0.376899	9.6683292	1.074443	269.174	1.601	-6.311	0.275	0.004	17.78	32.769545	111.639812	1	24	32.769548	111.639864	0	275.46	1	0.229	-0.015	0.017	0	0	6.94E+218	300	237
20230809_1417200083	0	402886	-0.61521	-0.46807	-0.31664	0.376853	9.7269411	1.0745879	269.174	1.601	-6.311	0.275	0.004	17.78	32.769545	111.639812	1	24	32.769548	111.639864	0	275.46	1	0.229	-0.015	0.017	0	0	6.94E+218	300	237
20230809_1417200092	0	402887	-0.54831	-0.47833	-0.31821	0.376899	9.6683292	1.074443	269.174	1.601	-6.311	0.275	0.004	17.78	32.769545	111.639812	1	24	32.769548	111.639864	0	275.46	1	0.229	-0.015	0.017	0	0	6.94E+218	300	237
20230809_1417200103	0	402888	-0.46098	-0.48315	-0.32169	0.442048	9.7270842	1.0128191	269.174	1.601	-6.311	0.275	0.004	17.78	32.769545	111.639812	1	24	32.769548	111.639864	0	275.46	1	0.229	-0.015	0.017	0	0	6.94E+218	300	237
20230809_1417200113	0	402889	-0.3799	-0.48808	-0.32069	0.376899	9.6683292	1.074443	269.174	1.601	-6.311	0.275	0.004	17.78	32.769545	111.639812	1	24	32.769548	111.639864	0	275.46	1	0.229	-0.015	0.017	0	0	6.94E+218	300	237
20230809_1417200126	0	402890	-0.29834	-0.49388	-0.31831	0.376899	9.6683292	1.074443	269.2	1.588	-6.334	0.281	0.004	17.78	32.769545	111.639812	1	24	32.769548	111.639864	0	275.46	1	0.229	-0.015	0.017	0	0	6.94E+218	300	237
20230809_1417200133	0	402891	-0.21069	-0.49907	-0.31815	0.376853	9.7269411	1.0745879	269.2	1.588	-6.334	0.281	0.004	17.78	32.769545	111.639812	1	24	32.769548	111.639864	0	275.46	1	0.229	-0.015	0.017	0	0	6.94E+218	300	237
20230809_1417200148	0	402892	-0.13004	-0.50614	-0.3167	0.376899	9.6683292	1.074443	269.2	1.588	-6.334	0.281	0.004	17.78	32.769545	111.639812	1	24	32.769548	111.639864	0	275.46	1	0.229	-0.015	0.017	0	0	6.94E+218	300	237
20230809_1417200155	0	402893	-0.05063	-0.51063	-0.31728	0.442074	9.6683912	1.07426	269.2	1.588	-6.334	0.281	0.004	17.78	32.769545	111.639812	1	24	32.769548	111.639864	0	275.46	1	0.229	-0.015	0.017	0	0	6.94E+218	300	237
20230809_1417200163	0	402894	0.03406	-0.51598	-0.31849	0.376853	9.7269411	1.0745879	269.2	1.588	-6.334	0.281	0.004	17.78	32.769545	111.639812	1	24	32.769548	111.639864	0	275.46	1	0.229	-0.015	0.017	0	0	6.94E+218	300	237
20230809_1417200172	0	402895	0.10997	-0.51795	-0.31655	0.376899	9.6683292	1.074443	269.228	1.575	-6.335	0.287	0.004	17.78	32.769545	111.639812	1	24	32.769548	111.639864	0	275.46	1	0.229	-0.015	0.017	0	0	6.94E+218	300	237
20230809_1417200189	0	402896	0.18	-0.52227	-0.31884	0.376833	9.72686	1.136175	269.228	1.575	-6.335	0.287	0.004	17.78	32.769545	111.639812	1	24	32.769548	111.639864	0	275.46	1	0.229	-0.015	0.017	0	0	6.94E+218	300	237
20230809_1417200195	0	402897	0.26205	-0.52457	-0.31903	0.376899	9.6683292	1.074443	269.228	1.575	-6.335	0.287	0.004	17.78	32.769545	111.639812	1	24	32.769548	111.639864	0	275.46	1	0.229	-0.015	0.017	0	0	6.94E+218	300	237
20230809_1417200202	0	402898	0.33969	-0.52753	-0.31492	0.376899	9.6683292	1.074443	269.228	1.575	-6.335	0.287	0.006	17.78	32.769545	111.639812	1	24	32.769548	111.639864	0	275.46	1	0.229	-0.015	0.017	0	0	6.94E+218	300	237
20230809_1417200218	0	402899	0.41463	-0.53109	-0.31642	0.442028	9.7270041	1.074405	269.228	1.575	-6.335	0.287	0.006	17.78	32.769545	111.639812	1	24	32.769548	111.639864	0	275.46	1	0.229	-0.015	0.017	0	0	6.94E+218	300	237
20230809_1417200225	0	402900	0.49442	-0.53456	-0.31751	0.376899	9.6683292	1.074443	269.256	1.562	-6.318	0.293	0.006	17.78	32.769545	111.639812	1	24	32.769548	111.639864	0	275.46	1	0.229	-0.015	0.017	0	0	6.94E+218	300	237
20230809_1417200235	0	402901	0.57556	-0.53701	-0.3121	0.376853	9.7269411	1.0745879	269.256	1.562	-6.318	0.293	0.006	17.78	32.769545	111.639812	1	24	32.769548	111.639864	0	275.46	1	0.229	-0.015	0.017	0	0	6.94E+218	300	237
20230809_1417200246	0	402902	0.64901	-0.53842	-0.30819	0.376879	9.6682482	1.136029	269.256	1.562	-6.318	0.293	0.006	17.78	32.769545	111.639812	1	24	32.769548	111.639864	0	275.46	1	0.229	-0.015	0.017	0	0	6.94E+218	300	237
20230809_1417200254	0	402903	0.72908	-0.53973	-0.3064	0.376899	9.6683292	1.074443	269.256	1.562	-6.318	0.293	0.006	17.78	32.769545	111.639812	1	24	32.769548	111.639864	0	275.46	1	0.229	-0.015	0.017	0	0	6.94E+218	300	237
20230809_1417200264	0	402904	0.7946	-0.54056	-0.30224	0.442028	9.7270041	1.074405	269.256	1.562	-6.318	0.293	0.006	17.78	32.769545	111.639812	1	24	32.769548	111.639864	0	275.46	1	0.229	-0.015	0.017	0	0	6.94E+218	300	237
20230809_1417200273	0	402905	0.86765	-0.54182	-0.30522	0.376879	9.6682482	1.136029	269.284	1.549	-6.281	0.3	0.006	17.78	32.769545	111.639812	1	24	32.769548	111.639864	0	275.46	1	0.229	-0.015	0.017	0	0	6.94E+218	300	237
20230809_1417200286	0	402906	0.94459	-0.54222	-0.30114	0.376899	9.6683292	1.074443	269.284	1.549	-6.281	0.3	0.006	17.78	32.769545	111.639812	1	24	32.769548	111.639864	0	275.46	1	0.229	-0.015	0.017	0	0	6.94E+218	300	237
20230809_1417200295	0	402907	1.01189	-0.5413	-0.30201	0.376853	9.7269411	1.0745879	269.284	1.549	-6.281	0.3	0.006	17.78	32.769545	111.639812	1	24	32.769548	111.639864	0	275.46	1	0.229	-0.015	0.017	0	0	6.94E+218	300	237
20230809_1417200303	0	402908	1.08735	-0.54148	-0.29929	0.376899	9.6683292	1.074443	269.284	1.549	-6.281	0.3	0.006	17.78	32.769545	111.639812	1	24	32.769548	111.639864	0	275.46	1	0.229	-0.015	0.017	0	0	6.94E+218	300	237
20230809_1417200313	0	402909	1.1634	-0.54179	-0.29345	0.442028	9.7270041	1.074405	269.284	1.549	-6.281	0.3	0.006	17.78	32.769545	111.639812	1	24	32.769548	111.639864	0	275.46	1	0.229	-0.015	0.017	0	0	6.94E+218	300	237
20230809_1417200326	0	402910	1.22579	-0.53748	-0.28001	0.376879	9.6682482	1.136029	269.313	1.537	-6.226	0.306	0.006	17.78	32.769545	111.639812	1	24	32.769548	111.639864	0	275.46	1	0.229	-0.015	0.017	0	0	6.94E+218	300	237
20230809_1417200333	0	402911	1.29129	-0.53842	-0.27647	0.376899	9.6683292	1.074443	269.313	1.537	-6.226	0.306	0.006	17.78	32.769545	111.639812	1	24	32.769548	111.639864	0	275.46	1	0.229	-0.015	0.017	0	0	6.94E+218	300	237
20230809_1417200347	0	402912	1.35449	-0.53713	-0.27467	0.376853	9.7269411	1.0745879	269.313	1.537	-6.226	0.306	0.001	17.78	32.769545	111.639812	1	24	32.769548	111.639864	0	275.46	1	0.229	-0.015	0.017	0	0	6.94E+218	300	237
20230809_1417200353	0	402913	1.4194	-0.53225	-0.26616	0.442074	9.6683912	1.07426	269.313	1.537	-6.226	0.306	0.001	17.78	32.769545	111.639812	1	24	32.769548	111.639864	0	275.46	1	0.229	-0.015	0.017	0	0	6.94E+218	300	237
20230809_1417200363	0	402914	1.48522	-0.53096	-0.2711	0.376833	9.72686	1.136175	269.313	1.537	-6.226	0.306	0.001	17.78	32.769545	111.639812	1	24	32.769548	111.639864	0	275.46	1	0.229	-0.015	0.017	0	0	6.94E+218	300	237
20230809_1417200373	0	402915	1.55783	-0.52998	-0.27224	0.376919	9.6684103	1.012856	269.341	1.526	-6.154	0.312	0.001	17.78	32.769545	111.639811	1	24	32.769548	111.639864	0	275.46	1	0.229	-0.015	0.017	0	0	6.94E+218	300	237
20230809_1417200383	0	402916	1.62747	-0.52577	-0.25583	0.376899	9.6683292	1.074443	269.341	1.526	-6.154	0.312	0.001	17.78	32.769545	111.639811	1	24	32.769548	111.639864	0	275.46	1	0.229	-0.015	0.017	0	0	6.94E+218	300	237
20230809_1417200393	0	402917	1.69482	-0.52642	-0.25258	0.442028	9.7270041	1.074405	269.341	1.526	-6.154	0.312	0.001	17.78	32.769545	111.639811	1	24	32.769548	111.639864	0	275.46	1	0.229	-0.015	0.017	0	0	6.94E+218	300	249
20230809_1417200409	0	402918	1.75834	-0.52462	-0.23335	0.376899	9.6683292	1.074443	269.341	1.526	-6.154	0.312	0.001	17.78	32.769545	111.639811	1	24	32.769548	111.639864	0	275.46	1	0.229	-0.015	0.017	0	0	6.94E+218	300	249
20230809_1417200416	0	402919	1.81722	-0.52302	-0.23439	0.376853	9.7269411	1.0745879	269.341	1.526	-6.154	0.312	0.001	17.78	32.769545	111.639811	1	24	32.769548	111.639864	0	275.46	1	0.229	-0.015	0.017	0	0	6.94E+218	300	249
20230809_1417200426	0	402920	1.88018	-0.52059	-0.22399	0.376899	9.6683292	1.074443	269.369	1.517	-6.065	0.313	0.001	17.78	32.769545	111.639812	1	24	32.769548	111.639864	0	275.46	1	0.229	-0.015	0.017	0	0	6.94E+218	300	249
20230809_1417200436	0	402921	1.94471	-0.51685	-0.23326	0.376853	9.7269411	1.0745879	269.369	1.517	-6.065	0.313	0.001	17.78	32.769545	111.639812	1	24	32.769548	111.639864	0	275.46	1	0.229	-0.015	0.017	0	0	6.94E+218	300	249
20230809_1417200448	0	402922	2.00432	-0.51549	-0.22686	0.376873	9.7270222	1.013002	269.369	1.517	-6.065	0.313	0.001	17.78	32.769545	111.639812	1	24	32.769548	111.639864	0	275.46	1	0.229	-0.015	0.017	0	0	6.94E+218	300	249
20230809_1417200453	0	402923	2.07115	-0.5138	-0.23349	0.442074	9.6683912	1.07426	269.369	1.517	-6.065	0.313	0.001	17.78	32.769545	111.639812	1	24	32.769548	111.639864	0	275.46	1	0.229	-0.015	0.017	0	0	6.94E+218	300	249
20230809_1417200463	0	402924	2.14148	-0.51032	-0.2213	0.376873	9.7270222	1.013002	269.369	1.517	-6.065	0.313	0.001	17.78	32.769545	111.639812	1	24	32.769548	111.639864	0	275.46	1	0.229	-0.015	0.017	0	0	6.94E+218	300	249
20230809_1417200474	0	402925	2.19961	-0.5085	-0.20672	0.376899	9.6683292	1.074443	269.396	1.508	-5.961	0.319	0.001	17.78	32.769545	111.639812	1	24	32.769548	111.639864	0	275.46	1	0.229	-0.015	0.017	0	0	6.94E+218	300	249
20230809_1417200484	0	402926	2.26583	-0.50494	-0.19443	0.376873	9.7270222	1.013002	269.396	1.508	-5.961	0.319	0.001	17.78	32.769545	111.639812	1	24	32.769548	111.639864	0	275.46	1	0.229	-0.015	0.017	0	0	6.94E+218	300	249
20230809_1417200492	0	402927	2.33021	-0.50106	-0.1823	0.376899	9.6683292	1.074443	269.396	1.508	-5.961	0.319	0.001	17.78	32.769545	111.639812	1	24	32.769548	111.639864	0	275.46	1	0.229	-0.015	0.017	0	0	6.94E+218	300	249
20230809_1417200503	0	402928	2.38056	-0.49556	-0.17818	0.376873	9.7270222	1.013002	269.396	1.508	-5.961	0.319	0.002	17.78	32.769545	111.639812	1	24	32.769548	111.639864	0	275.46	1	0.229	-0.015	0.017	0	0	6.94E+218	300	249
20230809_1417200514	0	402929	2.44059	-0.49249	-0.18097	0.376873	9.7270222	1.013002	269.396	1.508	-5.961	0.319	0.002	17.78	32.769545	111.639812	1	24	32.769548	111.639864	0	275.46	1	0.229	-0.015	0.017	0	0	6.94E+218	300	249
20230809_1417200526	0	402930	2.48922	-0.48967	-0.17778	0.442028	9.7270041	1.074405	269.422	1.502	-5.841	0.326	0.002	17.78	32.769545	111.639812	1	24	32.769548	111.639864	0	275.46	1	0.229	-0.015	0.017	0	0	6.94E+218	300	249
20230809_1417200533	0	402931	2.54353	-0.48606	-0.17572	0.376873	9.7270222	1.013002	269.422	1.502	-5.841	0.326	0.002	17.78	32.769545	111.639812	1	24	32.769548	111.639864	0	275.46	1	0.229	-0.015	0.017	0	0	6.94E+218	300	249
20230809_1417200550	0	402932	2.5954	-0.48332	-0.16515	0.376938	9.6684904	0.95127	269.422	1.502	-5.841	0.326	0.002	17.78	32.769545	111.639812	1	24	32.769548	111.639864	0	275.46	1	0.229	-0.015	0.017	0	0	6.94E+218	300	249
20230809_1417200555	0	402933	2.64782	-0.48017	-0.14786	0.376873	9.7270222	1.013002	269.422	1.502	-5.841	0.326	0.002	17.78	32.769545	111.639812	1	24	32.769548	111.639864	0	275.46	1	0.229	-0.015	0.017	0	0	6.94E+218	300	249
20230809_1417200562	0	402934	2.70083	-0.47485	-0.12947	0.376873	9.7270222	1.013002	269.422	1.502	-5.841	0.326	0.002	17.78	32.769545	111.639812	1	24	32.769548	111.639864	0	275.46	1	0.229	-0.015	0.017	0	0	6.94E+218	300	249
20230809_1417200573	0	402935	2.74963	-0.46815	-0.11984	0.376873	9.7270222	1.013002	269.447	1.497	-5.708	0.332	0.002	17.78	32.769545	111.639812	1	24	32.769548	111.639864	0	275.46	1	0.229	-0.015	0.017	0	0	6.94E+218	300	249
20230809_1417200583	0	402936	2.78321	-0.46679	-0.11769	0.376893	9.7271032	0.951415	269.447	1.497	-5.708	0.332	0.002	17.78	32.769545	111.639812	1	24	32.769548	111.639864	0	275.46	1	0.302	0.041	-0.027	0	0	6.94E+218	300	249
20230809_1417200601	0	402937	2.81998	-0.46113	-0.1087	0.376873	9.7270222	1.013002	269.447	1.497	-5.708	0.332	0.002	17.86	32.769545	111.639812	1	24	32.769548	111.639864	0	275.46	1	0.302	0.041	-0.027	0	0	6.94E+218	300	249
20230809_1417200605	0	402938	2.85696	-0.46063	-0.11606	0.376893	9.7271032	0.951415	269.447	1.497	-5.708	0.332	0.002	17.86	32.769545	111.639812	1	24	32.769548	111.639864	0	275.46	1	0.302	0.041	-0.027	0	0	6.94E+218	300	249
20230809_1417200617	0	402939	2.88857	-0.45937	-0.10477	0.376873	9.7270222	1.013002	269.447	1.497	-5.708	0.332	0.002	17.86	32.769545	111.639812	1	24	32.769548	111.639864	0	275.46	1	0.302	0.041	-0.027	0	0	6.94E+218	300	249
20230809_1417200626	0	402940	2.93237	-0.45325	-0.09331	0.376893	9.7271032	0.951415	269.471	1.493	-5.565	0.309	0.002	17.86	32.769545	111.639812	1	24	32.769548	111.639864	0	275.46	1	0.302	0.041	-0.027	0	0	6.94E+218	300	249
20230809_1417200634	0	402941	2.97495	-0.45105	-0.07759	0.376893	9.7271032	0.951415	269.471	1.493	-5.565	0.309	0.002	17.86	32.769545	111.639812	1	24	32.769548	111.639864	0	275.46	1	0.302	0.041	-0.027	0	0	6.94E+218	300	249
20230809_1417200649	0	402942	3.0083	-0.44616	-0.05877	0.376913	9.7271833	0.889828	269.471	1.493	-5.565	0.309	0.002	17.86	32.769545	111.639812	1	24	32.769548	111.639864	0	275.46	1	0.302	0.041	-0.027	0	0	6.94E+218	300	249
20230809_1417200653	0	402943	3.03468	-0.44322	-0.04777	0.376893	9.7271032	0.951415	269.471	1.493	-5.565	0.309	0.002	17.86	32.769545	111.639812	1	24	32.769548	111.639864	0	275.46	1	0.302	0.041	-0.027	0	0	6.94E+218	300	249
20230809_1417200663	0	402944	3.05205	-0.44288	-0.04371	0.376848	9.7857151	0.95156	269.471	1.493	-5.565	0.309	0.002	17.86	32.769545	111.639812	1	24	32.769548	111.639864	0	275.46	1	0.302	0.041	-0.027	0	0	6.94E+218	300	249
20230809_1417200672	0	402945	3.07789	-0.43973	-0.0433	0.376893	9.7271032	0.951415	269.493	1.493	-5.413	0.315	0.002	17.86	32.769545	111.639812	1	24	32.769548	111.639864	0	275.46	1	0.302	0.041	-0.027	0	0	6.94E+218	300	249
20230809_1417200689	0	402946	3.08975	-0.44031	-0.03918	0.376893	9.7271032	0.951415	269.493	1.493	-5.413	0.315	0.002	17.86	32.769545	111.639812	1	24	32.769548	111.639864	0	275.46	1	0.302	0.041	-0.027	0	0	6.94E+218	300	249
20230809_1417200693	0	402947	3.11338	-0.43864	-0.03796	0.376868	9.7857952	0.889974	269.493	1.493	-5.413	0.315	0.007	17.86	32.769545	111.639812	1	24	32.769548	111.639864	0	275.46	1	0.302	0.041	-0.027	0	0	6.94E+218	300	249
20230809_1417200702	0	402948	3.14281	-0.43481	-0.02182	0.376913	9.7271833	0.889828	269.493	1.493	-5.413	0.315	0.007	17.86	32.769545	111.639812	1	24	32.769548	111.639864	0	275.46	1	0.302	0.041	-0.027	0	0	6.94E+218	300	249
20230809_1417200715	0	402949	3.15693	-0.43508	-0.00407	0.376913	9.7271833	0.889828	269.493	1.493	-5.413	0.315	0.007	17.86	32.769545	111.639812	1	24	32.769548	111.639864	0	275.46	1	0.302	0.041	-0.027	0	0	6.94E+218	300	249
20230809_1417200726	0	402950	3.1784	-0.43215	0.01249	0.376868	9.7857952	0.889974	269.515	1.494	-5.256	0.321	0.007	17.86	32.769545	111.639811	1	24	32.769548	111.639864	0	275.46	1	0.302	0.041	-0.027	0	0	6.94E+218	300	249
20230809_1417200734	0	402951	3.18607	-0.43229	0.02276	0.376893	9.7271032	0.951415	269.515	1.494	-5.256	0.321	0.007	17.86	32.769545	111.639811	1	24	32.769548	111.639864	0	275.46	1	0.302	0.041	-0.027	0	0	6.94E+218	300	249
20230809_1417200744	0	402952	3.19155	-0.43073	0.02862	0.311692	9.7857332	0.890157	269.515	1.494	-5.256	0.321	0.007	17.86	32.769545	111.639811	1	24	32.769548	111.639864	0	275.46	1	0.302	0.041	-0.027	0	0	6.94E+218	300	249
20230809_1417200752	0	402953	3.19485	-0.42975	0.0257	0.376887	9.7858763	0.828387	269.515	1.494	-5.256	0.321	0.007	17.86	32.769545	111.639811	1	24	32.769548	111.639864	0	275.46	1	0.302	0.041	-0.027	0	0	6.94E+218	300	249
20230809_1417200765	0	402954	3.20158	-0.43083	0.03068	0.376913	9.7271833	0.889828	269.515	1.494	-5.256	0.321	0.007	17.86	32.769545	111.639811	1	24	32.769548	111.639864	0	275.46	1	0.302	0.041	-0.027	0	0	6.94E+218	300	249
20230809_1417200772	0	402955	3.20966	-0.4296	0.03531	0.376868	9.7857952	0.889974	269.536	1.497	-5.095	0.326	0.007	17.86	32.769545	111.639811	1	24	32.769548	111.639864	0	275.46	1	0.302	0.041	-0.027	0	0	6.94E+218	300	249
20230809_1417200783	0	402956	3.21681	-0.42847	0.04912	0.376887	9.7858763	0.828387	269.536	1.497	-5.095	0.326	0.007	17.86	32.769545	111.639811	1	24	32.769548	111.639864	0	275.46	1	0.302	0.041	-0.027	0	0	6.94E+218	300	249
20230809_1417200796	0	402957	3.22685	-0.43041	0.06938	0.376933	9.7272644	0.828242	269.536	1.497	-5.095	0.326	0.007	17.86	32.769545	111.639811	1	24	32.769548	111.639864	0	275.46	1	0.302	0.041	-0.027	0	0	6.94E+218	300	249
20230809_1417200804	0	402958	3.21996	-0.42755	0.08884	0.311712	9.7858143	0.82857	269.536	1.497	-5.095	0.326	0.007	17.86	32.769545	111.639811	1	24	32.769548	111.639864	0	275.46	1	0.302	0.041	-0.027	0	0	6.94E+218	300	249
20230809_1417200815	0	402959	3.22023	-0.42698	0.09402	0.376868	9.7857952	0.889974	269.536	1.497	-5.095	0.326	0.007	17.86	32.769545	111.639811	1	24	32.769548	111.639864	0	275.46	1	0.302	0.041	-0.027	0	0	6.94E+218	300	249
20230809_1417200826	0	402960	3.21116	-0.4275	0.09185	0.376887	9.7858763	0.828387	269.558	1.502	-4.934	0.331	0.007	17.86	32.769545	111.639811	1	24	32.769548	111.639864	0	275.46	1	0.302	0.041	-0.027	0	0	6.94E+218	300	249
20230809_1417200835	0	402961	3.19215	-0.4259	0.09458	0.376887	9.7858763	0.828387	269.558	1.502	-4.934	0.331	0.007	17.86	32.769545	111.639811	1	24	32.769548	111.639864	0	275.46	1	0.302	0.041	-0.027	0	0	6.94E+218	300	249
20230809_1417200844	0	402962	3.17931	-0.42836	0.09225	0.376887	9.7858763	0.828387	269.558	1.502	-4.934	0.331	0.016	17.86	32.769545	111.639811	1	24	32.769548	111.639864	0	275.46	1	0.302	0.041	-0.027	0	0	6.94E+218	300	249
20230809_1417200853	0	402963	3.16611	-0.42995	0.09995	0.376887	9.7858763	0.828387	269.558	1.502	-4.934	0.331	0.016	17.86	32.769545	111.639811	1	24	32.769548	111.639864	0	275.46	1	0.302	0.041	-0.027	0	0	6.94E+218	300	249
20230809_1417200863	0	402964	3.16195	-0.42778	0.12005	0.311732	9.7858944	0.766983	269.558	1.502	-4.934	0.331	0.016	17.86	32.769545	111.639811	1	24	32.769548	111.639864	0	275.46	1	0.302	0.041	-0.027	0	0	6.94E+218	300	249
20230809_1417200872	0	402965	3.14746	-0.42937	0.12868	0.376887	9.7858763	0.828387	269.579	1.509	-4.775	0.337	0.016	17.86	32.769545	111.639811	1	24	32.769548	111.639864	0	275.46	1	0.302	0.041	-0.027	0	0	6.94E+218	300	249
20230809_1417200883	0	402966	3.13478	-0.4299	0.14872	0.376907	9.7859573	0.766801	269.579	1.509	-4.775	0.337	0.016	17.86	32.769545	111.639811	1	24	32.769548	111.639864	0	275.46	1	0.302	0.041	-0.027	0	0	6.94E+218	300	249
20230809_1417200894	0	402967	3.11552	-0.43063	0.15001	0.376907	9.7859573	0.766801	269.579	1.509	-4.775	0.337	0.016	17.86	32.769545	111.639811	1	24	32.769548	111.639864	0	275.46	1	0.302	0.041	-0.027	0	0	6.94E+218	300	249
20230809_1417200903	0	402968	3.08645	-0.43124	0.15604	0.311667	9.8444262	0.828715	269.579	1.509	-4.775	0.337	0.016	17.86	32.769545	111.639811	1	24	32.769548	111.639864	0	275.46	1	0.302	0.041	-0.027	0	0	6.94E+218	300	249
20230809_1417200914	0	402969	3.06775	-0.4317	0.14778	0.376907	9.7859573	0.766801	269.579	1.509	-4.775	0.337	0.016	17.86	32.769545	111.639811	1	24	32.769548	111.639864	0	275.46	1	0.302	0.041	-0.027	0	0	6.94E+218	300	249
20230809_1417200926	0	402970	3.03591	-0.43363	0.15902	0.376907	9.7859573	0.766801	269.6	1.519	-4.62	0.342	0.016	17.86	32.769545	111.639811	1	24	32.769548	111.639864	0	275.46	1	0.302	0.041	-0.027	0	0	6.94E+218	300	249
20230809_1417200933	0	402971	3.01958	-0.43387	0.16079	0.376862	9.8445692	0.766946	269.6	1.519	-4.62	0.342	0.016	17.86	32.769545	111.639811	1	24	32.769548	111.639864	0	275.46	1	0.302	0.041	-0.027	0	0	6.94E+218	300	249
20230809_1417200945	0	402972	3.00013	-0.43666	0.17544	0.376907	9.7859573	0.766801	269.6	1.519	-4.62	0.342	0.016	17.86	32.769545	111.639811	1	24	32.769548	111.639864	0	275.46	1	0.302	0.041	-0.027	0	0	6.94E+218	300	249
20230809_1417200953	0	402973	2.97823	-0.43856	0.19512	0.376927	9.7860384	0.705214	269.6	1.519	-4.62	0.342	0.016	17.86	32.769545	111.639811	1	24	32.769548	111.639864	0	275.46	1	0.302	0.041	-0.027	0	0	6.94E+218	300	249
20230809_1417200963	0	402974	2.96149	-0.43855	0.20697	0.311732	9.7858944	0.766983	269.6	1.519	-4.62	0.342	0.016	17.86	32.769545	111.639811	1	24	32.769548	111.639864	0	275.46	1	0.302	0.041	-0.027	0	0	6.94E+218	300	249
20230809_1417200974	0	402975	2.937	-0.44151	0.21166	0.376862	9.8445692	0.766946	269.621	1.53	-4.47	0.347	0.016	17.86	32.769545	111.639811	1	24	32.769548	111.639864	0	275.46	1	0.302	0.041	-0.027	0	0	6.94E+218	300	249
20230809_1417200983	0	402976	2.90882	-0.44252	0.20926	0.376927	9.7860384	0.705214	269.621	1.53	-4.47	0.347	0.016	17.86	32.769545	111.639811	1	24	32.769548	111.639864	0	275.46	1	0.302	0.041	-0.027	0	0	6.94E+218	300	249
20230809_1417200998	0	402977	2.8772	-0.44441	0.21163	0.376862	9.8445692	0.766946	269.621	1.53	-4.47	0.347	0.016	17.86	32.769545	111.639811	1	24	32.769548	111.639864	0	275.46	1	0.302	0.041	-0.027	0	0	6.94E+218	300	249
20230809_1417210003	0	402978	2.85985	-0.44641	0.21644	0.311752	9.7859755	0.705397	269.621	1.53	-4.47	0.347	0.016	17.86	32.769545	111.639811	1	24	32.769548	111.639864	0	275.46	1	0.302	0.041	-0.027	0	0	6.94E+218	300	249
20230809_1417210018	0	402979	2.84013	-0.44743	0.22695	0.376862	9.8445692	0.766946	269.621	1.53	-4.47	0.347	0.016	17.86	32.769545	111.639811	1	24	32.769548	111.639864	0	275.46	1	0.302	0.041	-0.027	0	0	6.94E+218	300	249
20230809_1417210026	0	402980	2.81515	-0.45152	0.24143	0.376927	9.7860384	0.705214	269.642	1.542	-4.327	0.352	0.016	17.86	32.769545	111.63981	1	24	32.769548	111.639864	0	275.46	1	0.302	0.041	-0.027	0	0	6.94E+218	300	249
20230809_1417210034	0	402981	2.79974	-0.45301	0.25493	0.376882	9.8446503	0.705359	269.642	1.542	-4.327	0.352	0.001	17.86	32.769545	111.63981	1	24	32.769548	111.639864	0	275.46	1	0.302	0.041	-0.027	0	0	6.94E+218	300	249
20230809_1417210045	0	402982	2.78103	-0.4503	0.26893	0.376927	9.7860384	0.705214	269.642	1.542	-4.327	0.352	0.001	17.86	32.769545	111.63981	1	24	32.769548	111.639864	0	275.46	1	0.302	0.041	-0.027	0	0	6.94E+218	300	249
20230809_1417210052	0	402983	2.74608	-0.45689	0.26847	0.311707	9.8445873	0.705542	269.642	1.542	-4.327	0.352	0.001	17.86	32.769545	111.63981	1	24	32.769548	111.639864	0	275.46	1	0.302	0.041	-0.027	0	0	6.94E+218	300	249
20230809_1417210067	0	402984	2.71811	-0.45712	0.27642	0.376882	9.8446503	0.705359	269.642	1.542	-4.327	0.352	0.001	17.86	32.769545	111.63981	1	24	32.769548	111.639864	0	275.46	1	0.302	0.041	-0.027	0	0	6.94E+218	300	249
20230809_1417210073	0	402985	2.69074	-0.45897	0.26787	0.376927	9.7860384	0.705214	269.664	1.557	-4.189	0.357	0.001	17.86	32.769545	111.63981	1	24	32.769548	111.639864	0	275.46	1	0.302	0.041	-0.027	0	0	6.94E+218	300	249
20230809_1417210084	0	402986	2.65588	-0.46214	0.28788	0.376882	9.8446503	0.705359	269.664	1.557	-4.189	0.357	0.001	17.86	32.769545	111.63981	1	24	32.769548	111.639864	0	275.46	1	0.302	0.041	-0.027	0	0	6.94E+218	300	249
20230809_1417210098	0	402987	2.6391	-0.4617	0.28965	0.376927	9.7860384	0.705214	269.664	1.557	-4.189	0.357	0.001	17.86	32.769545	111.63981	1	24	32.769548	111.639864	0	275.46	1	0.302	0.041	-0.027	0	0	6.94E+218	300	249
20230809_1417210103	0	402988	2.61584	-0.46602	0.30837	0.311707	9.8445873	0.705542	269.664	1.557	-4.189	0.357	0.001	17.86	32.769545	111.63981	1	24	32.769548	111.639864	0	275.46	1	0.302	0.041	-0.027	0	0	6.94E+218	300	249
20230809_1417210114	0	402989	2.58674	-0.46725	0.3245	0.376902	9.8447304	0.643773	269.664	1.557	-4.189	0.357	0.001	17.86	32.769545	111.63981	1	24	32.769548	111.639864	0	275.46	1	0.302	0.041	-0.027	0	0	6.94E+218	300	249
20230809_1417210126	0	402990	2.56523	-0.46706	0.33702	0.376927	9.7860384	0.705214	269.686	1.574	-4.057	0.362	0.001	17.86	32.769545	111.63981	1	24	32.769548	111.639864	0	275.46	1	0.302	0.041	-0.027	0	0	6.94E+218	300	249
20230809_1417210133	0	402991	2.52738	-0.47246	0.34114	0.376902	9.8447304	0.643773	269.686	1.574	-4.057	0.362	0.001	17.86	32.769545	111.63981	1	24	32.769548	111.639864	0	275.46	1	0.302	0.041	-0.027	0	0	6.94E+218	300	249
20230809_1417210144	0	402992	2.48567	-0.47567	0.34299	0.376882	9.8446503	0.705359	269.686	1.574	-4.057	0.362	0.001	17.86	32.769545	111.63981	1	24	32.769548	111.639864	0	275.46	1	0.302	0.041	-0.027	0	0	6.94E+218	300	249
20230809_1417210156	0	402993	2.44541	-0.4757	0.35038	0.376947	9.7861176	0.643627	269.686	1.574	-4.057	0.362	0.001	17.86	32.769545	111.63981	1	24	32.769548	111.639864	0	275.46	1	0.302	0.041	-0.027	0	0	6.94E+218	300	249
20230809_1417210166	0	402994	2.41413	-0.47966	0.35309	0.311707	9.8445873	0.705542	269.686	1.574	-4.057	0.362	0.001	17.86	32.769545	111.63981	1	24	32.769548	111.639864	0	275.46	1	0.302	0.041	-0.027	0	0	6.94E+218	300	249
20230809_1417210173	0	402995	2.38447	-0.48052	0.37183	0.376902	9.8447304	0.643773	269.709	1.593	-3.934	0.366	0.001	17.86	32.769545	111.63981	1	24	32.769548	111.639864	0	275.46	1	0.302	0.041	-0.027	0	0	6.94E+218	300	249
20230809_1417210188	0	402996	2.34847	-0.48536	0.38243	0.376947	9.7861176	0.643627	269.709	1.593	-3.934	0.366	0.004	17.86	32.769545	111.63981	1	24	32.769548	111.639864	0	275.46	1	0.302	0.041	-0.027	0	0	6.94E+218	300	249
20230809_1417210193	0	402997	2.3157	-0.48799	0.40357	0.376902	9.8447304	0.643773	269.709	1.593	-3.934	0.366	0.004	17.86	32.769545	111.63981	1	24	32.769548	111.639864	0	275.46	1	0.302	0.041	-0.027	0	0	6.94E+218	300	249
20230809_1417210207	0	402998	2.27418	-0.48972	0.4087	0.376902	9.8447304	0.643773	269.709	1.593	-3.934	0.366	0.004	17.86	32.769545	111.63981	1	24	32.769548	111.639864	0	275.46	1	0.302	0.041	-0.027	0	0	6.94E+218	300	249
20230809_1417210216	0	402999	2.22206	-0.49235	0.42305	0.311707	9.8445873	0.705542	269.709	1.593	-3.934	0.366	0.004	17.86	32.769545	111.63981	1	24	32.769548	111.639864	0	275.46	1	0.302	0.041	-0.027	0	0	6.94E+218	300	249
20230809_1417210224	0	403000	2.17839	-0.49623	0.42172	0.376902	9.8447304	0.643773	269.732	1.615	-3.82	0.371	0.004	17.86	32.769545	111.63981	1	24	32.769548	111.639864	0	275.46	1	0.302	0.041	-0.027	0	0	6.94E+218	300	249
20230809_1417210236	0	403001	2.13163	-0.49961	0.43107	0.376947	9.7861176	0.643627	269.732	1.615	-3.82	0.371	0.004	17.86	32.769545	111.63981	1	24	32.769548	111.639864	0	275.46	1	0.302	0.041	-0.027	0	0	6.94E+218	300	249
20230809_1417210244	0	403002	2.0855	-0.50412	0.43434	0.376902	9.8447304	0.643773	269.732	1.615	-3.82	0.371	0.004	17.86	32.769545	111.63981	1	24	32.769548	111.639864	0	275.46	1	0.302	0.041	-0.027	0	0	6.94E+218	300	249
20230809_1417210254	0	403003	2.04393	-0.50496	0.44725	0.376902	9.8447304	0.643773	269.732	1.615	-3.82	0.371	0.004	17.86	32.769545	111.63981	1	24	32.769548	111.639864	0	275.46	1	0.302	0.041	-0.027	0	0	6.94E+218	300	249
20230809_1417210263	0	403004	2.00677	-0.5098	0.46745	0.311746	9.8447495	0.582369	269.732	1.615	-3.82	0.371	0.004	17.86	32.769545	111.63981	1	24	32.769548	111.639864	0	275.46	1	0.302	0.041	-0.027	0	0	6.94E+218	300	249
20230809_1417210273	0	403005	1.96011	-0.50682	0.48118	0.376902	9.8447304	0.643773	269.756	1.639	-3.717	0.375	0.004	17.86	32.769545	111.639809	1	24	32.769548	111.639864	0	275.46	1	0.302	0.041	-0.027	0	0	6.94E+218	300	249
20230809_1417210283	0	403006	1.90935	-0.51527	0.48972	0.376947	9.7861176	0.643627	269.756	1.639	-3.717	0.375	0.004	17.86	32.769545	111.639809	1	24	32.769548	111.639864	0	275.46	1	0.302	0.041	-0.027	0	0	6.94E+218	300	249
20230809_1417210293	0	403007	1.86121	-0.51619	0.50082	0.376902	9.8447304	0.643773	269.756	1.639	-3.717	0.375	0.004	17.86	32.769545	111.639809	1	24	32.769548	111.639864	0	275.46	1	0.302	0.041	-0.027	0	0	6.94E+218	300	249
20230809_1417210303	0	403008	1.80916	-0.51928	0.50312	0.376902	9.8447304	0.643773	269.756	1.639	-3.717	0.375	0.004	17.86	32.769545	111.639809	1	24	32.769548	111.639864	0	275.46	1	0.302	0.041	-0.027	0	0	6.94E+218	300	249
20230809_1417210316	0	403009	1.75454	-0.52244	0.51231	0.376902	9.8447304	0.643773	269.756	1.639	-3.717	0.375	0.004	17.86	32.769545	111.639809	1	24	32.769548	111.639864	0	275.46	1	0.302	0.041	-0.027	0	0	6.94E+218	300	249
20230809_1417210323	0	403010	1.70983	-0.5256	0.50685	0.311746	9.8447495	0.582369	269.78	1.665	-3.626	0.379	0.004	17.86	32.769545	111.639809	1	24	32.769548	111.639864	0	275.46	1	0.302	0.041	-0.027	0	0	6.94E+218	300	249
20230809_1417210332	0	403011	1.66585	-0.52805	0.52802	0.376902	9.8447304	0.643773	269.78	1.665	-3.626	0.379	0.004	17.86	32.769545	111.639809	1	24	32.769548	111.639864	0	275.46	1	0.302	0.041	-0.027	0	0	6.94E+218	300	249
20230809_1417210346	0	403012	1.62097	-0.52963	0.53415	0.376902	9.8447304	0.643773	269.78	1.665	-3.626	0.379	0.01	17.86	32.769545	111.639809	1	24	32.769548	111.639864	0	275.46	1	0.302	0.041	-0.027	0	0	6.94E+218	300	249
20230809_1417210353	0	403013	1.58441	-0.53199	0.55138	0.376921	9.8448114	0.582186	269.78	1.665	-3.626	0.379	0.01	17.86	32.769545	111.639809	1	24	32.769548	111.639864	0	275.46	1	0.302	0.041	-0.027	0	0	6.94E+218	300	249
20230809_1417210365	0	403014	1.53322	-0.53495	0.5575	0.376947	9.7861176	0.643627	269.78	1.665	-3.626	0.379	0.01	17.86	32.769545	111.639809	1	24	32.769548	111.639864	0	275.46	1	0.302	0.041	-0.027	0	0	6.94E+218	300	249
20230809_1417210372	0	403015	1.47956	-0.53663	0.57187	0.376902	9.8447304	0.643773	269.805	1.694	-3.546	0.383	0.01	17.86	32.769545	111.639809	1	24	32.769548	111.639864	0	275.46	1	0.302	0.041	-0.027	0	0	6.94E+218	300	249
20230809_1417210385	0	403016	1.4322	-0.53627	0.56628	0.311746	9.8447495	0.582369	269.805	1.694	-3.546	0.383	0.01	17.86	32.769545	111.639809	1	24	32.769549	111.639864	0	275.46	1	0.302	0.041	-0.027	0	0	6.94E+218	300	262
20230809_1417210397	0	403017	1.38234	-0.54343	0.56754	0.376902	9.8447304	0.643773	269.805	1.694	-3.546	0.383	0.01	17.86	32.769545	111.639809	1	24	32.769549	111.639864	0	275.46	1	0.302	0.041	-0.027	0	0	6.94E+218	300	262
20230809_1417210404	0	403018	1.33969	-0.54539	0.5751	0.376921	9.8448114	0.582186	269.805	1.694	-3.546	0.383	0.01	17.86	32.769545	111.639809	1	24	32.769549	111.639864	0	275.46	1	0.302	0.041	-0.027	0	0	6.94E+218	300	262
20230809_1417210414	0	403019	1.30786	-0.54488	0.57627	0.376902	9.8447304	0.643773	269.805	1.694	-3.546	0.383	0.01	17.86	32.769545	111.639809	1	24	32.769549	111.639864	0	275.46	1	0.302	0.041	-0.027	0	0	6.94E+218	300	262
20230809_1417210428	0	403020	1.26806	-0.54785	0.59373	0.311746	9.8447495	0.582369	269.832	1.725	-3.478	0.38	0.01	17.86	32.769545	111.63981	1	24	32.769549	111.639864	0	275.46	1	0.302	0.041	-0.027	0	0	6.94E+218	300	262
20230809_1417210435	0	403021	1.23043	-0.54791	0.59996	0.376902	9.8447304	0.643773	269.832	1.725	-3.478	0.38	0.01	17.86	32.769545	111.63981	1	24	32.769549	111.639864	0	275.46	1	0.302	0.041	-0.027	0	0	6.94E+218	300	262
20230809_1417210446	0	403022	1.18329	-0.54907	0.616	0.376921	9.8448114	0.582186	269.832	1.725	-3.478	0.38	0.01	17.86	32.769545	111.63981	1	24	32.769549	111.639864	0	275.46	1	0.302	0.041	-0.027	0	0	6.94E+218	300	262
20230809_1417210453	0	403023	1.13919	-0.55299	0.60943	0.376921	9.8448114	0.582186	269.832	1.725	-3.478	0.38	0.01	17.86	32.769545	111.63981	1	24	32.769549	111.639864	0	275.46	1	0.302	0.041	-0.027	0	0	6.94E+218	300	262
20230809_1417210462	0	403024	1.09244	-0.55359	0.61071	0.311726	9.8446684	0.643956	269.832	1.725	-3.478	0.38	0.01	17.86	32.769545	111.63981	1	24	32.769549	111.639864	0	275.46	1	0.302	0.041	-0.027	0	0	6.94E+218	300	262
20230809_1417210473	0	403025	1.05189	-0.55542	0.60131	0.376921	9.8448114	0.582186	269.858	1.756	-3.421	0.383	0.01	17.86	32.769545	111.63981	1	24	32.769549	111.639864	0	275.46	1	0.302	0.041	-0.027	0	0	6.94E+218	300	262
20230809_1417210483	0	403026	1.01654	-0.55706	0.59802	0.376902	9.8447304	0.643773	269.858	1.756	-3.421	0.383	0.01	17.86	32.769545	111.63981	1	24	32.769549	111.639864	0	275.46	1	0.302	0.041	-0.027	0	0	6.94E+218	300	262
20230809_1417210494	0	403027	0.9809	-0.55971	0.60934	0.311746	9.8447495	0.582369	269.858	1.756	-3.421	0.383	0.006	17.86	32.769545	111.63981	1	24	32.769549	111.639864	0	275.46	1	0.302	0.041	-0.027	0	0	6.94E+218	300	262
20230809_1417210504	0	403028	0.94549	-0.55717	0.61412	0.376921	9.8448114	0.582186	269.858	1.756	-3.421	0.383	0.006	17.86	32.769545	111.63981	1	24	32.769549	111.639864	0	275.46	1	0.302	0.041	-0.027	0	0	6.94E+218	300	262
20230809_1417210514	0	403029	0.91435	-0.5614	0.62086	0.376902	9.8447304	0.643773	269.858	1.756	-3.421	0.383	0.006	17.86	32.769545	111.63981	1	24	32.769549	111.639864	0	275.46	1	0.302	0.041	-0.027	0	0	6.94E+218	300	262
20230809_1417210529	0	403030	0.87868	-0.55784	0.62225	0.376921	9.8448114	0.582186	269.884	1.788	-3.373	0.386	0.006	17.86	32.769545	111.63981	1	24	32.769549	111.639864	0	275.46	1	0.302	0.041	-0.027	0	0	6.94E+218	300	262
20230809_1417210535	0	403031	0.83739	-0.55664	0.61661	0.311701	9.9033613	0.582515	269.884	1.788	-3.373	0.386	0.006	17.86	32.769545	111.63981	1	24	32.769549	111.639864	0	275.46	1	0.302	0.041	-0.027	0	0	6.94E+218	300	262
20230809_1417210549	0	403032	0.79618	-0.55868	0.61305	0.376902	9.8447304	0.643773	269.884	1.788	-3.373	0.386	0.006	17.86	32.769545	111.63981	1	24	32.769549	111.639864	0	275.46	1	0.425	0.042	-0.031	0	0	6.94E+218	300	262
20230809_1417210560	0	403033	0.76447	-0.56009	0.59444	0.376921	9.8448114	0.582186	269.884	1.788	-3.373	0.386	0.006	17.96	32.769545	111.63981	1	24	32.769549	111.639864	0	275.46	1	0.425	0.042	-0.031	0	0	6.94E+218	300	262
20230809_1417210564	0	403034	0.72731	-0.55731	0.60307	0.376902	9.8447304	0.643773	269.884	1.788	-3.373	0.386	0.006	17.96	32.769545	111.63981	1	24	32.769549	111.639864	0	275.46	1	0.425	0.042	-0.031	0	0	6.94E+218	300	262
20230809_1417210574	0	403035	0.69817	-0.55723	0.59454	0.311746	9.8447495	0.582369	269.91	1.82	-3.333	0.425	0.006	17.96	32.769545	111.639809	1	24	32.769549	111.639864	0	275.46	1	0.425	0.042	-0.031	0	0	6.94E+218	300	262
20230809_1417210583	0	403036	0.67463	-0.55409	0.60986	0.376967	9.7861986	0.582041	269.91	1.82	-3.333	0.425	0.006	17.96	32.769545	111.639809	1	24	32.769549	111.639864	0	275.46	1	0.425	0.042	-0.031	0	0	6.94E+218	300	262
20230809_1417210602	0	403037	0.64433	-0.55001	0.59874	0.376902	9.8447304	0.643773	269.91	1.82	-3.333	0.425	0.006	17.96	32.769545	111.639809	1	24	32.769549	111.639864	0	275.46	1	0.425	0.042	-0.031	0	0	6.94E+218	300	262
20230809_1417210603	0	403038	0.59913	-0.54453	0.60197	0.311746	9.8447495	0.582369	269.91	1.82	-3.333	0.425	0.006	17.96	32.769545	111.639809	1	24	32.769549	111.639864	0	275.46	1	0.425	0.042	-0.031	0	0	6.94E+218	300	262
20230809_1417210619	0	403039	0.56234	-0.54406	0.58161	0.376902	9.8447304	0.643773	269.91	1.82	-3.333	0.425	0.006	17.96	32.769545	111.639809	1	24	32.769549	111.639864	0	275.46	1	0.425	0.042	-0.031	0	0	6.94E+218	300	262
20230809_1417210626	0	403040	0.52395	-0.54163	0.5775	0.376921	9.8448114	0.582186	269.936	1.851	-3.303	0.428	0.006	17.96	32.769545	111.639809	1	24	32.769549	111.639864	0	275.46	1	0.425	0.042	-0.031	0	0	6.94E+218	300	262
20230809_1417210635	0	403041	0.48983	-0.53678	0.56265	0.311746	9.8447495	0.582369	269.936	1.851	-3.303	0.428	0.006	17.96	32.769545	111.639809	1	24	32.769549	111.639864	0	275.46	1	0.425	0.042	-0.031	0	0	6.94E+218	300	262
20230809_1417210648	0	403042	0.46232	-0.53327	0.56091	0.376921	9.8448114	0.582186	269.936	1.851	-3.303	0.428	0.006	17.96	32.769545	111.639809	1	24	32.769549	111.639864	0	275.46	1	0.425	0.042	-0.031	0	0	6.94E+218	300	262
20230809_1417210654	0	403043	0.43789	-0.52838	0.56178	0.376902	9.8447304	0.643773	269.936	1.851	-3.303	0.428	0.006	17.96	32.769545	111.639809	1	24	32.769549	111.639864	0	275.46	1	0.425	0.042	-0.031	0	0	6.94E+218	300	262
20230809_1417210663	0	403044	0.40654	-0.52086	0.56265	0.376921	9.8448114	0.582186	269.936	1.851	-3.303	0.428	0.006	17.96	32.769545	111.639809	1	24	32.769549	111.639864	0	275.46	1	0.425	0.042	-0.031	0	0	6.94E+218	300	262
20230809_1417210673	0	403045	0.36662	-0.51417	0.55942	0.311792	9.7861366	0.582224	269.961	1.88	-3.28	0.429	0.006	17.96	32.769545	111.639809	1	24	32.769549	111.639864	0	275.46	1	0.425	0.042	-0.031	0	0	6.94E+218	300	262
20230809_1417210686	0	403046	0.32681	-0.51025	0.5438	0.376902	9.8447304	0.643773	269.961	1.88	-3.28	0.429	0.002	17.96	32.769545	111.639809	1	24	32.769549	111.639864	0	275.46	1	0.425	0.042	-0.031	0	0	6.94E+218	300	262
20230809_1417210694	0	403047	0.29114	-0.5025	0.53233	0.376921	9.8448114	0.582186	269.961	1.88	-3.28	0.429	0.002	17.96	32.769545	111.639809	1	24	32.769549	111.639864	0	275.46	1	0.425	0.042	-0.031	0	0	6.94E+218	300	262
20230809_1417210705	0	403048	0.24926	-0.49766	0.51615	0.311726	9.8446684	0.643956	269.961	1.88	-3.28	0.429	0.002	17.96	32.769545	111.639809	1	24	32.769549	111.639864	0	275.46	1	0.425	0.042	-0.031	0	0	6.94E+218	300	262
20230809_1417210715	0	403049	0.22109	-0.49105	0.51192	0.376967	9.7861986	0.582041	269.961	1.88	-3.28	0.429	0.002	17.96	32.769545	111.639809	1	24	32.769549	111.639864	0	275.46	1	0.425	0.042	-0.031	0	0	6.94E+218	300	262
20230809_1417210726	0	403050	0.19411	-0.48646	0.5101	0.376921	9.8448114	0.582186	269.984	1.908	-3.267	0.431	0.002	17.96	32.769545	111.639808	1	24	32.769549	111.639864	0	275.46	1	0.425	0.042	-0.031	0	0	6.94E+218	300	262
20230809_1417210733	0	403051	0.16731	-0.47434	0.51478	0.311746	9.8447495	0.582369	269.984	1.908	-3.267	0.431	0.002	17.96	32.769545	111.639808	1	24	32.769549	111.639864	0	275.46	1	0.425	0.042	-0.031	0	0	6.94E+218	300	262
20230809_1417210749	0	403052	0.1393	-0.46874	0.50282	0.376967	9.7861986	0.582041	269.984	1.908	-3.267	0.431	0.002	17.96	32.769545	111.639808	1	24	32.769549	111.639864	0	275.46	1	0.425	0.042	-0.031	0	0	6.94E+218	300	262
20230809_1417210754	0	403053	0.10084	-0.46187	0.50065	0.376902	9.8447304	0.643773	269.984	1.908	-3.267	0.431	0.002	17.96	32.769545	111.639808	1	24	32.769549	111.639864	0	275.46	1	0.425	0.042	-0.031	0	0	6.94E+218	300	262
20230809_1417210763	0	403054	0.06332	-0.45342	0.48022	0.376921	9.8448114	0.582186	269.984	1.908	-3.267	0.431	0.002	17.96	32.769545	111.639808	1	24	32.769549	111.639864	0	275.46	1	0.425	0.042	-0.031	0	0	6.94E+218	300	262
20230809_1417210773	0	403055	0.02792	-0.44726	0.47095	0.311792	9.7861366	0.582224	270.006	1.933	-3.261	0.432	0.002	17.96	32.769545	111.639808	1	24	32.769549	111.639864	0	275.46	1	0.425	0.042	-0.031	0	0	6.94E+218	300	262
20230809_1417210783	0	403056	0.0016	-0.44036	0.4499	0.376921	9.8448114	0.582186	270.006	1.933	-3.261	0.432	0.002	17.96	32.769545	111.639808	1	24	32.769549	111.639864	0	275.46	1	0.425	0.042	-0.031	0	0	6.94E+218	300	262
20230809_1417210793	0	403057	-0.02391	-0.43101	0.45994	0.376947	9.7861176	0.643627	270.006	1.933	-3.261	0.432	0.002	17.96	32.769545	111.639808	1	24	32.769549	111.639864	0	275.46	1	0.425	0.042	-0.031	0	0	6.94E+218	300	262
20230809_1417210803	0	403058	-0.04589	-0.42403	0.44922	0.376967	9.7861986	0.582041	270.006	1.933	-3.261	0.432	0.002	17.96	32.769545	111.639808	1	24	32.769549	111.639864	0	275.46	1	0.425	0.042	-0.031	0	0	6.94E+218	300	262
20230809_1417210817	0	403059	-0.07012	-0.41572	0.45609	0.311746	9.8447495	0.582369	270.006	1.933	-3.261	0.432	0.002	17.96	32.769545	111.639808	1	24	32.769549	111.639864	0	275.46	1	0.425	0.042	-0.031	0	0	6.94E+218	300	262
20230809_1417210826	0	403060	-0.09752	-0.40847	0.4414	0.376967	9.7861986	0.582041	270.026	1.957	-3.263	0.434	0.002	17.96	32.769545	111.639808	1	24	32.769549	111.639864	0	275.46	1	0.425	0.042	-0.031	0	0	6.94E+218	300	262
20230809_1417210837	0	403061	-0.1351	-0.39916	0.44092	0.376967	9.7861986	0.582041	270.026	1.957	-3.263	0.434	-0.002	17.96	32.769545	111.639808	1	24	32.769549	111.639864	0	275.46	1	0.425	0.042	-0.031	0	0	6.94E+218	300	262
20230809_1417210846	0	403062	-0.17081	-0.3922	0.41493	0.376921	9.8448114	0.582186	270.026	1.957	-3.263	0.434	-0.002	17.96	32.769545	111.639808	1	24	32.769549	111.639864	0	275.46	1	0.425	0.042	-0.031	0	0	6.94E+218	300	262
20230809_1417210854	0	403063	-0.20207	-0.38682	0.40407	0.311792	9.7861366	0.582224	270.026	1.957	-3.263	0.434	-0.002	17.96	32.769545	111.639808	1	24	32.769549	111.639864	0	275.46	1	0.425	0.042	-0.031	0	0	6.94E+218	300	262
20230809_1417210863	0	403064	-0.23199	-0.38061	0.39603	0.376967	9.7861986	0.582041	270.026	1.957	-3.263	0.434	-0.002	17.96	32.769545	111.639808	1	24	32.769549	111.639864	0	275.46	1	0.425	0.042	-0.031	0	0	6.94E+218	300	262
20230809_1417210873	0	403065	-0.25605	-0.37521	0.39352	0.376967	9.7861986	0.582041	270.044	1.978	-3.272	0.435	-0.002	17.96	32.769545	111.639808	1	24	32.769549	111.639864	0	275.46	1	0.425	0.042	-0.031	0	0	6.94E+218	300	262
20230809_1417210889	0	403066	-0.27386	-0.36651	0.39475	0.376967	9.7861986	0.582041	270.044	1.978	-3.272	0.435	-0.002	17.96	32.769545	111.639808	1	24	32.769549	111.639864	0	275.46	1	0.425	0.042	-0.031	0	0	6.94E+218	300	262
20230809_1417210893	0	403067	-0.29898	-0.3586	0.39036	0.376967	9.7861986	0.582041	270.044	1.978	-3.272	0.435	-0.002	17.96	32.769545	111.639808	1	24	32.769549	111.639864	0	275.46	1	0.425	0.042	-0.031	0	0	6.94E+218	300	262
20230809_1417210904	0	403068	-0.34214	-0.35184	0.38968	0.311792	9.7861366	0.582224	270.044	1.978	-3.272	0.435	-0.002	17.96	32.769545	111.639808	1	24	32.769549	111.639864	0	275.46	1	0.425	0.042	-0.031	0	0	6.94E+218	300	262
20230809_1417210916	0	403069	-0.38161	-0.34942	0.36737	0.376921	9.8448114	0.582186	270.044	1.978	-3.272	0.435	-0.002	17.96	32.769545	111.639808	1	24	32.769549	111.639864	0	275.46	1	0.425	0.042	-0.031	0	0	6.94E+218	300	262
20230809_1417210926	0	403070	-0.41966	-0.34507	0.35264	0.376967	9.7861986	0.582041	270.061	1.998	-3.288	0.436	-0.002	17.96	32.769545	111.639808	1	24	32.769549	111.639864	0	275.46	1	0.425	0.042	-0.031	0	0	6.94E+218	300	262
20230809_1417210934	0	403071	-0.45536	-0.33909	0.33733	0.376967	9.7861986	0.582041	270.061	1.998	-3.288	0.436	-0.002	17.96	32.769545	111.639808	1	24	32.769549	111.639864	0	275.46	1	0.425	0.042	-0.031	0	0	6.94E+218	300	262
20230809_1417210944	0	403072	-0.48521	-0.33461	0.33356	0.376987	9.7862797	0.520454	270.061	1.998	-3.288	0.436	-0.002	17.96	32.769545	111.639808	1	24	32.769549	111.639864	0	275.46	1	0.425	0.042	-0.031	0	0	6.94E+218	300	262
20230809_1417210954	0	403073	-0.5062	-0.33023	0.32883	0.376967	9.7861986	0.582041	270.061	1.998	-3.288	0.436	-0.002	17.96	32.769545	111.639808	1	24	32.769549	111.639864	0	275.46	1	0.425	0.042	-0.031	0	0	6.94E+218	300	262
20230809_1417210963	0	403074	-0.53073	-0.32063	0.33087	0.311792	9.7861366	0.582224	270.061	1.998	-3.288	0.436	-0.002	17.96	32.769545	111.639808	1	24	32.769549	111.639864	0	275.46	1	0.425	0.042	-0.031	0	0	6.94E+218	300	262
20230809_1417210973	0	403075	-0.56824	-0.32172	0.32466	0.377012	9.7275867	0.581895	270.076	2.015	-3.313	0.437	-0.002	17.96	32.769545	111.639807	1	24	32.769549	111.639864	0	275.46	1	0.425	0.042	-0.031	0	0	6.94E+218	300	262
20230809_1417210983	0	403076	-0.60301	-0.31525	0.31707	0.376987	9.7862797	0.520454	270.076	2.015	-3.313	0.437	-0.002	17.96	32.769545	111.639807	1	24	32.769549	111.639864	0	275.46	1	0.425	0.042	-0.031	0	0	6.94E+218	300	262
20230809_1417210994	0	403077	-0.63662	-0.31291	0.28753	0.376967	9.7861986	0.582041	270.076	2.015	-3.313	0.437	-0.002	17.96	32.769545	111.639807	1	24	32.769549	111.639864	0	275.46	1	0.425	0.042	-0.031	0	0	6.94E+218	300	262
20230809_1417220003	0	403078	-0.68385	-0.31234	0.2864	0.376967	9.7861986	0.582041	270.076	2.015	-3.313	0.437	0.005	17.96	32.769545	111.639807	1	24	32.769549	111.639864	0	275.46	1	0.425	0.042	-0.031	0	0	6.94E+218	300	262
20230809_1417220015	0	403079	-0.70283	-0.30885	0.2611	0.376967	9.7861986	0.582041	270.076	2.015	-3.313	0.437	0.005	17.96	32.769545	111.639807	1	24	32.769549	111.639864	0	275.46	1	0.425	0.042	-0.031	0	0	6.94E+218	300	262
20230809_1417220026	0	403080	-0.72984	-0.30786	0.26362	0.376967	9.7861986	0.582041	270.091	2.03	-3.346	0.439	0.005	17.96	32.769545	111.639807	1	24	32.769549	111.639864	0	275.46	1	0.425	0.042	-0.031	0	0	6.94E+218	300	262
20230809_1417220036	0	403081	-0.75401	-0.30656	0.25505	0.376987	9.7862797	0.520454	270.091	2.03	-3.346	0.439	0.005	17.96	32.769545	111.639807	1	24	32.769549	111.639864	0	275.46	1	0.425	0.042	-0.031	0	0	6.94E+218	300	262
20230809_1417220050	0	403082	-0.77677	-0.30247	0.25793	0.376967	9.7861986	0.582041	270.091	2.03	-3.346	0.439	0.005	17.96	32.769545	111.639807	1	24	32.769549	111.639864	0	275.46	1	0.425	0.042	-0.031	0	0	6.94E+218	300	262
20230809_1417220053	0	403083	-0.80455	-0.30245	0.23992	0.377032	9.7276669	0.520309	270.091	2.03	-3.346	0.439	0.005	17.96	32.769545	111.639807	1	24	32.769549	111.639864	0	275.46	1	0.425	0.042	-0.031	0	0	6.94E+218	300	262
20230809_1417220064	0	403084	-0.8369	-0.30274	0.23272	0.376967	9.7861986	0.582041	270.091	2.03	-3.346	0.439	0.005	17.96	32.769545	111.639807	1	24	32.769549	111.639864	0	275.46	1	0.425	0.042	-0.031	0	0	6.94E+218	300	262
20230809_1417220073	0	403085	-0.87092	-0.30376	0.21819	0.376967	9.7861986	0.582041	270.106	2.043	-3.386	0.44	0.005	17.96	32.769545	111.639807	1	24	32.769549	111.639864	0	275.46	1	0.425	0.042	-0.031	0	0	6.94E+218	300	262
20230809_1417220085	0	403086	-0.90197	-0.30623	0.1996	0.376987	9.7862797	0.520454	270.106	2.043	-3.386	0.44	0.005	17.96	32.769545	111.639807	1	24	32.769549	111.639864	0	275.46	1	0.425	0.042	-0.031	0	0	6.94E+218	300	262
20230809_1417220093	0	403087	-0.92254	-0.3088	0.19158	0.377012	9.7275867	0.581895	270.106	2.043	-3.386	0.44	0.005	17.96	32.769545	111.639807	1	24	32.769549	111.639864	0	275.46	1	0.425	0.042	-0.031	0	0	6.94E+218	300	262
20230809_1417220103	0	403088	-0.944	-0.31383	0.18762	0.376987	9.7862797	0.520454	270.106	2.043	-3.386	0.44	0.005	17.96	32.769545	111.639807	1	24	32.769549	111.639864	0	275.46	1	0.425	0.042	-0.031	0	0	6.94E+218	300	262
20230809_1417220116	0	403089	-0.96125	-0.31583	0.18771	0.377012	9.7275867	0.581895	270.106	2.043	-3.386	0.44	0.005	17.96	32.769545	111.639807	1	24	32.769549	111.639864	0	275.46	1	0.425	0.042	-0.031	0	0	6.94E+218	300	262
20230809_1417220127	0	403090	-0.97437	-0.3178	0.17465	0.376987	9.7862797	0.520454	270.121	2.053	-3.433	0.442	0.005	17.96	32.769545	111.639807	1	24	32.769549	111.639864	0	275.46	1	0.425	0.042	-0.031	0	0	6.94E+218	300	262
20230809_1417220133	0	403091	-1.00587	-0.3213	0.16912	0.376967	9.7861986	0.582041	270.121	2.053	-3.433	0.442	0.005	17.96	32.769545	111.639807	1	24	32.769549	111.639864	0	275.46	1	0.425	0.042	-0.031	0	0	6.94E+218	300	262
20230809_1417220145	0	403092	-1.03637	-0.32627	0.15273	0.442207	9.7277298	0.520126	270.121	2.053	-3.433	0.442	0.005	17.96	32.769545	111.639807	1	24	32.769549	111.639864	0	275.46	1	0.425	0.042	-0.031	0	0	6.94E+218	300	262
20230809_1417220153	0	403093	-1.06082	-0.33181	0.14323	0.376967	9.7861986	0.582041	270.121	2.053	-3.433	0.442	0.005	17.96	32.769545	111.639807	1	24	32.769549	111.639864	0	275.46	1	0.425	0.042	-0.031	0	0	6.94E+218	300	262
20230809_1417220169	0	403094	-1.08294	-0.34124	0.12977	0.377032	9.7276669	0.520309	270.121	2.053	-3.433	0.442	0.005	17.96	32.769545	111.639807	1	24	32.769549	111.639864	0	275.46	1	0.425	0.042	-0.031	0	0	6.94E+218	300	262
20230809_1417220173	0	403095	-1.10714	-0.34889	0.12385	0.376967	9.7861986	0.582041	270.137	2.061	-3.485	0.444	0.005	17.96	32.769545	111.639806	1	24	32.769549	111.639864	0	275.46	1	0.425	0.042	-0.031	0	0	6.94E+218	300	262
20230809_1417220188	0	403096	-1.1198	-0.35406	0.12169	0.442207	9.7277298	0.520126	270.137	2.061	-3.485	0.444	0.01	17.96	32.769545	111.639806	1	24	32.769549	111.639864	0	275.46	1	0.425	0.042	-0.031	0	0	6.94E+218	300	262
20230809_1417220192	0	403097	-1.13687	-0.35982	0.11672	0.377012	9.7275867	0.581895	270.137	2.061	-3.485	0.444	0.01	17.96	32.769545	111.639806	1	24	32.769549	111.639864	0	275.46	1	0.425	0.042	-0.031	0	0	6.94E+218	300	262
20230809_1417220203	0	403098	-1.16417	-0.36615	0.11035	0.376987	9.7862797	0.520454	270.137	2.061	-3.485	0.444	0.01	17.96	32.769545	111.639806	1	24	32.769549	111.639864	0	275.46	1	0.425	0.042	-0.031	0	0	6.94E+218	300	262
20230809_1417220212	0	403099	-1.18604	-0.37394	0.10357	0.442187	9.7276487	0.581713	270.137	2.061	-3.485	0.444	0.01	17.96	32.769545	111.639806	1	24	32.769549	111.639864	0	275.46	1	0.425	0.042	-0.031	0	0	6.94E+218	300	262
20230809_1417220226	0	403100	-1.21501	-0.38353	0.09205	0.377012	9.7275867	0.581895	270.155	2.068	-3.543	0.446	0.01	17.96	32.769545	111.639806	1	24	32.769549	111.639864	0	275.46	1	0.425	0.042	-0.031	0	0	6.94E+218	300	262
20230809_1417220237	0	403101	-1.24362	-0.39344	0.07937	0.376987	9.7862797	0.520454	270.155	2.068	-3.543	0.446	0.01	17.96	32.769545	111.639806	1	24	32.769549	111.639864	0	275.46	1	0.425	0.042	-0.031	0	0	6.94E+218	300	262
20230809_1417220244	0	403102	-1.26261	-0.40363	0.0709	0.442187	9.7276487	0.581713	270.155	2.068	-3.543	0.446	0.01	17.96	32.769545	111.639806	1	24	32.769549	111.639864	0	275.46	1	0.425	0.042	-0.031	0	0	6.94E+218	300	262
20230809_1417220254	0	403103	-1.27897	-0.4154	0.06908	0.377032	9.7276669	0.520309	270.155	2.068	-3.543	0.446	0.01	17.96	32.769545	111.639806	1	24	32.769549	111.639864	0	275.46	1	0.425	0.042	-0.031	0	0	6.94E+218	300	262
20230809_1417220263	0	403104	-1.30639	-0.42601	0.06594	0.442207	9.7277298	0.520126	270.155	2.068	-3.543	0.446	0.01	17.96	32.769545	111.639806	1	24	32.769549	111.639864	0	275.46	1	0.425	0.042	-0.031	0	0	6.94E+218	300	262
20230809_1417220273	0	403105	-1.33427	-0.43665	0.06134	0.377012	9.7275867	0.581895	270.176	2.072	-3.606	0.449	0.01	17.96	32.769545	111.639806	1	24	32.769549	111.639864	0	275.46	1	0.425	0.042	-0.031	0	0	6.94E+218	300	262
20230809_1417220284	0	403106	-1.36837	-0.44866	0.05557	0.377012	9.7275867	0.581895	270.176	2.072	-3.606	0.449	0.01	17.96	32.769545	111.639806	1	24	32.769549	111.639864	0	275.46	1	0.425	0.042	-0.031	0	0	6.94E+218	300	262
20230809_1417220296	0	403107	-1.39258	-0.45772	0.05036	0.442162	9.7863417	0.520271	270.176	2.072	-3.606	0.449	0.01	17.96	32.769545	111.639806	1	24	32.769549	111.639864	0	275.46	1	0.425	0.042	-0.031	0	0	6.94E+218	300	262
20230809_1417220303	0	403108	-1.4382	-0.47364	0.04203	0.377012	9.7275867	0.581895	270.176	2.072	-3.606	0.449	0.01	17.96	32.769545	111.639806	1	24	32.769549	111.639864	0	275.46	1	0.425	0.042	-0.031	0	0	6.94E+218	300	262
20230809_1417220317	0	403109	-1.46377	-0.48834	0.03767	0.442207	9.7277298	0.520126	270.176	2.072	-3.606	0.449	0.01	17.96	32.769545	111.639806	1	24	32.769549	111.639864	0	275.46	1	0.425	0.042	-0.031	0	0	6.94E+218	300	262
20230809_1417220326	0	403110	-1.48741	-0.50038	0.02918	0.377012	9.7275867	0.581895	270.2	2.076	-3.677	0.451	0.01	17.96	32.769545	111.639806	1	24	32.769549	111.639864	0	275.46	1	0.425	0.042	-0.031	0	0	6.94E+218	300	262
20230809_1417220337	0	403111	-1.5099	-0.51457	0.02978	0.442207	9.7277298	0.520126	270.2	2.076	-3.677	0.451	0.01	17.96	32.769545	111.639806	1	24	32.769549	111.639864	0	275.46	1	0.425	0.042	-0.031	0	0	6.94E+218	300	262
20230809_1417220346	0	403112	-1.54707	-0.52946	0.02104	0.377012	9.7275867	0.581895	270.2	2.076	-3.677	0.451	0	17.96	32.769545	111.639806	1	24	32.769549	111.639864	0	275.46	1	0.425	0.042	-0.031	0	0	6.94E+218	300	262
20230809_1417220354	0	403113	-1.56626	-0.5408	0.01455	0.442187	9.7276487	0.581713	270.2	2.076	-3.677	0.451	0	17.96	32.769545	111.639806	1	24	32.769549	111.639864	0	275.46	1	0.425	0.042	-0.031	0	0	6.94E+218	300	262
20230809_1417220363	0	403114	-1.6054	-0.55706	0.00938	0.377012	9.7275867	0.581895	270.2	2.076	-3.677	0.451	0	17.96	32.769545	111.639806	1	24	32.769549	111.639864	0	275.46	1	0.425	0.042	-0.031	0	0	6.94E+218	300	262
20230809_1417220373	0	403115	-1.63322	-0.57073	0.00252	0.442207	9.7277298	0.520126	270.227	2.078	-3.755	0.454	0	17.96	32.769545	111.639805	1	24	32.769549	111.639864	0	275.46	1	0.425	0.042	-0.031	0	0	6.94E+218	300	262
20230809_1417220383	0	403116	-1.65794	-0.5843	-0.00419	0.442187	9.7276487	0.581713	270.227	2.078	-3.755	0.454	0	17.96	32.769545	111.639805	1	24	32.769549	111.639864	0	275.46	1	0.425	0.042	-0.031	0	0	6.94E+218	300	262
20230809_1417220393	0	403117	-1.6739	-0.60129	-0.00851	0.377012	9.7275867	0.581895	270.227	2.078	-3.755	0.454	0	17.96	32.769545	111.639805	1	24	32.769549	111.639864	0	275.46	1	0.425	0.042	-0.031	0	0	6.94E+218	300	262
20230809_1417220407	0	403118	-1.68927	-0.61644	-0.01009	0.442187	9.7276487	0.581713	270.227	2.078	-3.755	0.454	0	17.96	32.769545	111.639805	1	24	32.769549	111.639864	0	275.46	1	0.425	0.042	-0.031	0	0	6.94E+218	300	262
20230809_1417220414	0	403119	-1.69931	-0.62633	-0.01431	0.377012	9.7275867	0.581895	270.227	2.078	-3.755	0.454	0	17.96	32.769545	111.639805	1	24	32.769549	111.639864	0	275.46	1	0.425	0.042	-0.031	0	0	6.94E+218	300	262
20230809_1417220429	0	403120	-1.72521	-0.64568	-0.02046	0.442187	9.7276487	0.581713	270.259	2.079	-3.838	0.45	0	17.96	32.769545	111.639806	1	24	32.769549	111.639864	0	275.46	1	0.425	0.042	-0.031	0	0	6.94E+218	300	262
20230809_1417220434	0	403121	-1.73401	-0.65671	-0.02624	0.376967	9.7861986	0.582041	270.259	2.079	-3.838	0.45	0	17.96	32.769545	111.639806	1	24	32.769549	111.639864	0	275.46	1	0.425	0.042	-0.031	0	0	6.94E+218	300	262
20230809_1417220448	0	403122	-1.7601	-0.67021	-0.03599	0.442187	9.7276487	0.581713	270.259	2.079	-3.838	0.45	0	17.96	32.769545	111.639806	1	24	32.769549	111.639864	0	275.46	1	0.425	0.042	-0.031	0	0	6.94E+218	300	262
20230809_1417220453	0	403123	-1.78098	-0.68895	-0.0373	0.442187	9.7276487	0.581713	270.259	2.079	-3.838	0.45	0	17.96	32.769545	111.639806	1	24	32.769549	111.639864	0	275.46	1	0.425	0.042	-0.031	0	0	6.94E+218	300	262
20230809_1417220465	0	403124	-1.78793	-0.70267	-0.04592	0.376992	9.7275057	0.643482	270.259	2.079	-3.838	0.45	0	17.96	32.769545	111.639806	1	24	32.769549	111.639864	0	275.46	1	0.425	0.042	-0.031	0	0	6.94E+218	300	262
20230809_1417220475	0	403125	-1.79399	-0.71839	-0.04335	0.442187	9.7276487	0.581713	270.293	2.08	-3.925	0.453	0	17.96	32.769545	111.639806	1	24	32.769549	111.639864	0	275.46	1	0.425	0.042	-0.031	0	0	6.94E+218	300	262
20230809_1417220483	0	403126	-1.80316	-0.73285	-0.04588	0.442187	9.7276487	0.581713	270.293	2.08	-3.925	0.453	0	17.96	32.769545	111.639806	1	24	32.769549	111.639864	0	275.46	1	0.425	0.042	-0.031	0	0	6.94E+218	300	262
20230809_1417220493	0	403127	-1.8054	-0.74586	-0.05026	0.377058	9.6689739	0.58175	270.293	2.08	-3.925	0.453	0.005	17.96	32.769545	111.639806	1	24	32.769549	111.639864	0	275.46	1	0.425	0.042	-0.031	0	0	6.94E+218	300	262
20230809_1417220505	0	403128	-1.81635	-0.76222	-0.05871	0.442122	9.7861814	0.643445	270.293	2.08	-3.925	0.453	0.005	17.96	32.769545	111.639806	1	24	32.769549	111.639864	0	275.46	1	0.425	0.042	-0.031	0	0	6.94E+218	300	262
20230809_1417220512	0	403129	-1.83665	-0.77068	-0.06305	0.442168	9.7275677	0.643299	270.293	2.08	-3.925	0.453	0.005	17.96	32.769545	111.639806	1	24	32.769549	111.639864	0	275.46	1	0.425	0.042	-0.031	0	0	6.94E+218	300	262
20230809_1417220526	0	403130	-1.85808	-0.78506	-0.07272	0.377012	9.7275867	0.581895	270.331	2.079	-4.015	0.456	0.005	17.96	32.769545	111.639806	1	24	32.769549	111.639864	0	275.46	1	0.425	0.042	-0.031	0	0	6.94E+218	300	262
20230809_1417220533	0	403131	-1.87504	-0.80018	-0.08493	0.442168	9.7275677	0.643299	270.331	2.079	-4.015	0.456	0.005	17.96	32.769545	111.639806	1	24	32.769549	111.639864	0	275.46	1	0.425	0.042	-0.031	0	0	6.94E+218	300	262
20230809_1417220547	0	403132	-1.88052	-0.81225	-0.08439	0.442168	9.7275677	0.643299	270.331	2.079	-4.015	0.456	0.005	17.96	32.769545	111.639806	1	24	32.769549	111.639864	0	275.46	1	0.425	0.042	-0.031	0	0	6.94E+218	300	262
20230809_1417220554	0	403133	-1.88861	-0.82448	-0.09093	0.377012	9.7275867	0.581895	270.331	2.079	-4.015	0.456	0.005	17.84	32.769545	111.639806	1	24	32.769549	111.639864	0	275.46	1	0.474	0.011	0.006	0	0	6.94E+218	300	262
20230809_1417220569	0	403134	-1.8998	-0.83703	-0.09382	0.442168	9.7275677	0.643299	270.331	2.079	-4.015	0.456	0.005	17.84	32.769545	111.639806	1	24	32.769549	111.639864	0	275.46	1	0.474	0.011	0.006	0	0	6.94E+218	300	262
20230809_1417220573	0	403135	-1.90257	-0.84481	-0.10603	0.442168	9.7275677	0.643299	270.372	2.077	-4.108	0.474	0.005	17.84	32.769545	111.639806	1	24	32.769549	111.639864	0	275.46	1	0.474	0.011	0.006	0	0	6.94E+218	300	262
20230809_1417220584	0	403136	-1.92406	-0.85582	-0.10606	0.376992	9.7275057	0.643482	270.372	2.077	-4.108	0.474	0.005	17.84	32.769545	111.639806	1	24	32.769549	111.639864	0	275.46	1	0.474	0.011	0.006	0	0	6.94E+218	300	262
20230809_1417220593	0	403137	-1.94276	-0.86743	-0.11925	0.442122	9.7861814	0.643445	270.372	2.077	-4.108	0.474	0.005	17.84	32.769545	111.639806	1	24	32.769549	111.639864	0	275.46	1	0.474	0.011	0.006	0	0	6.94E+218	300	262
20230809_1417220604	0	403138	-1.96179	-0.88242	-0.12983	0.442148	9.7274876	0.704886	270.372	2.077	-4.108	0.474	0.005	17.84	32.769545	111.639806	1	24	32.769549	111.639864	0	275.46	1	0.474	0.011	0.006	0	0	6.94E+218	300	262
20230809_1417220619	0	403139	-1.96806	-0.89452	-0.13753	0.376992	9.7275057	0.643482	270.372	2.077	-4.108	0.474	0.005	17.84	32.769545	111.639806	1	24	32.769549	111.639864	0	275.46	1	0.474	0.011	0.006	0	0	6.94E+218	300	262
20230809_1417220626	0	403140	-1.97661	-0.90374	-0.14493	0.442168	9.7275677	0.643299	270.417	2.074	-4.204	0.477	0.005	17.84	32.769545	111.639805	1	24	32.769549	111.639864	0	275.46	1	0.474	0.011	0.006	0	0	6.94E+218	300	262
20230809_1417220635	0	403141	-1.98454	-0.9111	-0.15038	0.376992	9.7275057	0.643482	270.417	2.074	-4.204	0.477	0.005	17.84	32.769545	111.639805	1	24	32.769549	111.639864	0	275.46	1	0.474	0.011	0.006	0	0	6.94E+218	300	262
20230809_1417220647	0	403142	-1.9815	-0.91886	-0.15733	0.442102	9.7861004	0.705031	270.417	2.074	-4.204	0.477	0.005	17.84	32.769545	111.639805	1	24	32.769549	111.639864	0	275.46	1	0.474	0.011	0.006	0	0	6.94E+218	300	262
20230809_1417220656	0	403143	-2.00084	-0.9269	-0.16615	0.442148	9.7274876	0.704886	270.417	2.074	-4.204	0.477	0.005	17.84	32.769545	111.639805	1	24	32.769549	111.639864	0	275.46	1	0.474	0.011	0.006	0	0	6.94E+218	300	262
20230809_1417220663	0	403144	-2.01424	-0.93346	-0.17188	0.376973	9.7274246	0.705069	270.417	2.074	-4.204	0.477	0.005	17.84	32.769545	111.639805	1	24	32.769549	111.639864	0	275.46	1	0.474	0.011	0.006	0	0	6.94E+218	300	262
20230809_1417220673	0	403145	-2.03882	-0.94079	-0.18894	0.442148	9.7274876	0.704886	270.464	2.069	-4.303	0.481	0.005	17.84	32.769545	111.639805	1	24	32.769549	111.639864	0	275.46	1	0.474	0.011	0.006	0	0	6.94E+218	300	262
20230809_1417220683	0	403146	-2.05394	-0.94974	-0.20148	0.442148	9.7274876	0.704886	270.464	2.069	-4.303	0.481	0.013	17.84	32.769545	111.639805	1	24	32.769549	111.639864	0	275.46	1	0.474	0.011	0.006	0	0	6.94E+218	300	262
20230809_1417220693	0	403147	-2.0629	-0.9533	-0.20734	0.376992	9.7275057	0.643482	270.464	2.069	-4.303	0.481	0.013	17.84	32.769545	111.639805	1	24	32.769549	111.639864	0	275.46	1	0.474	0.011	0.006	0	0	6.94E+218	300	262
20230809_1417220705	0	403148	-2.0675	-0.95851	-0.22113	0.442102	9.7861004	0.705031	270.464	2.069	-4.303	0.481	0.013	17.84	32.769545	111.639805	1	24	32.769549	111.639864	0	275.46	1	0.474	0.011	0.006	0	0	6.94E+218	300	262
20230809_1417220715	0	403149	-2.0665	-0.96205	-0.21921	0.442128	9.7274075	0.766472	270.464	2.069	-4.303	0.481	0.013	17.84	32.769545	111.639805	1	24	32.769549	111.639864	0	275.46	1	0.474	0.011	0.006	0	0	6.94E+218	300	262
20230809_1417220726	0	403150	-2.07959	-0.96212	-0.23251	0.376973	9.7274246	0.705069	270.512	2.062	-4.404	0.484	0.013	17.84	32.769545	111.639805	1	24	32.769549	111.639864	0	275.46	1	0.474	0.011	0.006	0	0	6.94E+218	300	262
20230809_1417220734	0	403151	-2.1026	-0.96621	-0.23343	0.442148	9.7274876	0.704886	270.512	2.062	-4.404	0.484	0.013	17.84	32.769545	111.639805	1	24	32.769549	111.639864	0	275.46	1	0.474	0.011	0.006	0	0	6.94E+218	300	262
20230809_1417220744	0	403152	-2.12156	-0.96777	-0.25474	0.442128	9.7274075	0.766472	270.512	2.062	-4.404	0.484	0.013	17.84	32.769545	111.639805	1	24	32.769549	111.639864	0	275.46	1	0.474	0.011	0.006	0	0	6.94E+218	300	262
20230809_1417220754	0	403153	-2.14662	-0.97343	-0.26514	0.376953	9.7273455	0.766655	270.512	2.062	-4.404	0.484	0.013	17.84	32.769545	111.639805	1	24	32.769549	111.639864	0	275.46	1	0.474	0.011	0.006	0	0	6.94E+218	300	262
20230809_1417220763	0	403154	-2.15863	-0.9746	-0.27498	0.442102	9.7861004	0.705031	270.512	2.062	-4.404	0.484	0.013	17.84	32.769545	111.639805	1	24	32.769549	111.639864	0	275.46	1	0.474	0.011	0.006	0	0	6.94E+218	300	262
20230809_1417220773	0	403155	-2.16551	-0.97314	-0.28445	0.376953	9.7273455	0.766655	270.562	2.052	-4.509	0.487	0.013	17.84	32.769545	111.639805	1	24	32.769549	111.639864	0	275.46	1	0.474	0.011	0.006	0	0	6.94E+218	300	262
20230809_1417220782	0	403156	-2.16917	-0.97359	-0.29039	0.442128	9.7274075	0.766472	270.562	2.052	-4.509	0.487	0.013	17.84	32.769545	111.639805	1	24	32.769549	111.639864	0	275.46	1	0.474	0.011	0.006	0	0	6.94E+218	300	262
20230809_1417220793	0	403157	-2.18142	-0.9694	-0.29572	0.442128	9.7274075	0.766472	270.562	2.052	-4.509	0.487	0.013	17.84	32.769545	111.639805	1	24	32.769549	111.639864	0	275.46	1	0.474	0.011	0.006	0	0	6.94E+218	300	262
20230809_1417220805	0	403158	-2.20125	-0.96723	-0.29562	0.376953	9.7273455	0.766655	270.562	2.052	-4.509	0.487	0.013	17.84	32.769545	111.639805	1	24	32.769549	111.639864	0	275.46	1	0.474	0.011	0.006	0	0	6.94E+218	300	275
20230809_1417220815	0	403159	-2.21731	-0.96594	-0.31388	0.442128	9.7274075	0.766472	270.562	2.052	-4.509	0.487	0.013	17.84	32.769545	111.639805	1	24	32.769549	111.639864	0	275.46	1	0.474	0.011	0.006	0	0	6.94E+218	300	275
20230809_1417220825	0	403160	-2.2342	-0.96389	-0.32912	0.376933	9.7272644	0.828242	270.612	2.04	-4.618	0.49	0.013	17.84	32.769545	111.639804	1	24	32.769549	111.639864	0	275.46	1	0.474	0.011	0.006	0	0	6.94E+218	300	275
20230809_1417220833	0	403161	-2.24799	-0.95942	-0.34427	0.442128	9.7274075	0.766472	270.612	2.04	-4.618	0.49	0.013	17.84	32.769545	111.639804	1	24	32.769549	111.639864	0	275.46	1	0.474	0.011	0.006	0	0	6.94E+218	300	275
20230809_1417220844	0	403162	-2.26107	-0.95758	-0.34456	0.442128	9.7274075	0.766472	270.612	2.04	-4.618	0.49	0.015	17.84	32.769545	111.639804	1	24	32.769549	111.639864	0	275.46	1	0.474	0.011	0.006	0	0	6.94E+218	300	275
20230809_1417220855	0	403163	-2.26179	-0.95453	-0.35104	0.376933	9.7272644	0.828242	270.612	2.04	-4.618	0.49	0.015	17.84	32.769545	111.639804	1	24	32.769549	111.639864	0	275.46	1	0.474	0.011	0.006	0	0	6.94E+218	300	275
20230809_1417220862	0	403164	-2.26374	-0.94446	-0.35604	0.442128	9.7274075	0.766472	270.612	2.04	-4.618	0.49	0.015	17.84	32.769545	111.639804	1	24	32.769549	111.639864	0	275.46	1	0.474	0.011	0.006	0	0	6.94E+218	300	275
20230809_1417220872	0	403165	-2.27396	-0.94314	-0.3604	0.376933	9.7272644	0.828242	270.661	2.027	-4.729	0.494	0.015	17.84	32.769545	111.639804	1	24	32.769549	111.639864	0	275.46	1	0.474	0.011	0.006	0	0	6.94E+218	300	275
20230809_1417220884	0	403166	-2.28129	-0.93576	-0.36139	0.442108	9.7273264	0.828059	270.661	2.027	-4.729	0.494	0.015	17.84	32.769545	111.639804	1	24	32.769549	111.639864	0	275.46	1	0.474	0.011	0.006	0	0	6.94E+218	300	275
20230809_1417220892	0	403167	-2.29182	-0.92998	-0.38834	0.442108	9.7273264	0.828059	270.661	2.027	-4.729	0.494	0.015	17.84	32.769545	111.639804	1	24	32.769549	111.639864	0	275.46	1	0.474	0.011	0.006	0	0	6.94E+218	300	275
20230809_1417220904	0	403168	-2.30089	-0.92292	-0.39261	0.376933	9.7272644	0.828242	270.661	2.027	-4.729	0.494	0.015	17.84	32.769545	111.639804	1	24	32.769549	111.639864	0	275.46	1	0.474	0.011	0.006	0	0	6.94E+218	300	275
20230809_1417220915	0	403169	-2.3002	-0.91359	-0.40419	0.442108	9.7273264	0.828059	270.661	2.027	-4.729	0.494	0.015	17.84	32.769545	111.639804	1	24	32.769549	111.639864	0	275.46	1	0.474	0.011	0.006	0	0	6.94E+218	300	275
20230809_1417220925	0	403170	-2.2888	-0.90518	-0.40647	0.376913	9.7271833	0.889828	270.708	2.011	-4.842	0.497	0.015	17.84	32.769545	111.639804	1	24	32.769549	111.639864	0	275.46	1	0.474	0.011	0.006	0	0	6.94E+218	300	275
20230809_1417220934	0	403171	-2.28294	-0.89541	-0.41045	0.442153	9.6687136	0.827914	270.708	2.011	-4.842	0.497	0.015	17.84	32.769545	111.639804	1	24	32.769549	111.639864	0	275.46	1	0.474	0.011	0.006	0	0	6.94E+218	300	275
20230809_1417220944	0	403172	-2.27344	-0.8826	-0.40618	0.376933	9.7272644	0.828242	270.708	2.011	-4.842	0.497	0.015	17.84	32.769545	111.639804	1	24	32.769549	111.639864	0	275.46	1	0.474	0.011	0.006	0	0	6.94E+218	300	275
20230809_1417220954	0	403173	-2.2706	-0.87296	-0.41433	0.442088	9.7272463	0.889646	270.708	2.011	-4.842	0.497	0.015	17.84	32.769545	111.639804	1	24	32.769549	111.639864	0	275.46	1	0.474	0.011	0.006	0	0	6.94E+218	300	275
20230809_1417220962	0	403174	-2.27	-0.85988	-0.42535	0.376958	9.6685715	0.889683	270.708	2.011	-4.842	0.497	0.015	17.84	32.769545	111.639804	1	24	32.769549	111.639864	0	275.46	1	0.474	0.011	0.006	0	0	6.94E+218	300	275
20230809_1417220973	0	403175	-2.26539	-0.85198	-0.437	0.442108	9.7273264	0.828059	270.754	1.994	-4.954	0.501	0.015	17.84	32.769545	111.639803	1	24	32.769549	111.639864	0	275.46	1	0.474	0.011	0.006	0	0	6.94E+218	300	262
20230809_1417220983	0	403176	-2.26199	-0.83894	-0.43945	0.376913	9.7271833	0.889828	270.754	1.994	-4.954	0.501	0.015	17.84	32.769545	111.639803	1	24	32.769549	111.639864	0	275.46	1	0.474	0.011	0.006	0	0	6.94E+218	300	262
20230809_1417220994	0	403177	-2.2416	-0.82718	-0.44387	0.442133	9.6686335	0.8895	270.754	1.994	-4.954	0.501	0.02	17.84	32.769545	111.639803	1	24	32.769549	111.639864	0	275.46	1	0.474	0.011	0.006	0	0	6.94E+218	300	262
20230809_1417230003	0	403178	-2.22305	-0.815	-0.4443	0.376913	9.7271833	0.889828	270.754	1.994	-4.954	0.501	0.02	17.84	32.769545	111.639803	1	24	32.769549	111.639864	0	275.46	1	0.474	0.011	0.006	0	0	6.94E+218	300	262
20230809_1417230020	0	403179	-2.1984	-0.79945	-0.43663	0.442133	9.6686335	0.8895	270.754	1.994	-4.954	0.501	0.02	17.84	32.769545	111.639803	1	24	32.769549	111.639864	0	275.46	1	0.474	0.011	0.006	0	0	6.94E+218	300	262
20230809_1417230026	0	403180	-2.18852	-0.78305	-0.43403	0.442088	9.7272463	0.889646	270.796	1.975	-5.064	0.505	0.02	17.84	32.769545	111.639803	1	24	32.769549	111.639864	0	275.46	1	0.474	0.011	0.006	0	0	6.94E+218	300	262
20230809_1417230033	0	403181	-2.17872	-0.76824	-0.44602	0.376958	9.6685715	0.889683	270.796	1.975	-5.064	0.505	0.02	17.84	32.769545	111.639803	1	24	32.769549	111.639864	0	275.46	1	0.474	0.011	0.006	0	0	6.94E+218	300	262
20230809_1417230044	0	403182	-2.16855	-0.75708	-0.45374	0.442068	9.7271652	0.951232	270.796	1.975	-5.064	0.505	0.02	17.84	32.769545	111.639803	1	24	32.769549	111.639864	0	275.46	1	0.474	0.011	0.006	0	0	6.94E+218	300	262
20230809_1417230054	0	403183	-2.16263	-0.74309	-0.45403	0.376958	9.6685715	0.889683	270.796	1.975	-5.064	0.505	0.02	17.84	32.769545	111.639803	1	24	32.769549	111.639864	0	275.46	1	0.474	0.011	0.006	0	0	6.94E+218	300	262
20230809_1417230063	0	403184	-2.12755	-0.7238	-0.45103	0.442088	9.7272463	0.889646	270.796	1.975	-5.064	0.505	0.02	17.84	32.769545	111.639803	1	24	32.769549	111.639864	0	275.46	1	0.474	0.011	0.006	0	0	6.94E+218	300	262
20230809_1417230074	0	403185	-2.10173	-0.71283	-0.44476	0.442133	9.6686335	0.8895	270.835	1.956	-5.17	0.509	0.02	17.84	32.769545	111.639803	1	24	32.769549	111.639864	0	275.46	1	0.474	0.011	0.006	0	0	6.94E+218	300	262
20230809_1417230083	0	403186	-2.06906	-0.69118	-0.43787	0.376938	9.6684904	0.95127	270.835	1.956	-5.17	0.509	0.02	17.84	32.769545	111.639803	1	24	32.769549	111.639864	0	275.46	1	0.474	0.011	0.006	0	0	6.94E+218	300	262
20230809_1417230096	0	403187	-2.04083	-0.6767	-0.43007	0.442133	9.6686335	0.8895	270.835	1.956	-5.17	0.509	0.02	17.84	32.769545	111.639803	1	24	32.769549	111.639864	0	275.46	1	0.474	0.011	0.006	0	0	6.94E+218	300	275
20230809_1417230104	0	403188	-2.02409	-0.66186	-0.4311	0.376893	9.7271032	0.951415	270.835	1.956	-5.17	0.509	0.02	17.84	32.769545	111.639803	1	24	32.769549	111.639864	0	275.46	1	0.474	0.011	0.006	0	0	6.94E+218	300	275
20230809_1417230115	0	403189	-1.99467	-0.64579	-0.44235	0.442114	9.6685534	0.951087	270.835	1.956	-5.17	0.509	0.02	17.84	32.769545	111.639803	1	24	32.769549	111.639864	0	275.46	1	0.474	0.011	0.006	0	0	6.94E+218	300	275
20230809_1417230126	0	403190	-1.97751	-0.63057	-0.43937	0.442133	9.6686335	0.8895	270.87	1.937	-5.269	0.513	0.02	17.84	32.769545	111.639803	1	24	32.769549	111.639864	0	275.46	1	0.474	0.011	0.006	0	0	6.94E+218	300	275
20230809_1417230133	0	403191	-1.94556	-0.61722	-0.43636	0.376938	9.6684904	0.95127	270.87	1.937	-5.269	0.513	0.02	17.84	32.769545	111.639803	1	24	32.769549	111.639864	0	275.46	1	0.474	0.011	0.006	0	0	6.94E+218	300	275
20230809_1417230144	0	403192	-1.9044	-0.59929	-0.42535	0.442068	9.7271652	0.951232	270.87	1.937	-5.269	0.513	0.02	17.84	32.769545	111.639803	1	24	32.769549	111.639864	0	275.46	1	0.474	0.011	0.006	0	0	6.94E+218	300	275
20230809_1417230156	0	403193	-1.8641	-0.58501	-0.42036	0.442133	9.6686335	0.8895	270.87	1.937	-5.269	0.513	0.02	17.84	32.769545	111.639803	1	24	32.769549	111.639864	0	275.46	1	0.474	0.011	0.006	0	0	6.94E+218	300	275
20230809_1417230163	0	403194	-1.83235	-0.5679	-0.40586	0.376938	9.6684904	0.95127	270.87	1.937	-5.269	0.513	0.02	17.84	32.769545	111.639803	1	24	32.769549	111.639864	0	275.46	1	0.474	0.011	0.006	0	0	6.94E+218	300	275
20230809_1417230173	0	403195	-1.79501	-0.55145	-0.40904	0.442114	9.6685534	0.951087	270.902	1.919	-5.362	0.518	0.014	17.84	32.769545	111.639802	1	24	32.769549	111.639864	0	275.46	1	0.474	0.011	0.006	0	0	6.94E+218	300	275
20230809_1417230190	0	403196	-1.76587	-0.53683	-0.40567	0.376938	9.6684904	0.95127	270.902	1.919	-5.362	0.518	0.014	17.84	32.769545	111.639802	1	24	32.769549	111.639864	0	275.46	1	0.474	0.011	0.006	0	0	6.94E+218	300	275
20230809_1417230192	0	403197	-1.74039	-0.52505	-0.40543	0.442114	9.6685534	0.951087	270.902	1.919	-5.362	0.518	0.014	17.84	32.769545	111.639802	1	24	32.769549	111.639864	0	275.46	1	0.474	0.011	0.006	0	0	6.94E+218	300	275
20230809_1417230210	0	403198	-1.71356	-0.51195	-0.3997	0.442068	9.7271652	0.951232	270.902	1.919	-5.362	0.518	0.014	17.84	32.769545	111.639802	1	24	32.769549	111.639864	0	275.46	1	0.474	0.011	0.006	0	0	6.94E+218	300	275
20230809_1417230219	0	403199	-1.67435	-0.49876	-0.39937	0.376938	9.6684904	0.95127	270.902	1.919	-5.362	0.518	0.014	17.84	32.769545	111.639802	1	24	32.769549	111.639864	0	275.46	1	0.474	0.011	0.006	0	0	6.94E+218	300	275
20230809_1417230230	0	403200	-1.6331	-0.48572	-0.38859	0.442114	9.6685534	0.951087	270.929	1.901	-5.446	0.522	0.014	17.84	32.769545	111.639802	1	24	32.769549	111.639864	0	275.46	1	0.474	0.011	0.006	0	0	6.94E+218	300	275
20230809_1417230236	0	403201	-1.58249	-0.46933	-0.36909	0.442114	9.6685534	0.951087	270.929	1.901	-5.446	0.522	0.014	17.84	32.769545	111.639802	1	24	32.769549	111.639864	0	275.46	1	0.474	0.011	0.006	0	0	6.94E+218	300	275
20230809_1417230245	0	403202	-1.54456	-0.45325	-0.36026	0.376938	9.6684904	0.95127	270.929	1.901	-5.446	0.522	0.014	17.84	32.769545	111.639802	1	24	32.769549	111.639864	0	275.46	1	0.474	0.011	0.006	0	0	6.94E+218	300	275
20230809_1417230255	0	403203	-1.51149	-0.44478	-0.36268	0.442114	9.6685534	0.951087	270.929	1.901	-5.446	0.522	0.014	17.84	32.769545	111.639802	1	24	32.769549	111.639864	0	275.46	1	0.474	0.011	0.006	0	0	6.94E+218	300	275
20230809_1417230264	0	403204	-1.48184	-0.43475	-0.35721	0.442114	9.6685534	0.951087	270.929	1.901	-5.446	0.522	0.014	17.84	32.769545	111.639802	1	24	32.769549	111.639864	0	275.46	1	0.474	0.011	0.006	0	0	6.94E+218	300	275
20230809_1417230272	0	403205	-1.45288	-0.42286	-0.35416	0.376938	9.6684904	0.95127	270.953	1.885	-5.521	0.527	0.014	17.84	32.769545	111.639802	1	24	32.769549	111.639864	0	275.46	1	0.474	0.011	0.006	0	0	6.94E+218	300	275
20230809_1417230284	0	403206	-1.41469	-0.41343	-0.35191	0.442114	9.6685534	0.951087	270.953	1.885	-5.521	0.527	0.014	17.84	32.769545	111.639802	1	24	32.769549	111.639864	0	275.46	1	0.474	0.011	0.006	0	0	6.94E+218	300	275
20230809_1417230293	0	403207	-1.37321	-0.40661	-0.34151	0.376893	9.7271032	0.951415	270.953	1.885	-5.521	0.527	0.014	17.84	32.769545	111.639802	1	24	32.769549	111.639864	0	275.46	1	0.474	0.011	0.006	0	0	6.94E+218	300	275
20230809_1417230302	0	403208	-1.32324	-0.39047	-0.32891	0.442114	9.6685534	0.951087	270.953	1.885	-5.521	0.527	0.014	17.84	32.769545	111.639802	1	24	32.769549	111.639864	0	275.46	1	0.474	0.011	0.006	0	0	6.94E+218	300	275
20230809_1417230315	0	403209	-1.28968	-0.38504	-0.31401	0.442114	9.6685534	0.951087	270.953	1.885	-5.521	0.527	0.014	17.84	32.769545	111.639802	1	24	32.769549	111.639864	0	275.46	1	0.474	0.011	0.006	0	0	6.94E+218	300	275
20230809_1417230323	0	403210	-1.25507	-0.378	-0.29928	0.442114	9.6685534	0.951087	270.974	1.87	-5.587	0.532	0.014	17.84	32.769545	111.639802	1	24	32.769549	111.639864	0	275.46	1	0.474	0.011	0.006	0	0	6.94E+218	300	275
20230809_1417230334	0	403211	-1.22161	-0.37177	-0.30039	0.376938	9.6684904	0.95127	270.974	1.87	-5.587	0.532	0.014	17.84	32.769545	111.639802	1	24	32.769549	111.639864	0	275.46	1	0.474	0.011	0.006	0	0	6.94E+218	300	275
20230809_1417230344	0	403212	-1.19319	-0.36766	-0.29056	0.442133	9.6686335	0.8895	270.974	1.87	-5.587	0.532	0.019	17.84	32.769545	111.639802	1	24	32.769549	111.639864	0	275.46	1	0.474	0.011	0.006	0	0	6.94E+218	300	275
20230809_1417230354	0	403213	-1.15145	-0.36401	-0.2945	0.442114	9.6685534	0.951087	270.974	1.87	-5.587	0.532	0.019	17.84	32.769545	111.639802	1	24	32.769549	111.639864	0	275.46	1	0.474	0.011	0.006	0	0	6.94E+218	300	275
20230809_1417230363	0	403214	-1.11111	-0.36003	-0.28698	0.376938	9.6684904	0.95127	270.974	1.87	-5.587	0.532	0.019	17.84	32.769545	111.639802	1	24	32.769549	111.639864	0	275.46	1	0.474	0.011	0.006	0	0	6.94E+218	300	275
20230809_1417230373	0	403215	-1.07469	-0.35829	-0.27835	0.442114	9.6685534	0.951087	270.994	1.858	-5.644	0.537	0.019	17.84	32.769545	111.639801	1	24	32.769549	111.639864	0	275.46	1	0.474	0.011	0.006	0	0	6.94E+218	300	275
20230809_1417230383	0	403216	-1.04603	-0.35424	-0.26052	0.442114	9.6685534	0.951087	270.994	1.858	-5.644	0.537	0.019	17.84	32.769545	111.639801	1	24	32.769549	111.639864	0	275.46	1	0.474	0.011	0.006	0	0	6.94E+218	300	262
20230809_1417230392	0	403217	-1.00835	-0.35155	-0.24998	0.442133	9.6686335	0.8895	270.994	1.858	-5.644	0.537	0.019	17.84	32.769545	111.639801	1	24	32.769549	111.639864	0	275.46	1	0.474	0.011	0.006	0	0	6.94E+218	300	262
20230809_1417230402	0	403218	-0.97663	-0.35124	-0.23291	0.442068	9.7271652	0.951232	270.994	1.858	-5.644	0.537	0.019	17.84	32.769545	111.639801	1	24	32.769549	111.639864	0	275.46	1	0.474	0.011	0.006	0	0	6.94E+218	300	262
20230809_1417230414	0	403219	-0.93978	-0.35133	-0.22555	0.376938	9.6684904	0.95127	270.994	1.858	-5.644	0.537	0.019	17.84	32.769545	111.639801	1	24	32.769549	111.639864	0	275.46	1	0.474	0.011	0.006	0	0	6.94E+218	300	262
20230809_1417230432	0	403220	-0.91889	-0.35585	-0.22184	0.442114	9.6685534	0.951087	271.013	1.847	-5.692	0.543	0.019	17.84	32.769545	111.639801	1	24	32.769548	111.639857	0.505	275.46	1	0.474	0.011	0.006	0	0	6.94E+218	300	262
20230809_1417230438	0	403221	-0.88562	-0.35887	-0.22113	0.442133	9.6686335	0.8895	271.013	1.847	-5.692	0.543	0.019	17.84	32.769545	111.639801	1	24	32.769548	111.639857	0.505	275.46	1	0.474	0.011	0.006	0	0	6.94E+218	300	262
20230809_1417230448	0	403222	-0.8544	-0.36171	-0.21067	0.442114	9.6685534	0.951087	271.013	1.847	-5.692	0.543	0.019	17.84	32.769545	111.639801	1	24	32.769548	111.639857	0.505	275.46	1	0.474	0.011	0.006	0	0	6.94E+218	300	262
20230809_1417230452	0	403223	-0.82497	-0.36483	-0.19254	0.442133	9.6686335	0.8895	271.013	1.847	-5.692	0.543	0.019	17.84	32.769545	111.639801	1	24	32.769548	111.639857	0.505	275.46	1	0.474	0.011	0.006	0	0	6.94E+218	300	262
20230809_1417230463	0	403224	-0.80139	-0.36777	-0.17592	0.442114	9.6685534	0.951087	271.013	1.847	-5.692	0.543	0.019	17.84	32.769545	111.639801	1	24	32.769548	111.639857	0.505	275.46	1	0.474	0.011	0.006	0	0	6.94E+218	300	262
20230809_1417230473	0	403225	-0.7796	-0.37472	-0.16191	0.442114	9.6685534	0.951087	271.033	1.839	-5.733	0.542	0.019	17.84	32.769545	111.639802	1	24	32.769548	111.639857	0.505	275.46	1	0.474	0.011	0.006	0	0	6.94E+218	300	262
20230809_1417230485	0	403226	-0.75962	-0.38274	-0.14738	0.442133	9.6686335	0.8895	271.033	1.839	-5.733	0.542	0.019	17.84	32.769545	111.639802	1	24	32.769548	111.639857	0.505	275.46	1	0.474	0.011	0.006	0	0	6.94E+218	300	262
20230809_1417230499	0	403227	-0.74725	-0.39191	-0.13896	0.442068	9.7271652	0.951232	271.033	1.839	-5.733	0.542	0.029	17.84	32.769545	111.639802	1	24	32.769548	111.639857	0.505	275.46	1	0.474	0.011	0.006	0	0	6.94E+218	300	262
20230809_1417230502	0	403228	-0.73006	-0.40119	-0.13207	0.376958	9.6685715	0.889683	271.033	1.839	-5.733	0.542	0.029	17.84	32.769545	111.639802	1	24	32.769548	111.639857	0.505	275.46	1	0.474	0.011	0.006	0	0	6.94E+218	300	262
20230809_1417230515	0	403229	-0.70922	-0.41033	-0.12477	0.442133	9.6686335	0.8895	271.033	1.839	-5.733	0.542	0.029	17.84	32.769545	111.639802	1	24	32.769548	111.639857	0.505	275.46	1	0.474	0.011	0.006	0	0	6.94E+218	300	262
20230809_1417230526	0	403230	-0.68474	-0.41904	-0.1077	0.442114	9.6685534	0.951087	271.054	1.835	-5.769	0.548	0.029	17.84	32.769545	111.639802	1	24	32.769548	111.639857	0.505	275.46	1	0.474	0.011	0.006	0	0	6.94E+218	300	262
20230809_1417230534	0	403231	-0.68206	-0.43147	-0.09571	0.442133	9.6686335	0.8895	271.054	1.835	-5.769	0.548	0.029	17.84	32.769545	111.639802	1	24	32.769548	111.639857	0.505	275.46	1	0.474	0.011	0.006	0	0	6.94E+218	300	262
20230809_1417230551	0	403232	-0.66849	-0.44246	-0.06611	0.442114	9.6685534	0.951087	271.054	1.835	-5.769	0.548	0.029	17.84	32.769545	111.639802	1	24	32.769548	111.639857	0.505	275.46	1	0.532	0.038	-0.032	0	0	6.94E+218	300	262
20230809_1417230558	0	403233	-0.66134	-0.45518	-0.0575	0.507309	9.6686964	0.889317	271.054	1.835	-5.769	0.548	0.029	17.84	32.769545	111.639802	1	24	32.769548	111.639857	0.505	275.46	1	0.532	0.038	-0.032	0	0	6.94E+218	300	262
20230809_1417230562	0	403234	-0.64544	-0.4687	-0.0387	0.442068	9.7271652	0.951232	271.054	1.835	-5.769	0.548	0.029	17.84	32.769545	111.639802	1	24	32.769548	111.639857	0.505	275.46	1	0.532	0.038	-0.032	0	0	6.94E+218	300	262
20230809_1417230572	0	403235	-0.62806	-0.48093	-0.03594	0.442133	9.6686335	0.8895	271.077	1.834	-5.801	0.538	0.029	17.84	32.769545	111.639801	1	24	32.769548	111.639857	0.505	275.46	1	0.532	0.038	-0.032	0	0	6.94E+218	300	262
20230809_1417230584	0	403236	-0.60339	-0.49767	-0.02386	0.442114	9.6685534	0.951087	271.077	1.834	-5.801	0.538	0.029	17.84	32.769545	111.639801	1	24	32.769548	111.639857	0.505	275.46	1	0.532	0.038	-0.032	0	0	6.94E+218	300	262
20230809_1417230595	0	403237	-0.58511	-0.51104	-0.00471	0.442088	9.7272463	0.889646	271.077	1.834	-5.801	0.538	0.029	17.84	32.769545	111.639801	1	24	32.769548	111.639857	0.505	275.46	1	0.532	0.038	-0.032	0	0	6.94E+218	300	275
20230809_1417230605	0	403238	-0.56635	-0.52313	0.00879	0.442133	9.6686335	0.8895	271.077	1.834	-5.801	0.538	0.029	17.84	32.769545	111.639801	1	24	32.769548	111.639857	0.505	275.46	1	0.532	0.038	-0.032	0	0	6.94E+218	300	275
20230809_1417230615	0	403239	-0.55567	-0.53855	0.02717	0.442114	9.6685534	0.951087	271.077	1.834	-5.801	0.538	0.029	17.84	32.769545	111.639801	1	24	32.769548	111.639857	0.505	275.46	1	0.532	0.038	-0.032	0	0	6.94E+218	300	275
20230809_1417230627	0	403240	-0.53809	-0.55476	0.04292	0.442133	9.6686335	0.8895	271.103	1.837	-5.829	0.544	0.029	17.84	32.769545	111.639801	1	24	32.769548	111.639857	0.505	275.46	1	0.532	0.038	-0.032	0	0	6.94E+218	300	275
20230809_1417230635	0	403241	-0.51321	-0.57101	0.06051	0.442068	9.7271652	0.951232	271.103	1.837	-5.829	0.544	0.029	17.84	32.769545	111.639801	1	24	32.769548	111.639857	0.505	275.46	1	0.532	0.038	-0.032	0	0	6.94E+218	300	275
20230809_1417230649	0	403242	-0.48333	-0.58777	0.06832	0.442133	9.6686335	0.8895	271.103	1.837	-5.829	0.544	0.029	17.84	32.769545	111.639801	1	24	32.769548	111.639857	0.505	275.46	1	0.532	0.038	-0.032	0	0	6.94E+218	300	275
20230809_1417230655	0	403243	-0.45689	-0.60421	0.08118	0.507263	9.7273083	0.889463	271.103	1.837	-5.829	0.544	0.029	17.84	32.769545	111.639801	1	24	32.769548	111.639857	0.505	275.46	1	0.532	0.038	-0.032	0	0	6.94E+218	300	275
20230809_1417230663	0	403244	-0.42443	-0.62225	0.09444	0.442114	9.6685534	0.951087	271.103	1.837	-5.829	0.544	0.029	17.84	32.769545	111.639801	1	24	32.769548	111.639857	0.505	275.46	1	0.532	0.038	-0.032	0	0	6.94E+218	300	275
20230809_1417230673	0	403245	-0.39577	-0.63874	0.11072	0.442088	9.7272463	0.889646	271.133	1.844	-5.85	0.551	0.029	17.84	32.769545	111.639801	1	24	32.769548	111.639857	0.505	275.46	1	0.532	0.038	-0.032	0	0	6.94E+218	300	275
20230809_1417230686	0	403246	-0.37466	-0.65618	0.12833	0.442114	9.6685534	0.951087	271.133	1.844	-5.85	0.551	0.027	17.84	32.769545	111.639801	1	24	32.769548	111.639857	0.505	275.46	1	0.532	0.038	-0.032	0	0	6.94E+218	300	275
20230809_1417230693	0	403247	-0.35111	-0.67553	0.14037	0.442088	9.7272463	0.889646	271.133	1.844	-5.85	0.551	0.027	17.84	32.769545	111.639801	1	24	32.769548	111.639857	0.505	275.46	1	0.532	0.038	-0.032	0	0	6.94E+218	300	275
20230809_1417230705	0	403248	-0.3239	-0.69407	0.15662	0.442114	9.6685534	0.951087	271.133	1.844	-5.85	0.551	0.027	17.84	32.769545	111.639801	1	24	32.769548	111.639857	0.505	275.46	1	0.532	0.038	-0.032	0	0	6.94E+218	300	275
20230809_1417230714	0	403249	-0.29599	-0.70999	0.1673	0.507263	9.7273083	0.889463	271.133	1.844	-5.85	0.551	0.027	17.84	32.769545	111.639801	1	24	32.769548	111.639857	0.505	275.46	1	0.532	0.038	-0.032	0	0	6.94E+218	300	275
20230809_1417230726	0	403250	-0.26856	-0.72938	0.18288	0.442114	9.6685534	0.951087	271.167	1.855	-5.865	0.558	0.027	17.84	32.769545	111.6398	1	24	32.769548	111.639857	0.505	275.46	1	0.532	0.038	-0.032	0	0	6.94E+218	300	275
20230809_1417230734	0	403251	-0.23116	-0.74362	0.19511	0.442088	9.7272463	0.889646	271.167	1.855	-5.865	0.558	0.027	17.84	32.769545	111.6398	1	24	32.769548	111.639857	0.505	275.46	1	0.532	0.038	-0.032	0	0	6.94E+218	300	275
20230809_1417230744	0	403252	-0.19913	-0.76264	0.21186	0.442068	9.7271652	0.951232	271.167	1.855	-5.865	0.558	0.027	17.84	32.769545	111.6398	1	24	32.769548	111.639857	0.505	275.46	1	0.532	0.038	-0.032	0	0	6.94E+218	300	275
20230809_1417230755	0	403253	-0.1718	-0.77835	0.22244	0.442133	9.6686335	0.8895	271.167	1.855	-5.865	0.558	0.027	17.84	32.769545	111.6398	1	24	32.769548	111.639857	0.505	275.46	1	0.532	0.038	-0.032	0	0	6.94E+218	300	275
20230809_1417230765	0	403254	-0.14492	-0.79371	0.23706	0.442068	9.7271652	0.951232	271.167	1.855	-5.865	0.558	0.027	17.84	32.769545	111.6398	1	24	32.769548	111.639857	0.505	275.46	1	0.532	0.038	-0.032	0	0	6.94E+218	300	275
20230809_1417230773	0	403255	-0.11575	-0.8088	0.25153	0.442068	9.7271652	0.951232	271.205	1.87	-5.873	0.565	0.027	17.84	32.769545	111.6398	1	24	32.769548	111.639857	0.505	275.46	1	0.532	0.038	-0.032	0	0	6.94E+218	300	275
20230809_1417230783	0	403256	-0.08429	-0.82375	0.256	0.507243	9.7272272	0.951049	271.205	1.87	-5.873	0.565	0.027	17.84	32.769545	111.6398	1	24	32.769548	111.639857	0.505	275.46	1	0.532	0.038	-0.032	0	0	6.94E+218	300	275
20230809_1417230793	0	403257	-0.05683	-0.83777	0.27725	0.442068	9.7271652	0.951232	271.205	1.87	-5.873	0.565	0.027	17.84	32.769545	111.6398	1	24	32.769548	111.639857	0.505	275.46	1	0.532	0.038	-0.032	0	0	6.94E+218	300	275
20230809_1417230802	0	403258	-0.02196	-0.85345	0.28589	0.442133	9.6686335	0.8895	271.205	1.87	-5.873	0.565	0.027	17.84	32.769545	111.6398	1	24	32.769548	111.639857	0.505	275.46	1	0.532	0.038	-0.032	0	0	6.94E+218	300	275
20230809_1417230815	0	403259	0.00992	-0.86554	0.30609	0.442068	9.7271652	0.951232	271.205	1.87	-5.873	0.565	0.018	17.84	32.769545	111.6398	1	24	32.769548	111.639857	0.505	275.46	1	0.532	0.038	-0.032	0	0	6.94E+218	300	275
20230809_1417230826	0	403260	0.04248	-0.87875	0.31227	0.442068	9.7271652	0.951232	271.246	1.888	-5.873	0.571	0.018	17.84	32.769545	111.6398	1	24	32.769548	111.639857	0.505	275.46	1	0.532	0.038	-0.032	0	0	6.94E+218	300	275
20230809_1417230833	0	403261	0.06143	-0.89001	0.3246	0.442068	9.7271652	0.951232	271.246	1.888	-5.873	0.571	0.018	17.84	32.769545	111.6398	1	24	32.769548	111.639857	0.505	275.46	1	0.532	0.038	-0.032	0	0	6.94E+218	300	275
20230809_1417230844	0	403262	0.079	-0.90377	0.32714	0.442068	9.7271652	0.951232	271.246	1.888	-5.873	0.571	0.018	17.84	32.769545	111.6398	1	24	32.769548	111.639857	0.505	275.46	1	0.532	0.038	-0.032	0	0	6.94E+218	300	275
20230809_1417230854	0	403263	0.09556	-0.91965	0.33599	0.442068	9.7271652	0.951232	271.246	1.888	-5.873	0.571	0.018	17.84	32.769545	111.6398	1	24	32.769548	111.639857	0.505	275.46	1	0.532	0.038	-0.032	0	0	6.94E+218	300	275
20230809_1417230864	0	403264	0.11917	-0.93121	0.34742	0.442068	9.7271652	0.951232	271.246	1.888	-5.873	0.571	0.018	17.84	32.769545	111.6398	1	24	32.769548	111.639857	0.505	275.46	1	0.532	0.038	-0.032	0	0	6.94E+218	300	275
20230809_1417230873	0	403265	0.14436	-0.94577	0.36518	0.442068	9.7271652	0.951232	271.29	1.91	-5.866	0.577	0.018	17.84	32.769545	111.6398	1	24	32.769548	111.639857	0.505	275.46	1	0.532	0.038	-0.032	0	0	6.94E+218	300	275
20230809_1417230885	0	403266	0.1679	-0.95661	0.3725	0.442023	9.7857771	0.951378	271.29	1.91	-5.866	0.577	0.018	17.84	32.769545	111.6398	1	24	32.769548	111.639857	0.505	275.46	1	0.532	0.038	-0.032	0	0	6.94E+218	300	275
20230809_1417230893	0	403267	0.19049	-0.9672	0.38283	0.442068	9.7271652	0.951232	271.29	1.91	-5.866	0.577	0.018	17.84	32.769545	111.6398	1	24	32.769548	111.639857	0.505	275.46	1	0.532	0.038	-0.032	0	0	6.94E+218	300	275
20230809_1417230903	0	403268	0.19932	-0.97886	0.39068	0.442068	9.7271652	0.951232	271.29	1.91	-5.866	0.577	0.018	17.84	32.769545	111.6398	1	24	32.769548	111.639857	0.505	275.46	1	0.532	0.038	-0.032	0	0	6.94E+218	300	275
20230809_1417230915	0	403269	0.21576	-0.98798	0.38893	0.442048	9.7270842	1.0128191	271.29	1.91	-5.866	0.577	0.018	17.84	32.769545	111.6398	1	24	32.769548	111.639857	0.505	275.46	1	0.532	0.038	-0.032	0	0	6.94E+218	300	275
20230809_1417230926	0	403270	0.22764	-1.00466	0.38716	0.507198	9.78584	0.951195	271.337	1.934	-5.855	0.583	0.018	17.84	32.769545	111.639799	1	24	32.769548	111.639857	0.505	275.46	1	0.532	0.038	-0.032	0	0	6.94E+218	300	275
20230809_1417230933	0	403271	0.25685	-1.01414	0.39472	0.376893	9.7271032	0.951415	271.337	1.934	-5.855	0.583	0.018	17.84	32.769545	111.639799	1	24	32.769548	111.639857	0.505	275.46	1	0.532	0.038	-0.032	0	0	6.94E+218	300	275
20230809_1417230945	0	403272	0.28215	-1.02466	0.40628	0.442068	9.7271652	0.951232	271.337	1.934	-5.855	0.583	0.018	17.84	32.769545	111.639799	1	24	32.769548	111.639857	0.505	275.46	1	0.532	0.038	-0.032	0	0	6.94E+218	300	275
20230809_1417230954	0	403273	0.31104	-1.02876	0.41789	0.442023	9.7857771	0.951378	271.337	1.934	-5.855	0.583	0.018	17.84	32.769545	111.639799	1	24	32.769548	111.639857	0.505	275.46	1	0.532	0.038	-0.032	0	0	6.94E+218	300	275
20230809_1417230964	0	403274	0.33743	-1.03782	0.42216	0.442048	9.7270842	1.0128191	271.337	1.934	-5.855	0.583	0.018	17.84	32.769545	111.639799	1	24	32.769548	111.639857	0.505	275.46	1	0.532	0.038	-0.032	0	0	6.94E+218	300	275
20230809_1417230974	0	403275	0.36391	-1.04436	0.42696	0.442023	9.7857771	0.951378	271.386	1.959	-5.837	0.588	0.018	17.84	32.769545	111.639799	1	24	32.769548	111.639857	0.505	275.46	1	0.532	0.038	-0.032	0	0	6.94E+218	300	275
20230809_1417230984	0	403276	0.39024	-1.05214	0.41421	0.442003	9.785696	1.012964	271.386	1.959	-5.837	0.588	0.029	17.84	32.769545	111.639799	1	24	32.769548	111.639857	0.505	275.46	1	0.532	0.038	-0.032	0	0	6.94E+218	300	275
20230809_1417230994	0	403277	0.40856	-1.06077	0.41473	0.442068	9.7271652	0.951232	271.386	1.959	-5.837	0.588	0.029	17.84	32.769545	111.639799	1	24	32.769548	111.639857	0.505	275.46	1	0.532	0.038	-0.032	0	0	6.94E+218	300	287
20230809_1417240004	0	403278	0.44054	-1.06708	0.40422	0.442003	9.785696	1.012964	271.386	1.959	-5.837	0.588	0.029	17.84	32.769545	111.639799	1	24	32.769548	111.639857	0.505	275.46	1	0.532	0.038	-0.032	0	0	6.94E+218	300	287
20230809_1417240012	0	403279	0.47079	-1.07403	0.42121	0.442068	9.7271652	0.951232	271.386	1.959	-5.837	0.588	0.029	17.84	32.769545	111.639799	1	24	32.769548	111.639857	0.505	275.46	1	0.532	0.038	-0.032	0	0	6.94E+218	300	287
20230809_1417240027	0	403280	0.50521	-1.07748	0.42295	0.442023	9.7857771	0.951378	271.437	1.985	-5.813	0.593	0.029	17.84	32.769545	111.639799	1	24	32.769548	111.639857	0.505	275.46	1	0.532	0.038	-0.032	0	0	6.94E+218	300	287
20230809_1417240033	0	403281	0.539	-1.08008	0.43034	0.442003	9.785696	1.012964	271.437	1.985	-5.813	0.593	0.029	17.84	32.769545	111.639799	1	24	32.769548	111.639857	0.505	275.46	1	0.532	0.038	-0.032	0	0	6.94E+218	300	287
20230809_1417240046	0	403282	0.56481	-1.08709	0.4229	0.442003	9.785696	1.012964	271.437	1.985	-5.813	0.593	0.029	17.84	32.769545	111.639799	1	24	32.769548	111.639857	0.505	275.46	1	0.532	0.038	-0.032	0	0	6.94E+218	300	287
20230809_1417240059	0	403283	0.59342	-1.09178	0.41359	0.376848	9.7857151	0.95156	271.437	1.985	-5.813	0.593	0.029	17.84	32.769545	111.639799	1	24	32.769548	111.639857	0.505	275.46	1	0.532	0.038	-0.032	0	0	6.94E+218	300	287
20230809_1417240065	0	403284	0.61577	-1.09616	0.38886	0.442003	9.785696	1.012964	271.437	1.985	-5.813	0.593	0.029	17.84	32.769545	111.639799	1	24	32.769548	111.639857	0.505	275.46	1	0.532	0.038	-0.032	0	0	6.94E+218	300	287
20230809_1417240072	0	403285	0.64083	-1.09763	0.37891	0.442003	9.785696	1.012964	271.489	2.011	-5.782	0.598	0.029	17.84	32.769545	111.639798	1	24	32.769548	111.639857	0.505	275.46	1	0.532	0.038	-0.032	0	0	6.94E+218	300	287
20230809_1417240083	0	403286	0.6793	-1.0985	0.37163	0.442023	9.7857771	0.951378	271.489	2.011	-5.782	0.598	0.029	17.84	32.769545	111.639798	1	24	32.769548	111.639857	0.505	275.46	1	0.532	0.038	-0.032	0	0	6.94E+218	300	287
20230809_1417240096	0	403287	0.72083	-1.10009	0.37801	0.442003	9.785696	1.012964	271.489	2.011	-5.782	0.598	0.029	17.84	32.769545	111.639798	1	24	32.769548	111.639857	0.505	275.46	1	0.532	0.038	-0.032	0	0	6.94E+218	300	287
20230809_1417240104	0	403288	0.75958	-1.09747	0.38268	0.442023	9.7857771	0.951378	271.489	2.011	-5.782	0.598	0.029	17.84	32.769545	111.639798	1	24	32.769548	111.639857	0.505	275.46	1	0.532	0.038	-0.032	0	0	6.94E+218	300	287
20230809_1417240114	0	403289	0.79483	-1.09503	0.37836	0.376828	9.785634	1.013147	271.489	2.011	-5.782	0.598	0.029	17.84	32.769545	111.639798	1	24	32.769548	111.639857	0.505	275.46	1	0.532	0.038	-0.032	0	0	6.94E+218	300	287
20230809_1417240126	0	403290	0.82452	-1.0936	0.36132	0.442003	9.785696	1.012964	271.542	2.035	-5.742	0.602	0.029	17.84	32.769545	111.639798	1	24	32.769548	111.639857	0.505	275.46	1	0.532	0.038	-0.032	0	0	6.94E+218	300	287
20230809_1417240133	0	403291	0.85817	-1.09281	0.34032	0.442003	9.785696	1.012964	271.542	2.035	-5.742	0.602	0.029	17.84	32.769545	111.639798	1	24	32.769548	111.639857	0.505	275.46	1	0.532	0.038	-0.032	0	0	6.94E+218	300	287
20230809_1417240145	0	403292	0.88038	-1.09194	0.32709	0.442003	9.785696	1.012964	271.542	2.035	-5.742	0.602	0.029	17.84	32.769545	111.639798	1	24	32.769548	111.639857	0.505	275.46	1	0.532	0.038	-0.032	0	0	6.94E+218	300	287
20230809_1417240172	0	403293	0.92073	-1.0895	0.32006	0.442003	9.785696	1.012964	271.542	2.035	-5.742	0.602	0.027	17.84	32.769545	111.639798	1	24	32.769548	111.639857	0.505	275.46	1	0.532	0.038	-0.032	0	0	6.94E+218	300	287
20230809_1417240173	0	403294	0.9624	-1.08806	0.31996	0.376848	9.7857151	0.95156	271.542	2.035	-5.742	0.602	0.027	17.84	32.769545	111.639798	1	24	32.769548	111.639857	0.505	275.46	1	0.532	0.038	-0.032	0	0	6.94E+218	300	287
20230809_1417240174	0	403295	1.01363	-1.07885	0.3201	0.442003	9.785696	1.012964	271.595	2.056	-5.694	0.605	0.027	17.84	32.769545	111.639798	1	24	32.769548	111.639857	0.505	275.46	1	0.532	0.038	-0.032	0	0	6.94E+218	300	287
20230809_1417240191	0	403296	1.04864	-1.07668	0.31765	0.441957	9.8443089	1.01311	271.595	2.056	-5.694	0.605	0.027	17.84	32.769545	111.639798	1	24	32.769548	111.639857	0.505	275.46	1	0.532	0.038	-0.032	0	0	6.94E+218	300	275
20230809_1417240193	0	403297	1.08167	-1.07448	0.31212	0.442003	9.785696	1.012964	271.595	2.056	-5.694	0.605	0.027	17.84	32.769545	111.639798	1	24	32.769548	111.639857	0.505	275.46	1	0.532	0.038	-0.032	0	0	6.94E+218	300	275
20230809_1417240203	0	403298	1.11282	-1.07179	0.28433	0.442003	9.785696	1.012964	271.595	2.056	-5.694	0.605	0.027	17.84	32.769545	111.639798	1	24	32.769548	111.639857	0.505	275.46	1	0.532	0.038	-0.032	0	0	6.94E+218	300	275
20230809_1417240213	0	403299	1.14679	-1.0682	0.27562	0.442003	9.785696	1.012964	271.595	2.056	-5.694	0.605	0.027	17.84	32.769545	111.639798	1	24	32.769548	111.639857	0.505	275.46	1	0.532	0.038	-0.032	0	0	6.94E+218	300	275
20230809_1417240226	0	403300	1.18965	-1.06246	0.26256	0.441977	9.844389	0.951523	271.647	2.076	-5.637	0.61	0.027	17.84	32.769545	111.639797	1	24	32.769548	111.639857	0.505	275.46	1	0.532	0.038	-0.032	0	0	6.94E+218	300	275
20230809_1417240233	0	403301	1.23734	-1.06067	0.26609	0.376828	9.785634	1.013147	271.647	2.076	-5.637	0.61	0.027	17.84	32.769545	111.639797	1	24	32.769548	111.639857	0.505	275.46	1	0.532	0.038	-0.032	0	0	6.94E+218	300	275
20230809_1417240263	0	403302	1.27909	-1.05771	0.26354	0.442023	9.7857771	0.951378	271.647	2.076	-5.637	0.61	0.027	17.84	32.769545	111.639797	1	24	32.769548	111.639857	0.505	275.46	1	0.532	0.038	-0.032	0	0	6.94E+218	300	275
20230809_1417240264	0	403303	1.31869	-1.05092	0.26076	0.442003	9.785696	1.012964	271.647	2.076	-5.637	0.61	0.027	17.84	32.769545	111.639797	1	24	32.769548	111.639857	0.505	275.46	1	0.532	0.038	-0.032	0	0	6.94E+218	300	275
20230809_1417240265	0	403304	1.34912	-1.04643	0.24793	0.441957	9.8443089	1.01311	271.647	2.076	-5.637	0.61	0.027	17.84	32.769545	111.639797	1	24	32.769548	111.639857	0.505	275.46	1	0.532	0.038	-0.032	0	0	6.94E+218	300	275
20230809_1417240276	0	403305	1.37664	-1.04406	0.23443	0.442003	9.785696	1.012964	271.698	2.094	-5.569	0.613	0.027	17.84	32.769545	111.639797	1	24	32.769548	111.639857	0.505	275.46	1	0.532	0.038	-0.032	0	0	6.94E+218	300	275
20230809_1417240283	0	403306	1.40763	-1.04479	0.22201	0.442023	9.7857771	0.951378	271.698	2.094	-5.569	0.613	0.027	17.84	32.769545	111.639797	1	24	32.769548	111.639857	0.505	275.46	1	0.532	0.038	-0.032	0	0	6.94E+218	300	275
20230809_1417240292	0	403307	1.43317	-1.04402	0.21524	0.442003	9.785696	1.012964	271.698	2.094	-5.569	0.613	0.027	17.84	32.769545	111.639797	1	24	32.769548	111.639857	0.505	275.46	1	0.532	0.038	-0.032	0	0	6.94E+218	300	275
20230809_1417240304	0	403308	1.46313	-1.04213	0.20994	0.441977	9.844389	0.951523	271.698	2.094	-5.569	0.613	0.027	17.84	32.769545	111.639797	1	24	32.769548	111.639857	0.505	275.46	1	0.532	0.038	-0.032	0	0	6.94E+218	300	275
20230809_1417240314	0	403309	1.49644	-1.0383	0.20628	0.442023	9.7857771	0.951378	271.698	2.094	-5.569	0.613	0.023	17.84	32.769545	111.639797	1	24	32.769548	111.639857	0.505	275.46	1	0.532	0.038	-0.032	0	0	6.94E+218	300	275
20230809_1417240326	0	403310	1.52766	-1.03516	0.1994	0.442023	9.7857771	0.951378	271.749	2.109	-5.494	0.617	0.023	17.84	32.769544	111.639797	1	24	32.769548	111.639857	0.505	275.46	1	0.532	0.038	-0.032	0	0	6.94E+218	300	275
20230809_1417240332	0	403311	1.52957	-1.03165	0.18573	0.442003	9.785696	1.012964	271.749	2.109	-5.494	0.617	0.023	17.84	32.769544	111.639797	1	24	32.769548	111.639857	0.505	275.46	1	0.532	0.038	-0.032	0	0	6.94E+218	300	275
20230809_1417240344	0	403312	1.54062	-1.03117	0.19644	0.442023	9.7857771	0.951378	271.749	2.109	-5.494	0.617	0.023	17.84	32.769544	111.639797	1	24	32.769548	111.639857	0.505	275.46	1	0.532	0.038	-0.032	0	0	6.94E+218	300	275
20230809_1417240353	0	403313	1.55365	-1.02916	0.21508	0.441977	9.844389	0.951523	271.749	2.109	-5.494	0.617	0.023	17.84	32.769544	111.639797	1	24	32.769548	111.639857	0.505	275.46	1	0.532	0.038	-0.032	0	0	6.94E+218	300	275
20230809_1417240362	0	403314	1.576	-1.026	0.19406	0.442023	9.7857771	0.951378	271.749	2.109	-5.494	0.617	0.023	17.84	32.769544	111.639797	1	24	32.769548	111.639857	0.505	275.46	1	0.532	0.038	-0.032	0	0	6.94E+218	300	275
20230809_1417240379	0	403315	1.57149	-1.02534	0.19748	0.442023	9.7857771	0.951378	271.799	2.123	-5.414	0.621	0.023	17.84	32.769544	111.639796	1	24	32.769548	111.639857	0.505	275.46	1	0.532	0.038	-0.032	0	0	6.94E+218	300	275
20230809_1417240383	0	403316	1.58196	-1.02521	0.17625	0.441977	9.844389	0.951523	271.799	2.123	-5.414	0.621	0.023	17.84	32.769544	111.639796	1	24	32.769548	111.639857	0.505	275.46	1	0.532	0.038	-0.032	0	0	6.94E+218	300	275
20230809_1417240392	0	403317	1.59548	-1.02391	0.16016	0.442023	9.7857771	0.951378	271.799	2.123	-5.414	0.621	0.023	17.84	32.769544	111.639796	1	24	32.769548	111.639857	0.505	275.46	1	0.532	0.038	-0.032	0	0	6.94E+218	300	275
20230809_1417240404	0	403318	1.59488	-1.01914	0.14752	0.442023	9.7857771	0.951378	271.799	2.123	-5.414	0.621	0.023	17.84	32.769544	111.639796	1	24	32.769548	111.639857	0.505	275.46	1	0.532	0.038	-0.032	0	0	6.94E+218	300	275
20230809_1417240416	0	403319	1.59102	-1.01923	0.16406	0.442023	9.7857771	0.951378	271.799	2.123	-5.414	0.621	0.023	17.84	32.769544	111.639796	1	24	32.769548	111.639857	0.505	275.46	1	0.532	0.038	-0.032	0	0	6.94E+218	300	275
20230809_1417240426	0	403320	1.58083	-1.02116	0.17477	0.442023	9.7857771	0.951378	271.85	2.136	-5.333	0.625	0.023	17.84	32.769544	111.639796	1	24	32.769548	111.639857	0.505	275.46	1	0.532	0.038	-0.032	0	0	6.94E+218	300	275
20230809_1417240434	0	403321	1.58681	-1.01834	0.17116	0.507198	9.78584	0.951195	271.85	2.136	-5.333	0.625	0.023	17.84	32.769544	111.639796	1	24	32.769548	111.639857	0.505	275.46	1	0.532	0.038	-0.032	0	0	6.94E+218	300	275
20230809_1417240446	0	403322	1.58239	-1.01752	0.17571	0.441997	9.84447	0.889936	271.85	2.136	-5.333	0.625	0.023	17.84	32.769544	111.639796	1	24	32.769548	111.639857	0.505	275.46	1	0.532	0.038	-0.032	0	0	6.94E+218	300	275
20230809_1417240454	0	403323	1.58563	-1.02077	0.16734	0.442023	9.7857771	0.951378	271.85	2.136	-5.333	0.625	0.023	17.84	32.769544	111.639796	1	24	32.769548	111.639857	0.505	275.46	1	0.532	0.038	-0.032	0	0	6.94E+218	300	275
20230809_1417240462	0	403324	1.58615	-1.01492	0.15755	0.442023	9.7857771	0.951378	271.85	2.136	-5.333	0.625	0.023	17.84	32.769544	111.639796	1	24	32.769549	111.639849	0.595	275.46	1	0.532	0.038	-0.032	0	0	6.94E+218	300	275
20230809_1417240475	0	403325	1.57853	-1.01693	0.14036	0.442043	9.7858582	0.889791	271.901	2.149	-5.252	0.621	0.023	17.84	32.769545	111.639797	1	24	32.769549	111.639849	0.595	275.46	1	0.532	0.038	-0.032	0	0	6.94E+218	300	275
20230809_1417240482	0	403326	1.55149	-1.02053	0.14257	0.442023	9.7857771	0.951378	271.901	2.149	-5.252	0.621	0.023	17.84	32.769545	111.639797	1	24	32.769549	111.639849	0.595	275.46	1	0.532	0.038	-0.032	0	0	6.94E+218	300	275
20230809_1417240492	0	403327	1.53887	-1.02411	0.14602	0.441997	9.84447	0.889936	271.901	2.149	-5.252	0.621	0.008	17.84	32.769545	111.639797	1	24	32.769549	111.639849	0.595	275.46	1	0.532	0.038	-0.032	0	0	6.94E+218	300	275
20230809_1417240504	0	403328	1.52631	-1.02495	0.17398	0.507243	9.7272272	0.951049	271.901	2.149	-5.252	0.621	0.008	17.84	32.769545	111.639797	1	24	32.769549	111.639849	0.595	275.46	1	0.532	0.038	-0.032	0	0	6.94E+218	300	275
20230809_1417240512	0	403329	1.53663	-1.02423	0.15903	0.441997	9.84447	0.889936	271.901	2.149	-5.252	0.621	0.008	17.84	32.769545	111.639797	1	24	32.769549	111.639849	0.595	275.46	1	0.532	0.038	-0.032	0	0	6.94E+218	300	275
20230809_1417240526	0	403330	1.53053	-1.02616	0.19053	0.442043	9.7858582	0.889791	271.951	2.161	-5.173	0.625	0.008	17.84	32.769545	111.639796	1	24	32.769549	111.639849	0.595	275.46	1	0.532	0.038	-0.032	0	0	6.94E+218	300	275
20230809_1417240534	0	403331	1.5435	-1.02738	0.15956	0.442043	9.7858582	0.889791	271.951	2.161	-5.173	0.625	0.008	17.84	32.769545	111.639796	1	24	32.769549	111.639849	0.595	275.46	1	0.532	0.038	-0.032	0	0	6.94E+218	300	275
20230809_1417240549	0	403332	1.53657	-1.02529	0.17729	0.442023	9.7857771	0.951378	271.951	2.161	-5.173	0.625	0.008	17.84	32.769545	111.639796	1	24	32.769549	111.639849	0.595	275.46	1	0.532	0.038	-0.032	0	0	6.94E+218	300	275
20230809_1417240554	0	403333	1.51496	-1.03177	0.14257	0.507218	9.7859201	0.889608	271.951	2.161	-5.173	0.625	0.008	17.84	32.769545	111.639796	1	24	32.769549	111.639849	0.595	275.46	1	0.532	0.038	-0.032	0	0	6.94E+218	300	275
20230809_1417240563	0	403334	1.51001	-1.0304	0.16856	0.442043	9.7858582	0.889791	271.951	2.161	-5.173	0.625	0.008	17.84	32.769545	111.639796	1	24	32.769549	111.639849	0.595	275.46	1	0.638	0.061	-0.065	0	0	6.94E+218	300	275
20230809_1417240574	0	403335	1.50199	-1.03276	0.16675	0.442043	9.7858582	0.889791	272.002	2.174	-5.095	0.64	0.008	17.81	32.769545	111.639796	1	24	32.769549	111.639849	0.595	275.46	1	0.638	0.061	-0.065	0	0	6.94E+218	300	275
20230809_1417240583	0	403336	1.49906	-1.03245	0.18956	0.442043	9.7858582	0.889791	272.002	2.174	-5.095	0.64	0.008	17.81	32.769545	111.639796	1	24	32.769549	111.639849	0.595	275.46	1	0.638	0.061	-0.065	0	0	6.94E+218	300	275
20230809_1417240594	0	403337	1.50755	-1.02944	0.18536	0.442043	9.7858582	0.889791	272.002	2.174	-5.095	0.64	0.008	17.81	32.769545	111.639796	1	24	32.769549	111.639849	0.595	275.46	1	0.638	0.061	-0.065	0	0	6.94E+218	300	287
20230809_1417240604	0	403338	1.5175	-1.02739	0.21085	0.507218	9.7859201	0.889608	272.002	2.174	-5.095	0.64	0.008	17.81	32.769545	111.639796	1	24	32.769549	111.639849	0.595	275.46	1	0.638	0.061	-0.065	0	0	6.94E+218	300	287
20230809_1417240616	0	403339	1.51647	-1.0313	0.19349	0.442043	9.7858582	0.889791	272.002	2.174	-5.095	0.64	0.008	17.81	32.769545	111.639796	1	24	32.769549	111.639849	0.595	275.46	1	0.638	0.061	-0.065	0	0	6.94E+218	300	287
20230809_1417240626	0	403340	1.51298	-1.02927	0.2098	0.442043	9.7858582	0.889791	272.052	2.188	-5.018	0.644	0.008	17.81	32.769544	111.639796	1	24	32.769549	111.639849	0.595	275.46	1	0.638	0.061	-0.065	0	0	6.94E+218	300	287
20230809_1417240633	0	403341	1.50371	-1.03412	0.19795	0.442063	9.7859392	0.828204	272.052	2.188	-5.018	0.644	0.008	17.81	32.769544	111.639796	1	24	32.769549	111.639849	0.595	275.46	1	0.638	0.061	-0.065	0	0	6.94E+218	300	287
20230809_1417240647	0	403342	1.51018	-1.03036	0.22649	0.442043	9.7858582	0.889791	272.052	2.188	-5.018	0.644	0.008	17.81	32.769544	111.639796	1	24	32.769549	111.639849	0.595	275.46	1	0.638	0.061	-0.065	0	0	6.94E+218	300	287
20230809_1417240654	0	403343	1.51387	-1.03157	0.22225	0.507218	9.7859201	0.889608	272.052	2.188	-5.018	0.644	0.008	17.81	32.769544	111.639796	1	24	32.769549	111.639849	0.595	275.46	1	0.638	0.061	-0.065	0	0	6.94E+218	300	287
20230809_1417240663	0	403344	1.51206	-1.03114	0.23801	0.442063	9.7859392	0.828204	272.052	2.188	-5.018	0.644	0.008	17.81	32.769544	111.639796	1	24	32.769549	111.639849	0.595	275.46	1	0.638	0.061	-0.065	0	0	6.94E+218	300	287
20230809_1417240673	0	403345	1.51376	-1.03435	0.24087	0.442063	9.7859392	0.828204	272.103	2.204	-4.941	0.648	0.008	17.81	32.769544	111.639795	1	24	32.769549	111.639849	0.595	275.46	1	0.638	0.061	-0.065	0	0	6.94E+218	300	287
20230809_1417240683	0	403346	1.50765	-1.03343	0.25375	0.442043	9.7858582	0.889791	272.103	2.204	-4.941	0.648	0.026	17.81	32.769544	111.639795	1	24	32.769549	111.639849	0.595	275.46	1	0.638	0.061	-0.065	0	0	6.94E+218	300	287
20230809_1417240692	0	403347	1.49472	-1.03316	0.24787	0.442063	9.7859392	0.828204	272.103	2.204	-4.941	0.648	0.026	17.81	32.769544	111.639795	1	24	32.769549	111.639849	0.595	275.46	1	0.638	0.061	-0.065	0	0	6.94E+218	300	287
20230809_1417240704	0	403348	1.47933	-1.03403	0.25473	0.507218	9.7859201	0.889608	272.103	2.204	-4.941	0.648	0.026	17.81	32.769544	111.639795	1	24	32.769549	111.639849	0.595	275.46	1	0.638	0.061	-0.065	0	0	6.94E+218	300	287
20230809_1417240716	0	403349	1.46732	-1.04057	0.26701	0.442063	9.7859392	0.828204	272.103	2.204	-4.941	0.648	0.026	17.81	32.769544	111.639795	1	24	32.769549	111.639849	0.595	275.46	1	0.638	0.061	-0.065	0	0	6.94E+218	300	287
20230809_1417240726	0	403350	1.46172	-1.0398	0.27645	0.442063	9.7859392	0.828204	272.153	2.221	-4.864	0.652	0.026	17.81	32.769544	111.639795	1	24	32.769549	111.639849	0.595	275.46	1	0.638	0.061	-0.065	0	0	6.94E+218	300	287
20230809_1417240735	0	403351	1.44794	-1.04147	0.29245	0.442108	9.7273264	0.828059	272.153	2.221	-4.864	0.652	0.026	17.81	32.769544	111.639795	1	24	32.769549	111.639849	0.595	275.46	1	0.638	0.061	-0.065	0	0	6.94E+218	300	287
20230809_1417240744	0	403352	1.43912	-1.04279	0.3007	0.507238	9.7860012	0.828022	272.153	2.221	-4.864	0.652	0.026	17.81	32.769544	111.639795	1	24	32.769549	111.639849	0.595	275.46	1	0.638	0.061	-0.065	0	0	6.94E+218	300	287
20230809_1417240755	0	403353	1.42734	-1.04595	0.30936	0.442063	9.7859392	0.828204	272.153	2.221	-4.864	0.652	0.026	17.81	32.769544	111.639795	1	24	32.769549	111.639849	0.595	275.46	1	0.638	0.061	-0.065	0	0	6.94E+218	300	275
20230809_1417240763	0	403354	1.40051	-1.04739	0.30974	0.442063	9.7859392	0.828204	272.153	2.221	-4.864	0.652	0.026	17.81	32.769544	111.639795	1	24	32.769549	111.639849	0.595	275.46	1	0.638	0.061	-0.065	0	0	6.94E+218	300	275
20230809_1417240773	0	403355	1.37135	-1.0528	0.31683	0.442063	9.7859392	0.828204	272.204	2.24	-4.792	0.655	0.026	17.81	32.769544	111.639795	1	24	32.769549	111.639849	0.595	275.46	1	0.638	0.061	-0.065	0	0	6.94E+218	300	275
20230809_1417240783	0	403356	1.3448	-1.06051	0.32405	0.507258	9.7860823	0.766435	272.204	2.24	-4.792	0.655	0.026	17.81	32.769544	111.639795	1	24	32.769549	111.639849	0.595	275.46	1	0.638	0.061	-0.065	0	0	6.94E+218	300	275
20230809_1417240795	0	403357	1.34011	-1.05991	0.33664	0.442063	9.7859392	0.828204	272.204	2.24	-4.792	0.655	0.026	17.81	32.769544	111.639795	1	24	32.769549	111.639849	0.595	275.46	1	0.638	0.061	-0.065	0	0	6.94E+218	300	275
20230809_1417240804	0	403358	1.32014	-1.06112	0.34825	0.442108	9.7273264	0.828059	272.204	2.24	-4.792	0.655	0.026	17.81	32.769544	111.639795	1	24	32.769549	111.639849	0.595	275.46	1	0.638	0.061	-0.065	0	0	6.94E+218	300	275
20230809_1417240817	0	403359	1.30474	-1.0612	0.36005	0.442082	9.7860193	0.766618	272.204	2.24	-4.792	0.655	0.035	17.81	32.769544	111.639795	1	24	32.769549	111.639849	0.595	275.46	1	0.638	0.061	-0.065	0	0	6.94E+218	300	275
20230809_1417240826	0	403360	1.27963	-1.0642	0.36598	0.442063	9.7859392	0.828204	272.256	2.262	-4.724	0.659	0.035	17.81	32.769544	111.639794	1	24	32.769549	111.639849	0.595	275.46	1	0.638	0.061	-0.065	0	0	6.94E+218	300	275
20230809_1417240840	0	403361	1.25665	-1.06479	0.37036	0.507238	9.7860012	0.828022	272.256	2.262	-4.724	0.659	0.035	17.81	32.769544	111.639794	1	24	32.769549	111.639849	0.595	275.46	1	0.638	0.061	-0.065	0	0	6.94E+218	300	275
20230809_1417240843	0	403362	1.23824	-1.06682	0.36556	0.442063	9.7859392	0.828204	272.256	2.262	-4.724	0.659	0.035	17.81	32.769544	111.639794	1	24	32.769549	111.639849	0.595	275.46	1	0.638	0.061	-0.065	0	0	6.94E+218	300	275
20230809_1417240852	0	403363	1.21613	-1.07424	0.37814	0.442082	9.7860193	0.766618	272.256	2.262	-4.724	0.659	0.035	17.81	32.769544	111.639794	1	24	32.769549	111.639849	0.595	275.46	1	0.638	0.061	-0.065	0	0	6.94E+218	300	275
20230809_1417240865	0	403364	1.21552	-1.07317	0.3767	0.442063	9.7859392	0.828204	272.256	2.262	-4.724	0.659	0.035	17.81	32.769544	111.639794	1	24	32.769549	111.639849	0.595	275.46	1	0.638	0.061	-0.065	0	0	6.94E+218	300	312
20230809_1417240873	0	403365	1.2107	-1.07409	0.39558	0.507258	9.7860823	0.766435	272.308	2.285	-4.66	0.663	0.035	17.81	32.769544	111.639794	1	24	32.769549	111.639849	0.595	275.46	1	0.638	0.061	-0.065	0	0	6.94E+218	300	312
20230809_1417240885	0	403366	1.21022	-1.07391	0.40642	0.442063	9.7859392	0.828204	272.308	2.285	-4.66	0.663	0.035	17.81	32.769544	111.639794	1	24	32.769549	111.639849	0.595	275.46	1	0.638	0.061	-0.065	0	0	6.94E+218	300	312
20230809_1417240893	0	403367	1.20579	-1.07105	0.4206	0.442128	9.7274075	0.766472	272.308	2.285	-4.66	0.663	0.035	17.81	32.769544	111.639794	1	24	32.769549	111.639849	0.595	275.46	1	0.638	0.061	-0.065	0	0	6.94E+218	300	312
20230809_1417240905	0	403368	1.18926	-1.07324	0.42166	0.442063	9.7859392	0.828204	272.308	2.285	-4.66	0.663	0.035	17.81	32.769544	111.639794	1	24	32.769549	111.639849	0.595	275.46	1	0.638	0.061	-0.065	0	0	6.94E+218	300	312
20230809_1417240912	0	403369	1.17573	-1.07665	0.4261	0.507258	9.7860823	0.766435	272.308	2.285	-4.66	0.663	0.035	17.81	32.769544	111.639794	1	24	32.769549	111.639849	0.595	275.46	1	0.638	0.061	-0.065	0	0	6.94E+218	300	312
20230809_1417240926	0	403370	1.15816	-1.07897	0.43249	0.442063	9.7859392	0.828204	272.36	2.31	-4.599	0.666	0.035	17.81	32.769544	111.639794	1	24	32.769549	111.639849	0.595	275.46	1	0.638	0.061	-0.065	0	0	6.94E+218	300	312
20230809_1417240933	0	403371	1.13923	-1.08283	0.4365	0.442082	9.7860193	0.766618	272.36	2.31	-4.599	0.666	0.035	17.81	32.769544	111.639794	1	24	32.769549	111.639849	0.595	275.46	1	0.638	0.061	-0.065	0	0	6.94E+218	300	312
20230809_1417240944	0	403372	1.12563	-1.08427	0.44625	0.442082	9.7860193	0.766618	272.36	2.31	-4.599	0.666	0.035	17.81	32.769544	111.639794	1	24	32.769549	111.639849	0.595	275.46	1	0.638	0.061	-0.065	0	0	6.94E+218	300	312
20230809_1417240954	0	403373	1.12435	-1.08294	0.45323	0.507303	9.7274694	0.76629	272.36	2.31	-4.599	0.666	0.035	17.81	32.769544	111.639794	1	24	32.769549	111.639849	0.595	275.46	1	0.638	0.061	-0.065	0	0	6.94E+218	300	312
20230809_1417240963	0	403374	1.11289	-1.08387	0.47061	0.442082	9.7860193	0.766618	272.36	2.31	-4.599	0.666	0.035	17.81	32.769544	111.639794	1	24	32.769549	111.639849	0.595	275.46	1	0.638	0.061	-0.065	0	0	6.94E+218	300	312
20230809_1417240973	0	403375	1.08698	-1.08302	0.48568	0.442082	9.7860193	0.766618	272.412	2.337	-4.541	0.668	0.035	17.81	32.769544	111.639793	1	24	32.769549	111.639849	0.595	275.46	1	0.638	0.061	-0.065	0	0	6.94E+218	300	312
20230809_1417240983	0	403376	1.05503	-1.08815	0.48403	0.442063	9.7859392	0.828204	272.412	2.337	-4.541	0.668	0.035	17.81	32.769544	111.639793	1	24	32.769549	111.639849	0.595	275.46	1	0.638	0.061	-0.065	0	0	6.94E+218	300	312
20230809_1417240994	0	403377	1.02096	-1.09129	0.48459	0.507258	9.7860823	0.766435	272.412	2.337	-4.541	0.668	0.036	17.81	32.769544	111.639793	1	24	32.769549	111.639849	0.595	275.46	1	0.638	0.061	-0.065	0	0	6.94E+218	300	312
20230809_1417250004	0	403378	0.99033	-1.09174	0.48616	0.442082	9.7860193	0.766618	272.412	2.337	-4.541	0.668	0.036	17.81	32.769544	111.639793	1	24	32.769549	111.639849	0.595	275.46	1	0.638	0.061	-0.065	0	0	6.94E+218	300	312
20230809_1417250015	0	403379	0.95951	-1.0963	0.50184	0.442082	9.7860193	0.766618	272.412	2.337	-4.541	0.668	0.036	17.81	32.769544	111.639793	1	24	32.769549	111.639849	0.595	275.46	1	0.638	0.061	-0.065	0	0	6.94E+218	300	312
20230809_1417250026	0	403380	0.93137	-1.09232	0.50644	0.442102	9.7861004	0.705031	272.465	2.366	-4.489	0.671	0.036	17.81	32.769544	111.639793	1	24	32.769549	111.639849	0.595	275.46	1	0.638	0.061	-0.065	0	0	6.94E+218	300	312
20230809_1417250034	0	403381	0.90314	-1.0952	0.51734	0.507283	9.7273893	0.827876	272.465	2.366	-4.489	0.671	0.036	17.81	32.769544	111.639793	1	24	32.769549	111.639849	0.595	275.46	1	0.638	0.061	-0.065	0	0	6.94E+218	300	312
20230809_1417250045	0	403382	0.86155	-1.09452	0.52553	0.442102	9.7861004	0.705031	272.465	2.366	-4.489	0.671	0.036	17.81	32.769544	111.639793	1	24	32.769549	111.639849	0.595	275.46	1	0.638	0.061	-0.065	0	0	6.94E+218	300	312
20230809_1417250054	0	403383	0.8164	-1.09403	0.52645	0.442082	9.7860193	0.766618	272.465	2.366	-4.489	0.671	0.036	17.81	32.769544	111.639793	1	24	32.769549	111.639849	0.595	275.46	1	0.638	0.061	-0.065	0	0	6.94E+218	300	312
20230809_1417250063	0	403384	0.76646	-1.09847	0.5288	0.442082	9.7860193	0.766618	272.465	2.366	-4.489	0.671	0.036	17.81	32.769544	111.639793	1	24	32.769549	111.639849	0.595	275.46	1	0.638	0.061	-0.065	0	0	6.94E+218	300	312
20230809_1417250072	0	403385	0.7312	-1.09898	0.52013	0.507258	9.7860823	0.766435	272.518	2.396	-4.446	0.674	0.036	17.81	32.769544	111.639793	1	24	32.769549	111.639849	0.595	275.46	1	0.638	0.061	-0.065	0	0	6.94E+218	300	312
20230809_1417250083	0	403386	0.69931	-1.0988	0.53933	0.442082	9.7860193	0.766618	272.518	2.396	-4.446	0.674	0.036	17.81	32.769544	111.639793	1	24	32.769549	111.639849	0.595	275.46	1	0.638	0.061	-0.065	0	0	6.94E+218	300	312
20230809_1417250093	0	403387	0.66921	-1.09871	0.54089	0.442082	9.7860193	0.766618	272.518	2.396	-4.446	0.674	0.036	17.81	32.769544	111.639793	1	24	32.769549	111.639849	0.595	275.46	1	0.638	0.061	-0.065	0	0	6.94E+218	300	275
20230809_1417250104	0	403388	0.64512	-1.0928	0.55794	0.507255	9.7860823	0.766435	272.518	2.396	-4.446	0.674	0.036	17.81	32.769544	111.639793	1	24	32.769549	111.639849	0.595	275.46	1	0.638	0.061	-0.065	0	0	6.94E+218	300	275
20230809_1417250115	0	403389	0.612	-1.09296	0.55879	0.44208	9.7860193	0.766618	272.518	2.396	-4.446	0.674	0.036	17.81	32.769544	111.639793	1	24	32.769549	111.639849	0.595	275.46	1	0.638	0.061	-0.065	0	0	6.94E+218	300	275
20230809_1417250126	0	403390	0.5754	-1.09657	0.56205	0.44208	9.7860193	0.766618	272.57	2.427	-4.412	0.676	0.036	17.81	32.769544	111.639792	1	24	32.769549	111.639849	0.595	275.46	1	0.638	0.061	-0.065	0	0	6.94E+218	300	275
20230809_1417250133	0	403391	0.53669	-1.09661	0.55246	0.44208	9.7860193	0.766618	272.57	2.427	-4.412	0.676	0.036	17.81	32.769544	111.639792	1	24	32.769549	111.639849	0.595	275.46	1	0.638	0.061	-0.065	0	0	6.94E+218	300	275
20230809_1417250146	0	403392	0.50513	-1.09543	0.55217	0.507275	9.7861624	0.704848	272.57	2.427	-4.412	0.676	0.033	17.81	32.769544	111.639792	1	24	32.769549	111.639849	0.595	275.46	1	0.638	0.061	-0.065	0	0	6.94E+218	300	275
20230809_1417250154	0	403393	0.48444	-1.09535	0.56003	0.44208	9.7860193	0.766618	272.57	2.427	-4.412	0.676	0.033	17.81	32.769544	111.639792	1	24	32.769549	111.639849	0.595	275.46	1	0.638	0.061	-0.065	0	0	6.94E+218	300	275
20230809_1417250163	0	403394	0.4702	-1.0954	0.56578	0.44208	9.7860193	0.766618	272.57	2.427	-4.412	0.676	0.033	17.81	32.769544	111.639792	1	24	32.769549	111.639849	0.595	275.46	1	0.638	0.061	-0.065	0	0	6.94E+218	300	275
20230809_1417250173	0	403395	0.45615	-1.09285	0.57977	0.507275	9.7861624	0.704848	272.623	2.459	-4.385	0.678	0.033	17.81	32.769544	111.639792	1	24	32.769549	111.639849	0.595	275.46	1	0.638	0.061	-0.065	0	0	6.94E+218	300	275
20230809_1417250184	0	403396	0.43612	-1.09184	0.5863	0.44208	9.7860193	0.766618	272.623	2.459	-4.385	0.678	0.033	17.81	32.769544	111.639792	1	24	32.769549	111.639849	0.595	275.46	1	0.638	0.061	-0.065	0	0	6.94E+218	300	275
20230809_1417250193	0	403397	0.42198	-1.09373	0.58253	0.442035	9.8446312	0.766763	272.623	2.459	-4.385	0.678	0.033	17.81	32.769544	111.639792	1	24	32.769549	111.639849	0.595	275.46	1	0.638	0.061	-0.065	0	0	6.94E+218	300	275
20230809_1417250203	0	403398	0.40248	-1.0955	0.56558	0.507255	9.7860823	0.766435	272.623	2.459	-4.385	0.678	0.033	17.81	32.769544	111.639792	1	24	32.769549	111.639849	0.595	275.46	1	0.638	0.061	-0.065	0	0	6.94E+218	300	275
20230809_1417250215	0	403399	0.38763	-1.09592	0.56034	0.44208	9.7860193	0.766618	272.623	2.459	-4.385	0.678	0.033	17.81	32.769544	111.639792	1	24	32.769549	111.639849	0.595	275.46	1	0.638	0.061	-0.065	0	0	6.94E+218	300	275
20230809_1417250226	0	403400	0.37084	-1.09839	0.56382	0.4421	9.7861004	0.705031	272.676	2.492	-4.363	0.68	0.033	17.81	32.769544	111.639791	1	24	32.769549	111.639849	0.595	275.46	1	0.638	0.061	-0.065	0	0	6.94E+218	300	275
20230809_1417250235	0	403401	0.35822	-1.09719	0.56203	0.507255	9.7860823	0.766435	272.676	2.492	-4.363	0.68	0.033	17.81	32.769544	111.639791	1	24	32.769549	111.639849	0.595	275.46	1	0.638	0.061	-0.065	0	0	6.94E+218	300	275
20230809_1417250244	0	403402	0.34439	-1.09952	0.57276	0.442035	9.8446312	0.766763	272.676	2.492	-4.363	0.68	0.033	17.81	32.769544	111.639791	1	24	32.769549	111.639849	0.595	275.46	1	0.638	0.061	-0.065	0	0	6.94E+218	300	275
20230809_1417250256	0	403403	0.32273	-1.10049	0.57211	0.507275	9.7861624	0.704848	272.676	2.492	-4.363	0.68	0.033	17.81	32.769544	111.639791	1	24	32.769549	111.639849	0.595	275.46	1	0.638	0.061	-0.065	0	0	6.94E+218	300	287
20230809_1417250262	0	403404	0.29974	-1.10002	0.5767	0.44208	9.7860193	0.766618	272.676	2.492	-4.363	0.68	0.033	17.81	32.769544	111.639791	1	24	32.769549	111.639849	0.595	275.46	1	0.638	0.061	-0.065	0	0	6.94E+218	300	287
20230809_1417250273	0	403405	0.26052	-1.10763	0.56186	0.50723	9.8447752	0.704994	272.728	2.524	-4.345	0.682	0.033	17.81	32.769544	111.639791	1	24	32.769549	111.639849	0.595	275.46	1	0.638	0.061	-0.065	0	0	6.94E+218	300	287
20230809_1417250293	0	403406	0.23025	-1.11148	0.55006	0.44208	9.7860193	0.766618	272.728	2.524	-4.345	0.682	0.033	17.81	32.769544	111.639791	1	24	32.769549	111.639849	0.595	275.46	1	0.638	0.061	-0.065	0	0	6.94E+218	300	287
20230809_1417250302	0	403407	0.20062	-1.11187	0.54798	0.44208	9.7860193	0.766618	272.728	2.524	-4.345	0.682	0.033	17.81	32.769544	111.639791	1	24	32.769549	111.639849	0.595	275.46	1	0.638	0.061	-0.065	0	0	6.94E+218	300	287
20230809_1417250310	0	403408	0.16816	-1.11676	0.54457	0.507275	9.7861624	0.704848	272.728	2.524	-4.345	0.682	0.041	17.81	32.769544	111.639791	1	24	32.769549	111.639849	0.595	275.46	1	0.638	0.061	-0.065	0	0	6.94E+218	300	287
20230809_1417250315	0	403409	0.13985	-1.118	0.55076	0.442055	9.8447123	0.705177	272.728	2.524	-4.345	0.682	0.041	17.81	32.769544	111.639791	1	24	32.769549	111.639849	0.595	275.46	1	0.638	0.061	-0.065	0	0	6.94E+218	300	287
20230809_1417250324	0	403410	0.10493	-1.12167	0.5415	0.507255	9.7860823	0.766435	272.782	2.556	-4.334	0.684	0.041	17.81	32.769544	111.639791	1	24	32.769549	111.639849	0.595	275.46	1	0.638	0.061	-0.065	0	0	6.94E+218	300	287
20230809_1417250333	0	403411	0.06395	-1.12605	0.54338	0.50721	9.8446941	0.76658	272.782	2.556	-4.334	0.684	0.041	17.81	32.769544	111.639791	1	24	32.769549	111.639849	0.595	275.46	1	0.638	0.061	-0.065	0	0	6.94E+218	300	287
20230809_1417250344	0	403412	0.01702	-1.12974	0.52768	0.4421	9.7861004	0.705031	272.782	2.556	-4.334	0.684	0.041	17.81	32.769544	111.639791	1	24	32.769549	111.639849	0.595	275.46	1	0.638	0.061	-0.065	0	0	6.94E+218	300	287
20230809_1417250354	0	403413	-0.02428	-1.13542	0.51896	0.507255	9.7860823	0.766435	272.782	2.556	-4.334	0.684	0.041	17.81	32.769544	111.639791	1	24	32.769549	111.639849	0.595	275.46	1	0.638	0.061	-0.065	0	0	6.94E+218	300	287
20230809_1417250363	0	403414	-0.05317	-1.13745	0.50771	0.442055	9.8447123	0.705177	272.782	2.556	-4.334	0.684	0.041	17.81	32.769544	111.639791	1	24	32.769549	111.639849	0.595	275.46	1	0.638	0.061	-0.065	0	0	6.94E+218	300	287
20230809_1417250373	0	403415	-0.07812	-1.14145	0.50961	0.507255	9.7860823	0.766435	272.837	2.586	-4.332	0.686	0.041	17.81	32.769544	111.63979	1	24	32.769549	111.639849	0.595	275.46	1	0.638	0.061	-0.065	0	0	6.94E+218	300	287
20230809_1417250382	0	403416	-0.1077	-1.14603	0.50705	0.507275	9.7861624	0.704848	272.837	2.586	-4.332	0.686	0.041	17.81	32.769544	111.63979	1	24	32.769549	111.639849	0.595	275.46	1	0.638	0.061	-0.065	0	0	6.94E+218	300	287
20230809_1417250398	0	403417	-0.13482	-1.14639	0.49848	0.442035	9.8446312	0.766763	272.837	2.586	-4.332	0.686	0.041	17.81	32.769544	111.63979	1	24	32.769549	111.639849	0.595	275.46	1	0.638	0.061	-0.065	0	0	6.94E+218	300	287
20230809_1417250402	0	403418	-0.16654	-1.1483	0.48745	0.507255	9.7860823	0.766435	272.837	2.586	-4.332	0.686	0.041	17.81	32.769544	111.63979	1	24	32.76955	111.639838	0.69	275.46	1	0.638	0.061	-0.065	0	0	6.94E+218	300	287
20230809_1417250418	0	403419	-0.20595	-1.1554	0.47436	0.507255	9.7860823	0.766435	272.837	2.586	-4.332	0.686	0.041	17.81	32.769544	111.63979	1	24	32.76955	111.639838	0.69	275.46	1	0.638	0.061	-0.065	0	0	6.94E+218	300	287
20230809_1417250423	0	403420	-0.23757	-1.15834	0.47166	0.442055	9.8447123	0.705177	272.894	2.614	-4.338	0.681	0.041	17.81	32.769544	111.639791	1	24	32.76955	111.639838	0.69	275.46	1	0.638	0.061	-0.065	0	0	6.94E+218	300	287
20230809_1417250433	0	403421	-0.26396	-1.16169	0.46433	0.507255	9.7860823	0.766435	272.894	2.614	-4.338	0.681	0.041	17.81	32.769544	111.639791	1	24	32.76955	111.639838	0.69	275.46	1	0.638	0.061	-0.065	0	0	6.94E+218	300	287
20230809_1417250449	0	403422	-0.28685	-1.16341	0.46149	0.507275	9.7861624	0.704848	272.894	2.614	-4.338	0.681	0.041	17.81	32.769544	111.639791	1	24	32.76955	111.639838	0.69	275.46	1	0.638	0.061	-0.065	0	0	6.94E+218	300	287
20230809_1417250458	0	403423	-0.3	-1.1651	0.45818	0.507255	9.7860823	0.766435	272.894	2.614	-4.338	0.681	0.041	17.81	32.769544	111.639791	1	24	32.76955	111.639838	0.69	275.46	1	0.638	0.061	-0.065	0	0	6.94E+218	300	287
20230809_1417250463	0	403424	-0.3313	-1.1677	0.4462	0.50721	9.8446941	0.76658	272.894	2.614	-4.338	0.681	0.041	17.81	32.769544	111.639791	1	24	32.76955	111.639838	0.69	275.46	1	0.638	0.061	-0.065	0	0	6.94E+218	300	287
20230809_1417250473	0	403425	-0.35544	-1.16902	0.43999	0.44208	9.7860193	0.766618	272.95	2.641	-4.351	0.684	0.049	17.81	32.769544	111.639791	1	24	32.76955	111.639838	0.69	275.46	1	0.638	0.061	-0.065	0	0	6.94E+218	300	287
20230809_1417250487	0	403426	-0.38434	-1.17267	0.41956	0.507255	9.7860823	0.766435	272.95	2.641	-4.351	0.684	0.049	17.81	32.769544	111.639791	1	24	32.76955	111.639838	0.69	275.46	1	0.638	0.061	-0.065	0	0	6.94E+218	300	287
20230809_1417250493	0	403427	-0.39749	-1.17837	0.41387	0.507255	9.7860823	0.766435	272.95	2.641	-4.351	0.684	0.049	17.81	32.769544	111.639791	1	24	32.76955	111.639838	0.69	275.46	1	0.638	0.061	-0.065	0	0	6.94E+218	300	287
20230809_1417250505	0	403428	-0.40633	-1.177	0.41845	0.50723	9.8447752	0.704994	272.95	2.641	-4.351	0.684	0.049	17.81	32.769544	111.639791	1	24	32.76955	111.639838	0.69	275.46	1	0.638	0.061	-0.065	0	0	6.94E+218	300	287
20230809_1417250515	0	403429	-0.40856	-1.18142	0.40658	0.507255	9.7860823	0.766435	272.95	2.641	-4.351	0.684	0.049	17.81	32.769544	111.639791	1	24	32.76955	111.639838	0.69	275.46	1	0.638	0.061	-0.065	0	0	6.94E+218	300	287
20230809_1417250527	0	403430	-0.41497	-1.18033	0.41006	0.507255	9.7860823	0.766435	273.008	2.666	-4.368	0.686	0.049	17.81	32.769544	111.63979	1	24	32.76955	111.639838	0.69	275.46	1	0.638	0.061	-0.065	0	0	6.94E+218	300	287
20230809_1417250534	0	403431	-0.40457	-1.18462	0.39028	0.507275	9.7861624	0.704848	273.008	2.666	-4.368	0.686	0.049	17.81	32.769544	111.63979	1	24	32.76955	111.639838	0.69	275.46	1	0.638	0.061	-0.065	0	0	6.94E+218	300	287
20230809_1417250549	0	403432	-0.40595	-1.1855	0.38331	0.44208	9.7860193	0.766618	273.008	2.666	-4.368	0.686	0.049	17.81	32.769544	111.63979	1	24	32.76955	111.639838	0.69	275.46	1	0.717	0.042	-0.033	0	0	6.94E+218	300	287
20230809_1417250557	0	403433	-0.41095	-1.18846	0.36338	0.507255	9.7860823	0.766435	273.008	2.666	-4.368	0.686	0.049	17.81	32.769544	111.63979	1	24	32.76955	111.639838	0.69	275.46	1	0.717	0.042	-0.033	0	0	6.94E+218	300	287
20230809_1417250565	0	403434	-0.41472	-1.19519	0.36744	0.507255	9.7860823	0.766435	273.008	2.666	-4.368	0.686	0.049	17.81	32.769544	111.63979	1	24	32.76955	111.639838	0.69	275.46	1	0.717	0.042	-0.033	0	0	6.94E+218	300	287
20230809_1417250573	0	403435	-0.39061	-1.19453	0.35606	0.507255	9.7860823	0.766435	273.065	2.689	-4.386	0.717	0.049	17.81	32.769544	111.63979	1	24	32.76955	111.639838	0.69	275.46	1	0.717	0.042	-0.033	0	0	6.94E+218	300	287
20230809_1417250586	0	403436	-0.36726	-1.19658	0.36132	0.507255	9.7860823	0.766435	273.065	2.689	-4.386	0.717	0.049	17.81	32.769544	111.63979	1	24	32.76955	111.639838	0.69	275.46	1	0.717	0.042	-0.033	0	0	6.94E+218	300	287
20230809_1417250594	0	403437	-0.34293	-1.20002	0.35167	0.507255	9.7860823	0.766435	273.065	2.689	-4.386	0.717	0.049	17.81	32.769544	111.63979	1	24	32.76955	111.639838	0.69	275.46	1	0.717	0.042	-0.033	0	0	6.94E+218	300	287
20230809_1417250603	0	403438	-0.32538	-1.20084	0.34619	0.507275	9.7861624	0.704848	273.065	2.689	-4.386	0.717	0.049	17.81	32.769544	111.63979	1	24	32.76955	111.639838	0.69	275.46	1	0.717	0.042	-0.033	0	0	6.94E+218	300	287
20230809_1417250615	0	403439	-0.30438	-1.20484	0.32391	0.507255	9.7860823	0.766435	273.065	2.689	-4.386	0.717	0.049	17.81	32.769544	111.63979	1	24	32.76955	111.639838	0.69	275.46	1	0.717	0.042	-0.033	0	0	6.94E+218	300	287
20230809_1417250626	0	403440	-0.28882	-1.20923	0.31969	0.507255	9.7860823	0.766435	273.124	2.71	-4.399	0.719	0.049	17.81	32.769544	111.639789	1	24	32.76955	111.639838	0.69	275.46	1	0.717	0.042	-0.033	0	0	6.94E+218	300	287
20230809_1417250633	0	403441	-0.26863	-1.21119	0.31256	0.507255	9.7860823	0.766435	273.124	2.71	-4.399	0.719	0.049	17.81	32.769544	111.639789	1	24	32.76955	111.639838	0.69	275.46	1	0.717	0.042	-0.033	0	0	6.94E+218	300	287
20230809_1417250648	0	403442	-0.24712	-1.21376	0.31528	0.507301	9.7274694	0.76629	273.124	2.71	-4.399	0.719	0.049	17.81	32.769544	111.639789	1	24	32.76955	111.639838	0.69	275.46	1	0.717	0.042	-0.033	0	0	6.94E+218	300	287
20230809_1417250653	0	403443	-0.22131	-1.21396	0.30321	0.507255	9.7860823	0.766435	273.124	2.71	-4.399	0.719	0.049	17.81	32.769544	111.639789	1	24	32.76955	111.639838	0.69	275.46	1	0.717	0.042	-0.033	0	0	6.94E+218	300	287
20230809_1417250663	0	403444	-0.19114	-1.2153	0.31303	0.507301	9.7274694	0.76629	273.124	2.71	-4.399	0.719	0.049	17.81	32.769544	111.639789	1	24	32.76955	111.639838	0.69	275.46	1	0.717	0.042	-0.033	0	0	6.94E+218	300	287
20230809_1417250674	0	403445	-0.1714	-1.21392	0.29129	0.507255	9.7860823	0.766435	273.183	2.73	-4.408	0.722	0.049	17.81	32.769544	111.639789	1	24	32.76955	111.639838	0.69	275.46	1	0.717	0.042	-0.033	0	0	6.94E+218	300	287
20230809_1417250685	0	403446	-0.15097	-1.21536	0.2864	0.507255	9.7860823	0.766435	273.183	2.73	-4.408	0.722	0.049	17.81	32.769544	111.639789	1	24	32.76955	111.639838	0.69	275.46	1	0.717	0.042	-0.033	0	0	6.94E+218	300	287
20230809_1417250692	0	403447	-0.1351	-1.21864	0.2724	0.507301	9.7274694	0.76629	273.183	2.73	-4.408	0.722	0.049	17.81	32.769544	111.639789	1	24	32.76955	111.639838	0.69	275.46	1	0.717	0.042	-0.033	0	0	6.94E+218	300	287
20230809_1417250705	0	403448	-0.1144	-1.22315	0.27548	0.572431	9.7861443	0.766252	273.183	2.73	-4.408	0.722	0.049	17.81	32.769544	111.639789	1	24	32.76955	111.639838	0.69	275.46	1	0.717	0.042	-0.033	0	0	6.94E+218	300	287
20230809_1417250717	0	403449	-0.09115	-1.22234	0.26811	0.507321	9.7275496	0.704703	273.183	2.73	-4.408	0.722	0.049	17.81	32.769544	111.639789	1	24	32.76955	111.639838	0.69	275.46	1	0.717	0.042	-0.033	0	0	6.94E+218	300	287
20230809_1417250728	0	403450	-0.06124	-1.2244	0.26154	0.507301	9.7274694	0.76629	273.243	2.748	-4.41	0.724	0.049	17.81	32.769544	111.639789	1	24	32.76955	111.639838	0.69	275.46	1	0.717	0.042	-0.033	0	0	6.94E+218	300	287
20230809_1417250737	0	403451	-0.03475	-1.22427	0.26764	0.507301	9.7274694	0.76629	273.243	2.748	-4.41	0.724	0.049	17.81	32.769544	111.639789	1	24	32.76955	111.639838	0.69	275.46	1	0.717	0.042	-0.033	0	0	6.94E+218	300	287
20230809_1417250744	0	403452	-0.01074	-1.22408	0.25045	0.507255	9.7860823	0.766435	273.243	2.748	-4.41	0.724	0.049	17.81	32.769544	111.639789	1	24	32.76955	111.639838	0.69	275.46	1	0.717	0.042	-0.033	0	0	6.94E+218	300	287
20230809_1417250754	0	403453	-0.00138	-1.22344	0.24741	0.507301	9.7274694	0.76629	273.243	2.748	-4.41	0.724	0.049	17.81	32.769544	111.639789	1	24	32.76955	111.639838	0.69	275.46	1	0.717	0.042	-0.033	0	0	6.94E+218	300	287
20230809_1417250763	0	403454	0.00419	-1.22309	0.23296	0.507301	9.7274694	0.76629	273.243	2.748	-4.41	0.724	0.049	17.81	32.769544	111.639789	1	24	32.76955	111.639838	0.69	275.46	1	0.717	0.042	-0.033	0	0	6.94E+218	300	287
20230809_1417250774	0	403455	0.01529	-1.22532	0.23563	0.507301	9.7274694	0.76629	273.304	2.765	-4.408	0.726	0.049	17.81	32.769544	111.639788	1	24	32.76955	111.639838	0.69	275.46	1	0.717	0.042	-0.033	0	0	6.94E+218	300	287
20230809_1417250785	0	403456	0.03525	-1.22377	0.22138	0.572476	9.7275324	0.766107	273.304	2.765	-4.408	0.726	0.049	17.81	32.769544	111.639788	1	24	32.76955	111.639838	0.69	275.46	1	0.717	0.042	-0.033	0	0	6.94E+218	300	287
20230809_1417250793	0	403457	0.05646	-1.22317	0.22931	0.507301	9.7274694	0.76629	273.304	2.765	-4.408	0.726	0.049	17.81	32.769544	111.639788	1	24	32.76955	111.639838	0.69	275.46	1	0.717	0.042	-0.033	0	0	6.94E+218	300	287
20230809_1417250803	0	403458	0.07584	-1.22138	0.231	0.507321	9.7275496	0.704703	273.304	2.765	-4.408	0.726	0.059	17.81	32.769544	111.639788	1	24	32.76955	111.639838	0.69	275.46	1	0.717	0.042	-0.033	0	0	6.94E+218	300	287
20230809_1417250815	0	403459	0.0869	-1.21811	0.21715	0.507301	9.7274694	0.76629	273.304	2.765	-4.408	0.726	0.059	17.81	32.769544	111.639788	1	24	32.76955	111.639838	0.69	275.46	1	0.717	0.042	-0.033	0	0	6.94E+218	300	287
20230809_1417250826	0	403460	0.08208	-1.21702	0.20541	0.572476	9.7275324	0.766107	273.364	2.781	-4.401	0.729	0.059	17.81	32.769544	111.639788	1	24	32.76955	111.639838	0.69	275.46	1	0.717	0.042	-0.033	0	0	6.94E+218	300	287
20230809_1417250833	0	403461	0.07306	-1.21848	0.19979	0.507301	9.7274694	0.76629	273.364	2.781	-4.401	0.729	0.059	17.81	32.769544	111.639788	1	24	32.76955	111.639838	0.69	275.46	1	0.717	0.042	-0.033	0	0	6.94E+218	300	287
20230809_1417250844	0	403462	0.05591	-1.21955	0.19777	0.507301	9.7274694	0.76629	273.364	2.781	-4.401	0.729	0.059	17.81	32.769544	111.639788	1	24	32.76955	111.639838	0.69	275.46	1	0.717	0.042	-0.033	0	0	6.94E+218	300	287
20230809_1417250854	0	403463	0.05403	-1.21891	0.1977	0.572541	9.6689997	0.704375	273.364	2.781	-4.401	0.729	0.059	17.81	32.769544	111.639788	1	24	32.76955	111.639838	0.69	275.46	1	0.717	0.042	-0.033	0	0	6.94E+218	300	287
20230809_1417250863	0	403464	0.05921	-1.21172	0.1921	0.507301	9.7274694	0.76629	273.364	2.781	-4.401	0.729	0.059	17.81	32.769544	111.639788	1	24	32.76955	111.639838	0.69	275.46	1	0.717	0.042	-0.033	0	0	6.94E+218	300	287
20230809_1417250873	0	403465	0.06129	-1.21092	0.19901	0.507301	9.7274694	0.76629	273.424	2.795	-4.395	0.731	0.059	17.81	32.769544	111.639787	1	24	32.76955	111.639838	0.69	275.46	1	0.717	0.042	-0.033	0	0	6.94E+218	300	287
20230809_1417250884	0	403466	0.04187	-1.20864	0.18806	0.572541	9.6689997	0.704375	273.424	2.795	-4.395	0.731	0.059	17.81	32.769544	111.639787	1	24	32.76955	111.639838	0.69	275.46	1	0.717	0.042	-0.033	0	0	6.94E+218	300	287
20230809_1417250893	0	403467	0.02146	-1.20601	0.18705	0.507301	9.7274694	0.76629	273.424	2.795	-4.395	0.731	0.059	17.81	32.769544	111.639787	1	24	32.76955	111.639838	0.69	275.46	1	0.717	0.042	-0.033	0	0	6.94E+218	300	287
20230809_1417250904	0	403468	-0.00747	-1.20804	0.16896	0.572476	9.7275324	0.766107	273.424	2.795	-4.395	0.731	0.059	17.81	32.769544	111.639787	1	24	32.76955	111.639838	0.69	275.46	1	0.717	0.042	-0.033	0	0	6.94E+218	300	287
20230809_1417250913	0	403469	-0.03375	-1.20835	0.16837	0.507346	9.6688566	0.766144	273.424	2.795	-4.395	0.731	0.059	17.81	32.769544	111.639787	1	24	32.76955	111.639838	0.69	275.46	1	0.717	0.042	-0.033	0	0	6.94E+218	300	287
20230809_1417250926	0	403470	-0.04718	-1.20279	0.1694	0.572496	9.7276115	0.70452	273.484	2.808	-4.393	0.735	0.059	17.81	32.769544	111.639787	1	24	32.76955	111.639838	0.69	275.46	1	0.717	0.042	-0.033	0	0	6.94E+218	300	287
20230809_1417250933	0	403471	-0.05954	-1.20072	0.16755	0.507346	9.6688566	0.766144	273.484	2.808	-4.393	0.735	0.059	17.81	32.769544	111.639787	1	24	32.76955	111.639838	0.69	275.46	1	0.717	0.042	-0.033	0	0	6.94E+218	300	287
20230809_1417250944	0	403472	-0.07115	-1.19587	0.17744	0.572541	9.6689997	0.704375	273.484	2.808	-4.393	0.735	0.059	17.81	32.769544	111.639787	1	24	32.76955	111.639838	0.69	275.46	1	0.717	0.042	-0.033	0	0	6.94E+218	300	287
20230809_1417250953	0	403473	-0.08322	-1.19189	0.16841	0.507301	9.7274694	0.76629	273.484	2.808	-4.393	0.735	0.059	17.81	32.769544	111.639787	1	24	32.76955	111.639838	0.69	275.46	1	0.717	0.042	-0.033	0	0	6.94E+218	300	287
20230809_1417250964	0	403474	-0.10609	-1.18508	0.17494	0.572521	9.6689196	0.765961	273.484	2.808	-4.393	0.735	0.059	17.81	32.769544	111.639787	1	24	32.76955	111.639838	0.69	275.46	1	0.717	0.042	-0.033	0	0	6.94E+218	300	287
20230809_1417250973	0	403475	-0.12844	-1.18026	0.1559	0.507301	9.7274694	0.76629	273.543	2.821	-4.394	0.737	0.059	17.81	32.769544	111.639787	1	24	32.76955	111.639838	0.69	275.46	1	0.717	0.042	-0.033	0	0	6.94E+218	300	287
20230809_1417250988	0	403476	-0.15018	-1.17535	0.15207	0.507366	9.6689377	0.704558	273.543	2.821	-4.394	0.737	0.065	17.81	32.769544	111.639787	1	24	32.76955	111.639838	0.69	275.46	1	0.717	0.042	-0.033	0	0	6.94E+218	300	287
20230809_1417250999	0	403477	-0.15875	-1.17056	0.14598	0.572521	9.6689196	0.765961	273.543	2.821	-4.394	0.737	0.065	17.81	32.769544	111.639787	1	24	32.76955	111.639838	0.69	275.46	1	0.717	0.042	-0.033	0	0	6.94E+218	300	287
20230809_1417260004	0	403478	-0.15809	-1.16212	0.15939	0.507301	9.7274694	0.76629	273.543	2.821	-4.394	0.737	0.065	17.81	32.769544	111.639787	1	24	32.76955	111.639838	0.69	275.46	1	0.717	0.042	-0.033	0	0	6.94E+218	300	287
20230809_1417260012	0	403479	-0.14659	-1.15339	0.16296	0.572541	9.6689997	0.704375	273.543	2.821	-4.394	0.737	0.065	17.81	32.769544	111.639787	1	24	32.76955	111.639838	0.69	275.46	1	0.717	0.042	-0.033	0	0	6.94E+218	300	287
20230809_1417260027	0	403480	-0.13477	-1.14241	0.16399	0.507346	9.6688566	0.766144	273.6	2.833	-4.399	0.74	0.065	17.81	32.769544	111.639786	1	24	32.76955	111.639838	0.69	275.46	1	0.717	0.042	-0.033	0	0	6.94E+218	300	287
20230809_1417260033	0	403481	-0.12979	-1.13245	0.16475	0.572521	9.6689196	0.765961	273.6	2.833	-4.399	0.74	0.065	17.81	32.769544	111.639786	1	24	32.76955	111.639838	0.69	275.46	1	0.717	0.042	-0.033	0	0	6.94E+218	300	287
20230809_1417260047	0	403482	-0.11638	-1.12682	0.15544	0.507301	9.7274694	0.76629	273.6	2.833	-4.399	0.74	0.065	17.81	32.769544	111.639786	1	24	32.76955	111.639838	0.69	275.46	1	0.717	0.042	-0.033	0	0	6.94E+218	300	287
20230809_1417260064	0	403483	-0.11992	-1.11855	0.15336	0.572521	9.6689196	0.765961	273.6	2.833	-4.399	0.74	0.065	17.81	32.769544	111.639786	1	24	32.76955	111.639838	0.69	275.46	1	0.717	0.042	-0.033	0	0	6.94E+218	300	287
20230809_1417260065	0	403484	-0.11953	-1.11291	0.15255	0.507366	9.6689377	0.704558	273.6	2.833	-4.399	0.74	0.065	17.81	32.769544	111.639786	1	24	32.76955	111.639838	0.69	275.46	1	0.717	0.042	-0.033	0	0	6.94E+218	300	287
20230809_1417260073	0	403485	-0.11173	-1.10021	0.15332	0.572521	9.6689196	0.765961	273.655	2.845	-4.402	0.743	0.065	17.81	32.769544	111.639786	1	24	32.76955	111.639838	0.69	275.46	1	0.717	0.042	-0.033	0	0	6.94E+218	300	287
20230809_1417260086	0	403486	-0.10377	-1.0908	0.16039	0.507346	9.6688566	0.766144	273.655	2.845	-4.402	0.743	0.065	17.81	32.769544	111.639786	1	24	32.76955	111.639838	0.69	275.46	1	0.717	0.042	-0.033	0	0	6.94E+218	300	287
20230809_1417260093	0	403487	-0.09568	-1.0784	0.16448	0.572541	9.6689997	0.704375	273.655	2.845	-4.402	0.743	0.065	17.81	32.769544	111.639786	1	24	32.76955	111.639838	0.69	275.46	1	0.717	0.042	-0.033	0	0	6.94E+218	300	287
20230809_1417260104	0	403488	-0.09651	-1.06912	0.17016	0.507348	9.6688566	0.766144	273.655	2.845	-4.402	0.743	0.065	17.81	32.769544	111.639786	1	24	32.76955	111.639838	0.69	275.46	1	0.717	0.042	-0.033	0	0	6.94E+218	300	287
20230809_1417260115	0	403489	-0.10942	-1.06237	0.16271	0.572478	9.7275324	0.766107	273.655	2.845	-4.402	0.743	0.065	17.81	32.769544	111.639786	1	24	32.76955	111.639838	0.69	275.46	1	0.717	0.042	-0.033	0	0	6.94E+218	300	287
20230809_1417260130	0	403490	-0.11435	-1.05523	0.15647	0.507368	9.6689377	0.704558	273.708	2.857	-4.405	0.746	0.065	17.81	32.769544	111.639785	1	24	32.76955	111.639838	0.69	275.46	1	0.717	0.042	-0.033	0	0	6.94E+218	300	287
20230809_1417260138	0	403491	-0.12282	-1.04836	0.16214	0.572524	9.6689196	0.765961	273.708	2.857	-4.405	0.746	0.06	17.81	32.769544	111.639785	1	24	32.76955	111.639838	0.69	275.46	1	0.717	0.042	-0.033	0	0	6.94E+218	300	287
20230809_1417260147	0	403492	-0.13074	-1.04133	0.15496	0.507368	9.6689377	0.704558	273.708	2.857	-4.405	0.746	0.06	17.81	32.769544	111.639785	1	24	32.76955	111.639838	0.69	275.46	1	0.717	0.042	-0.033	0	0	6.94E+218	300	287
20230809_1417260154	0	403493	-0.13942	-1.03543	0.15788	0.572478	9.7275324	0.766107	273.708	2.857	-4.405	0.746	0.06	17.81	32.769544	111.639785	1	24	32.76955	111.639838	0.69	275.46	1	0.717	0.042	-0.033	0	0	6.94E+218	300	287
20230809_1417260163	0	403494	-0.14817	-1.02935	0.15592	0.507368	9.6689377	0.704558	273.708	2.857	-4.405	0.746	0.06	17.81	32.769544	111.639785	1	24	32.76955	111.639838	0.69	275.46	1	0.717	0.042	-0.033	0	0	6.94E+218	300	287
20230809_1417260174	0	403495	-0.16452	-1.02384	0.15555	0.572524	9.6689196	0.765961	273.759	2.869	-4.409	0.749	0.06	17.81	32.769544	111.639785	1	24	32.76955	111.639838	0.69	275.46	1	0.717	0.042	-0.033	0	0	6.94E+218	300	287
20230809_1417260188	0	403496	-0.19402	-1.01986	0.15014	0.507368	9.6689377	0.704558	273.759	2.869	-4.409	0.749	0.06	17.81	32.769544	111.639785	1	24	32.76955	111.639838	0.69	275.46	1	0.717	0.042	-0.033	0	0	6.94E+218	300	287
20230809_1417260193	0	403497	-0.22279	-1.01782	0.14854	0.572478	9.7275324	0.766107	273.759	2.869	-4.409	0.749	0.06	17.81	32.769544	111.639785	1	24	32.76955	111.639838	0.69	275.46	1	0.717	0.042	-0.033	0	0	6.94E+218	300	287
20230809_1417260203	0	403498	-0.24447	-1.01557	0.14193	0.507368	9.6689377	0.704558	273.759	2.869	-4.409	0.749	0.06	17.81	32.769544	111.639785	1	24	32.76955	111.639838	0.69	275.46	1	0.717	0.042	-0.033	0	0	6.94E+218	300	287
20230809_1417260213	0	403499	-0.26518	-1.01207	0.13593	0.507323	9.7275496	0.704703	273.759	2.869	-4.409	0.749	0.06	17.81	32.769544	111.639785	1	24	32.76955	111.639838	0.69	275.46	1	0.717	0.042	-0.033	0	0	6.94E+218	300	287
20230809_1417260223	0	403500	-0.28814	-1.00836	0.14283	0.572524	9.6689196	0.765961	273.81	2.88	-4.419	0.751	0.06	17.81	32.769544	111.639785	1	24	32.76955	111.639838	0.69	275.46	1	0.717	0.042	-0.033	0	0	6.94E+218	300	287
20230809_1417260233	0	403501	-0.31472	-1.00374	0.13885	0.507368	9.6689377	0.704558	273.81	2.88	-4.419	0.751	0.06	17.81	32.769544	111.639785	1	24	32.76955	111.639838	0.69	275.46	1	0.717	0.042	-0.033	0	0	6.94E+218	300	287
20230809_1417260244	0	403502	-0.34016	-0.99727	0.12557	0.572478	9.7275324	0.766107	273.81	2.88	-4.419	0.751	0.06	17.81	32.769544	111.639785	1	24	32.76955	111.639838	0.69	275.46	1	0.717	0.042	-0.033	0	0	6.94E+218	300	287
20230809_1417260253	0	403503	-0.37303	-0.99603	0.11284	0.507368	9.6689377	0.704558	273.81	2.88	-4.419	0.751	0.06	17.81	32.769544	111.639785	1	24	32.76955	111.639838	0.69	275.46	1	0.717	0.042	-0.033	0	0	6.94E+218	300	287
20230809_1417260264	0	403504	-0.3959	-0.99156	0.11311	0.572478	9.7275324	0.766107	273.81	2.88	-4.419	0.751	0.06	17.81	32.769544	111.639785	1	24	32.76955	111.639838	0.69	275.46	1	0.717	0.042	-0.033	0	0	6.94E+218	300	287
20230809_1417260273	0	403505	-0.41532	-0.98685	0.11219	0.507323	9.7275496	0.704703	273.859	2.889	-4.435	0.753	0.06	17.81	32.769544	111.639784	1	24	32.76955	111.639838	0.69	275.46	1	0.717	0.042	-0.033	0	0	6.94E+218	300	287
20230809_1417260283	0	403506	-0.4298	-0.97672	0.10205	0.507348	9.6688566	0.766144	273.859	2.889	-4.435	0.753	0.06	17.81	32.769544	111.639784	1	24	32.76955	111.639838	0.69	275.46	1	0.717	0.042	-0.033	0	0	6.94E+218	300	287
20230809_1417260294	0	403507	-0.44668	-0.97074	0.10007	0.572478	9.7275324	0.766107	273.859	2.889	-4.435	0.753	0.048	17.81	32.769544	111.639784	1	24	32.76955	111.639838	0.69	275.46	1	0.717	0.042	-0.033	0	0	6.94E+218	300	287
20230809_1417260304	0	403508	-0.45797	-0.96083	0.09548	0.507323	9.7275496	0.704703	273.859	2.889	-4.435	0.753	0.048	17.81	32.769544	111.639784	1	24	32.76955	111.639838	0.69	275.46	1	0.717	0.042	-0.033	0	0	6.94E+218	300	287
20230809_1417260314	0	403509	-0.47532	-0.9525	0.08336	0.572478	9.7275324	0.766107	273.907	2.897	-4.456	0.755	0.048	17.81	32.769544	111.639784	1	24	32.76955	111.639838	0.69	275.46	1	0.717	0.042	-0.033	0	0	6.94E+218	300	287
20230809_1417260337	0	403510	-0.50137	-0.94754	0.07062	0.507303	9.7274694	0.76629	273.907	2.897	-4.456	0.755	0.048	17.81	32.769544	111.639784	1	24	32.76955	111.639838	0.69	275.46	1	0.717	0.042	-0.033	0	0	6.94E+218	300	287
20230809_1417260340	0	403511	-0.51348	-0.94117	0.05037	0.507348	9.6688566	0.766144	273.907	2.897	-4.456	0.755	0.048	17.81	32.769544	111.639784	1	24	32.76955	111.639838	0.69	275.46	1	0.717	0.042	-0.033	0	0	6.94E+218	300	287
20230809_1417260348	0	403512	-0.51333	-0.93072	0.05927	0.572498	9.7276115	0.70452	273.907	2.897	-4.456	0.755	0.048	17.81	32.769544	111.639784	1	24	32.76955	111.639838	0.69	275.46	1	0.717	0.042	-0.033	0	0	6.94E+218	300	287
20230809_1417260355	0	403513	-0.51144	-0.92212	0.0369	0.507303	9.7274694	0.76629	273.907	2.897	-4.456	0.755	0.048	17.81	32.769544	111.639784	1	24	32.76955	111.639838	0.69	275.46	1	0.717	0.042	-0.033	0	0	6.94E+218	300	300
20230809_1417260363	0	403514	-0.50698	-0.91234	0.04463	0.507303	9.7274694	0.76629	273.907	2.897	-4.456	0.755	0.048	17.81	32.769544	111.639784	1	24	32.76955	111.639838	0.69	275.46	1	0.717	0.042	-0.033	0	0	6.94E+218	300	300
20230809_1417260373	0	403515	-0.49945	-0.9013	0.02163	0.572478	9.7275324	0.766107	273.953	2.903	-4.479	0.757	0.048	17.81	32.769544	111.639783	1	24	32.76955	111.639838	0.69	275.46	1	0.717	0.042	-0.033	0	0	6.94E+218	300	300
20230809_1417260383	0	403516	-0.49942	-0.89355	0.01828	0.507303	9.7274694	0.76629	273.953	2.903	-4.479	0.757	0.048	17.81	32.769544	111.639783	1	24	32.76955	111.639838	0.69	275.46	1	0.717	0.042	-0.033	0	0	6.94E+218	300	300
20230809_1417260393	0	403517	-0.50458	-0.88854	-0.00121	0.572478	9.7275324	0.766107	273.953	2.903	-4.479	0.757	0.048	17.81	32.769544	111.639783	1	24	32.76955	111.639838	0.69	275.46	1	0.717	0.042	-0.033	0	0	6.94E+218	300	300
20230809_1417260405	0	403518	-0.50522	-0.88276	0.00277	0.507368	9.6689377	0.704558	273.953	2.903	-4.479	0.757	0.048	17.81	32.769544	111.639783	1	24	32.76955	111.639838	0.69	275.46	1	0.717	0.042	-0.033	0	0	6.94E+218	300	300
20230809_1417260415	0	403519	-0.49824	-0.87873	-0.01501	0.507303	9.7274694	0.76629	273.953	2.903	-4.479	0.757	0.048	17.81	32.769544	111.639783	1	24	32.76955	111.639838	0.69	275.46	1	0.717	0.042	-0.033	0	0	6.94E+218	300	300
20230809_1417260433	0	403520	-0.47848	-0.87271	-0.02206	0.572478	9.7275324	0.766107	273.997	2.906	-4.501	0.759	0.048	17.81	32.769544	111.639783	1	24	32.76955	111.639838	0.69	275.46	1	0.717	0.042	-0.033	0	0	6.94E+218	300	300
20230809_1417260438	0	403521	-0.45682	-0.86484	-0.03394	0.507303	9.7274694	0.76629	273.997	2.906	-4.501	0.759	0.048	17.81	32.769544	111.639783	1	24	32.76955	111.639838	0.69	275.46	1	0.717	0.042	-0.033	0	0	6.94E+218	300	300
20230809_1417260445	0	403522	-0.43872	-0.85625	-0.04217	0.572498	9.7276115	0.70452	273.997	2.906	-4.501	0.759	0.048	17.81	32.769544	111.639783	1	24	32.76955	111.639838	0.69	275.46	1	0.717	0.042	-0.033	0	0	6.94E+218	300	300
20230809_1417260455	0	403523	-0.42885	-0.85232	-0.05361	0.507303	9.7274694	0.76629	273.997	2.906	-4.501	0.759	0.048	17.81	32.769544	111.639783	1	24	32.76955	111.639838	0.69	275.46	1	0.717	0.042	-0.033	0	0	6.94E+218	300	300
20230809_1417260463	0	403524	-0.41959	-0.85251	-0.0695	0.507303	9.7274694	0.76629	273.997	2.906	-4.501	0.759	0.048	17.81	32.769544	111.639783	1	24	32.76955	111.639838	0.69	275.46	1	0.717	0.042	-0.033	0	0	6.94E+218	300	300
20230809_1417260473	0	403525	-0.40616	-0.8501	-0.07275	0.572524	9.6689196	0.765961	274.04	2.906	-4.521	0.761	0.048	17.81	32.769544	111.639783	1	24	32.76955	111.639838	0.69	275.46	1	0.717	0.042	-0.033	0	0	6.94E+218	0	287
20230809_1417260487	0	403526	-0.3923	-0.84778	-0.077	0.507303	9.7274694	0.76629	274.04	2.906	-4.521	0.761	0.053	17.81	32.769544	111.639783	1	24	32.76955	111.639838	0.69	275.46	1	0.717	0.042	-0.033	0	0	6.94E+218	0	287
20230809_1417260493	0	403527	-0.32761	-0.83244	-0.07933	0.572498	9.7276115	0.70452	274.04	2.906	-4.521	0.761	0.053	17.81	32.769544	111.639783	1	24	32.76955	111.639838	0.69	275.46	1	0.717	0.042	-0.033	0	0	6.94E+218	0	287
20230809_1417260504	0	403528	-0.0808	-0.80382	-0.10387	0.507323	9.7275496	0.704703	274.04	2.906	-4.521	0.761	0.053	17.81	32.769544	111.639783	1	24	32.76955	111.639838	0.69	275.46	1	0.717	0.042	-0.033	0	0	6.94E+218	0	287
20230809_1417260514	0	403529	-0.10598	-0.83578	-0.11675	0.442128	9.7274075	0.766472	274.04	2.906	-4.521	0.761	0.053	17.81	32.769544	111.639783	1	24	32.76955	111.639838	0.69	275.46	1	0.717	0.042	-0.033	0	0	6.94E+218	0	287
20230809_1417260524	0	403530	0.06958	-0.83867	-0.11868	0.507323	9.7275496	0.704703	274.083	2.905	-4.527	0.754	0.053	17.81	32.769545	111.639783	1	24	32.76955	111.639825	0.73	275.46	1	0.717	0.042	-0.033	0	0	6.94E+218	0	287
20230809_1417260535	0	403531	0.0534	-0.85722	-0.15085	0.442128	9.7274075	0.766472	274.083	2.905	-4.527	0.754	0.053	17.81	32.769545	111.639783	1	24	32.76955	111.639825	0.73	275.46	1	0.717	0.042	-0.033	0	0	6.94E+218	0	287
20230809_1417260555	0	403532	0.23356	-0.84891	-0.1312	0.442193	9.6688747	0.70474	274.083	2.905	-4.527	0.754	0.053	17.81	32.769545	111.639783	1	24	32.76955	111.639825	0.73	275.46	1	0.771	0.051	-0.037	0	0	6.94E+218	0	287
20230809_1417260566	0	403533	0.33364	-0.84238	-0.15811	0.442128	9.7274075	0.766472	274.083	2.905	-4.527	0.754	0.053	17.76	32.769545	111.639783	1	24	32.76955	111.639825	0.73	275.46	1	0.771	0.051	-0.037	0	0	6.94E+218	0	249
20230809_1417260567	0	403534	0.49275	-0.84736	-0.14838	0.507343	9.7276306	0.643116	274.083	2.905	-4.527	0.754	0.053	17.76	32.769545	111.639783	1	24	32.76955	111.639825	0.73	275.46	1	0.771	0.051	-0.037	0	0	6.94E+218	0	249
20230809_1417260573	0	403535	0.61909	-0.84766	-0.16776	0.376953	9.7273455	0.766655	274.126	2.9	-4.508	0.769	0.053	17.76	32.769545	111.639783	1	24	32.76955	111.639825	0.73	275.46	1	0.771	0.051	-0.037	0	0	6.94E+218	0	249
20230809_1417260583	0	403536	0.73023	-0.86126	-0.18481	0.442148	9.7274876	0.704886	274.126	2.9	-4.508	0.769	0.053	17.76	32.769545	111.639783	1	24	32.76955	111.639825	0.73	275.46	1	0.771	0.051	-0.037	0	0	6.94E+218	0	249
20230809_1417260593	0	403537	0.84897	-0.85685	-0.20428	0.442168	9.7275677	0.643299	274.126	2.9	-4.508	0.769	0.053	17.76	32.769545	111.639783	1	24	32.76955	111.639825	0.73	275.46	1	0.771	0.051	-0.037	0	0	6.94E+218	0	249
20230809_1417260605	0	403538	0.93475	-0.86872	-0.22074	0.442128	9.7274075	0.766472	274.126	2.9	-4.508	0.769	0.053	17.76	32.769545	111.639783	1	24	32.76955	111.639825	0.73	275.46	1	0.771	0.051	-0.037	0	0	6.94E+218	0	249
20230809_1417260616	0	403539	1.05219	-0.87634	-0.2217	0.442148	9.7274876	0.704886	274.126	2.9	-4.508	0.769	0.053	17.76	32.769545	111.639783	1	24	32.76955	111.639825	0.73	275.46	1	0.771	0.051	-0.037	0	0	6.94E+218	0	249
20230809_1417260627	0	403540	1.15583	-0.87899	-0.23616	0.442148	9.7274876	0.704886	274.17	2.893	-4.458	0.766	0.053	17.76	32.769545	111.639782	1	24	32.76955	111.639825	0.73	275.46	1	0.771	0.051	-0.037	0	0	6.94E+218	0	249
20230809_1417260635	0	403541	1.27937	-0.87607	-0.2297	0.442148	9.7274876	0.704886	274.17	2.893	-4.458	0.766	0.053	17.76	32.769545	111.639782	1	24	32.76955	111.639825	0.73	275.46	1	0.771	0.051	-0.037	0	0	6.94E+218	0	249
20230809_1417260647	0	403542	1.5177	-0.80367	-0.29389	0.442057	9.8447123	0.705177	274.17	2.893	-4.458	0.766	0.065	17.76	32.769545	111.639782	1	24	32.76955	111.639825	0.73	275.46	1	0.771	0.051	-0.037	0	0	6.94E+218	0	249
20230809_1417260655	0	403543	1.56918	-0.7806	-0.60009	0.441651	10.1370468	1.260183	274.17	2.893	-4.458	0.766	0.065	17.76	32.769545	111.639782	1	24	32.76955	111.639825	0.73	275.46	1	0.771	0.051	-0.037	0	0	6.94E+218	0	249
20230809_1417260664	0	403544	1.05664	-0.91483	-0.64515	0.572177	9.9614964	1.1362081	274.17	2.893	-4.458	0.766	0.065	17.76	32.769545	111.639782	1	24	32.76955	111.639825	0.73	275.46	1	0.771	0.051	-0.037	0	0	6.94E+218	0	249
20230809_1417260673	0	403545	1.65444	-0.83056	-0.41024	0.507468	9.6693411	0.396625	274.214	2.874	-4.385	0.765	0.065	17.76	32.769545	111.639782	1	24	32.76955	111.639825	0.73	275.46	1	0.771	0.051	-0.037	0	0	6.94E+218	0	249
20230809_1417260683	0	403546	1.79644	-0.80894	-0.25656	0.507558	9.5521173	0.396334	274.214	2.874	-4.385	0.765	0.065	17.76	32.769545	111.639782	1	24	32.76955	111.639825	0.73	275.46	1	0.771	0.051	-0.037	0	0	6.94E+218	0	150
20230809_1417260693	0	403547	2.26415	-0.74434	-0.11496	0.442168	9.7275677	0.643299	274.214	2.874	-4.385	0.765	0.065	17.76	32.769545	111.639782	1	24	32.76955	111.639825	0.73	275.46	1	0.771	0.051	-0.037	0	0	6.94E+218	0	150
20230809_1417260704	0	403548	1.98461	-0.7969	-0.31348	0.441867	9.9615326	1.0134	274.214	2.874	-4.385	0.765	0.065	17.76	32.769545	111.639782	1	24	32.76955	111.639825	0.73	275.46	1	0.771	0.051	-0.037	0	0	6.94E+218	0	150
20230809_1417260713	0	403549	1.93032	-0.76771	-0.35137	0.441861	10.0203066	0.890373	274.214	2.874	-4.385	0.765	0.065	17.76	32.769545	111.639782	1	24	32.76955	111.639825	0.73	275.46	1	0.771	0.051	-0.037	0	0	6.94E+218	0	150
20230809_1417260724	0	403550	2.16922	-0.69084	-0.77548	0.441821	10.0201454	1.013546	274.253	2.859	-4.282	0.763	0.065	17.76	32.769545	111.639781	1	24	32.76955	111.639825	0.73	275.46	1	0.771	0.051	-0.037	0	0	6.94E+218	0	150
20230809_1417260732	0	403551	1.98177	-0.74598	-0.84453	0.442037	9.8446312	0.766763	274.253	2.859	-4.282	0.763	0.065	17.76	32.769545	111.639781	1	24	32.76955	111.639825	0.73	275.46	1	0.771	0.051	-0.037	0	0	6.94E+218	0	150
20230809_1417260744	0	403552	2.217	-0.76368	-0.88586	0.507323	9.7275496	0.704703	274.253	2.859	-4.282	0.763	0.065	17.76	32.769545	111.639781	1	24	32.76955	111.639825	0.73	275.46	1	0.771	0.051	-0.037	0	0	6.94E+218	0	150
20230809_1417260755	0	403553	2.08456	-0.80986	-0.64337	0.442193	9.6688747	0.70474	274.253	2.859	-4.282	0.763	0.065	17.76	32.769545	111.639781	1	24	32.76955	111.639825	0.73	275.46	1	0.771	0.051	-0.037	0	0	6.94E+218	0	150
20230809_1417260762	0	403554	2.4557	-0.73945	-0.49555	0.572603	9.6692419	0.519615	274.253	2.859	-4.282	0.763	0.065	17.76	32.769545	111.639781	1	24	32.76955	111.639825	0.73	275.46	1	0.771	0.051	-0.037	0	0	6.94E+218	0	150
20230809_1417260773	0	403555	2.75146	-0.64211	-0.33743	0.442142	9.7862606	0.581858	274.293	2.829	-4.165	0.763	0.065	17.76	32.769545	111.639781	1	24	32.76955	111.639825	0.73	275.46	1	0.771	0.051	-0.037	0	0	6.94E+218	0	150
20230809_1417260783	0	403556	2.85402	-0.67217	-0.35135	0.442102	9.7861004	0.705031	274.293	2.829	-4.165	0.763	0.065	17.76	32.769545	111.639781	1	24	32.76955	111.639825	0.73	275.46	1	0.771	0.051	-0.037	0	0	6.94E+218	0	150
20230809_1417260794	0	403557	2.46768	-0.80419	-0.52978	0.442088	9.7272463	0.889646	274.293	2.829	-4.165	0.763	0.069	17.76	32.769545	111.639781	1	24	32.76955	111.639825	0.73	275.46	1	0.771	0.051	-0.037	0	0	6.94E+218	0	150
20230809_1417260805	0	403558	2.68776	-0.75459	-0.65704	0.442247	9.727891	0.396953	274.293	2.829	-4.165	0.763	0.069	17.76	32.769545	111.639781	1	24	32.76955	111.639825	0.73	275.46	1	0.771	0.051	-0.037	0	0	6.94E+218	0	150
20230809_1417260815	0	403559	2.91267	-0.67373	-0.8987	0.442017	9.8445511	0.82835	274.293	2.829	-4.165	0.763	0.069	17.76	32.769545	111.639781	1	24	32.76955	111.639825	0.73	275.46	1	0.771	0.051	-0.037	0	0	6.94E+218	0	150
20230809_1417260826	0	403560	2.65386	-0.79337	-0.86813	0.442037	9.8446312	0.766763	274.332	2.799	-4.027	0.761	0.069	17.76	32.769545	111.639781	1	24	32.76955	111.639825	0.73	275.46	1	0.771	0.051	-0.037	0	0	6.94E+218	0	150
20230809_1417260833	0	403561	2.92884	-0.79313	-0.97494	0.507453	9.610487	0.581239	274.332	2.799	-4.027	0.761	0.069	17.76	32.769545	111.639781	1	24	32.76955	111.639825	0.73	275.46	1	0.771	0.051	-0.037	0	0	6.94E+218	0	150
20230809_1417260845	0	403562	2.83644	-0.81698	-0.75269	0.507343	9.7276306	0.643116	274.332	2.799	-4.027	0.761	0.069	17.76	32.769545	111.639781	1	24	32.76955	111.639825	0.73	275.46	1	0.771	0.051	-0.037	0	0	6.94E+218	0	150
20230809_1417260854	0	403563	3.07124	-0.80606	-0.60358	0.507388	9.6690187	0.642971	274.332	2.799	-4.027	0.761	0.069	17.76	32.769545	111.639781	1	24	32.76955	111.639825	0.73	275.46	1	0.771	0.051	-0.037	0	0	6.94E+218	0	75
20230809_1417260863	0	403564	3.21482	-0.74634	-0.55095	0.442142	9.7862606	0.581858	274.332	2.799	-4.027	0.761	0.069	17.76	32.769545	111.639781	1	24	32.76955	111.639825	0.73	275.46	1	0.771	0.051	-0.037	0	0	6.94E+218	0	75
20230809_1417260873	0	403565	3.33987	-0.70907	-0.47543	0.442142	9.7862606	0.581858	274.373	2.768	-3.871	0.761	0.069	17.76	32.769545	111.63978	1	24	32.76955	111.639825	0.73	275.46	1	0.771	0.051	-0.037	0	0	6.94E+218	0	75
20230809_1417260884	0	403566	3.21377	-0.77063	-0.66778	0.442057	9.8447123	0.705177	274.373	2.768	-3.871	0.761	0.069	17.76	32.769545	111.63978	1	24	32.76955	111.639825	0.73	275.46	1	0.771	0.051	-0.037	0	0	6.94E+218	0	75
20230809_1417260893	0	403567	3.11784	-0.82842	-0.72088	0.507252	9.8448553	0.643407	274.373	2.768	-3.871	0.761	0.069	17.76	32.769545	111.63978	1	24	32.76955	111.639825	0.73	275.46	1	0.771	0.051	-0.037	0	0	6.94E+218	0	75
20230809_1417260904	0	403568	3.15136	-0.84878	-0.89816	0.442122	9.7861814	0.643445	274.373	2.768	-3.871	0.761	0.069	17.76	32.769545	111.63978	1	24	32.76955	111.639825	0.73	275.46	1	0.771	0.051	-0.037	0	0	6.94E+218	0	75
20230809_1417260917	0	403569	3.2585	-0.83917	-0.84086	0.442187	9.7276487	0.581713	274.373	2.768	-3.871	0.761	0.069	17.76	32.769545	111.63978	1	24	32.76955	111.639825	0.73	275.46	1	0.771	0.051	-0.037	0	0	6.94E+218	0	75
20230809_1417260927	0	403570	3.35853	-0.83886	-0.85778	0.507388	9.6690187	0.642971	274.417	2.731	-3.708	0.761	0.069	17.76	32.769545	111.63978	1	24	32.76955	111.639825	0.73	275.46	1	0.771	0.051	-0.037	0	0	6.94E+218	0	75
20230809_1417260935	0	403571	3.35683	-0.84619	-0.77428	0.442187	9.7276487	0.581713	274.417	2.731	-3.708	0.761	0.069	17.76	32.769545	111.63978	1	24	32.76955	111.639825	0.73	275.46	1	0.771	0.051	-0.037	0	0	6.94E+218	0	75
20230809_1417260946	0	403572	3.41582	-0.84568	-0.68887	0.507363	9.7277107	0.58153	274.417	2.731	-3.708	0.761	0.069	17.76	32.769545	111.63978	1	24	32.76955	111.639825	0.73	275.46	1	0.771	0.051	-0.037	0	0	6.94E+218	0	75
20230809_1417260956	0	403573	3.40323	-0.84811	-0.67578	0.442142	9.7862606	0.581858	274.417	2.731	-3.708	0.761	0.069	17.76	32.769545	111.63978	1	24	32.76955	111.639825	0.73	275.46	1	0.771	0.051	-0.037	0	0	6.94E+218	0	75
20230809_1417260964	0	403574	3.44776	-0.8501	-0.68225	0.507272	9.8449364	0.581821	274.417	2.731	-3.708	0.761	0.069	17.76	32.769545	111.63978	1	24	32.76955	111.639825	0.73	275.46	1	0.771	0.051	-0.037	0	0	6.94E+218	0	75
20230809_1417260973	0	403575	3.40287	-0.86316	-0.80477	0.442122	9.7861814	0.643445	274.462	2.697	-3.536	0.761	0.069	17.76	32.769545	111.639779	1	24	32.76955	111.639825	0.73	275.46	1	0.771	0.051	-0.037	0	0	6.94E+218	0	75
20230809_1417260984	0	403576	3.37008	-0.88454	-0.78422	0.442142	9.7862606	0.581858	274.462	2.697	-3.536	0.761	0.073	17.76	32.769545	111.639779	1	24	32.76955	111.639825	0.73	275.46	1	0.771	0.051	-0.037	0	0	6.94E+218	0	75
20230809_1417260994	0	403577	3.34689	-0.9038	-0.86062	0.442187	9.7276487	0.581713	274.462	2.697	-3.536	0.761	0.073	17.76	32.769545	111.639779	1	24	32.76955	111.639825	0.73	275.46	1	0.771	0.051	-0.037	0	0	6.94E+218	0	75
20230809_1417270006	0	403578	3.38653	-0.91387	-0.82339	0.507337	9.7864037	0.520089	274.462	2.697	-3.536	0.761	0.073	17.76	32.769545	111.639779	1	24	32.76955	111.639825	0.73	275.46	1	0.771	0.051	-0.037	0	0	6.94E+218	0	75
20230809_1417270016	0	403579	3.47738	-0.9212	-0.82068	0.442207	9.7277298	0.520126	274.462	2.697	-3.536	0.761	0.073	17.76	32.769545	111.639779	1	24	32.76955	111.639825	0.73	275.46	1	0.771	0.051	-0.037	0	0	6.94E+218	0	75
20230809_1417270027	0	403580	3.48544	-0.94319	-0.77516	0.442162	9.7863417	0.520271	274.51	2.659	-3.363	0.761	0.073	17.76	32.769545	111.639779	1	24	32.76955	111.639825	0.73	275.46	1	0.771	0.051	-0.037	0	0	6.94E+218	0	75
20230809_1417270035	0	403581	3.51679	-0.94696	-0.77172	0.507337	9.7864037	0.520089	274.51	2.659	-3.363	0.761	0.073	17.76	32.769545	111.639779	1	24	32.76955	111.639825	0.73	275.46	1	0.771	0.051	-0.037	0	0	6.94E+218	0	75
20230809_1417270045	0	403582	3.5285	-0.9457	-0.78457	0.442142	9.7862606	0.581858	274.51	2.659	-3.363	0.761	0.073	17.76	32.769545	111.639779	1	24	32.76955	111.639825	0.73	275.46	1	0.771	0.051	-0.037	0	0	6.94E+218	0	75
20230809_1417270058	0	403583	3.47518	-0.96799	-0.79741	0.442142	9.7862606	0.581858	274.51	2.659	-3.363	0.761	0.073	17.76	32.769545	111.639779	1	24	32.76955	111.639825	0.73	275.46	1	0.771	0.051	-0.037	0	0	6.94E+218	0	62
20230809_1417270064	0	403584	3.46146	-0.96992	-0.81934	0.442142	9.7862606	0.581858	274.51	2.659	-3.363	0.761	0.073	17.76	32.769545	111.639779	1	24	32.76955	111.639825	0.73	275.46	1	0.771	0.051	-0.037	0	0	6.94E+218	0	62
20230809_1417270073	0	403585	3.43094	-0.97598	-0.83224	0.442142	9.7862606	0.581858	274.561	2.621	-3.187	0.761	0.073	17.76	32.769545	111.639778	1	24	32.76955	111.639825	0.73	275.46	1	0.771	0.051	-0.037	0	0	6.94E+218	0	62
20230809_1417270083	0	403586	3.39949	-0.99969	-0.84305	0.442162	9.7863417	0.520271	274.561	2.621	-3.187	0.761	0.073	17.76	32.769545	111.639778	1	24	32.76955	111.639825	0.73	275.46	1	0.771	0.051	-0.037	0	0	6.94E+218	0	62
20230809_1417270094	0	403587	3.4238	-1.00772	-0.83571	0.442182	9.7864227	0.458685	274.561	2.621	-3.187	0.761	0.073	17.76	32.769545	111.639778	1	24	32.76955	111.639825	0.73	275.46	1	0.771	0.051	-0.037	0	0	6.94E+218	0	62
20230809_1417270104	0	403588	3.47461	-1.01167	-0.81208	0.442162	9.7863417	0.520271	274.561	2.621	-3.187	0.761	0.073	17.76	32.769545	111.639778	1	24	32.76955	111.639825	0.73	275.46	1	0.771	0.051	-0.037	0	0	6.94E+218	0	62
20230809_1417270116	0	403589	3.48539	-1.03025	-0.82802	0.442162	9.7863417	0.520271	274.561	2.621	-3.187	0.761	0.073	17.76	32.769545	111.639778	1	24	32.76955	111.639825	0.73	275.46	1	0.771	0.051	-0.037	0	0	6.94E+218	0	62
20230809_1417270126	0	403590	3.50361	-1.04409	-0.82019	0.442182	9.7864227	0.458685	274.614	2.583	-3.011	0.761	0.073	17.76	32.769545	111.639778	1	24	32.76955	111.639825	0.73	275.46	1	0.771	0.051	-0.037	0	0	6.94E+218	0	62
20230809_1417270135	0	403591	3.53345	-1.04998	-0.84514	0.442162	9.7863417	0.520271	274.614	2.583	-3.011	0.761	0.073	17.76	32.769545	111.639778	1	24	32.76955	111.639825	0.73	275.46	1	0.771	0.051	-0.037	0	0	6.94E+218	0	62
20230809_1417270144	0	403592	3.55007	-1.05176	-0.85007	0.442162	9.7863417	0.520271	274.614	2.583	-3.011	0.761	0.071	17.76	32.769545	111.639778	1	24	32.76955	111.639825	0.73	275.46	1	0.771	0.051	-0.037	0	0	6.94E+218	0	62
20230809_1417270154	0	403593	3.57082	-1.05781	-0.86795	0.442142	9.7862606	0.581858	274.614	2.583	-3.011	0.761	0.071	17.76	32.769545	111.639778	1	24	32.76955	111.639825	0.73	275.46	1	0.771	0.051	-0.037	0	0	6.94E+218	0	62
20230809_1417270164	0	403594	3.57246	-1.0599	-0.85105	0.442162	9.7863417	0.520271	274.614	2.583	-3.011	0.761	0.071	17.76	32.769545	111.639778	1	24	32.76955	111.639825	0.73	275.46	1	0.771	0.051	-0.037	0	0	6.94E+218	0	62
20230809_1417270173	0	403595	3.61159	-1.06045	-0.83964	0.442162	9.7863417	0.520271	274.669	2.543	-2.831	0.761	0.071	17.76	32.769545	111.639778	1	24	32.76955	111.639825	0.73	275.46	1	0.771	0.051	-0.037	0	0	6.94E+218	0	62
20230809_1417270188	0	403596	3.60933	-1.07107	-0.8421	0.442182	9.7864227	0.458685	274.669	2.543	-2.831	0.761	0.071	17.76	32.769545	111.639778	1	24	32.76955	111.639825	0.73	275.46	1	0.771	0.051	-0.037	0	0	6.94E+218	0	62
20230809_1417270194	0	403597	3.64655	-1.07463	-0.83919	0.442116	9.8449535	0.520417	274.669	2.543	-2.831	0.761	0.071	17.76	32.769545	111.639778	1	24	32.76955	111.639825	0.73	275.46	1	0.771	0.051	-0.037	0	0	6.94E+218	0	62
20230809_1417270205	0	403598	3.67463	-1.07725	-0.85876	0.377007	9.7863598	0.458868	274.669	2.543	-2.831	0.761	0.071	17.76	32.769545	111.639778	1	24	32.76955	111.639825	0.73	275.46	1	0.771	0.051	-0.037	0	0	6.94E+218	0	62
20230809_1417270216	0	403599	3.69635	-1.08927	-0.85524	0.442182	9.7864227	0.458685	274.669	2.543	-2.831	0.761	0.071	17.76	32.769545	111.639778	1	24	32.76955	111.639825	0.73	275.46	1	0.771	0.051	-0.037	0	0	6.94E+218	0	62
20230809_1417270226	0	403600	3.7292	-1.09617	-0.87659	0.442162	9.7863417	0.520271	274.725	2.502	-2.645	0.761	0.071	17.76	32.769545	111.639777	1	24	32.76955	111.639825	0.73	275.46	1	0.771	0.051	-0.037	0	0	6.94E+218	0	62
20230809_1417270233	0	403601	3.78303	-1.09234	-0.85891	0.442182	9.7864227	0.458685	274.725	2.502	-2.645	0.761	0.071	17.76	32.769545	111.639777	1	24	32.76955	111.639825	0.73	275.46	1	0.771	0.051	-0.037	0	0	6.94E+218	0	62
20230809_1417270244	0	403602	3.83515	-1.09359	-0.85356	0.442136	9.8450346	0.45883	274.725	2.502	-2.645	0.761	0.071	17.76	32.769545	111.639777	1	24	32.76955	111.639825	0.73	275.46	1	0.771	0.051	-0.037	0	0	6.94E+218	0	62
20230809_1417270253	0	403603	3.8618	-1.09543	-0.84251	0.377007	9.7863598	0.458868	274.725	2.502	-2.645	0.761	0.071	17.76	32.769545	111.639777	1	24	32.76955	111.639825	0.73	275.46	1	0.771	0.051	-0.037	0	0	6.94E+218	0	62
20230809_1417270263	0	403604	3.88058	-1.09415	-0.84286	0.442162	9.7863417	0.520271	274.725	2.502	-2.645	0.761	0.071	17.76	32.769545	111.639777	1	24	32.76955	111.639825	0.73	275.46	1	0.771	0.051	-0.037	0	0	6.94E+218	0	62
20230809_1417270274	0	403605	3.86859	-1.09721	-0.8493	0.442136	9.8450346	0.45883	274.782	2.462	-2.45	0.761	0.071	17.76	32.769545	111.639777	1	24	32.76955	111.639825	0.73	275.46	1	0.771	0.051	-0.037	0	0	6.94E+218	0	62
20230809_1417270283	0	403606	3.85234	-1.10125	-0.85278	0.377007	9.7863598	0.458868	274.782	2.462	-2.45	0.761	0.071	17.76	32.769545	111.639777	1	24	32.76955	111.639825	0.73	275.46	1	0.771	0.051	-0.037	0	0	6.94E+218	0	62
20230809_1417270294	0	403607	3.84145	-1.10482	-0.86386	0.442182	9.7864227	0.458685	274.782	2.462	-2.45	0.761	0.074	17.76	32.769545	111.639777	1	24	32.76955	111.639825	0.73	275.46	1	0.771	0.051	-0.037	0	0	6.94E+218	0	62
20230809_1417270303	0	403608	3.83431	-1.10505	-0.86044	0.376961	9.8449726	0.459013	274.782	2.462	-2.45	0.761	0.074	17.76	32.769545	111.639777	1	24	32.76955	111.639825	0.73	275.46	1	0.771	0.051	-0.037	0	0	6.94E+218	0	62
20230809_1417270314	0	403609	3.83172	-1.11007	-0.84897	0.442202	9.7865028	0.397098	274.782	2.462	-2.45	0.761	0.074	17.76	32.769545	111.639777	1	24	32.76955	111.639825	0.73	275.46	1	0.771	0.051	-0.037	0	0	6.94E+218	0	62
20230809_1417270327	0	403610	3.83524	-1.11304	-0.83296	0.377007	9.7863598	0.458868	274.839	2.422	-2.255	0.76	0.074	17.76	32.769545	111.639776	1	24	32.76955	111.639825	0.73	275.46	1	0.771	0.051	-0.037	0	0	6.94E+218	0	62
20230809_1417270334	0	403611	3.86495	-1.10961	-0.8263	0.442156	9.8451157	0.397244	274.839	2.422	-2.255	0.76	0.074	17.76	32.769545	111.639776	1	24	32.76955	111.639825	0.73	275.46	1	0.771	0.051	-0.037	0	0	6.94E+218	0	62
20230809_1417270345	0	403612	3.87133	-1.11397	-0.83211	0.377027	9.7864408	0.397281	274.839	2.422	-2.255	0.76	0.074	17.76	32.769545	111.639776	1	24	32.76955	111.639825	0.73	275.46	1	0.771	0.051	-0.037	0	0	6.94E+218	0	62
20230809_1417270356	0	403613	3.86397	-1.11701	-0.83755	0.442136	9.8450346	0.45883	274.839	2.422	-2.255	0.76	0.074	17.76	32.769545	111.639776	1	24	32.76955	111.639825	0.73	275.46	1	0.771	0.051	-0.037	0	0	6.94E+218	0	50
20230809_1417270374	0	403614	3.84612	-1.11667	-0.84531	0.377027	9.7864408	0.397281	274.839	2.422	-2.255	0.76	0.074	17.76	32.769545	111.639776	1	24	32.76955	111.639825	0.73	275.46	1	0.771	0.051	-0.037	0	0	6.94E+218	0	50
20230809_1417270376	0	403615	3.79777	-1.1183	-0.84217	0.442156	9.8451157	0.397244	274.897	2.382	-2.061	0.76	0.074	17.76	32.769545	111.639776	1	24	32.76955	111.639825	0.73	275.46	1	0.771	0.051	-0.037	0	0	6.94E+218	0	50
20230809_1417270383	0	403616	3.74879	-1.12033	-0.83648	0.377027	9.7864408	0.397281	274.897	2.382	-2.061	0.76	0.074	17.76	32.769545	111.639776	1	24	32.76955	111.639825	0.73	275.46	1	0.771	0.051	-0.037	0	0	6.94E+218	0	50
20230809_1417270394	0	403617	3.70907	-1.11803	-0.826	0.376961	9.8449726	0.459013	274.897	2.382	-2.061	0.76	0.074	17.76	32.769545	111.639776	1	24	32.76955	111.639825	0.73	275.46	1	0.771	0.051	-0.037	0	0	6.94E+218	0	50
20230809_1417270404	0	403618	3.6865	-1.11276	-0.81659	0.442202	9.7865028	0.397098	274.897	2.382	-2.061	0.76	0.074	17.76	32.769545	111.639776	1	24	32.76955	111.639825	0.73	275.46	1	0.771	0.051	-0.037	0	0	6.94E+218	0	50
20230809_1417270417	0	403619	3.67345	-1.10508	-0.8081	0.376981	9.8450527	0.397427	274.897	2.382	-2.061	0.76	0.074	17.76	32.769545	111.639776	1	24	32.76955	111.639825	0.73	275.46	1	0.771	0.051	-0.037	0	0	6.94E+218	0	50
20230809_1417270426	0	403620	3.65447	-1.09972	-0.80894	0.376981	9.8450527	0.397427	274.954	2.343	-1.874	0.759	0.074	17.76	32.769545	111.639776	1	24	32.76955	111.639825	0.73	275.46	1	0.771	0.051	-0.037	0	0	6.94E+218	0	50
20230809_1417270435	0	403621	3.63775	-1.09497	-0.81719	0.377027	9.7864408	0.397281	274.954	2.343	-1.874	0.759	0.074	17.76	32.769545	111.639776	1	24	32.76955	111.639825	0.73	275.46	1	0.771	0.051	-0.037	0	0	6.94E+218	0	50
20230809_1417270448	0	403622	3.60129	-1.09776	-0.82104	0.376981	9.8450527	0.397427	274.954	2.343	-1.874	0.759	0.074	17.76	32.769545	111.639776	1	24	32.769551	111.63981	0.76	275.46	1	0.771	0.051	-0.037	0	0	6.94E+218	0	50
20230809_1417270464	0	403623	3.58111	-1.09717	-0.81355	0.442176	9.8451958	0.335657	274.954	2.343	-1.874	0.759	0.074	17.76	32.769545	111.639776	1	24	32.769551	111.63981	0.76	275.46	1	0.771	0.051	-0.037	0	0	6.94E+218	0	50
20230809_1417270466	0	403624	3.56298	-1.09207	-0.80231	0.377046	9.7865219	0.335695	274.954	2.343	-1.874	0.759	0.07	17.76	32.769545	111.639776	1	24	32.769551	111.63981	0.76	275.46	1	0.771	0.051	-0.037	0	0	6.94E+218	0	62
20230809_1417270474	0	403625	3.5426	-1.08732	-0.8035	0.376981	9.8450527	0.397427	275.011	2.304	-1.692	0.754	0.07	17.76	32.769545	111.639776	1	24	32.769551	111.63981	0.76	275.46	1	0.771	0.051	-0.037	0	0	6.94E+218	0	62
20230809_1417270483	0	403626	3.51461	-1.08069	-0.79529	0.377001	9.8451338	0.33584	275.011	2.304	-1.692	0.754	0.07	17.76	32.769545	111.639776	1	24	32.769551	111.63981	0.76	275.46	1	0.771	0.051	-0.037	0	0	6.94E+218	0	62
20230809_1417270492	0	403627	3.47886	-1.07165	-0.7925	0.377027	9.7864408	0.397281	275.011	2.304	-1.692	0.754	0.07	17.76	32.769545	111.639776	1	24	32.769551	111.63981	0.76	275.46	1	0.771	0.051	-0.037	0	0	6.94E+218	0	62
20230809_1417270504	0	403628	3.44477	-1.05937	-0.78399	0.376981	9.8450527	0.397427	275.011	2.304	-1.692	0.754	0.07	17.76	32.769545	111.639776	1	24	32.769551	111.63981	0.76	275.46	1	0.771	0.051	-0.037	0	0	6.94E+218	0	62
20230809_1417270514	0	403629	3.38533	-1.05149	-0.78784	0.377001	9.8451338	0.33584	275.011	2.304	-1.692	0.754	0.07	17.76	32.769545	111.639776	1	24	32.769551	111.63981	0.76	275.46	1	0.771	0.051	-0.037	0	0	6.94E+218	0	62
20230809_1417270525	0	403630	3.33268	-1.04452	-0.78026	0.377027	9.7864408	0.397281	275.065	2.266	-1.518	0.753	0.07	17.76	32.769545	111.639776	1	24	32.769551	111.63981	0.76	275.46	1	0.771	0.051	-0.037	0	0	6.94E+218	0	62
20230809_1417270533	0	403631	3.28871	-1.03712	-0.7733	0.377001	9.8451338	0.33584	275.065	2.266	-1.518	0.753	0.07	17.76	32.769545	111.639776	1	24	32.769551	111.63981	0.76	275.46	1	0.771	0.051	-0.037	0	0	6.94E+218	0	62
20230809_1417270550	0	403632	3.2752	-1.02503	-0.75991	0.442222	9.7865839	0.335512	275.065	2.266	-1.518	0.753	0.07	17.76	32.769545	111.639776	1	24	32.769551	111.63981	0.76	275.46	1	0.771	0.051	-0.037	0	0	6.94E+218	0	62
20230809_1417270553	0	403633	3.26954	-1.01646	-0.75269	0.377021	9.8452148	0.274253	275.065	2.266	-1.518	0.753	0.07	17.76	32.769545	111.639776	1	24	32.769551	111.63981	0.76	275.46	1	0.771	0.051	-0.037	0	0	6.94E+218	0	62
20230809_1417270563	0	403634	3.26484	-1.00533	-0.73988	0.377046	9.7865219	0.335695	275.065	2.266	-1.518	0.753	0.07	17.76	32.769545	111.639776	1	24	32.769551	111.63981	0.76	275.46	1	0.771	0.051	-0.037	0	0	6.94E+218	0	62
20230809_1417270573	0	403635	3.2523	-0.99341	-0.72975	0.377001	9.8451338	0.33584	275.117	2.229	-1.353	0.772	0.07	17.76	32.769545	111.639775	1	24	32.769551	111.63981	0.76	275.46	1	0.771	0.074	-0.063	0	0	6.94E+218	0	62
20230809_1417270589	0	403636	3.21388	-0.98478	-0.71947	0.377046	9.7865219	0.335695	275.117	2.229	-1.353	0.772	0.07	17.76	32.769545	111.639775	1	24	32.769551	111.63981	0.76	275.46	1	0.771	0.074	-0.063	0	0	6.94E+218	0	62
20230809_1417270594	0	403637	3.16692	-0.97178	-0.71092	0.377021	9.8452148	0.274253	275.117	2.229	-1.353	0.772	0.07	17.78	32.769545	111.639775	1	24	32.769551	111.63981	0.76	275.46	1	0.771	0.074	-0.063	0	0	6.94E+218	0	50
20230809_1417270604	0	403638	3.10047	-0.96241	-0.70381	0.377046	9.7865219	0.335695	275.117	2.229	-1.353	0.772	0.07	17.78	32.769545	111.639775	1	24	32.769551	111.63981	0.76	275.46	1	0.771	0.074	-0.063	0	0	6.94E+218	0	50
20230809_1417270619	0	403639	3.04115	-0.9545	-0.69847	0.377001	9.8451338	0.33584	275.117	2.229	-1.353	0.772	0.07	17.78	32.769545	111.639775	1	24	32.769551	111.63981	0.76	275.46	1	0.771	0.074	-0.063	0	0	6.94E+218	0	50
20230809_1417270627	0	403640	3.00481	-0.94376	-0.68966	0.311891	9.78654	0.274291	275.167	2.195	-1.196	0.771	0.07	17.78	32.769545	111.639775	1	24	32.769551	111.63981	0.76	275.46	1	0.771	0.074	-0.063	0	0	6.94E+218	0	50
20230809_1417270633	0	403641	2.98058	-0.93124	-0.67349	0.377021	9.8452148	0.274253	275.167	2.195	-1.196	0.771	0.07	17.78	32.769545	111.639775	1	24	32.769551	111.63981	0.76	275.46	1	0.771	0.074	-0.063	0	0	6.94E+218	0	50
20230809_1417270648	0	403642	2.97149	-0.91767	-0.65715	0.377066	9.786602	0.274108	275.167	2.195	-1.196	0.771	0.071	17.78	32.769545	111.639775	1	24	32.769551	111.63981	0.76	275.46	1	0.771	0.074	-0.063	0	0	6.94E+218	0	50
20230809_1417270655	0	403643	2.95277	-0.90912	-0.63614	0.377066	9.786602	0.274108	275.167	2.195	-1.196	0.771	0.071	17.78	32.769545	111.639775	1	24	32.769551	111.63981	0.76	275.46	1	0.771	0.074	-0.063	0	0	6.94E+218	0	50
20230809_1417270664	0	403644	2.93505	-0.90089	-0.61999	0.377021	9.8452148	0.274253	275.167	2.195	-1.196	0.771	0.071	17.78	32.769545	111.639775	1	24	32.769551	111.63981	0.76	275.46	1	0.771	0.074	-0.063	0	0	6.94E+218	0	50
20230809_1417270674	0	403645	2.9073	-0.893	-0.60734	0.377086	9.7866831	0.212521	275.213	2.164	-1.047	0.771	0.071	17.78	32.769545	111.639774	1	24	32.769551	111.63981	0.76	275.46	1	0.771	0.074	-0.063	0	0	6.94E+218	0	50
20230809_1417270684	0	403646	2.85972	-0.88816	-0.59698	0.377066	9.786602	0.274108	275.213	2.164	-1.047	0.771	0.071	17.78	32.769545	111.639774	1	24	32.769551	111.63981	0.76	275.46	1	0.771	0.074	-0.063	0	0	6.94E+218	0	50
20230809_1417270693	0	403647	2.81467	-0.88099	-0.59433	0.377021	9.8452148	0.274253	275.213	2.164	-1.047	0.771	0.071	17.78	32.769545	111.639774	1	24	32.769551	111.63981	0.76	275.46	1	0.771	0.074	-0.063	0	0	6.94E+218	0	50
20230809_1417270705	0	403648	2.76023	-0.87448	-0.58086	0.377086	9.7866831	0.212521	275.213	2.164	-1.047	0.771	0.071	17.78	32.769545	111.639774	1	24	32.769551	111.63981	0.76	275.46	1	0.771	0.074	-0.063	0	0	6.94E+218	0	50
20230809_1417270713	0	403649	2.71258	-0.86377	-0.54487	0.377086	9.7866831	0.212521	275.213	2.164	-1.047	0.771	0.071	17.78	32.769545	111.639774	1	24	32.769551	111.63981	0.76	275.46	1	0.771	0.074	-0.063	0	0	6.94E+218	0	50
20230809_1417270727	0	403650	2.66593	-0.85315	-0.54016	0.377066	9.786602	0.274108	275.257	2.136	-0.907	0.771	0.071	17.78	32.769545	111.639774	1	24	32.769551	111.63981	0.76	275.46	1	0.771	0.074	-0.063	0	0	6.94E+218	0	50
20230809_1417270733	0	403651	2.61381	-0.84408	-0.49196	0.377086	9.7866831	0.212521	275.257	2.136	-0.907	0.771	0.071	17.78	32.769545	111.639774	1	24	32.769551	111.63981	0.76	275.46	1	0.771	0.074	-0.063	0	0	6.94E+218	0	50
20230809_1417270744	0	403652	2.56986	-0.83551	-0.50291	0.311866	9.845233	0.21285	275.257	2.136	-0.907	0.771	0.071	17.78	32.769545	111.639774	1	24	32.769551	111.63981	0.76	275.46	1	0.771	0.074	-0.063	0	0	6.94E+218	0	50
20230809_1417270753	0	403653	2.52413	-0.82908	-0.46902	0.377086	9.7866831	0.212521	275.257	2.136	-0.907	0.771	0.071	17.78	32.769545	111.639774	1	24	32.769551	111.63981	0.76	275.46	1	0.771	0.074	-0.063	0	0	6.94E+218	0	50
20230809_1417270766	0	403654	2.47646	-0.8222	-0.48266	0.377041	9.845295	0.212667	275.257	2.136	-0.907	0.771	0.071	17.78	32.769545	111.639774	1	24	32.769551	111.63981	0.76	275.46	1	0.771	0.074	-0.063	0	0	6.94E+218	0	37
20230809_1417270773	0	403655	2.43265	-0.81824	-0.4462	0.377106	9.7867641	0.150935	275.299	2.112	-0.779	0.771	0.071	17.78	32.769545	111.639773	1	24	32.769551	111.63981	0.76	275.46	1	0.771	0.074	-0.063	0	0	6.94E+218	0	37
20230809_1417270784	0	403656	2.38026	-0.81257	-0.44364	0.377086	9.7866831	0.212521	275.299	2.112	-0.779	0.771	0.066	17.78	32.769545	111.639773	1	24	32.769551	111.63981	0.76	275.46	1	0.771	0.074	-0.063	0	0	6.94E+218	0	37
20230809_1417270793	0	403657	2.33951	-0.80656	-0.40712	0.377106	9.7867641	0.150935	275.299	2.112	-0.779	0.771	0.066	17.78	32.769545	111.639773	1	24	32.769551	111.63981	0.76	275.46	1	0.771	0.074	-0.063	0	0	6.94E+218	0	37
20230809_1417270804	0	403658	2.27706	-0.80085	-0.39588	0.377106	9.7867641	0.150935	275.299	2.112	-0.779	0.771	0.066	17.78	32.769545	111.639773	1	24	32.769551	111.63981	0.76	275.46	1	0.771	0.074	-0.063	0	0	6.94E+218	0	37
20230809_1417270815	0	403659	2.21677	-0.79542	-0.35794	0.377041	9.845295	0.212667	275.299	2.112	-0.779	0.771	0.066	17.78	32.769545	111.639773	1	24	32.769551	111.63981	0.76	275.46	1	0.771	0.074	-0.063	0	0	6.94E+218	0	37
20230809_1417270826	0	403660	2.14823	-0.78687	-0.35236	0.377106	9.7867641	0.150935	275.339	2.093	-0.664	0.772	0.066	17.78	32.769545	111.639773	1	24	32.769551	111.63981	0.76	275.46	1	0.771	0.074	-0.063	0	0	6.94E+218	0	37
20230809_1417270833	0	403661	2.08728	-0.77961	-0.32716	0.311931	9.7867012	0.151118	275.339	2.093	-0.664	0.772	0.066	17.78	32.769545	111.639773	1	24	32.769551	111.63981	0.76	275.46	1	0.771	0.074	-0.063	0	0	6.94E+218	0	37
20230809_1417270844	0	403662	2.02002	-0.77346	-0.32713	0.377106	9.7867641	0.150935	275.339	2.093	-0.664	0.772	0.066	17.78	32.769545	111.639773	1	24	32.769551	111.63981	0.76	275.46	1	0.771	0.074	-0.063	0	0	6.94E+218	0	37
20230809_1417270854	0	403663	1.96863	-0.76748	-0.30315	0.377061	9.845376	0.15108	275.339	2.093	-0.664	0.772	0.066	17.78	32.769545	111.639773	1	24	32.769551	111.63981	0.76	275.46	1	0.771	0.074	-0.063	0	0	6.94E+218	0	37
20230809_1417270864	0	403664	1.91459	-0.76414	-0.28823	0.377106	9.7867641	0.150935	275.339	2.093	-0.664	0.772	0.066	17.78	32.769545	111.639773	1	24	32.769551	111.63981	0.76	275.46	1	0.771	0.074	-0.063	0	0	6.94E+218	0	37
20230809_1417270873	0	403665	1.88847	-0.75729	-0.26072	0.377126	9.7868452	0.089348	275.378	2.078	-0.564	0.772	0.066	17.78	32.769545	111.639773	1	24	32.769551	111.63981	0.76	275.46	1	0.771	0.074	-0.063	0	0	6.94E+218	0	37
20230809_1417270884	0	403666	1.84423	-0.75426	-0.23702	0.377106	9.7867641	0.150935	275.378	2.078	-0.564	0.772	0.066	17.78	32.769545	111.639773	1	24	32.769551	111.63981	0.76	275.46	1	0.771	0.074	-0.063	0	0	6.94E+218	0	37
20230809_1417270894	0	403667	1.8094	-0.74974	-0.20689	0.377126	9.7868452	0.089348	275.378	2.078	-0.564	0.772	0.066	17.78	32.769545	111.639773	1	24	32.769551	111.63981	0.76	275.46	1	0.771	0.074	-0.063	0	0	6.94E+218	0	37
20230809_1417270904	0	403668	1.77246	-0.74476	-0.18714	0.37708	9.8454571	0.089494	275.378	2.078	-0.564	0.772	0.066	17.78	32.769545	111.639773	1	24	32.769551	111.63981	0.76	275.46	1	0.771	0.074	-0.063	0	0	6.94E+218	0	37
20230809_1417270914	0	403669	1.72221	-0.7413	-0.16528	0.377106	9.7867641	0.150935	275.378	2.078	-0.564	0.772	0.066	17.78	32.769545	111.639773	1	24	32.769551	111.63981	0.76	275.46	1	0.771	0.074	-0.063	0	0	6.94E+218	0	37
20230809_1417270927	0	403670	1.676	-0.73605	-0.15618	0.377126	9.7868452	0.089348	275.416	2.069	-0.474	0.774	0.066	17.78	32.769545	111.639772	1	24	32.769551	111.63981	0.76	275.46	1	0.771	0.074	-0.063	0	0	6.94E+218	0	37
20230809_1417270933	0	403671	1.62832	-0.72982	-0.13313	0.311885	9.845314	0.151263	275.416	2.069	-0.474	0.774	0.066	17.78	32.769545	111.639772	1	24	32.769551	111.63981	0.76	275.46	1	0.771	0.074	-0.063	0	0	6.94E+218	0	37
20230809_1417270943	0	403672	1.58852	-0.72274	-0.11897	0.377126	9.7868452	0.089348	275.416	2.069	-0.474	0.774	0.066	17.78	32.769545	111.639772	1	24	32.769551	111.63981	0.76	275.46	1	0.771	0.074	-0.063	0	0	6.94E+218	0	37
20230809_1417270952	0	403673	1.55859	-0.71469	-0.08748	0.377126	9.7868452	0.089348	275.416	2.069	-0.474	0.774	0.066	17.78	32.769545	111.639772	1	24	32.769551	111.63981	0.76	275.46	1	0.771	0.074	-0.063	0	0	6.94E+218	0	37
20230809_1417270963	0	403674	1.53499	-0.70846	-0.07108	0.37708	9.8454571	0.089494	275.416	2.069	-0.474	0.774	0.066	17.78	32.769545	111.639772	1	24	32.769551	111.63981	0.76	275.46	1	0.771	0.074	-0.063	0	0	6.94E+218	0	37
20230809_1417270972	0	403675	1.51709	-0.70603	-0.03773	0.377126	9.7868452	0.089348	275.452	2.064	-0.395	0.774	0.066	17.78	32.769545	111.639772	1	24	32.769551	111.63981	0.76	275.46	1	0.771	0.074	-0.063	0	0	6.94E+218	0	37
20230809_1417270983	0	403676	1.51413	-0.69992	-0.01795	0.37708	9.8454571	0.089494	275.452	2.064	-0.395	0.774	0.066	17.78	32.769545	111.639772	1	24	32.769551	111.63981	0.76	275.46	1	0.771	0.074	-0.063	0	0	6.94E+218	0	37
20230809_1417270994	0	403677	1.50801	-0.69458	0.00798	0.311951	9.7867823	0.089531	275.452	2.064	-0.395	0.774	0.066	17.78	32.769545	111.639772	1	24	32.769551	111.63981	0.76	275.46	1	0.771	0.074	-0.063	0	0	6.94E+218	0	37
20230809_1417280004	0	403678	1.49285	-0.69083	0.02321	0.3771	9.8455372	0.027907	275.452	2.064	-0.395	0.774	0.066	17.78	32.769545	111.639772	1	24	32.769551	111.63981	0.76	275.46	1	0.771	0.074	-0.063	0	0	6.94E+218	0	37
20230809_1417280014	0	403679	1.47198	-0.68805	0.04719	0.37708	9.8454571	0.089494	275.452	2.064	-0.395	0.774	0.066	17.78	32.769545	111.639772	1	24	32.769551	111.63981	0.76	275.46	1	0.771	0.074	-0.063	0	0	6.94E+218	0	37
20230809_1417280026	0	403680	1.44159	-0.68553	0.05713	0.377126	9.7868452	0.089348	275.486	2.066	-0.319	0.774	0.066	17.78	32.769545	111.639771	1	24	32.769551	111.63981	0.76	275.46	1	0.771	0.074	-0.063	0	0	6.94E+218	0	37
20230809_1417280033	0	403681	1.40407	-0.6852	0.06848	0.311905	9.8453941	0.089676	275.486	2.066	-0.319	0.774	0.073	17.78	32.769545	111.639771	1	24	32.769551	111.63981	0.76	275.46	1	0.771	0.074	-0.063	0	0	6.94E+218	0	37
20230809_1417280045	0	403682	1.36678	-0.67893	0.13993	0.377146	9.7869253	0.027762	275.486	2.066	-0.319	0.774	0.073	17.78	32.769545	111.639771	1	24	32.769551	111.63981	0.76	275.46	1	0.771	0.074	-0.063	0	0	6.94E+218	0	37
20230809_1417280055	0	403683	1.3452	-0.67139	0.12481	0.3771	9.8455372	0.027907	275.486	2.066	-0.319	0.774	0.073	17.78	32.769545	111.639771	1	24	32.769551	111.63981	0.76	275.46	1	0.771	0.074	-0.063	0	0	6.94E+218	0	37
20230809_1417280064	0	403684	1.31449	-0.66771	0.1753	0.311905	9.8453941	0.089676	275.486	2.066	-0.319	0.774	0.073	17.78	32.769545	111.639771	1	24	32.769551	111.63981	0.76	275.46	1	0.771	0.074	-0.063	0	0	6.94E+218	0	37
20230809_1417280072	0	403685	1.28293	-0.66152	0.16588	0.3771	9.8455372	0.027907	275.52	2.072	-0.251	0.774	0.073	17.78	32.769545	111.639771	1	24	32.769551	111.63981	0.76	275.46	1	0.771	0.074	-0.063	0	0	6.94E+218	0	37
20230809_1417280085	0	403686	1.26201	-0.6596	0.19779	0.3771	9.8455372	0.027907	275.52	2.072	-0.251	0.774	0.073	17.78	32.769545	111.639771	1	24	32.769551	111.63981	0.76	275.46	1	0.771	0.074	-0.063	0	0	6.94E+218	0	37
20230809_1417280094	0	403687	1.20742	-0.65807	0.18947	0.311905	9.8453941	0.089676	275.52	2.072	-0.251	0.774	0.073	17.78	32.769545	111.639771	1	24	32.769551	111.63981	0.76	275.46	1	0.771	0.074	-0.063	0	0	6.94E+218	0	37
20230809_1417280104	0	403688	1.17925	-0.65527	0.23473	0.3771	9.8455372	0.027907	275.52	2.072	-0.251	0.774	0.073	17.78	32.769545	111.639771	1	24	32.769551	111.63981	0.76	275.46	1	0.771	0.074	-0.063	0	0	6.94E+218	0	37
20230809_1417280115	0	403689	1.11893	-0.65405	0.22776	0.3771	9.8455372	0.027907	275.52	2.072	-0.251	0.774	0.073	17.78	32.769545	111.639771	1	24	32.769551	111.63981	0.76	275.46	1	0.771	0.074	-0.063	0	0	6.94E+218	0	37
20230809_1417280127	0	403690	1.06552	-0.65492	0.26571	0.311925	9.8454752	0.02809	275.553	2.083	-0.191	0.774	0.073	17.78	32.769545	111.63977	1	24	32.769551	111.63981	0.76	275.46	1	0.771	0.074	-0.063	0	0	6.94E+218	0	37
20230809_1417280133	0	403691	1.00707	-0.65275	0.27405	0.377055	9.90415	0.028052	275.553	2.083	-0.191	0.774	0.073	17.78	32.769545	111.63977	1	24	32.769551	111.63981	0.76	275.46	1	0.771	0.074	-0.063	0	0	6.94E+218	0	37
20230809_1417280146	0	403692	0.94925	-0.65123	0.29636	0.311925	9.8454752	0.02809	275.553	2.083	-0.191	0.774	0.073	17.78	32.769545	111.63977	1	24	32.769551	111.63981	0.76	275.46	1	0.771	0.074	-0.063	0	0	6.94E+218	0	37
20230809_1417280153	0	403693	0.88542	-0.64674	0.30431	0.311925	9.8454752	0.02809	275.553	2.083	-0.191	0.774	0.073	17.78	32.769545	111.63977	1	24	32.769551	111.63981	0.76	275.46	1	0.771	0.074	-0.063	0	0	6.94E+218	0	37
20230809_1417280164	0	403694	0.81676	-0.64426	0.30601	0.377055	9.90415	0.028052	275.553	2.083	-0.191	0.774	0.073	17.78	32.769545	111.63977	1	24	32.769551	111.63981	0.76	275.46	1	0.771	0.074	-0.063	0	0	6.94E+218	0	37
20230809_1417280173	0	403695	0.73752	-0.64603	0.32964	0.311925	9.8454752	0.02809	275.586	2.098	-0.146	0.773	0.073	17.78	32.769545	111.63977	1	24	32.769551	111.63981	0.76	275.46	1	0.771	0.074	-0.063	0	0	6.94E+218	0	37
20230809_1417280188	0	403696	0.68299	-0.64052	0.33309	0.377055	9.90415	0.028052	275.586	2.098	-0.146	0.773	0.073	17.78	32.769545	111.63977	1	24	32.769551	111.63981	0.76	275.46	1	0.771	0.074	-0.063	0	0	6.94E+218	0	37
20230809_1417280193	0	403697	0.61106	-0.64332	0.33231	0.311925	9.8454752	0.02809	275.586	2.098	-0.146	0.773	0.073	17.78	32.769545	111.63977	1	24	32.769551	111.63981	0.76	275.46	1	0.771	0.074	-0.063	0	0	6.94E+218	0	37
20230809_1417280205	0	403698	0.53695	-0.64441	0.35359	0.31188	9.9040871	0.028235	275.586	2.098	-0.146	0.773	0.073	17.78	32.769545	111.63977	1	24	32.769551	111.63981	0.76	275.46	1	0.771	0.074	-0.063	0	0	6.94E+218	0	37
20230809_1417280219	0	403699	0.48791	-0.64278	0.36228	0.377055	9.90415	0.028052	275.586	2.098	-0.146	0.773	0.073	17.78	32.769545	111.63977	1	24	32.769551	111.63981	0.76	275.46	1	0.771	0.074	-0.063	0	0	6.94E+218	0	37
20230809_1417280227	0	403700	0.41451	-0.64533	0.3599	0.31188	9.9040871	0.028235	275.618	2.116	-0.118	0.771	0.073	17.78	32.769545	111.63977	1	24	32.769551	111.63981	0.76	275.46	1	0.771	0.074	-0.063	0	0	6.94E+218	0	37
20230809_1417280233	0	403701	0.34581	-0.64512	0.36235	0.31188	9.9040871	0.028235	275.618	2.116	-0.118	0.771	0.073	17.78	32.769545	111.63977	1	24	32.769551	111.63981	0.76	275.46	1	0.771	0.074	-0.063	0	0	6.94E+218	0	37
20230809_1417280253	0	403702	0.27108	-0.64324	0.38379	0.31188	9.9040871	0.028235	275.618	2.116	-0.118	0.771	0.073	17.78	32.769545	111.63977	1	24	32.769551	111.63981	0.76	275.46	1	0.771	0.074	-0.063	0	0	6.94E+218	0	37
20230809_1417280257	0	403703	0.20228	-0.64296	0.37072	0.377055	9.90415	0.028052	275.618	2.116	-0.118	0.771	0.073	17.78	32.769545	111.63977	1	24	32.769551	111.63981	0.76	275.46	1	0.771	0.074	-0.063	0	0	6.94E+218	0	37
20230809_1417280263	0	403704	0.12415	-0.63895	0.36671	0.31188	9.9040871	0.028235	275.618	2.116	-0.118	0.771	0.073	17.78	32.769545	111.63977	1	24	32.769551	111.63981	0.76	275.46	1	0.771	0.074	-0.063	0	0	6.94E+218	0	37
20230809_1417280275	0	403705	0.04026	-0.6386	0.37463	0.31188	9.9040871	0.028235	275.65	2.134	-0.107	0.769	0.073	17.78	32.769545	111.639769	1	24	32.769551	111.63981	0.76	275.46	1	0.771	0.074	-0.063	0	0	6.94E+218	0	37
20230809_1417280283	0	403706	-0.02735	-0.63666	0.37755	0.3119	9.9041681	-0.033347	275.65	2.134	-0.107	0.769	0.062	17.78	32.769545	111.639769	1	24	32.769551	111.63981	0.76	275.46	1	0.771	0.074	-0.063	0	0	6.94E+218	0	37
20230809_1417280292	0	403707	-0.08666	-0.63217	0.3586	0.31188	9.9040871	0.028235	275.65	2.134	-0.107	0.769	0.062	17.78	32.769545	111.639769	1	24	32.769551	111.63981	0.76	275.46	1	0.771	0.074	-0.063	0	0	6.94E+218	0	37
20230809_1417280304	0	403708	-0.16335	-0.6345	0.34791	0.311834	9.9626999	0.028381	275.65	2.134	-0.107	0.769	0.062	17.78	32.769545	111.639769	1	24	32.769551	111.63981	0.76	275.46	1	0.771	0.074	-0.063	0	0	6.94E+218	0	37
20230809_1417280317	0	403709	-0.22431	-0.63116	0.36161	0.31188	9.9040871	0.028235	275.65	2.134	-0.107	0.769	0.062	17.78	32.769545	111.639769	1	24	32.769551	111.63981	0.76	275.46	1	0.771	0.074	-0.063	0	0	6.94E+218	0	37
20230809_1417280324	0	403710	-0.28011	-0.62687	0.35054	0.31188	9.9040871	0.028235	275.682	2.152	-0.113	0.766	0.062	17.78	32.769545	111.639769	1	24	32.769551	111.63981	0.76	275.46	1	0.771	0.074	-0.063	0	0	6.94E+218	0	37
20230809_1417280333	0	403711	-0.35114	-0.62883	0.33868	0.31188	9.9040871	0.028235	275.682	2.152	-0.113	0.766	0.062	17.78	32.769545	111.639769	1	24	32.769551	111.63981	0.76	275.46	1	0.771	0.074	-0.063	0	0	6.94E+218	0	37
20230809_1417280346	0	403712	-0.42113	-0.62653	0.33716	0.311834	9.9626999	0.028381	275.682	2.152	-0.113	0.766	0.062	17.78	32.769545	111.639769	1	24	32.769551	111.63981	0.76	275.46	1	0.771	0.074	-0.063	0	0	6.94E+218	0	37
20230809_1417280354	0	403713	-0.48303	-0.62262	0.34598	0.31188	9.9040871	0.028235	275.682	2.152	-0.113	0.766	0.062	17.78	32.769545	111.639769	1	24	32.769551	111.63981	0.76	275.46	1	0.771	0.074	-0.063	0	0	6.94E+218	0	37
20230809_1417280363	0	403714	-0.54348	-0.6191	0.32416	0.311834	9.9626999	0.028381	275.682	2.152	-0.113	0.766	0.062	17.78	32.769545	111.639769	1	24	32.769551	111.63981	0.76	275.46	1	0.771	0.074	-0.063	0	0	6.94E+218	0	37
20230809_1417280373	0	403715	-0.61396	-0.62016	0.29985	0.31188	9.9040871	0.028235	275.713	2.168	-0.136	0.763	0.062	17.78	32.769545	111.639768	1	24	32.769551	111.63981	0.76	275.46	1	0.771	0.074	-0.063	0	0	6.94E+218	0	37
20230809_1417280384	0	403716	-0.67703	-0.61676	0.29271	0.246705	9.9040251	0.028418	275.713	2.168	-0.136	0.763	0.062	17.78	32.769545	111.639768	1	24	32.769551	111.63981	0.76	275.46	1	0.771	0.074	-0.063	0	0	6.94E+218	0	37
20230809_1417280392	0	403717	-0.71815	-0.61229	0.28328	0.311815	9.9626188	0.089967	275.713	2.168	-0.136	0.763	0.062	17.78	32.769545	111.639768	1	24	32.769551	111.63981	0.76	275.46	1	0.771	0.074	-0.063	0	0	6.94E+218	0	37
20230809_1417280407	0	403718	-0.76593	-0.61026	0.26357	0.31188	9.9040871	0.028235	275.713	2.168	-0.136	0.763	0.062	17.78	32.769545	111.639768	1	24	32.769551	111.63981	0.76	275.46	1	0.771	0.074	-0.063	0	0	6.94E+218	0	37
20230809_1417280416	0	403719	-0.80802	-0.6073	0.25413	0.31188	9.9040871	0.028235	275.713	2.168	-0.136	0.763	0.062	17.78	32.769545	111.639768	1	24	32.769551	111.63981	0.76	275.46	1	0.771	0.074	-0.063	0	0	6.94E+218	0	37
20230809_1417280431	0	403720	-0.84842	-0.60211	0.25105	0.311815	9.9626188	0.089967	275.744	2.182	-0.173	0.759	0.062	17.78	32.769545	111.639768	1	24	32.769551	111.63981	0.76	275.46	1	0.771	0.074	-0.063	0	0	6.94E+218	0	37
20230809_1417280434	0	403721	-0.87658	-0.59867	0.24235	0.31188	9.9040871	0.028235	275.744	2.182	-0.173	0.759	0.062	17.78	32.769545	111.639768	1	24	32.769551	111.63981	0.76	275.46	1	0.771	0.074	-0.063	0	0	6.94E+218	0	37
20230809_1417280445	0	403722	-0.91601	-0.59605	0.21804	0.311815	9.9626188	0.089967	275.744	2.182	-0.173	0.759	0.062	17.78	32.769545	111.639768	1	24	32.769551	111.63981	0.76	275.46	1	0.771	0.074	-0.063	0	0	6.94E+218	0	37
20230809_1417280453	0	403723	-0.96328	-0.59485	0.20178	0.246705	9.9040251	0.028418	275.744	2.182	-0.173	0.759	0.062	17.78	32.769545	111.639768	1	24	32.769551	111.63981	0.76	275.46	1	0.771	0.074	-0.063	0	0	6.94E+218	0	37
20230809_1417280463	0	403724	-0.99951	-0.58945	0.18062	0.311815	9.9626188	0.089967	275.774	2.192	-0.22	0.752	0.062	17.78	32.769545	111.639768	1	24	32.769551	111.639794	0.765	275.46	1	0.771	0.074	-0.063	0	0	6.94E+218	0	37
20230809_1417280483	0	403725	-1.03484	-0.5839	0.16274	0.31186	9.904007	0.089822	275.774	2.192	-0.22	0.752	0.048	17.78	32.769545	111.639768	1	24	32.769551	111.639794	0.765	275.46	1	0.771	0.074	-0.063	0	0	6.94E+218	0	37
20230809_1417280485	0	403726	-1.07792	-0.58078	0.14089	0.31186	9.904007	0.089822	275.774	2.192	-0.22	0.752	0.048	17.78	32.769545	111.639768	1	24	32.769551	111.639794	0.765	275.46	1	0.771	0.074	-0.063	0	0	6.94E+218	0	37
20230809_1417280493	0	403727	-1.10788	-0.57228	0.13107	0.311815	9.9626188	0.089967	275.774	2.192	-0.22	0.752	0.048	17.78	32.769545	111.639768	1	24	32.769551	111.639794	0.765	275.46	1	0.771	0.074	-0.063	0	0	6.94E+218	0	37
20230809_1417280505	0	403728	-1.1367	-0.56577	0.11802	0.246685	9.903944	0.090005	275.774	2.192	-0.22	0.752	0.048	17.78	32.769545	111.639768	1	24	32.769551	111.639794	0.765	275.46	1	0.771	0.074	-0.063	0	0	6.94E+218	0	37
20230809_1417280515	0	403729	-1.16476	-0.56148	0.09636	0.31188	9.9040871	0.028235	275.774	2.192	-0.22	0.752	0.048	17.78	32.769545	111.639768	1	24	32.769551	111.639794	0.765	275.46	1	0.771	0.074	-0.063	0	0	6.94E+218	0	37
20230809_1417280526	0	403730	-1.1901	-0.55712	0.06001	0.31186	9.904007	0.089822	275.803	2.197	-0.276	0.747	0.048	17.78	32.769545	111.639768	1	24	32.769551	111.639794	0.765	275.46	1	0.771	0.074	-0.063	0	0	6.94E+218	0	37
20230809_1417280535	0	403731	-1.21106	-0.55029	0.09212	0.311815	9.9626188	0.089967	275.803	2.197	-0.276	0.747	0.048	17.78	32.769545	111.639768	1	24	32.769551	111.639794	0.765	275.46	1	0.771	0.074	-0.063	0	0	6.94E+218	0	37
20230809_1417280553	0	403732	-1.21932	-0.54309	0.05832	0.31186	9.904007	0.089822	275.803	2.197	-0.276	0.747	0.048	17.78	32.769545	111.639768	1	24	32.769551	111.639794	0.765	275.46	1	0.769	0.033	-0.019	0	0	6.94E+218	0	37
20230809_1417280564	0	403733	-1.24504	-0.54331	0.01854	0.31186	9.904007	0.089822	275.803	2.197	-0.276	0.747	0.048	17.73	32.769545	111.639768	1	24	32.769551	111.639794	0.765	275.46	1	0.769	0.033	-0.019	0	0	6.94E+218	0	37
20230809_1417280565	0	403734	-1.29174	-0.54127	0.00718	0.31184	9.9039259	0.151408	275.803	2.197	-0.276	0.747	0.048	17.73	32.769545	111.639768	1	24	32.769551	111.639794	0.765	275.46	1	0.769	0.033	-0.019	0	0	6.94E+218	0	37
20230809_1417280573	0	403735	-1.29499	-0.5315	0.01336	0.246685	9.903944	0.090005	275.83	2.199	-0.337	0.765	0.048	17.73	32.769545	111.639767	1	24	32.769551	111.639794	0.765	275.46	1	0.769	0.033	-0.019	0	0	6.94E+218	0	37
20230809_1417280583	0	403736	-1.3149	-0.52487	-0.03533	0.31186	9.904007	0.089822	275.83	2.199	-0.337	0.765	0.048	17.73	32.769545	111.639767	1	24	32.769551	111.639794	0.765	275.46	1	0.769	0.033	-0.019	0	0	6.94E+218	0	37
20230809_1417280593	0	403737	-1.34584	-0.52126	-0.06346	0.31184	9.9039259	0.151408	275.83	2.199	-0.337	0.765	0.048	17.73	32.769545	111.639767	1	24	32.769551	111.639794	0.765	275.46	1	0.769	0.033	-0.019	0	0	6.94E+218	0	37
20230809_1417280604	0	403738	-1.36795	-0.51715	-0.06242	0.31186	9.904007	0.089822	275.83	2.199	-0.337	0.765	0.048	17.73	32.769545	111.639767	1	24	32.769551	111.639794	0.765	275.46	1	0.769	0.033	-0.019	0	0	6.94E+218	0	37
20230809_1417280615	0	403739	-1.37207	-0.50944	-0.08321	0.311905	9.8453941	0.089676	275.83	2.199	-0.337	0.765	0.048	17.73	32.769545	111.639767	1	24	32.769551	111.639794	0.765	275.46	1	0.769	0.033	-0.019	0	0	6.94E+218	0	37
20230809_1417280628	0	403740	-1.36146	-0.49915	-0.07993	0.31184	9.9039259	0.151408	275.856	2.196	-0.404	0.762	0.047	17.73	32.769545	111.639767	1	24	32.769551	111.639794	0.765	275.46	1	0.769	0.033	-0.019	0	0	6.94E+218	0	37
20230809_1417280633	0	403741	-1.37854	-0.49649	-0.11652	0.31186	9.904007	0.089822	275.856	2.196	-0.404	0.762	0.047	17.73	32.769545	111.639767	1	24	32.769551	111.639794	0.765	275.46	1	0.769	0.033	-0.019	0	0	6.94E+218	0	37
20230809_1417280647	0	403742	-1.37882	-0.49212	-0.09216	0.311885	9.845314	0.151263	275.856	2.196	-0.404	0.762	0.047	17.73	32.769545	111.639767	1	24	32.769551	111.639794	0.765	275.46	1	0.769	0.033	-0.019	0	0	6.94E+218	0	37
20230809_1417280655	0	403743	-1.37338	-0.4829	-0.15394	0.31186	9.904007	0.089822	275.856	2.196	-0.404	0.762	0.047	17.73	32.769545	111.639767	1	24	32.769551	111.639794	0.765	275.46	1	0.769	0.033	-0.019	0	0	6.94E+218	0	37
20230809_1417280664	0	403744	-1.37952	-0.48314	-0.1567	0.246665	9.9038639	0.151591	275.856	2.196	-0.404	0.762	0.047	17.73	32.769545	111.639767	1	24	32.769551	111.639794	0.765	275.46	1	0.769	0.033	-0.019	0	0	6.94E+218	0	37
20230809_1417280672	0	403745	-1.40253	-0.47856	-0.19527	0.311885	9.845314	0.151263	275.88	2.189	-0.472	0.758	0.047	17.73	32.769545	111.639766	1	24	32.769551	111.639794	0.765	275.46	1	0.769	0.033	-0.019	0	0	6.94E+218	0	37
20230809_1417280682	0	403746	-1.38982	-0.46911	-0.18497	0.311905	9.8453941	0.089676	275.88	2.189	-0.472	0.758	0.047	17.73	32.769545	111.639766	1	24	32.769551	111.639794	0.765	275.46	1	0.769	0.033	-0.019	0	0	6.94E+218	0	37
20230809_1417280692	0	403747	-1.39759	-0.46397	-0.22986	0.31184	9.9039259	0.151408	275.88	2.189	-0.472	0.758	0.047	17.73	32.769545	111.639766	1	24	32.769551	111.639794	0.765	275.46	1	0.769	0.033	-0.019	0	0	6.94E+218	0	37
20230809_1417280705	0	403748	-1.39203	-0.45804	-0.22003	0.311885	9.845314	0.151263	275.88	2.189	-0.472	0.758	0.047	17.73	32.769545	111.639766	1	24	32.769551	111.639794	0.765	275.46	1	0.769	0.033	-0.019	0	0	6.94E+218	0	37
20230809_1417280712	0	403749	-1.38947	-0.44938	-0.24025	0.311885	9.845314	0.151263	275.88	2.189	-0.472	0.758	0.047	17.73	32.769545	111.639766	1	24	32.769551	111.639794	0.765	275.46	1	0.769	0.033	-0.019	0	0	6.94E+218	0	37
20230809_1417280723	0	403750	-1.37377	-0.44259	-0.23601	0.311905	9.8453941	0.089676	275.903	2.177	-0.541	0.754	0.047	17.73	32.769545	111.639766	1	24	32.769551	111.639794	0.765	275.46	1	0.769	0.033	-0.019	0	0	6.94E+218	0	37
20230809_1417280732	0	403751	-1.35385	-0.43771	-0.26703	0.311885	9.845314	0.151263	275.903	2.177	-0.541	0.754	0.047	17.73	32.769545	111.639766	1	24	32.769551	111.639794	0.765	275.46	1	0.769	0.033	-0.019	0	0	6.94E+218	0	37
20230809_1417280743	0	403752	-1.34347	-0.43393	-0.27359	0.311885	9.845314	0.151263	275.903	2.177	-0.541	0.754	0.047	17.73	32.769545	111.639766	1	24	32.769551	111.639794	0.765	275.46	1	0.769	0.033	-0.019	0	0	6.94E+218	0	37
20230809_1417280753	0	403753	-1.32883	-0.43055	-0.29401	0.311905	9.8453941	0.089676	275.903	2.177	-0.541	0.754	0.047	17.73	32.769545	111.639766	1	24	32.769551	111.639794	0.765	275.46	1	0.769	0.033	-0.019	0	0	6.94E+218	0	37
20230809_1417280762	0	403754	-1.30416	-0.4231	-0.30367	0.311885	9.845314	0.151263	275.903	2.177	-0.541	0.754	0.047	17.73	32.769545	111.639766	1	24	32.769551	111.639794	0.765	275.46	1	0.769	0.033	-0.019	0	0	6.94E+218	0	37
20230809_1417280773	0	403755	-1.28933	-0.42224	-0.319	0.311885	9.845314	0.151263	275.925	2.163	-0.606	0.751	0.047	17.73	32.769545	111.639766	1	24	32.769551	111.639794	0.765	275.46	1	0.769	0.033	-0.019	0	0	6.94E+218	0	25
20230809_1417280783	0	403756	-1.26983	-0.41642	-0.32252	0.311885	9.845314	0.151263	275.925	2.163	-0.606	0.751	0.047	17.73	32.769545	111.639766	1	24	32.769551	111.639794	0.765	275.46	1	0.769	0.033	-0.019	0	0	6.94E+218	0	25
20230809_1417280794	0	403757	-1.25229	-0.41116	-0.3381	0.246756	9.7866392	0.1513	275.925	2.163	-0.606	0.751	0.044	17.73	32.769545	111.639766	1	24	32.769551	111.639794	0.765	275.46	1	0.769	0.033	-0.019	0	0	6.94E+218	0	25
20230809_1417280805	0	403758	-1.23716	-0.40815	-0.34027	0.311905	9.8453941	0.089676	275.925	2.163	-0.606	0.751	0.044	17.73	32.769545	111.639766	1	24	32.769551	111.639794	0.765	275.46	1	0.769	0.033	-0.019	0	0	6.94E+218	0	25
20230809_1417280815	0	403759	-1.21759	-0.40304	-0.35163	0.311931	9.7867012	0.151118	275.925	2.163	-0.606	0.751	0.044	17.73	32.769545	111.639766	1	24	32.769551	111.639794	0.765	275.46	1	0.769	0.033	-0.019	0	0	6.94E+218	0	25
20230809_1417280826	0	403760	-1.20282	-0.39835	-0.36219	0.311885	9.845314	0.151263	275.946	2.146	-0.667	0.748	0.044	17.73	32.769545	111.639765	1	24	32.769551	111.639794	0.765	275.46	1	0.769	0.033	-0.019	0	0	6.94E+218	0	25
20230809_1417280833	0	403761	-1.18403	-0.39636	-0.37385	0.311931	9.7867012	0.151118	275.946	2.146	-0.667	0.748	0.044	17.73	32.769545	111.639765	1	24	32.769551	111.639794	0.765	275.46	1	0.769	0.033	-0.019	0	0	6.94E+218	0	25
20230809_1417280844	0	403762	-1.1635	-0.3938	-0.37922	0.311885	9.845314	0.151263	275.946	2.146	-0.667	0.748	0.044	17.73	32.769545	111.639765	1	24	32.769551	111.639794	0.765	275.46	1	0.769	0.033	-0.019	0	0	6.94E+218	0	25
20230809_1417280855	0	403763	-1.1362	-0.38971	-0.3865	0.311931	9.7867012	0.151118	275.946	2.146	-0.667	0.748	0.044	17.73	32.769545	111.639765	1	24	32.769551	111.639794	0.765	275.46	1	0.769	0.033	-0.019	0	0	6.94E+218	0	25
20230809_1417280862	0	403764	-1.11656	-0.38791	-0.3866	0.311951	9.7867823	0.089531	275.946	2.146	-0.667	0.748	0.044	17.73	32.769545	111.639765	1	24	32.769551	111.639794	0.765	275.46	1	0.769	0.033	-0.019	0	0	6.94E+218	0	25
20230809_1417280873	0	403765	-1.10425	-0.38605	-0.39489	0.311931	9.7867012	0.151118	275.965	2.127	-0.724	0.745	0.044	17.73	32.769545	111.639765	1	24	32.769551	111.639794	0.765	275.46	1	0.769	0.033	-0.019	0	0	6.94E+218	0	25
20230809_1417280882	0	403766	-1.08754	-0.38453	-0.39248	0.311931	9.7867012	0.151118	275.965	2.127	-0.724	0.745	0.044	17.73	32.769545	111.639765	1	24	32.769551	111.639794	0.765	275.46	1	0.769	0.033	-0.019	0	0	6.94E+218	0	25
20230809_1417280893	0	403767	-1.0778	-0.38358	-0.40035	0.311931	9.7867012	0.151118	275.965	2.127	-0.724	0.745	0.044	17.73	32.769545	111.639765	1	24	32.769551	111.639794	0.765	275.46	1	0.769	0.033	-0.019	0	0	6.94E+218	0	25
20230809_1417280904	0	403768	-1.07152	-0.38229	-0.40257	0.311931	9.7867012	0.151118	275.965	2.127	-0.724	0.745	0.044	17.73	32.769545	111.639765	1	24	32.769551	111.639794	0.765	275.46	1	0.769	0.033	-0.019	0	0	6.94E+218	0	25
20230809_1417280915	0	403769	-1.06602	-0.38139	-0.40869	0.246756	9.7866392	0.1513	275.965	2.127	-0.724	0.745	0.044	17.73	32.769545	111.639765	1	24	32.769551	111.639794	0.765	275.46	1	0.769	0.033	-0.019	0	0	6.94E+218	0	25
20230809_1417280926	0	403770	-1.06914	-0.38036	-0.40709	0.311931	9.7867012	0.151118	275.985	2.107	-0.777	0.742	0.044	17.73	32.769545	111.639764	1	24	32.769551	111.639794	0.765	275.46	1	0.769	0.033	-0.019	0	0	6.94E+218	0	25
20230809_1417280934	0	403771	-1.07378	-0.37924	-0.41218	0.311951	9.7867823	0.089531	275.985	2.107	-0.777	0.742	0.044	17.73	32.769545	111.639764	1	24	32.769551	111.639794	0.765	275.46	1	0.769	0.033	-0.019	0	0	6.94E+218	0	25
20230809_1417280944	0	403772	-1.08207	-0.37731	-0.40771	0.311976	9.7280893	0.150972	275.985	2.107	-0.777	0.742	0.046	17.73	32.769545	111.639764	1	24	32.769551	111.639794	0.765	275.46	1	0.769	0.033	-0.019	0	0	6.94E+218	0	25
20230809_1417280954	0	403773	-1.09193	-0.37894	-0.40976	0.311931	9.7867012	0.151118	275.985	2.107	-0.777	0.742	0.046	17.73	32.769545	111.639764	1	24	32.769551	111.639794	0.765	275.46	1	0.769	0.033	-0.019	0	0	6.94E+218	0	25
20230809_1417280963	0	403774	-1.09427	-0.37683	-0.4029	0.311931	9.7867012	0.151118	275.985	2.107	-0.777	0.742	0.046	17.73	32.769545	111.639764	1	24	32.769551	111.639794	0.765	275.46	1	0.769	0.033	-0.019	0	0	6.94E+218	0	25
20230809_1417280973	0	403775	-1.10184	-0.37661	-0.40872	0.311976	9.7280893	0.150972	276.004	2.086	-0.83	0.74	0.046	17.73	32.769545	111.639764	1	24	32.769551	111.639794	0.765	275.46	1	0.769	0.033	-0.019	0	0	6.94E+218	0	25
20230809_1417280986	0	403776	-1.11944	-0.37817	-0.40035	0.246756	9.7866392	0.1513	276.004	2.086	-0.83	0.74	0.046	17.73	32.769545	111.639764	1	24	32.769551	111.639794	0.765	275.46	1	0.769	0.033	-0.019	0	0	6.94E+218	0	12
20230809_1417280994	0	403777	-1.13407	-0.37731	-0.40176	0.311976	9.7280893	0.150972	276.004	2.086	-0.83	0.74	0.046	17.73	32.769545	111.639764	1	24	32.769551	111.639794	0.765	275.46	1	0.769	0.033	-0.019	0	0	6.94E+218	0	12
20230809_1417290007	0	403778	-1.15185	-0.37658	-0.39423	0.311931	9.7867012	0.151118	276.004	2.086	-0.83	0.74	0.046	17.73	32.769545	111.639764	1	24	32.769551	111.639794	0.765	275.46	1	0.769	0.033	-0.019	0	0	6.94E+218	0	12
20230809_1417290013	0	403779	-1.17279	-0.3747	-0.39469	0.311976	9.7280893	0.150972	276.004	2.086	-0.83	0.74	0.046	17.73	32.769545	111.639764	1	24	32.769551	111.639794	0.765	275.46	1	0.769	0.033	-0.019	0	0	6.94E+218	0	12
20230809_1417290023	0	403780	-1.18799	-0.37243	-0.38509	0.311976	9.7280893	0.150972	276.023	2.067	-0.887	0.737	0.046	17.73	32.769545	111.639764	1	24	32.769551	111.639794	0.765	275.46	1	0.769	0.033	-0.019	0	0	6.94E+218	0	12
20230809_1417290033	0	403781	-1.20823	-0.37008	-0.38238	0.246801	9.7280273	0.151155	276.023	2.067	-0.887	0.737	0.046	17.73	32.769545	111.639764	1	24	32.769551	111.639794	0.765	275.46	1	0.769	0.033	-0.019	0	0	6.94E+218	0	12
20230809_1417290060	0	403782	-1.21882	-0.36656	-0.37606	0.311931	9.7867012	0.151118	276.023	2.067	-0.887	0.737	0.046	17.73	32.769545	111.639764	1	24	32.769551	111.639794	0.765	275.46	1	0.769	0.033	-0.019	0	0	6.94E+218	0	12
20230809_1417290060	0	403783	-1.23849	-0.36544	-0.37311	0.311976	9.7280893	0.150972	276.023	2.067	-0.887	0.737	0.046	17.73	32.769545	111.639764	1	24	32.769551	111.639794	0.765	275.46	1	0.769	0.033	-0.019	0	0	6.94E+218	0	12
20230809_1417290062	0	403784	-1.2582	-0.36377	-0.3666	0.311976	9.7280893	0.150972	276.023	2.067	-0.887	0.737	0.046	17.73	32.769545	111.639764	1	24	32.769551	111.639794	0.765	275.46	1	0.769	0.033	-0.019	0	0	6.94E+218	0	12
20230809_1417290073	0	403785	-1.27618	-0.36128	-0.35961	0.246801	9.7280273	0.151155	276.042	2.048	-0.949	0.734	0.046	17.73	32.769545	111.639763	1	24	32.769551	111.639794	0.765	275.46	1	0.769	0.033	-0.019	0	0	6.94E+218	0	12
20230809_1417290084	0	403786	-1.29606	-0.35936	-0.35268	0.311976	9.7280893	0.150972	276.042	2.048	-0.949	0.734	0.046	17.73	32.769545	111.639763	1	24	32.769551	111.639794	0.765	275.46	1	0.769	0.033	-0.019	0	0	6.94E+218	0	12
20230809_1417290093	0	403787	-1.3118	-0.35656	-0.34395	0.311976	9.7280893	0.150972	276.042	2.048	-0.949	0.734	0.046	17.73	32.769545	111.639763	1	24	32.769551	111.639794	0.765	275.46	1	0.769	0.033	-0.019	0	0	6.94E+218	0	12
20230809_1417290106	0	403788	-1.3356	-0.35453	-0.33876	0.311954	9.7280092	0.212559	276.042	2.048	-0.949	0.734	0.046	17.73	32.769545	111.639763	1	24	32.769551	111.639794	0.765	275.46	1	0.769	0.033	-0.019	0	0	6.94E+218	0	12
20230809_1417290113	0	403789	-1.35633	-0.35243	-0.33154	0.246799	9.7280273	0.151155	276.042	2.048	-0.949	0.734	0.04	17.73	32.769545	111.639763	1	24	32.769551	111.639794	0.765	275.46	1	0.769	0.033	-0.019	0	0	6.94E+218	0	12
20230809_1417290127	0	403790	-1.37951	-0.3499	-0.32918	0.311974	9.7280893	0.150972	276.06	2.031	-1.015	0.731	0.04	17.73	32.769545	111.639763	1	24	32.769551	111.639794	0.765	275.46	1	0.769	0.033	-0.019	0	0	6.94E+218	0	12
20230809_1417290134	0	403791	-1.39738	-0.34682	-0.32184	0.311929	9.7867012	0.151118	276.06	2.031	-1.015	0.731	0.04	17.73	32.769545	111.639763	1	24	32.769551	111.639794	0.765	275.46	1	0.769	0.033	-0.019	0	0	6.94E+218	0	12
20230809_1417290146	0	403792	-1.41636	-0.34286	-0.31806	0.246799	9.7280273	0.151155	276.06	2.031	-1.015	0.731	0.04	17.73	32.769545	111.639763	1	24	32.769551	111.639794	0.765	275.46	1	0.769	0.033	-0.019	0	0	6.94E+218	0	12
20230809_1417290154	0	403793	-1.43055	-0.33978	-0.30706	0.311974	9.7280893	0.150972	276.06	2.031	-1.015	0.731	0.04	17.73	32.769545	111.639763	1	24	32.769551	111.639794	0.765	275.46	1	0.769	0.033	-0.019	0	0	6.94E+218	0	12
20230809_1417290164	0	403794	-1.43891	-0.33576	-0.30156	0.246779	9.7279463	0.212742	276.06	2.031	-1.015	0.731	0.04	17.73	32.769545	111.639763	1	24	32.769551	111.639794	0.765	275.46	1	0.769	0.033	-0.019	0	0	6.94E+218	0	12
20230809_1417290174	0	403795	-1.45198	-0.33293	-0.28992	0.311974	9.7280893	0.150972	276.078	2.016	-1.086	0.728	0.04	17.73	32.769545	111.639762	1	24	32.769551	111.639794	0.765	275.46	1	0.769	0.033	-0.019	0	0	6.94E+218	0	12
20230809_1417290190	0	403796	-1.45772	-0.32893	-0.28725	0.311974	9.7280893	0.150972	276.078	2.016	-1.086	0.728	0.04	17.73	32.769545	111.639762	1	24	32.769551	111.639794	0.765	275.46	1	0.769	0.033	-0.019	0	0	6.94E+218	0	12
20230809_1417290192	0	403797	-1.4639	-0.32539	-0.27738	0.246779	9.7279463	0.212742	276.078	2.016	-1.086	0.728	0.04	17.73	32.769545	111.639762	1	24	32.769551	111.639794	0.765	275.46	1	0.769	0.033	-0.019	0	0	6.94E+218	0	12
20230809_1417290207	0	403798	-1.46787	-0.32139	-0.26965	0.311974	9.7280893	0.150972	276.078	2.016	-1.086	0.728	0.04	17.73	32.769545	111.639762	1	24	32.769551	111.639794	0.765	275.46	1	0.769	0.033	-0.019	0	0	6.94E+218	0	12
20230809_1417290217	0	403799	-1.46477	-0.31492	-0.26214	0.246825	9.6693344	0.212596	276.078	2.016	-1.086	0.728	0.04	17.73	32.769545	111.639762	1	24	32.769551	111.639794	0.765	275.46	1	0.769	0.033	-0.019	0	0	6.94E+218	0	12
20230809_1417290227	0	403800	-1.46815	-0.31024	-0.25747	0.311974	9.7280893	0.150972	276.094	2.003	-1.158	0.726	0.04	17.73	32.769545	111.639762	1	24	32.769551	111.639794	0.765	275.46	1	0.769	0.033	-0.019	0	0	6.94E+218	0	12
20230809_1417290234	0	403801	-1.46691	-0.30475	-0.24851	0.246779	9.7279463	0.212742	276.094	2.003	-1.158	0.726	0.04	17.73	32.769545	111.639762	1	24	32.769551	111.639794	0.765	275.46	1	0.769	0.033	-0.019	0	0	6.94E+218	0	12
20230809_1417290246	0	403802	-1.46311	-0.29822	-0.24229	0.311954	9.7280092	0.212559	276.094	2.003	-1.158	0.726	0.04	17.73	32.769545	111.639762	1	24	32.769551	111.639794	0.765	275.46	1	0.769	0.033	-0.019	0	0	6.94E+218	0	12
20230809_1417290255	0	403803	-1.46031	-0.2936	-0.23025	0.246799	9.7280273	0.151155	276.094	2.003	-1.158	0.726	0.04	17.73	32.769545	111.639762	1	24	32.769551	111.639794	0.765	275.46	1	0.769	0.033	-0.019	0	0	6.94E+218	0	12
20230809_1417290263	0	403804	-1.45452	-0.28913	-0.22814	0.311954	9.7280092	0.212559	276.094	2.003	-1.158	0.726	0.04	17.73	32.769545	111.639762	1	24	32.769551	111.639794	0.765	275.46	1	0.769	0.033	-0.019	0	0	6.94E+218	0	12
20230809_1417290273	0	403805	-1.44509	-0.28285	-0.21319	0.246779	9.7279463	0.212742	276.109	1.991	-1.231	0.722	0.031	17.73	32.769545	111.639762	1	24	32.769551	111.639794	0.765	275.46	1	0.769	0.033	-0.019	0	0	6.94E+218	0	12
20230809_1417290284	0	403806	-1.43049	-0.27765	-0.21124	0.311954	9.7280092	0.212559	276.109	1.991	-1.231	0.722	0.031	17.73	32.769545	111.639762	1	24	32.769551	111.639794	0.765	275.46	1	0.769	0.033	-0.019	0	0	6.94E+218	0	12
20230809_1417290292	0	403807	-1.42192	-0.27378	-0.19984	0.246844	9.6694155	0.15101	276.109	1.991	-1.231	0.722	0.031	17.73	32.769545	111.639762	1	24	32.769551	111.639794	0.765	275.46	1	0.769	0.033	-0.019	0	0	6.94E+218	0	12
20230809_1417290306	0	403808	-1.40513	-0.26897	-0.19909	0.311954	9.7280092	0.212559	276.109	1.991	-1.231	0.722	0.031	17.73	32.769545	111.639762	1	24	32.769551	111.639794	0.765	275.46	1	0.769	0.033	-0.019	0	0	6.94E+218	0	12
20230809_1417290312	0	403809	-1.3863	-0.26552	-0.18997	0.246779	9.7279463	0.212742	276.109	1.991	-1.231	0.722	0.031	17.73	32.769545	111.639762	1	24	32.769551	111.639794	0.765	275.46	1	0.769	0.033	-0.019	0	0	6.94E+218	0	12
20230809_1417290324	0	403810	-1.36637	-0.25994	-0.18701	0.311954	9.7280092	0.212559	276.123	1.982	-1.3	0.72	0.031	17.73	32.769545	111.639761	1	24	32.769551	111.639794	0.765	275.46	1	0.769	0.033	-0.019	0	0	6.94E+218	0	12
20230809_1417290334	0	403811	-1.34984	-0.25393	-0.18444	0.246779	9.7279463	0.212742	276.123	1.982	-1.3	0.72	0.031	17.73	32.769545	111.639761	1	24	32.769551	111.639794	0.765	275.46	1	0.769	0.033	-0.019	0	0	6.94E+218	0	12
20230809_1417290344	0	403812	-1.34236	-0.2486	-0.17752	0.311954	9.7280092	0.212559	276.123	1.982	-1.3	0.72	0.031	17.73	32.769545	111.639761	1	24	32.769551	111.639794	0.765	275.46	1	0.769	0.033	-0.019	0	0	6.94E+218	0	12
20230809_1417290353	0	403813	-1.32869	-0.24135	-0.17421	0.246779	9.7279463	0.212742	276.123	1.982	-1.3	0.72	0.031	17.73	32.769545	111.639761	1	24	32.769551	111.639794	0.765	275.46	1	0.769	0.033	-0.019	0	0	6.94E+218	0	12
20230809_1417290363	0	403814	-1.32573	-0.2357	-0.16739	0.246779	9.7279463	0.212742	276.123	1.982	-1.3	0.72	0.031	17.73	32.769545	111.639761	1	24	32.769551	111.639794	0.765	275.46	1	0.769	0.033	-0.019	0	0	6.94E+218	0	0
20230809_1417290375	0	403815	-1.32136	-0.22963	-0.16538	0.311934	9.7279282	0.274145	276.135	1.973	-1.367	0.717	0.031	17.73	32.769545	111.639761	1	24	32.769551	111.639794	0.765	275.46	1	0.769	0.033	-0.019	0	0	6.94E+218	0	0
20230809_1417290382	0	403816	-1.31528	-0.22379	-0.16073	0.246734	9.7865582	0.212887	276.135	1.973	-1.367	0.717	0.031	17.73	32.769545	111.639761	1	24	32.769551	111.639794	0.765	275.46	1	0.769	0.033	-0.019	0	0	6.94E+218	0	0
20230809_1417290393	0	403817	-1.30982	-0.21815	-0.15867	0.311954	9.7280092	0.212559	276.135	1.973	-1.367	0.717	0.031	17.73	32.769545	111.639761	1	24	32.769551	111.639794	0.765	275.46	1	0.769	0.033	-0.019	0	0	6.94E+218	0	0
20230809_1417290402	0	403818	-1.30626	-0.21137	-0.15921	0.246779	9.7279463	0.212742	276.135	1.973	-1.367	0.717	0.031	17.73	32.769545	111.639761	1	24	32.769551	111.639794	0.765	275.46	1	0.769	0.033	-0.019	0	0	6.94E+218	0	0
20230809_1417290414	0	403819	-1.30771	-0.20485	-0.15891	0.311954	9.7280092	0.212559	276.135	1.973	-1.367	0.717	0.031	17.73	32.769545	111.639761	1	24	32.769551	111.639794	0.765	275.46	1	0.769	0.033	-0.019	0	0	6.94E+218	0	0
20230809_1417290423	0	403820	-1.3099	-0.19954	-0.15698	0.246759	9.7278652	0.274328	276.146	1.965	-1.432	0.713	0.031	17.73	32.769545	111.639761	1	24	32.769551	111.639794	0.765	275.46	1	0.769	0.033	-0.019	0	0	6.94E+218	0	0
20230809_1417290448	0	403821	-1.31883	-0.19391	-0.15693	0.311909	9.7866211	0.212704	276.146	1.965	-1.432	0.713	0.031	17.73	32.769545	111.639761	1	24	32.769551	111.639794	0.765	275.46	1	0.769	0.033	-0.019	0	0	6.94E+218	0	0
20230809_1417290451	0	403822	-1.3317	-0.18841	-0.15974	0.246779	9.7279463	0.212742	276.146	1.965	-1.432	0.713	0.031	17.73	32.769545	111.639761	1	24	32.769551	111.639794	0.765	275.46	1	0.769	0.033	-0.019	0	0	6.94E+218	0	0
20230809_1417290458	0	403823	-1.35068	-0.18437	-0.16035	0.246759	9.7278652	0.274328	276.146	1.965	-1.432	0.713	0.021	17.73	32.769545	111.639761	1	24	32.769551	111.639794	0.765	275.46	1	0.769	0.033	-0.019	0	0	6.94E+218	0	0
20230809_1417290464	0	403824	-1.36172	-0.17943	-0.16607	0.311909	9.7866211	0.212704	276.146	1.965	-1.432	0.713	0.021	17.73	32.769545	111.639761	1	24	32.769551	111.639794	0.765	275.46	1	0.769	0.033	-0.019	0	0	6.94E+218	0	0
20230809_1417290473	0	403825	-1.37461	-0.17568	-0.16953	0.246759	9.7278652	0.274328	276.156	1.957	-1.499	0.71	0.021	17.73	32.769545	111.63976	1	24	32.769551	111.639794	0.765	275.46	1	0.769	0.033	-0.019	0	0	6.94E+218	0	0
20230809_1417290483	0	403826	-1.38971	-0.1713	-0.17366	0.311954	9.7280092	0.212559	276.156	1.957	-1.499	0.71	0.021	17.73	32.769545	111.63976	1	24	32.769551	111.639794	0.765	275.46	1	0.769	0.033	-0.019	0	0	6.94E+218	0	0
20230809_1417290496	0	403827	-1.39938	-0.16736	-0.17647	0.246714	9.786478	0.274474	276.156	1.957	-1.499	0.71	0.021	17.73	32.769545	111.63976	1	24	32.769552	111.639778	0.705	275.46	1	0.769	0.033	-0.019	0	0	6.94E+218	0	0
20230809_1417290506	0	403828	-1.41565	-0.16303	-0.17732	0.311954	9.7280092	0.212559	276.156	1.957	-1.499	0.71	0.021	17.73	32.769545	111.63976	1	24	32.769552	111.639778	0.705	275.46	1	0.769	0.033	-0.019	0	0	6.94E+218	0	0
20230809_1417290512	0	403829	-1.42822	-0.15971	-0.18283	0.246759	9.7278652	0.274328	276.156	1.957	-1.499	0.71	0.021	17.73	32.769545	111.63976	1	24	32.769552	111.639778	0.705	275.46	1	0.769	0.033	-0.019	0	0	6.94E+218	0	0
20230809_1417290526	0	403830	-1.45062	-0.15647	-0.18733	0.311909	9.7866211	0.212704	276.165	1.948	-1.57	0.705	0.021	17.73	32.769546	111.63976	1	24	32.769552	111.639778	0.705	275.46	1	0.769	0.033	-0.019	0	0	6.94E+218	0	0
20230809_1417290533	0	403831	-1.4691	-0.153	-0.1959	0.311934	9.7279282	0.274145	276.165	1.948	-1.57	0.705	0.021	17.73	32.769546	111.63976	1	24	32.769552	111.639778	0.705	275.46	1	0.769	0.033	-0.019	0	0	6.94E+218	0	0
20230809_1417290551	0	403832	-1.48813	-0.14918	-0.20177	0.246714	9.786478	0.274474	276.165	1.948	-1.57	0.705	0.021	17.63	32.769546	111.63976	1	24	32.769552	111.639778	0.705	275.46	1	0.718	0.006	0.045	0	0	6.94E+218	0	0
20230809_1417290564	0	403833	-1.50723	-0.14569	-0.21074	0.311954	9.7280092	0.212559	276.165	1.948	-1.57	0.705	0.021	17.63	32.769546	111.63976	1	24	32.769552	111.639778	0.705	275.46	1	0.718	0.006	0.045	0	0	6.94E+218	0	0
20230809_1417290567	0	403834	-1.52032	-0.14156	-0.21817	0.246714	9.786478	0.274474	276.165	1.948	-1.57	0.705	0.021	17.63	32.769546	111.63976	1	24	32.769552	111.639778	0.705	275.46	1	0.718	0.006	0.045	0	0	6.94E+218	0	0
20230809_1417290573	0	403835	-1.53247	-0.13588	-0.22647	0.311934	9.7279282	0.274145	276.173	1.938	-1.644	0.714	0.021	17.63	32.769546	111.63976	1	24	32.769552	111.639778	0.705	275.46	1	0.718	0.006	0.045	0	0	6.94E+218	0	0
20230809_1417290584	0	403836	-1.53985	-0.13142	-0.23264	0.311889	9.78654	0.274291	276.173	1.938	-1.644	0.714	0.021	17.63	32.769546	111.63976	1	24	32.769552	111.639778	0.705	275.46	1	0.718	0.006	0.045	0	0	6.94E+218	0	0
20230809_1417290597	0	403837	-1.54713	-0.12547	-0.24126	0.246759	9.7278652	0.274328	276.173	1.938	-1.644	0.714	0.021	17.63	32.769546	111.63976	1	24	32.769552	111.639778	0.705	275.46	1	0.718	0.006	0.045	0	0	6.94E+218	0	0
20230809_1417290603	0	403838	-1.55468	-0.12008	-0.25225	0.311889	9.78654	0.274291	276.173	1.938	-1.644	0.714	0.021	17.63	32.769546	111.63976	1	24	32.769552	111.639778	0.705	275.46	1	0.718	0.006	0.045	0	0	6.94E+218	0	0
20230809_1417290615	0	403839	-1.55753	-0.11609	-0.26283	0.311934	9.7279282	0.274145	276.173	1.938	-1.644	0.714	0.035	17.63	32.769546	111.63976	1	24	32.769552	111.639778	0.705	275.46	1	0.718	0.006	0.045	0	0	6.94E+218	0	0
20230809_1417290624	0	403840	-1.55928	-0.1113	-0.27268	0.246714	9.786478	0.274474	276.179	1.925	-1.722	0.712	0.035	17.63	32.769546	111.639759	1	24	32.769552	111.639778	0.705	275.46	1	0.718	0.006	0.045	0	0	6.94E+218	0	0
20230809_1417290634	0	403841	-1.5592	-0.10526	-0.28238	0.311889	9.78654	0.274291	276.179	1.925	-1.722	0.712	0.035	17.63	32.769546	111.639759	1	24	32.769552	111.639778	0.705	275.46	1	0.718	0.006	0.045	0	0	6.94E+218	0	0
20230809_1417290647	0	403842	-1.56001	-0.09978	-0.29166	0.311934	9.7279282	0.274145	276.179	1.925	-1.722	0.712	0.035	17.63	32.769546	111.639759	1	24	32.769552	111.639778	0.705	275.46	1	0.718	0.006	0.045	0	0	6.94E+218	0	0
20230809_1417290654	0	403843	-1.55961	-0.09527	-0.30587	0.311869	9.786459	0.335877	276.179	1.925	-1.722	0.712	0.035	17.63	32.769546	111.639759	1	24	32.769552	111.639778	0.705	275.46	1	0.718	0.006	0.045	0	0	6.94E+218	0	0
20230809_1417290664	0	403844	-1.55845	-0.08971	-0.31606	0.246714	9.786478	0.274474	276.179	1.925	-1.722	0.712	0.035	17.63	32.769546	111.639759	1	24	32.769552	111.639778	0.705	275.46	1	0.718	0.006	0.045	0	0	6.94E+218	0	0
20230809_1417290674	0	403845	-1.56158	-0.08505	-0.3293	0.311934	9.7279282	0.274145	276.185	1.91	-1.8	0.71	0.035	17.63	32.769546	111.639759	1	24	32.769552	111.639778	0.705	275.46	1	0.718	0.006	0.045	0	0	6.94E+218	0	0
20230809_1417290683	0	403846	-1.56248	-0.07945	-0.34181	0.311889	9.78654	0.274291	276.185	1.91	-1.8	0.71	0.035	17.63	32.769546	111.639759	1	24	32.769552	111.639778	0.705	275.46	1	0.718	0.006	0.045	0	0	6.94E+218	0	0
20230809_1417290693	0	403847	-1.56413	-0.07381	-0.35517	0.311869	9.786459	0.335877	276.185	1.91	-1.8	0.71	0.035	17.63	32.769546	111.639759	1	24	32.769552	111.639778	0.705	275.46	1	0.718	0.006	0.045	0	0	6.94E+218	0	0
20230809_1417290705	0	403848	-1.56082	-0.06713	-0.36893	0.246714	9.786478	0.274474	276.185	1.91	-1.8	0.71	0.035	17.63	32.769546	111.639759	1	24	32.769552	111.639778	0.705	275.46	1	0.718	0.006	0.045	0	0	6.94E+218	0	0
20230809_1417290713	0	403849	-1.56011	-0.06083	-0.36039	0.311889	9.78654	0.274291	276.185	1.91	-1.8	0.71	0.035	17.63	32.769546	111.639759	1	24	32.769552	111.639778	0.705	275.46	1	0.718	0.006	0.045	0	0	6.94E+218	0	0
20230809_1417290726	0	403850	-1.55941	-0.05682	-0.39046	0.311869	9.786459	0.335877	276.189	1.891	-1.878	0.709	0.035	17.63	32.769546	111.639759	1	24	32.769552	111.639778	0.705	275.46	1	0.718	0.006	0.045	0	0	6.94E+218	0	0
20230809_1417290733	0	403851	-1.56067	-0.05848	-0.46756	0.311889	9.78654	0.274291	276.189	1.891	-1.878	0.709	0.035	17.63	32.769546	111.639759	1	24	32.769552	111.639778	0.705	275.46	1	0.718	0.006	0.045	0	0	6.94E+218	0	0
20230809_1417290746	0	403852	-1.58286	-0.06019	-0.46128	0.311915	9.7278471	0.335732	276.189	1.891	-1.878	0.709	0.035	17.63	32.769546	111.639759	1	24	32.769552	111.639778	0.705	275.46	1	0.718	0.006	0.045	0	0	6.94E+218	0	0
20230809_1417290755	0	403853	-1.55865	-0.05242	-0.46744	0.311889	9.78654	0.274291	276.189	1.891	-1.878	0.709	0.035	17.63	32.769546	111.639759	1	24	32.769552	111.639778	0.705	275.46	1	0.718	0.006	0.045	0	0	6.94E+218	0	0
20230809_1417290767	0	403854	-1.549	-0.04548	-0.45792	0.311889	9.78654	0.274291	276.189	1.891	-1.878	0.709	0.035	17.63	32.769546	111.639759	1	24	32.769552	111.639778	0.705	275.46	1	0.718	0.006	0.045	0	0	6.94E+218	0	0
20230809_1417290773	0	403855	-1.5442	-0.04362	-0.47208	0.311915	9.7278471	0.335732	276.192	1.868	-1.955	0.709	0.035	17.63	32.769546	111.639758	1	24	32.769552	111.639778	0.705	275.46	1	0.718	0.006	0.045	0	0	6.94E+218	0	0
20230809_1417290785	0	403856	-1.54846	-0.04316	-0.47286	0.246714	9.786478	0.274474	276.192	1.868	-1.955	0.709	0.035	17.63	32.769546	111.639758	1	24	32.769552	111.639778	0.705	275.46	1	0.718	0.006	0.045	0	0	6.94E+218	0	0
20230809_1417290794	0	403857	-1.53375	-0.03924	-0.48508	0.311869	9.786459	0.335877	276.192	1.868	-1.955	0.709	0.014	17.63	32.769546	111.639758	1	24	32.769552	111.639778	0.705	275.46	1	0.718	0.006	0.045	0	0	6.94E+218	0	0
20230809_1417290805	0	403858	-1.51879	-0.03771	-0.52903	0.311889	9.78654	0.274291	276.192	1.868	-1.955	0.709	0.014	17.63	32.769546	111.639758	1	24	32.769552	111.639778	0.705	275.46	1	0.718	0.006	0.045	0	0	6.94E+218	0	0
20230809_1417290817	0	403859	-1.52605	-0.03712	-0.54683	0.311915	9.7278471	0.335732	276.192	1.868	-1.955	0.709	0.014	17.63	32.769546	111.639758	1	24	32.769552	111.639778	0.705	275.46	1	0.718	0.006	0.045	0	0	6.94E+218	0	0
20230809_1417290829	0	403860	-1.51274	-0.04032	-0.57081	0.311889	9.78654	0.274291	276.195	1.842	-2.032	0.708	0.014	17.63	32.769546	111.639758	1	24	32.769552	111.639778	0.705	275.46	1	0.718	0.006	0.045	0	0	6.94E+218	0	0
20230809_1417290833	0	403861	-1.49092	-0.03563	-0.57534	0.311869	9.786459	0.335877	276.195	1.842	-2.032	0.708	0.014	17.63	32.769546	111.639758	1	24	32.769552	111.639778	0.705	275.46	1	0.718	0.006	0.045	0	0	6.94E+218	0	0
20230809_1417290844	0	403862	-1.47027	-0.03756	-0.59755	0.311934	9.7279282	0.274145	276.195	1.842	-2.032	0.708	0.014	17.63	32.769546	111.639758	1	24	32.769552	111.639778	0.705	275.46	1	0.718	0.006	0.045	0	0	6.94E+218	0	0
20230809_1417290854	0	403863	-1.45313	-0.03532	-0.57904	0.246694	9.786397	0.33606	276.195	1.842	-2.032	0.708	0.014	17.63	32.769546	111.639758	1	24	32.769552	111.639778	0.705	275.46	1	0.718	0.006	0.045	0	0	6.94E+218	0	0
20230809_1417290863	0	403864	-1.41903	-0.03334	-0.58021	0.311915	9.7278471	0.335732	276.195	1.842	-2.032	0.708	0.014	17.63	32.769546	111.639758	1	24	32.769552	111.639778	0.705	275.46	1	0.718	0.006	0.045	0	0	6.94E+218	0	0
20230809_1417290873	0	403865	-1.39634	-0.03205	-0.59041	0.311889	9.78654	0.274291	276.198	1.813	-2.104	0.707	0.014	17.63	32.769546	111.639757	1	24	32.769552	111.639778	0.705	275.46	1	0.718	0.006	0.045	0	0	6.94E+218	0	0
20230809_1417290886	0	403866	-1.37214	-0.0344	-0.61678	0.311869	9.786459	0.335877	276.198	1.813	-2.104	0.707	0.014	17.63	32.769546	111.639757	1	24	32.769552	111.639778	0.705	275.46	1	0.718	0.006	0.045	0	0	6.94E+218	0	0
20230809_1417290893	0	403867	-1.35241	-0.03816	-0.63152	0.311915	9.7278471	0.335732	276.198	1.813	-2.104	0.707	0.014	17.63	32.769546	111.639757	1	24	32.769552	111.639778	0.705	275.46	1	0.718	0.006	0.045	0	0	6.94E+218	0	0
20230809_1417290905	0	403868	-1.31802	-0.03855	-0.65119	0.311889	9.78654	0.274291	276.198	1.813	-2.104	0.707	0.014	17.63	32.769546	111.639757	1	24	32.769552	111.639778	0.705	275.46	1	0.718	0.006	0.045	0	0	6.94E+218	0	0
20230809_1417290913	0	403869	-1.28484	-0.03949	-0.66768	0.246694	9.786397	0.33606	276.198	1.813	-2.104	0.707	0.014	17.63	32.769546	111.639757	1	24	32.769552	111.639778	0.705	275.46	1	0.718	0.006	0.045	0	0	6.94E+218	0	0
20230809_1417290925	0	403870	-1.26305	-0.04629	-0.66992	0.311915	9.7278471	0.335732	276.201	1.78	-2.17	0.707	0.014	17.63	32.769546	111.639757	1	24	32.769552	111.639778	0.705	275.46	1	0.718	0.006	0.045	0	0	6.94E+218	0	0
20230809_1417290932	0	403871	-1.22186	-0.04725	-0.67039	0.311889	9.78654	0.274291	276.201	1.78	-2.17	0.707	0.014	17.63	32.769546	111.639757	1	24	32.769552	111.639778	0.705	275.46	1	0.718	0.006	0.045	0	0	6.94E+218	0	0
20230809_1417290945	0	403872	-1.18774	-0.05048	-0.6756	0.311915	9.7278471	0.335732	276.201	1.78	-2.17	0.707	0.017	17.63	32.769546	111.639757	1	24	32.769552	111.639778	0.705	275.46	1	0.718	0.006	0.045	0	0	6.94E+218	0	0
20230809_1417290954	0	403873	-1.15895	-0.05755	-0.68361	0.311869	9.786459	0.335877	276.201	1.78	-2.17	0.707	0.017	17.63	32.769546	111.639757	1	24	32.769552	111.639778	0.705	275.46	1	0.718	0.006	0.045	0	0	6.94E+218	0	0
20230809_1417290966	0	403874	-1.12816	-0.06385	-0.7037	0.311889	9.78654	0.274291	276.201	1.78	-2.17	0.707	0.017	17.63	32.769546	111.639757	1	24	32.769552	111.639778	0.705	275.46	1	0.718	0.006	0.045	0	0	6.94E+218	0	0
20230809_1417290974	0	403875	-1.10281	-0.0704	-0.71776	0.246739	9.7277851	0.335915	276.206	1.746	-2.228	0.707	0.017	17.63	32.769546	111.639757	1	24	32.769552	111.639778	0.705	275.46	1	0.718	0.006	0.045	0	0	6.94E+218	0	0
20230809_1417290984	0	403876	-1.07766	-0.07971	-0.74179	0.311869	9.786459	0.335877	276.206	1.746	-2.228	0.707	0.017	17.63	32.769546	111.639757	1	24	32.769552	111.639778	0.705	275.46	1	0.718	0.006	0.045	0	0	6.94E+218	0	0
20230809_1417290994	0	403877	-1.05625	-0.08482	-0.74914	0.311934	9.7279282	0.274145	276.206	1.746	-2.228	0.707	0.017	17.63	32.769546	111.639757	1	24	32.769552	111.639778	0.705	275.46	1	0.718	0.006	0.045	0	0	6.94E+218	0	0
20230809_1417300005	0	403878	-1.03748	-0.09276	-0.76437	0.311869	9.786459	0.335877	276.206	1.746	-2.228	0.707	0.017	17.63	32.769546	111.639757	1	24	32.769552	111.639778	0.705	275.46	1	0.718	0.006	0.045	0	0	6.94E+218	0	0
20230809_1417300015	0	403879	-1.01455	-0.09751	-0.7618	0.311915	9.7278471	0.335732	276.206	1.746	-2.228	0.707	0.017	17.63	32.769546	111.639757	1	24	32.769552	111.639778	0.705	275.46	1	0.718	0.006	0.045	0	0	6.94E+218	0	0
20230809_1417300023	0	403880	-0.99791	-0.10567	-0.77039	0.311869	9.786459	0.335877	276.212	1.708	-2.279	0.707	0.017	17.63	32.769546	111.639756	1	24	32.769552	111.639778	0.705	275.46	1	0.718	0.006	0.045	0	0	6.94E+218	0	0
20230809_1417300037	0	403881	-0.98071	-0.11413	-0.77899	0.246739	9.7277851	0.335915	276.212	1.708	-2.279	0.707	0.017	17.63	32.769546	111.639756	1	24	32.769552	111.639778	0.705	275.46	1	0.718	0.006	0.045	0	0	6.94E+218	0	0
20230809_1417300048	0	403882	-0.96113	-0.12258	-0.79655	0.311889	9.78654	0.274291	276.212	1.708	-2.279	0.707	0.017	17.63	32.769546	111.639756	1	24	32.769552	111.639778	0.705	275.46	1	0.718	0.006	0.045	0	0	6.94E+218	0	0
20230809_1417300056	0	403883	-0.94495	-0.13218	-0.80893	0.311915	9.7278471	0.335732	276.212	1.708	-2.279	0.707	0.017	17.63	32.769546	111.639756	1	24	32.769552	111.639778	0.705	275.46	1	0.718	0.006	0.045	0	0	6.94E+218	0	0
20230809_1417300062	0	403884	-0.9223	-0.14154	-0.82686	0.311869	9.786459	0.335877	276.212	1.708	-2.279	0.707	0.017	17.63	32.769546	111.639756	1	24	32.769552	111.639778	0.705	275.46	1	0.718	0.006	0.045	0	0	6.94E+218	0	0
20230809_1417300073	0	403885	-0.90832	-0.14949	-0.83756	0.246739	9.7277851	0.335915	276.22	1.668	-2.326	0.707	0.017	17.63	32.769546	111.639756	1	24	32.769552	111.639778	0.705	275.46	1	0.718	0.006	0.045	0	0	6.94E+218	0	0
20230809_1417300083	0	403886	-0.8907	-0.15871	-0.8437	0.311915	9.7278471	0.335732	276.22	1.668	-2.326	0.707	0.017	17.63	32.769546	111.639756	1	24	32.769552	111.639778	0.705	275.46	1	0.718	0.006	0.045	0	0	6.94E+218	0	0
20230809_1417300093	0	403887	-0.87579	-0.1684	-0.8492	0.311869	9.786459	0.335877	276.22	1.668	-2.326	0.707	0.017	17.63	32.769546	111.639756	1	24	32.769552	111.639778	0.705	275.46	1	0.718	0.006	0.045	0	0	6.94E+218	0	0
20230809_1417300106	0	403888	-0.86059	-0.1781	-0.85504	0.246742	9.7277851	0.335915	276.22	1.668	-2.326	0.707	0.012	17.63	32.769546	111.639756	1	24	32.769552	111.639778	0.705	275.46	1	0.718	0.006	0.045	0	0	6.94E+218	0	0
20230809_1417300113	0	403889	-0.8392	-0.18737	-0.86193	0.311917	9.7278471	0.335732	276.22	1.668	-2.326	0.707	0.012	17.63	32.769546	111.639756	1	24	32.769552	111.639778	0.705	275.46	1	0.718	0.006	0.045	0	0	6.94E+218	0	0
20230809_1417300126	0	403890	-0.81787	-0.19977	-0.87339	0.311891	9.78654	0.274291	276.231	1.625	-2.369	0.708	0.012	17.63	32.769546	111.639756	1	24	32.769552	111.639778	0.705	275.46	1	0.718	0.006	0.045	0	0	6.94E+218	0	0
20230809_1417300133	0	403891	-0.80032	-0.21272	-0.88403	0.246742	9.7277851	0.335915	276.231	1.625	-2.369	0.708	0.012	17.63	32.769546	111.639756	1	24	32.769552	111.639778	0.705	275.46	1	0.718	0.006	0.045	0	0	6.94E+218	0	0
20230809_1417300145	0	403892	-0.78625	-0.22526	-0.89758	0.311917	9.7278471	0.335732	276.231	1.625	-2.369	0.708	0.012	17.63	32.769546	111.639756	1	24	32.769552	111.639778	0.705	275.46	1	0.718	0.006	0.045	0	0	6.94E+218	0	0
20230809_1417300153	0	403893	-0.77333	-0.23877	-0.89948	0.246696	9.786397	0.33606	276.231	1.625	-2.369	0.708	0.012	17.63	32.769546	111.639756	1	24	32.769552	111.639778	0.705	275.46	1	0.718	0.006	0.045	0	0	6.94E+218	0	0
20230809_1417300164	0	403894	-0.76066	-0.25316	-0.90304	0.311917	9.7278471	0.335732	276.231	1.625	-2.369	0.708	0.012	17.63	32.769546	111.639756	1	24	32.769552	111.639778	0.705	275.46	1	0.718	0.006	0.045	0	0	6.94E+218	0	0
20230809_1417300173	0	403895	-0.74748	-0.26694	-0.90727	0.311917	9.7278471	0.335732	276.245	1.58	-2.407	0.709	0.012	17.63	32.769546	111.639755	1	24	32.769552	111.639778	0.705	275.46	1	0.718	0.006	0.045	0	0	6.94E+218	0	0
20230809_1417300188	0	403896	-0.73405	-0.28243	-0.90887	0.246742	9.7277851	0.335915	276.245	1.58	-2.407	0.709	0.012	17.63	32.769546	111.639755	1	24	32.769552	111.639778	0.705	275.46	1	0.718	0.006	0.045	0	0	6.94E+218	0	0
20230809_1417300193	0	403897	-0.72322	-0.2991	-0.91643	0.311897	9.727766	0.397318	276.245	1.58	-2.407	0.709	0.012	17.63	32.769546	111.639755	1	24	32.769552	111.639778	0.705	275.46	1	0.718	0.006	0.045	0	0	6.94E+218	0	0
20230809_1417300205	0	403898	-0.71754	-0.31591	-0.92282	0.246696	9.786397	0.33606	276.245	1.58	-2.407	0.709	0.012	17.63	32.769546	111.639755	1	24	32.769552	111.639778	0.705	275.46	1	0.718	0.006	0.045	0	0	6.94E+218	0	0
20230809_1417300215	0	403899	-0.71044	-0.33147	-0.93119	0.246742	9.7277851	0.335915	276.245	1.58	-2.407	0.709	0.012	17.63	32.769546	111.639755	1	24	32.769552	111.639778	0.705	275.46	1	0.718	0.006	0.045	0	0	6.94E+218	0	0
20230809_1417300223	0	403900	-0.70162	-0.34674	-0.93269	0.311917	9.7278471	0.335732	276.263	1.535	-2.443	0.709	0.012	17.63	32.769546	111.639755	1	24	32.769552	111.639778	0.705	275.46	1	0.718	0.006	0.045	0	0	6.94E+218	0	0
20230809_1417300233	0	403901	-0.69004	-0.36026	-0.93518	0.246742	9.7277851	0.335915	276.263	1.535	-2.443	0.709	0.012	17.63	32.769546	111.639755	1	24	32.769552	111.639778	0.705	275.46	1	0.718	0.006	0.045	0	0	6.94E+218	0	0
20230809_1417300244	0	403902	-0.67405	-0.37322	-0.93668	0.246722	9.727704	0.397501	276.263	1.535	-2.443	0.709	0.012	17.63	32.769546	111.639755	1	24	32.769552	111.639778	0.705	275.46	1	0.718	0.006	0.045	0	0	6.94E+218	0	0
20230809_1417300254	0	403903	-0.66279	-0.38736	-0.93527	0.311917	9.7278471	0.335732	276.263	1.535	-2.443	0.709	0.012	17.63	32.769546	111.639755	1	24	32.769552	111.639778	0.705	275.46	1	0.718	0.006	0.045	0	0	6.94E+218	0	0
20230809_1417300265	0	403904	-0.65193	-0.40187	-0.94321	0.246722	9.727704	0.397501	276.263	1.535	-2.443	0.709	0.006	17.63	32.769546	111.639755	1	24	32.769552	111.639778	0.705	275.46	1	0.718	0.006	0.045	0	0	6.94E+218	0	0
20230809_1417300277	0	403905	-0.63448	-0.41438	-0.94868	0.246742	9.7277851	0.335915	276.284	1.488	-2.475	0.709	0.006	17.63	32.769546	111.639754	1	24	32.769552	111.639778	0.705	275.46	1	0.718	0.006	0.045	0	0	6.94E+218	0	0
20230809_1417300283	0	403906	-0.60858	-0.42737	-0.95646	0.246722	9.727704	0.397501	276.284	1.488	-2.475	0.709	0.006	17.63	32.769546	111.639754	1	24	32.769552	111.639778	0.705	275.46	1	0.718	0.006	0.045	0	0	6.94E+218	0	0
20230809_1417300292	0	403907	-0.57432	-0.43884	-0.95544	0.311897	9.727766	0.397318	276.284	1.488	-2.475	0.709	0.006	17.63	32.769546	111.639754	1	24	32.769552	111.639778	0.705	275.46	1	0.718	0.006	0.045	0	0	6.94E+218	0	0
20230809_1417300302	0	403908	-0.54304	-0.44993	-0.95794	0.246742	9.7277851	0.335915	276.284	1.488	-2.475	0.709	0.006	17.63	32.769546	111.639754	1	24	32.769552	111.639778	0.705	275.46	1	0.718	0.006	0.045	0	0	6.94E+218	0	0
20230809_1417300312	0	403909	-0.50922	-0.46138	-0.95507	0.246722	9.727704	0.397501	276.284	1.488	-2.475	0.709	0.006	17.63	32.769546	111.639754	1	24	32.769552	111.639778	0.705	275.46	1	0.718	0.006	0.045	0	0	6.94E+218	0	0
20230809_1417300323	0	403910	-0.47231	-0.47265	-0.95183	0.246722	9.727704	0.397501	276.309	1.442	-2.502	0.71	0.006	17.63	32.769546	111.639754	1	24	32.769552	111.639778	0.705	275.46	1	0.718	0.006	0.045	0	0	6.94E+218	0	0
20230809_1417300333	0	403911	-0.43429	-0.48279	-0.95089	0.246722	9.727704	0.397501	276.309	1.442	-2.502	0.71	0.006	17.63	32.769546	111.639754	1	24	32.769552	111.639778	0.705	275.46	1	0.718	0.006	0.045	0	0	6.94E+218	0	0
20230809_1417300344	0	403912	-0.39434	-0.49487	-0.95143	0.246722	9.727704	0.397501	276.309	1.442	-2.502	0.71	0.006	17.63	32.769546	111.639754	1	24	32.769552	111.639778	0.705	275.46	1	0.718	0.006	0.045	0	0	6.94E+218	0	0
20230809_1417300354	0	403913	-0.35094	-0.5051	-0.95632	0.246702	9.727623	0.459088	276.309	1.442	-2.502	0.71	0.006	17.63	32.769546	111.639754	1	24	32.769552	111.639778	0.705	275.46	1	0.718	0.006	0.045	0	0	6.94E+218	0	0
20230809_1417300364	0	403914	-0.307	-0.51571	-0.9584	0.246722	9.727704	0.397501	276.309	1.442	-2.502	0.71	0.006	17.63	32.769546	111.639754	1	24	32.769552	111.639778	0.705	275.46	1	0.718	0.006	0.045	0	0	6.94E+218	0	0
20230809_1417300373	0	403915	-0.26439	-0.52503	-0.9576	0.246767	9.6690922	0.397356	276.336	1.395	-2.518	0.71	0.006	17.63	32.769546	111.639754	1	24	32.769552	111.639778	0.705	275.46	1	0.718	0.006	0.045	0	0	6.94E+218	0	0
20230809_1417300385	0	403916	-0.21865	-0.53399	-0.95766	0.246722	9.727704	0.397501	276.336	1.395	-2.518	0.71	0.006	17.63	32.769546	111.639754	1	24	32.769552	111.639778	0.705	275.46	1	0.718	0.006	0.045	0	0	6.94E+218	0	0
20230809_1417300394	0	403917	-0.17335	-0.54383	-0.95365	0.246702	9.727623	0.459088	276.336	1.395	-2.518	0.71	0.006	17.63	32.769546	111.639754	1	24	32.769552	111.639778	0.705	275.46	1	0.718	0.006	0.045	0	0	6.94E+218	0	0
20230809_1417300405	0	403918	-0.12742	-0.55125	-0.95232	0.246722	9.727704	0.397501	276.336	1.395	-2.518	0.71	0.006	17.63	32.769546	111.639754	1	24	32.769552	111.639778	0.705	275.46	1	0.718	0.006	0.045	0	0	6.94E+218	0	0
20230809_1417300414	0	403919	-0.08152	-0.55888	-0.95224	0.246702	9.727623	0.459088	276.336	1.395	-2.518	0.71	0.006	17.63	32.769546	111.639754	1	24	32.769552	111.639778	0.705	275.46	1	0.718	0.006	0.045	0	0	6.94E+218	0	0
20230809_1417300424	0	403920	-0.04551	-0.56678	-0.95458	0.246722	9.727704	0.397501	276.367	1.348	-2.524	0.71	0.006	17.63	32.769546	111.639753	1	24	32.769553	111.63976	0.64	275.46	1	0.718	0.006	0.045	0	0	6.94E+218	0	0
20230809_1417300446	0	403921	-0.01446	-0.57485	-0.95603	0.181527	9.727561	0.459271	276.367	1.348	-2.524	0.71	-0.003	17.63	32.769546	111.639753	1	24	32.769553	111.63976	0.64	275.46	1	0.718	0.006	0.045	0	0	6.94E+218	0	0
20230809_1417300447	0	403922	0.0161	-0.58241	-0.95788	0.246702	9.727623	0.459088	276.367	1.348	-2.524	0.71	-0.003	17.63	32.769546	111.639753	1	24	32.769553	111.63976	0.64	275.46	1	0.718	0.006	0.045	0	0	6.94E+218	0	0
20230809_1417300454	0	403923	0.04715	-0.58948	-0.95692	0.246722	9.727704	0.397501	276.367	1.348	-2.524	0.71	-0.003	17.63	32.769546	111.639753	1	24	32.769553	111.63976	0.64	275.46	1	0.718	0.006	0.045	0	0	6.94E+218	0	0
20230809_1417300463	0	403924	0.07227	-0.59742	-0.9543	0.246702	9.727623	0.459088	276.367	1.348	-2.524	0.71	-0.003	17.63	32.769546	111.639753	1	24	32.769553	111.63976	0.64	275.46	1	0.718	0.006	0.045	0	0	6.94E+218	0	0
20230809_1417300482	0	403925	0.09865	-0.60351	-0.95072	0.181527	9.727561	0.459271	276.399	1.302	-2.521	0.71	-0.003	17.63	32.769546	111.639753	1	24	32.769553	111.63976	0.64	275.46	1	0.718	0.006	0.045	0	0	6.94E+218	0	0
20230809_1417300488	0	403926	0.12196	-0.6083	-0.96014	0.246702	9.727623	0.459088	276.399	1.302	-2.521	0.71	-0.003	17.63	32.769546	111.639753	1	24	32.769553	111.63976	0.64	275.46	1	0.718	0.006	0.045	0	0	6.94E+218	0	0
20230809_1417300496	0	403927	0.1383	-0.61172	-0.97538	0.181527	9.727561	0.459271	276.399	1.302	-2.521	0.71	-0.003	17.63	32.769546	111.639753	1	24	32.769553	111.63976	0.64	275.46	1	0.718	0.006	0.045	0	0	6.94E+218	0	0
20230809_1417300505	0	403928	0.15423	-0.61384	-0.99109	0.246702	9.727623	0.459088	276.399	1.302	-2.521	0.71	-0.003	17.63	32.769546	111.639753	1	24	32.769553	111.63976	0.64	275.46	1	0.718	0.006	0.045	0	0	6.94E+218	0	0
20230809_1417300513	0	403929	0.1763	-0.61416	-0.99432	0.181481	9.7861729	0.459416	276.399	1.302	-2.521	0.71	-0.003	17.63	32.769546	111.639753	1	24	32.769553	111.63976	0.64	275.46	1	0.718	0.006	0.045	0	0	6.94E+218	0	0
20230809_1417300523	0	403930	0.19707	-0.61254	-0.99692	0.246702	9.727623	0.459088	276.431	1.254	-2.513	0.71	-0.003	17.63	32.769546	111.639753	1	24	32.769553	111.63976	0.64	275.46	1	0.718	0.006	0.045	0	0	6.94E+218	0	0
20230809_1417300533	0	403931	0.2184	-0.61058	-0.9904	0.181507	9.7274799	0.520857	276.431	1.254	-2.513	0.71	-0.003	17.63	32.769546	111.639753	1	24	32.769553	111.63976	0.64	275.46	1	0.718	0.006	0.045	0	0	6.94E+218	0	0
20230809_1417300545	0	403932	0.24694	-0.60683	-0.98757	0.246702	9.727623	0.459088	276.431	1.254	-2.513	0.71	-0.003	17.63	32.769546	111.639753	1	24	32.769553	111.63976	0.64	275.46	1	0.718	0.006	0.045	0	0	6.94E+218	0	0
20230809_1417300554	0	403933	0.28391	-0.60131	-0.98632	0.181527	9.727561	0.459271	276.431	1.254	-2.513	0.71	-0.003	17.63	32.769546	111.639753	1	24	32.769553	111.63976	0.64	275.46	1	0.691	0.026	0.006	0	0	6.94E+218	0	0
20230809_1417300570	0	403934	0.3171	-0.59569	-0.99444	0.246682	9.7275429	0.520674	276.431	1.254	-2.513	0.71	-0.003	17.68	32.769546	111.639753	1	24	32.769553	111.63976	0.64	275.46	1	0.691	0.026	0.006	0	0	6.94E+218	0	0
20230809_1417300574	0	403935	0.35148	-0.58916	-1.0003	0.181527	9.727561	0.459271	276.464	1.205	-2.498	0.691	-0.003	17.68	32.769546	111.639752	1	24	32.769553	111.63976	0.64	275.46	1	0.691	0.026	0.006	0	0	6.94E+218	0	0
20230809_1417300583	0	403936	0.39119	-0.58227	-1.01151	0.246682	9.7275429	0.520674	276.464	1.205	-2.498	0.691	-0.003	17.68	32.769546	111.639752	1	24	32.769553	111.63976	0.64	275.46	1	0.691	0.026	0.006	0	0	6.94E+218	0	0
20230809_1417300596	0	403937	0.42792	-0.57499	-1.01278	0.181507	9.7274799	0.520857	276.464	1.205	-2.498	0.691	-0.012	17.68	32.769546	111.639752	1	24	32.769553	111.63976	0.64	275.46	1	0.691	0.026	0.006	0	0	6.94E+218	0	0
20230809_1417300605	0	403938	0.46921	-0.56678	-1.01644	0.246702	9.727623	0.459088	276.464	1.205	-2.498	0.691	-0.012	17.68	32.769546	111.639752	1	24	32.769553	111.63976	0.64	275.46	1	0.691	0.026	0.006	0	0	6.94E+218	0	0
20230809_1417300618	0	403939	0.51505	-0.55839	-1.00909	0.181507	9.7274799	0.520857	276.464	1.205	-2.498	0.691	-0.012	17.68	32.769546	111.639752	1	24	32.769553	111.63976	0.64	275.46	1	0.691	0.026	0.006	0	0	6.94E+218	0	0
20230809_1417300627	0	403940	0.56506	-0.5481	-1.00823	0.246682	9.7275429	0.520674	276.494	1.156	-2.474	0.692	-0.012	17.68	32.769546	111.639752	1	24	32.769553	111.63976	0.64	275.46	1	0.691	0.026	0.006	0	0	6.94E+218	0	0
20230809_1417300637	0	403941	0.61687	-0.53716	-1.00498	0.181527	9.727561	0.459271	276.494	1.156	-2.474	0.692	-0.012	17.68	32.769546	111.639752	1	24	32.769553	111.63976	0.64	275.46	1	0.691	0.026	0.006	0	0	6.94E+218	0	0
20230809_1417300647	0	403942	0.66299	-0.52686	-1.00873	0.181507	9.7274799	0.520857	276.494	1.156	-2.474	0.692	-0.012	17.68	32.769546	111.639752	1	24	32.769553	111.63976	0.64	275.46	1	0.691	0.026	0.006	0	0	6.94E+218	0	0
20230809_1417300655	0	403943	0.71248	-0.51657	-1.01325	0.246682	9.7275429	0.520674	276.494	1.156	-2.474	0.692	-0.012	17.68	32.769546	111.639752	1	24	32.769553	111.63976	0.64	275.46	1	0.691	0.026	0.006	0	0	6.94E+218	0	0
20230809_1417300664	0	403944	0.76207	-0.50573	-1.01443	0.181507	9.7274799	0.520857	276.494	1.156	-2.474	0.692	-0.012	17.68	32.769546	111.639752	1	24	32.769553	111.63976	0.64	275.46	1	0.691	0.026	0.006	0	0	6.94E+218	0	0
20230809_1417300673	0	403945	0.8154	-0.49451	-1.01834	0.181507	9.7274799	0.520857	276.522	1.106	-2.437	0.692	-0.012	17.68	32.769546	111.639752	1	24	32.769553	111.63976	0.64	275.46	1	0.691	0.026	0.006	0	0	6.94E+218	0	0
20230809_1417300683	0	403946	0.87314	-0.48379	-1.01952	0.246656	9.7862358	0.459233	276.522	1.106	-2.437	0.692	-0.012	17.68	32.769546	111.639752	1	24	32.769553	111.63976	0.64	275.46	1	0.691	0.026	0.006	0	0	6.94E+218	0	0
20230809_1417300694	0	403947	0.93048	-0.47153	-1.01334	0.181507	9.7274799	0.520857	276.522	1.106	-2.437	0.692	-0.012	17.68	32.769546	111.639752	1	24	32.769553	111.63976	0.64	275.46	1	0.691	0.026	0.006	0	0	6.94E+218	0	0
20230809_1417300705	0	403948	0.99919	-0.45923	-1.01262	0.181507	9.7274799	0.520857	276.522	1.106	-2.437	0.692	-0.012	17.68	32.769546	111.639752	1	24	32.769553	111.63976	0.64	275.46	1	0.691	0.026	0.006	0	0	6.94E+218	0	0
20230809_1417300713	0	403949	1.06451	-0.44721	-1.00707	0.246682	9.7275429	0.520674	276.522	1.106	-2.437	0.692	-0.012	17.68	32.769546	111.639752	1	24	32.769553	111.63976	0.64	275.46	1	0.691	0.026	0.006	0	0	6.94E+218	0	0
20230809_1417300727	0	403950	1.12779	-0.43421	-1.01416	0.181527	9.727561	0.459271	276.547	1.056	-2.387	0.694	-0.012	17.68	32.769546	111.639751	1	24	32.769553	111.63976	0.64	275.46	1	0.691	0.026	0.006	0	0	6.94E+218	0	0
20230809_1417300737	0	403951	1.19083	-0.42193	-1.01117	0.181461	9.7860918	0.521003	276.547	1.056	-2.387	0.694	-0.012	17.68	32.769546	111.639751	1	24	32.769553	111.63976	0.64	275.46	1	0.691	0.026	0.006	0	0	6.94E+218	0	0
20230809_1417300744	0	403952	1.25068	-0.40852	-1.01572	0.181507	9.7274799	0.520857	276.547	1.056	-2.387	0.694	-0.012	17.68	32.769546	111.639751	1	24	32.769553	111.63976	0.64	275.46	1	0.691	0.026	0.006	0	0	6.94E+218	0	0
20230809_1417300754	0	403953	1.31246	-0.39373	-1.01673	0.181527	9.727561	0.459271	276.547	1.056	-2.387	0.694	-0.012	17.68	32.769546	111.639751	1	24	32.769553	111.63976	0.64	275.46	1	0.691	0.026	0.006	0	0	6.94E+218	0	0
20230809_1417300763	0	403954	1.36709	-0.37999	-1.01725	0.246636	9.7861547	0.52082	276.547	1.056	-2.387	0.694	-0.012	17.68	32.769546	111.639751	1	24	32.769553	111.63976	0.64	275.46	1	0.691	0.026	0.006	0	0	6.94E+218	0	0
20230809_1417300773	0	403955	1.43038	-0.36376	-0.98663	0.181527	9.727561	0.459271	276.569	1.007	-2.321	0.694	-0.012	17.68	32.769546	111.639751	1	24	32.769553	111.63976	0.64	275.46	1	0.691	0.026	0.006	0	0	6.94E+218	0	0
20230809_1417300787	0	403956	1.49723	-0.34628	-0.98602	0.181507	9.7274799	0.520857	276.569	1.007	-2.321	0.694	-0.005	17.68	32.769546	111.639751	1	24	32.769553	111.63976	0.64	275.46	1	0.691	0.026	0.006	0	0	6.94E+218	0	0
20230809_1417300794	0	403957	1.55167	-0.33242	-0.97632	0.181481	9.7861729	0.459416	276.569	1.007	-2.321	0.694	-0.005	17.68	32.769546	111.639751	1	24	32.769553	111.63976	0.64	275.46	1	0.691	0.026	0.006	0	0	6.94E+218	0	0
20230809_1417300804	0	403958	1.59954	-0.31918	-0.98766	0.181507	9.7274799	0.520857	276.569	1.007	-2.321	0.694	-0.005	17.68	32.769546	111.639751	1	24	32.769553	111.63976	0.64	275.46	1	0.691	0.026	0.006	0	0	6.94E+218	0	0
20230809_1417300815	0	403959	1.65056	-0.30579	-0.97425	0.181481	9.7861729	0.459416	276.569	1.007	-2.321	0.694	-0.005	17.68	32.769546	111.639751	1	24	32.769553	111.63976	0.64	275.46	1	0.691	0.026	0.006	0	0	6.94E+218	0	0
20230809_1417300827	0	403960	1.70233	-0.29018	-0.9881	0.181481	9.7861729	0.459416	276.587	0.958	-2.241	0.695	-0.005	17.68	32.769546	111.639751	1	24	32.769553	111.63976	0.64	275.46	1	0.691	0.026	0.006	0	0	6.94E+218	0	0
20230809_1417300833	0	403961	1.7477	-0.27582	-0.97299	0.246702	9.727623	0.459088	276.587	0.958	-2.241	0.695	-0.005	17.68	32.769546	111.639751	1	24	32.769553	111.63976	0.64	275.46	1	0.691	0.026	0.006	0	0	6.94E+218	0	0
20230809_1417300844	0	403962	1.79013	-0.26007	-0.95788	0.181527	9.727561	0.459271	276.587	0.958	-2.241	0.695	-0.005	17.68	32.769546	111.639751	1	24	32.769553	111.63976	0.64	275.46	1	0.691	0.026	0.006	0	0	6.94E+218	0	0
20230809_1417300853	0	403963	1.84121	-0.24328	-0.9369	0.181481	9.7861729	0.459416	276.587	0.958	-2.241	0.695	-0.005	17.68	32.769546	111.639751	1	24	32.769553	111.63976	0.64	275.46	1	0.691	0.026	0.006	0	0	6.94E+218	0	0
20230809_1417300863	0	403964	1.88356	-0.23102	-0.9411	0.181481	9.7861729	0.459416	276.587	0.958	-2.241	0.695	-0.005	17.68	32.769546	111.639751	1	24	32.769553	111.63976	0.64	275.46	1	0.691	0.026	0.006	0	0	6.94E+218	0	0
20230809_1417300875	0	403965	1.90871	-0.21623	-0.91378	0.181527	9.727561	0.459271	276.601	0.911	-2.149	0.697	-0.005	17.68	32.769547	111.63975	1	24	32.769553	111.63976	0.64	275.46	1	0.691	0.026	0.006	0	0	6.94E+218	0	0
20230809_1417300884	0	403966	1.95136	-0.20373	-0.91767	0.181501	9.7862539	0.39783	276.601	0.911	-2.149	0.697	-0.005	17.68	32.769547	111.63975	1	24	32.769553	111.63976	0.64	275.46	1	0.691	0.026	0.006	0	0	6.94E+218	0	0
20230809_1417300893	0	403967	1.99092	-0.19143	-0.90667	0.181481	9.7861729	0.459416	276.601	0.911	-2.149	0.697	-0.005	17.68	32.769547	111.63975	1	24	32.769553	111.63976	0.64	275.46	1	0.691	0.026	0.006	0	0	6.94E+218	0	0
20230809_1417300903	0	403968	2.01301	-0.18023	-0.90916	0.181527	9.727561	0.459271	276.601	0.911	-2.149	0.697	-0.005	17.68	32.769547	111.63975	1	24	32.769553	111.63976	0.64	275.46	1	0.691	0.026	0.006	0	0	6.94E+218	0	0
20230809_1417300917	0	403969	2.03362	-0.17087	-0.88015	0.181501	9.7862539	0.39783	276.601	0.911	-2.149	0.697	-0.005	17.68	32.769547	111.63975	1	24	32.769553	111.63976	0.64	275.46	1	0.691	0.026	0.006	0	0	6.94E+218	0	0
20230809_1417300927	0	403970	2.06755	-0.1619	-0.8657	0.181501	9.7862539	0.39783	276.612	0.866	-2.048	0.698	-0.005	17.68	32.769547	111.63975	1	24	32.769553	111.63976	0.64	275.46	1	0.691	0.026	0.006	0	0	6.94E+218	0	0
20230809_1417300934	0	403971	2.09496	-0.15165	-0.85188	0.181546	9.7276421	0.397684	276.612	0.866	-2.048	0.698	-0.005	17.68	32.769547	111.63975	1	24	32.769553	111.63976	0.64	275.46	1	0.691	0.026	0.006	0	0	6.94E+218	0	0
20230809_1417300944	0	403972	2.10952	-0.14482	-0.82703	0.181501	9.7862539	0.39783	276.612	0.866	-2.048	0.698	-0.008	17.68	32.769547	111.63975	1	24	32.769553	111.63976	0.64	275.46	1	0.691	0.026	0.006	0	0	6.94E+218	0	0
20230809_1417300955	0	403973	2.1356	-0.13984	-0.81665	0.181501	9.7862539	0.39783	276.612	0.866	-2.048	0.698	-0.008	17.68	32.769547	111.63975	1	24	32.769553	111.63976	0.64	275.46	1	0.691	0.026	0.006	0	0	6.94E+218	0	0
20230809_1417300964	0	403974	2.16675	-0.13229	-0.80325	0.181521	9.786335	0.336243	276.612	0.866	-2.048	0.698	-0.008	17.68	32.769547	111.63975	1	24	32.769553	111.63976	0.64	275.46	1	0.691	0.026	0.006	0	0	6.94E+218	0	0
20230809_1417300973	0	403975	2.18628	-0.1258	-0.79384	0.116326	9.7861919	0.398012	276.621	0.826	-1.941	0.7	-0.008	17.68	32.769547	111.639749	1	24	32.769553	111.63976	0.64	275.46	1	0.691	0.026	0.006	0	0	6.94E+218	0	0
20230809_1417300986	0	403976	2.18614	-0.12604	-0.78427	0.181521	9.786335	0.336243	276.621	0.826	-1.941	0.7	-0.008	17.68	32.769547	111.639749	1	24	32.769553	111.63976	0.64	275.46	1	0.691	0.026	0.006	0	0	6.94E+218	0	0
20230809_1417300996	0	403977	2.20798	-0.1208	-0.75027	0.181521	9.786335	0.336243	276.621	0.826	-1.941	0.7	-0.008	17.68	32.769547	111.639749	1	24	32.769553	111.63976	0.64	275.46	1	0.691	0.026	0.006	0	0	6.94E+218	0	0
20230809_1417310004	0	403978	2.2244	-0.11726	-0.74543	0.181521	9.786335	0.336243	276.621	0.826	-1.941	0.7	-0.008	17.68	32.769547	111.639749	1	24	32.769553	111.63976	0.64	275.46	1	0.691	0.026	0.006	0	0	6.94E+218	0	0
20230809_1417310016	0	403979	2.22732	-0.11728	-0.71049	0.116346	9.786272	0.336426	276.621	0.826	-1.941	0.7	-0.008	17.68	32.769547	111.639749	1	24	32.769553	111.63976	0.64	275.46	1	0.691	0.026	0.006	0	0	6.94E+218	0	0
20230809_1417310027	0	403980	2.23291	-0.1153	-0.70215	0.181521	9.786335	0.336243	276.628	0.789	-1.83	0.701	-0.008	17.68	32.769547	111.639749	1	24	32.769553	111.63976	0.64	275.46	1	0.691	0.026	0.006	0	0	6.94E+218	0	0
20230809_1417310034	0	403981	2.24075	-0.11636	-0.67031	0.181521	9.786335	0.336243	276.628	0.789	-1.83	0.701	-0.008	17.68	32.769547	111.639749	1	24	32.769553	111.63976	0.64	275.46	1	0.691	0.026	0.006	0	0	6.94E+218	0	0
20230809_1417310047	0	403982	2.24232	-0.11509	-0.66191	0.116346	9.786272	0.336426	276.628	0.789	-1.83	0.701	-0.008	17.68	32.769547	111.639749	1	24	32.769553	111.63976	0.64	275.46	1	0.691	0.026	0.006	0	0	6.94E+218	0	0
20230809_1417310058	0	403983	2.24012	-0.11654	-0.64521	0.181541	9.7864151	0.274656	276.628	0.789	-1.83	0.701	-0.008	17.68	32.769547	111.639749	1	24	32.769553	111.63976	0.64	275.46	1	0.691	0.026	0.006	0	0	6.94E+218	0	0
20230809_1417310064	0	403984	2.23461	-0.11928	-0.62735	0.116366	9.7863531	0.274839	276.628	0.789	-1.83	0.701	-0.008	17.68	32.769547	111.639749	1	24	32.769553	111.63976	0.64	275.46	1	0.691	0.026	0.006	0	0	6.94E+218	0	0
20230809_1417310073	0	403985	2.24121	-0.11762	-0.60319	0.181476	9.8449469	0.336388	276.635	0.757	-1.718	0.702	-0.008	17.68	32.769547	111.639749	1	24	32.769553	111.63976	0.64	275.46	1	0.691	0.026	0.006	0	0	6.94E+218	0	0
20230809_1417310084	0	403986	2.23966	-0.11743	-0.58213	0.116366	9.7863531	0.274839	276.635	0.757	-1.718	0.702	-0.008	17.68	32.769547	111.639749	1	24	32.769553	111.63976	0.64	275.46	1	0.691	0.026	0.006	0	0	6.94E+218	0	0
20230809_1417310094	0	403987	2.22473	-0.11888	-0.55292	0.181541	9.7864151	0.274656	276.635	0.757	-1.718	0.702	-0.026	17.68	32.769547	111.639749	1	24	32.769553	111.63976	0.64	275.46	1	0.691	0.026	0.006	0	0	6.94E+218	0	0
20230809_1417310106	0	403988	2.21558	-0.12231	-0.54021	0.116366	9.7863531	0.274839	276.635	0.757	-1.718	0.702	-0.026	17.68	32.769547	111.639749	1	24	32.769553	111.63976	0.64	275.46	1	0.691	0.026	0.006	0	0	6.94E+218	0	0
20230809_1417310116	0	403989	2.20862	-0.1249	-0.51954	0.11632	9.844965	0.274985	276.635	0.757	-1.718	0.702	-0.026	17.68	32.769547	111.639749	1	24	32.769553	111.63976	0.64	275.46	1	0.691	0.026	0.006	0	0	6.94E+218	0	0
20230809_1417310128	0	403990	2.20014	-0.1273	-0.5046	0.181541	9.7864151	0.274656	276.642	0.73	-1.607	0.703	-0.026	17.68	32.769547	111.639748	1	24	32.769553	111.63976	0.64	275.46	1	0.691	0.026	0.006	0	0	6.94E+218	0	0
20230809_1417310134	0	403991	2.19175	-0.13174	-0.47732	0.11634	9.845046	0.213398	276.642	0.73	-1.607	0.703	-0.026	17.68	32.769547	111.639748	1	24	32.769553	111.63976	0.64	275.46	1	0.691	0.026	0.006	0	0	6.94E+218	0	0
20230809_1417310144	0	403992	2.1831	-0.13648	-0.46402	0.116366	9.7863531	0.274839	276.642	0.73	-1.607	0.703	-0.026	17.68	32.769547	111.639748	1	24	32.769553	111.63976	0.64	275.46	1	0.691	0.026	0.006	0	0	6.94E+218	0	0
20230809_1417310153	0	403993	2.16658	-0.14114	-0.43476	0.11634	9.845046	0.213398	276.642	0.73	-1.607	0.703	-0.026	17.68	32.769547	111.639748	1	24	32.769553	111.63976	0.64	275.46	1	0.691	0.026	0.006	0	0	6.94E+218	0	0
20230809_1417310163	0	403994	2.1838	-0.1372	-0.38901	0.181606	9.7278843	0.212924	276.642	0.73	-1.607	0.703	-0.026	17.68	32.769547	111.639748	1	24	32.769553	111.63976	0.64	275.46	1	0.691	0.026	0.006	0	0	6.94E+218	0	0
20230809_1417310173	0	403995	2.36495	-0.09518	0.00545	0.182015	9.2003736	0.211616	276.649	0.712	-1.496	0.704	-0.026	17.68	32.769547	111.639748	1	24	32.769553	111.63976	0.64	275.46	1	0.691	0.026	0.006	0	0	6.94E+218	0	0
20230809_1417310190	0	403996	2.08193	-0.16766	0.03191	0.116437	9.6690483	0.336135	276.649	0.712	-1.496	0.704	-0.026	17.68	32.769547	111.639748	1	24	32.769553	111.63976	0.64	275.46	1	0.691	0.026	0.006	0	0	6.94E+218	330	0
20230809_1417310193	0	403997	2.1162	-0.183	-0.33175	-0.014126	10.0208378	0.152613	276.649	0.712	-1.496	0.704	-0.026	17.68	32.769547	111.639748	1	24	32.769553	111.63976	0.64	275.46	1	0.691	0.026	0.006	0	0	6.94E+218	330	0
20230809_1417310203	0	403998	2.0021	-0.19917	-0.59503	0.116139	10.0794144	0.275566	276.649	0.712	-1.496	0.704	-0.026	17.68	32.769547	111.639748	1	24	32.769553	111.63976	0.64	275.46	1	0.691	0.026	0.006	0	0	6.94E+218	330	0
20230809_1417310212	0	403999	2.00935	-0.19103	-0.41208	0.116451	9.7279024	0.151521	276.649	0.712	-1.496	0.704	-0.026	17.68	32.769547	111.639748	1	24	32.769553	111.63976	0.64	275.46	1	0.691	0.026	0.006	0	0	6.94E+218	330	0
20230809_1417310229	0	404000	2.04567	-0.1635	-0.30093	0.181788	9.4934349	0.212343	276.659	0.696	-1.394	0.703	-0.026	17.68	32.769547	111.639748	1	24	32.769553	111.63976	0.64	275.46	1	0.691	0.026	0.006	0	0	6.94E+218	330	0
20230809_1417310232	0	404001	1.86871	-0.21808	-0.14977	0.116613	9.493372	0.212525	276.659	0.696	-1.394	0.703	-0.026	17.68	32.769547	111.639748	1	24	32.769553	111.63976	0.64	275.46	1	0.691	0.026	0.006	0	0	6.94E+218	330	0
20230809_1417310247	0	404002	2.00861	-0.20102	0.14377	0.116425	9.7865953	0.090079	276.659	0.696	-1.394	0.703	-0.026	17.68	32.769547	111.639748	1	24	32.769553	111.63976	0.64	275.46	1	0.691	0.026	0.006	0	0	6.94E+218	330	0
20230809_1417310256	0	404003	1.88074	-0.21122	0.2643	0.116386	9.7864342	0.213253	276.659	0.696	-1.394	0.703	-0.019	17.68	32.769547	111.639748	1	24	32.769553	111.63976	0.64	275.46	1	0.691	0.026	0.006	0	0	6.94E+218	330	0
20230809_1417310264	0	404004	1.93944	-0.18924	0.15691	0.051165	9.8449831	0.213581	276.659	0.696	-1.394	0.703	-0.019	17.68	32.769547	111.639748	1	24	32.769553	111.63976	0.64	275.46	1	0.691	0.026	0.006	0	0	6.94E+218	330	0
20230809_1417310273	0	404005	1.70576	-0.23562	-0.02018	0.051145	9.844903	0.275167	276.669	0.7	-1.299	0.702	-0.019	17.68	32.769547	111.639747	1	24	32.769553	111.63976	0.64	275.46	1	0.691	0.026	0.006	0	0	6.94E+218	330	0
20230809_1417310283	0	404006	1.71398	-0.26203	-0.22733	0.116289	9.9624319	0.090516	276.669	0.7	-1.299	0.702	-0.019	17.68	32.769547	111.639747	1	24	32.769553	111.63976	0.64	275.46	1	0.691	0.026	0.006	0	0	6.94E+218	330	0
20230809_1417310293	0	404007	1.56597	-0.30771	-0.29622	0.051165	9.8449831	0.213581	276.669	0.7	-1.299	0.702	-0.019	17.68	32.769547	111.639747	1	24	32.769553	111.63976	0.64	275.46	1	0.691	0.026	0.006	0	0	6.94E+218	330	0
20230809_1417310309	0	404008	1.57374	-0.28126	-0.19685	0.1816	9.7866573	0.089897	276.669	0.7	-1.299	0.702	-0.019	17.68	32.769547	111.639747	1	24	32.769553	111.63976	0.64	275.46	1	0.691	0.026	0.006	0	0	6.94E+218	330	0
20230809_1417310313	0	404009	1.54825	-0.27559	0.01849	0.116386	9.7864342	0.213253	276.669	0.7	-1.299	0.702	-0.019	17.68	32.769547	111.639747	1	24	32.769553	111.63976	0.64	275.46	1	0.691	0.026	0.006	0	0	6.94E+218	330	0
20230809_1417310324	0	404010	1.43566	-0.30157	0.20475	0.116425	9.7865953	0.090079	276.684	0.695	-1.221	0.702	-0.019	17.68	32.769547	111.639747	1	24	32.769553	111.63976	0.64	275.46	1	0.691	0.026	0.006	0	0	6.94E+218	330	0
20230809_1417310334	0	404011	1.4364	-0.3073	0.30372	0.116315	9.903739	0.151957	276.684	0.695	-1.221	0.702	-0.019	17.68	32.769547	111.639747	1	24	32.769553	111.63976	0.64	275.46	1	0.691	0.026	0.006	0	0	6.94E+218	330	0
20230809_1417310343	0	404012	1.21536	-0.33686	0.27891	0.051165	9.8449831	0.213581	276.684	0.695	-1.221	0.702	-0.019	17.68	32.769547	111.639747	1	24	32.769553	111.63976	0.64	275.46	1	0.691	0.026	0.006	0	0	6.94E+218	330	0
20230809_1417310355	0	404013	1.18886	-0.31955	0.24679	0.11636	9.8451271	0.151811	276.684	0.695	-1.221	0.702	-0.019	17.68	32.769547	111.639747	1	24	32.769553	111.63976	0.64	275.46	1	0.691	0.026	0.006	0	0	6.94E+218	330	0
20230809_1417310364	0	404014	1.38253	-0.25635	0.11792	0.051139	9.903676	0.15214	276.684	0.695	-1.221	0.702	-0.019	17.68	32.769547	111.639747	1	24	32.769553	111.63976	0.64	275.46	1	0.691	0.026	0.006	0	0	6.94E+218	330	0
20230809_1417310373	0	404015	1.13888	-0.34238	-0.0135	0.0511	9.9035149	0.275313	276.699	0.705	-1.157	0.699	-0.019	17.68	32.769547	111.639747	1	24	32.769553	111.63976	0.64	275.46	1	0.691	0.026	0.006	0	0	6.94E+218	330	0
20230809_1417310383	0	404016	0.87114	-0.44221	-0.15517	0.05112	9.9035959	0.213726	276.699	0.705	-1.157	0.699	-0.019	17.68	32.769547	111.639747	1	24	32.769553	111.63976	0.64	275.46	1	0.691	0.026	0.006	0	0	6.94E+218	330	0
20230809_1417310393	0	404017	0.77637	-0.42444	-0.03614	0.1816	9.7866573	0.089897	276.699	0.705	-1.157	0.699	-0.019	17.68	32.769547	111.639747	1	24	32.769553	111.63976	0.64	275.46	1	0.691	0.026	0.006	0	0	6.94E+218	330	0
20230809_1417310403	0	404018	0.88751	-0.37093	0.18317	0.116471	9.7279835	0.089934	276.699	0.705	-1.157	0.699	-0.019	17.68	32.769547	111.639747	1	24	32.769553	111.63976	0.64	275.46	1	0.691	0.026	0.006	0	0	6.94E+218	330	0
20230809_1417310413	0	404019	0.98602	-0.32787	0.31122	0.05123	9.7864523	0.151849	276.699	0.705	-1.157	0.699	-0.019	17.68	32.769547	111.639747	1	24	32.769553	111.63976	0.64	275.46	1	0.691	0.026	0.006	0	0	6.94E+218	330	0
20230809_1417310427	0	404020	0.87367	-0.35477	0.32638	0.11634	9.845046	0.213398	276.719	0.711	-1.113	0.699	-0.019	17.68	32.769547	111.639746	1	24	32.769554	111.639741	0.665	275.46	1	0.691	0.026	0.006	0	0	6.94E+218	330	0
20230809_1417310443	0	404021	0.70633	-0.4126	0.34953	0.051074	9.9622078	0.213872	276.719	0.711	-1.113	0.699	-0.05	17.68	32.769547	111.639746	1	24	32.769554	111.639741	0.665	275.46	1	0.691	0.026	0.006	0	0	6.94E+218	330	0
20230809_1417310447	0	404022	0.59497	-0.43578	0.24577	0.116269	9.9623508	0.152102	276.719	0.711	-1.113	0.699	-0.05	17.68	32.769547	111.639746	1	24	32.769554	111.639741	0.665	275.46	1	0.691	0.026	0.006	0	0	6.94E+218	330	0
20230809_1417310455	0	404023	0.61014	-0.41115	0.11023	0.051139	9.903676	0.15214	276.719	0.711	-1.113	0.699	-0.05	17.68	32.769547	111.639746	1	24	32.769554	111.639741	0.665	275.46	1	0.691	0.026	0.006	0	0	6.94E+218	330	25
20230809_1417310464	0	404024	0.59199	-0.41438	0.01871	0.05112	9.9035959	0.213726	276.719	0.711	-1.113	0.699	-0.05	17.68	32.769547	111.639746	1	24	32.769554	111.639741	0.665	275.46	1	0.691	0.026	0.006	0	0	6.94E+218	330	25
20230809_1417310473	0	404025	0.54836	-0.43149	0.06985	0.116405	9.7865143	0.151666	276.74	0.719	-1.082	0.697	-0.05	17.68	32.769547	111.639746	1	24	32.769554	111.639741	0.665	275.46	1	0.691	0.026	0.006	0	0	6.94E+218	330	25
20230809_1417310484	0	404026	0.51107	-0.43292	0.20059	0.116386	9.7864342	0.213253	276.74	0.719	-1.082	0.697	-0.05	17.68	32.769547	111.639746	1	24	32.769554	111.639741	0.665	275.46	1	0.691	0.026	0.006	0	0	6.94E+218	330	25
20230809_1417310495	0	404027	0.51139	-0.42047	0.34464	0.116405	9.7865143	0.151666	276.74	0.719	-1.082	0.697	-0.05	17.68	32.769547	111.639746	1	24	32.769554	111.639741	0.665	275.46	1	0.691	0.026	0.006	0	0	6.94E+218	330	25
20230809_1417310504	0	404028	0.50225	-0.40227	0.41206	0.051139	9.903676	0.15214	276.74	0.719	-1.082	0.697	-0.05	17.68	32.769547	111.639746	1	24	32.769554	111.639741	0.665	275.46	1	0.691	0.026	0.006	0	0	6.94E+218	330	25
20230809_1417310519	0	404029	0.43804	-0.42117	0.35955	0.05112	9.9035959	0.213726	276.74	0.719	-1.082	0.697	-0.05	17.68	32.769547	111.639746	1	24	32.769554	111.639741	0.665	275.46	1	0.691	0.026	0.006	0	0	6.94E+218	330	25
20230809_1417310527	0	404030	0.34183	-0.45361	0.28031	0.116249	9.9622698	0.213689	276.761	0.736	-1.059	0.695	-0.05	17.68	32.769547	111.639745	1	24	32.769554	111.639741	0.665	275.46	1	0.691	0.026	0.006	0	0	6.94E+218	330	25
20230809_1417310555	0	404031	0.31605	-0.45871	0.17885	0.051074	9.9622078	0.213872	276.761	0.736	-1.059	0.695	-0.05	17.68	32.769547	111.639745	1	24	32.769554	111.639741	0.665	275.46	1	0.701	0	-0.025	0	0	6.94E+218	330	25
20230809_1417310563	0	404032	0.29683	-0.45348	0.14272	0.05112	9.9035959	0.213726	276.761	0.736	-1.059	0.695	-0.05	17.86	32.769547	111.639745	1	24	32.769554	111.639741	0.665	275.46	1	0.701	0	-0.025	0	0	6.94E+218	330	25
20230809_1417310565	0	404033	0.27447	-0.44925	0.16421	0.11636	9.8451271	0.151811	276.761	0.736	-1.059	0.695	-0.05	17.86	32.769547	111.639745	1	24	32.769554	111.639741	0.665	275.46	1	0.701	0	-0.025	0	0	6.94E+218	330	25
20230809_1417310566	0	404034	0.25054	-0.4433	0.2178	0.05121	9.7863712	0.213435	276.761	0.736	-1.059	0.695	-0.05	17.86	32.769547	111.639745	1	24	32.769554	111.639741	0.665	275.46	1	0.701	0	-0.025	0	0	6.94E+218	330	25
20230809_1417310573	0	404035	0.18642	-0.44823	0.32648	0.11634	9.845046	0.213398	276.784	0.746	-1.045	0.699	-0.05	17.86	32.769547	111.639745	1	24	32.769554	111.639741	0.665	275.46	1	0.701	0	-0.025	0	0	6.94E+218	330	25
20230809_1417310583	0	404036	0.198	-0.43738	0.43387	0.116315	9.903739	0.151957	276.784	0.746	-1.045	0.699	-0.05	17.86	32.769547	111.639745	1	24	32.769554	111.639741	0.665	275.46	1	0.701	0	-0.025	0	0	6.94E+218	330	25
20230809_1417310596	0	404037	0.25022	-0.42444	0.41148	0.05112	9.9035959	0.213726	276.784	0.746	-1.045	0.699	-0.057	17.86	32.769547	111.639745	1	24	32.769554	111.639741	0.665	275.46	1	0.701	0	-0.025	0	0	6.94E+218	330	50
20230809_1417310603	0	404038	0.21618	-0.44378	0.30842	0.116249	9.9622698	0.213689	276.784	0.746	-1.045	0.699	-0.057	17.86	32.769547	111.639745	1	24	32.769554	111.639741	0.665	275.46	1	0.701	0	-0.025	0	0	6.94E+218	330	50
20230809_1417310616	0	404039	0.11463	-0.45071	0.23623	0.051054	9.9621267	0.275458	276.784	0.746	-1.045	0.699	-0.057	17.86	32.769547	111.639745	1	24	32.769554	111.639741	0.665	275.46	1	0.701	0	-0.025	0	0	6.94E+218	330	50
20230809_1417310623	0	404040	0.06163	-0.44916	0.19864	0.05112	9.9035959	0.213726	276.805	0.762	-1.037	0.697	-0.057	17.86	32.769547	111.639745	1	24	32.769554	111.639741	0.665	275.46	1	0.701	0	-0.025	0	0	6.94E+218	330	50
20230809_1417310633	0	404041	0.01884	-0.44392	0.17906	0.116295	9.9036579	0.213543	276.805	0.762	-1.037	0.697	-0.057	17.86	32.769547	111.639745	1	24	32.769554	111.639741	0.665	275.46	1	0.701	0	-0.025	0	0	6.94E+218	330	50
20230809_1417310644	0	404042	0.0174	-0.42883	0.26093	0.116386	9.7864342	0.213253	276.805	0.762	-1.037	0.697	-0.057	17.86	32.769547	111.639745	1	24	32.769554	111.639741	0.665	275.46	1	0.701	0	-0.025	0	0	6.94E+218	330	50
20230809_1417310655	0	404043	0.0159	-0.41836	0.32948	0.116295	9.9036579	0.213543	276.805	0.762	-1.037	0.697	-0.057	17.86	32.769547	111.639745	1	24	32.769554	111.639741	0.665	275.46	1	0.701	0	-0.025	0	0	6.94E+218	330	50
20230809_1417310663	0	404044	0.02114	-0.40509	0.40081	0.05112	9.9035959	0.213726	276.805	0.762	-1.037	0.697	-0.057	17.86	32.769547	111.639745	1	24	32.769554	111.639741	0.665	275.46	1	0.701	0	-0.025	0	0	6.94E+218	330	50
20230809_1417310672	0	404045	-0.00377	-0.39006	0.36394	0.05112	9.9035959	0.213726	276.826	0.778	-1.036	0.694	-0.057	17.86	32.769547	111.639744	1	24	32.769554	111.639741	0.665	275.46	1	0.701	0	-0.025	0	0	6.94E+218	330	50
20230809_1417310683	0	404046	-0.08679	-0.40018	0.31882	0.116229	9.9621897	0.275275	276.826	0.778	-1.036	0.694	-0.057	17.86	32.769547	111.639744	1	24	32.769554	111.639741	0.665	275.46	1	0.701	0	-0.025	0	0	6.94E+218	330	50
20230809_1417310693	0	404047	-0.16119	-0.40923	0.25373	0.05112	9.9035959	0.213726	276.826	0.778	-1.036	0.694	-0.057	17.86	32.769547	111.639744	1	24	32.769554	111.639741	0.665	275.46	1	0.701	0	-0.025	0	0	6.94E+218	330	50
20230809_1417310704	0	404048	-0.17464	-0.39972	0.20392	0.116229	9.9621897	0.275275	276.826	0.778	-1.036	0.694	-0.057	17.86	32.769547	111.639744	1	24	32.769554	111.639741	0.665	275.46	1	0.701	0	-0.025	0	0	6.94E+218	330	50
20230809_1417310712	0	404049	-0.19813	-0.38486	0.21441	0.11634	9.845046	0.213398	276.826	0.778	-1.036	0.694	-0.057	17.86	32.769547	111.639744	1	24	32.769554	111.639741	0.665	275.46	1	0.701	0	-0.025	0	0	6.94E+218	330	50
20230809_1417310726	0	404050	-0.21675	-0.36301	0.26312	0.051145	9.844903	0.275167	276.846	0.79	-1.044	0.692	-0.057	17.86	32.769547	111.639744	1	24	32.769554	111.639741	0.665	275.46	1	0.701	0	-0.025	0	0	6.94E+218	330	50
20230809_1417310733	0	404051	-0.25254	-0.34653	0.30544	0.116295	9.9036579	0.213543	276.846	0.79	-1.044	0.692	-0.057	17.86	32.769547	111.639744	1	24	32.769554	111.639741	0.665	275.46	1	0.701	0	-0.025	0	0	6.94E+218	330	50
20230809_1417310748	0	404052	-0.31945	-0.34334	0.33685	0.116275	9.9035769	0.27513	276.846	0.79	-1.044	0.692	-0.057	17.86	32.769547	111.639744	1	24	32.769554	111.639741	0.665	275.46	1	0.701	0	-0.025	0	0	6.94E+218	330	50
20230809_1417310755	0	404053	-0.349	-0.33505	0.333	0.116295	9.9036579	0.213543	276.846	0.79	-1.044	0.692	-0.048	17.86	32.769547	111.639744	1	24	32.769554	111.639741	0.665	275.46	1	0.701	0	-0.025	0	0	6.94E+218	330	50
20230809_1417310768	0	404054	-0.39164	-0.32809	0.27559	0.0511	9.9035149	0.275313	276.846	0.79	-1.044	0.692	-0.048	17.86	32.769547	111.639744	1	24	32.769554	111.639741	0.665	275.46	1	0.701	0	-0.025	0	0	6.94E+218	330	50
20230809_1417310774	0	404055	-0.41205	-0.32004	0.22562	0.116275	9.9035769	0.27513	276.862	0.805	-1.061	0.69	-0.048	17.86	32.769547	111.639743	1	24	32.769554	111.639741	0.665	275.46	1	0.701	0	-0.025	0	0	6.94E+218	330	50
20230809_1417310783	0	404056	-0.43622	-0.30364	0.19563	0.05112	9.9035959	0.213726	276.862	0.805	-1.061	0.69	-0.048	17.86	32.769547	111.639743	1	24	32.769554	111.639741	0.665	275.46	1	0.701	0	-0.025	0	0	6.94E+218	330	100
20230809_1417310793	0	404057	-0.46867	-0.28988	0.208	0.116275	9.9035769	0.27513	276.862	0.805	-1.061	0.69	-0.048	17.86	32.769547	111.639743	1	24	32.769554	111.639741	0.665	275.46	1	0.701	0	-0.025	0	0	6.94E+218	330	100
20230809_1417310803	0	404058	-0.512	-0.27313	0.247	0.11632	9.844965	0.274985	276.862	0.805	-1.061	0.69	-0.048	17.86	32.769547	111.639743	1	24	32.769554	111.639741	0.665	275.46	1	0.701	0	-0.025	0	0	6.94E+218	330	100
20230809_1417310814	0	404059	-0.52771	-0.25522	0.28102	0.11632	9.844965	0.274985	276.862	0.805	-1.061	0.69	-0.048	17.86	32.769547	111.639743	1	24	32.769554	111.639741	0.665	275.46	1	0.701	0	-0.025	0	0	6.94E+218	330	100
20230809_1417310828	0	404060	-0.537	-0.24168	0.30315	0.116275	9.9035769	0.27513	276.876	0.818	-1.086	0.689	-0.048	17.86	32.769547	111.639743	1	24	32.769554	111.639741	0.665	275.46	1	0.701	0	-0.025	0	0	6.94E+218	330	100
20230809_1417310833	0	404061	-0.55846	-0.2258	0.28632	0.11632	9.844965	0.274985	276.876	0.818	-1.086	0.689	-0.048	17.86	32.769547	111.639743	1	24	32.769554	111.639741	0.665	275.46	1	0.701	0	-0.025	0	0	6.94E+218	330	100
20230809_1417310844	0	404062	-0.59715	-0.21421	0.24995	0.0511	9.9035149	0.275313	276.876	0.818	-1.086	0.689	-0.048	17.86	32.769547	111.639743	1	24	32.769554	111.639741	0.665	275.46	1	0.701	0	-0.025	0	0	6.94E+218	330	100
20230809_1417310856	0	404063	-0.63962	-0.20798	0.21015	0.116275	9.9035769	0.27513	276.876	0.818	-1.086	0.689	-0.048	17.86	32.769547	111.639743	1	24	32.769554	111.639741	0.665	275.46	1	0.701	0	-0.025	0	0	6.94E+218	330	100
20230809_1417310863	0	404064	-0.67696	-0.19514	0.19116	0.116275	9.9035769	0.27513	276.876	0.818	-1.086	0.689	-0.048	17.86	32.769547	111.639743	1	24	32.769554	111.639741	0.665	275.46	1	0.701	0	-0.025	0	0	6.94E+218	330	100
20230809_1417310873	0	404065	-0.68958	-0.17659	0.20695	0.11632	9.844965	0.274985	276.886	0.829	-1.117	0.687	-0.048	17.86	32.769547	111.639743	1	24	32.769554	111.639741	0.665	275.46	1	0.701	0	-0.025	0	0	6.94E+218	330	100
20230809_1417310882	0	404066	-0.68135	-0.1556	0.23705	0.11634	9.845046	0.213398	276.886	0.829	-1.117	0.687	-0.048	17.86	32.769547	111.639743	1	24	32.769554	111.639741	0.665	275.46	1	0.701	0	-0.025	0	0	6.94E+218	330	100
20230809_1417310892	0	404067	-0.68037	-0.13319	0.26125	0.11632	9.844965	0.274985	276.886	0.829	-1.117	0.687	-0.048	17.86	32.769547	111.639743	1	24	32.769554	111.639741	0.665	275.46	1	0.701	0	-0.025	0	0	6.94E+218	330	100
20230809_1417310905	0	404068	-0.70005	-0.11497	0.26545	0.11632	9.844965	0.274985	276.886	0.829	-1.117	0.687	-0.048	17.86	32.769547	111.639743	1	24	32.769554	111.639741	0.665	275.46	1	0.701	0	-0.025	0	0	6.94E+218	330	100
20230809_1417310912	0	404069	-0.74367	-0.10527	0.2591	0.116275	9.9035769	0.27513	276.886	0.829	-1.117	0.687	-0.048	17.86	32.769547	111.639743	1	24	32.769554	111.639741	0.665	275.46	1	0.701	0	-0.025	0	0	6.94E+218	330	100
20230809_1417310927	0	404070	-0.78012	-0.0978	0.22647	0.11632	9.844965	0.274985	276.892	0.842	-1.153	0.685	-0.048	17.86	32.769547	111.639742	1	24	32.769554	111.639741	0.665	275.46	1	0.701	0	-0.025	0	0	6.94E+218	330	100
20230809_1417310933	0	404071	-0.79516	-0.08787	0.20622	0.116275	9.9035769	0.27513	276.892	0.842	-1.153	0.685	-0.048	17.86	32.769547	111.639742	1	24	32.769554	111.639741	0.665	275.46	1	0.701	0	-0.025	0	0	6.94E+218	330	100
20230809_1417310944	0	404072	-0.8045	-0.07431	0.19078	0.11632	9.844965	0.274985	276.892	0.842	-1.153	0.685	-0.038	17.86	32.769547	111.639742	1	24	32.769554	111.639741	0.665	275.46	1	0.701	0	-0.025	0	0	6.94E+218	330	100
20230809_1417310954	0	404073	-0.79082	-0.05355	0.20714	0.11632	9.844965	0.274985	276.892	0.842	-1.153	0.685	-0.038	17.86	32.769547	111.639742	1	24	32.769554	111.639741	0.665	275.46	1	0.701	0	-0.025	0	0	6.94E+218	330	100
20230809_1417310964	0	404074	-0.7891	-0.02945	0.22761	0.11634	9.845046	0.213398	276.892	0.842	-1.153	0.685	-0.038	17.86	32.769547	111.639742	1	24	32.769554	111.639741	0.665	275.46	1	0.701	0	-0.025	0	0	6.94E+218	330	100
20230809_1417310973	0	404075	-0.79763	-0.01396	0.25732	0.11632	9.844965	0.274985	276.894	0.852	-1.193	0.684	-0.038	17.86	32.769548	111.639742	1	24	32.769554	111.639741	0.665	275.46	1	0.701	0	-0.025	0	0	6.94E+218	330	124
20230809_1417310984	0	404076	-0.80944	0.00065	0.25675	0.11632	9.844965	0.274985	276.894	0.852	-1.193	0.684	-0.038	17.86	32.769548	111.639742	1	24	32.769554	111.639741	0.665	275.46	1	0.701	0	-0.025	0	0	6.94E+218	330	124
20230809_1417310994	0	404077	-0.81924	0.01081	0.24815	0.11632	9.844965	0.274985	276.894	0.852	-1.193	0.684	-0.038	17.86	32.769548	111.639742	1	24	32.769554	111.639741	0.665	275.46	1	0.701	0	-0.025	0	0	6.94E+218	330	124
20230809_1417320007	0	404078	-0.83619	0.01839	0.22327	0.11634	9.845046	0.213398	276.894	0.852	-1.193	0.684	-0.038	17.86	32.769548	111.639742	1	24	32.769554	111.639741	0.665	275.46	1	0.701	0	-0.025	0	0	6.94E+218	330	124
20230809_1417320015	0	404079	-0.82731	0.03137	0.20962	0.11632	9.844965	0.274985	276.894	0.852	-1.193	0.684	-0.038	17.86	32.769548	111.639742	1	24	32.769554	111.639741	0.665	275.46	1	0.701	0	-0.025	0	0	6.94E+218	330	124
20230809_1417320022	0	404080	-0.82937	0.04677	0.20643	0.11634	9.845046	0.213398	276.893	0.864	-1.234	0.682	-0.038	17.86	32.769548	111.639742	1	24	32.769554	111.639741	0.665	275.46	1	0.701	0	-0.025	0	0	6.94E+218	330	124
20230809_1417320035	0	404081	-0.83685	0.06013	0.21577	0.181495	9.8450279	0.274802	276.893	0.864	-1.234	0.682	-0.038	17.86	32.769548	111.639742	1	24	32.769554	111.639741	0.665	275.46	1	0.701	0	-0.025	0	0	6.94E+218	330	124
20230809_1417320044	0	404082	-0.83703	0.07441	0.23426	0.11632	9.844965	0.274985	276.893	0.864	-1.234	0.682	-0.038	17.86	32.769548	111.639742	1	24	32.769554	111.639741	0.665	275.46	1	0.701	0	-0.025	0	0	6.94E+218	330	124
20230809_1417320056	0	404083	-0.83713	0.08832	0.25506	0.11634	9.845046	0.213398	276.893	0.864	-1.234	0.682	-0.038	17.86	32.769548	111.639742	1	24	32.769554	111.639741	0.665	275.46	1	0.701	0	-0.025	0	0	6.94E+218	330	124
20230809_1417320063	0	404084	-0.83046	0.10374	0.26826	0.11632	9.844965	0.274985	276.893	0.864	-1.234	0.682	-0.038	17.86	32.769548	111.639742	1	24	32.769554	111.639741	0.665	275.46	1	0.701	0	-0.025	0	0	6.94E+218	330	124
20230809_1417320073	0	404085	-0.83068	0.11409	0.25997	0.11634	9.845046	0.213398	276.888	0.876	-1.276	0.681	-0.038	17.86	32.769548	111.639741	1	24	32.769554	111.639741	0.665	275.46	1	0.701	0	-0.025	0	0	6.94E+218	330	124
20230809_1417320083	0	404086	-0.85065	0.11757	0.24388	0.11634	9.845046	0.213398	276.888	0.876	-1.276	0.681	-0.038	17.86	32.769548	111.639741	1	24	32.769554	111.639741	0.665	275.46	1	0.701	0	-0.025	0	0	6.94E+218	330	124
20230809_1417320093	0	404087	-0.84218	0.12901	0.23696	0.116366	9.7863531	0.274839	276.888	0.876	-1.276	0.681	-0.039	17.86	32.769548	111.639741	1	24	32.769554	111.639741	0.665	275.46	1	0.701	0	-0.025	0	0	6.94E+218	330	124
20230809_1417320105	0	404088	-0.85935	0.13287	0.23664	0.11634	9.845046	0.213398	276.888	0.876	-1.276	0.681	-0.039	17.86	32.769548	111.639741	1	24	32.769554	111.639741	0.665	275.46	1	0.701	0	-0.025	0	0	6.94E+218	330	124
20230809_1417320116	0	404089	-0.84449	0.14349	0.25564	0.181561	9.7864962	0.21307	276.888	0.876	-1.276	0.681	-0.039	17.86	32.769548	111.639741	1	24	32.769554	111.639741	0.665	275.46	1	0.701	0	-0.025	0	0	6.94E+218	330	124
20230809_1417320127	0	404090	-0.82687	0.15883	0.2686	0.11634	9.845046	0.213398	276.881	0.888	-1.318	0.68	-0.039	17.86	32.769548	111.639741	1	24	32.769554	111.639741	0.665	275.46	1	0.701	0	-0.025	0	0	6.94E+218	330	124
20230809_1417320138	0	404091	-0.83592	0.16506	0.28379	0.116366	9.7863531	0.274839	276.881	0.888	-1.318	0.68	-0.039	17.86	32.769548	111.639741	1	24	32.769554	111.639741	0.665	275.46	1	0.701	0	-0.025	0	0	6.94E+218	330	124
20230809_1417320145	0	404092	-0.83911	0.17346	0.29458	0.11634	9.845046	0.213398	276.881	0.888	-1.318	0.68	-0.039	17.86	32.769548	111.639741	1	24	32.769554	111.639741	0.665	275.46	1	0.701	0	-0.025	0	0	6.94E+218	330	124
20230809_1417320155	0	404093	-0.87264	0.17306	0.29589	0.116386	9.7864342	0.213253	276.881	0.888	-1.318	0.68	-0.039	17.86	32.769548	111.639741	1	24	32.769554	111.639741	0.665	275.46	1	0.701	0	-0.025	0	0	6.94E+218	330	124
20230809_1417320163	0	404094	-0.87326	0.17565	0.28609	0.11634	9.845046	0.213398	276.881	0.888	-1.318	0.68	-0.039	17.86	32.769548	111.639741	1	24	32.769554	111.639741	0.665	275.46	1	0.701	0	-0.025	0	0	6.94E+218	330	137
20230809_1417320173	0	404095	-0.87764	0.18052	0.28275	0.116405	9.7865143	0.151666	276.872	0.902	-1.361	0.678	-0.039	17.86	32.769548	111.639741	1	24	32.769554	111.639741	0.665	275.46	1	0.701	0	-0.025	0	0	6.94E+218	330	137
20230809_1417320192	0	404096	-0.87394	0.18476	0.28777	0.116386	9.7864342	0.213253	276.872	0.902	-1.361	0.678	-0.039	17.86	32.769548	111.639741	1	24	32.769554	111.639741	0.665	275.46	1	0.701	0	-0.025	0	0	6.94E+218	330	137
20230809_1417320194	0	404097	-0.8892	0.18955	0.30782	0.181561	9.7864962	0.21307	276.872	0.902	-1.361	0.678	-0.039	17.86	32.769548	111.639741	1	24	32.769554	111.639741	0.665	275.46	1	0.701	0	-0.025	0	0	6.94E+218	330	137
20230809_1417320203	0	404098	-0.92444	0.18747	0.31992	0.116386	9.7864342	0.213253	276.872	0.902	-1.361	0.678	-0.039	17.86	32.769548	111.639741	1	24	32.769554	111.639741	0.665	275.46	1	0.701	0	-0.025	0	0	6.94E+218	330	137
20230809_1417320215	0	404099	-0.94799	0.19	0.34527	0.116405	9.7865143	0.151666	276.872	0.902	-1.361	0.678	-0.039	17.86	32.769548	111.639741	1	24	32.769554	111.639741	0.665	275.46	1	0.701	0	-0.025	0	0	6.94E+218	330	137
20230809_1417320227	0	404100	-0.9664	0.1917	0.34843	0.11634	9.845046	0.213398	276.863	0.918	-1.407	0.677	-0.039	17.86	32.769548	111.63974	1	24	32.769554	111.639741	0.665	275.46	1	0.701	0	-0.025	0	0	6.94E+218	330	137
20230809_1417320233	0	404101	-0.99727	0.18471	0.35938	0.116386	9.7864342	0.213253	276.863	0.918	-1.407	0.677	-0.039	17.86	32.769548	111.63974	1	24	32.769554	111.639741	0.665	275.46	1	0.701	0	-0.025	0	0	6.94E+218	330	137
20230809_1417320249	0	404102	-1.02143	0.18191	0.35282	0.181581	9.7865772	0.151483	276.863	0.918	-1.407	0.677	-0.031	17.86	32.769548	111.63974	1	24	32.769554	111.639741	0.665	275.46	1	0.701	0	-0.025	0	0	6.94E+218	330	137
20230809_1417320255	0	404103	-1.05502	0.17679	0.35677	0.116405	9.7865143	0.151666	276.863	0.918	-1.407	0.677	-0.031	17.86	32.769548	111.63974	1	24	32.769554	111.639741	0.665	275.46	1	0.701	0	-0.025	0	0	6.94E+218	330	137
20230809_1417320264	0	404104	-1.09835	0.17085	0.36171	0.116386	9.7864342	0.213253	276.863	0.918	-1.407	0.677	-0.031	17.86	32.769548	111.63974	1	24	32.769554	111.639741	0.665	275.46	1	0.701	0	-0.025	0	0	6.94E+218	330	137
20230809_1417320273	0	404105	-1.11103	0.17277	0.37423	0.116405	9.7865143	0.151666	276.854	0.935	-1.46	0.676	-0.031	17.86	32.769548	111.63974	1	24	32.769554	111.639741	0.665	275.46	1	0.701	0	-0.025	0	0	6.94E+218	330	137
20230809_1417320284	0	404106	-1.17614	0.15728	0.38945	0.116431	9.7278214	0.213107	276.854	0.935	-1.46	0.676	-0.031	17.86	32.769548	111.63974	1	24	32.769554	111.639741	0.665	275.46	1	0.701	0	-0.025	0	0	6.94E+218	330	150
20230809_1417320293	0	404107	-1.18608	0.15493	0.40867	0.116405	9.7865143	0.151666	276.854	0.935	-1.46	0.676	-0.031	17.86	32.769548	111.63974	1	24	32.769554	111.639741	0.665	275.46	1	0.701	0	-0.025	0	0	6.94E+218	330	150
20230809_1417320303	0	404108	-1.23854	0.14371	0.41175	0.116405	9.7865143	0.151666	276.854	0.935	-1.46	0.676	-0.031	17.86	32.769548	111.63974	1	24	32.769554	111.639741	0.665	275.46	1	0.701	0	-0.025	0	0	6.94E+218	330	150
20230809_1417320313	0	404109	-1.26769	0.13659	0.42637	0.181581	9.7865772	0.151483	276.854	0.935	-1.46	0.676	-0.031	17.86	32.769548	111.63974	1	24	32.769554	111.639741	0.665	275.46	1	0.701	0	-0.025	0	0	6.94E+218	330	150
20230809_1417320331	0	404110	-1.31459	0.12682	0.41901	0.116386	9.7864342	0.213253	276.846	0.955	-1.522	0.674	-0.031	17.86	32.769548	111.639739	1	24	32.769554	111.639741	0.665	275.46	1	0.701	0	-0.025	0	0	6.94E+218	330	150
20230809_1417320335	0	404111	-1.36834	0.11425	0.43011	0.116451	9.7279024	0.151521	276.846	0.955	-1.522	0.674	-0.031	17.86	32.769548	111.639739	1	24	32.769554	111.639741	0.665	275.46	1	0.701	0	-0.025	0	0	6.94E+218	330	150
20230809_1417320343	0	404112	-1.42172	0.09923	0.42522	0.116405	9.7865143	0.151666	276.846	0.955	-1.522	0.674	-0.031	17.86	32.769548	111.639739	1	24	32.769554	111.639741	0.665	275.46	1	0.701	0	-0.025	0	0	6.94E+218	330	150
20230809_1417320354	0	404113	-1.4794	0.0887	0.44469	0.116405	9.7865143	0.151666	276.846	0.955	-1.522	0.674	-0.031	17.86	32.769548	111.639739	1	24	32.769554	111.639741	0.665	275.46	1	0.701	0	-0.025	0	0	6.94E+218	330	150
20230809_1417320365	0	404114	-1.51893	0.08115	0.44706	0.116386	9.7864342	0.213253	276.846	0.955	-1.522	0.674	-0.031	17.86	32.769548	111.639739	1	24	32.769554	111.639741	0.665	275.46	1	0.701	0	-0.025	0	0	6.94E+218	330	150
20230809_1417320373	0	404115	-1.58975	0.0673	0.46222	0.181626	9.7279644	0.151338	276.841	0.977	-1.596	0.672	-0.031	17.86	32.769548	111.639739	1	24	32.769554	111.639741	0.665	275.46	1	0.701	0	-0.025	0	0	6.94E+218	330	150
20230809_1417320384	0	404116	-1.64411	0.05344	0.46156	0.116386	9.7864342	0.213253	276.841	0.977	-1.596	0.672	-0.031	17.86	32.769548	111.639739	1	24	32.769554	111.639741	0.665	275.46	1	0.701	0	-0.025	0	0	6.94E+218	330	150
20230809_1417320394	0	404117	-1.71878	0.03288	0.47028	0.116405	9.7865143	0.151666	276.841	0.977	-1.596	0.672	-0.031	17.86	32.769548	111.639739	1	24	32.769554	111.639741	0.665	275.46	1	0.701	0	-0.025	0	0	6.94E+218	330	150
20230809_1417320405	0	404118	-1.77986	0.01677	0.46948	0.116405	9.7865143	0.151666	276.841	0.977	-1.596	0.672	-0.031	17.86	32.769548	111.639739	1	24	32.769554	111.639741	0.665	275.46	1	0.701	0	-0.025	0	0	6.94E+218	330	150
20230809_1417320417	0	404119	-1.82667	0.00083	0.46885	0.116405	9.7865143	0.151666	276.841	0.977	-1.596	0.672	-0.038	17.86	32.769548	111.639739	1	24	32.769554	111.639741	0.665	275.46	1	0.701	0	-0.025	0	0	6.94E+218	330	150
20230809_1417320426	0	404120	-1.89254	-0.01802	0.4678	0.181606	9.7278843	0.212924	276.84	1	-1.685	0.67	-0.038	17.86	32.769548	111.639739	1	24	32.769554	111.639741	0.665	275.46	1	0.701	0	-0.025	0	0	6.94E+218	330	150
20230809_1417320433	0	404121	-1.95271	-0.03607	0.46966	0.116405	9.7865143	0.151666	276.84	1	-1.685	0.67	-0.038	17.86	32.769548	111.639739	1	24	32.769554	111.639741	0.665	275.46	1	0.701	0	-0.025	0	0	6.94E+218	330	150
20230809_1417320446	0	404122	-2.0318	-0.05526	0.46113	0.116386	9.7864342	0.213253	276.84	1	-1.685	0.67	-0.038	17.86	32.769548	111.639739	1	24	32.769555	111.639721	0.66	275.46	1	0.701	0	-0.025	0	0	6.94E+218	330	150
20230809_1417320460	0	404123	-2.08623	-0.07123	0.47249	0.116405	9.7865143	0.151666	276.84	1	-1.685	0.67	-0.038	17.86	32.769548	111.639739	1	24	32.769555	111.639721	0.66	275.46	1	0.701	0	-0.025	0	0	6.94E+218	330	162
20230809_1417320464	0	404124	-2.15325	-0.08757	0.46457	0.181606	9.7278843	0.212924	276.84	1	-1.685	0.67	-0.038	17.86	32.769548	111.639739	1	24	32.769555	111.639721	0.66	275.46	1	0.701	0	-0.025	0	0	6.94E+218	330	162
20230809_1417320473	0	404125	-2.21868	-0.10534	0.46169	0.116386	9.7864342	0.213253	276.843	1.024	-1.789	0.671	-0.038	17.86	32.769548	111.639738	1	24	32.769555	111.639721	0.66	275.46	1	0.701	0	-0.025	0	0	6.94E+218	330	162
20230809_1417320483	0	404126	-2.29252	-0.12568	0.4502	0.116386	9.7864342	0.213253	276.843	1.024	-1.789	0.671	-0.038	17.86	32.769548	111.639738	1	24	32.769555	111.639721	0.66	275.46	1	0.701	0	-0.025	0	0	6.94E+218	330	162
20230809_1417320493	0	404127	-2.36864	-0.14409	0.44881	0.116405	9.7865143	0.151666	276.843	1.024	-1.789	0.671	-0.038	17.86	32.769548	111.639738	1	24	32.769555	111.639721	0.66	275.46	1	0.701	0	-0.025	0	0	6.94E+218	330	162
20230809_1417320504	0	404128	-2.42634	-0.15896	0.43932	0.181561	9.7864962	0.21307	276.843	1.024	-1.789	0.671	-0.038	17.86	32.769548	111.639738	1	24	32.769555	111.639721	0.66	275.46	1	0.701	0	-0.025	0	0	6.94E+218	330	162
20230809_1417320516	0	404129	-2.49714	-0.17846	0.43737	0.116386	9.7864342	0.213253	276.843	1.024	-1.789	0.671	-0.038	17.86	32.769548	111.639738	1	24	32.769555	111.639721	0.66	275.46	1	0.701	0	-0.025	0	0	6.94E+218	330	162
20230809_1417320527	0	404130	-2.54527	-0.19126	0.43186	0.181586	9.7278032	0.274511	276.851	1.046	-1.911	0.669	-0.038	17.86	32.769548	111.639738	1	24	32.769555	111.639721	0.66	275.46	1	0.701	0	-0.025	0	0	6.94E+218	330	162
20230809_1417320536	0	404131	-2.61423	-0.20976	0.42923	0.116386	9.7864342	0.213253	276.851	1.046	-1.911	0.669	-0.038	17.86	32.769548	111.639738	1	24	32.769555	111.639721	0.66	275.46	1	0.701	0	-0.025	0	0	6.94E+218	330	162
20230809_1417320550	0	404132	-2.66353	-0.22392	0.42408	0.116366	9.7863531	0.274839	276.851	1.046	-1.911	0.669	-0.038	17.86	32.769548	111.639738	1	24	32.769555	111.639721	0.66	275.46	1	0.671	-0.023	0.032	0	0	6.94E+218	330	162
20230809_1417320560	0	404133	-2.72504	-0.24022	0.41269	0.181561	9.7864962	0.21307	276.851	1.046	-1.911	0.669	-0.038	17.81	32.769548	111.639738	1	24	32.769555	111.639721	0.66	275.46	1	0.671	-0.023	0.032	0	0	6.94E+218	330	162
20230809_1417320563	0	404134	-2.77982	-0.25564	0.40358	0.116411	9.7277412	0.274694	276.851	1.046	-1.911	0.669	-0.038	17.81	32.769548	111.639738	1	24	32.769555	111.639721	0.66	275.46	1	0.671	-0.023	0.032	0	0	6.94E+218	330	162
20230809_1417320587	0	404135	-2.84068	-0.27347	0.38317	0.181541	9.7864151	0.274656	276.862	1.067	-2.047	0.669	-0.038	17.81	32.769548	111.639737	1	24	32.769555	111.639721	0.66	275.46	1	0.671	-0.023	0.032	0	0	6.94E+218	330	162
20230809_1417320589	0	404136	-2.88867	-0.28466	0.37165	0.116366	9.7863531	0.274839	276.862	1.067	-2.047	0.669	-0.047	17.81	32.769548	111.639737	1	24	32.769555	111.639721	0.66	275.46	1	0.671	-0.023	0.032	0	0	6.94E+218	330	162
20230809_1417320607	0	404137	-2.93627	-0.29864	0.36363	0.181586	9.7278032	0.274511	276.862	1.067	-2.047	0.669	-0.047	17.81	32.769548	111.639737	1	24	32.769555	111.639721	0.66	275.46	1	0.671	-0.023	0.032	0	0	6.94E+218	330	162
20230809_1417320615	0	404138	-2.99577	-0.30953	0.35718	0.116366	9.7863531	0.274839	276.862	1.067	-2.047	0.669	-0.047	17.81	32.769548	111.639737	1	24	32.769555	111.639721	0.66	275.46	1	0.671	-0.023	0.032	0	0	6.94E+218	330	162
20230809_1417320622	0	404139	-3.0387	-0.32114	0.34623	0.181541	9.7864151	0.274656	276.862	1.067	-2.047	0.669	-0.047	17.81	32.769548	111.639737	1	24	32.769555	111.639721	0.66	275.46	1	0.671	-0.023	0.032	0	0	6.94E+218	330	162
20230809_1417320630	0	404140	-3.10394	-0.33511	0.34035	0.181566	9.7277222	0.336098	276.877	1.085	-2.196	0.668	-0.047	17.81	32.769548	111.639737	1	24	32.769555	111.639721	0.66	275.46	1	0.671	-0.023	0.032	0	0	6.94E+218	330	174
20230809_1417320633	0	404141	-3.1298	-0.33878	0.32777	0.116366	9.7863531	0.274839	276.877	1.085	-2.196	0.668	-0.047	17.81	32.769548	111.639737	1	24	32.769555	111.639721	0.66	275.46	1	0.671	-0.023	0.032	0	0	6.94E+218	330	174
20230809_1417320649	0	404142	-3.184	-0.35563	0.30936	0.181521	9.786335	0.336243	276.877	1.085	-2.196	0.668	-0.047	17.81	32.769548	111.639737	1	24	32.769555	111.639721	0.66	275.46	1	0.671	-0.023	0.032	0	0	6.94E+218	330	174
20230809_1417320655	0	404143	-3.21106	-0.3623	0.29612	0.181566	9.7277222	0.336098	276.877	1.085	-2.196	0.668	-0.047	17.81	32.769548	111.639737	1	24	32.769555	111.639721	0.66	275.46	1	0.671	-0.023	0.032	0	0	6.94E+218	330	174
20230809_1417320664	0	404144	-3.26879	-0.37076	0.28127	0.181521	9.786335	0.336243	276.877	1.085	-2.196	0.668	-0.047	17.81	32.769548	111.639737	1	24	32.769555	111.639721	0.66	275.46	1	0.671	-0.023	0.032	0	0	6.94E+218	330	174
20230809_1417320674	0	404145	-3.29688	-0.37658	0.26429	0.116391	9.7276602	0.33628	276.894	1.1	-2.357	0.667	-0.047	17.81	32.769548	111.639737	1	24	32.769555	111.639721	0.66	275.46	1	0.671	-0.023	0.032	0	0	6.94E+218	330	174
20230809_1417320685	0	404146	-3.34678	-0.38363	0.24772	0.181501	9.7862539	0.39783	276.894	1.1	-2.357	0.667	-0.047	17.81	32.769548	111.639737	1	24	32.769555	111.639721	0.66	275.46	1	0.671	-0.023	0.032	0	0	6.94E+218	330	174
20230809_1417320695	0	404147	-3.37475	-0.38663	0.23181	0.181546	9.7276421	0.397684	276.894	1.1	-2.357	0.667	-0.047	17.81	32.769548	111.639737	1	24	32.769555	111.639721	0.66	275.46	1	0.671	-0.023	0.032	0	0	6.94E+218	330	174
20230809_1417320703	0	404148	-3.42381	-0.39243	0.22303	0.181501	9.7862539	0.39783	276.894	1.1	-2.357	0.667	-0.047	17.81	32.769548	111.639737	1	24	32.769555	111.639721	0.66	275.46	1	0.671	-0.023	0.032	0	0	6.94E+218	330	174
20230809_1417320713	0	404149	-3.44125	-0.38875	0.20697	0.181546	9.7276421	0.397684	276.894	1.1	-2.357	0.667	-0.047	17.81	32.769548	111.639737	1	24	32.769555	111.639721	0.66	275.46	1	0.671	-0.023	0.032	0	0	6.94E+218	330	174
20230809_1417320729	0	404150	-3.47719	-0.3901	0.18759	0.181501	9.7862539	0.39783	276.913	1.112	-2.527	0.666	-0.047	17.81	32.769548	111.639736	1	24	32.769555	111.639721	0.66	275.46	1	0.671	-0.023	0.032	0	0	6.94E+218	330	174
20230809_1417320733	0	404151	-3.51247	-0.38855	0.17774	0.181546	9.7276421	0.397684	276.913	1.112	-2.527	0.666	-0.047	17.81	32.769548	111.639736	1	24	32.769555	111.639721	0.66	275.46	1	0.671	-0.023	0.032	0	0	6.94E+218	330	174
20230809_1417320747	0	404152	-3.54512	-0.39012	0.15675	0.181481	9.7861729	0.459416	276.913	1.112	-2.527	0.666	-0.043	17.81	32.769548	111.639736	1	24	32.769555	111.639721	0.66	275.46	1	0.671	-0.023	0.032	0	0	6.94E+218	330	174
20230809_1417320754	0	404153	-3.57656	-0.38607	0.14792	0.181546	9.7276421	0.397684	276.913	1.112	-2.527	0.666	-0.043	17.81	32.769548	111.639736	1	24	32.769555	111.639721	0.66	275.46	1	0.671	-0.023	0.032	0	0	6.94E+218	330	174
20230809_1417320763	0	404154	-3.5923	-0.3829	0.12304	0.181527	9.727561	0.459271	276.913	1.112	-2.527	0.666	-0.043	17.81	32.769548	111.639736	1	24	32.769555	111.639721	0.66	275.46	1	0.671	-0.023	0.032	0	0	6.94E+218	330	174
20230809_1417320773	0	404155	-3.62423	-0.37725	0.11805	0.181481	9.7861729	0.459416	276.932	1.12	-2.705	0.666	-0.043	17.81	32.769548	111.639736	1	24	32.769555	111.639721	0.66	275.46	1	0.671	-0.023	0.032	0	0	6.94E+218	330	174
20230809_1417320783	0	404156	-3.63868	-0.37097	0.08953	0.181507	9.7274799	0.520857	276.932	1.12	-2.705	0.666	-0.043	17.81	32.769548	111.639736	1	24	32.769555	111.639721	0.66	275.46	1	0.671	-0.023	0.032	0	0	6.94E+218	330	187
20230809_1417320793	0	404157	-3.6681	-0.36263	0.07879	0.181527	9.727561	0.459271	276.932	1.12	-2.705	0.666	-0.043	17.81	32.769548	111.639736	1	24	32.769555	111.639721	0.66	275.46	1	0.671	-0.023	0.032	0	0	6.94E+218	330	187
20230809_1417320807	0	404158	-3.69626	-0.35538	0.05501	0.181507	9.7274799	0.520857	276.932	1.12	-2.705	0.666	-0.043	17.81	32.769548	111.639736	1	24	32.769555	111.639721	0.66	275.46	1	0.671	-0.023	0.032	0	0	6.94E+218	330	187
20230809_1417320815	0	404159	-3.71493	-0.34514	0.04558	0.181507	9.7274799	0.520857	276.932	1.12	-2.705	0.666	-0.043	17.81	32.769548	111.639736	1	24	32.769555	111.639721	0.66	275.46	1	0.671	-0.023	0.032	0	0	6.94E+218	330	187
20230809_1417320826	0	404160	-3.73841	-0.33431	0.02836	0.246682	9.7275429	0.520674	276.95	1.123	-2.889	0.666	-0.043	17.81	32.769549	111.639736	1	24	32.769555	111.639721	0.66	275.46	1	0.671	-0.023	0.032	0	0	6.94E+218	330	187
20230809_1417320833	0	404161	-3.74179	-0.31887	0.02052	0.181507	9.7274799	0.520857	276.95	1.123	-2.889	0.666	-0.043	17.81	32.769549	111.639736	1	24	32.769555	111.639721	0.66	275.46	1	0.671	-0.023	0.032	0	0	6.94E+218	330	187
20230809_1417320842	0	404162	-3.75551	-0.30407	0.00467	0.181461	9.7860918	0.521003	276.95	1.123	-2.889	0.666	-0.043	17.81	32.769549	111.639736	1	24	32.769555	111.639721	0.66	275.46	1	0.671	-0.023	0.032	0	0	6.94E+218	330	187
20230809_1417320854	0	404163	-3.76113	-0.29049	-0.01204	0.181532	9.668787	0.582298	276.95	1.123	-2.889	0.666	-0.043	17.81	32.769549	111.639736	1	24	32.769555	111.639721	0.66	275.46	1	0.671	-0.023	0.032	0	0	6.94E+218	330	187
20230809_1417320865	0	404164	-3.78001	-0.27811	-0.03014	0.246662	9.7274618	0.582261	276.95	1.123	-2.889	0.666	-0.043	17.81	32.769549	111.639736	1	24	32.769555	111.639721	0.66	275.46	1	0.671	-0.023	0.032	0	0	6.94E+218	330	187
20230809_1417320873	0	404165	-3.78067	-0.26247	-0.05108	0.181507	9.7274799	0.520857	276.965	1.123	-3.077	0.666	-0.043	17.81	32.769549	111.639735	1	24	32.769555	111.639721	0.66	275.46	1	0.671	-0.023	0.032	0	0	6.94E+218	330	187
20230809_1417320884	0	404166	-3.77661	-0.24388	-0.06171	0.181487	9.7273998	0.582444	276.965	1.123	-3.077	0.666	-0.043	17.81	32.769549	111.639735	1	24	32.769555	111.639721	0.66	275.46	1	0.671	-0.023	0.032	0	0	6.94E+218	330	187
20230809_1417320893	0	404167	-3.77275	-0.22445	-0.08661	0.246642	9.7273808	0.643848	276.965	1.123	-3.077	0.666	-0.043	17.81	32.769549	111.639735	1	24	32.769555	111.639721	0.66	275.46	1	0.671	-0.023	0.032	0	0	6.94E+218	330	187
20230809_1417320902	0	404168	-3.77673	-0.21007	-0.09785	0.181532	9.668787	0.582298	276.965	1.123	-3.077	0.666	-0.043	17.81	32.769549	111.639735	1	24	32.769555	111.639721	0.66	275.46	1	0.671	-0.023	0.032	0	0	6.94E+218	330	187
20230809_1417320913	0	404169	-3.7541	-0.18345	-0.09874	0.246662	9.7274618	0.582261	276.965	1.123	-3.077	0.666	-0.055	17.81	32.769549	111.639735	1	24	32.769555	111.639721	0.66	275.46	1	0.671	-0.023	0.032	0	0	6.94E+218	330	187
20230809_1417320926	0	404170	-3.73021	-0.16163	-0.10595	0.181512	9.6687069	0.643885	276.975	1.119	-3.265	0.667	-0.055	17.81	32.769549	111.639735	1	24	32.769555	111.639721	0.66	275.46	1	0.671	-0.023	0.032	0	0	6.94E+218	330	187
20230809_1417320934	0	404171	-3.71592	-0.14328	-0.10335	0.246642	9.7273808	0.643848	276.975	1.119	-3.265	0.667	-0.055	17.81	32.769549	111.639735	1	24	32.769555	111.639721	0.66	275.46	1	0.671	-0.023	0.032	0	0	6.94E+218	330	187
20230809_1417320944	0	404172	-3.69293	-0.12123	-0.12924	0.181532	9.668787	0.582298	276.975	1.119	-3.265	0.667	-0.055	17.81	32.769549	111.639735	1	24	32.769555	111.639721	0.66	275.46	1	0.671	-0.023	0.032	0	0	6.94E+218	330	187
20230809_1417320956	0	404173	-3.66521	-0.0987	-0.12578	0.181467	9.7273188	0.64403	276.975	1.119	-3.265	0.667	-0.055	17.81	32.769549	111.639735	1	24	32.769555	111.639721	0.66	275.46	1	0.671	-0.023	0.032	0	0	6.94E+218	330	187
20230809_1417320965	0	404174	-3.64081	-0.07503	-0.15311	0.246688	9.6687689	0.643702	276.975	1.119	-3.265	0.667	-0.055	17.81	32.769549	111.639735	1	24	32.769555	111.639721	0.66	275.46	1	0.671	-0.023	0.032	0	0	6.94E+218	330	187
20230809_1417320973	0	404175	-3.59587	-0.05692	-0.15569	0.181512	9.6687069	0.643885	276.981	1.112	-3.448	0.668	-0.055	17.81	32.769549	111.639735	1	24	32.769555	111.639721	0.66	275.46	1	0.671	-0.023	0.032	0	0	6.94E+218	330	187
20230809_1417320983	0	404176	-3.58492	-0.03609	-0.17233	0.246668	9.6686878	0.705289	276.981	1.112	-3.448	0.668	-0.055	17.81	32.769549	111.639735	1	24	32.769555	111.639721	0.66	275.46	1	0.671	-0.023	0.032	0	0	6.94E+218	330	187
20230809_1417320993	0	404177	-3.52976	-0.0123	-0.16742	0.246688	9.6687689	0.643702	276.981	1.112	-3.448	0.668	-0.055	17.81	32.769549	111.639735	1	24	32.769555	111.639721	0.66	275.46	1	0.671	-0.023	0.032	0	0	6.94E+218	330	187
20230809_1417330004	0	404178	-3.49865	0.00849	-0.17674	0.181512	9.6687069	0.643885	276.981	1.112	-3.448	0.668	-0.055	17.81	32.769549	111.639735	1	24	32.769555	111.639721	0.66	275.46	1	0.671	-0.023	0.032	0	0	6.94E+218	330	187
20230809_1417330017	0	404179	-3.44534	0.03439	-0.17066	0.246688	9.6687689	0.643702	276.981	1.112	-3.448	0.668	-0.055	17.81	32.769549	111.639735	1	24	32.769555	111.639721	0.66	275.46	1	0.671	-0.023	0.032	0	0	6.94E+218	330	187
20230809_1417330026	0	404180	-3.40913	0.05956	-0.17487	0.246668	9.6686878	0.705289	276.981	1.104	-3.623	0.67	-0.055	17.81	32.769549	111.639734	1	24	32.769555	111.639721	0.66	275.46	1	0.671	-0.023	0.032	0	0	6.94E+218	330	187
20230809_1417330036	0	404181	-3.35015	0.08242	-0.16757	0.181493	9.6686258	0.705472	276.981	1.104	-3.623	0.67	-0.055	17.81	32.769549	111.639734	1	24	32.769555	111.639721	0.66	275.46	1	0.671	-0.023	0.032	0	0	6.94E+218	330	187
20230809_1417330045	0	404182	-3.31491	0.10703	-0.17665	0.246688	9.6687689	0.643702	276.981	1.104	-3.623	0.67	-0.055	17.81	32.769549	111.639734	1	24	32.769555	111.639721	0.66	275.46	1	0.671	-0.023	0.032	0	0	6.94E+218	330	187
20230809_1417330057	0	404183	-3.26389	0.12911	-0.17515	0.246713	9.610076	0.705143	276.981	1.104	-3.623	0.67	-0.055	17.81	32.769549	111.639734	1	24	32.769555	111.639721	0.66	275.46	1	0.671	-0.023	0.032	0	0	6.94E+218	330	187
20230809_1417330063	0	404184	-3.23332	0.14945	-0.18203	0.181493	9.6686258	0.705472	276.981	1.104	-3.623	0.67	-0.055	17.81	32.769549	111.639734	1	24	32.769555	111.639721	0.66	275.46	1	0.671	-0.023	0.032	0	0	6.94E+218	330	187
20230809_1417330073	0	404185	-3.17595	0.1708	-0.18752	0.246733	9.610157	0.643557	276.975	1.094	-3.786	0.672	-0.055	17.81	32.769549	111.639734	1	24	32.769555	111.639721	0.66	275.46	1	0.671	-0.023	0.032	0	0	6.94E+218	330	187
20230809_1417330084	0	404186	-3.14071	0.19317	-0.18143	0.246668	9.6686878	0.705289	276.975	1.094	-3.786	0.672	-0.048	17.81	32.769549	111.639734	1	24	32.769555	111.639721	0.66	275.46	1	0.671	-0.023	0.032	0	0	6.94E+218	330	187
20230809_1417330094	0	404187	-3.08902	0.21128	-0.17796	0.246713	9.610076	0.705143	276.975	1.094	-3.786	0.672	-0.048	17.81	32.769549	111.639734	1	24	32.769555	111.639721	0.66	275.46	1	0.671	-0.023	0.032	0	0	6.94E+218	330	187
20230809_1417330103	0	404188	-3.0531	0.23427	-0.16418	0.246733	9.610157	0.643557	276.975	1.094	-3.786	0.672	-0.048	17.81	32.769549	111.639734	1	24	32.769555	111.639721	0.66	275.46	1	0.671	-0.023	0.032	0	0	6.94E+218	330	187
20230809_1417330116	0	404189	-2.99221	0.25576	-0.16326	0.181493	9.6686258	0.705472	276.975	1.094	-3.786	0.672	-0.048	17.81	32.769549	111.639734	1	24	32.769555	111.639721	0.66	275.46	1	0.671	-0.023	0.032	0	0	6.94E+218	330	187
20230809_1417330127	0	404190	-2.96219	0.27327	-0.14676	0.246713	9.610076	0.705143	276.964	1.085	-3.939	0.674	-0.048	17.81	32.769549	111.639733	1	24	32.769555	111.639721	0.66	275.46	1	0.671	-0.023	0.032	0	0	6.94E+218	330	187
20230809_1417330133	0	404191	-2.91823	0.29183	-0.13979	0.246713	9.610076	0.705143	276.964	1.085	-3.939	0.674	-0.048	17.81	32.769549	111.639733	1	24	32.769555	111.639721	0.66	275.46	1	0.671	-0.023	0.032	0	0	6.94E+218	330	187
20230809_1417330145	0	404192	-2.87717	0.31102	-0.14214	0.246713	9.610076	0.705143	276.964	1.085	-3.939	0.674	-0.048	17.81	32.769549	111.639733	1	24	32.769555	111.639721	0.66	275.46	1	0.671	-0.023	0.032	0	0	6.94E+218	330	187
20230809_1417330157	0	404193	-2.83482	0.32536	-0.13747	0.246713	9.610076	0.705143	276.964	1.085	-3.939	0.674	-0.048	17.81	32.769549	111.639733	1	24	32.769555	111.639721	0.66	275.46	1	0.671	-0.023	0.032	0	0	6.94E+218	330	200
20230809_1417330166	0	404194	-2.79813	0.3397	-0.13394	0.246688	9.6687689	0.643702	276.964	1.085	-3.939	0.674	-0.048	17.81	32.769549	111.639733	1	24	32.769555	111.639721	0.66	275.46	1	0.671	-0.023	0.032	0	0	6.94E+218	330	200
20230809_1417330173	0	404195	-2.76892	0.35031	-0.12081	0.246713	9.610076	0.705143	276.948	1.077	-4.081	0.678	-0.048	17.81	32.769549	111.639733	1	24	32.769555	111.639721	0.66	275.46	1	0.671	-0.023	0.032	0	0	6.94E+218	330	200
20230809_1417330190	0	404196	-2.72293	0.36139	-0.11493	0.181583	9.5514011	0.705181	276.948	1.077	-4.081	0.678	-0.048	17.81	32.769549	111.639733	1	24	32.769555	111.639721	0.66	275.46	1	0.671	-0.023	0.032	0	0	6.94E+218	330	200
20230809_1417330197	0	404197	-2.68098	0.37218	-0.09454	0.246733	9.610157	0.643557	276.948	1.077	-4.081	0.678	-0.048	17.81	32.769549	111.639733	1	24	32.769555	111.639721	0.66	275.46	1	0.671	-0.023	0.032	0	0	6.94E+218	330	200
20230809_1417330204	0	404198	-2.64654	0.38101	-0.08516	0.246713	9.610076	0.705143	276.948	1.077	-4.081	0.678	-0.048	17.81	32.769549	111.639733	1	24	32.769555	111.639721	0.66	275.46	1	0.671	-0.023	0.032	0	0	6.94E+218	330	200
20230809_1417330216	0	404199	-2.6115	0.38696	-0.07056	0.246733	9.610157	0.643557	276.948	1.077	-4.081	0.678	-0.048	17.81	32.769549	111.639733	1	24	32.769555	111.639721	0.66	275.46	1	0.671	-0.023	0.032	0	0	6.94E+218	330	200
20230809_1417330227	0	404200	-2.57409	0.39308	-0.06179	0.246713	9.610076	0.705143	276.93	1.071	-4.214	0.68	-0.048	17.81	32.769549	111.639733	1	24	32.769555	111.639721	0.66	275.46	1	0.671	-0.023	0.032	0	0	6.94E+218	330	200
20230809_1417330233	0	404201	-2.53863	0.39668	-0.04871	0.246733	9.610157	0.643557	276.93	1.071	-4.214	0.68	-0.048	17.81	32.769549	111.639733	1	24	32.769555	111.639721	0.66	275.46	1	0.671	-0.023	0.032	0	0	6.94E+218	330	200
20230809_1417330247	0	404202	-2.50746	0.40041	-0.04198	0.246713	9.610076	0.705143	276.93	1.071	-4.214	0.68	-0.045	17.81	32.769549	111.639733	1	24	32.769555	111.639721	0.66	275.46	1	0.671	-0.023	0.032	0	0	6.94E+218	330	200
20230809_1417330254	0	404203	-2.47724	0.39947	-0.03078	0.246733	9.610157	0.643557	276.93	1.071	-4.214	0.68	-0.045	17.81	32.769549	111.639733	1	24	32.769555	111.639721	0.66	275.46	1	0.671	-0.023	0.032	0	0	6.94E+218	330	200
20230809_1417330265	0	404204	-2.42982	0.40038	-0.01634	0.246713	9.610076	0.705143	276.93	1.071	-4.214	0.68	-0.045	17.81	32.769549	111.639733	1	24	32.769555	111.639721	0.66	275.46	1	0.671	-0.023	0.032	0	0	6.94E+218	330	200
20230809_1417330273	0	404205	-2.40522	0.39733	0.00057	0.246733	9.610157	0.643557	276.91	1.068	-4.338	0.684	-0.045	17.81	32.769549	111.639732	1	24	32.769555	111.639721	0.66	275.46	1	0.671	-0.023	0.032	0	0	6.94E+218	330	200
20230809_1417330284	0	404206	-2.36578	0.39251	0.00911	0.246713	9.610076	0.705143	276.91	1.068	-4.338	0.684	-0.045	17.81	32.769549	111.639732	1	24	32.769555	111.639721	0.66	275.46	1	0.671	-0.023	0.032	0	0	6.94E+218	330	200
20230809_1417330293	0	404207	-2.33255	0.38873	0.02353	0.246733	9.610157	0.643557	276.91	1.068	-4.338	0.684	-0.045	17.81	32.769549	111.639732	1	24	32.769555	111.639721	0.66	275.46	1	0.671	-0.023	0.032	0	0	6.94E+218	330	200
20230809_1417330305	0	404208	-2.30142	0.37893	0.03413	0.311908	9.610219	0.643374	276.91	1.068	-4.338	0.684	-0.045	17.81	32.769549	111.639732	1	24	32.769555	111.639721	0.66	275.46	1	0.671	-0.023	0.032	0	0	6.94E+218	330	200
20230809_1417330313	0	404209	-2.26623	0.36968	0.04918	0.246688	9.6687689	0.643702	276.91	1.068	-4.338	0.684	-0.045	17.81	32.769549	111.639732	1	24	32.769555	111.639721	0.66	275.46	1	0.671	-0.023	0.032	0	0	6.94E+218	330	200
20230809_1417330328	0	404210	-2.24195	0.35901	0.05013	0.246713	9.610076	0.705143	276.891	1.068	-4.453	0.688	-0.045	17.81	32.769549	111.639732	1	24	32.769555	111.639721	0.66	275.46	1	0.671	-0.023	0.032	0	0	6.94E+218	330	200
20230809_1417330334	0	404211	-2.20535	0.34492	0.06903	0.246733	9.610157	0.643557	276.891	1.068	-4.453	0.688	-0.045	17.81	32.769549	111.639732	1	24	32.769555	111.639721	0.66	275.46	1	0.671	-0.023	0.032	0	0	6.94E+218	330	200
20230809_1417330350	0	404212	-2.17646	0.33365	0.0775	0.246733	9.610157	0.643557	276.891	1.068	-4.453	0.688	-0.045	17.81	32.769549	111.639732	1	24	32.769555	111.639721	0.66	275.46	1	0.671	-0.023	0.032	0	0	6.94E+218	330	200
20230809_1417330353	0	404213	-2.1408	0.31735	0.09606	0.246668	9.6686878	0.705289	276.891	1.068	-4.453	0.688	-0.045	17.81	32.769549	111.639732	1	24	32.769555	111.639721	0.66	275.46	1	0.671	-0.023	0.032	0	0	6.94E+218	330	200
20230809_1417330364	0	404214	-2.12873	0.29566	0.10091	0.246733	9.610157	0.643557	276.891	1.068	-4.453	0.688	-0.045	17.81	32.769549	111.639732	1	24	32.769555	111.639721	0.66	275.46	1	0.671	-0.023	0.032	0	0	6.94E+218	330	200
20230809_1417330373	0	404215	-2.08163	0.27725	0.11648	0.246688	9.6687689	0.643702	276.876	1.071	-4.561	0.691	-0.045	17.81	32.769549	111.639732	1	24	32.769555	111.639721	0.66	275.46	1	0.671	-0.023	0.032	0	0	6.94E+218	330	200
20230809_1417330383	0	404216	-2.0577	0.25962	0.12249	0.246733	9.610157	0.643557	276.876	1.071	-4.561	0.691	-0.045	17.81	32.769549	111.639732	1	24	32.769555	111.639721	0.66	275.46	1	0.671	-0.023	0.032	0	0	6.94E+218	330	200
20230809_1417330394	0	404217	-2.0174	0.24134	0.12532	0.246688	9.6687689	0.643702	276.876	1.071	-4.561	0.691	-0.045	17.81	32.769549	111.639732	1	24	32.769555	111.639721	0.66	275.46	1	0.671	-0.023	0.032	0	0	6.94E+218	330	200
20230809_1417330406	0	404218	-1.99758	0.22119	0.13521	0.246713	9.610076	0.705143	276.876	1.071	-4.561	0.691	-0.034	17.81	32.769549	111.639732	1	24	32.769555	111.639721	0.66	275.46	1	0.671	-0.023	0.032	0	0	6.94E+218	330	200
20230809_1417330418	0	404219	-1.96202	0.19986	0.14561	0.246688	9.6687689	0.643702	276.876	1.071	-4.561	0.691	-0.034	17.81	32.769549	111.639732	1	24	32.769555	111.639721	0.66	275.46	1	0.671	-0.023	0.032	0	0	6.94E+218	330	200
20230809_1417330427	0	404220	-1.93155	0.18404	0.15145	0.246668	9.6686878	0.705289	276.864	1.077	-4.661	0.694	-0.034	17.81	32.769549	111.639731	1	24	32.769555	111.639721	0.66	275.46	1	0.671	-0.023	0.032	0	0	6.94E+218	330	200
20230809_1417330435	0	404221	-1.90906	0.16566	0.1619	0.246688	9.6687689	0.643702	276.864	1.077	-4.661	0.694	-0.034	17.81	32.769549	111.639731	1	24	32.769555	111.639721	0.66	275.46	1	0.671	-0.023	0.032	0	0	6.94E+218	330	200
20230809_1417330444	0	404222	-1.88504	0.14383	0.16912	0.246668	9.6686878	0.705289	276.864	1.077	-4.661	0.694	-0.034	17.81	32.769549	111.639731	1	24	32.769556	111.6397	0.605	275.46	1	0.671	-0.023	0.032	0	0	6.94E+218	330	200
20230809_1417330460	0	404223	-1.87292	0.1234	0.17986	0.246713	9.610076	0.705143	276.864	1.077	-4.661	0.694	-0.034	17.81	32.769549	111.639731	1	24	32.769556	111.6397	0.605	275.46	1	0.671	-0.023	0.032	0	0	6.94E+218	0	212
20230809_1417330464	0	404224	-1.85204	0.10325	0.17688	0.246642	9.7273808	0.643848	276.864	1.077	-4.661	0.694	-0.034	17.81	32.769549	111.639731	1	24	32.769556	111.6397	0.605	275.46	1	0.671	-0.023	0.032	0	0	6.94E+218	0	212
20230809_1417330474	0	404225	-1.84712	0.08194	0.1898	0.246668	9.6686878	0.705289	276.858	1.085	-4.755	0.702	-0.034	17.81	32.769549	111.63973	1	24	32.769556	111.6397	0.605	275.46	1	0.671	-0.023	0.032	0	0	6.94E+218	0	212
20230809_1417330483	0	404226	-1.82838	0.06155	0.19282	0.246668	9.6686878	0.705289	276.858	1.085	-4.755	0.702	-0.034	17.81	32.769549	111.63973	1	24	32.769556	111.6397	0.605	275.46	1	0.671	-0.023	0.032	0	0	6.94E+218	0	212
20230809_1417330493	0	404227	-1.80032	0.04513	0.19651	0.246668	9.6686878	0.705289	276.858	1.085	-4.755	0.702	-0.034	17.81	32.769549	111.63973	1	24	32.769556	111.6397	0.605	275.46	1	0.671	-0.023	0.032	0	0	6.94E+218	0	212
20230809_1417330505	0	404228	-1.64359	0.03895	0.18375	0.246688	9.6687689	0.643702	276.858	1.085	-4.755	0.702	-0.034	17.81	32.769549	111.63973	1	24	32.769556	111.6397	0.605	275.46	1	0.671	-0.023	0.032	0	0	6.94E+218	0	212
20230809_1417330513	0	404229	-1.6798	-0.00581	0.18813	0.246622	9.7273006	0.705434	276.858	1.085	-4.755	0.702	-0.034	17.81	32.769549	111.63973	1	24	32.769556	111.6397	0.605	275.46	1	0.671	-0.023	0.032	0	0	6.94E+218	0	212
20230809_1417330526	0	404230	-1.57837	-0.03082	0.19048	0.181427	9.7271566	0.767204	276.856	1.094	-4.84	0.704	-0.034	17.81	32.769549	111.63973	1	24	32.769556	111.6397	0.605	275.46	1	0.671	-0.023	0.032	0	0	6.94E+218	0	212
20230809_1417330533	0	404231	-1.58855	-0.05824	0.17172	0.246668	9.6686878	0.705289	276.856	1.094	-4.84	0.704	-0.034	17.81	32.769549	111.63973	1	24	32.769556	111.6397	0.605	275.46	1	0.671	-0.023	0.032	0	0	6.94E+218	0	212
20230809_1417330551	0	404232	-1.45041	-0.07083	0.19029	0.181447	9.7272377	0.705617	276.856	1.094	-4.84	0.704	-0.034	17.81	32.769549	111.63973	1	24	32.769556	111.6397	0.605	275.46	1	0.645	-0.012	-0.013	0	0	6.94E+218	0	212
20230809_1417330564	0	404233	-1.4327	-0.09378	0.18376	0.181447	9.7272377	0.705617	276.856	1.094	-4.84	0.704	-0.034	17.81	32.769549	111.63973	1	24	32.769556	111.6397	0.605	275.46	1	0.645	-0.012	-0.013	0	0	6.94E+218	0	212
20230809_1417330566	0	404234	-1.33458	-0.11739	0.17313	0.246622	9.7273006	0.705434	276.856	1.094	-4.84	0.704	-0.034	17.81	32.769549	111.63973	1	24	32.769556	111.6397	0.605	275.46	1	0.645	-0.012	-0.013	0	0	6.94E+218	0	212
20230809_1417330575	0	404235	-1.26664	-0.14089	0.16441	0.181427	9.7271566	0.767204	276.86	1.103	-4.911	0.648	-0.034	17.81	32.769549	111.63973	1	24	32.769556	111.6397	0.605	275.46	1	0.645	-0.012	-0.013	0	0	6.94E+218	0	212
20230809_1417330584	0	404236	-1.18884	-0.16618	0.15968	0.181447	9.7272377	0.705617	276.86	1.103	-4.911	0.648	-0.034	17.81	32.769549	111.63973	1	24	32.769556	111.6397	0.605	275.46	1	0.645	-0.012	-0.013	0	0	6.94E+218	0	187
20230809_1417330592	0	404237	-1.10922	-0.18807	0.15146	0.181447	9.7272377	0.705617	276.86	1.103	-4.911	0.648	-0.036	17.81	32.769549	111.63973	1	24	32.769556	111.6397	0.605	275.46	1	0.645	-0.012	-0.013	0	0	6.94E+218	0	187
20230809_1417330604	0	404238	-1.05438	-0.22003	0.12093	0.246557	9.7858324	0.767166	276.86	1.103	-4.911	0.648	-0.036	17.81	32.769549	111.63973	1	24	32.769556	111.6397	0.605	275.46	1	0.645	-0.012	-0.013	0	0	6.94E+218	0	187
20230809_1417330615	0	404239	-0.96339	-0.24652	0.13115	0.181427	9.7271566	0.767204	276.86	1.103	-4.911	0.648	-0.036	17.81	32.769549	111.63973	1	24	32.769556	111.6397	0.605	275.46	1	0.645	-0.012	-0.013	0	0	6.94E+218	0	187
20230809_1417330638	0	404240	-0.87889	-0.26658	0.1104	0.181447	9.7272377	0.705617	276.87	1.111	-4.963	0.648	-0.036	17.81	32.769549	111.63973	1	24	32.769556	111.6397	0.605	275.46	1	0.645	-0.012	-0.013	0	0	6.94E+218	0	187
20230809_1417330655	0	404241	-0.75084	-0.28385	0.09347	0.181382	9.7857704	0.767349	276.87	1.111	-4.963	0.648	-0.036	17.81	32.769549	111.63973	1	24	32.769556	111.6397	0.605	275.46	1	0.645	-0.012	-0.013	0	0	6.94E+218	0	187
20230809_1417330657	0	404242	-0.70591	-0.31583	0.05032	0.116207	9.7857075	0.767532	276.87	1.111	-4.963	0.648	-0.036	17.81	32.769549	111.63973	1	24	32.769556	111.6397	0.605	275.46	1	0.645	-0.012	-0.013	0	0	6.94E+218	0	187
[truncated: 229,963 more rows]
