# Supplementary material for: GNSS/SINS/DVL integrated navigation algorithm based on adaptive differential Kalman filtering
Source: PLoS One. 2026 Feb 5;21(2):e0342016. doi: 10.1371/journal.pone.0342016 (PMC12875519; doi:10.1371/journal.pone.0342016)
Supplement: S1 File — (ZIP) [file pone.0342016.s001.zip › RAWdata/14_55_53.csv]

Time	Data timestamp	Number of packages	The angular velocity of x (positive for right roll in °/s)	Y-angular velocity (°/s, positive for left turn)	z angular velocity (°/s pitch and head are positive)	x acceleration (positive before m/s ²)	y acceleration (positive on m/s ²)	z acceleration (m/s ² is positive on the right)	Heading (°)	Pitch (°)	Roll (°)	Top speed (m/s)	Current depth (m)	Current height (m)	Inertial navigation latitude (°)	Inertial navigation longitude(°)	Combined state	gps star count	gps latitude	gps longitude	gps speed	gps heading	dvl is effective	dvl front speed (m/s)	dvl right speed	dvl speed up	Magnetic North	Magnetic sky	Magnetic East	Thruster target	Thruster feedback
20230809_1455530390	0	634206	-0.30747	0.10929	0.37904	-0.014269	9.6677256	1.321963	273.397	-0.382	-7.484	1.696	-0.072	34.53	32.774004	111.602503	2	23	32.773898	111.60303	1.615	276.29	1	1.677	-0.043	0.002	0	0	6.94E+218	330	325
20230809_1455530391	0	634207	-0.21392	0.10783	0.40719	-0.079425	9.6677446	1.260559	273.397	-0.382	-7.484	1.696	-0.072	34.53	32.774004	111.602503	2	23	32.773898	111.60303	1.615	276.29	1	1.677	-0.043	0.002	0	0	6.94E+218	330	325
20230809_1455530392	0	634208	-0.15477	0.09781	0.45056	-0.014204	9.6091948	1.260231	273.397	-0.382	-7.484	1.696	-0.072	34.53	32.774004	111.602503	2	23	32.773898	111.60303	1.615	276.29	1	1.677	-0.043	0.002	0	0	6.94E+218	330	325
20230809_1455530393	0	634209	-0.09281	0.09223	0.49233	-0.079425	9.6677446	1.260559	273.397	-0.382	-7.484	1.696	-0.072	34.53	32.774004	111.602503	2	23	32.773898	111.60303	1.615	276.29	1	1.677	-0.043	0.002	0	0	6.94E+218	330	325
20230809_1455530394	0	634210	-0.03861	0.08742	0.47984	-0.014249	9.6678066	1.260376	273.389	-0.361	-7.492	1.697	-0.072	34.53	32.774004	111.602502	2	23	32.773898	111.60303	1.615	276.29	1	1.677	-0.043	0.002	0	0	6.94E+218	330	325
20230809_1455530409	0	634211	0.0429	0.08767	0.48347	-0.014269	9.6677256	1.321963	273.389	-0.361	-7.492	1.697	-0.072	34.53	32.774004	111.602502	2	23	32.773898	111.60303	1.615	276.29	1	1.677	-0.043	0.002	0	0	6.94E+218	330	325
20230809_1455530422	0	634212	0.13353	0.09505	0.52124	-0.079425	9.6677446	1.260559	273.389	-0.361	-7.492	1.697	-0.07	34.53	32.774004	111.602502	2	23	32.773898	111.60303	1.615	276.29	1	1.677	-0.043	0.002	0	0	6.94E+218	330	325
20230809_1455530423	0	634213	0.2183	0.08237	0.51208	-0.014224	9.6091137	1.321817	273.389	-0.361	-7.492	1.697	-0.07	34.53	32.774004	111.602502	2	23	32.773898	111.60303	1.615	276.29	1	1.677	-0.043	0.002	0	0	6.94E+218	330	325
20230809_1455530431	0	634214	0.28719	0.07234	0.54203	-0.014249	9.6678066	1.260376	273.389	-0.361	-7.492	1.697	-0.07	34.53	32.774004	111.602502	2	23	32.773898	111.60303	1.615	276.29	1	1.677	-0.043	0.002	0	0	6.94E+218	330	325
20230809_1455530442	0	634215	0.37146	0.06415	0.56969	-0.079405	9.6678247	1.198972	273.382	-0.336	-7.482	1.698	-0.07	34.53	32.774004	111.602501	2	23	32.773898	111.60303	1.615	276.29	1	1.677	-0.043	0.002	0	0	6.94E+218	330	325
20230809_1455530453	0	634216	0.43516	0.06306	0.57215	-0.014295	9.7264194	1.2605211	273.382	-0.336	-7.482	1.698	-0.07	34.53	32.774004	111.602501	2	23	32.773898	111.60303	1.615	276.29	1	1.677	-0.043	0.002	0	0	6.94E+218	330	325
20230809_1455530474	0	634217	0.53232	0.06047	0.57905	-0.014249	9.6678066	1.260376	273.382	-0.336	-7.482	1.698	-0.07	34.53	32.774004	111.602501	2	23	32.773899	111.603013	1.615	272.74	1	1.677	-0.043	0.002	0	0	6.94E+218	330	325
20230809_1455530475	0	634218	0.60858	0.05133	0.61403	-0.014224	9.6091137	1.321817	273.382	-0.336	-7.482	1.698	-0.07	34.53	32.774004	111.602501	2	23	32.773899	111.603013	1.615	272.74	1	1.677	-0.043	0.002	0	0	6.94E+218	330	325
20230809_1455530480	0	634219	0.68327	0.03992	0.66467	-0.07936	9.6092129	1.198827	273.382	-0.336	-7.482	1.698	-0.07	34.53	32.774004	111.602501	2	23	32.773899	111.603013	1.615	272.74	1	1.677	-0.043	0.002	0	0	6.94E+218	330	325
20230809_1455530492	0	634220	0.71956	0.02194	0.65946	-0.014249	9.6678066	1.260376	273.376	-0.306	-7.452	1.699	-0.07	34.53	32.774005	111.6025	2	23	32.773899	111.603013	1.615	272.74	1	1.677	-0.043	0.002	0	0	6.94E+218	330	325
20230809_1455530503	0	634221	0.75713	0.0076	0.684	-0.014275	9.7264996	1.198935	273.376	-0.306	-7.452	1.699	-0.07	34.53	32.774005	111.6025	2	23	32.773899	111.603013	1.615	272.74	1	1.677	-0.043	0.002	0	0	6.94E+218	330	325
20230809_1455530511	0	634222	0.8397	0.00955	0.67037	-0.079471	9.7263575	1.260704	273.376	-0.306	-7.452	1.699	-0.07	34.53	32.774005	111.6025	2	23	32.773899	111.603013	1.615	272.74	1	1.677	-0.043	0.002	0	0	6.94E+218	330	325
20230809_1455530524	0	634223	0.92575	0.00622	0.66013	-0.014275	9.7264996	1.198935	273.376	-0.306	-7.452	1.699	-0.07	34.53	32.774005	111.6025	2	23	32.773899	111.603013	1.615	272.74	1	1.677	-0.043	0.002	0	0	6.94E+218	330	325
20230809_1455530531	0	634224	0.98901	-0.00928	0.68835	-0.014204	9.6091948	1.260231	273.376	-0.306	-7.452	1.699	-0.07	34.53	32.774005	111.6025	2	23	32.773899	111.603013	1.615	272.74	1	1.677	-0.043	0.002	0	0	6.94E+218	330	325
20230809_1455530541	0	634225	1.03744	-0.02136	0.72556	-0.014249	9.6678066	1.260376	273.371	-0.272	-7.407	1.7	-0.07	34.53	32.774005	111.602499	2	23	32.773899	111.603013	1.615	272.74	1	1.677	-0.043	0.002	0	0	6.94E+218	330	325
20230809_1455530557	0	634226	1.07142	-0.0387	0.74749	-0.079451	9.7264376	1.199118	273.371	-0.272	-7.407	1.7	-0.07	34.53	32.774005	111.602499	2	23	32.773899	111.603013	1.615	272.74	1	1.677	-0.043	0.002	0	0	6.94E+218	330	325
20230809_1455530565	0	634227	1.10076	-0.04926	0.78604	-0.01423	9.6678877	1.198789	273.371	-0.272	-7.407	1.7	-0.07	34.53	32.774005	111.602499	2	23	32.773899	111.603013	1.615	272.74	1	1.677	-0.043	0.002	0	0	6.94E+218	330	325
20230809_1455530570	0	634228	1.14341	-0.05277	0.76727	-0.01432	9.7851124	1.19908	273.371	-0.272	-7.407	1.7	-0.07	34.53	32.774005	111.602499	2	23	32.773899	111.603013	1.615	272.74	1	1.677	-0.043	0.002	0	0	6.94E+218	330	325
20230809_1455530584	0	634229	1.19253	-0.06636	0.75761	-0.079451	9.7264376	1.199118	273.371	-0.272	-7.407	1.7	-0.07	34.53	32.774005	111.602499	2	23	32.773899	111.603013	1.615	272.74	1	1.677	-0.043	0.002	0	0	6.94E+218	330	325
20230809_1455530592	0	634230	1.23517	-0.0833	0.75822	-0.01423	9.6678877	1.198789	273.37	-0.234	-7.349	1.7	-0.061	34.53	32.774005	111.602498	2	23	32.773899	111.603013	1.615	272.74	1	1.677	-0.043	0.002	0	0	6.94E+218	330	325
20230809_1455530601	0	634231	1.28387	-0.09844	0.79144	-0.014275	9.7264996	1.198935	273.37	-0.234	-7.349	1.7	-0.061	34.53	32.774005	111.602498	2	23	32.773899	111.603013	1.615	272.74	1	1.677	-0.043	0.002	0	0	6.94E+218	330	325
20230809_1455530611	0	634232	1.28369	-0.12035	0.78824	-0.079451	9.7264376	1.199118	273.37	-0.234	-7.349	1.7	-0.061	34.53	32.774005	111.602498	2	23	32.773899	111.603013	1.615	272.74	1	1.677	-0.043	0.002	0	0	6.94E+218	330	325
20230809_1455530629	0	634233	1.28234	-0.14303	0.80509	-0.014255	9.7265806	1.1373481	273.37	-0.234	-7.349	1.7	-0.061	34.53	32.774005	111.602498	2	23	32.773899	111.603013	1.615	272.74	1	1.688	-0.078	0.003	0	0	6.94E+218	330	325
20230809_1455530633	0	634234	1.29911	-0.15213	0.81491	-0.01432	9.7851124	1.19908	273.37	-0.234	-7.349	1.7	-0.061	34.53	32.774005	111.602498	2	23	32.773899	111.603013	1.615	272.74	1	1.688	-0.078	0.003	0	0	6.94E+218	330	325
20230809_1455530641	0	634235	1.34191	-0.163	0.77875	-0.01432	9.7851124	1.19908	273.371	-0.194	-7.284	1.689	-0.061	34.56	32.774005	111.602498	2	23	32.773899	111.603013	1.615	272.74	1	1.688	-0.078	0.003	0	0	6.94E+218	330	325
20230809_1455530653	0	634236	1.36936	-0.18674	0.81389	-0.079496	9.7850504	1.199263	273.371	-0.194	-7.284	1.689	-0.061	34.56	32.774005	111.602498	2	23	32.773899	111.603013	1.615	272.74	1	1.688	-0.078	0.003	0	0	6.94E+218	330	325
20230809_1455530662	0	634237	1.41235	-0.19312	0.80306	-0.014255	9.7265806	1.1373481	273.371	-0.194	-7.284	1.689	-0.061	34.56	32.774005	111.602498	2	23	32.773899	111.603013	1.615	272.74	1	1.688	-0.078	0.003	0	0	6.94E+218	330	325
20230809_1455530671	0	634238	1.41321	-0.21978	0.79362	-0.014366	9.8437252	1.199226	273.371	-0.194	-7.284	1.689	-0.061	34.56	32.774005	111.602498	2	23	32.773899	111.603013	1.615	272.74	1	1.688	-0.078	0.003	0	0	6.94E+218	330	325
20230809_1455530680	0	634239	1.40659	-0.24953	0.7946	-0.0143	9.7851934	1.137494	273.371	-0.194	-7.284	1.689	-0.061	34.56	32.774005	111.602498	2	23	32.773899	111.603013	1.615	272.74	1	1.688	-0.078	0.003	0	0	6.94E+218	330	325
20230809_1455530692	0	634240	1.45017	-0.25508	0.77839	-0.079476	9.7851315	1.137677	273.377	-0.153	-7.214	1.688	-0.061	34.56	32.774005	111.602497	2	23	32.773899	111.603013	1.615	272.74	1	1.688	-0.078	0.003	0	0	6.94E+218	330	325
20230809_1455530700	0	634241	1.45329	-0.27256	0.75008	-0.014346	9.8438053	1.137639	273.377	-0.153	-7.214	1.688	-0.061	34.56	32.774005	111.602497	2	23	32.773899	111.603013	1.615	272.74	1	1.688	-0.078	0.003	0	0	6.94E+218	330	325
20230809_1455530712	0	634242	1.48788	-0.2929	0.79034	-0.01432	9.7851124	1.19908	273.377	-0.153	-7.214	1.688	-0.061	34.56	32.774005	111.602497	2	23	32.773899	111.603013	1.615	272.74	1	1.688	-0.078	0.003	0	0	6.94E+218	330	325
20230809_1455530722	0	634243	1.52624	-0.30096	0.7622	-0.0143	9.7851934	1.137494	273.377	-0.153	-7.214	1.688	-0.061	34.56	32.774005	111.602497	2	23	32.773899	111.603013	1.615	272.74	1	1.688	-0.078	0.003	0	0	6.94E+218	330	325
20230809_1455530731	0	634244	1.53211	-0.31915	0.73586	-0.079496	9.7850504	1.199263	273.377	-0.153	-7.214	1.688	-0.061	34.56	32.774005	111.602497	2	23	32.773899	111.603013	1.615	272.74	1	1.688	-0.078	0.003	0	0	6.94E+218	330	325
20230809_1455530742	0	634245	1.49462	-0.34242	0.74697	-0.014346	9.8438053	1.137639	273.388	-0.114	-7.139	1.688	-0.061	34.56	32.774005	111.602496	2	23	32.773899	111.603013	1.615	272.74	1	1.688	-0.078	0.003	0	0	6.94E+218	330	325
20230809_1455530752	0	634246	1.50741	-0.34792	0.72887	-0.014346	9.8438053	1.137639	273.388	-0.114	-7.139	1.688	-0.061	34.56	32.774005	111.602496	2	23	32.773899	111.603013	1.615	272.74	1	1.688	-0.078	0.003	0	0	6.94E+218	330	325
20230809_1455530763	0	634247	1.52606	-0.36189	0.70008	-0.014366	9.8437252	1.199226	273.388	-0.114	-7.139	1.688	-0.058	34.56	32.774005	111.602496	2	23	32.773899	111.603013	1.615	272.74	1	1.688	-0.078	0.003	0	0	6.94E+218	330	325
20230809_1455530772	0	634248	1.55878	-0.36859	0.67452	-0.079476	9.7851315	1.137677	273.388	-0.114	-7.139	1.688	-0.058	34.56	32.774005	111.602496	2	23	32.773899	111.603013	1.615	272.74	1	1.688	-0.078	0.003	0	0	6.94E+218	330	325
20230809_1455530781	0	634249	1.58839	-0.38066	0.66774	-0.014346	9.8438053	1.137639	273.388	-0.114	-7.139	1.688	-0.058	34.56	32.774005	111.602496	2	23	32.773899	111.603013	1.615	272.74	1	1.688	-0.078	0.003	0	0	6.94E+218	330	325
20230809_1455530791	0	634250	1.58506	-0.40158	0.65414	-0.0143	9.7851934	1.137494	273.402	-0.078	-7.061	1.688	-0.058	34.56	32.774005	111.602495	2	23	32.773899	111.603013	1.615	272.74	1	1.688	-0.078	0.003	0	0	6.94E+218	330	325
20230809_1455530802	0	634251	1.58332	-0.42213	0.65381	-0.014346	9.8438053	1.137639	273.402	-0.078	-7.061	1.688	-0.058	34.56	32.774005	111.602495	2	23	32.773899	111.603013	1.615	272.74	1	1.688	-0.078	0.003	0	0	6.94E+218	330	325
20230809_1455530811	0	634252	1.57722	-0.44123	0.60092	-0.014371	9.9024982	1.076198	273.402	-0.078	-7.061	1.688	-0.058	34.56	32.774005	111.602495	2	23	32.773899	111.603013	1.615	272.74	1	1.688	-0.078	0.003	0	0	6.94E+218	330	325
20230809_1455530824	0	634253	1.58811	-0.45563	0.5807	-0.014346	9.8438053	1.137639	273.402	-0.078	-7.061	1.688	-0.058	34.56	32.774005	111.602495	2	23	32.773899	111.603013	1.615	272.74	1	1.688	-0.078	0.003	0	0	6.94E+218	330	325
20230809_1455530830	0	634254	1.61785	-0.45895	0.52993	-0.014346	9.8438053	1.137639	273.402	-0.078	-7.061	1.688	-0.058	34.56	32.774005	111.602495	2	23	32.773899	111.603013	1.615	272.74	1	1.688	-0.078	0.003	0	0	6.94E+218	330	325
20230809_1455530841	0	634255	1.64081	-0.46997	0.5282	-0.014366	9.8437252	1.199226	273.421	-0.046	-6.981	1.688	-0.058	34.56	32.774005	111.602494	2	23	32.773899	111.603013	1.615	272.74	1	1.688	-0.078	0.003	0	0	6.94E+218	330	325
20230809_1455530852	0	634256	1.58854	-0.49247	0.51607	-0.079522	9.8437433	1.137822	273.421	-0.046	-6.981	1.688	-0.058	34.56	32.774005	111.602494	2	23	32.773899	111.603013	1.615	272.74	1	1.688	-0.078	0.003	0	0	6.94E+218	330	325
20230809_1455530863	0	634257	1.56372	-0.50848	0.49954	-0.014371	9.9024982	1.076198	273.421	-0.046	-6.981	1.688	-0.058	34.56	32.774005	111.602494	2	23	32.773899	111.603013	1.615	272.74	1	1.688	-0.078	0.003	0	0	6.94E+218	330	325
20230809_1455530872	0	634258	1.62207	-0.50167	0.44646	-0.014371	9.9024982	1.076198	273.421	-0.046	-6.981	1.688	-0.058	34.56	32.774005	111.602494	2	23	32.773899	111.603013	1.615	272.74	1	1.688	-0.078	0.003	0	0	6.94E+218	330	325
20230809_1455530881	0	634259	1.56668	-0.52876	0.39999	-0.014346	9.8438053	1.137639	273.421	-0.046	-6.981	1.688	-0.058	34.56	32.774005	111.602494	2	23	32.773899	111.603013	1.615	272.74	1	1.688	-0.078	0.003	0	0	6.94E+218	330	325
20230809_1455530893	0	634260	1.63326	-0.52157	0.36933	-0.014346	9.8438053	1.137639	273.444	-0.021	-6.901	1.687	-0.058	34.56	32.774005	111.602493	2	23	32.773899	111.603013	1.615	272.74	1	1.688	-0.078	0.003	0	0	6.94E+218	330	325
20230809_1455530902	0	634261	1.55355	-0.54521	0.33294	-0.014411	9.9023371	1.199371	273.444	-0.021	-6.901	1.687	-0.058	34.56	32.774005	111.602493	2	23	32.773899	111.603013	1.615	272.74	1	1.688	-0.078	0.003	0	0	6.94E+218	330	325
20230809_1455530914	0	634262	1.48673	-0.57979	0.3026	-0.014371	9.9024982	1.076198	273.444	-0.021	-6.901	1.687	-0.065	34.56	32.774005	111.602493	2	23	32.773899	111.603013	1.615	272.74	1	1.688	-0.078	0.003	0	0	6.94E+218	330	325
20230809_1455530921	0	634263	1.56035	-0.56715	0.27937	-0.014326	9.8438864	1.076053	273.444	-0.021	-6.901	1.687	-0.065	34.56	32.774005	111.602493	2	23	32.773899	111.603013	1.615	272.74	1	1.688	-0.078	0.003	0	0	6.94E+218	330	325
20230809_1455530931	0	634264	1.51517	-0.59169	0.22233	-0.014371	9.9024982	1.076198	273.444	-0.021	-6.901	1.687	-0.065	34.56	32.774005	111.602493	2	23	32.773899	111.603013	1.615	272.74	1	1.688	-0.078	0.003	0	0	6.94E+218	330	325
20230809_1455530941	0	634265	1.52723	-0.59497	0.19385	-0.014411	9.9023371	1.199371	273.471	-0.005	-6.825	1.686	-0.065	34.56	32.774005	111.602492	2	23	32.773899	111.603013	1.615	272.74	1	1.688	-0.078	0.003	0	0	6.94E+218	330	325
20230809_1455530952	0	634266	1.52215	-0.596	0.13466	-0.014371	9.9024982	1.076198	273.471	-0.005	-6.825	1.686	-0.065	34.56	32.774005	111.602492	2	23	32.773899	111.603013	1.615	272.74	1	1.688	-0.078	0.003	0	0	6.94E+218	330	325
20230809_1455530963	0	634267	1.57298	-0.59027	0.14815	-0.014346	9.8438053	1.137639	273.471	-0.005	-6.825	1.686	-0.065	34.56	32.774005	111.602492	2	23	32.773899	111.603013	1.615	272.74	1	1.688	-0.078	0.003	0	0	6.94E+218	330	325
20230809_1455530973	0	634268	1.50438	-0.60202	0.07509	-0.014346	9.8438053	1.137639	273.471	-0.005	-6.825	1.686	-0.065	34.56	32.774005	111.602492	2	23	32.773899	111.603013	1.615	272.74	1	1.688	-0.078	0.003	0	0	6.94E+218	330	325
20230809_1455530981	0	634269	1.47293	-0.60872	0.06976	-0.014411	9.9023371	1.199371	273.471	-0.005	-6.825	1.686	-0.065	34.56	32.774005	111.602492	2	23	32.773899	111.603013	1.615	272.74	1	1.688	-0.078	0.003	0	0	6.94E+218	330	325
20230809_1455530999	0	634270	1.44901	-0.60925	0.02216	-0.014346	9.8438053	1.137639	273.5	0.003	-6.75	1.685	-0.065	34.56	32.774005	111.602491	2	23	32.773899	111.603013	1.615	272.74	1	1.688	-0.078	0.003	0	0	6.94E+218	330	325
20230809_1455540011	0	634271	1.42212	-0.62301	-0.02827	-0.014411	9.9023371	1.199371	273.5	0.003	-6.75	1.685	-0.065	34.56	32.774005	111.602491	2	23	32.773899	111.603013	1.615	272.74	1	1.688	-0.078	0.003	0	0	6.94E+218	330	325
20230809_1455540020	0	634272	1.49697	-0.59904	-0.08871	-0.014306	9.8439674	1.014466	273.5	0.003	-6.75	1.685	-0.065	34.56	32.774005	111.602491	2	23	32.773899	111.603013	1.615	272.74	1	1.688	-0.078	0.003	0	0	6.94E+218	330	325
20230809_1455540022	0	634273	1.49425	-0.59898	-0.13325	-0.014391	9.9024172	1.137785	273.5	0.003	-6.75	1.685	-0.065	34.56	32.774005	111.602491	2	23	32.773899	111.603013	1.615	272.74	1	1.688	-0.078	0.003	0	0	6.94E+218	330	325
20230809_1455540031	0	634274	1.50733	-0.60657	-0.11321	-0.0143	9.7851934	1.137494	273.5	0.003	-6.75	1.685	-0.065	34.56	32.774005	111.602491	2	23	32.773899	111.603013	1.615	272.74	1	1.688	-0.078	0.003	0	0	6.94E+218	330	325
20230809_1455540042	0	634275	1.46004	-0.61079	-0.20282	-0.014366	9.8437252	1.199226	273.531	0.001	-6.676	1.685	-0.065	34.56	32.774005	111.60249	2	23	32.773899	111.603013	1.615	272.74	1	1.688	-0.078	0.003	0	0	6.94E+218	330	325
20230809_1455540053	0	634276	1.37739	-0.62771	-0.16121	-0.014326	9.8438864	1.076053	273.531	0.001	-6.676	1.685	-0.065	34.56	32.774005	111.60249	2	23	32.773899	111.603013	1.615	272.74	1	1.688	-0.078	0.003	0	0	6.94E+218	330	325
20230809_1455540062	0	634277	1.38027	-0.61731	-0.28968	-0.014411	9.9023371	1.199371	273.531	0.001	-6.676	1.685	-0.065	34.56	32.774005	111.60249	2	23	32.773899	111.603013	1.615	272.74	1	1.688	-0.078	0.003	0	0	6.94E+218	330	325
20230809_1455540071	0	634278	1.38901	-0.60195	-0.26761	-0.014346	9.8438053	1.137639	273.531	0.001	-6.676	1.685	-0.065	34.56	32.774005	111.60249	2	23	32.773899	111.603013	1.615	272.74	1	1.688	-0.078	0.003	0	0	6.94E+218	330	325
20230809_1455540082	0	634279	1.40687	-0.57846	-0.36179	-0.014346	9.8438053	1.137639	273.531	0.001	-6.676	1.685	-0.069	34.56	32.774005	111.60249	2	23	32.773899	111.603013	1.615	272.74	1	1.688	-0.078	0.003	0	0	6.94E+218	330	325
20230809_1455540091	0	634280	1.36629	-0.57515	-0.32386	-0.01432	9.7851124	1.19908	273.563	-0.01	-6.607	1.684	-0.069	34.56	32.774005	111.602489	2	23	32.773899	111.603013	1.615	272.74	1	1.688	-0.078	0.003	0	0	6.94E+218	330	325
20230809_1455540102	0	634281	1.35661	-0.56907	-0.41394	-0.014326	9.8438864	1.076053	273.563	-0.01	-6.607	1.684	-0.069	34.56	32.774005	111.602489	2	23	32.773899	111.603013	1.615	272.74	1	1.688	-0.078	0.003	0	0	6.94E+218	330	325
20230809_1455540112	0	634282	1.34164	-0.57043	-0.39135	-0.014366	9.8437252	1.199226	273.563	-0.01	-6.607	1.684	-0.069	34.56	32.774005	111.602489	2	23	32.773899	111.603013	1.615	272.74	1	1.688	-0.078	0.003	0	0	6.94E+218	330	325
20230809_1455540121	0	634283	1.28942	-0.57062	-0.45148	-0.014281	9.7852736	1.075907	273.563	-0.01	-6.607	1.684	-0.069	34.56	32.774005	111.602489	2	23	32.773899	111.603013	1.615	272.74	1	1.688	-0.078	0.003	0	0	6.94E+218	330	325
20230809_1455540131	0	634284	1.25965	-0.5564	-0.50048	-0.014366	9.8437252	1.199226	273.563	-0.01	-6.607	1.684	-0.069	34.56	32.774005	111.602489	2	23	32.773899	111.603013	1.615	272.74	1	1.688	-0.078	0.003	0	0	6.94E+218	330	325
20230809_1455540140	0	634285	1.19937	-0.55227	-0.48743	0.050874	9.7852554	1.137311	273.594	-0.029	-6.542	1.684	-0.069	34.56	32.774006	111.602489	2	23	32.773899	111.603013	1.615	272.74	1	1.688	-0.078	0.003	0	0	6.94E+218	330	325
20230809_1455540152	0	634286	1.19196	-0.53116	-0.5707	-0.01432	9.7851124	1.19908	273.594	-0.029	-6.542	1.684	-0.069	34.56	32.774006	111.602489	2	23	32.773899	111.603013	1.615	272.74	1	1.688	-0.078	0.003	0	0	6.94E+218	330	325
20230809_1455540163	0	634287	1.1183	-0.52425	-0.54178	-0.0143	9.7851934	1.137494	273.594	-0.029	-6.542	1.684	-0.069	34.56	32.774006	111.602489	2	23	32.773899	111.603013	1.615	272.74	1	1.688	-0.078	0.003	0	0	6.94E+218	330	325
20230809_1455540172	0	634288	1.08257	-0.52969	-0.58219	-0.0143	9.7851934	1.137494	273.594	-0.029	-6.542	1.684	-0.069	34.56	32.774006	111.602489	2	23	32.773899	111.603013	1.615	272.74	1	1.688	-0.078	0.003	0	0	6.94E+218	330	325
20230809_1455540181	0	634289	1.05957	-0.51272	-0.57838	-0.014281	9.7852736	1.075907	273.594	-0.029	-6.542	1.684	-0.069	34.56	32.774006	111.602489	2	23	32.773899	111.603013	1.615	272.74	1	1.688	-0.078	0.003	0	0	6.94E+218	330	325
20230809_1455540191	0	634290	1.05554	-0.49489	-0.65614	-0.01432	9.7851124	1.19908	273.623	-0.056	-6.487	1.684	-0.069	34.56	32.774006	111.602488	2	23	32.773899	111.603013	1.615	272.74	1	1.688	-0.078	0.003	0	0	6.94E+218	330	325
20230809_1455540204	0	634291	1.0209	-0.4766	-0.65581	-0.0143	9.7851934	1.137494	273.623	-0.056	-6.487	1.684	-0.069	34.56	32.774006	111.602488	2	23	32.773899	111.603013	1.615	272.74	1	1.688	-0.078	0.003	0	0	6.94E+218	330	325
20230809_1455540213	0	634292	0.9903	-0.45207	-0.66699	-0.014275	9.7264996	1.198935	273.623	-0.056	-6.487	1.684	-0.069	34.56	32.774006	111.602488	2	23	32.773899	111.603013	1.615	272.74	1	1.688	-0.078	0.003	0	0	6.94E+218	330	325
20230809_1455540224	0	634293	0.92296	-0.44817	-0.70628	-0.014255	9.7265806	1.1373481	273.623	-0.056	-6.487	1.684	-0.069	34.56	32.774006	111.602488	2	23	32.773899	111.603013	1.615	272.74	1	1.688	-0.078	0.003	0	0	6.94E+218	330	325
20230809_1455540230	0	634294	0.85618	-0.45645	-0.68931	-0.014255	9.7265806	1.1373481	273.623	-0.056	-6.487	1.684	-0.069	34.56	32.774006	111.602488	2	23	32.773899	111.603013	1.615	272.74	1	1.688	-0.078	0.003	0	0	6.94E+218	330	325
20230809_1455540240	0	634295	0.82513	-0.44874	-0.71328	-0.0143	9.7851934	1.137494	273.649	-0.087	-6.441	1.684	-0.069	34.56	32.774006	111.602487	2	23	32.773899	111.603013	1.615	272.74	1	1.688	-0.078	0.003	0	0	6.94E+218	330	325
20230809_1455540255	0	634296	0.80504	-0.44384	-0.73954	-0.014255	9.7265806	1.1373481	273.649	-0.087	-6.441	1.684	-0.078	34.56	32.774006	111.602487	2	23	32.773899	111.603013	1.615	272.74	1	1.688	-0.078	0.003	0	0	6.94E+218	330	325
20230809_1455540264	0	634297	0.80187	-0.42747	-0.77024	-0.079457	9.7852106	1.07609	273.649	-0.087	-6.441	1.684	-0.078	34.56	32.774006	111.602487	2	23	32.773899	111.603013	1.615	272.74	1	1.688	-0.078	0.003	0	0	6.94E+218	330	325
20230809_1455540272	0	634298	0.80877	-0.40984	-0.78212	-0.014275	9.7264996	1.198935	273.649	-0.087	-6.441	1.684	-0.078	34.56	32.774006	111.602487	2	23	32.773899	111.603013	1.615	272.74	1	1.688	-0.078	0.003	0	0	6.94E+218	330	325
20230809_1455540281	0	634299	0.74108	-0.41072	-0.82382	-0.014255	9.7265806	1.1373481	273.649	-0.087	-6.441	1.684	-0.078	34.56	32.774006	111.602487	2	23	32.773899	111.603013	1.615	272.74	1	1.688	-0.078	0.003	0	0	6.94E+218	330	325
20230809_1455540291	0	634300	0.68833	-0.3983	-0.81221	-0.01423	9.6678877	1.198789	273.675	-0.124	-6.403	1.683	-0.078	34.56	32.774006	111.602486	2	23	32.773899	111.603013	1.615	272.74	1	1.688	-0.078	0.003	0	0	6.94E+218	330	325
20230809_1455540301	0	634301	0.63102	-0.38706	-0.80647	-0.079431	9.7265177	1.137531	273.675	-0.124	-6.403	1.683	-0.078	34.56	32.774006	111.602486	2	23	32.773899	111.603013	1.615	272.74	1	1.688	-0.078	0.003	0	0	6.94E+218	330	325
20230809_1455540310	0	634302	0.57135	-0.3776	-0.8226	-0.014275	9.7264996	1.198935	273.675	-0.124	-6.403	1.683	-0.078	34.56	32.774006	111.602486	2	23	32.773899	111.603013	1.615	272.74	1	1.688	-0.078	0.003	0	0	6.94E+218	330	325
20230809_1455540320	0	634303	0.5309	-0.35092	-0.83296	-0.014255	9.7265806	1.1373481	273.675	-0.124	-6.403	1.683	-0.078	34.56	32.774006	111.602486	2	23	32.773899	111.603013	1.615	272.74	1	1.688	-0.078	0.003	0	0	6.94E+218	330	325
20230809_1455540330	0	634304	0.52269	-0.33577	-0.84743	-0.014255	9.7265806	1.1373481	273.675	-0.124	-6.403	1.683	-0.078	34.56	32.774006	111.602486	2	23	32.773899	111.603013	1.615	272.74	1	1.688	-0.078	0.003	0	0	6.94E+218	330	325
20230809_1455540340	0	634305	0.48987	-0.32148	-0.87754	-0.079405	9.6678247	1.198972	273.697	-0.164	-6.375	1.682	-0.078	34.56	32.774006	111.602485	2	23	32.773899	111.603013	1.615	272.74	1	1.688	-0.078	0.003	0	0	6.94E+218	330	325
20230809_1455540367	0	634306	0.45072	-0.3154	-0.87469	-0.014255	9.7265806	1.1373481	273.697	-0.164	-6.375	1.682	-0.078	34.56	32.774006	111.602485	2	23	32.773899	111.603013	1.615	272.74	1	1.688	-0.078	0.003	0	0	6.94E+218	330	337
20230809_1455540368	0	634307	0.37118	-0.31021	-0.89576	-0.01421	9.6679688	1.137203	273.697	-0.164	-6.375	1.682	-0.078	34.56	32.774006	111.602485	2	23	32.773899	111.603013	1.615	272.74	1	1.688	-0.078	0.003	0	0	6.94E+218	330	337
20230809_1455540372	0	634308	0.32624	-0.29343	-0.91665	-0.079431	9.7265177	1.137531	273.697	-0.164	-6.375	1.682	-0.078	34.56	32.774006	111.602485	2	23	32.773899	111.603013	1.615	272.74	1	1.688	-0.078	0.003	0	0	6.94E+218	330	337
20230809_1455540382	0	634309	0.24817	-0.27497	-0.91667	-0.01423	9.6678877	1.198789	273.697	-0.164	-6.375	1.682	-0.078	34.56	32.774006	111.602485	2	23	32.773899	111.603013	1.615	272.74	1	1.688	-0.078	0.003	0	0	6.94E+218	330	337
20230809_1455540392	0	634310	0.22248	-0.25209	-0.89467	-0.01421	9.6679688	1.137203	273.717	-0.207	-6.359	1.683	-0.078	34.56	32.774006	111.602484	2	23	32.773899	111.603013	1.615	272.74	1	1.688	-0.078	0.003	0	0	6.94E+218	330	337
20230809_1455540402	0	634311	0.16065	-0.2388	-0.90254	-0.079405	9.6678247	1.198972	273.717	-0.207	-6.359	1.683	-0.078	34.56	32.774006	111.602484	2	23	32.773899	111.603013	1.615	272.74	1	1.688	-0.078	0.003	0	0	6.94E+218	330	337
20230809_1455540411	0	634312	0.10806	-0.23144	-0.88795	-0.01421	9.6679688	1.137203	273.717	-0.207	-6.359	1.683	-0.073	34.56	32.774006	111.602484	2	23	32.773899	111.603013	1.615	272.74	1	1.688	-0.078	0.003	0	0	6.94E+218	330	337
20230809_1455540421	0	634313	0.08088	-0.20717	-0.92228	-0.014235	9.7266607	1.075762	273.717	-0.207	-6.359	1.683	-0.073	34.56	32.774006	111.602484	2	23	32.773899	111.603013	1.615	272.74	1	1.688	-0.078	0.003	0	0	6.94E+218	330	337
20230809_1455540431	0	634314	0.00014	-0.19572	-0.97551	-0.079451	9.7264376	1.199118	273.717	-0.207	-6.359	1.683	-0.073	34.56	32.774006	111.602484	2	23	32.773899	111.603013	1.615	272.74	1	1.688	-0.078	0.003	0	0	6.94E+218	330	337
20230809_1455540449	0	634315	-0.0542	-0.18436	-0.95291	-0.01421	9.6679688	1.137203	273.732	-0.252	-6.356	1.682	-0.073	34.56	32.774006	111.602483	2	23	32.773901	111.602995	1.63	276.07	1	1.688	-0.078	0.003	0	0	6.94E+218	330	337
20230809_1455540451	0	634316	-0.04785	-0.15263	-0.93994	-0.07934	9.6092939	1.1372401	273.732	-0.252	-6.356	1.682	-0.073	34.56	32.774006	111.602483	2	23	32.773901	111.602995	1.63	276.07	1	1.688	-0.078	0.003	0	0	6.94E+218	330	337
20230809_1455540464	0	634317	-0.16315	-0.16088	-0.97319	-0.014249	9.6678066	1.260376	273.732	-0.252	-6.356	1.682	-0.073	34.56	32.774006	111.602483	2	23	32.773901	111.602995	1.63	276.07	1	1.688	-0.078	0.003	0	0	6.94E+218	330	337
20230809_1455540471	0	634318	-0.28081	-0.16499	-0.90561	-0.01419	9.6680489	1.075616	273.732	-0.252	-6.356	1.682	-0.073	34.56	32.774006	111.602483	2	23	32.773901	111.602995	1.63	276.07	1	1.688	-0.078	0.003	0	0	6.94E+218	330	337
20230809_1455540480	0	634319	-0.30521	-0.13435	-0.92671	-0.079431	9.7265177	1.137531	273.732	-0.252	-6.356	1.682	-0.073	34.56	32.774006	111.602483	2	23	32.773901	111.602995	1.63	276.07	1	1.688	-0.078	0.003	0	0	6.94E+218	330	337
20230809_1455540491	0	634320	-0.33426	-0.10541	-0.93697	-0.014164	9.6093559	1.1370569	273.745	-0.298	-6.368	1.683	-0.073	34.56	32.774006	111.602482	2	23	32.773901	111.602995	1.63	276.07	1	1.688	-0.078	0.003	0	0	6.94E+218	330	337
20230809_1455540502	0	634321	-0.40942	-0.09472	-0.9618	-0.01423	9.6678877	1.198789	273.745	-0.298	-6.368	1.683	-0.073	34.56	32.774006	111.602482	2	23	32.773901	111.602995	1.63	276.07	1	1.688	-0.078	0.003	0	0	6.94E+218	330	337
20230809_1455540511	0	634322	-0.45723	-0.07793	-0.93594	-0.079386	9.6679058	1.137386	273.745	-0.298	-6.368	1.683	-0.073	34.56	32.774006	111.602482	2	23	32.773901	111.602995	1.63	276.07	1	1.688	-0.078	0.003	0	0	6.94E+218	330	337
20230809_1455540523	0	634323	-0.54333	-0.07727	-0.97609	-0.079405	9.6678247	1.198972	273.745	-0.298	-6.368	1.683	-0.073	34.56	32.774006	111.602482	2	23	32.773901	111.602995	1.63	276.07	1	1.688	-0.078	0.003	0	0	6.94E+218	330	337
20230809_1455540531	0	634324	-0.61906	-0.07226	-0.90318	-0.014164	9.6093559	1.1370569	273.745	-0.298	-6.368	1.683	-0.073	34.56	32.774006	111.602482	2	23	32.773901	111.602995	1.63	276.07	1	1.688	-0.078	0.003	0	0	6.94E+218	330	337
20230809_1455540541	0	634325	-0.63667	-0.03883	-0.93374	-0.01419	9.6680489	1.075616	273.754	-0.345	-6.395	1.683	-0.073	34.56	32.774006	111.602481	2	23	32.773901	111.602995	1.63	276.07	1	1.688	-0.078	0.003	0	0	6.94E+218	330	337
20230809_1455540553	0	634326	-0.71874	-0.02561	-0.94671	-0.079405	9.6678247	1.198972	273.754	-0.345	-6.395	1.683	-0.073	34.56	32.774006	111.602481	2	23	32.773901	111.602995	1.63	276.07	1	1.688	-0.078	0.003	0	0	6.94E+218	330	337
20230809_1455540572	0	634327	-0.76375	-0.01328	-0.94241	-0.079386	9.6679058	1.137386	273.754	-0.345	-6.395	1.683	-0.073	34.56	32.774006	111.602481	2	23	32.773901	111.602995	1.63	276.07	1	1.688	-0.078	0.003	0	0	6.94E+218	330	337
20230809_1455540573	0	634328	-0.7861	0.00656	-0.91162	-0.014184	9.6092758	1.198644	273.754	-0.345	-6.395	1.683	-0.073	34.56	32.774006	111.602481	2	23	32.773901	111.602995	1.63	276.07	1	1.688	-0.078	0.003	0	0	6.94E+218	330	337
20230809_1455540582	0	634329	-0.84143	0.01238	-0.92938	-0.07934	9.6092939	1.1372401	273.754	-0.345	-6.395	1.683	-0.093	34.56	32.774006	111.602481	2	23	32.773901	111.602995	1.63	276.07	1	1.688	-0.078	0.003	0	0	6.94E+218	330	337
20230809_1455540593	0	634330	-0.88309	0.03128	-0.89022	-0.01419	9.6680489	1.075616	273.759	-0.391	-6.435	1.684	-0.093	34.56	32.774006	111.60248	2	23	32.773901	111.602995	1.63	276.07	1	1.688	-0.078	0.003	0	0	6.94E+218	330	337
20230809_1455540601	0	634331	-0.91346	0.04883	-0.90635	-0.01421	9.6679688	1.137203	273.759	-0.391	-6.435	1.684	-0.093	34.56	32.774006	111.60248	2	23	32.773901	111.602995	1.63	276.07	1	1.688	-0.078	0.003	0	0	6.94E+218	330	337
20230809_1455540610	0	634332	-0.97375	0.05618	-0.89376	-0.079405	9.6678247	1.198972	273.759	-0.391	-6.435	1.684	-0.093	34.56	32.774006	111.60248	2	23	32.773901	111.602995	1.63	276.07	1	1.688	-0.078	0.003	0	0	6.94E+218	330	337
20230809_1455540630	0	634333	-1.01043	0.08217	-0.93076	-0.01421	9.6679688	1.137203	273.759	-0.391	-6.435	1.684	-0.093	34.56	32.774006	111.60248	2	23	32.773901	111.602995	1.63	276.07	1	1.688	-0.078	0.003	0	0	6.94E+218	330	337
20230809_1455540635	0	634334	-1.04345	0.09433	-0.86165	-0.079295	9.5506821	1.137095	273.759	-0.391	-6.435	1.684	-0.093	34.56	32.774006	111.60248	2	23	32.773901	111.602995	1.63	276.07	1	1.688	-0.078	0.003	0	0	6.94E+218	330	337
20230809_1455540642	0	634335	-1.10614	0.09173	-0.85384	-0.07934	9.6092939	1.1372401	273.76	-0.436	-6.485	1.685	-0.093	34.56	32.774006	111.60248	2	23	32.773901	111.602995	1.63	276.07	1	1.688	-0.078	0.003	0	0	6.94E+218	330	337
20230809_1455540653	0	634336	-1.07692	0.11231	-0.82315	-0.01419	9.6680489	1.075616	273.76	-0.436	-6.485	1.685	-0.093	34.56	32.774006	111.60248	2	23	32.773901	111.602995	1.63	276.07	1	1.694	-0.041	0.028	0	0	6.94E+218	330	337
20230809_1455540668	0	634337	-1.06242	0.13113	-0.83082	-0.079366	9.6679869	1.075799	273.76	-0.436	-6.485	1.685	-0.093	34.56	32.774006	111.60248	2	23	32.773901	111.602995	1.63	276.07	1	1.694	-0.041	0.028	0	0	6.94E+218	330	337
20230809_1455540673	0	634338	-1.11402	0.14156	-0.80338	-0.014164	9.6093559	1.1370569	273.76	-0.436	-6.485	1.685	-0.093	34.56	32.774006	111.60248	2	23	32.773901	111.602995	1.63	276.07	1	1.694	-0.041	0.028	0	0	6.94E+218	330	337
20230809_1455540681	0	634339	-1.11161	0.15379	-0.83798	-0.079386	9.6679058	1.137386	273.76	-0.436	-6.485	1.685	-0.093	34.53	32.774006	111.60248	2	23	32.773901	111.602995	1.63	276.07	1	1.694	-0.041	0.028	0	0	6.94E+218	330	337
20230809_1455540691	0	634340	-1.10349	0.16199	-0.79637	-0.07934	9.6092939	1.1372401	273.758	-0.477	-6.54	1.694	-0.093	34.53	32.774006	111.602479	2	23	32.773901	111.602995	1.63	276.07	1	1.694	-0.041	0.028	0	0	6.94E+218	330	337
20230809_1455540701	0	634341	-1.10587	0.17948	-0.77407	-0.07932	9.609375	1.075654	273.758	-0.477	-6.54	1.694	-0.093	34.53	32.774006	111.602479	2	23	32.773901	111.602995	1.63	276.07	1	1.694	-0.041	0.028	0	0	6.94E+218	330	337
20230809_1455540711	0	634342	-1.11919	0.19068	-0.74697	-0.01421	9.6679688	1.137203	273.758	-0.477	-6.54	1.694	-0.093	34.53	32.774006	111.602479	2	23	32.773901	111.602995	1.63	276.07	1	1.694	-0.041	0.028	0	0	6.94E+218	330	337
20230809_1455540724	0	634343	-1.15616	0.17526	-0.73186	-0.079366	9.6679869	1.075799	273.758	-0.477	-6.54	1.694	-0.093	34.53	32.774006	111.602479	2	23	32.773901	111.602995	1.63	276.07	1	1.694	-0.041	0.028	0	0	6.94E+218	330	312
20230809_1455540731	0	634344	-1.10914	0.2112	-0.68879	-0.079366	9.6679869	1.075799	273.758	-0.477	-6.54	1.694	-0.093	34.53	32.774006	111.602479	2	23	32.773901	111.602995	1.63	276.07	1	1.694	-0.041	0.028	0	0	6.94E+218	330	312
20230809_1455540743	0	634345	-1.12226	0.20518	-0.72829	-0.07934	9.6092939	1.1372401	273.753	-0.515	-6.596	1.695	-0.093	34.53	32.774006	111.602478	2	23	32.773901	111.602995	1.63	276.07	1	1.694	-0.041	0.028	0	0	6.94E+218	330	312
20230809_1455540752	0	634346	-1.13076	0.20385	-0.62821	-0.01419	9.6680489	1.075616	273.753	-0.515	-6.596	1.695	-0.088	34.53	32.774006	111.602478	2	23	32.773901	111.602995	1.63	276.07	1	1.694	-0.041	0.028	0	0	6.94E+218	330	312
20230809_1455540765	0	634347	-1.12633	0.21762	-0.69589	-0.079386	9.6679058	1.137386	273.753	-0.515	-6.596	1.695	-0.088	34.53	32.774006	111.602478	2	23	32.773901	111.602995	1.63	276.07	1	1.694	-0.041	0.028	0	0	6.94E+218	330	312
20230809_1455540771	0	634348	-1.15308	0.2178	-0.63203	-0.079366	9.6679869	1.075799	273.753	-0.515	-6.596	1.695	-0.088	34.53	32.774006	111.602478	2	23	32.773901	111.602995	1.63	276.07	1	1.694	-0.041	0.028	0	0	6.94E+218	330	312
20230809_1455540781	0	634349	-1.17604	0.21886	-0.64181	-0.07932	9.609375	1.075654	273.753	-0.515	-6.596	1.695	-0.088	34.53	32.774006	111.602478	2	23	32.773901	111.602995	1.63	276.07	1	1.694	-0.041	0.028	0	0	6.94E+218	330	312
20230809_1455540793	0	634350	-1.14698	0.2331	-0.57747	-0.079386	9.6679058	1.137386	273.746	-0.548	-6.653	1.696	-0.088	34.53	32.774006	111.602477	2	23	32.773901	111.602995	1.63	276.07	1	1.694	-0.041	0.028	0	0	6.94E+218	330	312
20230809_1455540805	0	634351	-1.15567	0.22873	-0.60641	-0.01419	9.6680489	1.075616	273.746	-0.548	-6.653	1.696	-0.088	34.53	32.774006	111.602477	2	23	32.773901	111.602995	1.63	276.07	1	1.694	-0.041	0.028	0	0	6.94E+218	330	312
20230809_1455540811	0	634352	-1.13797	0.23089	-0.51169	-0.079411	9.7265987	1.0759439	273.746	-0.548	-6.653	1.696	-0.088	34.53	32.774006	111.602477	2	23	32.773901	111.602995	1.63	276.07	1	1.694	-0.041	0.028	0	0	6.94E+218	330	312
20230809_1455540824	0	634353	-1.08228	0.23414	-0.56287	-0.079366	9.6679869	1.075799	273.746	-0.548	-6.653	1.696	-0.088	34.53	32.774006	111.602477	2	23	32.773901	111.602995	1.63	276.07	1	1.694	-0.041	0.028	0	0	6.94E+218	330	312
20230809_1455540830	0	634354	-1.11879	0.23524	-0.49192	-0.079431	9.7265177	1.137531	273.746	-0.548	-6.653	1.696	-0.088	34.53	32.774006	111.602477	2	23	32.773901	111.602995	1.63	276.07	1	1.694	-0.041	0.028	0	0	6.94E+218	330	312
20230809_1455540841	0	634355	-1.13534	0.23007	-0.51427	-0.079366	9.6679869	1.075799	273.738	-0.576	-6.709	1.698	-0.088	34.53	32.774006	111.602476	2	23	32.773901	111.602995	1.63	276.07	1	1.694	-0.041	0.028	0	0	6.94E+218	330	312
20230809_1455540852	0	634356	-1.13169	0.22021	-0.50667	-0.079431	9.7265177	1.137531	273.738	-0.576	-6.709	1.698	-0.088	34.53	32.774006	111.602476	2	23	32.773901	111.602995	1.63	276.07	1	1.694	-0.041	0.028	0	0	6.94E+218	330	325
20230809_1455540864	0	634357	-1.10916	0.22801	-0.46344	-0.079366	9.6679869	1.075799	273.738	-0.576	-6.709	1.698	-0.088	34.53	32.774006	111.602476	2	23	32.773901	111.602995	1.63	276.07	1	1.694	-0.041	0.028	0	0	6.94E+218	330	325
20230809_1455540872	0	634358	-1.07203	0.22407	-0.44556	-0.079411	9.7265987	1.0759439	273.738	-0.576	-6.709	1.698	-0.088	34.53	32.774006	111.602476	2	23	32.773901	111.602995	1.63	276.07	1	1.694	-0.041	0.028	0	0	6.94E+218	330	325
20230809_1455540883	0	634359	-1.0668	0.21055	-0.41052	-0.079431	9.7265177	1.137531	273.738	-0.576	-6.709	1.698	-0.088	34.53	32.774006	111.602476	2	23	32.773901	111.602995	1.63	276.07	1	1.694	-0.041	0.028	0	0	6.94E+218	330	325
20230809_1455540891	0	634360	-1.01408	0.21094	-0.41925	-0.144567	9.7266169	1.014541	273.73	-0.6	-6.763	1.698	-0.088	34.53	32.774007	111.602475	2	23	32.773901	111.602995	1.63	276.07	1	1.694	-0.041	0.028	0	0	6.94E+218	330	325
20230809_1455540903	0	634361	-1.00135	0.20432	-0.36338	-0.079431	9.7265177	1.137531	273.73	-0.6	-6.763	1.698	-0.088	34.53	32.774007	111.602475	2	23	32.773901	111.602995	1.63	276.07	1	1.694	-0.041	0.028	0	0	6.94E+218	330	325
20230809_1455540911	0	634362	-0.98214	0.19161	-0.38321	-0.079431	9.7265177	1.137531	273.73	-0.6	-6.763	1.698	-0.077	34.53	32.774007	111.602475	2	23	32.773901	111.602995	1.63	276.07	1	1.694	-0.041	0.028	0	0	6.94E+218	330	325
20230809_1455540921	0	634363	-0.96682	0.18803	-0.38821	-0.079411	9.7265987	1.0759439	273.73	-0.6	-6.763	1.698	-0.077	34.53	32.774007	111.602475	2	23	32.773901	111.602995	1.63	276.07	1	1.694	-0.041	0.028	0	0	6.94E+218	330	325
20230809_1455540931	0	634364	-0.93963	0.18772	-0.34561	-0.079476	9.7851315	1.137677	273.73	-0.6	-6.763	1.698	-0.077	34.53	32.774007	111.602475	2	23	32.773901	111.602995	1.63	276.07	1	1.694	-0.041	0.028	0	0	6.94E+218	330	325
20230809_1455540941	0	634365	-0.90184	0.17532	-0.34686	-0.079411	9.7265987	1.0759439	273.722	-0.619	-6.811	1.699	-0.077	34.53	32.774007	111.602474	2	23	32.773901	111.602995	1.63	276.07	1	1.694	-0.041	0.028	0	0	6.94E+218	330	325
20230809_1455540952	0	634366	-0.88379	0.17638	-0.30353	-0.079431	9.7265177	1.137531	273.722	-0.619	-6.811	1.699	-0.077	34.53	32.774007	111.602474	2	23	32.773901	111.602995	1.63	276.07	1	1.694	-0.041	0.028	0	0	6.94E+218	330	325
20230809_1455540963	0	634367	-0.85648	0.1746	-0.28291	-0.144652	9.7850676	1.137859	273.722	-0.619	-6.811	1.699	-0.077	34.53	32.774007	111.602474	2	23	32.773901	111.602995	1.63	276.07	1	1.694	-0.041	0.028	0	0	6.94E+218	330	325
20230809_1455540973	0	634368	-0.84831	0.15656	-0.29228	-0.079476	9.7851315	1.137677	273.722	-0.619	-6.811	1.699	-0.077	34.53	32.774007	111.602474	2	23	32.773901	111.602995	1.63	276.07	1	1.694	-0.041	0.028	0	0	6.94E+218	330	325
20230809_1455540981	0	634369	-0.81139	0.15504	-0.30366	-0.079457	9.7852106	1.07609	273.722	-0.619	-6.811	1.699	-0.077	34.53	32.774007	111.602474	2	23	32.773901	111.602995	1.63	276.07	1	1.694	-0.041	0.028	0	0	6.94E+218	330	325
20230809_1455540991	0	634370	-0.81367	0.14961	-0.26748	-0.079451	9.7264376	1.199118	273.716	-0.635	-6.853	1.7	-0.077	34.53	32.774007	111.602473	2	23	32.773901	111.602995	1.63	276.07	1	1.694	-0.041	0.028	0	0	6.94E+218	330	325
20230809_1455550001	0	634371	-0.79781	0.12901	-0.262	-0.079476	9.7851315	1.137677	273.716	-0.635	-6.853	1.7	-0.077	34.53	32.774007	111.602473	2	23	32.773901	111.602995	1.63	276.07	1	1.694	-0.041	0.028	0	0	6.94E+218	330	325
20230809_1455550010	0	634372	-0.76992	0.13762	-0.28045	-0.144632	9.7851486	1.076273	273.716	-0.635	-6.853	1.7	-0.077	34.53	32.774007	111.602473	2	23	32.773901	111.602995	1.63	276.07	1	1.694	-0.041	0.028	0	0	6.94E+218	330	325
20230809_1455550024	0	634373	-0.7497	0.12759	-0.22232	-0.079496	9.7850504	1.199263	273.716	-0.635	-6.853	1.7	-0.077	34.53	32.774007	111.602473	2	23	32.773901	111.602995	1.63	276.07	1	1.694	-0.041	0.028	0	0	6.94E+218	330	337
20230809_1455550047	0	634374	-0.76458	0.11783	-0.22668	-0.079476	9.7851315	1.137677	273.716	-0.635	-6.853	1.7	-0.077	34.53	32.774007	111.602473	2	23	32.773901	111.602995	1.63	276.07	1	1.694	-0.041	0.028	0	0	6.94E+218	330	337
20230809_1455550048	0	634375	-0.76942	0.11578	-0.2133	-0.079496	9.7850504	1.199263	273.712	-0.648	-6.892	1.701	-0.077	34.53	32.774007	111.602472	2	23	32.773901	111.602995	1.63	276.07	1	1.694	-0.041	0.028	0	0	6.94E+218	330	337
20230809_1455550051	0	634376	-0.80563	0.10128	-0.24448	-0.144627	9.7263746	1.1993001	273.712	-0.648	-6.892	1.701	-0.077	34.53	32.774007	111.602472	2	23	32.773901	111.602995	1.63	276.07	1	1.694	-0.041	0.028	0	0	6.94E+218	330	337
20230809_1455550065	0	634377	-0.79013	0.1066	-0.21209	-0.079476	9.7851315	1.137677	273.712	-0.648	-6.892	1.701	-0.077	34.53	32.774007	111.602472	2	23	32.773901	111.602995	1.63	276.07	1	1.694	-0.041	0.028	0	0	6.94E+218	330	337
20230809_1455550074	0	634378	-0.78273	0.10882	-0.21711	-0.079496	9.7850504	1.199263	273.712	-0.648	-6.892	1.701	-0.072	34.53	32.774007	111.602472	2	23	32.773901	111.602995	1.63	276.07	1	1.694	-0.041	0.028	0	0	6.94E+218	330	337
20230809_1455550080	0	634379	-0.81138	0.09269	-0.2022	-0.079496	9.7850504	1.199263	273.712	-0.648	-6.892	1.701	-0.072	34.53	32.774007	111.602472	2	23	32.773901	111.602995	1.63	276.07	1	1.694	-0.041	0.028	0	0	6.94E+218	330	337
20230809_1455550092	0	634380	-0.79773	0.09645	-0.15104	-0.144627	9.7263746	1.1993001	273.708	-0.659	-6.931	1.701	-0.072	34.53	32.774007	111.602471	2	23	32.773901	111.602995	1.63	276.07	1	1.694	-0.041	0.028	0	0	6.94E+218	330	337
20230809_1455550100	0	634381	-0.77117	0.0979	-0.20208	-0.079542	9.8436623	1.199409	273.708	-0.659	-6.931	1.701	-0.072	34.53	32.774007	111.602471	2	23	32.773901	111.602995	1.63	276.07	1	1.694	-0.041	0.028	0	0	6.94E+218	330	337
20230809_1455550110	0	634382	-0.76362	0.09783	-0.15535	-0.079451	9.7264376	1.199118	273.708	-0.659	-6.931	1.701	-0.072	34.53	32.774007	111.602471	2	23	32.773901	111.602995	1.63	276.07	1	1.694	-0.041	0.028	0	0	6.94E+218	330	337
20230809_1455550121	0	634383	-0.72907	0.0952	-0.16053	-0.144692	9.7849073	1.261032	273.708	-0.659	-6.931	1.701	-0.072	34.53	32.774007	111.602471	2	23	32.773901	111.602995	1.63	276.07	1	1.694	-0.041	0.028	0	0	6.94E+218	330	337
20230809_1455550130	0	634384	-0.74164	0.0886	-0.14767	-0.079496	9.7850504	1.199263	273.708	-0.659	-6.931	1.701	-0.072	34.53	32.774007	111.602471	2	23	32.773901	111.602995	1.63	276.07	1	1.694	-0.041	0.028	0	0	6.94E+218	330	337
20230809_1455550140	0	634385	-0.70856	0.09357	-0.1963	-0.144672	9.7849884	1.199446	273.704	-0.668	-6.969	1.702	-0.072	34.53	32.774007	111.602471	2	23	32.773901	111.602995	1.63	276.07	1	1.694	-0.041	0.028	0	0	6.94E+218	330	337
20230809_1455550152	0	634386	-0.69939	0.09608	-0.09664	-0.079471	9.7263575	1.260704	273.704	-0.668	-6.969	1.702	-0.072	34.53	32.774007	111.602471	2	23	32.773901	111.602995	1.63	276.07	1	1.694	-0.041	0.028	0	0	6.94E+218	330	325
20230809_1455550162	0	634387	-0.66755	0.10095	-0.14861	-0.079516	9.7849693	1.26085	273.704	-0.668	-6.969	1.702	-0.072	34.53	32.774007	111.602471	2	23	32.773901	111.602995	1.63	276.07	1	1.694	-0.041	0.028	0	0	6.94E+218	330	325
20230809_1455550173	0	634388	-0.66461	0.11385	-0.16567	-0.144738	9.8435192	1.261178	273.704	-0.668	-6.969	1.702	-0.072	34.53	32.774007	111.602471	2	23	32.773901	111.602995	1.63	276.07	1	1.694	-0.041	0.028	0	0	6.94E+218	330	325
20230809_1455550182	0	634389	-0.64516	0.12264	-0.09652	-0.079451	9.7264376	1.199118	273.704	-0.668	-6.969	1.702	-0.072	34.53	32.774007	111.602471	2	23	32.773901	111.602995	1.63	276.07	1	1.694	-0.041	0.028	0	0	6.94E+218	330	325
20230809_1455550192	0	634390	-0.61758	0.13144	-0.10003	-0.144692	9.7849073	1.261032	273.7	-0.675	-7.001	1.702	-0.072	34.53	32.774007	111.60247	2	23	32.773901	111.602995	1.63	276.07	1	1.694	-0.041	0.028	0	0	6.94E+218	330	325
20230809_1455550203	0	634391	-0.63151	0.13905	-0.10661	-0.079471	9.7263575	1.260704	273.7	-0.675	-7.001	1.702	-0.072	34.53	32.774007	111.60247	2	23	32.773901	111.602995	1.63	276.07	1	1.694	-0.041	0.028	0	0	6.94E+218	330	325
20230809_1455550213	0	634392	-0.59425	0.15376	-0.10667	-0.079471	9.7263575	1.260704	273.7	-0.675	-7.001	1.702	-0.072	34.53	32.774007	111.60247	2	23	32.773901	111.602995	1.63	276.07	1	1.694	-0.041	0.028	0	0	6.94E+218	330	325
20230809_1455550221	0	634393	-0.55463	0.17172	-0.08784	-0.079516	9.7849693	1.26085	273.7	-0.675	-7.001	1.702	-0.072	34.53	32.774007	111.60247	2	23	32.773901	111.602995	1.63	276.07	1	1.694	-0.041	0.028	0	0	6.94E+218	330	325
20230809_1455550231	0	634394	-0.54334	0.17982	-0.13939	-0.144712	9.7848263	1.322619	273.7	-0.675	-7.001	1.702	-0.072	34.53	32.774007	111.60247	2	23	32.773901	111.602995	1.63	276.07	1	1.694	-0.041	0.028	0	0	6.94E+218	330	325
20230809_1455550241	0	634395	-0.52127	0.19134	-0.06685	-0.079471	9.7263575	1.260704	273.692	-0.681	-7.03	1.703	-0.072	34.53	32.774007	111.602469	2	23	32.773901	111.602995	1.63	276.07	1	1.694	-0.041	0.028	0	0	6.94E+218	330	325
20230809_1455550252	0	634396	-0.45705	0.21195	-0.08102	-0.144647	9.7262955	1.260887	273.692	-0.681	-7.03	1.703	-0.072	34.53	32.774007	111.602469	2	23	32.773901	111.602995	1.63	276.07	1	1.694	-0.041	0.028	0	0	6.94E+218	330	325
20230809_1455550261	0	634397	-0.44243	0.22121	-0.02027	-0.079491	9.7262764	1.322291	273.692	-0.681	-7.03	1.703	-0.076	34.53	32.774007	111.602469	2	23	32.773901	111.602995	1.63	276.07	1	1.694	-0.041	0.028	0	0	6.94E+218	330	325
20230809_1455550272	0	634398	-0.38988	0.23914	-0.02877	-0.079451	9.7264376	1.199118	273.692	-0.681	-7.03	1.703	-0.076	34.53	32.774007	111.602469	2	23	32.773901	111.602995	1.63	276.07	1	1.694	-0.041	0.028	0	0	6.94E+218	330	325
20230809_1455550280	0	634399	-0.35689	0.25684	-0.04964	-0.144712	9.7848263	1.322619	273.692	-0.681	-7.03	1.703	-0.076	34.53	32.774007	111.602469	2	23	32.773901	111.602995	1.63	276.07	1	1.694	-0.041	0.028	0	0	6.94E+218	330	325
20230809_1455550291	0	634400	-0.33524	0.26109	-0.06933	-0.079471	9.7263575	1.260704	273.681	-0.685	-7.05	1.704	-0.076	34.53	32.774007	111.602468	2	23	32.773901	111.602995	1.63	276.07	1	1.694	-0.041	0.028	0	0	6.94E+218	330	325
20230809_1455550301	0	634401	-0.24638	0.28431	-0.03227	-0.144647	9.7262955	1.260887	273.681	-0.685	-7.05	1.704	-0.076	34.53	32.774007	111.602468	2	23	32.773901	111.602995	1.63	276.07	1	1.694	-0.041	0.028	0	0	6.94E+218	330	325
20230809_1455550311	0	634402	-0.15357	0.29581	-0.01938	-0.079445	9.6676636	1.322145	273.681	-0.685	-7.05	1.704	-0.076	34.53	32.774007	111.602468	2	23	32.773901	111.602995	1.63	276.07	1	1.694	-0.041	0.028	0	0	6.94E+218	330	325
20230809_1455550321	0	634403	-0.11648	0.30102	-0.03581	-0.144647	9.7262955	1.260887	273.681	-0.685	-7.05	1.704	-0.076	34.53	32.774007	111.602468	2	23	32.773901	111.602995	1.63	276.07	1	1.694	-0.041	0.028	0	0	6.94E+218	330	337
20230809_1455550331	0	634404	-0.0355	0.31866	0.03669	-0.079471	9.7263575	1.260704	273.681	-0.685	-7.05	1.704	-0.076	34.53	32.774007	111.602468	2	23	32.773901	111.602995	1.63	276.07	1	1.694	-0.041	0.028	0	0	6.94E+218	330	337
20230809_1455550340	0	634405	0.06605	0.33406	-0.01091	-0.144647	9.7262955	1.260887	273.666	-0.688	-7.054	1.704	-0.076	34.53	32.774007	111.602467	2	23	32.773901	111.602995	1.63	276.07	1	1.694	-0.041	0.028	0	0	6.94E+218	330	337
20230809_1455550355	0	634406	0.14284	0.34868	-0.02061	-0.079516	9.7849693	1.26085	273.666	-0.688	-7.054	1.704	-0.076	34.53	32.774007	111.602467	2	23	32.773901	111.602995	1.63	276.07	1	1.694	-0.041	0.028	0	0	6.94E+218	330	337
20230809_1455550364	0	634407	0.20128	0.36073	0.01131	-0.144647	9.7262955	1.260887	273.666	-0.688	-7.054	1.704	-0.076	34.53	32.774007	111.602467	2	23	32.773901	111.602995	1.63	276.07	1	1.694	-0.041	0.028	0	0	6.94E+218	330	337
20230809_1455550374	0	634408	0.28006	0.37387	0.00897	-0.079425	9.6677446	1.260559	273.666	-0.688	-7.054	1.704	-0.076	34.53	32.774007	111.602467	2	23	32.773901	111.602995	1.63	276.07	1	1.694	-0.041	0.028	0	0	6.94E+218	330	337
20230809_1455550381	0	634409	0.35811	0.3831	0.02365	-0.144647	9.7262955	1.260887	273.666	-0.688	-7.054	1.704	-0.076	34.53	32.774007	111.602467	2	23	32.773901	111.602995	1.63	276.07	1	1.694	-0.041	0.028	0	0	6.94E+218	330	337
20230809_1455550390	0	634410	0.43218	0.39441	0.03884	-0.079471	9.7263575	1.260704	273.647	-0.69	-7.04	1.704	-0.076	34.53	32.774007	111.602466	2	23	32.773901	111.602995	1.63	276.07	1	1.694	-0.041	0.028	0	0	6.94E+218	330	337
20230809_1455550402	0	634411	0.508	0.40178	0.03552	-0.079471	9.7263575	1.260704	273.647	-0.69	-7.04	1.704	-0.076	34.53	32.774007	111.602466	2	23	32.773901	111.602995	1.63	276.07	1	1.694	-0.041	0.028	0	0	6.94E+218	330	337
20230809_1455550420	0	634412	0.59985	0.41577	0.00445	-0.144647	9.7262955	1.260887	273.647	-0.69	-7.04	1.704	-0.08	34.53	32.774007	111.602466	2	23	32.773901	111.602995	1.63	276.07	1	1.694	-0.041	0.028	0	0	6.94E+218	330	337
20230809_1455550421	0	634413	0.6872	0.428	0.0545	-0.079405	9.6678247	1.198972	273.647	-0.69	-7.04	1.704	-0.08	34.53	32.774007	111.602466	2	23	32.773901	111.602995	1.63	276.07	1	1.694	-0.041	0.028	0	0	6.94E+218	330	337
20230809_1455550432	0	634414	0.76734	0.44794	0.05214	-0.144667	9.7262144	1.322474	273.647	-0.69	-7.04	1.704	-0.08	34.53	32.774007	111.602466	2	23	32.773901	111.602995	1.63	276.07	1	1.694	-0.041	0.028	0	0	6.94E+218	330	337
20230809_1455550441	0	634415	0.81629	0.45009	0.06994	-0.079425	9.6677446	1.260559	273.626	-0.691	-7.006	1.705	-0.08	34.53	32.774007	111.602465	2	23	32.773901	111.602995	1.63	276.07	1	1.694	-0.041	0.028	0	0	6.94E+218	330	337
20230809_1455550453	0	634416	0.85713	0.45479	0.09225	-0.144627	9.7263746	1.1993001	273.626	-0.691	-7.006	1.705	-0.08	34.53	32.774007	111.602465	2	23	32.773901	111.602995	1.63	276.07	1	1.694	-0.041	0.028	0	0	6.94E+218	330	325
20230809_1455550463	0	634417	0.90764	0.46957	0.04424	-0.079471	9.7263575	1.260704	273.626	-0.691	-7.006	1.705	-0.08	34.53	32.774007	111.602465	2	23	32.773901	111.602995	1.63	276.07	1	1.694	-0.041	0.028	0	0	6.94E+218	330	325
20230809_1455550473	0	634418	0.93233	0.47703	0.04227	-0.079405	9.6678247	1.198972	273.626	-0.691	-7.006	1.705	-0.08	34.53	32.774007	111.602465	2	23	32.773902	111.602977	1.645	275.04	1	1.694	-0.041	0.028	0	0	6.94E+218	330	325
20230809_1455550492	0	634419	0.99766	0.49562	0.04543	-0.144647	9.7262955	1.260887	273.626	-0.691	-7.006	1.705	-0.08	34.53	32.774007	111.602465	2	23	32.773902	111.602977	1.645	275.04	1	1.694	-0.041	0.028	0	0	6.94E+218	330	325
20230809_1455550497	0	634420	1.05372	0.51082	0.06187	-0.079425	9.6677446	1.260559	273.602	-0.691	-6.958	1.706	-0.08	34.53	32.774007	111.602464	2	23	32.773902	111.602977	1.645	275.04	1	1.694	-0.041	0.028	0	0	6.94E+218	330	325
20230809_1455550504	0	634421	1.03695	0.50555	0.09567	-0.144556	9.6090698	1.260596	273.602	-0.691	-6.958	1.706	-0.08	34.53	32.774007	111.602464	2	23	32.773902	111.602977	1.645	275.04	1	1.694	-0.041	0.028	0	0	6.94E+218	330	325
20230809_1455550512	0	634422	1.04976	0.5106	0.13593	-0.079405	9.6678247	1.198972	273.602	-0.691	-6.958	1.706	-0.08	34.53	32.774007	111.602464	2	23	32.773902	111.602977	1.645	275.04	1	1.694	-0.041	0.028	0	0	6.94E+218	330	325
20230809_1455550521	0	634423	1.0863	0.52698	0.13193	-0.144647	9.7262955	1.260887	273.602	-0.691	-6.958	1.706	-0.08	34.53	32.774007	111.602464	2	23	32.773902	111.602977	1.645	275.04	1	1.694	-0.041	0.028	0	0	6.94E+218	330	325
20230809_1455550531	0	634424	1.13412	0.53936	0.09799	-0.079405	9.6678247	1.198972	273.602	-0.691	-6.958	1.706	-0.08	34.53	32.774007	111.602464	2	23	32.773902	111.602977	1.645	275.04	1	1.694	-0.041	0.028	0	0	6.94E+218	330	325
20230809_1455550541	0	634425	1.18451	0.55739	0.14546	-0.07938	9.6091328	1.2604131	273.575	-0.688	-6.903	1.706	-0.08	34.53	32.774007	111.602463	2	23	32.773902	111.602977	1.645	275.04	1	1.694	-0.041	0.028	0	0	6.94E+218	330	325
20230809_1455550553	0	634426	1.1939	0.55991	0.12956	-0.144581	9.6677628	1.199155	273.575	-0.688	-6.903	1.706	-0.08	34.53	32.774007	111.602463	2	23	32.773902	111.602977	1.645	275.04	1	1.694	-0.041	0.028	0	0	6.94E+218	330	325
20230809_1455550565	0	634427	1.164	0.54802	0.14583	-0.144556	9.6090698	1.260596	273.575	-0.688	-6.903	1.706	-0.08	34.53	32.774007	111.602463	2	23	32.773902	111.602977	1.645	275.04	1	1.694	-0.041	0.028	0	0	6.94E+218	330	325
20230809_1455550573	0	634428	1.18809	0.5595	0.16176	-0.07934	9.6092939	1.1372401	273.575	-0.688	-6.903	1.706	-0.071	34.53	32.774007	111.602463	2	23	32.773902	111.602977	1.645	275.04	1	1.694	-0.041	0.028	0	0	6.94E+218	330	325
20230809_1455550581	0	634429	1.26426	0.58286	0.18504	-0.079471	9.7263575	1.260704	273.575	-0.688	-6.903	1.706	-0.071	34.53	32.774007	111.602463	2	23	32.773902	111.602977	1.645	275.04	1	1.694	-0.041	0.028	0	0	6.94E+218	330	325
20230809_1455550591	0	634430	1.20949	0.5666	0.16032	-0.07936	9.6092129	1.198827	273.546	-0.684	-6.842	1.707	-0.071	34.53	32.774007	111.602462	2	23	32.773902	111.602977	1.645	275.04	1	1.694	-0.041	0.028	0	0	6.94E+218	330	325
20230809_1455550602	0	634431	1.28976	0.59858	0.19987	-0.144562	9.6678438	1.137568	273.546	-0.684	-6.842	1.707	-0.071	34.53	32.774007	111.602462	2	23	32.773902	111.602977	1.645	275.04	1	1.694	-0.041	0.028	0	0	6.94E+218	330	325
20230809_1455550612	0	634432	1.21968	0.58296	0.21026	-0.07938	9.6091328	1.2604131	273.546	-0.684	-6.842	1.707	-0.071	34.53	32.774007	111.602462	2	23	32.773902	111.602977	1.645	275.04	1	1.694	-0.041	0.028	0	0	6.94E+218	330	325
20230809_1455550623	0	634433	1.23111	0.5725	0.21159	-0.07936	9.6092129	1.198827	273.546	-0.684	-6.842	1.707	-0.071	34.53	32.774007	111.602462	2	23	32.773902	111.602977	1.645	275.04	1	1.694	-0.041	0.028	0	0	6.94E+218	330	325
20230809_1455550631	0	634434	1.18846	0.58251	0.26532	-0.144516	9.6092319	1.137423	273.546	-0.684	-6.842	1.707	-0.071	34.53	32.774007	111.602462	2	23	32.773902	111.602977	1.645	275.04	1	1.707	-0.071	0.029	0	0	6.94E+218	330	325
20230809_1455550648	0	634435	1.20493	0.58016	0.25323	-0.079386	9.6679058	1.137386	273.516	-0.676	-6.781	1.708	-0.071	34.63	32.774008	111.602461	2	23	32.773902	111.602977	1.645	275.04	1	1.707	-0.071	0.029	0	0	6.94E+218	330	325
20230809_1455550656	0	634436	1.27431	0.59873	0.22959	-0.079386	9.6679058	1.137386	273.516	-0.676	-6.781	1.708	-0.071	34.63	32.774008	111.602461	2	23	32.773902	111.602977	1.645	275.04	1	1.707	-0.071	0.029	0	0	6.94E+218	330	337
20230809_1455550664	0	634437	1.28579	0.59939	0.28591	-0.07936	9.6092129	1.198827	273.516	-0.676	-6.781	1.708	-0.071	34.63	32.774008	111.602461	2	23	32.773902	111.602977	1.645	275.04	1	1.707	-0.071	0.029	0	0	6.94E+218	330	337
20230809_1455550672	0	634438	1.28228	0.58069	0.2942	-0.144491	9.550539	1.198864	273.516	-0.676	-6.781	1.708	-0.071	34.63	32.774008	111.602461	2	23	32.773902	111.602977	1.645	275.04	1	1.707	-0.071	0.029	0	0	6.94E+218	330	337
20230809_1455550681	0	634439	1.23707	0.56062	0.30331	-0.07934	9.6092939	1.1372401	273.516	-0.676	-6.781	1.708	-0.071	34.63	32.774008	111.602461	2	23	32.773902	111.602977	1.645	275.04	1	1.707	-0.071	0.029	0	0	6.94E+218	330	337
20230809_1455550691	0	634440	1.24674	0.55225	0.34752	-0.07932	9.609375	1.075654	273.485	-0.665	-6.717	1.709	-0.071	34.63	32.774008	111.602461	2	23	32.773902	111.602977	1.645	275.04	1	1.707	-0.071	0.029	0	0	6.94E+218	330	337
20230809_1455550701	0	634441	1.23603	0.54391	0.31695	-0.144516	9.6092319	1.137423	273.485	-0.665	-6.717	1.709	-0.071	34.63	32.774008	111.602461	2	23	32.773902	111.602977	1.645	275.04	1	1.707	-0.071	0.029	0	0	6.94E+218	330	337
20230809_1455550712	0	634442	1.29156	0.5505	0.33612	-0.07934	9.6092939	1.1372401	273.485	-0.665	-6.717	1.709	-0.071	34.63	32.774008	111.602461	2	23	32.773902	111.602977	1.645	275.04	1	1.707	-0.071	0.029	0	0	6.94E+218	330	337
20230809_1455550722	0	634443	1.231	0.53896	0.35264	-0.07936	9.6092129	1.198827	273.485	-0.665	-6.717	1.709	-0.071	34.63	32.774008	111.602461	2	23	32.773902	111.602977	1.645	275.04	1	1.707	-0.071	0.029	0	0	6.94E+218	330	337
20230809_1455550731	0	634444	1.2455	0.52597	0.41451	-0.07934	9.6092939	1.1372401	273.485	-0.665	-6.717	1.709	-0.071	34.63	32.774008	111.602461	2	23	32.773902	111.602977	1.645	275.04	1	1.707	-0.071	0.029	0	0	6.94E+218	330	337
20230809_1455550741	0	634445	1.22379	0.50326	0.3765	-0.144496	9.6093121	1.0758359	273.457	-0.651	-6.654	1.709	-0.079	34.63	32.774008	111.60246	2	23	32.773902	111.602977	1.645	275.04	1	1.707	-0.071	0.029	0	0	6.94E+218	330	337
20230809_1455550752	0	634446	1.24209	0.49325	0.43377	-0.07932	9.609375	1.075654	273.457	-0.651	-6.654	1.709	-0.079	34.63	32.774008	111.60246	2	23	32.773902	111.602977	1.645	275.04	1	1.707	-0.071	0.029	0	0	6.94E+218	330	337
20230809_1455550763	0	634447	1.28106	0.49679	0.37282	-0.07934	9.6092939	1.1372401	273.457	-0.651	-6.654	1.709	-0.079	34.63	32.774008	111.60246	2	23	32.773902	111.602977	1.645	275.04	1	1.707	-0.071	0.029	0	0	6.94E+218	330	337
20230809_1455550773	0	634448	1.24878	0.47027	0.4445	-0.07934	9.6092939	1.1372401	273.457	-0.651	-6.654	1.709	-0.079	34.63	32.774008	111.60246	2	23	32.773902	111.602977	1.645	275.04	1	1.707	-0.071	0.029	0	0	6.94E+218	330	337
20230809_1455550782	0	634449	1.27928	0.46762	0.41554	-0.079366	9.6679869	1.075799	273.457	-0.651	-6.654	1.709	-0.079	34.63	32.774008	111.60246	2	23	32.773902	111.602977	1.645	275.04	1	1.707	-0.071	0.029	0	0	6.94E+218	330	337
20230809_1455550793	0	634450	1.29243	0.45262	0.45805	-0.079295	9.5506821	1.137095	273.431	-0.633	-6.591	1.71	-0.079	34.63	32.774008	111.602459	2	23	32.773902	111.602977	1.645	275.04	1	1.707	-0.071	0.029	0	0	6.94E+218	330	337
20230809_1455550802	0	634451	1.27993	0.41618	0.47758	-0.144471	9.5506191	1.137278	273.431	-0.633	-6.591	1.71	-0.079	34.63	32.774008	111.602459	2	23	32.773902	111.602977	1.645	275.04	1	1.707	-0.071	0.029	0	0	6.94E+218	330	337
20230809_1455550811	0	634452	1.32117	0.41141	0.51997	-0.079346	9.6680679	1.014212	273.431	-0.633	-6.591	1.71	-0.079	34.63	32.774008	111.602459	2	23	32.773902	111.602977	1.645	275.04	1	1.707	-0.071	0.029	0	0	6.94E+218	330	337
20230809_1455550823	0	634453	1.34687	0.39938	0.49464	-0.07934	9.6092939	1.1372401	273.431	-0.633	-6.591	1.71	-0.079	34.63	32.774008	111.602459	2	23	32.773902	111.602977	1.645	275.04	1	1.707	-0.071	0.029	0	0	6.94E+218	330	337
20230809_1455550830	0	634454	1.37141	0.38757	0.50003	-0.07932	9.609375	1.075654	273.431	-0.633	-6.591	1.71	-0.079	34.63	32.774008	111.602459	2	23	32.773902	111.602977	1.645	275.04	1	1.707	-0.071	0.029	0	0	6.94E+218	330	337
20230809_1455550848	0	634455	1.41098	0.38036	0.50474	-0.07932	9.609375	1.075654	273.408	-0.61	-6.523	1.711	-0.079	34.63	32.774008	111.602458	2	23	32.773902	111.602977	1.645	275.04	1	1.707	-0.071	0.029	0	0	6.94E+218	330	325
20230809_1455550852	0	634456	1.43541	0.36177	0.47997	-0.07934	9.6092939	1.1372401	273.408	-0.61	-6.523	1.711	-0.079	34.63	32.774008	111.602458	2	23	32.773902	111.602977	1.645	275.04	1	1.707	-0.071	0.029	0	0	6.94E+218	330	325
20230809_1455550860	0	634457	1.4271	0.32621	0.55426	-0.07932	9.609375	1.075654	273.408	-0.61	-6.523	1.711	-0.079	34.63	32.774008	111.602458	2	23	32.773902	111.602977	1.645	275.04	1	1.707	-0.071	0.029	0	0	6.94E+218	330	325
20230809_1455550871	0	634458	1.48132	0.30992	0.55486	-0.079255	9.5508432	1.013922	273.408	-0.61	-6.523	1.711	-0.079	34.63	32.774008	111.602458	2	23	32.773902	111.602977	1.645	275.04	1	1.707	-0.071	0.029	0	0	6.94E+218	330	325
20230809_1455550891	0	634459	1.4875	0.29379	0.55929	-0.07932	9.609375	1.075654	273.408	-0.61	-6.523	1.711	-0.079	34.63	32.774008	111.602458	2	23	32.773902	111.602977	1.645	275.04	1	1.707	-0.071	0.029	0	0	6.94E+218	330	325
20230809_1455550892	0	634460	1.55421	0.27194	0.58177	-0.0793	9.6094551	1.0140671	273.39	-0.585	-6.449	1.712	-0.079	34.63	32.774008	111.602457	2	23	32.773902	111.602977	1.645	275.04	1	1.707	-0.071	0.029	0	0	6.94E+218	330	325
20230809_1455550901	0	634461	1.64625	0.27084	0.59513	-0.07932	9.609375	1.075654	273.39	-0.585	-6.449	1.712	-0.079	34.63	32.774008	111.602457	2	23	32.773902	111.602977	1.645	275.04	1	1.707	-0.071	0.029	0	0	6.94E+218	330	325
20230809_1455550911	0	634462	1.70642	0.25876	0.5756	-0.07932	9.609375	1.075654	273.39	-0.585	-6.449	1.712	-0.084	34.63	32.774008	111.602457	2	23	32.773902	111.602977	1.645	275.04	1	1.707	-0.071	0.029	0	0	6.94E+218	330	325
20230809_1455550922	0	634463	1.73073	0.22354	0.60965	-0.079275	9.5507622	1.075508	273.39	-0.585	-6.449	1.712	-0.084	34.63	32.774008	111.602457	2	23	32.773902	111.602977	1.645	275.04	1	1.707	-0.071	0.029	0	0	6.94E+218	330	325
20230809_1455550931	0	634464	1.77332	0.20637	0.62892	-0.0793	9.6094551	1.0140671	273.39	-0.585	-6.449	1.712	-0.084	34.63	32.774008	111.602457	2	23	32.773902	111.602977	1.645	275.04	1	1.707	-0.071	0.029	0	0	6.94E+218	330	325
20230809_1455550940	0	634465	1.84392	0.2004	0.59592	-0.0793	9.6094551	1.0140671	273.375	-0.557	-6.362	1.713	-0.084	34.63	32.774008	111.602456	2	23	32.773902	111.602977	1.645	275.04	1	1.707	-0.071	0.029	0	0	6.94E+218	330	325
20230809_1455550952	0	634466	1.87039	0.16525	0.65446	-0.07932	9.609375	1.075654	273.375	-0.557	-6.362	1.713	-0.084	34.63	32.774008	111.602456	2	23	32.773902	111.602977	1.645	275.04	1	1.707	-0.071	0.029	0	0	6.94E+218	330	325
20230809_1455550962	0	634467	1.95206	0.15154	0.66233	-0.0793	9.6094551	1.0140671	273.375	-0.557	-6.362	1.713	-0.084	34.63	32.774008	111.602456	2	23	32.773902	111.602977	1.645	275.04	1	1.707	-0.071	0.029	0	0	6.94E+218	330	325
20230809_1455550973	0	634468	2.05653	0.14422	0.65125	-0.0793	9.6094551	1.0140671	273.375	-0.557	-6.362	1.713	-0.084	34.63	32.774008	111.602456	2	23	32.773902	111.602977	1.645	275.04	1	1.707	-0.071	0.029	0	0	6.94E+218	330	325
20230809_1455550981	0	634469	2.10037	0.10438	0.68757	-0.07932	9.609375	1.075654	273.375	-0.557	-6.362	1.713	-0.084	34.63	32.774008	111.602456	2	23	32.773902	111.602977	1.645	275.04	1	1.707	-0.071	0.029	0	0	6.94E+218	330	325
20230809_1455550991	0	634470	2.20666	0.09341	0.68181	-0.014105	9.6095982	0.952298	273.365	-0.524	-6.26	1.714	-0.084	34.63	32.774008	111.602455	2	23	32.773902	111.602977	1.645	275.04	1	1.707	-0.071	0.029	0	0	6.94E+218	330	325
20230809_1455560004	0	634471	2.25288	0.0766	0.68723	-0.0793	9.6094551	1.0140671	273.365	-0.524	-6.26	1.714	-0.084	34.63	32.774008	111.602455	2	23	32.773902	111.602977	1.645	275.04	1	1.707	-0.071	0.029	0	0	6.94E+218	330	325
20230809_1455560011	0	634472	2.32388	0.05494	0.72755	-0.0793	9.6094551	1.0140671	273.365	-0.524	-6.26	1.714	-0.084	34.63	32.774008	111.602455	2	23	32.773902	111.602977	1.645	275.04	1	1.707	-0.071	0.029	0	0	6.94E+218	330	325
20230809_1455560022	0	634473	2.40049	0.03927	0.74364	-0.079255	9.5508432	1.013922	273.365	-0.524	-6.26	1.714	-0.084	34.63	32.774008	111.602455	2	23	32.773902	111.602977	1.645	275.04	1	1.707	-0.071	0.029	0	0	6.94E+218	330	325
20230809_1455560032	0	634474	2.4689	0.02322	0.75823	-0.014144	9.609437	1.075471	273.365	-0.524	-6.26	1.714	-0.084	34.63	32.774008	111.602455	2	23	32.773902	111.602977	1.645	275.04	1	1.707	-0.071	0.029	0	0	6.94E+218	330	325
20230809_1455560042	0	634475	2.49313	0.00333	0.76855	-0.079281	9.6095362	0.95248	273.359	-0.488	-6.141	1.715	-0.084	34.63	32.774008	111.602454	2	23	32.773902	111.602977	1.645	275.04	1	1.707	-0.071	0.029	0	0	6.94E+218	330	325
20230809_1455560054	0	634476	2.57224	-0.00943	0.77317	-0.0793	9.6094551	1.0140671	273.359	-0.488	-6.141	1.715	-0.084	34.63	32.774008	111.602454	2	23	32.773902	111.602977	1.645	275.04	1	1.707	-0.071	0.029	0	0	6.94E+218	330	337
20230809_1455560063	0	634477	2.61587	-0.02475	0.76689	-0.014125	9.6095181	1.0138839	273.359	-0.488	-6.141	1.715	-0.084	34.63	32.774008	111.602454	2	23	32.773902	111.602977	1.645	275.04	1	1.707	-0.071	0.029	0	0	6.94E+218	330	337
20230809_1455560078	0	634478	2.64388	-0.04976	0.80035	-0.079281	9.6095362	0.95248	273.359	-0.488	-6.141	1.715	-0.079	34.63	32.774008	111.602454	2	23	32.773902	111.602977	1.645	275.04	1	1.707	-0.071	0.029	0	0	6.94E+218	330	337
20230809_1455560086	0	634479	2.72983	-0.05996	0.81639	-0.079255	9.5508432	1.013922	273.359	-0.488	-6.141	1.715	-0.079	34.63	32.774008	111.602454	2	23	32.773902	111.602977	1.645	275.04	1	1.707	-0.071	0.029	0	0	6.94E+218	330	337
20230809_1455560091	0	634480	2.7795	-0.07526	0.83848	-0.014125	9.6095181	1.0138839	273.357	-0.448	-6.007	1.716	-0.079	34.63	32.774008	111.602453	2	23	32.773902	111.602977	1.645	275.04	1	1.707	-0.071	0.029	0	0	6.94E+218	330	337
20230809_1455560102	0	634481	2.78735	-0.10593	0.87397	-0.079281	9.6095362	0.95248	273.357	-0.448	-6.007	1.716	-0.079	34.63	32.774008	111.602453	2	23	32.773902	111.602977	1.645	275.04	1	1.707	-0.071	0.029	0	0	6.94E+218	330	337
20230809_1455560114	0	634482	2.81578	-0.12298	0.89197	-0.014125	9.6095181	1.0138839	273.357	-0.448	-6.007	1.716	-0.079	34.63	32.774008	111.602453	2	23	32.773902	111.602977	1.645	275.04	1	1.707	-0.071	0.029	0	0	6.94E+218	330	337
20230809_1455560121	0	634483	2.8384	-0.13055	0.86772	-0.079326	9.668148	0.952626	273.357	-0.448	-6.007	1.716	-0.079	34.63	32.774008	111.602453	2	23	32.773902	111.602977	1.645	275.04	1	1.707	-0.071	0.029	0	0	6.94E+218	330	325
20230809_1455560131	0	634484	2.86575	-0.15358	0.86199	-0.079281	9.6095362	0.95248	273.357	-0.448	-6.007	1.716	-0.079	34.63	32.774008	111.602453	2	23	32.773902	111.602977	1.645	275.04	1	1.707	-0.071	0.029	0	0	6.94E+218	330	325
20230809_1455560143	0	634485	2.91923	-0.17003	0.91318	-0.014125	9.6095181	1.0138839	273.36	-0.404	-5.865	1.717	-0.079	34.63	32.774008	111.602452	2	23	32.773902	111.602977	1.645	275.04	1	1.707	-0.071	0.029	0	0	6.94E+218	330	325
20230809_1455560153	0	634486	2.9659	-0.18258	0.90255	-0.079326	9.668148	0.952626	273.36	-0.404	-5.865	1.717	-0.079	34.63	32.774008	111.602452	2	23	32.773902	111.602977	1.645	275.04	1	1.707	-0.071	0.029	0	0	6.94E+218	330	325
20230809_1455560162	0	634487	2.96642	-0.20592	0.9252	-0.014105	9.6095982	0.952298	273.36	-0.404	-5.865	1.717	-0.079	34.63	32.774008	111.602452	2	23	32.773902	111.602977	1.645	275.04	1	1.707	-0.071	0.029	0	0	6.94E+218	330	325
20230809_1455560171	0	634488	2.97865	-0.22077	0.9641	-0.079326	9.6681433	0.952626	273.36	-0.404	-5.865	1.717	-0.079	34.63	32.774008	111.602452	2	23	32.773902	111.602977	1.645	275.04	1	1.707	-0.071	0.029	0	0	6.94E+218	330	325
20230809_1455560181	0	634489	2.98213	-0.23343	0.95441	-0.01415	9.6682053	0.952443	273.36	-0.404	-5.865	1.717	-0.079	34.63	32.774008	111.602452	2	23	32.773902	111.602977	1.645	275.04	1	1.707	-0.071	0.029	0	0	6.94E+218	330	325
20230809_1455560190	0	634490	2.99148	-0.2474	0.97249	-0.079326	9.6681433	0.952626	273.366	-0.356	-5.716	1.718	-0.079	34.63	32.774008	111.602451	2	23	32.773902	111.602977	1.645	275.04	1	1.707	-0.071	0.029	0	0	6.94E+218	330	325
20230809_1455560201	0	634491	3.00369	-0.26325	0.96751	-0.01415	9.6682053	0.952443	273.366	-0.356	-5.716	1.718	-0.079	34.63	32.774008	111.602451	2	23	32.773902	111.602977	1.645	275.04	1	1.707	-0.071	0.029	0	0	6.94E+218	330	325
20230809_1455560212	0	634492	3.03233	-0.2649	0.98576	-0.079326	9.6681433	0.952626	273.366	-0.356	-5.716	1.718	-0.079	34.63	32.774008	111.602451	2	23	32.773902	111.602977	1.645	275.04	1	1.707	-0.071	0.029	0	0	6.94E+218	330	325
20230809_1455560221	0	634493	3.01035	-0.28263	0.98127	-0.079326	9.6681433	0.952626	273.366	-0.356	-5.716	1.718	-0.079	34.63	32.774008	111.602451	2	23	32.773902	111.602977	1.645	275.04	1	1.707	-0.071	0.029	0	0	6.94E+218	330	325
20230809_1455560232	0	634494	2.96892	-0.30066	1.01522	-0.014195	9.7268171	0.952588	273.366	-0.356	-5.716	1.718	-0.079	34.63	32.774008	111.602451	2	23	32.773902	111.602977	1.645	275.04	1	1.707	-0.071	0.029	0	0	6.94E+218	330	325
20230809_1455560241	0	634495	2.9551	-0.31045	0.99573	-0.014195	9.7268171	0.952588	273.375	-0.306	-5.566	1.719	-0.079	34.63	32.774008	111.602451	2	23	32.773902	111.602977	1.645	275.04	1	1.707	-0.071	0.029	0	0	6.94E+218	330	325
20230809_1455560253	0	634496	2.94016	-0.31535	1.007	-0.079371	9.7267551	0.952771	273.375	-0.306	-5.566	1.719	-0.079	34.63	32.774008	111.602451	2	23	32.773902	111.602977	1.645	275.04	1	1.707	-0.071	0.029	0	0	6.94E+218	330	325
20230809_1455560262	0	634497	2.93934	-0.32732	1.03289	-0.01413	9.6682863	0.890856	273.375	-0.306	-5.566	1.719	-0.079	34.63	32.774008	111.602451	2	23	32.773902	111.602977	1.645	275.04	1	1.707	-0.071	0.029	0	0	6.94E+218	330	325
20230809_1455560271	0	634498	2.91342	-0.33255	1.02612	-0.079371	9.7267551	0.952771	273.375	-0.306	-5.566	1.719	-0.079	34.63	32.774008	111.602451	2	23	32.773902	111.602977	1.645	275.04	1	1.707	-0.071	0.029	0	0	6.94E+218	330	325
20230809_1455560280	0	634499	2.85535	-0.35273	1.02218	-0.014195	9.7268171	0.952588	273.375	-0.306	-5.566	1.719	-0.079	34.63	32.774008	111.602451	2	23	32.773902	111.602977	1.645	275.04	1	1.707	-0.071	0.029	0	0	6.94E+218	330	325
20230809_1455560292	0	634500	2.81881	-0.37332	1.05872	-0.079397	9.7854481	0.89133	273.387	-0.253	-5.422	1.719	-0.079	34.63	32.774009	111.60245	2	23	32.773902	111.602977	1.645	275.04	1	1.707	-0.071	0.029	0	0	6.94E+218	330	325
20230809_1455560301	0	634501	2.76721	-0.38377	1.05142	-0.014195	9.7268171	0.952588	273.387	-0.253	-5.422	1.719	-0.079	34.63	32.774009	111.60245	2	23	32.773902	111.602977	1.645	275.04	1	1.707	-0.071	0.029	0	0	6.94E+218	330	325
20230809_1455560310	0	634502	2.72342	-0.39223	0.99198	-0.014221	9.7855101	0.891147	273.387	-0.253	-5.422	1.719	-0.079	34.63	32.774009	111.60245	2	23	32.773902	111.602977	1.645	275.04	1	1.707	-0.071	0.029	0	0	6.94E+218	330	325
20230809_1455560320	0	634503	2.6968	-0.39636	1.04354	-0.079397	9.7854481	0.89133	273.387	-0.253	-5.422	1.719	-0.079	34.63	32.774009	111.60245	2	23	32.773902	111.602977	1.645	275.04	1	1.707	-0.071	0.029	0	0	6.94E+218	330	325
20230809_1455560331	0	634504	2.68421	-0.38805	1.02162	-0.014241	9.78543	0.952734	273.387	-0.253	-5.422	1.719	-0.079	34.63	32.774009	111.60245	2	23	32.773902	111.602977	1.645	275.04	1	1.707	-0.071	0.029	0	0	6.94E+218	330	325
20230809_1455560342	0	634505	2.57802	-0.40407	0.99893	-0.014241	9.78543	0.952734	273.402	-0.2	-5.287	1.719	-0.079	34.63	32.774009	111.602449	2	23	32.773902	111.602977	1.645	275.04	1	1.707	-0.071	0.029	0	0	6.94E+218	330	325
20230809_1455560362	0	634506	2.48138	-0.41721	1.01277	-0.079397	9.7854481	0.89133	273.402	-0.2	-5.287	1.719	-0.079	34.63	32.774009	111.602449	2	23	32.773902	111.602977	1.645	275.04	1	1.707	-0.071	0.029	0	0	6.94E+218	330	325
20230809_1455560367	0	634507	2.49648	-0.40854	1.04454	-0.014221	9.7855101	0.891147	273.402	-0.2	-5.287	1.719	-0.079	34.63	32.774009	111.602449	2	23	32.773902	111.602977	1.645	275.04	1	1.707	-0.071	0.029	0	0	6.94E+218	330	325
20230809_1455560372	0	634508	2.42987	-0.40964	1.09478	-0.014241	9.78543	0.952734	273.402	-0.2	-5.287	1.719	-0.079	34.63	32.774009	111.602449	2	23	32.773902	111.602977	1.645	275.04	1	1.707	-0.071	0.029	0	0	6.94E+218	330	325
20230809_1455560382	0	634509	2.32017	-0.43958	1.04876	-0.079397	9.7854481	0.89133	273.402	-0.2	-5.287	1.719	-0.079	34.63	32.774009	111.602449	2	23	32.773902	111.602977	1.645	275.04	1	1.707	-0.071	0.029	0	0	6.94E+218	330	325
20230809_1455560390	0	634510	2.33525	-0.42154	1.01362	-0.014312	9.9027348	0.891438	273.418	-0.147	-5.167	1.719	-0.079	34.63	32.774009	111.602448	2	23	32.773902	111.602977	1.645	275.04	1	1.707	-0.071	0.029	0	0	6.94E+218	330	325
20230809_1455560403	0	634511	2.34136	-0.41507	0.98872	-0.079442	9.8440599	0.891476	273.418	-0.147	-5.167	1.719	-0.079	34.63	32.774009	111.602448	2	23	32.773902	111.602977	1.645	275.04	1	1.707	-0.071	0.029	0	0	6.94E+218	330	325
20230809_1455560416	0	634512	2.27858	-0.43413	1.00098	-0.014241	9.78543	0.952734	273.418	-0.147	-5.167	1.719	-0.071	34.63	32.774009	111.602448	2	23	32.773902	111.602977	1.645	275.04	1	1.707	-0.071	0.029	0	0	6.94E+218	330	325
20230809_1455560423	0	634513	2.20646	-0.44355	0.94424	-0.079397	9.7854481	0.89133	273.418	-0.147	-5.167	1.719	-0.071	34.63	32.774009	111.602448	2	23	32.773902	111.602977	1.645	275.04	1	1.707	-0.071	0.029	0	0	6.94E+218	330	325
20230809_1455560432	0	634514	2.14604	-0.44808	1.01182	-0.014266	9.8441219	0.891293	273.418	-0.147	-5.167	1.719	-0.071	34.63	32.774009	111.602448	2	23	32.773902	111.602977	1.645	275.04	1	1.707	-0.071	0.029	0	0	6.94E+218	330	325
20230809_1455560442	0	634515	2.14167	-0.45234	0.9825	-0.014266	9.8441219	0.891293	273.436	-0.096	-5.056	1.718	-0.071	34.63	32.774009	111.602447	2	23	32.773902	111.602977	1.645	275.04	1	1.707	-0.071	0.029	0	0	6.94E+218	330	325
20230809_1455560451	0	634516	2.11295	-0.4401	1.05394	-0.014266	9.8441219	0.891293	273.436	-0.096	-5.056	1.718	-0.071	34.63	32.774009	111.602447	2	23	32.773902	111.602977	1.645	275.04	1	1.707	-0.071	0.029	0	0	6.94E+218	330	325
20230809_1455560464	0	634517	2.04179	-0.43842	1.00037	-0.079442	9.8440599	0.891476	273.436	-0.096	-5.056	1.718	-0.071	34.63	32.774009	111.602447	2	23	32.773904	111.602959	1.64	275.6	1	1.707	-0.071	0.029	0	0	6.94E+218	330	325
20230809_1455560471	0	634518	1.93964	-0.45638	0.98969	-0.014266	9.8441219	0.891293	273.436	-0.096	-5.056	1.718	-0.071	34.63	32.774009	111.602447	2	23	32.773904	111.602959	1.64	275.6	1	1.707	-0.071	0.029	0	0	6.94E+218	330	325
20230809_1455560481	0	634519	1.89984	-0.46061	0.9552	-0.014247	9.844203	0.829706	273.436	-0.096	-5.056	1.718	-0.071	34.63	32.774009	111.602447	2	23	32.773904	111.602959	1.64	275.6	1	1.707	-0.071	0.029	0	0	6.94E+218	330	325
20230809_1455560491	0	634520	1.86453	-0.44153	0.90719	-0.079468	9.9027529	0.830034	273.454	-0.045	-4.957	1.717	-0.071	34.63	32.774009	111.602446	2	23	32.773904	111.602959	1.64	275.6	1	1.707	-0.071	0.029	0	0	6.94E+218	330	325
20230809_1455560501	0	634521	1.78931	-0.45799	0.90714	-0.014332	9.9026537	0.953025	273.454	-0.045	-4.957	1.717	-0.071	34.63	32.774009	111.602446	2	23	32.773904	111.602959	1.64	275.6	1	1.707	-0.071	0.029	0	0	6.94E+218	330	325
20230809_1455560514	0	634522	1.75016	-0.45696	0.94259	-0.014227	9.8442841	0.76812	273.454	-0.045	-4.957	1.717	-0.071	34.63	32.774009	111.602446	2	23	32.773904	111.602959	1.64	275.6	1	1.707	-0.071	0.029	0	0	6.94E+218	330	325
20230809_1455560541	0	634523	1.77645	-0.44077	0.97563	-0.014266	9.8441219	0.891293	273.454	-0.045	-4.957	1.717	-0.071	34.63	32.774009	111.602446	2	23	32.773904	111.602959	1.64	275.6	1	1.707	-0.071	0.029	0	0	6.94E+218	330	337
20230809_1455560542	0	634524	1.60491	-0.47757	0.91939	-0.079468	9.9027529	0.830034	273.454	-0.045	-4.957	1.717	-0.071	34.63	32.774009	111.602446	2	23	32.773904	111.602959	1.64	275.6	1	1.707	-0.071	0.029	0	0	6.94E+218	330	337
20230809_1455560542	0	634525	1.59677	-0.47162	0.92078	-0.014272	9.9028959	0.768265	273.473	0.003	-4.872	1.715	-0.071	34.63	32.774009	111.602445	2	23	32.773904	111.602959	1.64	275.6	1	1.707	-0.071	0.029	0	0	6.94E+218	330	337
20230809_1455560551	0	634526	1.53809	-0.45883	0.85455	-0.014357	9.9613466	0.891584	273.473	0.003	-4.872	1.715	-0.071	34.63	32.774009	111.602445	2	23	32.773904	111.602959	1.64	275.6	1	1.707	-0.071	0.029	0	0	6.94E+218	330	337
20230809_1455560565	0	634527	1.47839	-0.47843	0.8395	-0.014292	9.9028149	0.829852	273.473	0.003	-4.872	1.715	-0.071	34.63	32.774009	111.602445	2	23	32.773904	111.602959	1.64	275.6	1	1.707	-0.071	0.029	0	0	6.94E+218	330	337
20230809_1455560570	0	634528	1.41661	-0.47929	0.80866	-0.079468	9.9027529	0.830034	273.473	0.003	-4.872	1.715	-0.068	34.63	32.774009	111.602445	2	23	32.773904	111.602959	1.64	275.6	1	1.707	-0.071	0.029	0	0	6.94E+218	330	337
20230809_1455560581	0	634529	1.3437	-0.48317	0.84118	-0.014292	9.9028149	0.829852	273.473	0.003	-4.872	1.715	-0.068	34.63	32.774009	111.602445	2	23	32.773904	111.602959	1.64	275.6	1	1.707	-0.071	0.029	0	0	6.94E+218	330	337
20230809_1455560592	0	634530	1.2708	-0.49707	0.81162	-0.014292	9.9028149	0.829852	273.494	0.046	-4.802	1.714	-0.068	34.63	32.774009	111.602444	2	23	32.773904	111.602959	1.64	275.6	1	1.707	-0.071	0.029	0	0	6.94E+218	330	337
20230809_1455560602	0	634531	1.29067	-0.48103	0.82059	-0.014317	9.9615078	0.76841	273.494	0.046	-4.802	1.714	-0.068	34.63	32.774009	111.602444	2	23	32.773904	111.602959	1.64	275.6	1	1.707	-0.071	0.029	0	0	6.94E+218	330	337
20230809_1455560611	0	634532	1.21056	-0.4813	0.79749	-0.079468	9.9027529	0.830034	273.494	0.046	-4.802	1.714	-0.068	34.63	32.774009	111.602444	2	23	32.773904	111.602959	1.64	275.6	1	1.707	-0.071	0.029	0	0	6.94E+218	330	337
20230809_1455560623	0	634533	1.11399	-0.50086	0.71639	-0.014337	9.9614277	0.829997	273.494	0.046	-4.802	1.714	-0.068	34.63	32.774009	111.602444	2	23	32.773904	111.602959	1.64	275.6	1	1.707	-0.071	0.029	0	0	6.94E+218	330	337
20230809_1455560631	0	634534	1.08303	-0.49656	0.70669	-0.014272	9.9028959	0.768265	273.494	0.046	-4.802	1.714	-0.068	34.63	32.774009	111.602444	2	23	32.773904	111.602959	1.64	275.6	1	1.707	-0.071	0.029	0	0	6.94E+218	330	337
20230809_1455560642	0	634535	1.01689	-0.50828	0.6964	-0.079493	9.9614458	0.768593	273.515	0.085	-4.744	1.711	-0.068	34.63	32.774009	111.602443	2	23	32.773904	111.602959	1.64	275.6	1	1.707	-0.071	0.029	0	0	6.94E+218	330	337
20230809_1455560653	0	634536	0.91163	-0.51966	0.67594	-0.014292	9.9028149	0.829852	273.515	0.085	-4.744	1.711	-0.068	34.84	32.774009	111.602443	2	23	32.773904	111.602959	1.64	275.6	1	1.719	-0.065	-0.057	0	0	6.94E+218	330	337
20230809_1455560668	0	634537	0.84648	-0.52655	0.64407	-0.014317	9.9615078	0.76841	273.515	0.085	-4.744	1.711	-0.068	34.84	32.774009	111.602443	2	23	32.773904	111.602959	1.64	275.6	1	1.719	-0.065	-0.057	0	0	6.94E+218	330	337
20230809_1455560672	0	634538	0.78646	-0.53176	0.60033	-0.014317	9.9615078	0.76841	273.515	0.085	-4.744	1.711	-0.068	34.84	32.774009	111.602443	2	23	32.773904	111.602959	1.64	275.6	1	1.719	-0.065	-0.057	0	0	6.94E+218	330	337
20230809_1455560681	0	634539	0.70701	-0.54369	0.59214	-0.014337	9.9614277	0.829997	273.515	0.085	-4.744	1.711	-0.068	34.84	32.774009	111.602443	2	23	32.773904	111.602959	1.64	275.6	1	1.719	-0.065	-0.057	0	0	6.94E+218	330	337
20230809_1455560691	0	634540	0.60713	-0.54363	0.57855	-0.079493	9.9614458	0.768593	273.539	0.118	-4.706	1.717	-0.068	34.84	32.774009	111.602442	2	23	32.773904	111.602959	1.64	275.6	1	1.719	-0.065	-0.057	0	0	6.94E+218	330	337
20230809_1455560701	0	634541	0.46852	-0.56821	0.53105	-0.014292	9.9028149	0.829852	273.539	0.118	-4.706	1.717	-0.068	34.84	32.774009	111.602442	2	23	32.773904	111.602959	1.64	275.6	1	1.719	-0.065	-0.057	0	0	6.94E+218	330	337
20230809_1455560711	0	634542	0.42613	-0.56153	0.48818	-0.079474	9.9615269	0.707007	273.539	0.118	-4.706	1.717	-0.068	34.84	32.774009	111.602442	2	23	32.773904	111.602959	1.64	275.6	1	1.719	-0.065	-0.057	0	0	6.94E+218	330	337
20230809_1455560723	0	634543	0.37969	-0.56478	0.46747	-0.014317	9.9615078	0.76841	273.539	0.118	-4.706	1.717	-0.068	34.84	32.774009	111.602442	2	23	32.773904	111.602959	1.64	275.6	1	1.719	-0.065	-0.057	0	0	6.94E+218	330	337
20230809_1455560731	0	634544	0.28133	-0.56935	0.40612	-0.014337	9.9614277	0.829997	273.539	0.118	-4.706	1.717	-0.068	34.84	32.774009	111.602442	2	23	32.773904	111.602959	1.64	275.6	1	1.719	-0.065	-0.057	0	0	6.94E+218	330	337
20230809_1455560742	0	634545	0.18342	-0.57985	0.33419	-0.014383	10.0200396	0.830142	273.566	0.143	-4.688	1.714	-0.068	34.84	32.774009	111.602441	2	23	32.773904	111.602959	1.64	275.6	1	1.719	-0.065	-0.057	0	0	6.94E+218	330	337
20230809_1455560755	0	634546	0.12984	-0.59112	0.39523	-0.014252	9.902977	0.706678	273.566	0.143	-4.688	1.714	-0.068	34.84	32.774009	111.602441	2	23	32.773904	111.602959	1.64	275.6	1	1.719	-0.065	-0.057	0	0	6.94E+218	330	337
20230809_1455560762	0	634547	0.07071	-0.59872	0.34507	-0.079448	9.9028339	0.768448	273.566	0.143	-4.688	1.714	-0.075	34.84	32.774009	111.602441	2	23	32.773904	111.602959	1.64	275.6	1	1.719	-0.065	-0.057	0	0	6.94E+218	330	337
20230809_1455560771	0	634548	-0.0829	-0.61876	0.31792	-0.014317	9.9615078	0.76841	273.566	0.143	-4.688	1.714	-0.075	34.84	32.774009	111.602441	2	23	32.773904	111.602959	1.64	275.6	1	1.719	-0.065	-0.057	0	0	6.94E+218	330	337
20230809_1455560781	0	634549	-0.10548	-0.61357	0.2592	-0.014317	9.9615078	0.76841	273.566	0.143	-4.688	1.714	-0.075	34.84	32.774009	111.602441	2	23	32.773904	111.602959	1.64	275.6	1	1.719	-0.065	-0.057	0	0	6.94E+218	330	337
20230809_1455560792	0	634550	-0.16154	-0.59558	0.23608	-0.079493	9.9614458	0.768593	273.595	0.16	-4.69	1.711	-0.075	34.84	32.774009	111.60244	2	23	32.773904	111.602959	1.64	275.6	1	1.719	-0.065	-0.057	0	0	6.94E+218	330	337
20230809_1455560801	0	634551	-0.29601	-0.61518	0.11162	-0.014337	9.9614277	0.829997	273.595	0.16	-4.69	1.711	-0.075	34.84	32.774009	111.60244	2	23	32.773904	111.602959	1.64	275.6	1	1.719	-0.065	-0.057	0	0	6.94E+218	330	337
20230809_1455560810	0	634552	-0.39619	-0.60916	0.11282	-0.014317	9.9615078	0.76841	273.595	0.16	-4.69	1.711	-0.075	34.84	32.774009	111.60244	2	23	32.773904	111.602959	1.64	275.6	1	1.719	-0.065	-0.057	0	0	6.94E+218	330	337
20230809_1455560823	0	634553	-0.4333	-0.60872	0.07897	-0.079448	9.9028339	0.768448	273.595	0.16	-4.69	1.711	-0.075	34.84	32.774009	111.60244	2	23	32.773904	111.602959	1.64	275.6	1	1.719	-0.065	-0.057	0	0	6.94E+218	330	337
20230809_1455560831	0	634554	-0.52215	-0.62052	0.12937	-0.014292	9.9028149	0.829852	273.595	0.16	-4.69	1.711	-0.075	34.84	32.774009	111.60244	2	23	32.773904	111.602959	1.64	275.6	1	1.719	-0.065	-0.057	0	0	6.94E+218	330	337
20230809_1455560841	0	634555	-0.60654	-0.61114	0.04307	-0.014317	9.9615078	0.76841	273.625	0.167	-4.712	1.708	-0.075	34.84	32.774009	111.60244	2	23	32.773904	111.602959	1.64	275.6	1	1.719	-0.065	-0.057	0	0	6.94E+218	330	337
20230809_1455560851	0	634556	-0.73892	-0.61996	0.0016	-0.014383	10.0200396	0.830142	273.625	0.167	-4.712	1.708	-0.075	34.84	32.774009	111.60244	2	23	32.773904	111.602959	1.64	275.6	1	1.719	-0.065	-0.057	0	0	6.94E+218	330	337
20230809_1455560866	0	634557	-0.77611	-0.60979	-0.03021	-0.014298	9.9615889	0.706824	273.625	0.167	-4.712	1.708	-0.075	34.84	32.774009	111.60244	2	23	32.773904	111.602959	1.64	275.6	1	1.719	-0.065	-0.057	0	0	6.94E+218	330	337
20230809_1455560872	0	634558	-0.81891	-0.58994	-0.06399	-0.014292	9.9028149	0.829852	273.625	0.167	-4.712	1.708	-0.075	34.84	32.774009	111.60244	2	23	32.773904	111.602959	1.64	275.6	1	1.719	-0.065	-0.057	0	0	6.94E+218	330	337
20230809_1455560882	0	634559	-0.96765	-0.61531	-0.16284	-0.079513	9.9613647	0.83018	273.625	0.167	-4.712	1.708	-0.075	34.84	32.774009	111.60244	2	23	32.773904	111.602959	1.64	275.6	1	1.719	-0.065	-0.057	0	0	6.94E+218	330	337
20230809_1455560891	0	634560	-1.05529	-0.60966	-0.15207	-0.014292	9.9028149	0.829852	273.656	0.166	-4.756	1.706	-0.075	34.84	32.774009	111.602439	2	23	32.773904	111.602959	1.64	275.6	1	1.719	-0.065	-0.057	0	0	6.94E+218	330	337
20230809_1455560901	0	634561	-1.14585	-0.59346	-0.19532	-0.014252	9.902977	0.706678	273.656	0.166	-4.756	1.706	-0.075	34.84	32.774009	111.602439	2	23	32.773904	111.602959	1.64	275.6	1	1.719	-0.065	-0.057	0	0	6.94E+218	330	337
20230809_1455560912	0	634562	-1.14755	-0.571	-0.226	-0.014357	9.9613466	0.891584	273.656	0.166	-4.756	1.706	-0.076	34.84	32.774009	111.602439	2	23	32.773904	111.602959	1.64	275.6	1	1.719	-0.065	-0.057	0	0	6.94E+218	330	337
20230809_1455560922	0	634563	-1.29051	-0.57026	-0.23262	-0.014312	9.9027348	0.891438	273.656	0.166	-4.756	1.706	-0.076	34.84	32.774009	111.602439	2	23	32.773904	111.602959	1.64	275.6	1	1.719	-0.065	-0.057	0	0	6.94E+218	330	337
20230809_1455560930	0	634564	-1.35234	-0.56149	-0.24346	-0.014292	9.9028149	0.829852	273.656	0.166	-4.756	1.706	-0.076	34.84	32.774009	111.602439	2	23	32.773904	111.602959	1.64	275.6	1	1.719	-0.065	-0.057	0	0	6.94E+218	330	337
20230809_1455560940	0	634565	-1.47324	-0.56669	-0.28843	-0.079422	9.844141	0.829889	273.686	0.156	-4.82	1.703	-0.076	34.84	32.77401	111.602438	2	23	32.773904	111.602959	1.64	275.6	1	1.719	-0.065	-0.057	0	0	6.94E+218	330	337
20230809_1455560953	0	634566	-1.55061	-0.56127	-0.35252	-0.014337	9.9614277	0.829997	273.686	0.156	-4.82	1.703	-0.076	34.84	32.77401	111.602438	2	23	32.773904	111.602959	1.64	275.6	1	1.719	-0.065	-0.057	0	0	6.94E+218	330	337
20230809_1455560964	0	634567	-1.63325	-0.5407	-0.39257	-0.014317	9.9615078	0.76841	273.686	0.156	-4.82	1.703	-0.076	34.84	32.77401	111.602438	2	23	32.773904	111.602959	1.64	275.6	1	1.719	-0.065	-0.057	0	0	6.94E+218	330	337
20230809_1455560971	0	634568	-1.69822	-0.53037	-0.48959	-0.014312	9.9027348	0.891438	273.686	0.156	-4.82	1.703	-0.076	34.84	32.77401	111.602438	2	23	32.773904	111.602959	1.64	275.6	1	1.719	-0.065	-0.057	0	0	6.94E+218	330	337
20230809_1455560981	0	634569	-1.75529	-0.52227	-0.45883	-0.079422	9.844141	0.829889	273.686	0.156	-4.82	1.703	-0.076	34.84	32.77401	111.602438	2	23	32.773904	111.602959	1.64	275.6	1	1.719	-0.065	-0.057	0	0	6.94E+218	330	337
20230809_1455560991	0	634570	-1.82423	-0.5149	-0.51363	-0.014312	9.9027348	0.891438	273.714	0.136	-4.904	1.7	-0.076	34.84	32.77401	111.602437	2	23	32.773904	111.602959	1.64	275.6	1	1.719	-0.065	-0.057	0	0	6.94E+218	330	337
20230809_1455570003	0	634571	-1.9197	-0.50244	-0.48885	-0.014266	9.8441219	0.891293	273.714	0.136	-4.904	1.7	-0.076	34.84	32.77401	111.602437	2	23	32.773904	111.602959	1.64	275.6	1	1.719	-0.065	-0.057	0	0	6.94E+218	330	337
20230809_1455570011	0	634572	-2.00458	-0.49721	-0.50172	-0.014292	9.9028149	0.829852	273.714	0.136	-4.904	1.7	-0.076	34.84	32.77401	111.602437	2	23	32.773904	111.602959	1.64	275.6	1	1.719	-0.065	-0.057	0	0	6.94E+218	330	337
20230809_1455570024	0	634573	-2.08451	-0.4795	-0.56391	-0.014312	9.9027348	0.891438	273.714	0.136	-4.904	1.7	-0.076	34.84	32.77401	111.602437	2	23	32.773904	111.602959	1.64	275.6	1	1.719	-0.065	-0.057	0	0	6.94E+218	330	337
20230809_1455570032	0	634574	-2.1656	-0.46305	-0.64764	-0.079533	9.9612846	0.891766	273.714	0.136	-4.904	1.7	-0.076	34.84	32.77401	111.602437	2	23	32.773904	111.602959	1.64	275.6	1	1.719	-0.065	-0.057	0	0	6.94E+218	330	337
20230809_1455570045	0	634575	-2.20592	-0.44981	-0.67211	-0.014247	9.844203	0.829706	273.741	0.109	-5.008	1.698	-0.076	34.84	32.77401	111.602436	2	23	32.773904	111.602959	1.64	275.6	1	1.719	-0.065	-0.057	0	0	6.94E+218	330	337
20230809_1455570059	0	634576	-2.24655	-0.43445	-0.69853	-0.014312	9.9027348	0.891438	273.741	0.109	-5.008	1.698	-0.076	34.84	32.77401	111.602436	2	23	32.773904	111.602959	1.64	275.6	1	1.719	-0.065	-0.057	0	0	6.94E+218	330	337
20230809_1455570064	0	634577	-2.32785	-0.43209	-0.73179	-0.079442	9.8440599	0.891476	273.741	0.109	-5.008	1.698	-0.076	34.84	32.77401	111.602436	2	23	32.773904	111.602959	1.64	275.6	1	1.719	-0.065	-0.057	0	0	6.94E+218	330	337
20230809_1455570071	0	634578	-2.42712	-0.42951	-0.74475	-0.014266	9.8441219	0.891293	273.741	0.109	-5.008	1.698	-0.079	34.84	32.77401	111.602436	2	23	32.773904	111.602959	1.64	275.6	1	1.719	-0.065	-0.057	0	0	6.94E+218	330	337
20230809_1455570081	0	634579	-2.47217	-0.41164	-0.76951	-0.014337	9.9614277	0.829997	273.741	0.109	-5.008	1.698	-0.079	34.84	32.77401	111.602436	2	23	32.773904	111.602959	1.64	275.6	1	1.719	-0.065	-0.057	0	0	6.94E+218	330	337
20230809_1455570091	0	634580	-2.56357	-0.40501	-0.82261	-0.014332	9.9026537	0.953025	273.765	0.074	-5.128	1.696	-0.079	34.84	32.77401	111.602435	2	23	32.773904	111.602959	1.64	275.6	1	1.719	-0.065	-0.057	0	0	6.94E+218	330	337
20230809_1455570114	0	634581	-2.6252	-0.39137	-0.8306	-0.014266	9.8441219	0.891293	273.765	0.074	-5.128	1.696	-0.079	34.84	32.77401	111.602435	2	23	32.773904	111.602959	1.64	275.6	1	1.719	-0.065	-0.057	0	0	6.94E+218	330	337
20230809_1455570115	0	634582	-2.67355	-0.37233	-0.91208	-0.079508	9.9025917	0.953208	273.765	0.074	-5.128	1.696	-0.079	34.84	32.77401	111.602435	2	23	32.773904	111.602959	1.64	275.6	1	1.719	-0.065	-0.057	0	0	6.94E+218	330	337
20230809_1455570127	0	634583	-2.75666	-0.37468	-0.90101	-0.014266	9.8441219	0.891293	273.765	0.074	-5.128	1.696	-0.079	34.84	32.77401	111.602435	2	23	32.773904	111.602959	1.64	275.6	1	1.719	-0.065	-0.057	0	0	6.94E+218	330	337
20230809_1455570139	0	634584	-2.81609	-0.35239	-0.9826	-0.014312	9.9027348	0.891438	273.765	0.074	-5.128	1.696	-0.079	34.84	32.77401	111.602435	2	23	32.773904	111.602959	1.64	275.6	1	1.719	-0.065	-0.057	0	0	6.94E+218	330	337
20230809_1455570141	0	634585	-2.86217	-0.32239	-1.00669	-0.014332	9.9026537	0.953025	273.787	0.029	-5.266	1.694	-0.079	34.84	32.77401	111.602434	2	23	32.773904	111.602959	1.64	275.6	1	1.719	-0.065	-0.057	0	0	6.94E+218	330	337
20230809_1455570153	0	634586	-2.94469	-0.31539	-1.06049	-0.014286	9.8440418	0.952879	273.787	0.029	-5.266	1.694	-0.079	34.84	32.77401	111.602434	2	23	32.773904	111.602959	1.64	275.6	1	1.719	-0.065	-0.057	0	0	6.94E+218	330	337
20230809_1455570162	0	634587	-2.95299	-0.28673	-1.01842	-0.079462	9.8439789	0.953062	273.787	0.029	-5.266	1.694	-0.079	34.84	32.77401	111.602434	2	23	32.773904	111.602959	1.64	275.6	1	1.719	-0.065	-0.057	0	0	6.94E+218	330	337
20230809_1455570172	0	634588	-2.9995	-0.27617	-1.07379	-0.014286	9.8440466	0.952879	273.787	0.029	-5.266	1.694	-0.079	34.84	32.77401	111.602434	2	23	32.773904	111.602959	1.64	275.6	1	1.719	-0.065	-0.057	0	0	6.94E+218	330	337
20230809_1455570181	0	634589	-3.08779	-0.27793	-1.0608	-0.014286	9.8440466	0.952879	273.787	0.029	-5.266	1.694	-0.079	34.84	32.77401	111.602434	2	23	32.773904	111.602959	1.64	275.6	1	1.719	-0.065	-0.057	0	0	6.94E+218	330	337
20230809_1455570191	0	634590	-3.114	-0.25453	-1.11801	-0.014266	9.8441277	0.891293	273.807	-0.023	-5.417	1.692	-0.079	34.84	32.77401	111.602433	2	23	32.773904	111.602959	1.64	275.6	1	1.719	-0.065	-0.057	0	0	6.94E+218	330	337
20230809_1455570201	0	634591	-3.14078	-0.23061	-1.1743	-0.079462	9.8439846	0.953062	273.807	-0.023	-5.417	1.692	-0.079	34.84	32.77401	111.602433	2	23	32.773904	111.602959	1.64	275.6	1	1.719	-0.065	-0.057	0	0	6.94E+218	330	337
20230809_1455570211	0	634592	-3.20632	-0.21745	-1.21991	-0.014306	9.8439674	1.014466	273.807	-0.023	-5.417	1.692	-0.079	34.84	32.77401	111.602433	2	23	32.773904	111.602959	1.64	275.6	1	1.719	-0.065	-0.057	0	0	6.94E+218	330	337
20230809_1455570222	0	634593	-3.26988	-0.21736	-1.23022	-0.079371	9.7267599	0.952771	273.807	-0.023	-5.417	1.692	-0.079	34.84	32.77401	111.602433	2	23	32.773904	111.602959	1.64	275.6	1	1.719	-0.065	-0.057	0	0	6.94E+218	330	337
20230809_1455570230	0	634594	-3.28886	-0.19233	-1.20387	-0.014286	9.8440466	0.952879	273.807	-0.023	-5.417	1.692	-0.079	34.84	32.77401	111.602433	2	23	32.773904	111.602959	1.64	275.6	1	1.719	-0.065	-0.057	0	0	6.94E+218	330	337
20230809_1455570240	0	634595	-3.32638	-0.18158	-1.23349	-0.079391	9.7266798	1.014358	273.823	-0.082	-5.579	1.69	-0.086	34.84	32.77401	111.602432	2	23	32.773904	111.602959	1.64	275.6	1	1.719	-0.065	-0.057	0	0	6.94E+218	330	337
20230809_1455570252	0	634596	-3.35692	-0.1723	-1.22483	-0.014241	9.7854347	0.952734	273.823	-0.082	-5.579	1.69	-0.086	34.84	32.77401	111.602432	2	23	32.773904	111.602959	1.64	275.6	1	1.719	-0.065	-0.057	0	0	6.94E+218	330	325
20230809_1455570261	0	634597	-3.41605	-0.15759	-1.25514	-0.079437	9.7852917	1.014503	273.823	-0.082	-5.579	1.69	-0.086	34.84	32.77401	111.602432	2	23	32.773904	111.602959	1.64	275.6	1	1.719	-0.065	-0.057	0	0	6.94E+218	330	325
20230809_1455570272	0	634598	-3.4854	-0.15124	-1.3108	-0.014306	9.8439674	1.014466	273.823	-0.082	-5.579	1.69	-0.086	34.84	32.77401	111.602432	2	23	32.773904	111.602959	1.64	275.6	1	1.719	-0.065	-0.057	0	0	6.94E+218	330	325
20230809_1455570281	0	634599	-3.49503	-0.13868	-1.33895	-0.079391	9.7266798	1.014358	273.823	-0.082	-5.579	1.69	-0.086	34.84	32.77401	111.602432	2	23	32.773904	111.602959	1.64	275.6	1	1.719	-0.065	-0.057	0	0	6.94E+218	330	325
20230809_1455570291	0	634600	-3.50841	-0.11155	-1.35692	-0.014241	9.7854347	0.952734	273.837	-0.146	-5.752	1.689	-0.086	34.84	32.77401	111.602431	2	23	32.773904	111.602959	1.64	275.6	1	1.719	-0.065	-0.057	0	0	6.94E+218	330	325
20230809_1455570301	0	634601	-3.54486	-0.09941	-1.37166	-0.079391	9.7266798	1.014358	273.837	-0.146	-5.752	1.689	-0.086	34.84	32.77401	111.602431	2	23	32.773904	111.602959	1.64	275.6	1	1.719	-0.065	-0.057	0	0	6.94E+218	330	325
20230809_1455570311	0	634602	-3.61969	-0.10792	-1.3577	-0.079391	9.7266798	1.014358	273.837	-0.146	-5.752	1.689	-0.086	34.84	32.77401	111.602431	2	23	32.773904	111.602959	1.64	275.6	1	1.719	-0.065	-0.057	0	0	6.94E+218	330	325
20230809_1455570324	0	634603	-3.65785	-0.09616	-1.31846	-0.014195	9.7268229	0.952589	273.837	-0.146	-5.752	1.689	-0.086	34.84	32.77401	111.602431	2	23	32.773904	111.602959	1.64	275.6	1	1.719	-0.065	-0.057	0	0	6.94E+218	330	325
20230809_1455570331	0	634604	-3.71427	-0.08817	-1.34287	-0.079411	9.7265987	1.0759439	273.837	-0.146	-5.752	1.689	-0.086	34.84	32.77401	111.602431	2	23	32.773904	111.602959	1.64	275.6	1	1.719	-0.065	-0.057	0	0	6.94E+218	330	325
20230809_1455570345	0	634605	-3.73533	-0.07405	-1.35153	-0.079391	9.7266798	1.014358	273.848	-0.213	-5.935	1.687	-0.086	34.84	32.77401	111.602431	2	23	32.773904	111.602959	1.64	275.6	1	1.719	-0.065	-0.057	0	0	6.94E+218	330	325
20230809_1455570361	0	634606	-3.76861	-0.05914	-1.36964	-0.014261	9.7853537	1.014321	273.848	-0.213	-5.935	1.687	-0.086	34.84	32.77401	111.602431	2	23	32.773904	111.602959	1.64	275.6	1	1.719	-0.065	-0.057	0	0	6.94E+218	330	325
20230809_1455570363	0	634607	-3.81311	-0.04387	-1.40582	-0.079391	9.7266798	1.014358	273.848	-0.213	-5.935	1.687	-0.086	34.84	32.77401	111.602431	2	23	32.773904	111.602959	1.64	275.6	1	1.719	-0.065	-0.057	0	0	6.94E+218	330	325
20230809_1455570372	0	634608	-3.89783	-0.0396	-1.41901	-0.079366	9.6679869	1.075799	273.848	-0.213	-5.935	1.687	-0.086	34.84	32.77401	111.602431	2	23	32.773904	111.602959	1.64	275.6	1	1.719	-0.065	-0.057	0	0	6.94E+218	330	325
20230809_1455570381	0	634609	-3.9622	-0.03095	-1.41581	-0.079411	9.7265987	1.0759439	273.848	-0.213	-5.935	1.687	-0.086	34.84	32.77401	111.602431	2	23	32.773904	111.602959	1.64	275.6	1	1.719	-0.065	-0.057	0	0	6.94E+218	330	325
20230809_1455570391	0	634610	-3.99274	-0.01689	-1.43509	-0.014235	9.7266607	1.075762	273.858	-0.283	-6.129	1.687	-0.086	34.84	32.77401	111.60243	2	23	32.773904	111.602959	1.64	275.6	1	1.719	-0.065	-0.057	0	0	6.94E+218	330	325
20230809_1455570401	0	634611	-4.02468	-0.00076	-1.35679	-0.079346	9.6680679	1.014212	273.858	-0.283	-6.129	1.687	-0.086	34.84	32.77401	111.60243	2	23	32.773904	111.602959	1.64	275.6	1	1.719	-0.065	-0.057	0	0	6.94E+218	330	325
20230809_1455570415	0	634612	-4.02975	0.0167	-1.39076	-0.079386	9.6679058	1.137386	273.858	-0.283	-6.129	1.687	-0.084	34.84	32.77401	111.60243	2	23	32.773904	111.602959	1.64	275.6	1	1.719	-0.065	-0.057	0	0	6.94E+218	330	325
20230809_1455570422	0	634613	-4.09264	0.02905	-1.38122	-0.079411	9.7265987	1.0759439	273.858	-0.283	-6.129	1.687	-0.084	34.84	32.77401	111.60243	2	23	32.773904	111.602959	1.64	275.6	1	1.719	-0.065	-0.057	0	0	6.94E+218	330	325
20230809_1455570431	0	634614	-4.15165	0.03729	-1.40281	-0.079431	9.7265177	1.137531	273.858	-0.283	-6.129	1.687	-0.084	34.84	32.77401	111.60243	2	23	32.773904	111.602959	1.64	275.6	1	1.719	-0.065	-0.057	0	0	6.94E+218	330	325
20230809_1455570441	0	634615	-4.16832	0.05313	-1.35766	-0.014144	9.609437	1.075471	273.864	-0.352	-6.334	1.686	-0.084	34.84	32.77401	111.602429	2	23	32.773904	111.602959	1.64	275.6	1	1.719	-0.065	-0.057	0	0	6.94E+218	330	325
20230809_1455570456	0	634616	-4.24588	0.05506	-1.41111	-0.079386	9.6679058	1.137386	273.864	-0.352	-6.334	1.686	-0.084	34.84	32.77401	111.602429	2	23	32.773906	111.602941	1.635	276.31	1	1.719	-0.065	-0.057	0	0	6.94E+218	330	325
20230809_1455570466	0	634617	-4.26961	0.06939	-1.4374	-0.079411	9.7265987	1.0759439	273.864	-0.352	-6.334	1.686	-0.084	34.84	32.77401	111.602429	2	23	32.773906	111.602941	1.635	276.31	1	1.719	-0.065	-0.057	0	0	6.94E+218	330	325
20230809_1455570472	0	634618	-4.26487	0.09007	-1.41733	-0.07934	9.6092939	1.1372401	273.864	-0.352	-6.334	1.686	-0.084	34.84	32.77401	111.602429	2	23	32.773906	111.602941	1.635	276.31	1	1.719	-0.065	-0.057	0	0	6.94E+218	330	325
20230809_1455570480	0	634619	-4.25116	0.10704	-1.35998	-0.079386	9.6679058	1.137386	273.864	-0.352	-6.334	1.686	-0.084	34.84	32.77401	111.602429	2	23	32.773906	111.602941	1.635	276.31	1	1.719	-0.065	-0.057	0	0	6.94E+218	330	325
20230809_1455570494	0	634620	-4.30578	0.11678	-1.32443	-0.079295	9.5506821	1.137095	273.867	-0.422	-6.547	1.685	-0.084	34.84	32.77401	111.602428	2	23	32.773906	111.602941	1.635	276.31	1	1.719	-0.065	-0.057	0	0	6.94E+218	330	325
20230809_1455570503	0	634621	-4.32236	0.12611	-1.30798	-0.07934	9.6092939	1.1372401	273.867	-0.422	-6.547	1.685	-0.084	34.84	32.77401	111.602428	2	23	32.773906	111.602941	1.635	276.31	1	1.719	-0.065	-0.057	0	0	6.94E+218	330	325
20230809_1455570511	0	634622	-4.3265	0.14066	-1.28433	-0.079386	9.6679058	1.137386	273.867	-0.422	-6.547	1.685	-0.084	34.84	32.77401	111.602428	2	23	32.773906	111.602941	1.635	276.31	1	1.719	-0.065	-0.057	0	0	6.94E+218	330	325
20230809_1455570522	0	634623	-4.31404	0.15294	-1.33164	-0.07934	9.6092939	1.1372401	273.867	-0.422	-6.547	1.685	-0.084	34.84	32.77401	111.602428	2	23	32.773906	111.602941	1.635	276.31	1	1.719	-0.065	-0.057	0	0	6.94E+218	330	325
20230809_1455570530	0	634624	-4.32206	0.17165	-1.32186	-0.07934	9.6092939	1.1372401	273.867	-0.422	-6.547	1.685	-0.084	34.84	32.77401	111.602428	2	23	32.773906	111.602941	1.635	276.31	1	1.719	-0.065	-0.057	0	0	6.94E+218	330	325
20230809_1455570541	0	634625	-4.3521	0.17828	-1.31101	-0.07934	9.6092939	1.1372401	273.868	-0.488	-6.763	1.685	-0.084	34.84	32.77401	111.602427	2	23	32.773906	111.602941	1.635	276.31	1	1.719	-0.065	-0.057	0	0	6.94E+218	330	325
20230809_1455570564	0	634626	-4.37914	0.18188	-1.2313	-0.079315	9.550601	1.198681	273.868	-0.488	-6.763	1.685	-0.083	34.84	32.77401	111.602427	2	23	32.773906	111.602941	1.635	276.31	1	1.719	-0.065	-0.057	0	0	6.94E+218	330	325
20230809_1455570573	0	634627	-4.44236	0.17591	-1.21587	-0.144491	9.550539	1.198864	273.868	-0.488	-6.763	1.685	-0.083	34.84	32.77401	111.602427	2	23	32.773906	111.602941	1.635	276.31	1	1.719	-0.065	-0.057	0	0	6.94E+218	330	325
20230809_1455570573	0	634628	-4.43188	0.18866	-1.25139	-0.01421	9.6679688	1.137203	273.868	-0.488	-6.763	1.685	-0.083	34.84	32.77401	111.602427	2	23	32.773906	111.602941	1.635	276.31	1	1.719	-0.065	-0.057	0	0	6.94E+218	330	325
20230809_1455570580	0	634629	-4.45943	0.20548	-1.15805	-0.079315	9.550601	1.198681	273.868	-0.488	-6.763	1.685	-0.083	34.84	32.77401	111.602427	2	23	32.773906	111.602941	1.635	276.31	1	1.719	-0.065	-0.057	0	0	6.94E+218	330	325
20230809_1455570591	0	634630	-4.46135	0.22043	-1.15678	-0.144536	9.6091509	1.19901	273.865	-0.549	-6.985	1.685	-0.083	34.84	32.774011	111.602426	2	23	32.773906	111.602941	1.635	276.31	1	1.719	-0.065	-0.057	0	0	6.94E+218	330	325
20230809_1455570606	0	634631	-4.4487	0.2305	-1.15262	-0.07936	9.6092129	1.198827	273.865	-0.549	-6.985	1.685	-0.083	34.84	32.774011	111.602426	2	23	32.773906	111.602941	1.635	276.31	1	1.719	-0.065	-0.057	0	0	6.94E+218	330	325
20230809_1455570611	0	634632	-4.47509	0.2328	-1.15544	-0.07938	9.6091328	1.2604131	273.865	-0.549	-6.985	1.685	-0.083	34.84	32.774011	111.602426	2	23	32.773906	111.602941	1.635	276.31	1	1.719	-0.065	-0.057	0	0	6.94E+218	330	325
20230809_1455570630	0	634633	-4.48091	0.23438	-1.04724	-0.079315	9.550601	1.198681	273.865	-0.549	-6.985	1.685	-0.083	34.84	32.774011	111.602426	2	23	32.773906	111.602941	1.635	276.31	1	1.719	-0.065	-0.057	0	0	6.94E+218	330	337
20230809_1455570631	0	634634	-4.48851	0.24139	-1.06545	-0.07936	9.6092129	1.198827	273.865	-0.549	-6.985	1.685	-0.083	34.84	32.774011	111.602426	2	23	32.773906	111.602941	1.635	276.31	1	1.719	-0.065	-0.057	0	0	6.94E+218	330	337
20230809_1455570641	0	634635	-4.41798	0.25283	-1.09264	-0.07936	9.6092129	1.198827	273.86	-0.605	-7.208	1.685	-0.083	34.84	32.774011	111.602425	2	23	32.773906	111.602941	1.635	276.31	1	1.719	-0.065	-0.057	0	0	6.94E+218	330	337
20230809_1455570652	0	634636	-4.42391	0.25984	-0.9836	-0.14451	9.550458	1.260451	273.86	-0.605	-7.208	1.685	-0.083	34.84	32.774011	111.602425	2	23	32.773906	111.602941	1.635	276.31	1	1.719	-0.065	-0.057	0	0	6.94E+218	330	337
20230809_1455570667	0	634637	-4.4119	0.26062	-0.99441	-0.079335	9.5505199	1.260268	273.86	-0.605	-7.208	1.685	-0.083	34.84	32.774011	111.602425	2	23	32.773906	111.602941	1.635	276.31	1	1.697	-0.052	0.026	0	0	6.94E+218	330	337
20230809_1455570674	0	634638	-4.38885	0.26983	-0.98644	-0.07938	9.6091328	1.2604131	273.86	-0.605	-7.208	1.685	-0.083	34.81	32.774011	111.602425	2	23	32.773906	111.602941	1.635	276.31	1	1.697	-0.052	0.026	0	0	6.94E+218	330	337
20230809_1455570681	0	634639	-4.37175	0.27622	-0.93829	-0.079335	9.5505199	1.260268	273.86	-0.605	-7.208	1.685	-0.083	34.81	32.774011	111.602425	2	23	32.773906	111.602941	1.635	276.31	1	1.697	-0.052	0.026	0	0	6.94E+218	330	337
20230809_1455570690	0	634640	-4.33655	0.27909	-0.8958	-0.07938	9.6091328	1.2604131	273.853	-0.655	-7.428	1.698	-0.083	34.81	32.774011	111.602424	2	23	32.773906	111.602941	1.635	276.31	1	1.697	-0.052	0.026	0	0	6.94E+218	330	337
20230809_1455570702	0	634641	-4.32108	0.2802	-0.91641	-0.144556	9.6090698	1.260596	273.853	-0.655	-7.428	1.698	-0.083	34.81	32.774011	111.602424	2	23	32.773906	111.602941	1.635	276.31	1	1.697	-0.052	0.026	0	0	6.94E+218	330	337
20230809_1455570711	0	634642	-4.23357	0.29703	-0.86235	-0.079335	9.5505199	1.260268	273.853	-0.655	-7.428	1.698	-0.083	34.81	32.774011	111.602424	2	23	32.773906	111.602941	1.635	276.31	1	1.697	-0.052	0.026	0	0	6.94E+218	330	337
20230809_1455570725	0	634643	-4.20794	0.29332	-0.81738	-0.0794	9.6090517	1.322	273.853	-0.655	-7.428	1.698	-0.083	34.81	32.774011	111.602424	2	23	32.773906	111.602941	1.635	276.31	1	1.697	-0.052	0.026	0	0	6.94E+218	330	337
20230809_1455570731	0	634644	-4.15977	0.29002	-0.83767	-0.144576	9.6089888	1.322183	273.853	-0.655	-7.428	1.698	-0.08	34.81	32.774011	111.602424	2	23	32.773906	111.602941	1.635	276.31	1	1.697	-0.052	0.026	0	0	6.94E+218	330	337
20230809_1455570740	0	634645	-4.13655	0.28376	-0.76849	-0.079335	9.5505199	1.260268	273.845	-0.699	-7.638	1.698	-0.08	34.81	32.774011	111.602423	2	23	32.773906	111.602941	1.635	276.31	1	1.697	-0.052	0.026	0	0	6.94E+218	330	337
20230809_1455570752	0	634646	-4.07275	0.28421	-0.75416	-0.0794	9.6090517	1.322	273.845	-0.699	-7.638	1.698	-0.08	34.81	32.774011	111.602423	2	23	32.773906	111.602941	1.635	276.31	1	1.697	-0.052	0.026	0	0	6.94E+218	330	325
20230809_1455570763	0	634647	-3.9856	0.29694	-0.76007	-0.0794	9.6090517	1.322	273.845	-0.699	-7.638	1.698	-0.08	34.81	32.774011	111.602423	2	23	32.773906	111.602941	1.635	276.31	1	1.697	-0.052	0.026	0	0	6.94E+218	330	325
20230809_1455570770	0	634648	-3.8925	0.30762	-0.69658	-0.14453	9.5503769	1.322037	273.845	-0.699	-7.638	1.698	-0.08	34.81	32.774011	111.602423	2	23	32.773906	111.602941	1.635	276.31	1	1.697	-0.052	0.026	0	0	6.94E+218	330	325
20230809_1455570782	0	634649	-3.79695	0.31789	-0.67262	-0.07942	9.6089706	1.383587	273.845	-0.699	-7.638	1.698	-0.08	34.81	32.774011	111.602423	2	23	32.773906	111.602941	1.635	276.31	1	1.697	-0.052	0.026	0	0	6.94E+218	330	325
20230809_1455570793	0	634650	-3.72483	0.31742	-0.6304	-0.079374	9.5503588	1.383441	273.834	-0.736	-7.833	1.699	-0.08	34.81	32.774011	111.602422	2	23	32.773906	111.602941	1.635	276.31	1	1.697	-0.052	0.026	0	0	6.94E+218	330	325
20230809_1455570802	0	634651	-3.69833	0.29302	-0.63571	-0.144576	9.6089888	1.322183	273.834	-0.736	-7.833	1.699	-0.08	34.81	32.774011	111.602422	2	23	32.773906	111.602941	1.635	276.31	1	1.697	-0.052	0.026	0	0	6.94E+218	330	325
20230809_1455570811	0	634652	-3.56407	0.31093	-0.61232	-0.079445	9.6676636	1.322145	273.834	-0.736	-7.833	1.699	-0.08	34.81	32.774011	111.602422	2	23	32.773906	111.602941	1.635	276.31	1	1.697	-0.052	0.026	0	0	6.94E+218	330	325
20230809_1455570825	0	634653	-3.48127	0.32285	-0.58548	-0.079374	9.5503588	1.383441	273.834	-0.736	-7.833	1.699	-0.08	34.81	32.774011	111.602422	2	23	32.773906	111.602941	1.635	276.31	1	1.697	-0.052	0.026	0	0	6.94E+218	330	325
20230809_1455570832	0	634654	-3.42458	0.31831	-0.52614	-0.14455	9.5502968	1.383624	273.834	-0.736	-7.833	1.699	-0.08	34.81	32.774011	111.602422	2	23	32.773906	111.602941	1.635	276.31	1	1.697	-0.052	0.026	0	0	6.94E+218	330	325
20230809_1455570841	0	634655	-3.31387	0.32909	-0.52537	-0.079374	9.5503588	1.383441	273.823	-0.767	-8.007	1.7	-0.08	34.81	32.774011	111.602421	2	23	32.773906	111.602941	1.635	276.31	1	1.697	-0.052	0.026	0	0	6.94E+218	330	325
20230809_1455570852	0	634656	-3.22838	0.33453	-0.47633	-0.07942	9.6089706	1.383587	273.823	-0.767	-8.007	1.7	-0.08	34.81	32.774011	111.602421	2	23	32.773906	111.602941	1.635	276.31	1	1.697	-0.052	0.026	0	0	6.94E+218	330	325
20230809_1455570868	0	634657	-3.15524	0.33591	-0.43416	-0.14455	9.5502968	1.383624	273.823	-0.767	-8.007	1.7	-0.08	34.81	32.774011	111.602421	2	23	32.773906	111.602941	1.635	276.31	1	1.697	-0.052	0.026	0	0	6.94E+218	330	325
20230809_1455570870	0	634658	-3.05338	0.34285	-0.43093	-0.07942	9.6089706	1.383587	273.823	-0.767	-8.007	1.7	-0.08	34.81	32.774011	111.602421	2	23	32.773906	111.602941	1.635	276.31	1	1.697	-0.052	0.026	0	0	6.94E+218	330	325
20230809_1455570881	0	634659	-2.97365	0.34863	-0.4419	-0.07944	9.6088896	1.445173	273.823	-0.767	-8.007	1.7	-0.08	34.81	32.774011	111.602421	2	23	32.773906	111.602941	1.635	276.31	1	1.697	-0.052	0.026	0	0	6.94E+218	330	325
20230809_1455570891	0	634660	-2.87692	0.35703	-0.40001	-0.14457	9.5502157	1.4452111	273.809	-0.791	-8.16	1.702	-0.079	34.81	32.774011	111.602421	2	23	32.773906	111.602941	1.635	276.31	1	1.697	-0.052	0.026	0	0	6.94E+218	330	325
20230809_1455570901	0	634661	-2.78005	0.36449	-0.34225	-0.07944	9.6088896	1.445173	273.809	-0.791	-8.16	1.702	-0.079	34.81	32.774011	111.602421	2	23	32.773906	111.602941	1.635	276.31	1	1.697	-0.052	0.026	0	0	6.94E+218	330	325
20230809_1455570910	0	634662	-2.73013	0.36563	-0.33284	-0.079374	9.5503588	1.383441	273.809	-0.791	-8.16	1.702	-0.079	34.81	32.774011	111.602421	2	23	32.773906	111.602941	1.635	276.31	1	1.697	-0.052	0.026	0	0	6.94E+218	330	325
20230809_1455570921	0	634663	-2.66289	0.3666	-0.27294	-0.14457	9.5502157	1.4452111	273.809	-0.791	-8.16	1.702	-0.079	34.81	32.774011	111.602421	2	23	32.773906	111.602941	1.635	276.31	1	1.697	-0.052	0.026	0	0	6.94E+218	330	325
20230809_1455570930	0	634664	-2.59325	0.36407	-0.24993	-0.07944	9.6088896	1.445173	273.809	-0.791	-8.16	1.702	-0.079	34.81	32.774011	111.602421	2	23	32.773906	111.602941	1.635	276.31	1	1.697	-0.052	0.026	0	0	6.94E+218	330	325
20230809_1455570942	0	634665	-2.51817	0.37659	-0.26057	-0.079485	9.6675034	1.4453191	273.793	-0.808	-8.293	1.704	-0.079	34.81	32.774011	111.60242	2	23	32.773906	111.602941	1.635	276.31	1	1.697	-0.052	0.026	0	0	6.94E+218	330	325
20230809_1455570953	0	634666	-2.42669	0.38076	-0.24926	-0.14457	9.5502157	1.4452111	273.793	-0.808	-8.293	1.704	-0.079	34.81	32.774011	111.60242	2	23	32.773906	111.602941	1.635	276.31	1	1.697	-0.052	0.026	0	0	6.94E+218	330	325
20230809_1455570962	0	634667	-2.34673	0.37751	-0.17264	-0.079394	9.5502777	1.4450279	273.793	-0.808	-8.293	1.704	-0.079	34.81	32.774011	111.60242	2	23	32.773906	111.602941	1.635	276.31	1	1.697	-0.052	0.026	0	0	6.94E+218	330	325
20230809_1455570972	0	634668	-2.25036	0.38596	-0.17435	-0.144615	9.6088276	1.445356	273.793	-0.808	-8.293	1.704	-0.079	34.81	32.774011	111.60242	2	23	32.773906	111.602941	1.635	276.31	1	1.697	-0.052	0.026	0	0	6.94E+218	330	325
20230809_1455570980	0	634669	-2.19382	0.3877	-0.13199	-0.079414	9.5501976	1.506614	273.793	-0.808	-8.293	1.704	-0.079	34.81	32.774011	111.60242	2	23	32.773906	111.602941	1.635	276.31	1	1.697	-0.052	0.026	0	0	6.94E+218	330	325
20230809_1455570990	0	634670	-2.12623	0.38452	-0.11167	-0.079485	9.6675034	1.4453191	273.775	-0.819	-8.406	1.705	-0.079	34.81	32.774011	111.602419	2	23	32.773906	111.602941	1.635	276.31	1	1.697	-0.052	0.026	0	0	6.94E+218	330	325
20230809_1455580001	0	634671	-2.03353	0.39796	-0.0858	-0.144615	9.6088276	1.445356	273.775	-0.819	-8.406	1.705	-0.079	34.81	32.774011	111.602419	2	23	32.773906	111.602941	1.635	276.31	1	1.697	-0.052	0.026	0	0	6.94E+218	330	325
20230809_1455580011	0	634672	-1.98054	0.39799	-0.0896	-0.079459	9.6088104	1.50676	273.775	-0.819	-8.406	1.705	-0.079	34.81	32.774011	111.602419	2	23	32.773906	111.602941	1.635	276.31	1	1.697	-0.052	0.026	0	0	6.94E+218	330	325
20230809_1455580022	0	634673	-1.89731	0.3972	-0.03889	-0.07944	9.6088896	1.445173	273.775	-0.819	-8.406	1.705	-0.079	34.81	32.774011	111.602419	2	23	32.773906	111.602941	1.635	276.31	1	1.697	-0.052	0.026	0	0	6.94E+218	330	325
20230809_1455580032	0	634674	-1.81155	0.40169	-0.02944	-0.144635	9.6087465	1.506943	273.775	-0.819	-8.406	1.705	-0.079	34.81	32.774011	111.602419	2	23	32.773906	111.602941	1.635	276.31	1	1.697	-0.052	0.026	0	0	6.94E+218	330	325
20230809_1455580043	0	634675	-1.74695	0.40121	0.00782	-0.079459	9.6088104	1.50676	273.756	-0.825	-8.5	1.707	-0.079	34.81	32.774011	111.602418	2	23	32.773906	111.602941	1.635	276.31	1	1.697	-0.052	0.026	0	0	6.94E+218	330	325
20230809_1455580060	0	634676	-1.68861	0.39939	0.032	-0.144615	9.6088276	1.445356	273.756	-0.825	-8.5	1.707	-0.075	34.81	32.774011	111.602418	2	23	32.773906	111.602941	1.635	276.31	1	1.697	-0.052	0.026	0	0	6.94E+218	330	325
20230809_1455580068	0	634677	-1.61122	0.40076	0.03895	-0.079459	9.6088104	1.50676	273.756	-0.825	-8.5	1.707	-0.075	34.81	32.774011	111.602418	2	23	32.773906	111.602941	1.635	276.31	1	1.697	-0.052	0.026	0	0	6.94E+218	330	325
20230809_1455580071	0	634678	-1.53572	0.40613	0.05455	-0.07944	9.6088896	1.445173	273.756	-0.825	-8.5	1.707	-0.075	34.81	32.774011	111.602418	2	23	32.773906	111.602941	1.635	276.31	1	1.697	-0.052	0.026	0	0	6.94E+218	330	325
20230809_1455580081	0	634679	-1.44154	0.41097	0.07742	-0.144635	9.6087465	1.506943	273.756	-0.825	-8.5	1.707	-0.075	34.81	32.774011	111.602418	2	23	32.773906	111.602941	1.635	276.31	1	1.697	-0.052	0.026	0	0	6.94E+218	330	325
20230809_1455580091	0	634680	-1.37182	0.40819	0.11683	-0.079505	9.6674223	1.506905	273.736	-0.825	-8.576	1.709	-0.075	34.81	32.774011	111.602417	2	23	32.773906	111.602941	1.635	276.31	1	1.697	-0.052	0.026	0	0	6.94E+218	330	325
20230809_1455580104	0	634681	-1.29827	0.41282	0.12997	-0.144615	9.6088276	1.445356	273.736	-0.825	-8.576	1.709	-0.075	34.81	32.774011	111.602417	2	23	32.773906	111.602941	1.635	276.31	1	1.697	-0.052	0.026	0	0	6.94E+218	330	325
20230809_1455580111	0	634682	-1.25503	0.40211	0.15129	-0.079505	9.6674223	1.506905	273.736	-0.825	-8.576	1.709	-0.075	34.81	32.774011	111.602417	2	23	32.773906	111.602941	1.635	276.31	1	1.697	-0.052	0.026	0	0	6.94E+218	330	325
20230809_1455580121	0	634683	-1.19402	0.39952	0.14669	-0.144681	9.6673603	1.5070879	273.736	-0.825	-8.576	1.709	-0.075	34.81	32.774011	111.602417	2	23	32.773906	111.602941	1.635	276.31	1	1.697	-0.052	0.026	0	0	6.94E+218	330	325
20230809_1455580131	0	634684	-1.10985	0.41324	0.15945	-0.079505	9.6674223	1.506905	273.736	-0.825	-8.576	1.709	-0.075	34.81	32.774011	111.602417	2	23	32.773906	111.602941	1.635	276.31	1	1.697	-0.052	0.026	0	0	6.94E+218	330	325
20230809_1455580152	0	634685	-1.03433	0.4096	0.18465	-0.079505	9.6674223	1.506905	273.715	-0.82	-8.635	1.71	-0.075	34.81	32.774011	111.602416	2	23	32.773906	111.602941	1.635	276.31	1	1.697	-0.052	0.026	0	0	6.94E+218	330	325
20230809_1455580154	0	634686	-0.95807	0.41147	0.18265	-0.144635	9.6087465	1.506943	273.715	-0.82	-8.635	1.71	-0.075	34.81	32.774011	111.602416	2	23	32.773906	111.602941	1.635	276.31	1	1.697	-0.052	0.026	0	0	6.94E+218	330	325
20230809_1455580166	0	634687	-0.88957	0.41158	0.2149	-0.079485	9.6675034	1.4453191	273.715	-0.82	-8.635	1.71	-0.075	34.81	32.774011	111.602416	2	23	32.773906	111.602941	1.635	276.31	1	1.697	-0.052	0.026	0	0	6.94E+218	330	325
20230809_1455580173	0	634688	-0.84258	0.40531	0.24845	-0.079459	9.6088104	1.50676	273.715	-0.82	-8.635	1.71	-0.075	34.81	32.774011	111.602416	2	23	32.773906	111.602941	1.635	276.31	1	1.697	-0.052	0.026	0	0	6.94E+218	330	325
20230809_1455580184	0	634689	-0.75737	0.40574	0.26566	-0.144681	9.6673603	1.5070879	273.715	-0.82	-8.635	1.71	-0.075	34.81	32.774011	111.602416	2	23	32.773906	111.602941	1.635	276.31	1	1.697	-0.052	0.026	0	0	6.94E+218	330	325
20230809_1455580192	0	634690	-0.69992	0.40205	0.24466	-0.07955	9.7260342	1.507051	273.693	-0.812	-8.676	1.712	-0.075	34.81	32.774011	111.602415	2	23	32.773906	111.602941	1.635	276.31	1	1.697	-0.052	0.026	0	0	6.94E+218	330	325
20230809_1455580202	0	634691	-0.66006	0.38671	0.24655	-0.144681	9.6673603	1.5070879	273.693	-0.812	-8.676	1.712	-0.075	34.81	32.774011	111.602415	2	23	32.773906	111.602941	1.635	276.31	1	1.697	-0.052	0.026	0	0	6.94E+218	330	325
20230809_1455580211	0	634692	-0.60471	0.38585	0.25306	-0.079505	9.6674223	1.506905	273.693	-0.812	-8.676	1.712	-0.075	34.81	32.774011	111.602415	2	23	32.773906	111.602941	1.635	276.31	1	1.697	-0.052	0.026	0	0	6.94E+218	330	325
20230809_1455580223	0	634693	-0.56506	0.38681	0.26954	-0.079459	9.6088104	1.50676	273.693	-0.812	-8.676	1.712	-0.075	34.81	32.774011	111.602415	2	23	32.773906	111.602941	1.635	276.31	1	1.697	-0.052	0.026	0	0	6.94E+218	330	325
20230809_1455580230	0	634694	-0.52078	0.38548	0.30332	-0.144681	9.6673603	1.5070879	273.693	-0.812	-8.676	1.712	-0.075	34.81	32.774011	111.602415	2	23	32.773906	111.602941	1.635	276.31	1	1.697	-0.052	0.026	0	0	6.94E+218	330	325
20230809_1455580241	0	634695	-0.45825	0.37936	0.32695	-0.079485	9.6675034	1.4453191	273.672	-0.801	-8.704	1.714	-0.075	34.81	32.774012	111.602414	2	23	32.773906	111.602941	1.635	276.31	1	1.697	-0.052	0.026	0	0	6.94E+218	330	325
20230809_1455580253	0	634696	-0.41235	0.38028	0.31709	-0.079505	9.6674223	1.506905	273.672	-0.801	-8.704	1.714	-0.084	34.81	32.774012	111.602414	2	23	32.773906	111.602941	1.635	276.31	1	1.697	-0.052	0.026	0	0	6.94E+218	330	325
20230809_1455580264	0	634697	-0.3844	0.37015	0.33821	-0.079505	9.6674223	1.506905	273.672	-0.801	-8.704	1.714	-0.084	34.81	32.774012	111.602414	2	23	32.773906	111.602941	1.635	276.31	1	1.697	-0.052	0.026	0	0	6.94E+218	330	337
20230809_1455580271	0	634698	-0.38118	0.36157	0.34409	-0.144681	9.6673603	1.5070879	273.672	-0.801	-8.704	1.714	-0.084	34.81	32.774012	111.602414	2	23	32.773906	111.602941	1.635	276.31	1	1.697	-0.052	0.026	0	0	6.94E+218	330	337
20230809_1455580281	0	634699	-0.32086	0.3657	0.34276	-0.079505	9.6674223	1.506905	273.672	-0.801	-8.704	1.714	-0.084	34.81	32.774012	111.602414	2	23	32.773906	111.602941	1.635	276.31	1	1.697	-0.052	0.026	0	0	6.94E+218	330	337
20230809_1455580291	0	634700	-0.29451	0.36378	0.37267	-0.144635	9.6087465	1.506943	273.651	-0.787	-8.722	1.715	-0.084	34.81	32.774012	111.602413	2	23	32.773906	111.602941	1.635	276.31	1	1.697	-0.052	0.026	0	0	6.94E+218	330	337
20230809_1455580304	0	634701	-0.27169	0.35573	0.36824	-0.079505	9.6674223	1.506905	273.651	-0.787	-8.722	1.715	-0.084	34.81	32.774012	111.602413	2	23	32.773906	111.602941	1.635	276.31	1	1.697	-0.052	0.026	0	0	6.94E+218	330	337
20230809_1455580311	0	634702	-0.24442	0.35717	0.37545	-0.07955	9.7260342	1.507051	273.651	-0.787	-8.722	1.715	-0.084	34.81	32.774012	111.602413	2	23	32.773906	111.602941	1.635	276.31	1	1.697	-0.052	0.026	0	0	6.94E+218	330	337
20230809_1455580323	0	634703	-0.1864	0.35813	0.36584	-0.079525	9.6673412	1.5684921	273.651	-0.787	-8.722	1.715	-0.084	34.81	32.774012	111.602413	2	23	32.773906	111.602941	1.635	276.31	1	1.697	-0.052	0.026	0	0	6.94E+218	330	337
20230809_1455580330	0	634704	-0.14402	0.35473	0.43889	-0.144615	9.6088276	1.445356	273.651	-0.787	-8.722	1.715	-0.084	34.81	32.774012	111.602413	2	23	32.773906	111.602941	1.635	276.31	1	1.697	-0.052	0.026	0	0	6.94E+218	330	337
20230809_1455580341	0	634705	-0.08643	0.36189	0.44621	-0.079525	9.6673412	1.5684921	273.63	-0.771	-8.731	1.717	-0.084	34.81	32.774012	111.602412	2	23	32.773906	111.602941	1.635	276.31	1	1.697	-0.052	0.026	0	0	6.94E+218	330	337
20230809_1455580354	0	634706	-0.0546	0.35158	0.44309	-0.144635	9.6087465	1.506943	273.63	-0.771	-8.731	1.717	-0.084	34.81	32.774012	111.602412	2	23	32.773906	111.602941	1.635	276.31	1	1.697	-0.052	0.026	0	0	6.94E+218	330	337
20230809_1455580370	0	634707	0.00576	0.35549	0.5119	-0.079485	9.6675034	1.4453191	273.63	-0.771	-8.731	1.717	-0.084	34.81	32.774012	111.602412	2	23	32.773906	111.602941	1.635	276.31	1	1.697	-0.052	0.026	0	0	6.94E+218	330	337
20230809_1455580372	0	634708	0.08294	0.36274	0.44354	-0.144726	9.7259722	1.507233	273.63	-0.771	-8.731	1.717	-0.084	34.81	32.774012	111.602412	2	23	32.773906	111.602941	1.635	276.31	1	1.697	-0.052	0.026	0	0	6.94E+218	330	337
20230809_1455580381	0	634709	0.1156	0.35622	0.4315	-0.079525	9.6673412	1.5684921	273.63	-0.771	-8.731	1.717	-0.084	34.81	32.774012	111.602412	2	23	32.773906	111.602941	1.635	276.31	1	1.697	-0.052	0.026	0	0	6.94E+218	330	337
20230809_1455580391	0	634710	0.16382	0.3448	0.46406	-0.079505	9.6674223	1.506905	273.61	-0.751	-8.727	1.718	-0.084	34.81	32.774012	111.602411	2	23	32.773906	111.602941	1.635	276.31	1	1.697	-0.052	0.026	0	0	6.94E+218	330	337
20230809_1455580402	0	634711	0.24079	0.34097	0.51078	-0.144635	9.6087465	1.506943	273.61	-0.751	-8.727	1.718	-0.075	34.81	32.774012	111.602411	2	23	32.773906	111.602941	1.635	276.31	1	1.697	-0.052	0.026	0	0	6.94E+218	330	337
20230809_1455580411	0	634712	0.343	0.3438	0.51423	-0.079485	9.6675034	1.4453191	273.61	-0.751	-8.727	1.718	-0.075	34.81	32.774012	111.602411	2	23	32.773906	111.602941	1.635	276.31	1	1.697	-0.052	0.026	0	0	6.94E+218	330	337
20230809_1455580421	0	634713	0.44762	0.34744	0.57081	-0.079505	9.6674223	1.506905	273.61	-0.751	-8.727	1.718	-0.075	34.81	32.774012	111.602411	2	23	32.773906	111.602941	1.635	276.31	1	1.697	-0.052	0.026	0	0	6.94E+218	330	337
20230809_1455580431	0	634714	0.54298	0.34197	0.5714	-0.07955	9.7260342	1.507051	273.61	-0.751	-8.727	1.718	-0.075	34.81	32.774012	111.602411	2	23	32.773906	111.602941	1.635	276.31	1	1.697	-0.052	0.026	0	0	6.94E+218	330	349
20230809_1455580441	0	634715	0.59912	0.33503	0.57961	-0.144681	9.6673603	1.5070879	273.589	-0.726	-8.705	1.719	-0.075	34.81	32.774012	111.602411	2	23	32.773906	111.602941	1.635	276.31	1	1.697	-0.052	0.026	0	0	6.94E+218	330	349
20230809_1455580452	0	634716	0.67996	0.32226	0.55257	-0.144726	9.7259722	1.507233	273.589	-0.726	-8.705	1.719	-0.075	34.81	32.774012	111.602411	2	23	32.773907	111.602923	1.625	272.28	1	1.697	-0.052	0.026	0	0	6.94E+218	330	349
20230809_1455580464	0	634717	0.7588	0.31459	0.58543	-0.079505	9.6674223	1.506905	273.589	-0.726	-8.705	1.719	-0.075	34.81	32.774012	111.602411	2	23	32.773907	111.602923	1.625	272.28	1	1.697	-0.052	0.026	0	0	6.94E+218	330	349
20230809_1455580473	0	634718	0.86588	0.30797	0.59017	-0.079485	9.6675034	1.4453191	273.589	-0.726	-8.705	1.719	-0.075	34.81	32.774012	111.602411	2	23	32.773907	111.602923	1.625	272.28	1	1.697	-0.052	0.026	0	0	6.94E+218	330	349
20230809_1455580481	0	634719	0.98636	0.30677	0.61383	-0.079485	9.6675034	1.4453191	273.589	-0.726	-8.705	1.719	-0.075	34.81	32.774012	111.602411	2	23	32.773907	111.602923	1.625	272.28	1	1.697	-0.052	0.026	0	0	6.94E+218	330	349
20230809_1455580493	0	634720	1.10056	0.30307	0.59245	-0.144726	9.7259722	1.507233	273.569	-0.7	-8.661	1.72	-0.075	34.81	32.774012	111.60241	2	23	32.773907	111.602923	1.625	272.28	1	1.697	-0.052	0.026	0	0	6.94E+218	330	349
20230809_1455580501	0	634721	1.19965	0.29291	0.64913	-0.079505	9.6674223	1.506905	273.569	-0.7	-8.661	1.72	-0.075	34.81	32.774012	111.60241	2	23	32.773907	111.602923	1.625	272.28	1	1.697	-0.052	0.026	0	0	6.94E+218	330	349
20230809_1455580510	0	634722	1.29873	0.27512	0.66312	-0.079485	9.6675034	1.4453191	273.569	-0.7	-8.661	1.72	-0.075	34.81	32.774012	111.60241	2	23	32.773907	111.602923	1.625	272.28	1	1.697	-0.052	0.026	0	0	6.94E+218	330	349
20230809_1455580521	0	634723	1.42641	0.26274	0.6811	-0.144661	9.6674404	1.445501	273.569	-0.7	-8.661	1.72	-0.075	34.81	32.774012	111.60241	2	23	32.773907	111.602923	1.625	272.28	1	1.697	-0.052	0.026	0	0	6.94E+218	330	349
20230809_1455580530	0	634724	1.50259	0.25502	0.6618	-0.07953	9.7261152	1.445464	273.569	-0.7	-8.661	1.72	-0.075	34.81	32.774012	111.60241	2	23	32.773907	111.602923	1.625	272.28	1	1.697	-0.052	0.026	0	0	6.94E+218	330	349
20230809_1455580543	0	634725	1.59577	0.24871	0.65391	-0.07953	9.7261152	1.445464	273.551	-0.669	-8.591	1.721	-0.075	34.81	32.774012	111.602409	2	23	32.773907	111.602923	1.625	272.28	1	1.697	-0.052	0.026	0	0	6.94E+218	330	349
20230809_1455580556	0	634726	1.68792	0.23522	0.66079	-0.07955	9.7260342	1.507051	273.551	-0.669	-8.591	1.721	-0.075	34.81	32.774012	111.602409	2	23	32.773907	111.602923	1.625	272.28	1	1.697	-0.052	0.026	0	0	6.94E+218	330	325
20230809_1455580563	0	634727	1.79317	0.22641	0.69666	-0.144661	9.6674404	1.445501	273.551	-0.669	-8.591	1.721	-0.064	34.81	32.774012	111.602409	2	23	32.773907	111.602923	1.625	272.28	1	1.697	-0.052	0.026	0	0	6.94E+218	330	325
20230809_1455580571	0	634728	1.8908	0.20501	0.70418	-0.079485	9.6675034	1.4453191	273.551	-0.669	-8.591	1.721	-0.064	34.81	32.774012	111.602409	2	23	32.773907	111.602923	1.625	272.28	1	1.697	-0.052	0.026	0	0	6.94E+218	330	325
20230809_1455580582	0	634729	1.99222	0.18598	0.72406	-0.07953	9.7261152	1.445464	273.551	-0.669	-8.591	1.721	-0.064	34.81	32.774012	111.602409	2	23	32.773907	111.602923	1.625	272.28	1	1.697	-0.052	0.026	0	0	6.94E+218	330	325
20230809_1455580591	0	634730	2.12004	0.1854	0.73627	-0.079511	9.7261963	1.383877	273.536	-0.636	-8.496	1.722	-0.064	34.81	32.774012	111.602408	2	23	32.773907	111.602923	1.625	272.28	1	1.697	-0.052	0.026	0	0	6.94E+218	330	325
20230809_1455580605	0	634731	2.22221	0.17235	0.68985	-0.144706	9.7260532	1.445647	273.536	-0.636	-8.496	1.722	-0.064	34.81	32.774012	111.602408	2	23	32.773907	111.602923	1.625	272.28	1	1.697	-0.052	0.026	0	0	6.94E+218	330	325
20230809_1455580611	0	634732	2.27852	0.14925	0.71446	-0.07953	9.7261152	1.445464	273.536	-0.636	-8.496	1.722	-0.064	34.81	32.774012	111.602408	2	23	32.773907	111.602923	1.625	272.28	1	1.697	-0.052	0.026	0	0	6.94E+218	330	325
20230809_1455580627	0	634733	2.36771	0.12905	0.69901	-0.07953	9.7261152	1.445464	273.536	-0.636	-8.496	1.722	-0.064	34.81	32.774012	111.602408	2	23	32.773907	111.602923	1.625	272.28	1	1.697	-0.052	0.026	0	0	6.94E+218	330	325
20230809_1455580633	0	634734	2.45792	0.10663	0.71626	-0.079465	9.6675835	1.383732	273.536	-0.636	-8.496	1.722	-0.064	34.81	32.774012	111.602408	2	23	32.773907	111.602923	1.625	272.28	1	1.697	-0.052	0.026	0	0	6.94E+218	330	325
20230809_1455580648	0	634735	2.55953	0.0885	0.73971	-0.07953	9.7261152	1.445464	273.524	-0.602	-8.377	1.723	-0.064	34.81	32.774012	111.602407	2	23	32.773907	111.602923	1.625	272.28	1	1.697	-0.052	0.026	0	0	6.94E+218	330	325
20230809_1455580651	0	634736	2.66075	0.08316	0.7269	-0.079511	9.7261963	1.383877	273.524	-0.602	-8.377	1.723	-0.064	34.91	32.774012	111.602407	2	23	32.773907	111.602923	1.625	272.28	1	1.704	-0.067	-0.012	0	0	6.94E+218	330	325
20230809_1455580665	0	634737	2.73756	0.05668	0.70944	-0.079601	9.84342	1.384168	273.524	-0.602	-8.377	1.723	-0.064	34.91	32.774012	111.602407	2	23	32.773907	111.602923	1.625	272.28	1	1.704	-0.067	-0.012	0	0	6.94E+218	330	325
20230809_1455580674	0	634738	2.83088	0.05483	0.66233	-0.07953	9.7261152	1.445464	273.524	-0.602	-8.377	1.723	-0.064	34.91	32.774012	111.602407	2	23	32.773907	111.602923	1.625	272.28	1	1.704	-0.067	-0.012	0	0	6.94E+218	330	325
20230809_1455580680	0	634739	2.92164	0.03427	0.7196	-0.07953	9.7261152	1.445464	273.524	-0.602	-8.377	1.723	-0.064	34.91	32.774012	111.602407	2	23	32.773907	111.602923	1.625	272.28	1	1.704	-0.067	-0.012	0	0	6.94E+218	330	325
20230809_1455580692	0	634740	2.97357	0.00531	0.72105	-0.079465	9.6675835	1.383732	273.517	-0.568	-8.236	1.705	-0.064	34.91	32.774012	111.602406	2	23	32.773907	111.602923	1.625	272.28	1	1.704	-0.067	-0.012	0	0	6.94E+218	330	325
20230809_1455580701	0	634741	3.05728	-0.01111	0.70823	-0.079556	9.7848082	1.384023	273.517	-0.568	-8.236	1.705	-0.064	34.91	32.774012	111.602406	2	23	32.773907	111.602923	1.625	272.28	1	1.704	-0.067	-0.012	0	0	6.94E+218	330	325
20230809_1455580711	0	634742	3.13835	-0.02074	0.71603	-0.079556	9.7848082	1.384023	273.517	-0.568	-8.236	1.705	-0.064	34.91	32.774012	111.602406	2	23	32.773907	111.602923	1.625	272.28	1	1.704	-0.067	-0.012	0	0	6.94E+218	330	325
20230809_1455580721	0	634743	3.21849	-0.03711	0.67288	-0.079556	9.7848082	1.384023	273.517	-0.568	-8.236	1.705	-0.064	34.91	32.774012	111.602406	2	23	32.773907	111.602923	1.625	272.28	1	1.704	-0.067	-0.012	0	0	6.94E+218	330	325
20230809_1455580730	0	634744	3.32626	-0.05263	0.68012	-0.079536	9.7848892	1.322436	273.517	-0.568	-8.236	1.705	-0.064	34.91	32.774012	111.602406	2	23	32.773907	111.602923	1.625	272.28	1	1.704	-0.067	-0.012	0	0	6.94E+218	330	325
20230809_1455580741	0	634745	3.38084	-0.07165	0.63423	-0.079511	9.7261963	1.383877	273.514	-0.534	-8.074	1.706	-0.065	34.91	32.774012	111.602405	2	23	32.773907	111.602923	1.625	272.28	1	1.704	-0.067	-0.012	0	0	6.94E+218	330	325
20230809_1455580753	0	634746	3.45479	-0.09192	0.66894	-0.079556	9.7848082	1.384023	273.514	-0.534	-8.074	1.706	-0.065	34.91	32.774012	111.602405	2	23	32.773907	111.602923	1.625	272.28	1	1.704	-0.067	-0.012	0	0	6.94E+218	330	325
20230809_1455580762	0	634747	3.52603	-0.1038	0.63851	-0.079491	9.7262764	1.322291	273.514	-0.534	-8.074	1.706	-0.065	34.91	32.774012	111.602405	2	23	32.773907	111.602923	1.625	272.28	1	1.704	-0.067	-0.012	0	0	6.94E+218	330	325
20230809_1455580772	0	634748	3.58817	-0.11506	0.63621	-0.01438	9.7848701	1.38384	273.514	-0.534	-8.074	1.706	-0.065	34.91	32.774012	111.602405	2	23	32.773907	111.602923	1.625	272.28	1	1.704	-0.067	-0.012	0	0	6.94E+218	330	325
20230809_1455580780	0	634749	3.64854	-0.12653	0.66053	-0.079536	9.7848892	1.322436	273.514	-0.534	-8.074	1.706	-0.065	34.91	32.774012	111.602405	2	23	32.773907	111.602923	1.625	272.28	1	1.704	-0.067	-0.012	0	0	6.94E+218	330	325
20230809_1455580793	0	634750	3.72681	-0.14566	0.61449	-0.079581	9.8435011	1.322582	273.515	-0.501	-7.895	1.707	-0.065	34.91	32.774012	111.602404	2	23	32.773907	111.602923	1.625	272.28	1	1.704	-0.067	-0.012	0	0	6.94E+218	330	325
20230809_1455580801	0	634751	3.79703	-0.15864	0.58231	-0.079536	9.7848892	1.322436	273.515	-0.501	-7.895	1.707	-0.065	34.91	32.774012	111.602404	2	23	32.773907	111.602923	1.625	272.28	1	1.704	-0.067	-0.012	0	0	6.94E+218	330	325
20230809_1455580811	0	634752	3.85569	-0.15496	0.57736	-0.079536	9.7848892	1.322436	273.515	-0.501	-7.895	1.707	-0.065	34.91	32.774012	111.602404	2	23	32.773907	111.602923	1.625	272.28	1	1.704	-0.067	-0.012	0	0	6.94E+218	330	325
20230809_1455580825	0	634753	3.8961	-0.18152	0.61506	-0.01436	9.7849512	1.322253	273.515	-0.501	-7.895	1.707	-0.065	34.91	32.774012	111.602404	2	23	32.773907	111.602923	1.625	272.28	1	1.704	-0.067	-0.012	0	0	6.94E+218	330	325
20230809_1455580831	0	634754	3.93254	-0.17824	0.53521	-0.079581	9.8435011	1.322582	273.515	-0.501	-7.895	1.707	-0.065	34.91	32.774012	111.602404	2	23	32.773907	111.602923	1.625	272.28	1	1.704	-0.067	-0.012	0	0	6.94E+218	330	325
20230809_1455580841	0	634755	3.98457	-0.19577	0.60001	-0.014315	9.7263393	1.322108	273.52	-0.471	-7.7	1.709	-0.065	34.91	32.774013	111.602403	2	23	32.773907	111.602923	1.625	272.28	1	1.704	-0.067	-0.012	0	0	6.94E+218	330	325
20230809_1455580855	0	634756	4.03704	-0.21368	0.57679	-0.079516	9.7849693	1.26085	273.52	-0.471	-7.7	1.709	-0.065	34.91	32.774013	111.602403	2	23	32.773907	111.602923	1.625	272.28	1	1.704	-0.067	-0.012	0	0	6.94E+218	330	325
20230809_1455580862	0	634757	4.12016	-0.21476	0.53052	-0.079536	9.7848892	1.322436	273.52	-0.471	-7.7	1.709	-0.065	34.91	32.774013	111.602403	2	23	32.773907	111.602923	1.625	272.28	1	1.704	-0.067	-0.012	0	0	6.94E+218	330	325
20230809_1455580872	0	634758	4.1499	-0.21809	0.58628	-0.079516	9.7849693	1.26085	273.52	-0.471	-7.7	1.709	-0.065	34.91	32.774013	111.602403	2	23	32.773907	111.602923	1.625	272.28	1	1.704	-0.067	-0.012	0	0	6.94E+218	330	325
20230809_1455580880	0	634759	4.20447	-0.23981	0.55688	-0.01434	9.7850323	1.260667	273.52	-0.471	-7.7	1.709	-0.065	34.91	32.774013	111.602403	2	23	32.773907	111.602923	1.625	272.28	1	1.704	-0.067	-0.012	0	0	6.94E+218	330	325
20230809_1455580890	0	634760	4.21476	-0.23457	0.49518	-0.079516	9.7849693	1.26085	273.528	-0.443	-7.493	1.71	-0.065	34.91	32.774013	111.602402	2	23	32.773907	111.602923	1.625	272.28	1	1.704	-0.067	-0.012	0	0	6.94E+218	330	325
20230809_1455580901	0	634761	4.22006	-0.24621	0.50289	-0.079581	9.8435011	1.322582	273.528	-0.443	-7.493	1.71	-0.065	34.91	32.774013	111.602402	2	23	32.773907	111.602923	1.625	272.28	1	1.704	-0.067	-0.012	0	0	6.94E+218	330	325
20230809_1455580911	0	634762	4.22067	-0.25952	0.44635	-0.01434	9.7850323	1.260667	273.528	-0.443	-7.493	1.71	-0.076	34.91	32.774013	111.602402	2	23	32.773907	111.602923	1.625	272.28	1	1.704	-0.067	-0.012	0	0	6.94E+218	330	325
20230809_1455580920	0	634763	4.25451	-0.25174	0.51592	-0.079471	9.7263575	1.260704	273.528	-0.443	-7.493	1.71	-0.076	34.91	32.774013	111.602402	2	23	32.773907	111.602923	1.625	272.28	1	1.704	-0.067	-0.012	0	0	6.94E+218	330	325
20230809_1455580930	0	634764	4.23798	-0.25654	0.50392	-0.01434	9.7850323	1.260667	273.528	-0.443	-7.493	1.71	-0.076	34.91	32.774013	111.602402	2	23	32.773907	111.602923	1.625	272.28	1	1.704	-0.067	-0.012	0	0	6.94E+218	330	325
20230809_1455580940	0	634765	4.24958	-0.26228	0.50437	-0.079496	9.7850504	1.199263	273.537	-0.417	-7.281	1.711	-0.076	34.91	32.774013	111.602402	2	23	32.773907	111.602923	1.625	272.28	1	1.704	-0.067	-0.012	0	0	6.94E+218	330	325
20230809_1455580954	0	634766	4.2651	-0.25469	0.51404	-0.01434	9.7850323	1.260667	273.537	-0.417	-7.281	1.711	-0.076	34.91	32.774013	111.602402	2	23	32.773907	111.602923	1.625	272.28	1	1.704	-0.067	-0.012	0	0	6.94E+218	330	337
20230809_1455580961	0	634767	4.28152	-0.23878	0.4777	-0.079542	9.8436623	1.199409	273.537	-0.417	-7.281	1.711	-0.076	34.91	32.774013	111.602402	2	23	32.773907	111.602923	1.625	272.28	1	1.704	-0.067	-0.012	0	0	6.94E+218	330	337
20230809_1455580971	0	634768	4.29041	-0.24142	0.45945	-0.01434	9.7850323	1.260667	273.537	-0.417	-7.281	1.711	-0.076	34.91	32.774013	111.602402	2	23	32.773907	111.602923	1.625	272.28	1	1.704	-0.067	-0.012	0	0	6.94E+218	330	337
20230809_1455580981	0	634769	4.27822	-0.24314	0.45617	-0.079516	9.7849693	1.26085	273.537	-0.417	-7.281	1.711	-0.076	34.91	32.774013	111.602402	2	23	32.773907	111.602923	1.625	272.28	1	1.704	-0.067	-0.012	0	0	6.94E+218	330	337
20230809_1455580992	0	634770	4.24838	-0.24395	0.4798	-0.01434	9.7850323	1.260667	273.547	-0.392	-7.068	1.712	-0.076	34.91	32.774013	111.602401	2	23	32.773907	111.602923	1.625	272.28	1	1.704	-0.067	-0.012	0	0	6.94E+218	330	337
20230809_1455590001	0	634771	4.23268	-0.26697	0.49494	-0.079451	9.7264376	1.199118	273.547	-0.392	-7.068	1.712	-0.076	34.91	32.774013	111.602401	2	23	32.773907	111.602923	1.625	272.28	1	1.704	-0.067	-0.012	0	0	6.94E+218	330	337
20230809_1455590012	0	634772	4.24897	-0.24431	0.53325	-0.0143	9.7851934	1.137494	273.547	-0.392	-7.068	1.712	-0.076	34.91	32.774013	111.602401	2	23	32.773907	111.602923	1.625	272.28	1	1.704	-0.067	-0.012	0	0	6.94E+218	330	337
20230809_1455590023	0	634773	4.28498	-0.24474	0.48569	-0.079451	9.7264376	1.199118	273.547	-0.392	-7.068	1.712	-0.076	34.91	32.774013	111.602401	2	23	32.773907	111.602923	1.625	272.28	1	1.704	-0.067	-0.012	0	0	6.94E+218	330	337
20230809_1455590032	0	634774	4.28034	-0.2457	0.51302	-0.0143	9.7851934	1.137494	273.547	-0.392	-7.068	1.712	-0.076	34.91	32.774013	111.602401	2	23	32.773907	111.602923	1.625	272.28	1	1.704	-0.067	-0.012	0	0	6.94E+218	330	337
20230809_1455590041	0	634775	4.30974	-0.23351	0.49035	-0.079496	9.7850504	1.199263	273.556	-0.366	-6.854	1.713	-0.076	34.91	32.774013	111.6024	2	23	32.773907	111.602923	1.625	272.28	1	1.704	-0.067	-0.012	0	0	6.94E+218	330	337
20230809_1455590054	0	634776	4.25003	-0.23161	0.49612	-0.014275	9.7264996	1.198935	273.556	-0.366	-6.854	1.713	-0.076	34.91	32.774013	111.6024	2	23	32.773907	111.602923	1.625	272.28	1	1.704	-0.067	-0.012	0	0	6.94E+218	330	337
20230809_1455590064	0	634777	4.20966	-0.24628	0.48511	-0.079431	9.7265177	1.137531	273.556	-0.366	-6.854	1.713	-0.076	34.91	32.774013	111.6024	2	23	32.773907	111.602923	1.625	272.28	1	1.704	-0.067	-0.012	0	0	6.94E+218	330	337
20230809_1455590073	0	634778	4.20501	-0.23519	0.53861	-0.0143	9.7851934	1.137494	273.556	-0.366	-6.854	1.713	-0.076	34.91	32.774013	111.6024	2	23	32.773907	111.602923	1.625	272.28	1	1.704	-0.067	-0.012	0	0	6.94E+218	330	337
20230809_1455590081	0	634779	4.18246	-0.23552	0.48917	-0.0143	9.7851934	1.137494	273.556	-0.366	-6.854	1.713	-0.076	34.91	32.774013	111.6024	2	23	32.773907	111.602923	1.625	272.28	1	1.704	-0.067	-0.012	0	0	6.94E+218	330	337
20230809_1455590091	0	634780	4.20298	-0.23861	0.5338	-0.079457	9.7852106	1.07609	273.565	-0.339	-6.644	1.714	-0.076	34.91	32.774013	111.602399	2	23	32.773907	111.602923	1.625	272.28	1	1.704	-0.067	-0.012	0	0	6.94E+218	330	337
20230809_1455590101	0	634781	4.23704	-0.233	0.55599	-0.014255	9.7265806	1.1373481	273.565	-0.339	-6.644	1.714	-0.076	34.91	32.774013	111.602399	2	23	32.773907	111.602923	1.625	272.28	1	1.704	-0.067	-0.012	0	0	6.94E+218	330	337
20230809_1455590111	0	634782	4.19142	-0.24892	0.53413	-0.079457	9.7852106	1.07609	273.565	-0.339	-6.644	1.714	-0.076	34.91	32.774013	111.602399	2	23	32.773907	111.602923	1.625	272.28	1	1.704	-0.067	-0.012	0	0	6.94E+218	330	337
20230809_1455590123	0	634783	4.12786	-0.26744	0.5723	-0.014281	9.7852736	1.075907	273.565	-0.339	-6.644	1.714	-0.076	34.91	32.774013	111.602399	2	23	32.773907	111.602923	1.625	272.28	1	1.704	-0.067	-0.012	0	0	6.94E+218	330	337
20230809_1455590131	0	634784	4.11907	-0.25958	0.52359	-0.079502	9.8438244	1.0762351	273.565	-0.339	-6.644	1.714	-0.076	34.91	32.774013	111.602399	2	23	32.773907	111.602923	1.625	272.28	1	1.704	-0.067	-0.012	0	0	6.94E+218	330	337
20230809_1455590143	0	634785	4.04534	-0.26098	0.56058	-0.0143	9.7851934	1.137494	273.574	-0.311	-6.437	1.715	-0.076	34.91	32.774013	111.602398	2	23	32.773907	111.602923	1.625	272.28	1	1.704	-0.067	-0.012	0	0	6.94E+218	330	337
20230809_1455590154	0	634786	3.96959	-0.27789	0.51465	-0.014255	9.7265806	1.1373481	273.574	-0.311	-6.437	1.715	-0.076	34.91	32.774013	111.602398	2	23	32.773907	111.602923	1.625	272.28	1	1.704	-0.067	-0.012	0	0	6.94E+218	330	337
20230809_1455590161	0	634787	3.98883	-0.25992	0.58602	-0.079411	9.7265987	1.0759439	273.574	-0.311	-6.437	1.715	-0.076	34.91	32.774013	111.602398	2	23	32.773907	111.602923	1.625	272.28	1	1.704	-0.067	-0.012	0	0	6.94E+218	330	337
20230809_1455590173	0	634788	3.95992	-0.26646	0.56656	-0.014281	9.7852736	1.075907	273.574	-0.311	-6.437	1.715	-0.076	34.91	32.774013	111.602398	2	23	32.773907	111.602923	1.625	272.28	1	1.704	-0.067	-0.012	0	0	6.94E+218	330	337
20230809_1455590193	0	634789	3.90514	-0.27248	0.60926	-0.079391	9.7266798	1.014358	273.574	-0.311	-6.437	1.715	-0.076	34.91	32.774013	111.602398	2	23	32.773907	111.602923	1.625	272.28	1	1.704	-0.067	-0.012	0	0	6.94E+218	330	337
20230809_1455590194	0	634790	3.8624	-0.28402	0.58275	-0.014261	9.7853537	1.014321	273.585	-0.281	-6.24	1.715	-0.076	34.91	32.774013	111.602397	2	23	32.773907	111.602923	1.625	272.28	1	1.704	-0.067	-0.012	0	0	6.94E+218	330	337
20230809_1455590202	0	634791	3.7714	-0.30303	0.54334	-0.079502	9.8438244	1.0762351	273.585	-0.281	-6.24	1.715	-0.076	34.91	32.774013	111.602397	2	23	32.773907	111.602923	1.625	272.28	1	1.704	-0.067	-0.012	0	0	6.94E+218	330	337
20230809_1455590212	0	634792	3.69166	-0.30523	0.53527	-0.014215	9.7267418	1.0141751	273.585	-0.281	-6.24	1.715	-0.076	34.91	32.774013	111.602397	2	23	32.773907	111.602923	1.625	272.28	1	1.704	-0.067	-0.012	0	0	6.94E+218	330	337
20230809_1455590222	0	634793	3.63021	-0.30007	0.51468	-0.079437	9.7852917	1.014503	273.585	-0.281	-6.24	1.715	-0.087	34.91	32.774013	111.602397	2	23	32.773907	111.602923	1.625	272.28	1	1.704	-0.067	-0.012	0	0	6.94E+218	330	337
20230809_1455590230	0	634794	3.54431	-0.31008	0.55277	-0.014215	9.7267418	1.0141751	273.585	-0.281	-6.24	1.715	-0.087	34.91	32.774013	111.602397	2	23	32.773907	111.602923	1.625	272.28	1	1.704	-0.067	-0.012	0	0	6.94E+218	330	337
20230809_1455590240	0	634795	3.45212	-0.31877	0.53161	-0.079417	9.7853727	0.952917	273.597	-0.253	-6.059	1.715	-0.087	34.91	32.774013	111.602396	2	23	32.773907	111.602923	1.625	272.28	1	1.704	-0.067	-0.012	0	0	6.94E+218	330	337
20230809_1455590252	0	634796	3.40448	-0.32953	0.58565	-0.014261	9.7853537	1.014321	273.597	-0.253	-6.059	1.715	-0.087	34.91	32.774013	111.602396	2	23	32.773907	111.602923	1.625	272.28	1	1.704	-0.067	-0.012	0	0	6.94E+218	330	337
20230809_1455590260	0	634797	3.32513	-0.34075	0.56235	-0.014241	9.7854347	0.952734	273.597	-0.253	-6.059	1.715	-0.087	34.91	32.774013	111.602396	2	23	32.773907	111.602923	1.625	272.28	1	1.704	-0.067	-0.012	0	0	6.94E+218	330	337
20230809_1455590271	0	634798	3.25904	-0.34379	0.54292	-0.079437	9.7852917	1.014503	273.597	-0.253	-6.059	1.715	-0.087	34.91	32.774013	111.602396	2	23	32.773907	111.602923	1.625	272.28	1	1.704	-0.067	-0.012	0	0	6.94E+218	330	337
20230809_1455590280	0	634799	3.22833	-0.33997	0.53717	-0.014286	9.8440466	0.952879	273.597	-0.253	-6.059	1.715	-0.087	34.91	32.774013	111.602396	2	23	32.773907	111.602923	1.625	272.28	1	1.704	-0.067	-0.012	0	0	6.94E+218	330	337
20230809_1455590294	0	634800	3.22051	-0.33773	0.51418	-0.079391	9.7266798	1.014358	273.612	-0.224	-5.895	1.715	-0.087	34.91	32.774013	111.602395	2	23	32.773907	111.602923	1.625	272.28	1	1.704	-0.067	-0.012	0	0	6.94E+218	330	337
20230809_1455590301	0	634801	3.12278	-0.34835	0.55907	-0.014261	9.7853537	1.014321	273.612	-0.224	-5.895	1.715	-0.087	34.91	32.774013	111.602395	2	23	32.773907	111.602923	1.625	272.28	1	1.704	-0.067	-0.012	0	0	6.94E+218	330	337
20230809_1455590311	0	634802	2.99534	-0.38096	0.51688	-0.079417	9.7853727	0.952917	273.612	-0.224	-5.895	1.715	-0.087	34.91	32.774013	111.602395	2	23	32.773907	111.602923	1.625	272.28	1	1.704	-0.067	-0.012	0	0	6.94E+218	330	337
20230809_1455590322	0	634803	2.99286	-0.37458	0.49858	-0.014201	9.7855959	0.829561	273.612	-0.224	-5.895	1.715	-0.087	34.91	32.774013	111.602395	2	23	32.773907	111.602923	1.625	272.28	1	1.704	-0.067	-0.012	0	0	6.94E+218	330	337
20230809_1455590331	0	634804	2.98637	-0.37263	0.52809	-0.079391	9.7266798	1.014358	273.612	-0.224	-5.895	1.715	-0.087	34.91	32.774013	111.602395	2	23	32.773907	111.602923	1.625	272.28	1	1.704	-0.067	-0.012	0	0	6.94E+218	330	337
20230809_1455590340	0	634805	2.91007	-0.38438	0.52447	-0.014286	9.8440466	0.952879	273.628	-0.196	-5.745	1.715	-0.087	34.91	32.774013	111.602394	2	23	32.773907	111.602923	1.625	272.28	1	1.704	-0.067	-0.012	0	0	6.94E+218	330	337
20230809_1455590361	0	634806	2.88703	-0.37784	0.47455	-0.079397	9.7854528	0.89133	273.628	-0.196	-5.745	1.715	-0.087	34.91	32.774013	111.602394	2	23	32.773907	111.602923	1.625	272.28	1	1.704	-0.067	-0.012	0	0	6.94E+218	330	337
20230809_1455590362	0	634807	2.83536	-0.38162	0.45241	-0.014241	9.7854347	0.952734	273.628	-0.196	-5.745	1.715	-0.087	34.91	32.774013	111.602394	2	23	32.773907	111.602923	1.625	272.28	1	1.704	-0.067	-0.012	0	0	6.94E+218	330	337
20230809_1455590372	0	634808	2.79889	-0.38364	0.53487	-0.014195	9.7268229	0.952589	273.628	-0.196	-5.745	1.715	-0.087	34.91	32.774013	111.602394	2	23	32.773907	111.602923	1.625	272.28	1	1.704	-0.067	-0.012	0	0	6.94E+218	330	337
20230809_1455590382	0	634809	2.70248	-0.37757	0.45131	-0.079442	9.8440657	0.891476	273.628	-0.196	-5.745	1.715	-0.087	34.91	32.774013	111.602394	2	23	32.773907	111.602923	1.625	272.28	1	1.704	-0.067	-0.012	0	0	6.94E+218	330	337
20230809_1455590390	0	634810	2.66103	-0.37883	0.44537	-0.014241	9.7854347	0.952734	273.644	-0.171	-5.606	1.714	-0.087	34.91	32.774013	111.602393	2	23	32.773907	111.602923	1.625	272.28	1	1.704	-0.067	-0.012	0	0	6.94E+218	330	337
20230809_1455590401	0	634811	2.65383	-0.37021	0.45258	-0.079397	9.7854528	0.89133	273.644	-0.171	-5.606	1.714	-0.082	34.91	32.774013	111.602393	2	23	32.773907	111.602923	1.625	272.28	1	1.704	-0.067	-0.012	0	0	6.94E+218	330	337
20230809_1455590411	0	634812	2.61842	-0.37754	0.46058	-0.014221	9.7855158	0.891147	273.644	-0.171	-5.606	1.714	-0.082	34.91	32.774013	111.602393	2	23	32.773907	111.602923	1.625	272.28	1	1.704	-0.067	-0.012	0	0	6.94E+218	330	337
20230809_1455590427	0	634813	2.51499	-0.38999	0.41128	-0.079397	9.7854528	0.89133	273.644	-0.171	-5.606	1.714	-0.082	34.91	32.774013	111.602393	2	23	32.773908	111.602906	1.625	277.89	1	1.704	-0.067	-0.012	0	0	6.94E+218	330	337
20230809_1455590432	0	634814	2.48369	-0.38377	0.42264	-0.014201	9.7855959	0.829561	273.644	-0.171	-5.606	1.714	-0.082	34.91	32.774013	111.602393	2	23	32.773908	111.602906	1.625	277.89	1	1.704	-0.067	-0.012	0	0	6.94E+218	330	337
20230809_1455590440	0	634815	2.43568	-0.3896	0.42426	-0.014286	9.8440466	0.952879	273.661	-0.148	-5.479	1.714	-0.082	34.91	32.774013	111.602392	2	23	32.773908	111.602906	1.625	277.89	1	1.704	-0.067	-0.012	0	0	6.94E+218	330	337
20230809_1455590452	0	634816	2.34579	-0.40198	0.36651	-0.014221	9.7855158	0.891147	273.661	-0.148	-5.479	1.714	-0.082	34.91	32.774013	111.602392	2	23	32.773908	111.602906	1.625	277.89	1	1.704	-0.067	-0.012	0	0	6.94E+218	330	337
20230809_1455590464	0	634817	2.33666	-0.37619	0.38166	-0.079377	9.7855339	0.829744	273.661	-0.148	-5.479	1.714	-0.082	34.91	32.774013	111.602392	2	23	32.773908	111.602906	1.625	277.89	1	1.704	-0.067	-0.012	0	0	6.94E+218	330	337
20230809_1455590470	0	634818	2.29702	-0.38731	0.37095	-0.014221	9.7855158	0.891147	273.661	-0.148	-5.479	1.714	-0.082	34.91	32.774013	111.602392	2	23	32.773908	111.602906	1.625	277.89	1	1.704	-0.067	-0.012	0	0	6.94E+218	330	337
20230809_1455590483	0	634819	2.26905	-0.38693	0.3658	-0.079377	9.7855339	0.829744	273.661	-0.148	-5.479	1.714	-0.082	34.91	32.774013	111.602392	2	23	32.773908	111.602906	1.625	277.89	1	1.704	-0.067	-0.012	0	0	6.94E+218	330	337
20230809_1455590491	0	634820	2.21307	-0.3901	0.35971	-0.014266	9.8441277	0.891293	273.679	-0.128	-5.364	1.713	-0.082	34.91	32.774013	111.602392	2	23	32.773908	111.602906	1.625	277.89	1	1.704	-0.067	-0.012	0	0	6.94E+218	330	337
20230809_1455590502	0	634821	2.12846	-0.40073	0.30323	-0.014266	9.8441277	0.891293	273.679	-0.128	-5.364	1.713	-0.082	34.91	32.774013	111.602392	2	23	32.773908	111.602906	1.625	277.89	1	1.704	-0.067	-0.012	0	0	6.94E+218	330	337
20230809_1455590510	0	634822	2.07193	-0.40418	0.26121	-0.014247	9.8442087	0.829706	273.679	-0.128	-5.364	1.713	-0.082	34.91	32.774013	111.602392	2	23	32.773908	111.602906	1.625	277.89	1	1.704	-0.067	-0.012	0	0	6.94E+218	330	337
20230809_1455590521	0	634823	2.11611	-0.38724	0.26675	-0.079377	9.7855339	0.829744	273.679	-0.128	-5.364	1.713	-0.082	34.91	32.774013	111.602392	2	23	32.773908	111.602906	1.625	277.89	1	1.704	-0.067	-0.012	0	0	6.94E+218	330	337
20230809_1455590531	0	634824	2.0767	-0.39317	0.28663	-0.014156	9.726984	0.829415	273.679	-0.128	-5.364	1.713	-0.082	34.91	32.774013	111.602392	2	23	32.773908	111.602906	1.625	277.89	1	1.704	-0.067	-0.012	0	0	6.94E+218	330	337
20230809_1455590541	0	634825	2.01204	-0.40988	0.21901	-0.079422	9.8441458	0.829889	273.698	-0.113	-5.26	1.712	-0.082	34.91	32.774014	111.602391	2	23	32.773908	111.602906	1.625	277.89	1	1.704	-0.067	-0.012	0	0	6.94E+218	330	337
20230809_1455590552	0	634826	2.00011	-0.41162	0.23257	-0.014201	9.7855959	0.829561	273.698	-0.113	-5.26	1.712	-0.078	34.91	32.774014	111.602391	2	23	32.773908	111.602906	1.625	277.89	1	1.704	-0.067	-0.012	0	0	6.94E+218	330	337
20230809_1455590564	0	634827	1.92889	-0.41469	0.22448	-0.014247	9.8442087	0.829706	273.698	-0.113	-5.26	1.712	-0.078	34.91	32.774014	111.602391	2	23	32.773908	111.602906	1.625	277.89	1	1.704	-0.067	-0.012	0	0	6.94E+218	330	337
20230809_1455590573	0	634828	1.88075	-0.41608	0.13947	-0.014247	9.8442087	0.829706	273.698	-0.113	-5.26	1.712	-0.078	34.91	32.774014	111.602391	2	23	32.773908	111.602906	1.625	277.89	1	1.704	-0.067	-0.012	0	0	6.94E+218	330	337
20230809_1455590583	0	634829	1.83757	-0.41806	0.13744	-0.079377	9.7855339	0.829744	273.698	-0.113	-5.26	1.712	-0.078	34.91	32.774014	111.602391	2	23	32.773908	111.602906	1.625	277.89	1	1.704	-0.067	-0.012	0	0	6.94E+218	330	337
20230809_1455590593	0	634830	1.83929	-0.41664	0.1103	-0.014201	9.7855959	0.829561	273.718	-0.102	-5.166	1.712	-0.078	34.91	32.774014	111.60239	2	23	32.773908	111.602906	1.625	277.89	1	1.704	-0.067	-0.012	0	0	6.94E+218	330	337
20230809_1455590601	0	634831	1.72559	-0.43646	0.14078	-0.079377	9.7855339	0.829744	273.718	-0.102	-5.166	1.712	-0.078	34.91	32.774014	111.60239	2	23	32.773908	111.602906	1.625	277.89	1	1.704	-0.067	-0.012	0	0	6.94E+218	330	337
20230809_1455590611	0	634832	1.64058	-0.43671	0.08128	-0.014227	9.8442888	0.76812	273.718	-0.102	-5.166	1.712	-0.078	34.91	32.774014	111.60239	2	23	32.773908	111.602906	1.625	277.89	1	1.704	-0.067	-0.012	0	0	6.94E+218	330	337
20230809_1455590629	0	634833	1.57548	-0.43076	0.07041	-0.014201	9.7855959	0.829561	273.718	-0.102	-5.166	1.712	-0.078	34.91	32.774014	111.60239	2	23	32.773908	111.602906	1.625	277.89	1	1.704	-0.067	-0.012	0	0	6.94E+218	330	337
20230809_1455590632	0	634834	1.47693	-0.44248	0.04318	-0.014247	9.8442087	0.829706	273.718	-0.102	-5.166	1.712	-0.078	34.91	32.774014	111.60239	2	23	32.773908	111.602906	1.625	277.89	1	1.704	-0.067	-0.012	0	0	6.94E+218	330	337
20230809_1455590642	0	634835	1.40156	-0.44017	0.02592	-0.079377	9.7855339	0.829744	273.739	-0.097	-5.087	1.71	-0.078	34.91	32.774014	111.602389	2	23	32.773908	111.602906	1.625	277.89	1	1.704	-0.067	-0.012	0	0	6.94E+218	330	337
20230809_1455590653	0	634836	1.29384	-0.44969	-0.00749	-0.014201	9.7855959	0.829561	273.739	-0.097	-5.087	1.71	-0.078	34.91	32.774014	111.602389	2	23	32.773908	111.602906	1.625	277.89	1	1.704	-0.067	-0.012	0	0	6.94E+218	330	337
20230809_1455590674	0	634837	1.21953	-0.4459	-0.03822	-0.079377	9.7855339	0.829744	273.739	-0.097	-5.087	1.71	-0.078	34.91	32.774014	111.602389	2	23	32.773908	111.602906	1.625	277.89	1	1.704	-0.067	-0.012	0	0	6.94E+218	330	337
20230809_1455590681	0	634838	1.11454	-0.44105	-0.05088	-0.014247	9.8442087	0.829706	273.739	-0.097	-5.087	1.71	-0.078	35.19	32.774014	111.602389	2	23	32.773908	111.602906	1.625	277.89	1	1.711	-0.081	0.008	0	0	6.94E+218	330	337
20230809_1455590682	0	634839	1.00889	-0.44691	-0.08783	-0.014247	9.8442087	0.829706	273.739	-0.097	-5.087	1.71	-0.078	35.19	32.774014	111.602389	2	23	32.773908	111.602906	1.625	277.89	1	1.711	-0.081	0.008	0	0	6.94E+218	330	337
20230809_1455590696	0	634840	0.90613	-0.44425	-0.1309	-0.079377	9.7855339	0.829744	273.761	-0.098	-5.032	1.71	-0.078	35.19	32.774014	111.602388	2	23	32.773908	111.602906	1.625	277.89	1	1.711	-0.081	0.008	0	0	6.94E+218	330	337
20230809_1455590703	0	634841	0.85196	-0.4332	-0.11028	-0.014266	9.8441277	0.891293	273.761	-0.098	-5.032	1.71	-0.078	35.19	32.774014	111.602388	2	23	32.773908	111.602906	1.625	277.89	1	1.711	-0.081	0.008	0	0	6.94E+218	330	337
20230809_1455590714	0	634842	0.78341	-0.42502	-0.15972	-0.079377	9.7855339	0.829744	273.761	-0.098	-5.032	1.71	-0.078	35.19	32.774014	111.602388	2	23	32.773908	111.602906	1.625	277.89	1	1.711	-0.081	0.008	0	0	6.94E+218	330	337
20230809_1455590723	0	634843	0.66327	-0.43442	-0.12163	-0.014221	9.7855158	0.891147	273.761	-0.098	-5.032	1.71	-0.08	35.19	32.774014	111.602388	2	23	32.773908	111.602906	1.625	277.89	1	1.711	-0.081	0.008	0	0	6.94E+218	330	337
20230809_1455590732	0	634844	0.57965	-0.42423	-0.17779	-0.014227	9.8442888	0.76812	273.761	-0.098	-5.032	1.71	-0.08	35.19	32.774014	111.602388	2	23	32.773908	111.602906	1.625	277.89	1	1.711	-0.081	0.008	0	0	6.94E+218	330	337
20230809_1455590742	0	634845	0.51789	-0.41484	-0.19648	-0.079397	9.7854528	0.89133	273.784	-0.104	-4.998	1.709	-0.08	35.19	32.774014	111.602387	2	23	32.773908	111.602906	1.625	277.89	1	1.711	-0.081	0.008	0	0	6.94E+218	330	337
20230809_1455590753	0	634846	0.44594	-0.41633	-0.23543	-0.014201	9.7855959	0.829561	273.784	-0.104	-4.998	1.709	-0.08	35.19	32.774014	111.602387	2	23	32.773908	111.602906	1.625	277.89	1	1.711	-0.081	0.008	0	0	6.94E+218	330	337
20230809_1455590763	0	634847	0.388	-0.40023	-0.26819	-0.079397	9.7854528	0.89133	273.784	-0.104	-4.998	1.709	-0.08	35.19	32.774014	111.602387	2	23	32.773908	111.602906	1.625	277.89	1	1.711	-0.081	0.008	0	0	6.94E+218	330	337
20230809_1455590773	0	634848	0.31838	-0.39216	-0.26511	-0.014201	9.7855959	0.829561	273.784	-0.104	-4.998	1.709	-0.08	35.19	32.774014	111.602387	2	23	32.773908	111.602906	1.625	277.89	1	1.711	-0.081	0.008	0	0	6.94E+218	330	337
20230809_1455590781	0	634849	0.24305	-0.3999	-0.26698	-0.014221	9.7855158	0.891147	273.784	-0.104	-4.998	1.709	-0.08	35.19	32.774014	111.602387	2	23	32.773908	111.602906	1.625	277.89	1	1.711	-0.081	0.008	0	0	6.94E+218	330	337
20230809_1455590791	0	634850	0.15244	-0.38538	-0.26863	-0.014201	9.7855959	0.829561	273.805	-0.116	-4.983	1.709	-0.08	35.19	32.774014	111.602386	2	23	32.773908	111.602906	1.625	277.89	1	1.711	-0.081	0.008	0	0	6.94E+218	330	337
20230809_1455590801	0	634851	0.11998	-0.36484	-0.35252	-0.079352	9.726841	0.891185	273.805	-0.116	-4.983	1.709	-0.08	35.19	32.774014	111.602386	2	23	32.773908	111.602906	1.625	277.89	1	1.711	-0.081	0.008	0	0	6.94E+218	330	337
20230809_1455590811	0	634852	0.00702	-0.36846	-0.26834	-0.014221	9.7855158	0.891147	273.805	-0.116	-4.983	1.709	-0.08	35.19	32.774014	111.602386	2	23	32.773908	111.602906	1.625	277.89	1	1.711	-0.081	0.008	0	0	6.94E+218	330	337
20230809_1455590826	0	634853	-0.02829	-0.35412	-0.35126	-0.014156	9.726984	0.829415	273.805	-0.116	-4.983	1.709	-0.08	35.19	32.774014	111.602386	2	23	32.773908	111.602906	1.625	277.89	1	1.711	-0.081	0.008	0	0	6.94E+218	330	337
20230809_1455590831	0	634854	-0.1096	-0.3481	-0.33035	-0.079397	9.7854528	0.89133	273.805	-0.116	-4.983	1.709	-0.08	35.19	32.774014	111.602386	2	23	32.773908	111.602906	1.625	277.89	1	1.711	-0.081	0.008	0	0	6.94E+218	330	337
20230809_1455590840	0	634855	-0.17606	-0.3439	-0.37756	-0.014156	9.726984	0.829415	273.824	-0.131	-4.985	1.708	-0.08	35.19	32.774014	111.602385	2	23	32.773908	111.602906	1.625	277.89	1	1.711	-0.081	0.008	0	0	6.94E+218	330	337
20230809_1455590851	0	634856	-0.23428	-0.32325	-0.39009	-0.014221	9.7855158	0.891147	273.824	-0.131	-4.985	1.708	-0.08	35.19	32.774014	111.602385	2	23	32.773908	111.602906	1.625	277.89	1	1.711	-0.081	0.008	0	0	6.94E+218	330	337
20230809_1455590862	0	634857	-0.31113	-0.31517	-0.43018	-0.079397	9.7854528	0.89133	273.824	-0.131	-4.985	1.708	-0.08	35.19	32.774014	111.602385	2	23	32.773908	111.602906	1.625	277.89	1	1.711	-0.081	0.008	0	0	6.94E+218	330	337
20230809_1455590873	0	634858	-0.38066	-0.29721	-0.40854	-0.014176	9.7269039	0.891002	273.824	-0.131	-4.985	1.708	-0.08	35.19	32.774014	111.602385	2	23	32.773908	111.602906	1.625	277.89	1	1.711	-0.081	0.008	0	0	6.94E+218	330	337
20230809_1455590882	0	634859	-0.44305	-0.29064	-0.43297	-0.014176	9.7269039	0.891002	273.824	-0.131	-4.985	1.708	-0.07	35.19	32.774014	111.602385	2	23	32.773908	111.602906	1.625	277.89	1	1.711	-0.081	0.008	0	0	6.94E+218	330	337
20230809_1455590892	0	634860	-0.5423	-0.28292	-0.41128	-0.079352	9.726841	0.891185	273.841	-0.151	-5.004	1.707	-0.07	35.19	32.774014	111.602384	2	23	32.773908	111.602906	1.625	277.89	1	1.711	-0.081	0.008	0	0	6.94E+218	330	337
20230809_1455590901	0	634861	-0.61858	-0.27405	-0.40843	-0.014176	9.7269039	0.891002	273.841	-0.151	-5.004	1.707	-0.07	35.19	32.774014	111.602384	2	23	32.773908	111.602906	1.625	277.89	1	1.711	-0.081	0.008	0	0	6.94E+218	330	337
20230809_1455590910	0	634862	-0.68175	-0.26567	-0.43799	-0.014176	9.7269039	0.891002	273.841	-0.151	-5.004	1.707	-0.07	35.19	32.774014	111.602384	2	23	32.773908	111.602906	1.625	277.89	1	1.711	-0.081	0.008	0	0	6.94E+218	330	337
20230809_1455590922	0	634863	-0.76721	-0.24781	-0.48378	-0.014221	9.7855158	0.891147	273.841	-0.151	-5.004	1.707	-0.07	35.19	32.774014	111.602384	2	23	32.773908	111.602906	1.625	277.89	1	1.711	-0.081	0.008	0	0	6.94E+218	330	337
20230809_1455590930	0	634864	-0.83428	-0.23695	-0.4971	-0.079371	9.7267599	0.952771	273.841	-0.151	-5.004	1.707	-0.07	35.19	32.774014	111.602384	2	23	32.773908	111.602906	1.625	277.89	1	1.711	-0.081	0.008	0	0	6.94E+218	330	337
20230809_1455590941	0	634865	-0.88532	-0.224	-0.4844	-0.01413	9.6682911	0.890856	273.855	-0.173	-5.042	1.707	-0.07	35.19	32.774014	111.602383	2	23	32.773908	111.602906	1.625	277.89	1	1.711	-0.081	0.008	0	0	6.94E+218	330	337
20230809_1455590955	0	634866	-0.92902	-0.19839	-0.48663	-0.014195	9.7268229	0.952589	273.855	-0.173	-5.042	1.707	-0.07	35.19	32.774014	111.602383	2	23	32.773908	111.602906	1.625	277.89	1	1.711	-0.081	0.008	0	0	6.94E+218	330	325
20230809_1455590961	0	634867	-1.04587	-0.21113	-0.44407	-0.01415	9.668211	0.952443	273.855	-0.173	-5.042	1.707	-0.07	35.19	32.774014	111.602383	2	23	32.773908	111.602906	1.625	277.89	1	1.711	-0.081	0.008	0	0	6.94E+218	330	325
20230809_1455590971	0	634868	-1.13192	-0.2079	-0.46771	-0.014176	9.7269039	0.891002	273.855	-0.173	-5.042	1.707	-0.07	35.19	32.774014	111.602383	2	23	32.773908	111.602906	1.625	277.89	1	1.711	-0.081	0.008	0	0	6.94E+218	330	325
20230809_1455590981	0	634869	-1.17785	-0.18524	-0.48886	-0.079352	9.726841	0.891185	273.855	-0.173	-5.042	1.707	-0.07	35.19	32.774014	111.602383	2	23	32.773908	111.602906	1.625	277.89	1	1.711	-0.081	0.008	0	0	6.94E+218	330	325
20230809_1455590991	0	634870	-1.20204	-0.18209	-0.49082	-0.01415	9.668211	0.952443	273.867	-0.196	-5.097	1.707	-0.07	35.19	32.774014	111.602382	2	23	32.773908	111.602906	1.625	277.89	1	1.711	-0.081	0.008	0	0	6.94E+218	330	325
20230809_1456000003	0	634871	-1.21751	-0.16769	-0.50622	-0.01413	9.6682911	0.890856	273.867	-0.196	-5.097	1.707	-0.07	35.19	32.774014	111.602382	2	23	32.773908	111.602906	1.625	277.89	1	1.711	-0.081	0.008	0	0	6.94E+218	330	325
20230809_1456000010	0	634872	-1.23601	-0.15046	-0.52743	-0.079371	9.7267599	0.952771	273.867	-0.196	-5.097	1.707	-0.07	35.19	32.774014	111.602382	2	23	32.773908	111.602906	1.625	277.89	1	1.711	-0.081	0.008	0	0	6.94E+218	330	325
20230809_1456000023	0	634873	-1.32301	-0.15463	-0.49931	-0.01413	9.6682911	0.890856	273.867	-0.196	-5.097	1.707	-0.07	35.19	32.774014	111.602382	2	23	32.773908	111.602906	1.625	277.89	1	1.711	-0.081	0.008	0	0	6.94E+218	330	325
20230809_1456000033	0	634874	-1.3819	-0.14361	-0.49371	-0.01415	9.668211	0.952443	273.867	-0.196	-5.097	1.707	-0.07	35.19	32.774014	111.602382	2	23	32.773908	111.602906	1.625	277.89	1	1.711	-0.081	0.008	0	0	6.94E+218	330	325
20230809_1456000043	0	634875	-1.44248	-0.13245	-0.47209	-0.01415	9.668211	0.952443	273.877	-0.22	-5.163	1.708	-0.07	35.19	32.774014	111.602382	2	23	32.773908	111.602906	1.625	277.89	1	1.711	-0.081	0.008	0	0	6.94E+218	330	325
20230809_1456000056	0	634876	-1.4668	-0.12709	-0.47193	-0.079306	9.6682291	0.891039	273.877	-0.22	-5.163	1.708	-0.07	35.19	32.774014	111.602382	2	23	32.773908	111.602906	1.625	277.89	1	1.711	-0.081	0.008	0	0	6.94E+218	330	325
20230809_1456000067	0	634877	-1.43374	-0.1081	-0.47075	-0.01415	9.668211	0.952443	273.877	-0.22	-5.163	1.708	-0.078	35.19	32.774014	111.602382	2	23	32.773908	111.602906	1.625	277.89	1	1.711	-0.081	0.008	0	0	6.94E+218	330	325
20230809_1456000071	0	634878	-1.44999	-0.1063	-0.49345	-0.079326	9.668148	0.952626	273.877	-0.22	-5.163	1.708	-0.078	35.19	32.774014	111.602382	2	23	32.773908	111.602906	1.625	277.89	1	1.711	-0.081	0.008	0	0	6.94E+218	330	325
20230809_1456000081	0	634879	-1.4749	-0.09454	-0.48181	-0.01413	9.6682911	0.890856	273.877	-0.22	-5.163	1.708	-0.078	35.19	32.774014	111.602382	2	23	32.773908	111.602906	1.625	277.89	1	1.711	-0.081	0.008	0	0	6.94E+218	330	325
20230809_1456000091	0	634880	-1.50618	-0.09844	-0.48067	-0.01415	9.668211	0.952443	273.885	-0.244	-5.236	1.708	-0.078	35.19	32.774015	111.602381	2	23	32.773908	111.602906	1.625	277.89	1	1.711	-0.081	0.008	0	0	6.94E+218	330	325
20230809_1456000101	0	634881	-1.56829	-0.10173	-0.5047	-0.079326	9.668148	0.952626	273.885	-0.244	-5.236	1.708	-0.078	35.19	32.774015	111.602381	2	23	32.773908	111.602906	1.625	277.89	1	1.711	-0.081	0.008	0	0	6.94E+218	330	325
20230809_1456000112	0	634882	-1.58636	-0.10157	-0.48242	-0.014105	9.6095982	0.952298	273.885	-0.244	-5.236	1.708	-0.078	35.19	32.774015	111.602381	2	23	32.773908	111.602906	1.625	277.89	1	1.711	-0.081	0.008	0	0	6.94E+218	330	325
20230809_1456000123	0	634883	-1.57976	-0.08952	-0.46037	-0.01415	9.668211	0.952443	273.885	-0.244	-5.236	1.708	-0.078	35.19	32.774015	111.602381	2	23	32.773908	111.602906	1.625	277.89	1	1.711	-0.081	0.008	0	0	6.94E+218	330	325
20230809_1456000131	0	634884	-1.5584	-0.07261	-0.48103	-0.079281	9.6095362	0.95248	273.885	-0.244	-5.236	1.708	-0.078	35.19	32.774015	111.602381	2	23	32.773908	111.602906	1.625	277.89	1	1.711	-0.081	0.008	0	0	6.94E+218	330	325
20230809_1456000141	0	634885	-1.57583	-0.06729	-0.45801	-0.01417	9.6681299	1.01403	273.891	-0.267	-5.315	1.708	-0.078	35.19	32.774015	111.60238	2	23	32.773908	111.602906	1.625	277.89	1	1.711	-0.081	0.008	0	0	6.94E+218	330	325
20230809_1456000156	0	634886	-1.57974	-0.05315	-0.48919	-0.01415	9.668211	0.952443	273.891	-0.267	-5.315	1.708	-0.078	35.19	32.774015	111.60238	2	23	32.773908	111.602906	1.625	277.89	1	1.711	-0.081	0.008	0	0	6.94E+218	330	325
20230809_1456000162	0	634887	-1.60783	-0.05074	-0.46821	-0.079346	9.6680679	1.014212	273.891	-0.267	-5.315	1.708	-0.078	35.19	32.774015	111.60238	2	23	32.773908	111.602906	1.625	277.89	1	1.711	-0.081	0.008	0	0	6.94E+218	330	325
20230809_1456000173	0	634888	-1.6538	-0.04936	-0.45746	-0.014105	9.6095982	0.952298	273.891	-0.267	-5.315	1.708	-0.078	35.19	32.774015	111.60238	2	23	32.773908	111.602906	1.625	277.89	1	1.711	-0.081	0.008	0	0	6.94E+218	330	325
20230809_1456000181	0	634889	-1.67713	-0.05342	-0.45544	-0.079326	9.668148	0.952626	273.891	-0.267	-5.315	1.708	-0.078	35.19	32.774015	111.60238	2	23	32.773908	111.602906	1.625	277.89	1	1.711	-0.081	0.008	0	0	6.94E+218	330	325
20230809_1456000191	0	634890	-1.67308	-0.04177	-0.46972	-0.01415	9.668211	0.952443	273.896	-0.291	-5.397	1.708	-0.078	35.19	32.774015	111.602379	2	23	32.773908	111.602906	1.625	277.89	1	1.711	-0.081	0.008	0	0	6.94E+218	330	325
20230809_1456000201	0	634891	-1.68	-0.02225	-0.48334	-0.079346	9.6680679	1.014212	273.896	-0.291	-5.397	1.708	-0.078	35.19	32.774015	111.602379	2	23	32.773908	111.602906	1.625	277.89	1	1.711	-0.081	0.008	0	0	6.94E+218	330	325
20230809_1456000229	0	634892	-1.71561	-0.01812	-0.4629	-0.01417	9.6681299	1.01403	273.896	-0.291	-5.397	1.708	-0.081	35.19	32.774015	111.602379	2	23	32.773908	111.602906	1.625	277.89	1	1.711	-0.081	0.008	0	0	6.94E+218	330	325
20230809_1456000230	0	634893	-1.77496	-0.0248	-0.47085	-0.01415	9.668211	0.952443	273.896	-0.291	-5.397	1.708	-0.081	35.19	32.774015	111.602379	2	23	32.773908	111.602906	1.625	277.89	1	1.711	-0.081	0.008	0	0	6.94E+218	330	325
20230809_1456000231	0	634894	-1.78705	-0.01383	-0.46788	-0.079346	9.6680679	1.014212	273.896	-0.291	-5.397	1.708	-0.081	35.19	32.774015	111.602379	2	23	32.773908	111.602906	1.625	277.89	1	1.711	-0.081	0.008	0	0	6.94E+218	330	325
20230809_1456000243	0	634895	-1.80739	-0.00753	-0.4707	-0.01417	9.6681299	1.01403	273.899	-0.314	-5.484	1.709	-0.081	35.19	32.774015	111.602378	2	23	32.773908	111.602906	1.625	277.89	1	1.711	-0.081	0.008	0	0	6.94E+218	330	325
20230809_1456000254	0	634896	-1.83389	0.00674	-0.44581	-0.079346	9.6680679	1.014212	273.899	-0.314	-5.484	1.709	-0.081	35.19	32.774015	111.602378	2	23	32.773908	111.602906	1.625	277.89	1	1.711	-0.081	0.008	0	0	6.94E+218	330	325
20230809_1456000264	0	634897	-1.87554	0.02166	-0.45763	-0.014105	9.6095982	0.952298	273.899	-0.314	-5.484	1.709	-0.081	35.19	32.774015	111.602378	2	23	32.773908	111.602906	1.625	277.89	1	1.711	-0.081	0.008	0	0	6.94E+218	330	325
20230809_1456000273	0	634898	-1.94539	0.02073	-0.44901	-0.01419	9.6680489	1.075616	273.899	-0.314	-5.484	1.709	-0.081	35.19	32.774015	111.602378	2	23	32.773908	111.602906	1.625	277.89	1	1.711	-0.081	0.008	0	0	6.94E+218	330	325
20230809_1456000280	0	634899	-2.02069	0.0298	-0.44985	-0.079346	9.6680679	1.014212	273.899	-0.314	-5.484	1.709	-0.081	35.19	32.774015	111.602378	2	23	32.773908	111.602906	1.625	277.89	1	1.711	-0.081	0.008	0	0	6.94E+218	330	325
20230809_1456000291	0	634900	-2.08086	0.03934	-0.44242	-0.014125	9.6095181	1.0138839	273.901	-0.337	-5.582	1.709	-0.081	35.19	32.774015	111.602377	2	23	32.773908	111.602906	1.625	277.89	1	1.711	-0.081	0.008	0	0	6.94E+218	330	325
20230809_1456000301	0	634901	-2.14985	0.04064	-0.4442	-0.079346	9.6680679	1.014212	273.901	-0.337	-5.582	1.709	-0.081	35.19	32.774015	111.602377	2	23	32.773908	111.602906	1.625	277.89	1	1.711	-0.081	0.008	0	0	6.94E+218	330	325
20230809_1456000311	0	634902	-2.18206	0.05555	-0.44177	-0.014125	9.6095181	1.0138839	273.901	-0.337	-5.582	1.709	-0.081	35.19	32.774015	111.602377	2	23	32.773908	111.602906	1.625	277.89	1	1.711	-0.081	0.008	0	0	6.94E+218	330	325
20230809_1456000322	0	634903	-2.24026	0.06145	-0.4355	-0.079366	9.6679869	1.075799	273.901	-0.337	-5.582	1.709	-0.081	35.19	32.774015	111.602377	2	23	32.773908	111.602906	1.625	277.89	1	1.711	-0.081	0.008	0	0	6.94E+218	330	325
20230809_1456000331	0	634904	-2.30911	0.06793	-0.39165	-0.0793	9.6094551	1.0140671	273.901	-0.337	-5.582	1.709	-0.081	35.19	32.774015	111.602377	2	23	32.773908	111.602906	1.625	277.89	1	1.711	-0.081	0.008	0	0	6.94E+218	330	325
20230809_1456000343	0	634905	-2.35505	0.08346	-0.41711	-0.014125	9.6095181	1.0138839	273.9	-0.358	-5.694	1.71	-0.081	35.19	32.774015	111.602376	2	23	32.773908	111.602906	1.625	277.89	1	1.711	-0.081	0.008	0	0	6.94E+218	330	325
20230809_1456000362	0	634906	-2.39701	0.08714	-0.41005	-0.079366	9.6679869	1.075799	273.9	-0.358	-5.694	1.71	-0.081	35.19	32.774015	111.602376	2	23	32.773908	111.602906	1.625	277.89	1	1.711	-0.081	0.008	0	0	6.94E+218	330	325
20230809_1456000363	0	634907	-2.4556	0.10374	-0.43626	-0.01419	9.6680489	1.075616	273.9	-0.358	-5.694	1.71	-0.081	35.19	32.774015	111.602376	2	23	32.773908	111.602906	1.625	277.89	1	1.711	-0.081	0.008	0	0	6.94E+218	330	325
20230809_1456000372	0	634908	-2.50205	0.11811	-0.3908	-0.07932	9.609375	1.075654	273.9	-0.358	-5.694	1.71	-0.081	35.19	32.774015	111.602376	2	23	32.773908	111.602906	1.625	277.89	1	1.711	-0.081	0.008	0	0	6.94E+218	330	325
20230809_1456000381	0	634909	-2.6001	0.12261	-0.40206	-0.079366	9.6679869	1.075799	273.9	-0.358	-5.694	1.71	-0.071	35.19	32.774015	111.602376	2	23	32.773908	111.602906	1.625	277.89	1	1.711	-0.081	0.008	0	0	6.94E+218	330	325
20230809_1456000391	0	634910	-2.64767	0.12669	-0.37314	-0.014144	9.609437	1.075471	273.896	-0.379	-5.82	1.71	-0.071	35.19	32.774015	111.602375	2	23	32.773908	111.602906	1.625	277.89	1	1.711	-0.081	0.008	0	0	6.94E+218	330	325
20230809_1456000404	0	634911	-2.69551	0.14438	-0.32149	-0.07932	9.609375	1.075654	273.896	-0.379	-5.82	1.71	-0.071	35.19	32.774015	111.602375	2	23	32.773908	111.602906	1.625	277.89	1	1.711	-0.081	0.008	0	0	6.94E+218	330	325
20230809_1456000411	0	634912	-2.73157	0.15409	-0.33055	-0.01419	9.6680489	1.075616	273.896	-0.379	-5.82	1.71	-0.071	35.19	32.774015	111.602375	2	23	32.773908	111.602906	1.625	277.89	1	1.711	-0.081	0.008	0	0	6.94E+218	330	325
20230809_1456000421	0	634913	-2.76693	0.17523	-0.34895	-0.079366	9.6679869	1.075799	273.896	-0.379	-5.82	1.71	-0.071	35.19	32.774015	111.602375	2	23	32.773908	111.602906	1.625	277.89	1	1.711	-0.081	0.008	0	0	6.94E+218	330	325
20230809_1456000431	0	634914	-2.81303	0.1853	-0.35094	-0.014164	9.6093559	1.1370569	273.896	-0.379	-5.82	1.71	-0.071	35.19	32.774015	111.602375	2	23	32.773908	111.602906	1.625	277.89	1	1.711	-0.081	0.008	0	0	6.94E+218	330	325
20230809_1456000441	0	634915	-2.86177	0.20157	-0.33444	-0.079386	9.6679058	1.137386	273.89	-0.397	-5.959	1.711	-0.071	35.19	32.774015	111.602374	2	23	32.77391	111.602888	1.64	275.8	1	1.711	-0.081	0.008	0	0	6.94E+218	330	325
20230809_1456000453	0	634916	-2.88895	0.21163	-0.31475	-0.07934	9.6092939	1.1372401	273.89	-0.397	-5.959	1.711	-0.071	35.19	32.774015	111.602374	2	23	32.77391	111.602888	1.64	275.8	1	1.711	-0.081	0.008	0	0	6.94E+218	330	337
20230809_1456000462	0	634917	-2.92318	0.22064	-0.26701	-0.014099	9.5508251	1.075325	273.89	-0.397	-5.959	1.711	-0.071	35.19	32.774015	111.602374	2	23	32.77391	111.602888	1.64	275.8	1	1.711	-0.081	0.008	0	0	6.94E+218	330	337
20230809_1456000471	0	634918	-2.91995	0.24181	-0.24074	-0.07934	9.6092939	1.1372401	273.89	-0.397	-5.959	1.711	-0.071	35.19	32.774015	111.602374	2	23	32.77391	111.602888	1.64	275.8	1	1.711	-0.081	0.008	0	0	6.94E+218	330	337
20230809_1456000481	0	634919	-2.89893	0.27316	-0.24024	-0.01421	9.6679688	1.137203	273.89	-0.397	-5.959	1.711	-0.071	35.19	32.774015	111.602374	2	23	32.77391	111.602888	1.64	275.8	1	1.711	-0.081	0.008	0	0	6.94E+218	330	337
20230809_1456000492	0	634920	-2.90746	0.28233	-0.22001	-0.07936	9.6092129	1.198827	273.879	-0.411	-6.104	1.711	-0.071	35.19	32.774015	111.602373	2	23	32.77391	111.602888	1.64	275.8	1	1.711	-0.081	0.008	0	0	6.94E+218	330	337
20230809_1456000501	0	634921	-2.92933	0.29676	-0.19964	-0.07934	9.6092939	1.1372401	273.879	-0.411	-6.104	1.711	-0.071	35.19	32.774015	111.602373	2	23	32.77391	111.602888	1.64	275.8	1	1.711	-0.081	0.008	0	0	6.94E+218	330	337
20230809_1456000510	0	634922	-2.93337	0.30264	-0.17959	-0.07934	9.6092939	1.1372401	273.879	-0.411	-6.104	1.711	-0.071	35.19	32.774015	111.602373	2	23	32.77391	111.602888	1.64	275.8	1	1.711	-0.081	0.008	0	0	6.94E+218	330	337
20230809_1456000522	0	634923	-2.93929	0.31459	-0.17066	-0.014164	9.6093559	1.1370569	273.879	-0.411	-6.104	1.711	-0.071	35.19	32.774015	111.602373	2	23	32.77391	111.602888	1.64	275.8	1	1.711	-0.081	0.008	0	0	6.94E+218	330	337
20230809_1456000531	0	634924	-2.8963	0.33795	-0.15063	-0.07934	9.6092939	1.1372401	273.879	-0.411	-6.104	1.711	-0.071	35.19	32.774015	111.602373	2	23	32.77391	111.602888	1.64	275.8	1	1.711	-0.081	0.008	0	0	6.94E+218	330	337
20230809_1456000542	0	634925	-2.87924	0.35965	-0.15698	-0.014184	9.6092758	1.198644	273.864	-0.422	-6.25	1.712	-0.078	35.19	32.774015	111.602373	2	23	32.77391	111.602888	1.64	275.8	1	1.711	-0.081	0.008	0	0	6.94E+218	330	337
20230809_1456000555	0	634926	-2.85058	0.37026	-0.09178	-0.07936	9.6092129	1.198827	273.864	-0.422	-6.25	1.712	-0.078	35.19	32.774015	111.602373	2	23	32.77391	111.602888	1.64	275.8	1	1.711	-0.081	0.008	0	0	6.94E+218	330	337
20230809_1456000563	0	634927	-2.85303	0.37535	-0.03636	-0.079295	9.5506821	1.137095	273.864	-0.422	-6.25	1.712	-0.078	35.19	32.774015	111.602373	2	23	32.77391	111.602888	1.64	275.8	1	1.711	-0.081	0.008	0	0	6.94E+218	330	337
20230809_1456000575	0	634928	-2.85967	0.37807	-0.02257	-0.014164	9.6093559	1.1370569	273.864	-0.422	-6.25	1.712	-0.078	35.19	32.774015	111.602373	2	23	32.77391	111.602888	1.64	275.8	1	1.711	-0.081	0.008	0	0	6.94E+218	330	337
20230809_1456000581	0	634929	-2.84272	0.40059	0.03435	-0.07936	9.6092129	1.198827	273.864	-0.422	-6.25	1.712	-0.078	35.19	32.774015	111.602373	2	23	32.77391	111.602888	1.64	275.8	1	1.711	-0.081	0.008	0	0	6.94E+218	330	337
20230809_1456000590	0	634930	-2.81243	0.42203	0.01972	-0.014184	9.6092758	1.198644	273.845	-0.425	-6.392	1.713	-0.078	35.19	32.774016	111.602372	2	23	32.77391	111.602888	1.64	275.8	1	1.711	-0.081	0.008	0	0	6.94E+218	330	337
20230809_1456000602	0	634931	-2.81031	0.43547	0.04121	-0.07936	9.6092129	1.198827	273.845	-0.425	-6.392	1.713	-0.078	35.19	32.774016	111.602372	2	23	32.77391	111.602888	1.64	275.8	1	1.711	-0.081	0.008	0	0	6.94E+218	330	337
20230809_1456000613	0	634932	-2.7852	0.45019	0.05926	-0.07936	9.6092129	1.198827	273.845	-0.425	-6.392	1.713	-0.078	35.19	32.774016	111.602372	2	23	32.77391	111.602888	1.64	275.8	1	1.711	-0.081	0.008	0	0	6.94E+218	330	337
20230809_1456000630	0	634933	-2.761	0.44952	0.08807	-0.014139	9.550663	1.198499	273.845	-0.425	-6.392	1.713	-0.078	35.19	32.774016	111.602372	2	23	32.77391	111.602888	1.64	275.8	1	1.706	-0.054	0.008	0	0	6.94E+218	330	337
20230809_1456000631	0	634934	-2.72785	0.45634	0.16147	-0.07934	9.6092939	1.1372401	273.845	-0.425	-6.392	1.713	-0.078	35.19	32.774016	111.602372	2	23	32.77391	111.602888	1.64	275.8	1	1.706	-0.054	0.008	0	0	6.94E+218	330	337
20230809_1456000644	0	634935	-2.64939	0.4802	0.18957	-0.014164	9.6093559	1.1370569	273.822	-0.422	-6.529	1.707	-0.078	34.81	32.774016	111.602371	2	23	32.77391	111.602888	1.64	275.8	1	1.706	-0.054	0.008	0	0	6.94E+218	330	337
20230809_1456000655	0	634936	-2.5954	0.49121	0.19902	-0.07936	9.6092129	1.198827	273.822	-0.422	-6.529	1.707	-0.078	34.81	32.774016	111.602371	2	23	32.77391	111.602888	1.64	275.8	1	1.706	-0.054	0.008	0	0	6.94E+218	330	337
20230809_1456000663	0	634937	-2.54162	0.49744	0.23192	-0.014184	9.6092758	1.198644	273.822	-0.422	-6.529	1.707	-0.078	34.81	32.774016	111.602371	2	23	32.77391	111.602888	1.64	275.8	1	1.706	-0.054	0.008	0	0	6.94E+218	330	337
20230809_1456000672	0	634938	-2.4985	0.50824	0.29279	-0.07936	9.6092129	1.198827	273.822	-0.422	-6.529	1.707	-0.078	34.81	32.774016	111.602371	2	23	32.77391	111.602888	1.64	275.8	1	1.706	-0.054	0.008	0	0	6.94E+218	330	337
20230809_1456000681	0	634939	-2.46326	0.49991	0.29332	-0.014204	9.6091948	1.260231	273.822	-0.422	-6.529	1.707	-0.078	34.81	32.774016	111.602371	2	23	32.77391	111.602888	1.64	275.8	1	1.706	-0.054	0.008	0	0	6.94E+218	330	337
20230809_1456000691	0	634940	-2.42914	0.49356	0.34916	-0.07934	9.6092939	1.1372401	273.796	-0.412	-6.654	1.708	-0.078	34.81	32.774016	111.60237	2	23	32.77391	111.602888	1.64	275.8	1	1.706	-0.054	0.008	0	0	6.94E+218	330	337
20230809_1456000706	0	634941	-2.35303	0.50866	0.33028	-0.01421	9.6679688	1.137203	273.796	-0.412	-6.654	1.708	-0.078	34.81	32.774016	111.60237	2	23	32.77391	111.602888	1.64	275.8	1	1.706	-0.054	0.008	0	0	6.94E+218	330	337
20230809_1456000713	0	634942	-2.27603	0.52153	0.41219	-0.079315	9.550601	1.198681	273.796	-0.412	-6.654	1.708	-0.068	34.81	32.774016	111.60237	2	23	32.77391	111.602888	1.64	275.8	1	1.706	-0.054	0.008	0	0	6.94E+218	330	337
20230809_1456000729	0	634943	-2.21443	0.51358	0.43512	-0.01423	9.6678877	1.198789	273.796	-0.412	-6.654	1.708	-0.068	34.81	32.774016	111.60237	2	23	32.77391	111.602888	1.64	275.8	1	1.706	-0.054	0.008	0	0	6.94E+218	330	337
20230809_1456000731	0	634944	-2.13458	0.52322	0.47658	-0.07934	9.6092939	1.1372401	273.796	-0.412	-6.654	1.708	-0.068	34.81	32.774016	111.60237	2	23	32.77391	111.602888	1.64	275.8	1	1.706	-0.054	0.008	0	0	6.94E+218	330	337
20230809_1456000741	0	634945	-2.10166	0.5054	0.49125	-0.014184	9.6092758	1.198644	273.768	-0.394	-6.765	1.709	-0.068	34.81	32.774016	111.602369	2	23	32.77391	111.602888	1.64	275.8	1	1.706	-0.054	0.008	0	0	6.94E+218	330	337
20230809_1456000751	0	634946	-2.04364	0.49594	0.54773	-0.014164	9.6093559	1.1370569	273.768	-0.394	-6.765	1.709	-0.068	34.81	32.774016	111.602369	2	23	32.77391	111.602888	1.64	275.8	1	1.706	-0.054	0.008	0	0	6.94E+218	330	337
20230809_1456000766	0	634947	-1.94628	0.51243	0.54141	-0.079431	9.7265177	1.137531	273.768	-0.394	-6.765	1.709	-0.068	34.81	32.774016	111.602369	2	23	32.77391	111.602888	1.64	275.8	1	1.706	-0.054	0.008	0	0	6.94E+218	330	337
20230809_1456000773	0	634948	-1.88067	0.50434	0.5823	-0.014184	9.6092758	1.198644	273.768	-0.394	-6.765	1.709	-0.068	34.81	32.774016	111.602369	2	23	32.77391	111.602888	1.64	275.8	1	1.706	-0.054	0.008	0	0	6.94E+218	330	337
20230809_1456000781	0	634949	-1.79504	0.49313	0.59287	-0.079386	9.6679058	1.137386	273.768	-0.394	-6.765	1.709	-0.068	34.81	32.774016	111.602369	2	23	32.77391	111.602888	1.64	275.8	1	1.706	-0.054	0.008	0	0	6.94E+218	330	337
20230809_1456000794	0	634950	-1.68557	0.48938	0.63926	-0.01423	9.6678877	1.198789	273.74	-0.368	-6.858	1.71	-0.068	34.81	32.774016	111.602368	2	23	32.77391	111.602888	1.64	275.8	1	1.706	-0.054	0.008	0	0	6.94E+218	330	337
20230809_1456000802	0	634951	-1.64111	0.47871	0.65976	-0.014164	9.6093559	1.1370569	273.74	-0.368	-6.858	1.71	-0.068	34.81	32.774016	111.602368	2	23	32.77391	111.602888	1.64	275.8	1	1.706	-0.054	0.008	0	0	6.94E+218	330	337
20230809_1456000811	0	634952	-1.56424	0.47203	0.73395	-0.079405	9.6678247	1.198972	273.74	-0.368	-6.858	1.71	-0.068	34.81	32.774016	111.602368	2	23	32.77391	111.602888	1.64	275.8	1	1.706	-0.054	0.008	0	0	6.94E+218	330	337
20230809_1456000827	0	634953	-1.50617	0.46672	0.74229	-0.01421	9.6679688	1.137203	273.74	-0.368	-6.858	1.71	-0.068	34.81	32.774016	111.602368	2	23	32.77391	111.602888	1.64	275.8	1	1.706	-0.054	0.008	0	0	6.94E+218	330	337
20230809_1456000831	0	634954	-1.41288	0.4582	0.76417	-0.079386	9.6679058	1.137386	273.74	-0.368	-6.858	1.71	-0.068	34.81	32.774016	111.602368	2	23	32.77391	111.602888	1.64	275.8	1	1.706	-0.054	0.008	0	0	6.94E+218	330	337
20230809_1456000845	0	634955	-1.31731	0.45917	0.78025	-0.014275	9.7264996	1.198935	273.712	-0.334	-6.933	1.711	-0.068	34.81	32.774016	111.602367	2	23	32.77391	111.602888	1.64	275.8	1	1.706	-0.054	0.008	0	0	6.94E+218	330	337
20230809_1456000851	0	634956	-1.2342	0.44087	0.77209	-0.01421	9.6679688	1.137203	273.712	-0.334	-6.933	1.711	-0.068	34.81	32.774016	111.602367	2	23	32.77391	111.602888	1.64	275.8	1	1.706	-0.054	0.008	0	0	6.94E+218	330	337
20230809_1456000862	0	634957	-1.15835	0.42787	0.81634	-0.079431	9.7265177	1.137531	273.712	-0.334	-6.933	1.711	-0.068	34.81	32.774016	111.602367	2	23	32.77391	111.602888	1.64	275.8	1	1.706	-0.054	0.008	0	0	6.94E+218	330	337
20230809_1456000872	0	634958	-1.11113	0.39944	0.83945	-0.01421	9.6679688	1.137203	273.712	-0.334	-6.933	1.711	-0.063	34.81	32.774016	111.602367	2	23	32.77391	111.602888	1.64	275.8	1	1.706	-0.054	0.008	0	0	6.94E+218	330	337
20230809_1456000881	0	634959	-1.05645	0.37872	0.8858	-0.01421	9.6679688	1.137203	273.712	-0.334	-6.933	1.711	-0.063	34.81	32.774016	111.602367	2	23	32.77391	111.602888	1.64	275.8	1	1.706	-0.054	0.008	0	0	6.94E+218	330	337
20230809_1456000892	0	634960	-0.96441	0.36866	0.87774	-0.079431	9.7265177	1.137531	273.687	-0.295	-6.988	1.712	-0.063	34.81	32.774016	111.602366	2	23	32.77391	111.602888	1.64	275.8	1	1.706	-0.054	0.008	0	0	6.94E+218	330	337
20230809_1456000903	0	634961	-0.87051	0.34758	0.94706	-0.01419	9.6680489	1.075616	273.687	-0.295	-6.988	1.712	-0.063	34.81	32.774016	111.602366	2	23	32.77391	111.602888	1.64	275.8	1	1.706	-0.054	0.008	0	0	6.94E+218	330	337
20230809_1456000911	0	634962	-0.72779	0.33736	0.91019	-0.014255	9.7265806	1.1373481	273.687	-0.295	-6.988	1.712	-0.063	34.81	32.774016	111.602366	2	23	32.77391	111.602888	1.64	275.8	1	1.706	-0.054	0.008	0	0	6.94E+218	330	337
20230809_1456000922	0	634963	-0.65185	0.31147	0.93414	-0.079431	9.7265177	1.137531	273.687	-0.295	-6.988	1.712	-0.063	34.81	32.774016	111.602366	2	23	32.77391	111.602888	1.64	275.8	1	1.706	-0.054	0.008	0	0	6.94E+218	330	337
20230809_1456000931	0	634964	-0.58252	0.28408	0.9114	-0.014255	9.7265806	1.1373481	273.687	-0.295	-6.988	1.712	-0.063	34.81	32.774016	111.602366	2	23	32.77391	111.602888	1.64	275.8	1	1.706	-0.054	0.008	0	0	6.94E+218	330	337
20230809_1456000942	0	634965	-0.47061	0.2782	0.95605	-0.079431	9.7265177	1.137531	273.666	-0.251	-7.021	1.712	-0.063	34.81	32.774016	111.602365	2	23	32.77391	111.602888	1.64	275.8	1	1.706	-0.054	0.008	0	0	6.94E+218	330	337
20230809_1456000953	0	634966	-0.38678	0.25451	0.96697	-0.014275	9.7264996	1.198935	273.666	-0.251	-7.021	1.712	-0.063	34.81	32.774016	111.602365	2	23	32.77391	111.602888	1.64	275.8	1	1.706	-0.054	0.008	0	0	6.94E+218	330	325
20230809_1456000961	0	634967	-0.27343	0.23972	1.00893	-0.014235	9.7266607	1.075762	273.666	-0.251	-7.021	1.712	-0.063	34.81	32.774016	111.602365	2	23	32.77391	111.602888	1.64	275.8	1	1.706	-0.054	0.008	0	0	6.94E+218	330	325
20230809_1456000972	0	634968	-0.14402	0.2217	1.01533	-0.079431	9.7265177	1.137531	273.666	-0.251	-7.021	1.712	-0.063	34.81	32.774016	111.602365	2	23	32.77391	111.602888	1.64	275.8	1	1.706	-0.054	0.008	0	0	6.94E+218	330	325
20230809_1456000983	0	634969	-0.06005	0.19042	0.99647	-0.014281	9.7852736	1.075907	273.666	-0.251	-7.021	1.712	-0.063	34.81	32.774016	111.602365	2	23	32.77391	111.602888	1.64	275.8	1	1.706	-0.054	0.008	0	0	6.94E+218	330	325
20230809_1456000991	0	634970	0.03571	0.16895	0.98641	-0.014281	9.7852736	1.075907	273.65	-0.203	-7.029	1.713	-0.063	34.81	32.774016	111.602364	2	23	32.77391	111.602888	1.64	275.8	1	1.706	-0.054	0.008	0	0	6.94E+218	330	325
20230809_1456010002	0	634971	0.13402	0.15062	0.94863	-0.079476	9.7851315	1.137677	273.65	-0.203	-7.029	1.713	-0.063	34.81	32.774016	111.602364	2	23	32.77391	111.602888	1.64	275.8	1	1.706	-0.054	0.008	0	0	6.94E+218	330	325
20230809_1456010010	0	634972	0.20185	0.12046	0.99193	-0.0143	9.7851934	1.137494	273.65	-0.203	-7.029	1.713	-0.063	34.81	32.774016	111.602364	2	23	32.77391	111.602888	1.64	275.8	1	1.706	-0.054	0.008	0	0	6.94E+218	330	325
20230809_1456010020	0	634973	0.2623	0.093	0.96904	-0.0143	9.7851934	1.137494	273.65	-0.203	-7.029	1.713	-0.063	34.81	32.774016	111.602364	2	23	32.77391	111.602888	1.64	275.8	1	1.706	-0.054	0.008	0	0	6.94E+218	330	325
20230809_1456010032	0	634974	0.35961	0.08563	1.01704	-0.079476	9.7851315	1.137677	273.65	-0.203	-7.029	1.713	-0.063	34.81	32.774016	111.602364	2	23	32.77391	111.602888	1.64	275.8	1	1.706	-0.054	0.008	0	0	6.94E+218	330	325
20230809_1456010041	0	634975	0.4365	0.07296	0.99827	-0.0143	9.7851934	1.137494	273.639	-0.155	-7.015	1.712	-0.064	34.81	32.774016	111.602363	2	23	32.77391	111.602888	1.64	275.8	1	1.706	-0.054	0.008	0	0	6.94E+218	330	325
20230809_1456010053	0	634976	0.47687	0.05131	0.99733	-0.014346	9.8438053	1.137639	273.639	-0.155	-7.015	1.712	-0.064	34.81	32.774016	111.602363	2	23	32.77391	111.602888	1.64	275.8	1	1.706	-0.054	0.008	0	0	6.94E+218	330	349
20230809_1456010062	0	634977	0.59787	0.04449	0.95963	-0.079502	9.8438244	1.0762351	273.639	-0.155	-7.015	1.712	-0.064	34.81	32.774016	111.602363	2	23	32.77391	111.602888	1.64	275.8	1	1.706	-0.054	0.008	0	0	6.94E+218	330	349
20230809_1456010071	0	634978	0.66941	0.02636	0.95915	-0.014281	9.7852736	1.075907	273.639	-0.155	-7.015	1.712	-0.064	34.81	32.774016	111.602363	2	23	32.77391	111.602888	1.64	275.8	1	1.706	-0.054	0.008	0	0	6.94E+218	330	349
20230809_1456010081	0	634979	0.70021	-0.01689	0.92705	-0.014391	9.9024172	1.137785	273.639	-0.155	-7.015	1.712	-0.064	34.81	32.774016	111.602363	2	23	32.77391	111.602888	1.64	275.8	1	1.706	-0.054	0.008	0	0	6.94E+218	330	349
20230809_1456010091	0	634980	0.77711	-0.02436	0.88419	-0.014346	9.8438053	1.137639	273.632	-0.109	-6.983	1.712	-0.064	34.81	32.774016	111.602363	2	23	32.77391	111.602888	1.64	275.8	1	1.706	-0.054	0.008	0	0	6.94E+218	330	349
20230809_1456010102	0	634981	0.89838	-0.03209	0.92637	-0.079457	9.7852106	1.07609	273.632	-0.109	-6.983	1.712	-0.064	34.81	32.774016	111.602363	2	23	32.77391	111.602888	1.64	275.8	1	1.706	-0.054	0.008	0	0	6.94E+218	330	349
20230809_1456010115	0	634982	0.94582	-0.05228	0.93704	-0.0143	9.7851934	1.137494	273.632	-0.109	-6.983	1.712	-0.064	34.81	32.774016	111.602363	2	23	32.77391	111.602888	1.64	275.8	1	1.706	-0.054	0.008	0	0	6.94E+218	330	349
20230809_1456010122	0	634983	1.00622	-0.07456	0.88617	-0.014391	9.9024172	1.137785	273.632	-0.109	-6.983	1.712	-0.064	34.81	32.774016	111.602363	2	23	32.77391	111.602888	1.64	275.8	1	1.706	-0.054	0.008	0	0	6.94E+218	330	349
20230809_1456010131	0	634984	1.10723	-0.07601	0.8554	-0.014371	9.9024982	1.076198	273.632	-0.109	-6.983	1.712	-0.064	34.81	32.774016	111.602363	2	23	32.77391	111.602888	1.64	275.8	1	1.706	-0.054	0.008	0	0	6.94E+218	330	349
20230809_1456010147	0	634985	1.17001	-0.09099	0.81267	-0.014346	9.8438053	1.137639	273.63	-0.065	-6.931	1.712	-0.064	34.81	32.774016	111.602362	2	23	32.77391	111.602888	1.64	275.8	1	1.706	-0.054	0.008	0	0	6.94E+218	330	349
20230809_1456010153	0	634986	1.23788	-0.08797	0.81845	-0.079522	9.8437433	1.137822	273.63	-0.065	-6.931	1.712	-0.064	34.81	32.774016	111.602362	2	23	32.77391	111.602888	1.64	275.8	1	1.706	-0.054	0.008	0	0	6.94E+218	330	349
20230809_1456010163	0	634987	1.25261	-0.10572	0.78834	-0.014366	9.8437252	1.199226	273.63	-0.065	-6.931	1.712	-0.064	34.81	32.774016	111.602362	2	23	32.77391	111.602888	1.64	275.8	1	1.706	-0.054	0.008	0	0	6.94E+218	330	349
20230809_1456010172	0	634988	1.27727	-0.11336	0.76544	-0.014371	9.9024982	1.076198	273.63	-0.065	-6.931	1.712	-0.064	34.81	32.774016	111.602362	2	23	32.77391	111.602888	1.64	275.8	1	1.706	-0.054	0.008	0	0	6.94E+218	330	349
20230809_1456010181	0	634989	1.34046	-0.12298	0.76912	-0.079522	9.8437433	1.137822	273.63	-0.065	-6.931	1.712	-0.064	34.81	32.774016	111.602362	2	23	32.77391	111.602888	1.64	275.8	1	1.706	-0.054	0.008	0	0	6.94E+218	330	349
20230809_1456010190	0	634990	1.35098	-0.14115	0.76404	-0.014371	9.9024982	1.076198	273.631	-0.025	-6.867	1.71	-0.064	34.81	32.774016	111.602361	2	23	32.77391	111.602888	1.64	275.8	1	1.706	-0.054	0.008	0	0	6.94E+218	330	349
20230809_1456010203	0	634991	1.41128	-0.14769	0.68134	-0.014391	9.9024172	1.137785	273.631	-0.025	-6.867	1.71	-0.064	34.81	32.774016	111.602361	2	23	32.77391	111.602888	1.64	275.8	1	1.706	-0.054	0.008	0	0	6.94E+218	330	349
20230809_1456010210	0	634992	1.42757	-0.15382	0.66229	-0.014371	9.9024982	1.076198	273.631	-0.025	-6.867	1.71	-0.064	34.81	32.774016	111.602361	2	23	32.77391	111.602888	1.64	275.8	1	1.706	-0.054	0.008	0	0	6.94E+218	330	349
20230809_1456010223	0	634993	1.46605	-0.16209	0.63013	-0.014346	9.8438053	1.137639	273.631	-0.025	-6.867	1.71	-0.064	34.81	32.774016	111.602361	2	23	32.77391	111.602888	1.64	275.8	1	1.706	-0.054	0.008	0	0	6.94E+218	330	349
20230809_1456010231	0	634994	1.49122	-0.167	0.64057	-0.014346	9.8438053	1.137639	273.631	-0.025	-6.867	1.71	-0.064	34.81	32.774016	111.602361	2	23	32.77391	111.602888	1.64	275.8	1	1.706	-0.054	0.008	0	0	6.94E+218	330	349
20230809_1456010241	0	634995	1.4653	-0.18179	0.62489	-0.079522	9.8437433	1.137822	273.636	0.008	-6.794	1.709	-0.066	34.81	32.774016	111.60236	2	23	32.77391	111.602888	1.64	275.8	1	1.706	-0.054	0.008	0	0	6.94E+218	330	349
20230809_1456010270	0	634996	1.49128	-0.18407	0.61558	-0.014391	9.9024172	1.137785	273.636	0.008	-6.794	1.709	-0.066	34.81	32.774016	111.60236	2	23	32.77391	111.602888	1.64	275.8	1	1.706	-0.054	0.008	0	0	6.94E+218	330	325
20230809_1456010272	0	634997	1.54468	-0.1807	0.50078	-0.014371	9.9024982	1.076198	273.636	0.008	-6.794	1.709	-0.066	34.81	32.774016	111.60236	2	23	32.77391	111.602888	1.64	275.8	1	1.706	-0.054	0.008	0	0	6.94E+218	330	325
20230809_1456010273	0	634998	1.56159	-0.18132	0.52262	-0.014391	9.9024172	1.137785	273.636	0.008	-6.794	1.709	-0.066	34.81	32.774016	111.60236	2	23	32.77391	111.602888	1.64	275.8	1	1.706	-0.054	0.008	0	0	6.94E+218	330	325
20230809_1456010281	0	634999	1.59694	-0.17028	0.48453	-0.014346	9.8438053	1.137639	273.636	0.008	-6.794	1.709	-0.066	34.81	32.774016	111.60236	2	23	32.77391	111.602888	1.64	275.8	1	1.706	-0.054	0.008	0	0	6.94E+218	330	325
20230809_1456010291	0	635000	1.61791	-0.18401	0.45573	-0.014346	9.8438053	1.137639	273.642	0.034	-6.716	1.708	-0.066	34.81	32.774016	111.602359	2	23	32.77391	111.602888	1.64	275.8	1	1.706	-0.054	0.008	0	0	6.94E+218	330	325
20230809_1456010302	0	635001	1.62427	-0.19612	0.4693	-0.014326	9.8438864	1.076053	273.642	0.034	-6.716	1.708	-0.066	34.81	32.774016	111.602359	2	23	32.77391	111.602888	1.64	275.8	1	1.706	-0.054	0.008	0	0	6.94E+218	330	325
20230809_1456010310	0	635002	1.63669	-0.20224	0.43986	-0.014391	9.9024172	1.137785	273.642	0.034	-6.716	1.708	-0.066	34.81	32.774016	111.602359	2	23	32.77391	111.602888	1.64	275.8	1	1.706	-0.054	0.008	0	0	6.94E+218	330	325
20230809_1456010321	0	635003	1.6541	-0.2047	0.3857	-0.014371	9.9024982	1.076198	273.642	0.034	-6.716	1.708	-0.066	34.81	32.774016	111.602359	2	23	32.77391	111.602888	1.64	275.8	1	1.706	-0.054	0.008	0	0	6.94E+218	330	325
20230809_1456010331	0	635004	1.70683	-0.189	0.36408	-0.014346	9.8438053	1.137639	273.642	0.034	-6.716	1.708	-0.066	34.81	32.774016	111.602359	2	23	32.77391	111.602888	1.64	275.8	1	1.706	-0.054	0.008	0	0	6.94E+218	330	325
20230809_1456010341	0	635005	1.76453	-0.18561	0.35155	-0.014346	9.8438053	1.137639	273.649	0.055	-6.632	1.707	-0.066	34.81	32.774017	111.602358	2	23	32.77391	111.602888	1.64	275.8	1	1.706	-0.054	0.008	0	0	6.94E+218	330	325
20230809_1456010361	0	635006	1.7966	-0.19374	0.29623	-0.014326	9.8438864	1.076053	273.649	0.055	-6.632	1.707	-0.066	34.81	32.774017	111.602358	2	23	32.77391	111.602888	1.64	275.8	1	1.706	-0.054	0.008	0	0	6.94E+218	330	325
20230809_1456010362	0	635007	1.80985	-0.19542	0.30093	-0.014346	9.8438053	1.137639	273.649	0.055	-6.632	1.707	-0.066	34.81	32.774017	111.602358	2	23	32.77391	111.602888	1.64	275.8	1	1.706	-0.054	0.008	0	0	6.94E+218	330	325
20230809_1456010373	0	635008	1.81982	-0.19724	0.26898	-0.014371	9.9024982	1.076198	273.649	0.055	-6.632	1.707	-0.061	34.81	32.774017	111.602358	2	23	32.77391	111.602888	1.64	275.8	1	1.706	-0.054	0.008	0	0	6.94E+218	330	325
20230809_1456010382	0	635009	1.83919	-0.19226	0.22148	-0.014346	9.8438053	1.137639	273.649	0.055	-6.632	1.707	-0.061	34.81	32.774017	111.602358	2	23	32.77391	111.602888	1.64	275.8	1	1.706	-0.054	0.008	0	0	6.94E+218	330	325
20230809_1456010392	0	635010	1.86981	-0.17689	0.23563	-0.014346	9.8438053	1.137639	273.657	0.069	-6.541	1.706	-0.061	34.81	32.774017	111.602357	2	23	32.77391	111.602888	1.64	275.8	1	1.706	-0.054	0.008	0	0	6.94E+218	330	325
20230809_1456010403	0	635011	1.90455	-0.16948	0.21756	-0.0143	9.7851934	1.137494	273.657	0.069	-6.541	1.706	-0.061	34.81	32.774017	111.602357	2	23	32.77391	111.602888	1.64	275.8	1	1.706	-0.054	0.008	0	0	6.94E+218	330	325
20230809_1456010412	0	635012	1.93514	-0.17098	0.17583	-0.014326	9.8438864	1.076053	273.657	0.069	-6.541	1.706	-0.061	34.81	32.774017	111.602357	2	23	32.77391	111.602888	1.64	275.8	1	1.706	-0.054	0.008	0	0	6.94E+218	330	325
20230809_1456010421	0	635013	1.94356	-0.18147	0.19163	-0.014346	9.8438053	1.137639	273.657	0.069	-6.541	1.706	-0.061	34.81	32.774017	111.602357	2	23	32.77391	111.602888	1.64	275.8	1	1.706	-0.054	0.008	0	0	6.94E+218	330	325
20230809_1456010431	0	635014	1.98877	-0.17218	0.13225	-0.014306	9.8439674	1.014466	273.657	0.069	-6.541	1.706	-0.061	34.81	32.774017	111.602357	2	23	32.77391	111.602888	1.64	275.8	1	1.706	-0.054	0.008	0	0	6.94E+218	330	325
20230809_1456010442	0	635015	2.02062	-0.16527	0.09983	-0.0143	9.7851934	1.137494	273.665	0.078	-6.443	1.704	-0.061	34.81	32.774017	111.602356	2	23	32.773911	111.60287	1.64	274.37	1	1.706	-0.054	0.008	0	0	6.94E+218	330	325
20230809_1456010456	0	635016	2.02754	-0.16213	0.1028	-0.014346	9.8438053	1.137639	273.665	0.078	-6.443	1.704	-0.061	34.81	32.774017	111.602356	2	23	32.773911	111.60287	1.64	274.37	1	1.706	-0.054	0.008	0	0	6.94E+218	330	337
20230809_1456010464	0	635017	2.08639	-0.13981	0.07691	-0.014281	9.7852736	1.075907	273.665	0.078	-6.443	1.704	-0.061	34.81	32.774017	111.602356	2	23	32.773911	111.60287	1.64	274.37	1	1.706	-0.054	0.008	0	0	6.94E+218	330	337
20230809_1456010473	0	635018	2.05839	-0.1468	0.07849	-0.0143	9.7851934	1.137494	273.665	0.078	-6.443	1.704	-0.061	34.81	32.774017	111.602356	2	23	32.773911	111.60287	1.64	274.37	1	1.706	-0.054	0.008	0	0	6.94E+218	330	337
20230809_1456010481	0	635019	2.03357	-0.14155	0.06387	-0.0143	9.7851934	1.137494	273.665	0.078	-6.443	1.704	-0.061	34.81	32.774017	111.602356	2	23	32.773911	111.60287	1.64	274.37	1	1.706	-0.054	0.008	0	0	6.94E+218	330	337
20230809_1456010493	0	635020	2.03084	-0.1176	0.05231	-0.014281	9.7852736	1.075907	273.672	0.082	-6.341	1.703	-0.061	34.81	32.774017	111.602355	2	23	32.773911	111.60287	1.64	274.37	1	1.706	-0.054	0.008	0	0	6.94E+218	330	337
20230809_1456010502	0	635021	2.02814	-0.10829	0.05224	-0.0143	9.7851934	1.137494	273.672	0.082	-6.341	1.703	-0.061	34.81	32.774017	111.602355	2	23	32.773911	111.60287	1.64	274.37	1	1.706	-0.054	0.008	0	0	6.94E+218	330	337
20230809_1456010511	0	635022	2.03992	-0.08837	0.04206	-0.014281	9.7852736	1.075907	273.672	0.082	-6.341	1.703	-0.061	34.81	32.774017	111.602355	2	23	32.773911	111.60287	1.64	274.37	1	1.706	-0.054	0.008	0	0	6.94E+218	330	337
20230809_1456010521	0	635023	2.06197	-0.0771	0.00155	-0.0143	9.7851934	1.137494	273.672	0.082	-6.341	1.703	-0.061	34.81	32.774017	111.602355	2	23	32.773911	111.60287	1.64	274.37	1	1.706	-0.054	0.008	0	0	6.94E+218	330	337
20230809_1456010534	0	635024	2.03778	-0.07844	0.00966	-0.014235	9.7266607	1.075762	273.672	0.082	-6.341	1.703	-0.073	34.81	32.774017	111.602355	2	23	32.773911	111.60287	1.64	274.37	1	1.706	-0.054	0.008	0	0	6.94E+218	330	337
20230809_1456010541	0	635025	2.04462	-0.0688	0.00765	-0.014261	9.7853537	1.014321	273.676	0.084	-6.239	1.701	-0.073	34.81	32.774017	111.602354	2	23	32.773911	111.60287	1.64	274.37	1	1.706	-0.054	0.008	0	0	6.94E+218	330	337
20230809_1456010554	0	635026	2.0294	-0.0559	-0.02123	-0.014255	9.7265806	1.1373481	273.676	0.084	-6.239	1.701	-0.073	34.81	32.774017	111.602354	2	23	32.773911	111.60287	1.64	274.37	1	1.706	-0.054	0.008	0	0	6.94E+218	330	337
20230809_1456010561	0	635027	1.99686	-0.05174	-0.00177	-0.014235	9.7266607	1.075762	273.676	0.084	-6.239	1.701	-0.073	34.81	32.774017	111.602354	2	23	32.773911	111.60287	1.64	274.37	1	1.706	-0.054	0.008	0	0	6.94E+218	330	337
20230809_1456010571	0	635028	2.01681	-0.03396	0.01959	-0.014235	9.7266607	1.075762	273.676	0.084	-6.239	1.701	-0.073	34.81	32.774017	111.602354	2	23	32.773911	111.60287	1.64	274.37	1	1.706	-0.054	0.008	0	0	6.94E+218	330	337
20230809_1456010581	0	635029	2.03914	-0.02792	-0.00676	-0.014235	9.7266607	1.075762	273.676	0.084	-6.239	1.701	-0.073	34.81	32.774017	111.602354	2	23	32.773911	111.60287	1.64	274.37	1	1.706	-0.054	0.008	0	0	6.94E+218	330	337
20230809_1456010594	0	635030	2.03924	-0.02376	0.01034	-0.014215	9.7267418	1.0141751	273.678	0.084	-6.137	1.7	-0.073	34.81	32.774017	111.602353	2	23	32.773911	111.60287	1.64	274.37	1	1.706	-0.054	0.008	0	0	6.94E+218	330	337
20230809_1456010601	0	635031	2.05393	-0.00838	0.00456	-0.014281	9.7852736	1.075907	273.678	0.084	-6.137	1.7	-0.073	34.81	32.774017	111.602353	2	23	32.773911	111.60287	1.64	274.37	1	1.706	-0.054	0.008	0	0	6.94E+218	330	337
20230809_1456010614	0	635032	2.00943	-0.00802	-0.03096	-0.014215	9.7267418	1.0141751	273.678	0.084	-6.137	1.7	-0.073	34.81	32.774017	111.602353	2	23	32.773911	111.60287	1.64	274.37	1	1.706	-0.054	0.008	0	0	6.94E+218	330	337
20230809_1456010633	0	635033	1.97587	0.00239	-0.04575	-0.014235	9.7266607	1.075762	273.678	0.084	-6.137	1.7	-0.073	34.81	32.774017	111.602353	2	23	32.773911	111.60287	1.64	274.37	1	1.706	-0.054	0.008	0	0	6.94E+218	330	337
20230809_1456010634	0	635034	1.96967	0.01955	-0.02854	-0.014235	9.7266607	1.075762	273.678	0.084	-6.137	1.7	-0.073	34.81	32.774017	111.602353	2	23	32.773911	111.60287	1.64	274.37	1	1.706	-0.054	0.008	0	0	6.94E+218	330	337
20230809_1456010645	0	635035	1.96726	0.03025	0.01568	-0.014215	9.7267418	1.0141751	273.678	0.083	-6.038	1.728	-0.073	34.81	32.774017	111.602352	2	23	32.773911	111.60287	1.64	274.37	1	1.729	-0.06	-0.066	0	0	6.94E+218	330	337
20230809_1456010662	0	635036	1.96266	0.02994	0.00591	-0.014215	9.7267418	1.0141751	273.678	0.083	-6.038	1.728	-0.073	34.96	32.774017	111.602352	2	23	32.773911	111.60287	1.64	274.37	1	1.729	-0.06	-0.066	0	0	6.94E+218	330	349
20230809_1456010665	0	635037	1.98453	0.04204	0.02697	-0.014195	9.7268229	0.952589	273.678	0.083	-6.038	1.728	-0.073	34.96	32.774017	111.602352	2	23	32.773911	111.60287	1.64	274.37	1	1.729	-0.06	-0.066	0	0	6.94E+218	330	349
20230809_1456010672	0	635038	1.97644	0.04043	0.00864	0.050959	9.7268047	1.013992	273.678	0.083	-6.038	1.728	-0.073	34.96	32.774017	111.602352	2	23	32.773911	111.60287	1.64	274.37	1	1.729	-0.06	-0.066	0	0	6.94E+218	330	349
20230809_1456010681	0	635039	1.94996	0.04102	0.03254	-0.014215	9.7267418	1.0141751	273.678	0.083	-6.038	1.728	-0.073	34.96	32.774017	111.602352	2	23	32.773911	111.60287	1.64	274.37	1	1.729	-0.06	-0.066	0	0	6.94E+218	330	349
20230809_1456010692	0	635040	1.96691	0.04745	-0.0237	-0.014195	9.7268229	0.952589	273.676	0.083	-5.939	1.727	-0.073	34.96	32.774017	111.602351	2	23	32.773911	111.60287	1.64	274.37	1	1.729	-0.06	-0.066	0	0	6.94E+218	330	349
20230809_1456010701	0	635041	1.97469	0.04947	-0.0129	-0.014215	9.7267418	1.0141751	273.676	0.083	-5.939	1.727	-0.073	34.96	32.774017	111.602351	2	23	32.773911	111.60287	1.64	274.37	1	1.729	-0.06	-0.066	0	0	6.94E+218	330	349
20230809_1456010712	0	635042	1.96128	0.04422	-0.00822	-0.014215	9.7267418	1.0141751	273.676	0.083	-5.939	1.727	-0.061	34.96	32.774017	111.602351	2	23	32.773911	111.60287	1.64	274.37	1	1.729	-0.06	-0.066	0	0	6.94E+218	330	349
20230809_1456010722	0	635043	1.94749	0.04719	0.0116	-0.014195	9.7268229	0.952589	273.676	0.083	-5.939	1.727	-0.061	34.96	32.774017	111.602351	2	23	32.773911	111.60287	1.64	274.37	1	1.729	-0.06	-0.066	0	0	6.94E+218	330	349
20230809_1456010734	0	635044	1.93055	0.05367	-0.00758	-0.014195	9.7268229	0.952589	273.676	0.083	-5.939	1.727	-0.061	34.96	32.774017	111.602351	2	23	32.773911	111.60287	1.64	274.37	1	1.729	-0.06	-0.066	0	0	6.94E+218	330	349
20230809_1456010752	0	635045	1.944	0.06205	0.02183	-0.014215	9.7267418	1.0141751	273.673	0.083	-5.842	1.726	-0.061	34.96	32.774017	111.602351	2	23	32.773911	111.60287	1.64	274.37	1	1.729	-0.06	-0.066	0	0	6.94E+218	330	349
20230809_1456010753	0	635046	1.98114	0.06818	0.0389	-0.014195	9.7268229	0.952589	273.673	0.083	-5.842	1.726	-0.061	34.96	32.774017	111.602351	2	23	32.773911	111.60287	1.64	274.37	1	1.729	-0.06	-0.066	0	0	6.94E+218	330	349
20230809_1456010765	0	635047	2.00833	0.0609	0.03866	-0.014195	9.7268229	0.952589	273.673	0.083	-5.842	1.726	-0.061	34.96	32.774017	111.602351	2	23	32.773911	111.60287	1.64	274.37	1	1.729	-0.06	-0.066	0	0	6.94E+218	330	349
20230809_1456010773	0	635048	1.98787	0.04658	0.03219	-0.014221	9.7855158	0.891147	273.673	0.083	-5.842	1.726	-0.061	34.96	32.774017	111.602351	2	23	32.773911	111.60287	1.64	274.37	1	1.729	-0.06	-0.066	0	0	6.94E+218	330	349
20230809_1456010781	0	635049	2.02569	0.05195	0.00111	-0.014195	9.7268229	0.952589	273.673	0.083	-5.842	1.726	-0.061	34.96	32.774017	111.602351	2	23	32.773911	111.60287	1.64	274.37	1	1.729	-0.06	-0.066	0	0	6.94E+218	330	349
20230809_1456010793	0	635050	2.05337	0.05887	-0.01553	-0.014221	9.7855158	0.891147	273.67	0.083	-5.741	1.724	-0.061	34.96	32.774017	111.60235	2	23	32.773911	111.60287	1.64	274.37	1	1.729	-0.06	-0.066	0	0	6.94E+218	330	349
20230809_1456010802	0	635051	2.04785	0.05768	-0.02365	-0.014195	9.7268229	0.952589	273.67	0.083	-5.741	1.724	-0.061	34.96	32.774017	111.60235	2	23	32.773911	111.60287	1.64	274.37	1	1.729	-0.06	-0.066	0	0	6.94E+218	330	349
20230809_1456010811	0	635052	2.06189	0.05717	0.04041	-0.014195	9.7268229	0.952589	273.67	0.083	-5.741	1.724	-0.061	34.96	32.774017	111.60235	2	23	32.773911	111.60287	1.64	274.37	1	1.729	-0.06	-0.066	0	0	6.94E+218	330	349
20230809_1456010822	0	635053	2.09311	0.04129	0.0434	-0.014195	9.7268229	0.952589	273.67	0.083	-5.741	1.724	-0.061	34.96	32.774017	111.60235	2	23	32.773911	111.60287	1.64	274.37	1	1.729	-0.06	-0.066	0	0	6.94E+218	330	349
20230809_1456010831	0	635054	2.12505	0.03831	0.05844	-0.014221	9.7855158	0.891147	273.67	0.083	-5.741	1.724	-0.061	34.96	32.774017	111.60235	2	23	32.773911	111.60287	1.64	274.37	1	1.729	-0.06	-0.066	0	0	6.94E+218	330	337
20230809_1456010841	0	635055	2.17277	0.04429	0.06228	-0.014176	9.7269039	0.891002	273.668	0.084	-5.636	1.723	-0.061	34.96	32.774017	111.602349	2	23	32.773911	111.60287	1.64	274.37	1	1.729	-0.06	-0.066	0	0	6.94E+218	330	337
20230809_1456010857	0	635056	2.20398	0.0373	0.01477	-0.014221	9.7855158	0.891147	273.668	0.084	-5.636	1.723	-0.061	34.96	32.774017	111.602349	2	23	32.773911	111.60287	1.64	274.37	1	1.729	-0.06	-0.066	0	0	6.94E+218	330	337
20230809_1456010866	0	635057	2.27221	0.03778	0.00446	-0.014176	9.7269039	0.891002	273.668	0.084	-5.636	1.723	-0.057	34.96	32.774017	111.602349	2	23	32.773911	111.60287	1.64	274.37	1	1.729	-0.06	-0.066	0	0	6.94E+218	330	337
20230809_1456010873	0	635058	2.33824	0.03127	0.02017	-0.014176	9.7269039	0.891002	273.668	0.084	-5.636	1.723	-0.057	34.96	32.774017	111.602349	2	23	32.773911	111.60287	1.64	274.37	1	1.729	-0.06	-0.066	0	0	6.94E+218	330	337
20230809_1456010881	0	635059	2.40881	0.01796	0.01901	-0.014176	9.7269039	0.891002	273.668	0.084	-5.636	1.723	-0.057	34.96	32.774017	111.602349	2	23	32.773911	111.60287	1.64	274.37	1	1.729	-0.06	-0.066	0	0	6.94E+218	330	337
20230809_1456010891	0	635060	2.48211	0.01831	0.03921	-0.014221	9.7855158	0.891147	273.666	0.085	-5.519	1.721	-0.057	34.96	32.774017	111.602348	2	23	32.773911	111.60287	1.64	274.37	1	1.729	-0.06	-0.066	0	0	6.94E+218	330	337
20230809_1456010901	0	635061	2.49868	0.00111	0.03604	-0.014201	9.7855959	0.829561	273.666	0.085	-5.519	1.721	-0.057	34.96	32.774017	111.602348	2	23	32.773911	111.60287	1.64	274.37	1	1.729	-0.06	-0.066	0	0	6.94E+218	330	337
20230809_1456010911	0	635062	2.55584	0.00763	0.04742	-0.014201	9.7855959	0.829561	273.666	0.085	-5.519	1.721	-0.057	34.96	32.774017	111.602348	2	23	32.773911	111.60287	1.64	274.37	1	1.729	-0.06	-0.066	0	0	6.94E+218	330	337
20230809_1456010922	0	635063	2.5881	0.0024	0.00148	-0.014221	9.7855158	0.891147	273.666	0.085	-5.519	1.721	-0.057	34.96	32.774017	111.602348	2	23	32.773911	111.60287	1.64	274.37	1	1.729	-0.06	-0.066	0	0	6.94E+218	330	337
20230809_1456010931	0	635064	2.61106	-0.00594	0.01484	-0.014221	9.7855158	0.891147	273.666	0.085	-5.519	1.721	-0.057	34.96	32.774017	111.602348	2	23	32.773911	111.60287	1.64	274.37	1	1.729	-0.06	-0.066	0	0	6.94E+218	330	337
20230809_1456010941	0	635065	2.65698	-0.01044	-0.00017	-0.014201	9.7855959	0.829561	273.667	0.086	-5.39	1.72	-0.057	34.96	32.774017	111.602347	2	23	32.773911	111.60287	1.64	274.37	1	1.729	-0.06	-0.066	0	0	6.94E+218	330	337
20230809_1456010951	0	635066	2.65059	-0.01838	0.01104	-0.014266	9.8441277	0.891293	273.667	0.086	-5.39	1.72	-0.057	34.96	32.774017	111.602347	2	23	32.773911	111.60287	1.64	274.37	1	1.729	-0.06	-0.066	0	0	6.94E+218	330	337
20230809_1456010968	0	635067	2.62074	-0.02729	-0.01202	-0.014201	9.7855959	0.829561	273.667	0.086	-5.39	1.72	-0.057	34.96	32.774017	111.602347	2	23	32.773911	111.60287	1.64	274.37	1	1.729	-0.06	-0.066	0	0	6.94E+218	330	337
20230809_1456010970	0	635068	2.59118	-0.03069	-0.01706	-0.014247	9.8442087	0.829706	273.667	0.086	-5.39	1.72	-0.057	34.96	32.774017	111.602347	2	23	32.773911	111.60287	1.64	274.37	1	1.729	-0.06	-0.066	0	0	6.94E+218	330	337
20230809_1456010982	0	635069	2.55805	-0.05359	0.00593	-0.014201	9.7855959	0.829561	273.667	0.086	-5.39	1.72	-0.057	34.96	32.774017	111.602347	2	23	32.773911	111.60287	1.64	274.37	1	1.729	-0.06	-0.066	0	0	6.94E+218	330	337
20230809_1456010992	0	635070	2.55281	-0.06239	0.0017	-0.014201	9.7855959	0.829561	273.669	0.086	-5.26	1.719	-0.057	34.96	32.774018	111.602346	2	23	32.773911	111.60287	1.64	274.37	1	1.729	-0.06	-0.066	0	0	6.94E+218	330	337
20230809_1456020001	0	635071	2.56076	-0.0621	-0.03091	-0.014247	9.8442087	0.829706	273.669	0.086	-5.26	1.719	-0.057	34.96	32.774018	111.602346	2	23	32.773911	111.60287	1.64	274.37	1	1.729	-0.06	-0.066	0	0	6.94E+218	330	337
20230809_1456020013	0	635072	2.47777	-0.07872	-0.04039	-0.014247	9.8442087	0.829706	273.669	0.086	-5.26	1.719	-0.057	34.96	32.774018	111.602346	2	23	32.773911	111.60287	1.64	274.37	1	1.729	-0.06	-0.066	0	0	6.94E+218	330	337
20230809_1456020024	0	635073	2.40337	-0.09247	-0.05914	-0.014247	9.8442087	0.829706	273.669	0.086	-5.26	1.719	-0.057	34.96	32.774018	111.602346	2	23	32.773911	111.60287	1.64	274.37	1	1.729	-0.06	-0.066	0	0	6.94E+218	330	337
20230809_1456020032	0	635074	2.31197	-0.0971	-0.08508	-0.014266	9.8441277	0.891293	273.669	0.086	-5.26	1.719	-0.055	34.96	32.774018	111.602346	2	23	32.773911	111.60287	1.64	274.37	1	1.729	-0.06	-0.066	0	0	6.94E+218	330	337
20230809_1456020041	0	635075	2.21101	-0.11723	-0.09721	-0.014201	9.7855959	0.829561	273.673	0.083	-5.141	1.717	-0.055	34.96	32.774018	111.602345	2	23	32.773911	111.60287	1.64	274.37	1	1.729	-0.06	-0.066	0	0	6.94E+218	330	337
20230809_1456020053	0	635076	2.17041	-0.12507	-0.05288	-0.014227	9.8442888	0.76812	273.673	0.083	-5.141	1.717	-0.055	34.96	32.774018	111.602345	2	23	32.773911	111.60287	1.64	274.37	1	1.729	-0.06	-0.066	0	0	6.94E+218	330	325
20230809_1456020063	0	635077	2.11683	-0.13484	-0.09675	-0.014247	9.8442087	0.829706	273.673	0.083	-5.141	1.717	-0.055	34.96	32.774018	111.602345	2	23	32.773911	111.60287	1.64	274.37	1	1.729	-0.06	-0.066	0	0	6.94E+218	330	325
20230809_1456020070	0	635078	2.04575	-0.141	-0.09722	-0.014247	9.8442087	0.829706	273.673	0.083	-5.141	1.717	-0.055	34.96	32.774018	111.602345	2	23	32.773911	111.60287	1.64	274.37	1	1.729	-0.06	-0.066	0	0	6.94E+218	330	325
20230809_1456020081	0	635079	1.94942	-0.15356	-0.13667	-0.014292	9.9028206	0.829852	273.673	0.083	-5.141	1.717	-0.055	34.96	32.774018	111.602345	2	23	32.773911	111.60287	1.64	274.37	1	1.729	-0.06	-0.066	0	0	6.94E+218	330	325
20230809_1456020091	0	635080	1.83867	-0.16915	-0.16263	-0.014292	9.9028206	0.829852	273.681	0.078	-5.039	1.716	-0.055	34.96	32.774018	111.602344	2	23	32.773911	111.60287	1.64	274.37	1	1.729	-0.06	-0.066	0	0	6.94E+218	330	325
20230809_1456020102	0	635081	1.76667	-0.18405	-0.18606	-0.014201	9.7855959	0.829561	273.681	0.078	-5.039	1.716	-0.055	34.96	32.774018	111.602344	2	23	32.773911	111.60287	1.64	274.37	1	1.729	-0.06	-0.066	0	0	6.94E+218	330	325
20230809_1456020110	0	635082	1.69372	-0.19852	-0.176	-0.014292	9.9028206	0.829852	273.681	0.078	-5.039	1.716	-0.055	34.96	32.774018	111.602344	2	23	32.773911	111.60287	1.64	274.37	1	1.729	-0.06	-0.066	0	0	6.94E+218	330	325
20230809_1456020124	0	635083	1.60777	-0.21259	-0.1733	-0.014227	9.8442888	0.76812	273.681	0.078	-5.039	1.716	-0.055	34.96	32.774018	111.602344	2	23	32.773911	111.60287	1.64	274.37	1	1.729	-0.06	-0.066	0	0	6.94E+218	330	325
20230809_1456020131	0	635084	1.49961	-0.2297	-0.21084	-0.014247	9.8442087	0.829706	273.681	0.078	-5.039	1.716	-0.055	34.96	32.774018	111.602344	2	23	32.773911	111.60287	1.64	274.37	1	1.729	-0.06	-0.066	0	0	6.94E+218	330	325
20230809_1456020141	0	635085	1.41276	-0.23693	-0.22144	-0.014292	9.9028206	0.829852	273.693	0.069	-4.96	1.714	-0.055	34.96	32.774018	111.602343	2	23	32.773911	111.60287	1.64	274.37	1	1.729	-0.06	-0.066	0	0	6.94E+218	330	325
20230809_1456020151	0	635086	1.31122	-0.24279	-0.27513	-0.014247	9.8442087	0.829706	273.693	0.069	-4.96	1.714	-0.055	34.96	32.774018	111.602343	2	23	32.773911	111.60287	1.64	274.37	1	1.729	-0.06	-0.066	0	0	6.94E+218	330	325
20230809_1456020165	0	635087	1.21578	-0.26294	-0.29322	-0.014312	9.9027395	0.891438	273.693	0.069	-4.96	1.714	-0.055	34.96	32.774018	111.602343	2	23	32.773911	111.60287	1.64	274.37	1	1.729	-0.06	-0.066	0	0	6.94E+218	330	325
20230809_1456020170	0	635088	1.15231	-0.26397	-0.30588	0.050948	9.8443518	0.767937	273.693	0.069	-4.96	1.714	-0.055	34.96	32.774018	111.602343	2	23	32.773911	111.60287	1.64	274.37	1	1.729	-0.06	-0.066	0	0	6.94E+218	330	325
20230809_1456020181	0	635089	1.08667	-0.26838	-0.33342	-0.014247	9.8442087	0.829706	273.693	0.069	-4.96	1.714	-0.055	34.96	32.774018	111.602343	2	23	32.773911	111.60287	1.64	274.37	1	1.729	-0.06	-0.066	0	0	6.94E+218	330	325
20230809_1456020191	0	635090	0.97999	-0.28245	-0.33089	-0.014312	9.9027395	0.891438	273.707	0.055	-4.902	1.714	-0.055	34.96	32.774018	111.602342	2	23	32.773911	111.60287	1.64	274.37	1	1.729	-0.06	-0.066	0	0	6.94E+218	330	325
20230809_1456020201	0	635091	0.86436	-0.2957	-0.37203	-0.014292	9.9028206	0.829852	273.707	0.055	-4.902	1.714	-0.054	34.96	32.774018	111.602342	2	23	32.773911	111.60287	1.64	274.37	1	1.729	-0.06	-0.066	0	0	6.94E+218	330	325
20230809_1456020219	0	635092	0.79308	-0.29745	-0.39922	-0.014292	9.9028206	0.829852	273.707	0.055	-4.902	1.714	-0.054	34.96	32.774018	111.602342	2	23	32.773911	111.60287	1.64	274.37	1	1.729	-0.06	-0.066	0	0	6.94E+218	330	325
20230809_1456020224	0	635093	0.73408	-0.3074	-0.43714	-0.014247	9.8442087	0.829706	273.707	0.055	-4.902	1.714	-0.054	34.96	32.774018	111.602342	2	23	32.773911	111.60287	1.64	274.37	1	1.729	-0.06	-0.066	0	0	6.94E+218	330	325
20230809_1456020231	0	635094	0.66913	-0.31295	-0.45328	-0.014312	9.9027395	0.891438	273.707	0.055	-4.902	1.714	-0.054	34.96	32.774018	111.602342	2	23	32.773911	111.60287	1.64	274.37	1	1.729	-0.06	-0.066	0	0	6.94E+218	330	325
20230809_1456020241	0	635095	0.60503	-0.31279	-0.49268	-0.014247	9.8442087	0.829706	273.725	0.034	-4.865	1.713	-0.054	34.96	32.774018	111.602341	2	23	32.773911	111.60287	1.64	274.37	1	1.729	-0.06	-0.066	0	0	6.94E+218	330	325
20230809_1456020251	0	635096	0.48418	-0.33176	-0.4934	-0.014312	9.9027395	0.891438	273.725	0.034	-4.865	1.713	-0.054	34.96	32.774018	111.602341	2	23	32.773911	111.60287	1.64	274.37	1	1.729	-0.06	-0.066	0	0	6.94E+218	330	325
20230809_1456020265	0	635097	0.41973	-0.33164	-0.50824	-0.014292	9.9028206	0.829852	273.725	0.034	-4.865	1.713	-0.054	34.96	32.774018	111.602341	2	23	32.773911	111.60287	1.64	274.37	1	1.729	-0.06	-0.066	0	0	6.94E+218	330	325
20230809_1456020277	0	635098	0.43196	-0.3042	-0.53869	-0.014247	9.8442087	0.829706	273.725	0.034	-4.865	1.713	-0.054	34.96	32.774018	111.602341	2	23	32.773911	111.60287	1.64	274.37	1	1.729	-0.06	-0.066	0	0	6.94E+218	330	325
20230809_1456020280	0	635099	0.37066	-0.32553	-0.57824	-0.014332	9.9026604	0.953025	273.725	0.034	-4.865	1.713	-0.054	34.96	32.774018	111.602341	2	23	32.773911	111.60287	1.64	274.37	1	1.729	-0.06	-0.066	0	0	6.94E+218	330	325
20230809_1456020300	0	635100	0.33403	-0.33677	-0.57904	-0.014292	9.9028206	0.829852	273.743	0.009	-4.845	1.712	-0.054	34.96	32.774018	111.602341	2	23	32.773911	111.60287	1.64	274.37	1	1.729	-0.06	-0.066	0	0	6.94E+218	330	325
20230809_1456020303	0	635101	0.29297	-0.32852	-0.62076	-0.014266	9.8441277	0.891293	273.743	0.009	-4.845	1.712	-0.054	34.96	32.774018	111.602341	2	23	32.773911	111.60287	1.64	274.37	1	1.729	-0.06	-0.066	0	0	6.94E+218	330	325
20230809_1456020311	0	635102	0.22932	-0.33496	-0.66452	-0.014332	9.9026604	0.953025	273.743	0.009	-4.845	1.712	-0.054	34.96	32.774018	111.602341	2	23	32.773911	111.60287	1.64	274.37	1	1.729	-0.06	-0.066	0	0	6.94E+218	330	325
20230809_1456020322	0	635103	0.19057	-0.33667	-0.68508	-0.014292	9.9028206	0.829852	273.743	0.009	-4.845	1.712	-0.054	34.96	32.774018	111.602341	2	23	32.773911	111.60287	1.64	274.37	1	1.729	-0.06	-0.066	0	0	6.94E+218	330	325
20230809_1456020330	0	635104	0.23311	-0.31642	-0.71675	-0.014312	9.9027395	0.891438	273.743	0.009	-4.845	1.712	-0.054	34.96	32.774018	111.602341	2	23	32.773911	111.60287	1.64	274.37	1	1.729	-0.06	-0.066	0	0	6.94E+218	330	325
20230809_1456020340	0	635105	0.18676	-0.31921	-0.73833	-0.014266	9.8441277	0.891293	273.762	-0.024	-4.834	1.711	-0.054	34.96	32.774018	111.60234	2	23	32.773911	111.60287	1.64	274.37	1	1.729	-0.06	-0.066	0	0	6.94E+218	330	325
20230809_1456020354	0	635106	0.12144	-0.33182	-0.74584	-0.014286	9.8440466	0.952879	273.762	-0.024	-4.834	1.711	-0.054	34.96	32.774018	111.60234	2	23	32.773911	111.60287	1.64	274.37	1	1.729	-0.06	-0.066	0	0	6.94E+218	330	325
20230809_1456020366	0	635107	0.06282	-0.32084	-0.72587	-0.014292	9.9028206	0.829852	273.762	-0.024	-4.834	1.711	-0.054	34.96	32.774018	111.60234	2	23	32.773911	111.60287	1.64	274.37	1	1.729	-0.06	-0.066	0	0	6.94E+218	330	325
20230809_1456020372	0	635108	0.05893	-0.29641	-0.79142	-0.014286	9.8440466	0.952879	273.762	-0.024	-4.834	1.711	-0.054	34.96	32.774018	111.60234	2	23	32.773911	111.60287	1.64	274.37	1	1.729	-0.06	-0.066	0	0	6.94E+218	330	325
20230809_1456020381	0	635109	-0.03439	-0.30438	-0.8148	-0.014312	9.9027395	0.891438	273.762	-0.024	-4.834	1.711	-0.054	34.96	32.774018	111.60234	2	23	32.773911	111.60287	1.64	274.37	1	1.729	-0.06	-0.066	0	0	6.94E+218	330	325
20230809_1456020390	0	635110	-0.1114	-0.29851	-0.84079	-0.014266	9.8441277	0.891293	273.781	-0.062	-4.833	1.711	-0.054	34.96	32.774018	111.602339	2	23	32.773911	111.60287	1.64	274.37	1	1.729	-0.06	-0.066	0	0	6.94E+218	330	325
20230809_1456020406	0	635111	-0.1892	-0.28796	-0.89528	-0.014286	9.8440466	0.952879	273.781	-0.062	-4.833	1.711	-0.059	34.96	32.774018	111.602339	2	23	32.773911	111.60287	1.64	274.37	1	1.729	-0.06	-0.066	0	0	6.94E+218	330	325
20230809_1456020414	0	635112	-0.24194	-0.28288	-0.88972	-0.079442	9.8440657	0.891476	273.781	-0.062	-4.833	1.711	-0.059	34.96	32.774018	111.602339	2	23	32.773911	111.60287	1.64	274.37	1	1.729	-0.06	-0.066	0	0	6.94E+218	330	325
20230809_1456020421	0	635113	-0.31536	-0.27204	-0.88351	-0.014241	9.7854347	0.952734	273.781	-0.062	-4.833	1.711	-0.059	34.96	32.774018	111.602339	2	23	32.773911	111.60287	1.64	274.37	1	1.729	-0.06	-0.066	0	0	6.94E+218	330	325
20230809_1456020431	0	635114	-0.3998	-0.26183	-0.88339	-0.014221	9.7855158	0.891147	273.781	-0.062	-4.833	1.711	-0.059	34.96	32.774018	111.602339	2	23	32.773911	111.60287	1.64	274.37	1	1.729	-0.06	-0.066	0	0	6.94E+218	330	325
20230809_1456020443	0	635115	-0.50418	-0.25532	-0.902	-0.014266	9.8441277	0.891293	273.799	-0.106	-4.849	1.71	-0.059	34.96	32.774018	111.602338	2	23	32.773911	111.60287	1.64	274.37	1	1.729	-0.06	-0.066	0	0	6.94E+218	330	325
20230809_1456020456	0	635116	-0.57286	-0.24273	-0.90601	-0.014286	9.8440466	0.952879	273.799	-0.106	-4.849	1.71	-0.059	34.96	32.774018	111.602338	2	23	32.773913	111.602852	1.63	276.71	1	1.729	-0.06	-0.066	0	0	6.94E+218	330	337
20230809_1456020464	0	635117	-0.65413	-0.23299	-0.95303	-0.014241	9.7854347	0.952734	273.799	-0.106	-4.849	1.71	-0.059	34.96	32.774018	111.602338	2	23	32.773913	111.602852	1.63	276.71	1	1.729	-0.06	-0.066	0	0	6.94E+218	330	337
20230809_1456020475	0	635118	-0.73383	-0.22406	-0.96021	-0.014221	9.7855158	0.891147	273.799	-0.106	-4.849	1.71	-0.059	34.96	32.774018	111.602338	2	23	32.773913	111.602852	1.63	276.71	1	1.729	-0.06	-0.066	0	0	6.94E+218	330	337
20230809_1456020481	0	635119	-0.81571	-0.21273	-0.97095	-0.014195	9.7268229	0.952589	273.799	-0.106	-4.849	1.71	-0.059	34.96	32.774018	111.602338	2	23	32.773913	111.602852	1.63	276.71	1	1.729	-0.06	-0.066	0	0	6.94E+218	330	337
20230809_1456020491	0	635120	-0.88001	-0.19982	-0.94778	-0.014241	9.7854347	0.952734	273.814	-0.152	-4.886	1.71	-0.059	34.96	32.774018	111.602337	2	23	32.773913	111.602852	1.63	276.71	1	1.729	-0.06	-0.066	0	0	6.94E+218	330	337
20230809_1456020504	0	635121	-0.94803	-0.18919	-0.93938	-0.079371	9.7267599	0.952771	273.814	-0.152	-4.886	1.71	-0.059	34.96	32.774018	111.602337	2	23	32.773913	111.602852	1.63	276.71	1	1.729	-0.06	-0.066	0	0	6.94E+218	330	337
20230809_1456020513	0	635122	-1.00126	-0.17466	-0.92706	-0.014221	9.7855158	0.891147	273.814	-0.152	-4.886	1.71	-0.059	34.96	32.774018	111.602337	2	23	32.773913	111.602852	1.63	276.71	1	1.729	-0.06	-0.066	0	0	6.94E+218	330	337
20230809_1456020523	0	635123	-1.04633	-0.1593	-0.96655	-0.014195	9.7268229	0.952589	273.814	-0.152	-4.886	1.71	-0.059	34.96	32.774018	111.602337	2	23	32.773913	111.602852	1.63	276.71	1	1.729	-0.06	-0.066	0	0	6.94E+218	330	337
20230809_1456020532	0	635124	-1.08826	-0.15018	-0.93796	-0.014215	9.7267418	1.0141751	273.814	-0.152	-4.886	1.71	-0.052	34.96	32.774018	111.602337	2	23	32.773913	111.602852	1.63	276.71	1	1.729	-0.06	-0.066	0	0	6.94E+218	330	337
20230809_1456020541	0	635125	-1.09973	-0.12794	-0.93792	-0.079352	9.726841	0.891185	273.826	-0.198	-4.938	1.71	-0.052	34.96	32.774018	111.602336	2	23	32.773913	111.602852	1.63	276.71	1	1.729	-0.06	-0.066	0	0	6.94E+218	330	337
20230809_1456020551	0	635126	-1.15277	-0.11742	-0.96887	-0.014215	9.7267418	1.0141751	273.826	-0.198	-4.938	1.71	-0.052	34.96	32.774018	111.602336	2	23	32.773913	111.602852	1.63	276.71	1	1.729	-0.06	-0.066	0	0	6.94E+218	330	337
20230809_1456020565	0	635127	-1.23284	-0.11931	-0.93359	-0.014195	9.7268229	0.952589	273.826	-0.198	-4.938	1.71	-0.052	34.96	32.774018	111.602336	2	23	32.773913	111.602852	1.63	276.71	1	1.729	-0.06	-0.066	0	0	6.94E+218	330	337
20230809_1456020571	0	635128	-1.19427	-0.09007	-0.936	-0.079352	9.726841	0.891185	273.826	-0.198	-4.938	1.71	-0.052	34.96	32.774018	111.602336	2	23	32.773913	111.602852	1.63	276.71	1	1.729	-0.06	-0.066	0	0	6.94E+218	330	337
20230809_1456020581	0	635129	-1.19016	-0.05212	-0.95934	-0.014241	9.7854347	0.952734	273.826	-0.198	-4.938	1.71	-0.052	34.96	32.774018	111.602336	2	23	32.773913	111.602852	1.63	276.71	1	1.729	-0.06	-0.066	0	0	6.94E+218	330	337
20230809_1456020592	0	635130	-1.21861	-0.04389	-0.92236	-0.014125	9.6095181	1.0138839	273.835	-0.245	-4.998	1.71	-0.052	34.96	32.774018	111.602335	2	23	32.773913	111.602852	1.63	276.71	1	1.729	-0.06	-0.066	0	0	6.94E+218	330	337
20230809_1456020604	0	635131	-1.25145	-0.03426	-0.87609	-0.079391	9.7266798	1.014358	273.835	-0.245	-4.998	1.71	-0.052	34.96	32.774018	111.602335	2	23	32.773913	111.602852	1.63	276.71	1	1.729	-0.06	-0.066	0	0	6.94E+218	330	337
20230809_1456020613	0	635132	-1.28316	-0.01933	-0.882	-0.079326	9.668148	0.952626	273.835	-0.245	-4.998	1.71	-0.052	34.96	32.774018	111.602335	2	23	32.773913	111.602852	1.63	276.71	1	1.729	-0.06	-0.066	0	0	6.94E+218	330	337
20230809_1456020622	0	635133	-1.30015	-0.00367	-0.84616	-0.014195	9.7268229	0.952589	273.835	-0.245	-4.998	1.71	-0.052	34.96	32.774018	111.602335	2	23	32.773913	111.602852	1.63	276.71	1	1.729	-0.06	-0.066	0	0	6.94E+218	330	337
20230809_1456020635	0	635134	-1.28375	0.01883	-0.84287	-0.014195	9.7268229	0.952589	273.835	-0.245	-4.998	1.71	-0.052	34.96	32.774018	111.602335	2	23	32.773913	111.602852	1.63	276.71	1	1.705	-0.006	-0.012	0	0	6.94E+218	330	337
20230809_1456020643	0	635135	-1.30986	0.0332	-0.91497	-0.079371	9.7267599	0.952771	273.839	-0.289	-5.062	1.705	-0.052	35.02	32.774018	111.602334	2	23	32.773913	111.602852	1.63	276.71	1	1.705	-0.006	-0.012	0	0	6.94E+218	330	337
20230809_1456020654	0	635136	-1.2483	0.06717	-0.84673	-0.014105	9.6095982	0.952298	273.839	-0.289	-5.062	1.705	-0.052	35.02	32.774018	111.602334	2	23	32.773913	111.602852	1.63	276.71	1	1.705	-0.006	-0.012	0	0	6.94E+218	330	337
20230809_1456020661	0	635137	-1.30202	0.06898	-0.80893	-0.079346	9.6680679	1.014212	273.839	-0.289	-5.062	1.705	-0.052	35.02	32.774018	111.602334	2	23	32.773913	111.602852	1.63	276.71	1	1.705	-0.006	-0.012	0	0	6.94E+218	330	337
20230809_1456020673	0	635138	-1.33186	0.0744	-0.79667	-0.01415	9.668211	0.952443	273.839	-0.289	-5.062	1.705	-0.052	35.02	32.774018	111.602334	2	23	32.773913	111.602852	1.63	276.71	1	1.705	-0.006	-0.012	0	0	6.94E+218	330	337
20230809_1456020681	0	635139	-1.35922	0.09227	-0.76134	-0.079326	9.668148	0.952626	273.839	-0.289	-5.062	1.705	-0.052	35.02	32.774018	111.602334	2	23	32.773913	111.602852	1.63	276.71	1	1.705	-0.006	-0.012	0	0	6.94E+218	330	337
20230809_1456020691	0	635140	-1.36112	0.10889	-0.72883	-0.079371	9.7267599	0.952771	273.838	-0.329	-5.128	1.705	-0.052	35.02	32.774018	111.602333	2	23	32.773913	111.602852	1.63	276.71	1	1.705	-0.006	-0.012	0	0	6.94E+218	330	337
20230809_1456020701	0	635141	-1.3564	0.14213	-0.75514	-0.01415	9.668211	0.952443	273.838	-0.329	-5.128	1.705	-0.052	35.02	32.774018	111.602333	2	23	32.773913	111.602852	1.63	276.71	1	1.705	-0.006	-0.012	0	0	6.94E+218	330	337
20230809_1456020712	0	635142	-1.42099	0.15272	-0.7545	-0.079391	9.7266798	1.014358	273.838	-0.329	-5.128	1.705	-0.065	35.02	32.774018	111.602333	2	23	32.773913	111.602852	1.63	276.71	1	1.705	-0.006	-0.012	0	0	6.94E+218	330	337
20230809_1456020723	0	635143	-1.43459	0.16389	-0.75321	-0.079346	9.6680679	1.014212	273.838	-0.329	-5.128	1.705	-0.065	35.02	32.774018	111.602333	2	23	32.773913	111.602852	1.63	276.71	1	1.705	-0.006	-0.012	0	0	6.94E+218	330	337
20230809_1456020732	0	635144	-1.467	0.17151	-0.69537	-0.014105	9.6095982	0.952298	273.838	-0.329	-5.128	1.705	-0.065	35.02	32.774018	111.602333	2	23	32.773913	111.602852	1.63	276.71	1	1.705	-0.006	-0.012	0	0	6.94E+218	330	337
20230809_1456020743	0	635145	-1.47635	0.18711	-0.6763	-0.079306	9.6682291	0.891039	273.834	-0.366	-5.2	1.705	-0.065	35.02	32.774018	111.602332	2	23	32.773913	111.602852	1.63	276.71	1	1.705	-0.006	-0.012	0	0	6.94E+218	330	337
20230809_1456020752	0	635146	-1.47386	0.20457	-0.61788	-0.014195	9.7268229	0.952589	273.834	-0.366	-5.2	1.705	-0.065	35.02	32.774018	111.602332	2	23	32.773913	111.602852	1.63	276.71	1	1.705	-0.006	-0.012	0	0	6.94E+218	330	337
20230809_1456020762	0	635147	-1.44931	0.22991	-0.63157	-0.079346	9.6680679	1.014212	273.834	-0.366	-5.2	1.705	-0.065	35.02	32.774018	111.602332	2	23	32.773913	111.602852	1.63	276.71	1	1.705	-0.006	-0.012	0	0	6.94E+218	330	337
20230809_1456020772	0	635148	-1.43669	0.25318	-0.59571	-0.079326	9.668148	0.952626	273.834	-0.366	-5.2	1.705	-0.065	35.02	32.774018	111.602332	2	23	32.773913	111.602852	1.63	276.71	1	1.705	-0.006	-0.012	0	0	6.94E+218	330	337
20230809_1456020796	0	635149	-1.4666	0.26057	-0.58651	-0.079346	9.6680679	1.014212	273.834	-0.366	-5.2	1.705	-0.065	35.02	32.774018	111.602332	2	23	32.773913	111.602852	1.63	276.71	1	1.705	-0.006	-0.012	0	0	6.94E+218	330	337
20230809_1456020797	0	635150	-1.49169	0.27132	-0.57013	-0.01415	9.668211	0.952443	273.824	-0.397	-5.273	1.705	-0.065	35.02	32.774019	111.602331	2	23	32.773913	111.602852	1.63	276.71	1	1.705	-0.006	-0.012	0	0	6.94E+218	330	337
20230809_1456020804	0	635151	-1.5379	0.28236	-0.553	-0.079326	9.668148	0.952626	273.824	-0.397	-5.273	1.705	-0.065	35.02	32.774019	111.602331	2	23	32.773913	111.602852	1.63	276.71	1	1.705	-0.006	-0.012	0	0	6.94E+218	330	337
20230809_1456020812	0	635152	-1.56258	0.29689	-0.5444	-0.079326	9.668148	0.952626	273.824	-0.397	-5.273	1.705	-0.065	35.02	32.774019	111.602331	2	23	32.773913	111.602852	1.63	276.71	1	1.705	-0.006	-0.012	0	0	6.94E+218	330	337
20230809_1456020824	0	635153	-1.57297	0.31497	-0.48639	-0.01417	9.6681299	1.01403	273.824	-0.397	-5.273	1.705	-0.065	35.02	32.774019	111.602331	2	23	32.773913	111.602852	1.63	276.71	1	1.705	-0.006	-0.012	0	0	6.94E+218	330	337
20230809_1456020831	0	635154	-1.5649	0.34053	-0.48725	-0.079371	9.7267599	0.952771	273.824	-0.397	-5.273	1.705	-0.065	35.02	32.774019	111.602331	2	23	32.773913	111.602852	1.63	276.71	1	1.705	-0.006	-0.012	0	0	6.94E+218	330	325
20230809_1456020841	0	635155	-1.58413	0.34716	-0.42388	-0.079346	9.6680679	1.014212	273.811	-0.423	-5.351	1.706	-0.065	35.02	32.774019	111.602331	2	23	32.773913	111.602852	1.63	276.71	1	1.705	-0.006	-0.012	0	0	6.94E+218	330	325
20230809_1456020851	0	635156	-1.62144	0.34645	-0.43409	-0.01415	9.668211	0.952443	273.811	-0.423	-5.351	1.706	-0.065	35.02	32.774019	111.602331	2	23	32.773913	111.602852	1.63	276.71	1	1.705	-0.006	-0.012	0	0	6.94E+218	330	325
20230809_1456020864	0	635157	-1.60895	0.36903	-0.42849	-0.079352	9.726841	0.891185	273.811	-0.423	-5.351	1.706	-0.065	35.02	32.774019	111.602331	2	23	32.773913	111.602852	1.63	276.71	1	1.705	-0.006	-0.012	0	0	6.94E+218	330	325
20230809_1456020872	0	635158	-1.6361	0.38089	-0.39312	-0.079326	9.668148	0.952626	273.811	-0.423	-5.351	1.706	-0.065	35.02	32.774019	111.602331	2	23	32.773913	111.602852	1.63	276.71	1	1.705	-0.006	-0.012	0	0	6.94E+218	330	325
20230809_1456020883	0	635159	-1.65327	0.38458	-0.39063	-0.079391	9.7266798	1.014358	273.811	-0.423	-5.351	1.706	-0.069	35.02	32.774019	111.602331	2	23	32.773913	111.602852	1.63	276.71	1	1.705	-0.006	-0.012	0	0	6.94E+218	330	325
20230809_1456020891	0	635160	-1.67084	0.39667	-0.37041	-0.01415	9.668211	0.952443	273.794	-0.445	-5.433	1.707	-0.069	35.02	32.774019	111.60233	2	23	32.773913	111.602852	1.63	276.71	1	1.705	-0.006	-0.012	0	0	6.94E+218	330	325
20230809_1456020901	0	635161	-1.70929	0.39858	-0.34272	-0.079326	9.668148	0.952626	273.794	-0.445	-5.433	1.707	-0.069	35.02	32.774019	111.60233	2	23	32.773913	111.602852	1.63	276.71	1	1.705	-0.006	-0.012	0	0	6.94E+218	330	325
20230809_1456020912	0	635162	-1.72813	0.40818	-0.27095	-0.079371	9.7267599	0.952771	273.794	-0.445	-5.433	1.707	-0.069	35.02	32.774019	111.60233	2	23	32.773913	111.602852	1.63	276.71	1	1.705	-0.006	-0.012	0	0	6.94E+218	330	325
20230809_1456020922	0	635163	-1.76448	0.41633	-0.29287	-0.01415	9.668211	0.952443	273.794	-0.445	-5.433	1.707	-0.069	35.02	32.774019	111.60233	2	23	32.773913	111.602852	1.63	276.71	1	1.705	-0.006	-0.012	0	0	6.94E+218	330	325
20230809_1456020932	0	635164	-1.78089	0.41817	-0.25571	-0.079371	9.7267599	0.952771	273.794	-0.445	-5.433	1.707	-0.069	35.02	32.774019	111.60233	2	23	32.773913	111.602852	1.63	276.71	1	1.705	-0.006	-0.012	0	0	6.94E+218	330	325
20230809_1456020941	0	635165	-1.7836	0.42624	-0.26265	-0.079371	9.7267599	0.952771	273.775	-0.462	-5.52	1.707	-0.069	35.02	32.774019	111.602329	2	23	32.773913	111.602852	1.63	276.71	1	1.705	-0.006	-0.012	0	0	6.94E+218	330	325
20230809_1456020954	0	635166	-1.79543	0.43365	-0.24999	-0.01415	9.668211	0.952443	273.775	-0.462	-5.52	1.707	-0.069	35.02	32.774019	111.602329	2	23	32.773913	111.602852	1.63	276.71	1	1.705	-0.006	-0.012	0	0	6.94E+218	330	325
20230809_1456020963	0	635167	-1.81621	0.43141	-0.22061	-0.079391	9.7266798	1.014358	273.775	-0.462	-5.52	1.707	-0.069	35.02	32.774019	111.602329	2	23	32.773913	111.602852	1.63	276.71	1	1.705	-0.006	-0.012	0	0	6.94E+218	330	325
20230809_1456020973	0	635168	-1.80297	0.43961	-0.17849	-0.079326	9.668148	0.952626	273.775	-0.462	-5.52	1.707	-0.069	35.02	32.774019	111.602329	2	23	32.773913	111.602852	1.63	276.71	1	1.705	-0.006	-0.012	0	0	6.94E+218	330	325
20230809_1456020981	0	635169	-1.81278	0.44545	-0.17187	-0.079326	9.668148	0.952626	273.775	-0.462	-5.52	1.707	-0.069	35.02	32.774019	111.602329	2	23	32.773913	111.602852	1.63	276.71	1	1.705	-0.006	-0.012	0	0	6.94E+218	330	325
20230809_1456020991	0	635170	-1.84368	0.44263	-0.13772	-0.014195	9.7268229	0.952589	273.754	-0.474	-5.611	1.708	-0.069	35.02	32.774019	111.602328	2	23	32.773913	111.602852	1.63	276.71	1	1.705	-0.006	-0.012	0	0	6.94E+218	330	325
20230809_1456030002	0	635171	-1.82059	0.45197	-0.15188	-0.079371	9.7267599	0.952771	273.754	-0.474	-5.611	1.708	-0.069	35.02	32.774019	111.602328	2	23	32.773913	111.602852	1.63	276.71	1	1.705	-0.006	-0.012	0	0	6.94E+218	330	325
20230809_1456030011	0	635172	-1.81562	0.45627	-0.13681	-0.079326	9.668148	0.952626	273.754	-0.474	-5.611	1.708	-0.069	35.02	32.774019	111.602328	2	23	32.773913	111.602852	1.63	276.71	1	1.705	-0.006	-0.012	0	0	6.94E+218	330	325
20230809_1456030024	0	635173	-1.8446	0.45397	-0.10766	-0.079391	9.7266798	1.014358	273.754	-0.474	-5.611	1.708	-0.069	35.02	32.774019	111.602328	2	23	32.773913	111.602852	1.63	276.71	1	1.705	-0.006	-0.012	0	0	6.94E+218	330	325
20230809_1456030034	0	635174	-1.85429	0.46592	-0.06459	-0.079326	9.668148	0.952626	273.754	-0.474	-5.611	1.708	-0.066	35.02	32.774019	111.602328	2	23	32.773913	111.602852	1.63	276.71	1	1.705	-0.006	-0.012	0	0	6.94E+218	330	325
20230809_1456030041	0	635175	-1.87555	0.47418	-0.06824	-0.01417	9.6681299	1.01403	273.732	-0.481	-5.703	1.709	-0.066	35.02	32.774019	111.602327	2	23	32.773913	111.602852	1.63	276.71	1	1.705	-0.006	-0.012	0	0	6.94E+218	330	325
20230809_1456030052	0	635176	-1.90466	0.46659	-0.00756	-0.079391	9.7266798	1.014358	273.732	-0.481	-5.703	1.709	-0.066	35.02	32.774019	111.602327	2	23	32.773913	111.602852	1.63	276.71	1	1.705	-0.006	-0.012	0	0	6.94E+218	330	325
20230809_1456030064	0	635177	-1.91572	0.47719	-0.03458	-0.079371	9.7267599	0.952771	273.732	-0.481	-5.703	1.709	-0.066	35.02	32.774019	111.602327	2	23	32.773913	111.602852	1.63	276.71	1	1.705	-0.006	-0.012	0	0	6.94E+218	330	325
20230809_1456030071	0	635178	-1.93748	0.48104	-0.03132	-0.079391	9.7266798	1.014358	273.732	-0.481	-5.703	1.709	-0.066	35.02	32.774019	111.602327	2	23	32.773913	111.602852	1.63	276.71	1	1.705	-0.006	-0.012	0	0	6.94E+218	330	325
20230809_1456030081	0	635179	-1.96428	0.48519	-0.02297	-0.014195	9.7268229	0.952589	273.732	-0.481	-5.703	1.709	-0.066	35.02	32.774019	111.602327	2	23	32.773913	111.602852	1.63	276.71	1	1.705	-0.006	-0.012	0	0	6.94E+218	330	325
20230809_1456030092	0	635180	-1.98057	0.48886	0.0218	-0.079346	9.6680679	1.014212	273.708	-0.485	-5.8	1.71	-0.066	35.02	32.774019	111.602326	2	23	32.773913	111.602852	1.63	276.71	1	1.705	-0.006	-0.012	0	0	6.94E+218	330	325
20230809_1456030102	0	635181	-2.034	0.48931	0.02462	-0.079391	9.7266798	1.014358	273.708	-0.485	-5.8	1.71	-0.066	35.02	32.774019	111.602326	2	23	32.773913	111.602852	1.63	276.71	1	1.705	-0.006	-0.012	0	0	6.94E+218	330	325
20230809_1456030112	0	635182	-2.08331	0.48326	0.07106	-0.01415	9.668211	0.952443	273.708	-0.485	-5.8	1.71	-0.066	35.02	32.774019	111.602326	2	23	32.773913	111.602852	1.63	276.71	1	1.705	-0.006	-0.012	0	0	6.94E+218	330	325
20230809_1456030123	0	635183	-2.11306	0.48479	0.09075	-0.079371	9.7267599	0.952771	273.708	-0.485	-5.8	1.71	-0.066	35.02	32.774019	111.602326	2	23	32.773913	111.602852	1.63	276.71	1	1.705	-0.006	-0.012	0	0	6.94E+218	330	325
20230809_1456030132	0	635184	-2.13272	0.49674	0.08495	-0.079391	9.7266798	1.014358	273.708	-0.485	-5.8	1.71	-0.066	35.02	32.774019	111.602326	2	23	32.773913	111.602852	1.63	276.71	1	1.705	-0.006	-0.012	0	0	6.94E+218	330	325
20230809_1456030141	0	635185	-2.1702	0.5002	0.10835	-0.079437	9.7852917	1.014503	273.684	-0.484	-5.905	1.711	-0.066	35.02	32.774019	111.602325	2	23	32.773913	111.602852	1.63	276.71	1	1.705	-0.006	-0.012	0	0	6.94E+218	330	325
20230809_1456030153	0	635186	-2.20146	0.50167	0.10205	-0.01419	9.6680489	1.075616	273.684	-0.484	-5.905	1.711	-0.066	35.02	32.774019	111.602325	2	23	32.773913	111.602852	1.63	276.71	1	1.705	-0.006	-0.012	0	0	6.94E+218	330	325
20230809_1456030162	0	635187	-2.25824	0.49842	0.11895	-0.079391	9.7266798	1.014358	273.684	-0.484	-5.905	1.711	-0.066	35.02	32.774019	111.602325	2	23	32.773913	111.602852	1.63	276.71	1	1.705	-0.006	-0.012	0	0	6.94E+218	330	325
20230809_1456030173	0	635188	-2.29873	0.48937	0.15115	-0.079371	9.7267599	0.952771	273.684	-0.484	-5.905	1.711	-0.066	35.02	32.774019	111.602325	2	23	32.773913	111.602852	1.63	276.71	1	1.705	-0.006	-0.012	0	0	6.94E+218	330	325
20230809_1456030181	0	635189	-2.32462	0.49217	0.14559	-0.014215	9.7267418	1.0141751	273.684	-0.484	-5.905	1.711	-0.066	35.02	32.774019	111.602325	2	23	32.773913	111.602852	1.63	276.71	1	1.705	-0.006	-0.012	0	0	6.94E+218	330	325
20230809_1456030191	0	635190	-2.3291	0.51106	0.15091	-0.014261	9.7853537	1.014321	273.658	-0.48	-6.019	1.713	-0.064	35.02	32.774019	111.602324	2	23	32.773913	111.602852	1.63	276.71	1	1.705	-0.006	-0.012	0	0	6.94E+218	330	325
20230809_1456030203	0	635191	-2.36107	0.51236	0.17817	-0.079411	9.7265987	1.0759439	273.658	-0.48	-6.019	1.713	-0.064	35.02	32.774019	111.602324	2	23	32.773913	111.602852	1.63	276.71	1	1.705	-0.006	-0.012	0	0	6.94E+218	330	325
20230809_1456030212	0	635192	-2.39053	0.51274	0.19188	-0.079391	9.7266798	1.014358	273.658	-0.48	-6.019	1.713	-0.064	35.02	32.774019	111.602324	2	23	32.773913	111.602852	1.63	276.71	1	1.705	-0.006	-0.012	0	0	6.94E+218	330	325
20230809_1456030225	0	635193	-2.42093	0.51378	0.19647	-0.014215	9.7267418	1.0141751	273.658	-0.48	-6.019	1.713	-0.064	35.02	32.774019	111.602324	2	23	32.773913	111.602852	1.63	276.71	1	1.705	-0.006	-0.012	0	0	6.94E+218	330	337
20230809_1456030239	0	635194	-2.45796	0.51151	0.23621	-0.079437	9.7852917	1.014503	273.658	-0.48	-6.019	1.713	-0.064	35.02	32.774019	111.602324	2	23	32.773913	111.602852	1.63	276.71	1	1.705	-0.006	-0.012	0	0	6.94E+218	330	337
20230809_1456030242	0	635195	-2.52547	0.49649	0.20838	-0.014215	9.7267418	1.0141751	273.632	-0.473	-6.14	1.714	-0.064	35.02	32.774019	111.602323	2	23	32.773913	111.602852	1.63	276.71	1	1.705	-0.006	-0.012	0	0	6.94E+218	330	337
20230809_1456030252	0	635196	-2.51728	0.51737	0.20811	-0.079457	9.7852106	1.07609	273.632	-0.473	-6.14	1.714	-0.064	35.02	32.774019	111.602323	2	23	32.773913	111.602852	1.63	276.71	1	1.705	-0.006	-0.012	0	0	6.94E+218	330	337
20230809_1456030266	0	635197	-2.54975	0.51552	0.20156	-0.079457	9.7852106	1.07609	273.632	-0.473	-6.14	1.714	-0.064	35.02	32.774019	111.602323	2	23	32.773913	111.602852	1.63	276.71	1	1.705	-0.006	-0.012	0	0	6.94E+218	330	337
20230809_1456030273	0	635198	-2.58544	0.50827	0.24647	-0.014215	9.7267418	1.0141751	273.632	-0.473	-6.14	1.714	-0.064	35.02	32.774019	111.602323	2	23	32.773913	111.602852	1.63	276.71	1	1.705	-0.006	-0.012	0	0	6.94E+218	330	337
20230809_1456030282	0	635199	-2.57556	0.51073	0.23239	-0.079411	9.7265987	1.0759439	273.632	-0.473	-6.14	1.714	-0.064	35.02	32.774019	111.602323	2	23	32.773913	111.602852	1.63	276.71	1	1.705	-0.006	-0.012	0	0	6.94E+218	330	337
20230809_1456030292	0	635200	-2.63681	0.49186	0.27987	-0.014235	9.7266607	1.075762	273.606	-0.464	-6.268	1.716	-0.064	35.02	32.774019	111.602322	2	23	32.773913	111.602852	1.63	276.71	1	1.705	-0.006	-0.012	0	0	6.94E+218	330	337
20230809_1456030304	0	635201	-2.61426	0.49804	0.24759	-0.079437	9.7852917	1.014503	273.606	-0.464	-6.268	1.716	-0.064	35.02	32.774019	111.602322	2	23	32.773913	111.602852	1.63	276.71	1	1.705	-0.006	-0.012	0	0	6.94E+218	330	337
20230809_1456030314	0	635202	-2.61645	0.50454	0.27029	-0.014281	9.7852736	1.075907	273.606	-0.464	-6.268	1.716	-0.064	35.02	32.774019	111.602322	2	23	32.773913	111.602852	1.63	276.71	1	1.705	-0.006	-0.012	0	0	6.94E+218	330	337
20230809_1456030322	0	635203	-2.64418	0.50273	0.25988	-0.079411	9.7265987	1.0759439	273.606	-0.464	-6.268	1.716	-0.064	35.02	32.774019	111.602322	2	23	32.773913	111.602852	1.63	276.71	1	1.705	-0.006	-0.012	0	0	6.94E+218	330	337
20230809_1456030340	0	635204	-2.64517	0.50315	0.2536	-0.014255	9.7265806	1.1373481	273.606	-0.464	-6.268	1.716	-0.064	35.02	32.774019	111.602322	2	23	32.773913	111.602852	1.63	276.71	1	1.705	-0.006	-0.012	0	0	6.94E+218	330	337
20230809_1456030346	0	635205	-2.67756	0.49421	0.26789	-0.079411	9.7265987	1.0759439	273.579	-0.454	-6.4	1.717	-0.064	35.02	32.774019	111.602321	2	23	32.773913	111.602852	1.63	276.71	1	1.705	-0.006	-0.012	0	0	6.94E+218	330	337
20230809_1456030358	0	635206	-2.68888	0.48555	0.30077	-0.014235	9.7266607	1.075762	273.579	-0.454	-6.4	1.717	-0.064	35.02	32.774019	111.602321	2	23	32.773913	111.602852	1.63	276.71	1	1.705	-0.006	-0.012	0	0	6.94E+218	330	337
20230809_1456030363	0	635207	-2.68084	0.4928	0.28649	-0.079437	9.7852917	1.014503	273.579	-0.454	-6.4	1.717	-0.064	35.02	32.774019	111.602321	2	23	32.773913	111.602852	1.63	276.71	1	1.705	-0.006	-0.012	0	0	6.94E+218	330	325
20230809_1456030382	0	635208	-2.6743	0.48969	0.26384	-0.014255	9.7265806	1.1373481	273.579	-0.454	-6.4	1.717	-0.062	35.02	32.774019	111.602321	2	23	32.773913	111.602852	1.63	276.71	1	1.705	-0.006	-0.012	0	0	6.94E+218	330	325
20230809_1456030384	0	635209	-2.68316	0.49287	0.31366	-0.079411	9.7265987	1.0759439	273.579	-0.454	-6.4	1.717	-0.062	35.02	32.774019	111.602321	2	23	32.773913	111.602852	1.63	276.71	1	1.705	-0.006	-0.012	0	0	6.94E+218	330	325
20230809_1456030391	0	635210	-2.65061	0.50086	0.28184	-0.014255	9.7265806	1.1373481	273.553	-0.442	-6.534	1.719	-0.062	35.02	32.774019	111.602321	2	23	32.773913	111.602852	1.63	276.71	1	1.705	-0.006	-0.012	0	0	6.94E+218	330	325
20230809_1456030402	0	635211	-2.6936	0.48627	0.29573	-0.079451	9.7264376	1.199118	273.553	-0.442	-6.534	1.719	-0.062	35.02	32.774019	111.602321	2	23	32.773913	111.602852	1.63	276.71	1	1.705	-0.006	-0.012	0	0	6.94E+218	330	325
20230809_1456030412	0	635212	-2.7004	0.47675	0.33979	-0.014235	9.7266607	1.075762	273.553	-0.442	-6.534	1.719	-0.062	35.02	32.774019	111.602321	2	23	32.773913	111.602852	1.63	276.71	1	1.705	-0.006	-0.012	0	0	6.94E+218	330	325
20230809_1456030423	0	635213	-2.66566	0.4928	0.31479	-0.014235	9.7266607	1.075762	273.553	-0.442	-6.534	1.719	-0.062	35.02	32.774019	111.602321	2	23	32.773913	111.602852	1.63	276.71	1	1.705	-0.006	-0.012	0	0	6.94E+218	330	325
20230809_1456030431	0	635214	-2.70383	0.46901	0.31803	-0.079386	9.6679058	1.137386	273.553	-0.442	-6.534	1.719	-0.062	35.02	32.774019	111.602321	2	23	32.773915	111.602835	1.615	274.66	1	1.705	-0.006	-0.012	0	0	6.94E+218	330	325
20230809_1456030441	0	635215	-2.66015	0.47208	0.33832	-0.014255	9.7265806	1.1373481	273.528	-0.429	-6.668	1.72	-0.062	35.02	32.774019	111.60232	2	23	32.773915	111.602835	1.615	274.66	1	1.705	-0.006	-0.012	0	0	6.94E+218	330	325
20230809_1456030464	0	635216	-2.61333	0.4697	0.34537	-0.01419	9.6680489	1.075616	273.528	-0.429	-6.668	1.72	-0.062	35.02	32.774019	111.60232	2	23	32.773915	111.602835	1.615	274.66	1	1.705	-0.006	-0.012	0	0	6.94E+218	330	325
20230809_1456030467	0	635217	-2.59008	0.45693	0.32613	-0.079431	9.7265177	1.137531	273.528	-0.429	-6.668	1.72	-0.062	35.02	32.774019	111.60232	2	23	32.773915	111.602835	1.615	274.66	1	1.705	-0.006	-0.012	0	0	6.94E+218	330	325
20230809_1456030474	0	635218	-2.64	0.43121	0.36288	-0.014255	9.7265806	1.1373481	273.528	-0.429	-6.668	1.72	-0.062	35.02	32.774019	111.60232	2	23	32.773915	111.602835	1.615	274.66	1	1.705	-0.006	-0.012	0	0	6.94E+218	330	325
20230809_1456030481	0	635219	-2.60551	0.43585	0.31112	-0.014255	9.7265806	1.1373481	273.528	-0.429	-6.668	1.72	-0.062	35.02	32.774019	111.60232	2	23	32.773915	111.602835	1.615	274.66	1	1.705	-0.006	-0.012	0	0	6.94E+218	330	325
20230809_1456030491	0	635220	-2.61922	0.43186	0.35178	-0.079386	9.6679058	1.137386	273.504	-0.415	-6.798	1.722	-0.062	35.02	32.774019	111.602319	2	23	32.773915	111.602835	1.615	274.66	1	1.705	-0.006	-0.012	0	0	6.94E+218	330	325
20230809_1456030501	0	635221	-2.54507	0.43794	0.35306	-0.014255	9.7265806	1.1373481	273.504	-0.415	-6.798	1.722	-0.062	35.02	32.774019	111.602319	2	23	32.773915	111.602835	1.615	274.66	1	1.705	-0.006	-0.012	0	0	6.94E+218	330	325
20230809_1456030512	0	635222	-2.50166	0.43268	0.38265	-0.01423	9.6678877	1.198789	273.504	-0.415	-6.798	1.722	-0.062	35.02	32.774019	111.602319	2	23	32.773915	111.602835	1.615	274.66	1	1.705	-0.006	-0.012	0	0	6.94E+218	330	325
20230809_1456030523	0	635223	-2.46968	0.4183	0.37441	-0.01421	9.6679688	1.137203	273.504	-0.415	-6.798	1.722	-0.067	35.02	32.774019	111.602319	2	23	32.773915	111.602835	1.615	274.66	1	1.705	-0.006	-0.012	0	0	6.94E+218	330	325
20230809_1456030531	0	635224	-2.41364	0.41386	0.40801	-0.079386	9.6679058	1.137386	273.504	-0.415	-6.798	1.722	-0.067	35.02	32.774019	111.602319	2	23	32.773915	111.602835	1.615	274.66	1	1.705	-0.006	-0.012	0	0	6.94E+218	330	325
20230809_1456030541	0	635225	-2.38131	0.4096	0.37288	-0.014255	9.7265806	1.1373481	273.481	-0.399	-6.921	1.724	-0.067	35.02	32.77402	111.602318	2	23	32.773915	111.602835	1.615	274.66	1	1.705	-0.006	-0.012	0	0	6.94E+218	330	325
20230809_1456030554	0	635226	-2.35881	0.39803	0.3925	-0.01423	9.6678877	1.198789	273.481	-0.399	-6.921	1.724	-0.067	35.02	32.77402	111.602318	2	23	32.773915	111.602835	1.615	274.66	1	1.705	-0.006	-0.012	0	0	6.94E+218	330	337
20230809_1456030562	0	635227	-2.31078	0.39091	0.37865	-0.079386	9.6679058	1.137386	273.481	-0.399	-6.921	1.724	-0.067	35.02	32.77402	111.602318	2	23	32.773915	111.602835	1.615	274.66	1	1.705	-0.006	-0.012	0	0	6.94E+218	330	337
20230809_1456030573	0	635228	-2.23175	0.38914	0.38923	-0.01423	9.6678877	1.198789	273.481	-0.399	-6.921	1.724	-0.067	35.02	32.77402	111.602318	2	23	32.773915	111.602835	1.615	274.66	1	1.705	-0.006	-0.012	0	0	6.94E+218	330	337
20230809_1456030581	0	635229	-2.18915	0.37938	0.40304	-0.01421	9.6679688	1.137203	273.481	-0.399	-6.921	1.724	-0.067	35.02	32.77402	111.602318	2	23	32.773915	111.602835	1.615	274.66	1	1.705	-0.006	-0.012	0	0	6.94E+218	330	337
20230809_1456030592	0	635230	-2.11993	0.37916	0.42457	-0.079451	9.7264376	1.199118	273.459	-0.382	-7.033	1.725	-0.067	35.02	32.77402	111.602317	2	23	32.773915	111.602835	1.615	274.66	1	1.705	-0.006	-0.012	0	0	6.94E+218	330	337
20230809_1456030604	0	635231	-2.08093	0.3682	0.3704	-0.01423	9.6678877	1.198789	273.459	-0.382	-7.033	1.725	-0.067	35.02	32.77402	111.602317	2	23	32.773915	111.602835	1.615	274.66	1	1.705	-0.006	-0.012	0	0	6.94E+218	330	337
20230809_1456030615	0	635232	-1.99954	0.35853	0.3979	-0.01421	9.6679688	1.137203	273.459	-0.382	-7.033	1.725	-0.067	35.02	32.77402	111.602317	2	23	32.773915	111.602835	1.615	274.66	1	1.705	-0.006	-0.012	0	0	6.94E+218	330	337
20230809_1456030633	0	635233	-1.88037	0.36815	0.41093	-0.01423	9.6678877	1.198789	273.459	-0.382	-7.033	1.725	-0.067	35.02	32.77402	111.602317	2	23	32.773915	111.602835	1.615	274.66	1	1.705	-0.006	-0.012	0	0	6.94E+218	330	337
20230809_1456030639	0	635234	-1.78558	0.35448	0.42184	-0.079405	9.6678247	1.198972	273.459	-0.382	-7.033	1.725	-0.067	35.02	32.77402	111.602317	2	23	32.773915	111.602835	1.615	274.66	1	1.712	-0.076	0.008	0	0	6.94E+218	330	337
20230809_1456030645	0	635235	-1.72052	0.34183	0.41412	-0.01421	9.6679688	1.137203	273.439	-0.364	-7.128	1.713	-0.067	35.02	32.77402	111.602316	2	23	32.773915	111.602835	1.615	274.66	1	1.712	-0.076	0.008	0	0	6.94E+218	330	325
20230809_1456030651	0	635236	-1.64436	0.33619	0.44808	-0.01423	9.6678877	1.198789	273.439	-0.364	-7.128	1.713	-0.067	35.02	32.77402	111.602316	2	23	32.773915	111.602835	1.615	274.66	1	1.712	-0.076	0.008	0	0	6.94E+218	330	325
20230809_1456030665	0	635237	-1.58282	0.32352	0.39373	-0.01423	9.6678877	1.198789	273.439	-0.364	-7.128	1.713	-0.067	35.02	32.77402	111.602316	2	23	32.773915	111.602835	1.615	274.66	1	1.712	-0.076	0.008	0	0	6.94E+218	330	325
20230809_1456030670	0	635238	-1.51083	0.31861	0.41303	-0.01421	9.6679688	1.137203	273.439	-0.364	-7.128	1.713	-0.067	35.02	32.77402	111.602316	2	23	32.773915	111.602835	1.615	274.66	1	1.712	-0.076	0.008	0	0	6.94E+218	330	325
20230809_1456030681	0	635239	-1.39507	0.31983	0.42564	-0.01423	9.6678877	1.198789	273.439	-0.364	-7.128	1.713	-0.067	35.02	32.77402	111.602316	2	23	32.773915	111.602835	1.615	274.66	1	1.712	-0.076	0.008	0	0	6.94E+218	330	325
20230809_1456030691	0	635240	-1.29236	0.30147	0.41969	-0.01423	9.6678877	1.198789	273.421	-0.346	-7.202	1.715	-0.071	35.02	32.77402	111.602315	2	23	32.773915	111.602835	1.615	274.66	1	1.712	-0.076	0.008	0	0	6.94E+218	330	325
20230809_1456030702	0	635241	-1.20668	0.29829	0.40152	-0.079386	9.6679058	1.137386	273.421	-0.346	-7.202	1.715	-0.071	35.02	32.77402	111.602315	2	23	32.773915	111.602835	1.615	274.66	1	1.712	-0.076	0.008	0	0	6.94E+218	330	325
20230809_1456030712	0	635242	-1.12906	0.28564	0.44044	-0.01423	9.6678877	1.198789	273.421	-0.346	-7.202	1.715	-0.071	35.02	32.77402	111.602315	2	23	32.773915	111.602835	1.615	274.66	1	1.712	-0.076	0.008	0	0	6.94E+218	330	325
20230809_1456030721	0	635243	-1.05687	0.27798	0.42522	-0.01423	9.6678877	1.198789	273.421	-0.346	-7.202	1.715	-0.071	35.02	32.77402	111.602315	2	23	32.773915	111.602835	1.615	274.66	1	1.712	-0.076	0.008	0	0	6.94E+218	330	325
20230809_1456030732	0	635244	-0.948	0.27426	0.42538	-0.01423	9.6678877	1.198789	273.421	-0.346	-7.202	1.715	-0.071	35.02	32.77402	111.602315	2	23	32.773915	111.602835	1.615	274.66	1	1.712	-0.076	0.008	0	0	6.94E+218	330	325
20230809_1456030742	0	635245	-0.84441	0.26641	0.42227	-0.01423	9.6678877	1.198789	273.404	-0.327	-7.254	1.717	-0.071	35.02	32.77402	111.602314	2	23	32.773915	111.602835	1.615	274.66	1	1.712	-0.076	0.008	0	0	6.94E+218	330	325
20230809_1456030752	0	635246	-0.76308	0.25515	0.43269	-0.01421	9.6679688	1.137203	273.404	-0.327	-7.254	1.717	-0.071	35.02	32.77402	111.602314	2	23	32.773915	111.602835	1.615	274.66	1	1.712	-0.076	0.008	0	0	6.94E+218	330	325
20230809_1456030764	0	635247	-0.65616	0.24866	0.42172	-0.01423	9.6678877	1.198789	273.404	-0.327	-7.254	1.717	-0.071	35.02	32.77402	111.602314	2	23	32.773915	111.602835	1.615	274.66	1	1.712	-0.076	0.008	0	0	6.94E+218	330	325
20230809_1456030771	0	635248	-0.61488	0.22323	0.42843	-0.01423	9.6678877	1.198789	273.404	-0.327	-7.254	1.717	-0.071	35.02	32.77402	111.602314	2	23	32.773915	111.602835	1.615	274.66	1	1.712	-0.076	0.008	0	0	6.94E+218	330	325
20230809_1456030783	0	635249	-0.52943	0.2145	0.40315	-0.014255	9.7265806	1.1373481	273.404	-0.327	-7.254	1.717	-0.071	35.02	32.77402	111.602314	2	23	32.773915	111.602835	1.615	274.66	1	1.712	-0.076	0.008	0	0	6.94E+218	330	325
20230809_1456030793	0	635250	-0.45422	0.20367	0.40702	-0.01423	9.6678877	1.198789	273.39	-0.308	-7.284	1.719	-0.071	35.02	32.77402	111.602313	2	23	32.773915	111.602835	1.615	274.66	1	1.712	-0.076	0.008	0	0	6.94E+218	330	325
20230809_1456030801	0	635251	-0.3845	0.18386	0.39488	-0.079405	9.6678247	1.198972	273.39	-0.308	-7.284	1.719	-0.071	35.02	32.77402	111.602313	2	23	32.773915	111.602835	1.615	274.66	1	1.712	-0.076	0.008	0	0	6.94E+218	330	325
20230809_1456030814	0	635252	-0.28447	0.192	0.40913	-0.01423	9.6678877	1.198789	273.39	-0.308	-7.284	1.719	-0.071	35.02	32.77402	111.602313	2	23	32.773915	111.602835	1.615	274.66	1	1.712	-0.076	0.008	0	0	6.94E+218	330	325
20230809_1456030824	0	635253	-0.20984	0.17793	0.39477	-0.01423	9.6678877	1.198789	273.39	-0.308	-7.284	1.719	-0.071	35.02	32.77402	111.602313	2	23	32.773915	111.602835	1.615	274.66	1	1.712	-0.076	0.008	0	0	6.94E+218	330	325
20230809_1456030840	0	635254	-0.15695	0.16264	0.41396	-0.01423	9.6678877	1.198789	273.39	-0.308	-7.284	1.719	-0.071	35.02	32.77402	111.602313	2	23	32.773915	111.602835	1.615	274.66	1	1.712	-0.076	0.008	0	0	6.94E+218	330	325
20230809_1456030841	0	635255	-0.10545	0.1486	0.38174	-0.01423	9.6678877	1.198789	273.379	-0.289	-7.295	1.72	-0.071	35.02	32.77402	111.602312	2	23	32.773915	111.602835	1.615	274.66	1	1.712	-0.076	0.008	0	0	6.94E+218	330	325
20230809_1456030855	0	635256	-0.0612	0.123	0.39969	-0.014255	9.7265806	1.1373481	273.379	-0.289	-7.295	1.72	-0.071	35.02	32.77402	111.602312	2	23	32.773915	111.602835	1.615	274.66	1	1.712	-0.076	0.008	0	0	6.94E+218	330	325
20230809_1456030861	0	635257	0.0444	0.1231	0.38307	-0.01421	9.6679688	1.137203	273.379	-0.289	-7.295	1.72	-0.064	35.02	32.77402	111.602312	2	23	32.773915	111.602835	1.615	274.66	1	1.712	-0.076	0.008	0	0	6.94E+218	330	325
20230809_1456030871	0	635258	0.14411	0.11981	0.385	-0.079405	9.6678247	1.198972	273.379	-0.289	-7.295	1.72	-0.064	35.02	32.77402	111.602312	2	23	32.773915	111.602835	1.615	274.66	1	1.712	-0.076	0.008	0	0	6.94E+218	330	325
20230809_1456030881	0	635259	0.20421	0.10442	0.3535	-0.01423	9.6678877	1.198789	273.379	-0.289	-7.295	1.72	-0.064	35.02	32.77402	111.602312	2	23	32.773915	111.602835	1.615	274.66	1	1.712	-0.076	0.008	0	0	6.94E+218	330	325
20230809_1456030891	0	635260	0.22571	0.07471	0.38654	-0.01423	9.6678877	1.198789	273.372	-0.271	-7.29	1.721	-0.064	35.02	32.77402	111.602311	2	23	32.773915	111.602835	1.615	274.66	1	1.712	-0.076	0.008	0	0	6.94E+218	330	325
20230809_1456030901	0	635261	0.24305	0.04969	0.34903	-0.014255	9.7265806	1.1373481	273.372	-0.271	-7.29	1.721	-0.064	35.02	32.77402	111.602311	2	23	32.773915	111.602835	1.615	274.66	1	1.712	-0.076	0.008	0	0	6.94E+218	330	325
20230809_1456030912	0	635262	0.3117	0.04661	0.38883	-0.01421	9.6679688	1.137203	273.372	-0.271	-7.29	1.721	-0.064	35.02	32.77402	111.602311	2	23	32.773915	111.602835	1.615	274.66	1	1.712	-0.076	0.008	0	0	6.94E+218	330	325
20230809_1456030923	0	635263	0.40134	0.03619	0.35573	-0.01423	9.6678877	1.198789	273.372	-0.271	-7.29	1.721	-0.064	35.02	32.77402	111.602311	2	23	32.773915	111.602835	1.615	274.66	1	1.712	-0.076	0.008	0	0	6.94E+218	330	325
20230809_1456030931	0	635264	0.47603	0.03467	0.37075	-0.01423	9.6678877	1.198789	273.372	-0.271	-7.29	1.721	-0.064	35.02	32.77402	111.602311	2	23	32.773915	111.602835	1.615	274.66	1	1.712	-0.076	0.008	0	0	6.94E+218	330	325
20230809_1456030941	0	635265	0.52925	0.02854	0.35158	-0.014255	9.7265806	1.1373481	273.367	-0.253	-7.27	1.723	-0.064	35.02	32.77402	111.602311	2	23	32.773915	111.602835	1.615	274.66	1	1.712	-0.076	0.008	0	0	6.94E+218	330	325
20230809_1456030954	0	635266	0.54966	-0.00198	0.35048	-0.014249	9.6678066	1.260376	273.367	-0.253	-7.27	1.723	-0.064	35.02	32.77402	111.602311	2	23	32.773915	111.602835	1.615	274.66	1	1.712	-0.076	0.008	0	0	6.94E+218	330	325
20230809_1456030967	0	635267	0.57137	-0.01588	0.36433	-0.014235	9.7266607	1.075762	273.367	-0.253	-7.27	1.723	-0.064	35.02	32.77402	111.602311	2	23	32.773915	111.602835	1.615	274.66	1	1.712	-0.076	0.008	0	0	6.94E+218	330	325
20230809_1456030973	0	635268	0.63942	-0.0239	0.32188	-0.079405	9.6678247	1.198972	273.367	-0.253	-7.27	1.723	-0.064	35.02	32.77402	111.602311	2	23	32.773915	111.602835	1.615	274.66	1	1.712	-0.076	0.008	0	0	6.94E+218	330	325
20230809_1456030981	0	635269	0.67485	-0.04431	0.36404	-0.01421	9.6679688	1.137203	273.367	-0.253	-7.27	1.723	-0.064	35.02	32.77402	111.602311	2	23	32.773915	111.602835	1.615	274.66	1	1.712	-0.076	0.008	0	0	6.94E+218	330	325
20230809_1456030991	0	635270	0.74793	-0.04022	0.35006	-0.01423	9.6678877	1.198789	273.367	-0.236	-7.238	1.723	-0.064	35.02	32.77402	111.60231	2	23	32.773915	111.602835	1.615	274.66	1	1.712	-0.076	0.008	0	0	6.94E+218	330	325
20230809_1456040002	0	635271	0.76894	-0.04831	0.35181	-0.01423	9.6678877	1.198789	273.367	-0.236	-7.238	1.723	-0.064	35.02	32.77402	111.60231	2	23	32.773915	111.602835	1.615	274.66	1	1.712	-0.076	0.008	0	0	6.94E+218	330	325
20230809_1456040011	0	635272	0.76256	-0.06843	0.33483	-0.014275	9.7264996	1.198935	273.367	-0.236	-7.238	1.723	-0.064	35.02	32.77402	111.60231	2	23	32.773915	111.602835	1.615	274.66	1	1.712	-0.076	0.008	0	0	6.94E+218	330	325
20230809_1456040024	0	635273	0.76241	-0.07086	0.32045	-0.01423	9.6678877	1.198789	273.367	-0.236	-7.238	1.723	-0.058	35.02	32.77402	111.60231	2	23	32.773915	111.602835	1.615	274.66	1	1.712	-0.076	0.008	0	0	6.94E+218	330	325
20230809_1456040031	0	635274	0.75134	-0.08285	0.33095	-0.01423	9.6678877	1.198789	273.367	-0.236	-7.238	1.723	-0.058	35.02	32.77402	111.60231	2	23	32.773915	111.602835	1.615	274.66	1	1.712	-0.076	0.008	0	0	6.94E+218	330	325
20230809_1456040041	0	635275	0.77759	-0.08155	0.33981	-0.01421	9.6679688	1.137203	273.368	-0.219	-7.2	1.725	-0.058	35.02	32.77402	111.602309	2	23	32.773915	111.602835	1.615	274.66	1	1.712	-0.076	0.008	0	0	6.94E+218	330	325
20230809_1456040058	0	635276	0.79865	-0.07682	0.34734	-0.01423	9.6678877	1.198789	273.368	-0.219	-7.2	1.725	-0.058	35.02	32.77402	111.602309	2	23	32.773915	111.602835	1.615	274.66	1	1.712	-0.076	0.008	0	0	6.94E+218	330	337
20230809_1456040062	0	635277	0.82375	-0.07633	0.33907	-0.014295	9.7264194	1.2605211	273.368	-0.219	-7.2	1.725	-0.058	35.02	32.77402	111.602309	2	23	32.773915	111.602835	1.615	274.66	1	1.712	-0.076	0.008	0	0	6.94E+218	330	337
20230809_1456040073	0	635278	0.76786	-0.09739	0.35705	-0.01423	9.6678877	1.198789	273.368	-0.219	-7.2	1.725	-0.058	35.02	32.77402	111.602309	2	23	32.773915	111.602835	1.615	274.66	1	1.712	-0.076	0.008	0	0	6.94E+218	330	337
20230809_1456040080	0	635279	0.75139	-0.11112	0.35127	-0.01421	9.6679688	1.137203	273.368	-0.219	-7.2	1.725	-0.058	35.02	32.77402	111.602309	2	23	32.773915	111.602835	1.615	274.66	1	1.712	-0.076	0.008	0	0	6.94E+218	330	337
20230809_1456040091	0	635280	0.74156	-0.11295	0.3238	-0.014275	9.7264996	1.198935	273.371	-0.202	-7.161	1.726	-0.058	35.02	32.77402	111.602308	2	23	32.773915	111.602835	1.615	274.66	1	1.712	-0.076	0.008	0	0	6.94E+218	330	337
20230809_1456040103	0	635281	0.74461	-0.12545	0.34155	-0.01423	9.6678877	1.198789	273.371	-0.202	-7.161	1.726	-0.058	35.02	32.77402	111.602308	2	23	32.773915	111.602835	1.615	274.66	1	1.712	-0.076	0.008	0	0	6.94E+218	330	337
20230809_1456040113	0	635282	0.77585	-0.11822	0.36439	-0.01423	9.6678877	1.198789	273.371	-0.202	-7.161	1.726	-0.058	35.02	32.77402	111.602308	2	23	32.773915	111.602835	1.615	274.66	1	1.712	-0.076	0.008	0	0	6.94E+218	330	337
20230809_1456040122	0	635283	0.82431	-0.11153	0.35345	-0.01423	9.6678877	1.198789	273.371	-0.202	-7.161	1.726	-0.058	35.02	32.77402	111.602308	2	23	32.773915	111.602835	1.615	274.66	1	1.712	-0.076	0.008	0	0	6.94E+218	330	337
20230809_1456040131	0	635284	0.79946	-0.12618	0.37226	-0.01423	9.6678877	1.198789	273.371	-0.202	-7.161	1.726	-0.058	35.02	32.77402	111.602308	2	23	32.773915	111.602835	1.615	274.66	1	1.712	-0.076	0.008	0	0	6.94E+218	330	337
20230809_1456040140	0	635285	0.8049	-0.13255	0.38769	-0.014275	9.7264996	1.198935	273.375	-0.183	-7.122	1.727	-0.058	35.02	32.77402	111.602307	2	23	32.773915	111.602835	1.615	274.66	1	1.712	-0.076	0.008	0	0	6.94E+218	330	337
20230809_1456040152	0	635286	0.803	-0.13223	0.36443	-0.014275	9.7264996	1.198935	273.375	-0.183	-7.122	1.727	-0.058	35.02	32.77402	111.602307	2	23	32.773915	111.602835	1.615	274.66	1	1.712	-0.076	0.008	0	0	6.94E+218	330	337
20230809_1456040161	0	635287	0.81945	-0.14153	0.36209	-0.01423	9.6678877	1.198789	273.375	-0.183	-7.122	1.727	-0.058	35.02	32.77402	111.602307	2	23	32.773915	111.602835	1.615	274.66	1	1.712	-0.076	0.008	0	0	6.94E+218	330	337
20230809_1456040173	0	635288	0.8581	-0.13374	0.38165	-0.014275	9.7264996	1.198935	273.375	-0.183	-7.122	1.727	-0.058	35.02	32.77402	111.602307	2	23	32.773915	111.602835	1.615	274.66	1	1.712	-0.076	0.008	0	0	6.94E+218	330	337
20230809_1456040183	0	635289	0.88444	-0.13289	0.37172	-0.01423	9.6678877	1.198789	273.375	-0.183	-7.122	1.727	-0.058	35.02	32.77402	111.602307	2	23	32.773915	111.602835	1.615	274.66	1	1.712	-0.076	0.008	0	0	6.94E+218	330	337
20230809_1456040191	0	635290	0.88319	-0.15185	0.37418	-0.014275	9.7264996	1.198935	273.379	-0.164	-7.079	1.727	-0.07	35.02	32.774021	111.602306	2	23	32.773915	111.602835	1.615	274.66	1	1.712	-0.076	0.008	0	0	6.94E+218	330	337
20230809_1456040201	0	635291	0.93741	-0.15818	0.39292	-0.01421	9.6679688	1.137203	273.379	-0.164	-7.079	1.727	-0.07	35.02	32.774021	111.602306	2	23	32.773915	111.602835	1.615	274.66	1	1.712	-0.076	0.008	0	0	6.94E+218	330	337
20230809_1456040213	0	635292	0.94189	-0.16731	0.39689	-0.014275	9.7264996	1.198935	273.379	-0.164	-7.079	1.727	-0.07	35.02	32.774021	111.602306	2	23	32.773915	111.602835	1.615	274.66	1	1.712	-0.076	0.008	0	0	6.94E+218	330	337
20230809_1456040225	0	635293	0.96885	-0.17518	0.37324	-0.014275	9.7264996	1.198935	273.379	-0.164	-7.079	1.727	-0.07	35.02	32.774021	111.602306	2	23	32.773915	111.602835	1.615	274.66	1	1.712	-0.076	0.008	0	0	6.94E+218	330	337
20230809_1456040231	0	635294	1.03877	-0.17248	0.40757	-0.014275	9.7264996	1.198935	273.379	-0.164	-7.079	1.727	-0.07	35.02	32.774021	111.602306	2	23	32.773915	111.602835	1.615	274.66	1	1.712	-0.076	0.008	0	0	6.94E+218	330	337
20230809_1456040243	0	635295	1.09198	-0.16929	0.41266	-0.014249	9.6678066	1.260376	273.385	-0.143	-7.029	1.728	-0.07	35.02	32.774021	111.602305	2	23	32.773915	111.602835	1.615	274.66	1	1.712	-0.076	0.008	0	0	6.94E+218	330	337
20230809_1456040251	0	635296	1.13661	-0.16948	0.40234	0.050899	9.7265615	1.198752	273.385	-0.143	-7.029	1.728	-0.07	35.02	32.774021	111.602305	2	23	32.773915	111.602835	1.615	274.66	1	1.712	-0.076	0.008	0	0	6.94E+218	330	337
20230809_1456040261	0	635297	1.18962	-0.17363	0.41427	-0.01423	9.6678877	1.198789	273.385	-0.143	-7.029	1.728	-0.07	35.02	32.774021	111.602305	2	23	32.773915	111.602835	1.615	274.66	1	1.712	-0.076	0.008	0	0	6.94E+218	330	337
20230809_1456040271	0	635298	1.20141	-0.18712	0.40779	-0.014275	9.7264996	1.198935	273.385	-0.143	-7.029	1.728	-0.07	35.02	32.774021	111.602305	2	23	32.773915	111.602835	1.615	274.66	1	1.712	-0.076	0.008	0	0	6.94E+218	330	337
20230809_1456040281	0	635299	1.24979	-0.1889	0.38634	-0.01432	9.7851124	1.19908	273.385	-0.143	-7.029	1.728	-0.07	35.02	32.774021	111.602305	2	23	32.773915	111.602835	1.615	274.66	1	1.712	-0.076	0.008	0	0	6.94E+218	330	337
20230809_1456040291	0	635300	1.2944	-0.19007	0.41899	-0.01423	9.6678877	1.198789	273.392	-0.122	-6.969	1.729	-0.07	35.02	32.774021	111.602304	2	23	32.773915	111.602835	1.615	274.66	1	1.712	-0.076	0.008	0	0	6.94E+218	330	337
20230809_1456040302	0	635301	1.36002	-0.18816	0.42164	-0.01421	9.6679688	1.137203	273.392	-0.122	-6.969	1.729	-0.07	35.02	32.774021	111.602304	2	23	32.773915	111.602835	1.615	274.66	1	1.712	-0.076	0.008	0	0	6.94E+218	330	337
20230809_1456040312	0	635302	1.40993	-0.20111	0.39682	-0.01432	9.7851124	1.19908	273.392	-0.122	-6.969	1.729	-0.07	35.02	32.774021	111.602304	2	23	32.773915	111.602835	1.615	274.66	1	1.712	-0.076	0.008	0	0	6.94E+218	330	337
20230809_1456040322	0	635303	1.44257	-0.20514	0.41277	0.050919	9.7266426	1.137165	273.392	-0.122	-6.969	1.729	-0.07	35.02	32.774021	111.602304	2	23	32.773915	111.602835	1.615	274.66	1	1.712	-0.076	0.008	0	0	6.94E+218	330	337
20230809_1456040331	0	635304	1.49722	-0.20823	0.40307	-0.01432	9.7851124	1.19908	273.392	-0.122	-6.969	1.729	-0.07	35.02	32.774021	111.602304	2	23	32.773915	111.602835	1.615	274.66	1	1.712	-0.076	0.008	0	0	6.94E+218	330	337
20230809_1456040341	0	635305	1.53725	-0.21611	0.41194	-0.01432	9.7851124	1.19908	273.4	-0.101	-6.896	1.73	-0.07	35.02	32.774021	111.602303	2	23	32.773915	111.602835	1.615	274.66	1	1.712	-0.076	0.008	0	0	6.94E+218	330	337
20230809_1456040355	0	635306	1.56091	-0.22458	0.38842	-0.014275	9.7264996	1.198935	273.4	-0.101	-6.896	1.73	-0.068	35.02	32.774021	111.602303	2	23	32.773915	111.602835	1.615	274.66	1	1.712	-0.076	0.008	0	0	6.94E+218	330	337
20230809_1456040371	0	635307	1.61894	-0.22619	0.39576	-0.01432	9.7851124	1.19908	273.4	-0.101	-6.896	1.73	-0.068	35.02	32.774021	111.602303	2	23	32.773915	111.602835	1.615	274.66	1	1.712	-0.076	0.008	0	0	6.94E+218	330	337
20230809_1456040373	0	635308	1.65489	-0.23834	0.37053	0.050919	9.7266426	1.137165	273.4	-0.101	-6.896	1.73	-0.068	35.02	32.774021	111.602303	2	23	32.773915	111.602835	1.615	274.66	1	1.712	-0.076	0.008	0	0	6.94E+218	330	337
20230809_1456040385	0	635309	1.7187	-0.23097	0.40902	-0.0143	9.7851934	1.137494	273.4	-0.101	-6.896	1.73	-0.068	35.02	32.774021	111.602303	2	23	32.773915	111.602835	1.615	274.66	1	1.712	-0.076	0.008	0	0	6.94E+218	330	337
20230809_1456040391	0	635310	1.71577	-0.23994	0.35186	-0.01432	9.7851124	1.19908	273.409	-0.081	-6.814	1.731	-0.068	35.02	32.774021	111.602302	2	23	32.773915	111.602835	1.615	274.66	1	1.712	-0.076	0.008	0	0	6.94E+218	330	337
20230809_1456040403	0	635311	1.73506	-0.249	0.36165	-0.014366	9.8437252	1.199226	273.409	-0.081	-6.814	1.731	-0.068	35.02	32.774021	111.602302	2	23	32.773915	111.602835	1.615	274.66	1	1.712	-0.076	0.008	0	0	6.94E+218	330	337
20230809_1456040411	0	635312	1.77401	-0.24962	0.34851	0.050919	9.7266426	1.137165	273.409	-0.081	-6.814	1.731	-0.068	35.02	32.774021	111.602302	2	23	32.773915	111.602835	1.615	274.66	1	1.712	-0.076	0.008	0	0	6.94E+218	330	337
20230809_1456040422	0	635313	1.80153	-0.25723	0.3606	-0.014366	9.8437252	1.199226	273.409	-0.081	-6.814	1.731	-0.068	35.02	32.774021	111.602302	2	23	32.773915	111.602835	1.615	274.66	1	1.712	-0.076	0.008	0	0	6.94E+218	330	337
20230809_1456040432	0	635314	1.81485	-0.26507	0.3549	-0.014255	9.7265806	1.1373481	273.409	-0.081	-6.814	1.731	-0.068	35.02	32.774021	111.602302	2	23	32.773916	111.602817	1.625	274.95	1	1.712	-0.076	0.008	0	0	6.94E+218	330	337
20230809_1456040443	0	635315	1.85499	-0.27224	0.31637	-0.014346	9.8438053	1.137639	273.42	-0.062	-6.724	1.731	-0.068	35.02	32.774021	111.602301	2	23	32.773916	111.602817	1.625	274.95	1	1.712	-0.076	0.008	0	0	6.94E+218	330	337
20230809_1456040453	0	635316	1.90871	-0.2673	0.31555	-0.014346	9.8438053	1.137639	273.42	-0.062	-6.724	1.731	-0.068	35.02	32.774021	111.602301	2	23	32.773916	111.602817	1.625	274.95	1	1.712	-0.076	0.008	0	0	6.94E+218	330	337
20230809_1456040461	0	635317	1.94261	-0.26994	0.30128	0.050899	9.7265615	1.198752	273.42	-0.062	-6.724	1.731	-0.068	35.02	32.774021	111.602301	2	23	32.773916	111.602817	1.625	274.95	1	1.712	-0.076	0.008	0	0	6.94E+218	330	337
20230809_1456040471	0	635318	1.93059	-0.28406	0.33928	-0.014366	9.8437252	1.199226	273.42	-0.062	-6.724	1.731	-0.068	35.02	32.774021	111.602301	2	23	32.773916	111.602817	1.625	274.95	1	1.712	-0.076	0.008	0	0	6.94E+218	330	337
20230809_1456040481	0	635319	1.97693	-0.28323	0.27359	-0.0143	9.7851934	1.137494	273.42	-0.062	-6.724	1.731	-0.068	35.02	32.774021	111.602301	2	23	32.773916	111.602817	1.625	274.95	1	1.712	-0.076	0.008	0	0	6.94E+218	330	337
20230809_1456040490	0	635320	1.99863	-0.29253	0.30577	-0.0143	9.7851934	1.137494	273.432	-0.045	-6.626	1.732	-0.068	35.02	32.774021	111.6023	2	23	32.773916	111.602817	1.625	274.95	1	1.712	-0.076	0.008	0	0	6.94E+218	330	337
20230809_1456040501	0	635321	2.0116	-0.29383	0.29371	-0.014366	9.8437252	1.199226	273.432	-0.045	-6.626	1.732	-0.068	35.02	32.774021	111.6023	2	23	32.773916	111.602817	1.625	274.95	1	1.712	-0.076	0.008	0	0	6.94E+218	330	337
20230809_1456040511	0	635322	2.00914	-0.29398	0.23061	-0.014346	9.8438053	1.137639	273.432	-0.045	-6.626	1.732	-0.068	35.02	32.774021	111.6023	2	23	32.773916	111.602817	1.625	274.95	1	1.712	-0.076	0.008	0	0	6.94E+218	330	337
20230809_1456040524	0	635323	2.03648	-0.3008	0.22066	0.050874	9.7852554	1.137311	273.432	-0.045	-6.626	1.732	-0.07	35.02	32.774021	111.6023	2	23	32.773916	111.602817	1.625	274.95	1	1.712	-0.076	0.008	0	0	6.94E+218	330	337
20230809_1456040531	0	635324	2.05932	-0.3048	0.2433	-0.014366	9.8437252	1.199226	273.432	-0.045	-6.626	1.732	-0.07	35.02	32.774021	111.6023	2	23	32.773916	111.602817	1.625	274.95	1	1.712	-0.076	0.008	0	0	6.94E+218	330	337
20230809_1456040541	0	635325	2.04437	-0.31107	0.24031	-0.0143	9.7851934	1.137494	273.446	-0.032	-6.525	1.732	-0.07	35.02	32.774021	111.6023	2	23	32.773916	111.602817	1.625	274.95	1	1.712	-0.076	0.008	0	0	6.94E+218	330	337
20230809_1456040553	0	635326	2.01169	-0.32879	0.22374	-0.0143	9.7851934	1.137494	273.446	-0.032	-6.525	1.732	-0.07	35.02	32.774021	111.6023	2	23	32.773916	111.602817	1.625	274.95	1	1.712	-0.076	0.008	0	0	6.94E+218	330	337
20230809_1456040563	0	635327	2.01024	-0.32242	0.22516	-0.014346	9.8438053	1.137639	273.446	-0.032	-6.525	1.732	-0.07	35.02	32.774021	111.6023	2	23	32.773916	111.602817	1.625	274.95	1	1.712	-0.076	0.008	0	0	6.94E+218	330	337
20230809_1456040574	0	635328	1.98819	-0.31803	0.15957	-0.014391	9.9024172	1.137785	273.446	-0.032	-6.525	1.732	-0.07	35.02	32.774021	111.6023	2	23	32.773916	111.602817	1.625	274.95	1	1.712	-0.076	0.008	0	0	6.94E+218	330	337
20230809_1456040581	0	635329	1.94941	-0.32715	0.12343	-0.014346	9.8438053	1.137639	273.446	-0.032	-6.525	1.732	-0.07	35.02	32.774021	111.6023	2	23	32.773916	111.602817	1.625	274.95	1	1.712	-0.076	0.008	0	0	6.94E+218	330	337
20230809_1456040591	0	635330	1.92862	-0.32168	0.13373	-0.014346	9.8438053	1.137639	273.461	-0.021	-6.426	1.732	-0.07	35.02	32.774021	111.602299	2	23	32.773916	111.602817	1.625	274.95	1	1.712	-0.076	0.008	0	0	6.94E+218	330	337
20230809_1456040602	0	635331	1.85923	-0.33688	0.10853	-0.014346	9.8438053	1.137639	273.461	-0.021	-6.426	1.732	-0.07	35.02	32.774021	111.602299	2	23	32.773916	111.602817	1.625	274.95	1	1.712	-0.076	0.008	0	0	6.94E+218	330	337
20230809_1456040610	0	635332	1.8086	-0.35072	0.10919	-0.0143	9.7851934	1.137494	273.461	-0.021	-6.426	1.732	-0.07	35.02	32.774021	111.602299	2	23	32.773916	111.602817	1.625	274.95	1	1.712	-0.076	0.008	0	0	6.94E+218	330	337
20230809_1456040633	0	635333	1.77862	-0.34764	0.11057	-0.014326	9.8438864	1.076053	273.461	-0.021	-6.426	1.732	-0.07	35.02	32.774021	111.602299	2	23	32.773916	111.602817	1.625	274.95	1	1.712	-0.076	0.008	0	0	6.94E+218	330	337
20230809_1456040634	0	635334	1.71077	-0.35789	0.08288	-0.014391	9.9024172	1.137785	273.461	-0.021	-6.426	1.732	-0.07	35.02	32.774021	111.602299	2	23	32.773916	111.602817	1.625	274.95	1	1.712	-0.076	0.008	0	0	6.94E+218	330	337
20230809_1456040648	0	635335	1.67588	-0.36044	0.05762	-0.014346	9.8438053	1.137639	273.478	-0.015	-6.338	1.731	-0.07	35.02	32.774021	111.602298	2	23	32.773916	111.602817	1.625	274.95	1	1.712	-0.076	0.008	0	0	6.94E+218	330	337
20230809_1456040654	0	635336	1.66437	-0.3592	0.03327	-0.014326	9.8438864	1.076053	273.478	-0.015	-6.338	1.731	-0.07	35.02	32.774021	111.602298	2	23	32.773916	111.602817	1.625	274.95	1	1.734	-0.061	-0.031	0	0	6.94E+218	330	337
20230809_1456040671	0	635337	1.63857	-0.363	-0.02234	-0.014346	9.8438053	1.137639	273.478	-0.015	-6.338	1.731	-0.07	35.24	32.774021	111.602298	2	23	32.773916	111.602817	1.625	274.95	1	1.734	-0.061	-0.031	0	0	6.94E+218	330	337
20230809_1456040673	0	635338	1.57378	-0.37505	-0.01228	-0.079522	9.8437433	1.137822	273.478	-0.015	-6.338	1.731	-0.07	35.24	32.774021	111.602298	2	23	32.773916	111.602817	1.625	274.95	1	1.734	-0.061	-0.031	0	0	6.94E+218	330	337
20230809_1456040681	0	635339	1.55368	-0.38175	-0.00971	-0.014326	9.8438864	1.076053	273.478	-0.015	-6.338	1.731	-0.07	35.24	32.774021	111.602298	2	23	32.773916	111.602817	1.625	274.95	1	1.734	-0.061	-0.031	0	0	6.94E+218	330	337
20230809_1456040691	0	635340	1.52108	-0.37917	-0.06022	-0.014326	9.8438864	1.076053	273.497	-0.014	-6.258	1.733	-0.058	35.24	32.774021	111.602297	2	23	32.773916	111.602817	1.625	274.95	1	1.734	-0.061	-0.031	0	0	6.94E+218	330	337
20230809_1456040704	0	635341	1.49503	-0.38808	-0.05418	-0.014346	9.8438053	1.137639	273.497	-0.014	-6.258	1.733	-0.058	35.24	32.774021	111.602297	2	23	32.773916	111.602817	1.625	274.95	1	1.734	-0.061	-0.031	0	0	6.94E+218	330	337
20230809_1456040712	0	635342	1.44469	-0.38692	-0.0812	-0.079547	9.9024363	1.076381	273.497	-0.014	-6.258	1.733	-0.058	35.24	32.774021	111.602297	2	23	32.773916	111.602817	1.625	274.95	1	1.734	-0.061	-0.031	0	0	6.94E+218	330	337
20230809_1456040725	0	635343	1.42538	-0.38909	-0.128	-0.014346	9.8438053	1.137639	273.497	-0.014	-6.258	1.733	-0.058	35.24	32.774021	111.602297	2	23	32.773916	111.602817	1.625	274.95	1	1.734	-0.061	-0.031	0	0	6.94E+218	330	337
20230809_1456040730	0	635344	1.37532	-0.39911	-0.12465	-0.014326	9.8438864	1.076053	273.497	-0.014	-6.258	1.733	-0.058	35.24	32.774021	111.602297	2	23	32.773916	111.602817	1.625	274.95	1	1.734	-0.061	-0.031	0	0	6.94E+218	330	337
20230809_1456040740	0	635345	1.36237	-0.40396	-0.1565	-0.079502	9.8438244	1.0762351	273.517	-0.017	-6.187	1.731	-0.058	35.24	32.774021	111.602296	2	23	32.773916	111.602817	1.625	274.95	1	1.734	-0.061	-0.031	0	0	6.94E+218	330	337
20230809_1456040752	0	635346	1.31594	-0.40611	-0.20323	-0.014326	9.8438864	1.076053	273.517	-0.017	-6.187	1.731	-0.058	35.24	32.774021	111.602296	2	23	32.773916	111.602817	1.625	274.95	1	1.734	-0.061	-0.031	0	0	6.94E+218	330	337
20230809_1456040762	0	635347	1.28938	-0.41212	-0.21049	-0.014371	9.9024982	1.076198	273.517	-0.017	-6.187	1.731	-0.058	35.24	32.774021	111.602296	2	23	32.773916	111.602817	1.625	274.95	1	1.734	-0.061	-0.031	0	0	6.94E+218	330	337
20230809_1456040773	0	635348	1.29971	-0.39912	-0.19002	-0.079502	9.8438244	1.0762351	273.517	-0.017	-6.187	1.731	-0.058	35.24	32.774021	111.602296	2	23	32.773916	111.602817	1.625	274.95	1	1.734	-0.061	-0.031	0	0	6.94E+218	330	337
20230809_1456040781	0	635349	1.29624	-0.39981	-0.26278	-0.014391	9.9024172	1.137785	273.517	-0.017	-6.187	1.731	-0.058	35.24	32.774021	111.602296	2	23	32.773916	111.602817	1.625	274.95	1	1.734	-0.061	-0.031	0	0	6.94E+218	330	337
20230809_1456040792	0	635350	1.24281	-0.41135	-0.26026	-0.014326	9.8438864	1.076053	273.538	-0.026	-6.123	1.73	-0.058	35.24	32.774021	111.602295	2	23	32.773916	111.602817	1.625	274.95	1	1.734	-0.061	-0.031	0	0	6.94E+218	330	337
20230809_1456040803	0	635351	1.22071	-0.40976	-0.31436	-0.079482	9.8439035	1.014649	273.538	-0.026	-6.123	1.73	-0.058	35.24	32.774021	111.602295	2	23	32.773916	111.602817	1.625	274.95	1	1.734	-0.061	-0.031	0	0	6.94E+218	330	337
20230809_1456040814	0	635352	1.20574	-0.40243	-0.31004	-0.014391	9.9024172	1.137785	273.538	-0.026	-6.123	1.73	-0.058	35.24	32.774021	111.602295	2	23	32.773916	111.602817	1.625	274.95	1	1.734	-0.061	-0.031	0	0	6.94E+218	330	337
20230809_1456040823	0	635353	1.19291	-0.40428	-0.3751	-0.079502	9.8438244	1.0762351	273.538	-0.026	-6.123	1.73	-0.058	35.24	32.774021	111.602295	2	23	32.773916	111.602817	1.625	274.95	1	1.734	-0.061	-0.031	0	0	6.94E+218	330	337
20230809_1456040831	0	635354	1.19676	-0.4017	-0.36498	-0.014371	9.9024982	1.076198	273.538	-0.026	-6.123	1.73	-0.058	35.24	32.774021	111.602295	2	23	32.773916	111.602817	1.625	274.95	1	1.734	-0.061	-0.031	0	0	6.94E+218	330	325
20230809_1456040841	0	635355	1.19928	-0.4028	-0.42392	-0.079482	9.8439035	1.014649	273.561	-0.042	-6.062	1.727	-0.058	35.24	32.774021	111.602294	2	23	32.773916	111.602817	1.625	274.95	1	1.734	-0.061	-0.031	0	0	6.94E+218	330	325
20230809_1456040853	0	635356	1.20475	-0.39645	-0.41339	-0.014371	9.9024982	1.076198	273.561	-0.042	-6.062	1.727	-0.058	35.24	32.774021	111.602294	2	23	32.773916	111.602817	1.625	274.95	1	1.734	-0.061	-0.031	0	0	6.94E+218	330	325
20230809_1456040863	0	635357	1.19681	-0.39848	-0.45204	-0.079502	9.8438244	1.0762351	273.561	-0.042	-6.062	1.727	-0.058	35.24	32.774021	111.602294	2	23	32.773916	111.602817	1.625	274.95	1	1.734	-0.061	-0.031	0	0	6.94E+218	330	325
20230809_1456040879	0	635358	1.16637	-0.39387	-0.47706	-0.014352	9.9025793	1.014611	273.561	-0.042	-6.062	1.727	-0.064	35.24	32.774021	111.602294	2	23	32.773916	111.602817	1.625	274.95	1	1.734	-0.061	-0.031	0	0	6.94E+218	330	325
20230809_1456040883	0	635359	1.15308	-0.38876	-0.49355	-0.079457	9.7852106	1.07609	273.561	-0.042	-6.062	1.727	-0.064	35.24	32.774021	111.602294	2	23	32.773916	111.602817	1.625	274.95	1	1.734	-0.061	-0.031	0	0	6.94E+218	330	325
20230809_1456040891	0	635360	1.13304	-0.39124	-0.52987	-0.014371	9.9024982	1.076198	273.583	-0.064	-6.004	1.726	-0.064	35.24	32.774022	111.602293	2	23	32.773916	111.602817	1.625	274.95	1	1.734	-0.061	-0.031	0	0	6.94E+218	330	325
20230809_1456040901	0	635361	1.12795	-0.37394	-0.53225	-0.079482	9.8439035	1.014649	273.583	-0.064	-6.004	1.726	-0.064	35.24	32.774022	111.602293	2	23	32.773916	111.602817	1.625	274.95	1	1.734	-0.061	-0.031	0	0	6.94E+218	330	325
20230809_1456040914	0	635362	1.1003	-0.36211	-0.59319	-0.079547	9.9024363	1.076381	273.583	-0.064	-6.004	1.726	-0.064	35.24	32.774022	111.602293	2	23	32.773916	111.602817	1.625	274.95	1	1.734	-0.061	-0.031	0	0	6.94E+218	330	325
20230809_1456040921	0	635363	1.05344	-0.36219	-0.59484	-0.014326	9.8438864	1.076053	273.583	-0.064	-6.004	1.726	-0.064	35.24	32.774022	111.602293	2	23	32.773916	111.602817	1.625	274.95	1	1.734	-0.061	-0.031	0	0	6.94E+218	330	325
20230809_1456040932	0	635364	1.01378	-0.35029	-0.6274	-0.079457	9.7852106	1.07609	273.583	-0.064	-6.004	1.726	-0.064	35.24	32.774022	111.602293	2	23	32.773916	111.602817	1.625	274.95	1	1.734	-0.061	-0.031	0	0	6.94E+218	330	325
20230809_1456040941	0	635365	0.95203	-0.34333	-0.61982	-0.079482	9.8439035	1.014649	273.604	-0.092	-5.951	1.723	-0.064	35.24	32.774022	111.602292	2	23	32.773916	111.602817	1.625	274.95	1	1.734	-0.061	-0.031	0	0	6.94E+218	330	325
20230809_1456040955	0	635366	0.8945	-0.34321	-0.64126	-0.014326	9.8438864	1.076053	273.604	-0.092	-5.951	1.723	-0.064	35.24	32.774022	111.602292	2	23	32.773916	111.602817	1.625	274.95	1	1.734	-0.061	-0.031	0	0	6.94E+218	330	325
20230809_1456040964	0	635367	0.8607	-0.33149	-0.65207	-0.079437	9.7852917	1.014503	273.604	-0.092	-5.951	1.723	-0.064	35.24	32.774022	111.602292	2	23	32.773916	111.602817	1.625	274.95	1	1.734	-0.061	-0.031	0	0	6.94E+218	330	325
20230809_1456040974	0	635368	0.81488	-0.31118	-0.69938	-0.079482	9.8439035	1.014649	273.604	-0.092	-5.951	1.723	-0.064	35.24	32.774022	111.602292	2	23	32.773916	111.602817	1.625	274.95	1	1.734	-0.061	-0.031	0	0	6.94E+218	330	325
20230809_1456040981	0	635369	0.72824	-0.30066	-0.72363	-0.079522	9.8437433	1.137822	273.604	-0.092	-5.951	1.723	-0.064	35.24	32.774022	111.602292	2	23	32.773916	111.602817	1.625	274.95	1	1.734	-0.061	-0.031	0	0	6.94E+218	330	325
20230809_1456040991	0	635370	0.63093	-0.29651	-0.73041	-0.014261	9.7853537	1.014321	273.623	-0.125	-5.912	1.721	-0.064	35.24	32.774022	111.602291	2	23	32.773916	111.602817	1.625	274.95	1	1.734	-0.061	-0.031	0	0	6.94E+218	330	325
20230809_1456050000	0	635371	0.56186	-0.27868	-0.73852	-0.079457	9.7852106	1.07609	273.623	-0.125	-5.912	1.721	-0.064	35.24	32.774022	111.602291	2	23	32.773916	111.602817	1.625	274.95	1	1.734	-0.061	-0.031	0	0	6.94E+218	330	325
20230809_1456050011	0	635372	0.48324	-0.27061	-0.74599	-0.079482	9.8439035	1.014649	273.623	-0.125	-5.912	1.721	-0.064	35.24	32.774022	111.602291	2	23	32.773916	111.602817	1.625	274.95	1	1.734	-0.061	-0.031	0	0	6.94E+218	330	325
20230809_1456050024	0	635373	0.44058	-0.25428	-0.7329	-0.014235	9.7266607	1.075762	273.623	-0.125	-5.912	1.721	-0.073	35.24	32.774022	111.602291	2	23	32.773916	111.602817	1.625	274.95	1	1.734	-0.061	-0.031	0	0	6.94E+218	330	325
20230809_1456050032	0	635374	0.33844	-0.23517	-0.74473	-0.079482	9.8439035	1.014649	273.623	-0.125	-5.912	1.721	-0.073	35.24	32.774022	111.602291	2	23	32.773916	111.602817	1.625	274.95	1	1.734	-0.061	-0.031	0	0	6.94E+218	330	325
20230809_1456050043	0	635375	0.28561	-0.22666	-0.78803	-0.079457	9.7852106	1.07609	273.64	-0.161	-5.891	1.719	-0.073	35.24	32.774022	111.60229	2	23	32.773916	111.602817	1.625	274.95	1	1.734	-0.061	-0.031	0	0	6.94E+218	330	325
20230809_1456050052	0	635376	0.20147	-0.21824	-0.79516	-0.079437	9.7852917	1.014503	273.64	-0.161	-5.891	1.719	-0.073	35.24	32.774022	111.60229	2	23	32.773916	111.602817	1.625	274.95	1	1.734	-0.061	-0.031	0	0	6.94E+218	330	325
20230809_1456050064	0	635377	0.15832	-0.20298	-0.81078	-0.079437	9.7852917	1.014503	273.64	-0.161	-5.891	1.719	-0.073	35.24	32.774022	111.60229	2	23	32.773916	111.602817	1.625	274.95	1	1.734	-0.061	-0.031	0	0	6.94E+218	330	325
20230809_1456050073	0	635378	0.09332	-0.19475	-0.82548	-0.014261	9.7853537	1.014321	273.64	-0.161	-5.891	1.719	-0.073	35.24	32.774022	111.60229	2	23	32.773916	111.602817	1.625	274.95	1	1.734	-0.061	-0.031	0	0	6.94E+218	330	325
20230809_1456050081	0	635379	0.05027	-0.17843	-0.80166	-0.079457	9.7852106	1.07609	273.64	-0.161	-5.891	1.719	-0.073	35.24	32.774022	111.60229	2	23	32.773916	111.602817	1.625	274.95	1	1.734	-0.061	-0.031	0	0	6.94E+218	330	325
20230809_1456050092	0	635380	0.01899	-0.15421	-0.80168	-0.079391	9.7266798	1.014358	273.653	-0.2	-5.886	1.717	-0.073	35.24	32.774022	111.602289	2	23	32.773916	111.602817	1.625	274.95	1	1.734	-0.061	-0.031	0	0	6.94E+218	330	325
20230809_1456050109	0	635381	-0.05728	-0.14572	-0.80369	-0.079457	9.7852106	1.07609	273.653	-0.2	-5.886	1.717	-0.073	35.24	32.774022	111.602289	2	23	32.773916	111.602817	1.625	274.95	1	1.734	-0.061	-0.031	0	0	6.94E+218	330	325
20230809_1456050111	0	635382	-0.12207	-0.13308	-0.8152	-0.079437	9.7852917	1.014503	273.653	-0.2	-5.886	1.717	-0.073	35.24	32.774022	111.602289	2	23	32.773916	111.602817	1.625	274.95	1	1.734	-0.061	-0.031	0	0	6.94E+218	330	325
20230809_1456050121	0	635383	-0.2136	-0.12823	-0.82388	-0.079457	9.7852106	1.07609	273.653	-0.2	-5.886	1.717	-0.073	35.24	32.774022	111.602289	2	23	32.773916	111.602817	1.625	274.95	1	1.734	-0.061	-0.031	0	0	6.94E+218	330	325
20230809_1456050131	0	635384	-0.25337	-0.11506	-0.85969	-0.079437	9.7852917	1.014503	273.653	-0.2	-5.886	1.717	-0.073	35.24	32.774022	111.602289	2	23	32.773916	111.602817	1.625	274.95	1	1.734	-0.061	-0.031	0	0	6.94E+218	330	325
20230809_1456050141	0	635385	-0.29676	-0.09329	-0.84586	-0.079391	9.7266798	1.014358	273.664	-0.241	-5.895	1.715	-0.073	35.24	32.774022	111.602289	2	23	32.773916	111.602817	1.625	274.95	1	1.734	-0.061	-0.031	0	0	6.94E+218	330	325
20230809_1456050152	0	635386	-0.34956	-0.08155	-0.84712	-0.079391	9.7266798	1.014358	273.664	-0.241	-5.895	1.715	-0.073	35.24	32.774022	111.602289	2	23	32.773916	111.602817	1.625	274.95	1	1.734	-0.061	-0.031	0	0	6.94E+218	330	325
20230809_1456050162	0	635387	-0.41923	-0.07433	-0.82932	-0.079411	9.7265987	1.0759439	273.664	-0.241	-5.895	1.715	-0.073	35.24	32.774022	111.602289	2	23	32.773916	111.602817	1.625	274.95	1	1.734	-0.061	-0.031	0	0	6.94E+218	330	325
20230809_1456050171	0	635388	-0.46829	-0.06746	-0.82891	-0.079391	9.7266798	1.014358	273.664	-0.241	-5.895	1.715	-0.073	35.24	32.774022	111.602289	2	23	32.773916	111.602817	1.625	274.95	1	1.734	-0.061	-0.031	0	0	6.94E+218	330	325
20230809_1456050186	0	635389	-0.53249	-0.05508	-0.82315	-0.014261	9.7853537	1.014321	273.664	-0.241	-5.895	1.715	-0.073	35.24	32.774022	111.602289	2	23	32.773916	111.602817	1.625	274.95	1	1.734	-0.061	-0.031	0	0	6.94E+218	330	325
20230809_1456050191	0	635390	-0.59042	-0.04146	-0.85681	-0.079457	9.7852106	1.07609	273.672	-0.282	-5.919	1.714	-0.076	35.24	32.774022	111.602288	2	23	32.773916	111.602817	1.625	274.95	1	1.734	-0.061	-0.031	0	0	6.94E+218	330	325
20230809_1456050201	0	635391	-0.63713	-0.02524	-0.85039	-0.144567	9.7266169	1.014541	273.672	-0.282	-5.919	1.714	-0.076	35.24	32.774022	111.602288	2	23	32.773916	111.602817	1.625	274.95	1	1.734	-0.061	-0.031	0	0	6.94E+218	330	325
20230809_1456050212	0	635392	-0.69923	-0.00672	-0.847	-0.079411	9.7265987	1.0759439	273.672	-0.282	-5.919	1.714	-0.076	35.24	32.774022	111.602288	2	23	32.773916	111.602817	1.625	274.95	1	1.734	-0.061	-0.031	0	0	6.94E+218	330	325
20230809_1456050223	0	635393	-0.75918	0.00078	-0.84995	-0.079391	9.7266798	1.014358	273.672	-0.282	-5.919	1.714	-0.076	35.24	32.774022	111.602288	2	23	32.773916	111.602817	1.625	274.95	1	1.734	-0.061	-0.031	0	0	6.94E+218	330	300
20230809_1456050231	0	635394	-0.84906	0.00352	-0.84168	-0.079391	9.7266798	1.014358	273.672	-0.282	-5.919	1.714	-0.076	35.24	32.774022	111.602288	2	23	32.773916	111.602817	1.625	274.95	1	1.734	-0.061	-0.031	0	0	6.94E+218	330	300
20230809_1456050241	0	635395	-0.90532	0.01911	-0.85668	-0.079437	9.7852917	1.014503	273.676	-0.325	-5.958	1.712	-0.076	35.24	32.774022	111.602287	2	23	32.773916	111.602817	1.625	274.95	1	1.734	-0.061	-0.031	0	0	6.94E+218	330	300
20230809_1456050254	0	635396	-0.98389	0.02445	-0.85803	-0.079411	9.7265987	1.0759439	273.676	-0.325	-5.958	1.712	-0.076	35.24	32.774022	111.602287	2	23	32.773916	111.602817	1.625	274.95	1	1.734	-0.061	-0.031	0	0	6.94E+218	330	300
20230809_1456050263	0	635397	-1.08407	0.03306	-0.84394	-0.079391	9.7266798	1.014358	273.676	-0.325	-5.958	1.712	-0.076	35.24	32.774022	111.602287	2	23	32.773916	111.602817	1.625	274.95	1	1.734	-0.061	-0.031	0	0	6.94E+218	330	300
20230809_1456050273	0	635398	-1.16094	0.05158	-0.84448	-0.079411	9.7265987	1.0759439	273.676	-0.325	-5.958	1.712	-0.076	35.24	32.774022	111.602287	2	23	32.773916	111.602817	1.625	274.95	1	1.734	-0.061	-0.031	0	0	6.94E+218	330	300
20230809_1456050281	0	635399	-1.2581	0.05209	-0.84801	-0.079391	9.7266798	1.014358	273.676	-0.325	-5.958	1.712	-0.076	35.24	32.774022	111.602287	2	23	32.773916	111.602817	1.625	274.95	1	1.734	-0.061	-0.031	0	0	6.94E+218	330	300
20230809_1456050291	0	635400	-1.33949	0.05391	-0.82039	-0.144567	9.7266169	1.014541	273.678	-0.367	-6.016	1.71	-0.076	35.24	32.774022	111.602286	2	23	32.773916	111.602817	1.625	274.95	1	1.734	-0.061	-0.031	0	0	6.94E+218	330	300
20230809_1456050302	0	635401	-1.40282	0.06771	-0.84986	-0.079391	9.7266798	1.014358	273.678	-0.367	-6.016	1.71	-0.076	35.24	32.774022	111.602286	2	23	32.773916	111.602817	1.625	274.95	1	1.734	-0.061	-0.031	0	0	6.94E+218	330	300
20230809_1456050311	0	635402	-1.4946	0.07302	-0.88945	-0.079457	9.7852106	1.07609	273.678	-0.367	-6.016	1.71	-0.076	35.24	32.774022	111.602286	2	23	32.773916	111.602817	1.625	274.95	1	1.734	-0.061	-0.031	0	0	6.94E+218	330	300
20230809_1456050321	0	635403	-1.57031	0.0915	-0.8559	-0.079366	9.6679869	1.075799	273.678	-0.367	-6.016	1.71	-0.076	35.24	32.774022	111.602286	2	23	32.773916	111.602817	1.625	274.95	1	1.734	-0.061	-0.031	0	0	6.94E+218	330	300
20230809_1456050331	0	635404	-1.63077	0.10444	-0.86193	-0.079391	9.7266798	1.014358	273.678	-0.367	-6.016	1.71	-0.076	35.24	32.774022	111.602286	2	23	32.773916	111.602817	1.625	274.95	1	1.734	-0.061	-0.031	0	0	6.94E+218	330	300
20230809_1456050349	0	635405	-1.74781	0.09955	-0.83814	-0.144587	9.7265368	1.0761271	273.679	-0.41	-6.094	1.709	-0.08	35.24	32.774022	111.602285	2	23	32.773916	111.602817	1.625	274.95	1	1.734	-0.061	-0.031	0	0	6.94E+218	330	300
20230809_1456050360	0	635406	-1.83761	0.10217	-0.82745	-0.079391	9.7266798	1.014358	273.679	-0.41	-6.094	1.709	-0.08	35.24	32.774022	111.602285	2	23	32.773916	111.602817	1.625	274.95	1	1.734	-0.061	-0.031	0	0	6.94E+218	330	337
20230809_1456050366	0	635407	-1.90298	0.10534	-0.81994	-0.079411	9.7265987	1.0759439	273.679	-0.41	-6.094	1.709	-0.08	35.24	32.774022	111.602285	2	23	32.773916	111.602817	1.625	274.95	1	1.734	-0.061	-0.031	0	0	6.94E+218	330	337
20230809_1456050371	0	635408	-1.96711	0.1149	-0.87075	-0.079391	9.7266798	1.014358	273.679	-0.41	-6.094	1.709	-0.08	35.24	32.774022	111.602285	2	23	32.773916	111.602817	1.625	274.95	1	1.734	-0.061	-0.031	0	0	6.94E+218	330	337
20230809_1456050381	0	635409	-2.02497	0.12114	-0.84887	-0.079411	9.7265987	1.0759439	273.679	-0.41	-6.094	1.709	-0.08	35.24	32.774022	111.602285	2	23	32.773916	111.602817	1.625	274.95	1	1.734	-0.061	-0.031	0	0	6.94E+218	330	337
20230809_1456050393	0	635410	-2.096	0.11956	-0.85808	-0.144522	9.668005	1.014395	273.678	-0.453	-6.193	1.708	-0.08	35.24	32.774022	111.602284	2	23	32.773916	111.602817	1.625	274.95	1	1.734	-0.061	-0.031	0	0	6.94E+218	330	337
20230809_1456050401	0	635411	-2.1569	0.11976	-0.86813	-0.079411	9.7265987	1.0759439	273.678	-0.453	-6.193	1.708	-0.08	35.24	32.774022	111.602284	2	23	32.773916	111.602817	1.625	274.95	1	1.734	-0.061	-0.031	0	0	6.94E+218	330	337
20230809_1456050428	0	635412	-2.20299	0.11968	-0.78714	-0.07932	9.609375	1.075654	273.678	-0.453	-6.193	1.708	-0.08	35.24	32.774022	111.602284	2	23	32.773916	111.602817	1.625	274.95	1	1.734	-0.061	-0.031	0	0	6.94E+218	330	337
20230809_1456050428	0	635413	-2.27693	0.11871	-0.82534	-0.079391	9.7266798	1.014358	273.678	-0.453	-6.193	1.708	-0.08	35.24	32.774022	111.602284	2	23	32.773916	111.602817	1.625	274.95	1	1.734	-0.061	-0.031	0	0	6.94E+218	330	337
20230809_1456050430	0	635414	-2.33194	0.1261	-0.85453	-0.144587	9.7265368	1.0761271	273.678	-0.453	-6.193	1.708	-0.08	35.24	32.774022	111.602284	2	23	32.773916	111.602817	1.625	274.95	1	1.734	-0.061	-0.031	0	0	6.94E+218	330	337
20230809_1456050443	0	635415	-2.35154	0.13001	-0.8484	-0.079411	9.7265987	1.0759439	273.676	-0.496	-6.306	1.708	-0.08	35.24	32.774022	111.602283	2	23	32.773918	111.602799	1.645	276.08	1	1.734	-0.061	-0.031	0	0	6.94E+218	330	325
20230809_1456050452	0	635416	-2.38395	0.1307	-0.82499	-0.144542	9.6679239	1.075982	273.676	-0.496	-6.306	1.708	-0.08	35.24	32.774022	111.602283	2	23	32.773918	111.602799	1.645	276.08	1	1.734	-0.061	-0.031	0	0	6.94E+218	330	325
20230809_1456050465	0	635417	-2.41737	0.12902	-0.87706	-0.079366	9.6679869	1.075799	273.676	-0.496	-6.306	1.708	-0.08	35.24	32.774022	111.602283	2	23	32.773918	111.602799	1.645	276.08	1	1.734	-0.061	-0.031	0	0	6.94E+218	330	325
20230809_1456050470	0	635418	-2.46378	0.12775	-0.82861	-0.079366	9.6679869	1.075799	273.676	-0.496	-6.306	1.708	-0.08	35.24	32.774022	111.602283	2	23	32.773918	111.602799	1.645	276.08	1	1.734	-0.061	-0.031	0	0	6.94E+218	330	325
20230809_1456050481	0	635419	-2.4777	0.13065	-0.79382	-0.079366	9.6679869	1.075799	273.676	-0.496	-6.306	1.708	-0.08	35.24	32.774022	111.602283	2	23	32.773918	111.602799	1.645	276.08	1	1.734	-0.061	-0.031	0	0	6.94E+218	330	325
20230809_1456050490	0	635420	-2.50277	0.13749	-0.82003	-0.144542	9.6679239	1.075982	273.675	-0.538	-6.428	1.707	-0.08	35.24	32.774023	111.602282	2	23	32.773918	111.602799	1.645	276.08	1	1.734	-0.061	-0.031	0	0	6.94E+218	330	325
20230809_1456050503	0	635421	-2.52554	0.15021	-0.79374	-0.079386	9.6679058	1.137386	273.675	-0.538	-6.428	1.707	-0.08	35.24	32.774023	111.602282	2	23	32.773918	111.602799	1.645	276.08	1	1.734	-0.061	-0.031	0	0	6.94E+218	330	325
20230809_1456050514	0	635422	-2.51851	0.15499	-0.79514	-0.144542	9.6679239	1.075982	273.675	-0.538	-6.428	1.707	-0.085	35.24	32.774023	111.602282	2	23	32.773918	111.602799	1.645	276.08	1	1.734	-0.061	-0.031	0	0	6.94E+218	330	325
20230809_1456050522	0	635423	-2.5211	0.15379	-0.84688	-0.079386	9.6679058	1.137386	273.675	-0.538	-6.428	1.707	-0.085	35.24	32.774023	111.602282	2	23	32.773918	111.602799	1.645	276.08	1	1.734	-0.061	-0.031	0	0	6.94E+218	330	325
20230809_1456050531	0	635424	-2.54469	0.15659	-0.79025	-0.07932	9.609375	1.075654	273.675	-0.538	-6.428	1.707	-0.085	35.24	32.774023	111.602282	2	23	32.773918	111.602799	1.645	276.08	1	1.734	-0.061	-0.031	0	0	6.94E+218	330	325
20230809_1456050541	0	635425	-2.56169	0.15519	-0.79454	-0.144542	9.6679239	1.075982	273.672	-0.579	-6.555	1.706	-0.085	35.24	32.774023	111.602281	2	23	32.773918	111.602799	1.645	276.08	1	1.734	-0.061	-0.031	0	0	6.94E+218	330	325
20230809_1456050553	0	635426	-2.5667	0.16227	-0.78928	-0.07934	9.6092939	1.1372401	273.672	-0.579	-6.555	1.706	-0.085	35.24	32.774023	111.602281	2	23	32.773918	111.602799	1.645	276.08	1	1.734	-0.061	-0.031	0	0	6.94E+218	330	337
20230809_1456050562	0	635427	-2.53555	0.17667	-0.78523	-0.079366	9.6679869	1.075799	273.672	-0.579	-6.555	1.706	-0.085	35.24	32.774023	111.602281	2	23	32.773918	111.602799	1.645	276.08	1	1.734	-0.061	-0.031	0	0	6.94E+218	330	337
20230809_1456050571	0	635428	-2.51361	0.18292	-0.7338	-0.144536	9.6091509	1.19901	273.672	-0.579	-6.555	1.706	-0.085	35.24	32.774023	111.602281	2	23	32.773918	111.602799	1.645	276.08	1	1.734	-0.061	-0.031	0	0	6.94E+218	330	337
20230809_1456050581	0	635429	-2.51003	0.18036	-0.76308	-0.144516	9.6092319	1.137423	273.672	-0.579	-6.555	1.706	-0.085	35.24	32.774023	111.602281	2	23	32.773918	111.602799	1.645	276.08	1	1.734	-0.061	-0.031	0	0	6.94E+218	330	337
20230809_1456050592	0	635430	-2.50318	0.18377	-0.71646	-0.07932	9.609375	1.075654	273.667	-0.618	-6.681	1.706	-0.085	35.24	32.774023	111.60228	2	23	32.773918	111.602799	1.645	276.08	1	1.734	-0.061	-0.031	0	0	6.94E+218	330	337
20230809_1456050602	0	635431	-2.48494	0.18727	-0.70045	-0.07934	9.6092939	1.1372401	273.667	-0.618	-6.681	1.706	-0.085	35.24	32.774023	111.60228	2	23	32.773918	111.602799	1.645	276.08	1	1.734	-0.061	-0.031	0	0	6.94E+218	330	337
20230809_1456050611	0	635432	-2.44425	0.19815	-0.75131	-0.144562	9.6678438	1.137568	273.667	-0.618	-6.681	1.706	-0.085	35.24	32.774023	111.60228	2	23	32.773918	111.602799	1.645	276.08	1	1.734	-0.061	-0.031	0	0	6.94E+218	330	337
20230809_1456050631	0	635433	-2.41803	0.20992	-0.7353	-0.07934	9.6092939	1.1372401	273.667	-0.618	-6.681	1.706	-0.085	35.24	32.774023	111.60228	2	23	32.773918	111.602799	1.645	276.08	1	1.734	-0.061	-0.031	0	0	6.94E+218	330	337
20230809_1456050632	0	635434	-2.36355	0.22241	-0.67595	-0.144491	9.550539	1.198864	273.667	-0.618	-6.681	1.706	-0.085	35.24	32.774023	111.60228	2	23	32.773918	111.602799	1.645	276.08	1	1.734	-0.061	-0.031	0	0	6.94E+218	330	337
20230809_1456050642	0	635435	-2.33897	0.2232	-0.68369	-0.07934	9.6092939	1.1372401	273.661	-0.654	-6.802	1.706	-0.085	35.24	32.774023	111.602279	2	23	32.773918	111.602799	1.645	276.08	1	1.734	-0.061	-0.031	0	0	6.94E+218	330	337
20230809_1456050651	0	635436	-2.33269	0.22092	-0.63998	-0.144516	9.6092319	1.137423	273.661	-0.654	-6.802	1.706	-0.085	35.4	32.774023	111.602279	2	23	32.773918	111.602799	1.645	276.08	1	1.714	-0.058	0.041	0	0	6.94E+218	330	337
20230809_1456050672	0	635437	-2.32808	0.2247	-0.6399	-0.07934	9.6092939	1.1372401	273.661	-0.654	-6.802	1.706	-0.085	35.4	32.774023	111.602279	2	23	32.773918	111.602799	1.645	276.08	1	1.714	-0.058	0.041	0	0	6.94E+218	330	337
20230809_1456050677	0	635438	-2.30647	0.23093	-0.61713	-0.144536	9.6091509	1.19901	273.661	-0.654	-6.802	1.706	-0.082	35.4	32.774023	111.602279	2	23	32.773918	111.602799	1.645	276.08	1	1.714	-0.058	0.041	0	0	6.94E+218	330	337
20230809_1456050680	0	635439	-2.2557	0.24308	-0.63292	-0.07934	9.6092939	1.1372401	273.661	-0.654	-6.802	1.706	-0.082	35.4	32.774023	111.602279	2	23	32.773918	111.602799	1.645	276.08	1	1.714	-0.058	0.041	0	0	6.94E+218	330	337
20230809_1456050691	0	635440	-2.17468	0.26404	-0.59777	-0.144536	9.6091509	1.19901	273.653	-0.687	-6.916	1.714	-0.082	35.4	32.774023	111.602278	2	23	32.773918	111.602799	1.645	276.08	1	1.714	-0.058	0.041	0	0	6.94E+218	330	337
20230809_1456050702	0	635441	-2.19683	0.25305	-0.61988	-0.07938	9.6091328	1.2604131	273.653	-0.687	-6.916	1.714	-0.082	35.4	32.774023	111.602278	2	23	32.773918	111.602799	1.645	276.08	1	1.714	-0.058	0.041	0	0	6.94E+218	330	337
20230809_1456050713	0	635442	-2.15204	0.25803	-0.56799	-0.144516	9.6092319	1.137423	273.653	-0.687	-6.916	1.714	-0.082	35.4	32.774023	111.602278	2	23	32.773918	111.602799	1.645	276.08	1	1.714	-0.058	0.041	0	0	6.94E+218	330	337
20230809_1456050722	0	635443	-2.13134	0.27235	-0.5294	-0.079295	9.5506821	1.137095	273.653	-0.687	-6.916	1.714	-0.082	35.4	32.774023	111.602278	2	23	32.773918	111.602799	1.645	276.08	1	1.714	-0.058	0.041	0	0	6.94E+218	330	325
20230809_1456050732	0	635444	-2.14925	0.26902	-0.54072	-0.07938	9.6091328	1.2604131	273.653	-0.687	-6.916	1.714	-0.082	35.4	32.774023	111.602278	2	23	32.773918	111.602799	1.645	276.08	1	1.714	-0.058	0.041	0	0	6.94E+218	330	325
20230809_1456050742	0	635445	-2.14827	0.27472	-0.49967	-0.144516	9.6092319	1.137423	273.644	-0.716	-7.023	1.715	-0.082	35.4	32.774023	111.602278	2	23	32.773918	111.602799	1.645	276.08	1	1.714	-0.058	0.041	0	0	6.94E+218	330	325
20230809_1456050753	0	635446	-2.07929	0.29065	-0.49261	-0.079315	9.550601	1.198681	273.644	-0.716	-7.023	1.715	-0.082	35.4	32.774023	111.602278	2	23	32.773918	111.602799	1.645	276.08	1	1.714	-0.058	0.041	0	0	6.94E+218	330	325
20230809_1456050762	0	635447	-2.08802	0.28795	-0.4694	-0.144556	9.6090698	1.260596	273.644	-0.716	-7.023	1.715	-0.082	35.4	32.774023	111.602278	2	23	32.773918	111.602799	1.645	276.08	1	1.714	-0.058	0.041	0	0	6.94E+218	330	325
20230809_1456050770	0	635448	-2.10571	0.28236	-0.448	-0.079315	9.550601	1.198681	273.644	-0.716	-7.023	1.715	-0.082	35.4	32.774023	111.602278	2	23	32.773918	111.602799	1.645	276.08	1	1.714	-0.058	0.041	0	0	6.94E+218	330	325
20230809_1456050781	0	635449	-2.09324	0.28937	-0.44895	-0.144536	9.6091509	1.19901	273.644	-0.716	-7.023	1.715	-0.082	35.4	32.774023	111.602278	2	23	32.773918	111.602799	1.645	276.08	1	1.714	-0.058	0.041	0	0	6.94E+218	330	325
20230809_1456050792	0	635450	-2.08612	0.29361	-0.41543	-0.07936	9.6092129	1.198827	273.632	-0.74	-7.128	1.715	-0.082	35.4	32.774023	111.602277	2	23	32.773918	111.602799	1.645	276.08	1	1.714	-0.058	0.041	0	0	6.94E+218	330	325
20230809_1456050802	0	635451	-2.07981	0.29258	-0.42857	-0.14451	9.550458	1.260451	273.632	-0.74	-7.128	1.715	-0.082	35.4	32.774023	111.602277	2	23	32.773918	111.602799	1.645	276.08	1	1.714	-0.058	0.041	0	0	6.94E+218	330	325
20230809_1456050811	0	635452	-2.05411	0.30176	-0.32271	-0.079315	9.550601	1.198681	273.632	-0.74	-7.128	1.715	-0.082	35.4	32.774023	111.602277	2	23	32.773918	111.602799	1.645	276.08	1	1.714	-0.058	0.041	0	0	6.94E+218	330	325
20230809_1456050824	0	635453	-2.08372	0.29299	-0.36839	-0.14451	9.550458	1.260451	273.632	-0.74	-7.128	1.715	-0.082	35.4	32.774023	111.602277	2	23	32.773918	111.602799	1.645	276.08	1	1.714	-0.058	0.041	0	0	6.94E+218	330	325
20230809_1456050832	0	635454	-2.07617	0.29284	-0.33403	-0.079405	9.6678247	1.198972	273.632	-0.74	-7.128	1.715	-0.082	35.4	32.774023	111.602277	2	23	32.773918	111.602799	1.645	276.08	1	1.714	-0.058	0.041	0	0	6.94E+218	330	337
20230809_1456050846	0	635455	-2.09416	0.29614	-0.31958	-0.144491	9.550539	1.198864	273.62	-0.76	-7.231	1.716	-0.082	35.4	32.774023	111.602276	2	23	32.773918	111.602799	1.645	276.08	1	1.714	-0.058	0.041	0	0	6.94E+218	330	337
20230809_1456050851	0	635456	-2.10455	0.29655	-0.32203	-0.07938	9.6091328	1.2604131	273.62	-0.76	-7.231	1.716	-0.082	35.4	32.774023	111.602276	2	23	32.773918	111.602799	1.645	276.08	1	1.714	-0.058	0.041	0	0	6.94E+218	330	337
20230809_1456050863	0	635457	-2.07867	0.30649	-0.3022	-0.14451	9.550458	1.260451	273.62	-0.76	-7.231	1.716	-0.076	35.4	32.774023	111.602276	2	23	32.773918	111.602799	1.645	276.08	1	1.714	-0.058	0.041	0	0	6.94E+218	330	337
20230809_1456050873	0	635458	-2.04744	0.31128	-0.25713	-0.079335	9.5505199	1.260268	273.62	-0.76	-7.231	1.716	-0.076	35.4	32.774023	111.602276	2	23	32.773918	111.602799	1.645	276.08	1	1.714	-0.058	0.041	0	0	6.94E+218	330	337
20230809_1456050890	0	635459	-2.05013	0.30772	-0.19338	-0.14451	9.550458	1.260451	273.62	-0.76	-7.231	1.716	-0.076	35.4	32.774023	111.602276	2	23	32.773918	111.602799	1.645	276.08	1	1.714	-0.058	0.041	0	0	6.94E+218	330	337
20230809_1456050892	0	635460	-2.06684	0.30496	-0.19334	-0.079335	9.5505199	1.260268	273.607	-0.775	-7.335	1.717	-0.076	35.4	32.774023	111.602275	2	23	32.773918	111.602799	1.645	276.08	1	1.714	-0.058	0.041	0	0	6.94E+218	330	337
20230809_1456050910	0	635461	-2.07076	0.30304	-0.14044	-0.144556	9.6090698	1.260596	273.607	-0.775	-7.335	1.717	-0.076	35.4	32.774023	111.602275	2	23	32.773918	111.602799	1.645	276.08	1	1.714	-0.058	0.041	0	0	6.94E+218	330	337
20230809_1456050921	0	635462	-2.03199	0.31621	-0.19183	-0.07938	9.6091328	1.2604131	273.607	-0.775	-7.335	1.717	-0.076	35.4	32.774023	111.602275	2	23	32.773918	111.602799	1.645	276.08	1	1.714	-0.058	0.041	0	0	6.94E+218	330	337
20230809_1456050925	0	635463	-2.01839	0.32174	-0.1529	-0.14453	9.5503769	1.322037	273.607	-0.775	-7.335	1.717	-0.076	35.4	32.774023	111.602275	2	23	32.773918	111.602799	1.645	276.08	1	1.714	-0.058	0.041	0	0	6.94E+218	330	337
20230809_1456050932	0	635464	-1.98374	0.32725	-0.11868	-0.079335	9.5505199	1.260268	273.607	-0.775	-7.335	1.717	-0.076	35.4	32.774023	111.602275	2	23	32.773918	111.602799	1.645	276.08	1	1.714	-0.058	0.041	0	0	6.94E+218	330	337
20230809_1456050941	0	635465	-1.95788	0.32773	-0.07947	-0.144485	9.491765	1.321892	273.592	-0.784	-7.435	1.718	-0.076	35.4	32.774023	111.602274	2	23	32.773918	111.602799	1.645	276.08	1	1.714	-0.058	0.041	0	0	6.94E+218	330	337
20230809_1456050951	0	635466	-1.95023	0.31974	-0.00129	-0.079335	9.5505199	1.260268	273.592	-0.784	-7.435	1.718	-0.076	35.4	32.774023	111.602274	2	23	32.773918	111.602799	1.645	276.08	1	1.714	-0.058	0.041	0	0	6.94E+218	330	337
20230809_1456050968	0	635467	-1.90138	0.33265	0.00654	-0.079335	9.5505199	1.260268	273.592	-0.784	-7.435	1.718	-0.076	35.4	32.774023	111.602274	2	23	32.773918	111.602799	1.645	276.08	1	1.714	-0.058	0.041	0	0	6.94E+218	330	337
20230809_1456050973	0	635468	-1.86391	0.34116	0.00034	-0.14451	9.550458	1.260451	273.592	-0.784	-7.435	1.718	-0.076	35.4	32.774023	111.602274	2	23	32.773918	111.602799	1.645	276.08	1	1.714	-0.058	0.041	0	0	6.94E+218	330	337
20230809_1456050981	0	635469	-1.86141	0.34047	0.04685	-0.079354	9.5504398	1.3218549	273.592	-0.784	-7.435	1.718	-0.076	35.4	32.774023	111.602274	2	23	32.773918	111.602799	1.645	276.08	1	1.714	-0.058	0.041	0	0	6.94E+218	330	337
20230809_1456050991	0	635470	-1.80316	0.34989	0.08593	-0.14453	9.5503769	1.322037	273.575	-0.785	-7.529	1.719	-0.076	35.4	32.774023	111.602273	2	23	32.773918	111.602799	1.645	276.08	1	1.714	-0.058	0.041	0	0	6.94E+218	330	337
20230809_1456060001	0	635471	-1.78115	0.34571	0.08639	-0.079309	9.491827	1.321709	273.575	-0.785	-7.529	1.719	-0.076	35.4	32.774023	111.602273	2	23	32.773918	111.602799	1.645	276.08	1	1.714	-0.058	0.041	0	0	6.94E+218	330	337
20230809_1456060011	0	635472	-1.79315	0.33905	0.15471	-0.079335	9.5505199	1.260268	273.575	-0.785	-7.529	1.719	-0.075	35.4	32.774023	111.602273	2	23	32.773918	111.602799	1.645	276.08	1	1.714	-0.058	0.041	0	0	6.94E+218	330	337
20230809_1456060021	0	635473	-1.72742	0.35071	0.19097	-0.144465	9.4918461	1.260305	273.575	-0.785	-7.529	1.719	-0.075	35.4	32.774023	111.602273	2	23	32.773918	111.602799	1.645	276.08	1	1.714	-0.058	0.041	0	0	6.94E+218	330	337
20230809_1456060032	0	635474	-1.68294	0.35241	0.1974	-0.079354	9.5504398	1.3218549	273.575	-0.785	-7.529	1.719	-0.075	35.4	32.774023	111.602273	2	23	32.773918	111.602799	1.645	276.08	1	1.714	-0.058	0.041	0	0	6.94E+218	330	337
20230809_1456060042	0	635475	-1.63137	0.35921	0.22768	-0.079354	9.5504398	1.3218549	273.557	-0.779	-7.615	1.721	-0.075	35.4	32.774023	111.602272	2	23	32.773918	111.602799	1.645	276.08	1	1.714	-0.058	0.041	0	0	6.94E+218	330	337
20230809_1456060053	0	635476	-1.55359	0.36366	0.27596	-0.14453	9.5503769	1.322037	273.557	-0.779	-7.615	1.721	-0.075	35.4	32.774023	111.602272	2	23	32.773918	111.602799	1.645	276.08	1	1.714	-0.058	0.041	0	0	6.94E+218	330	337
20230809_1456060067	0	635477	-1.51604	0.35511	0.30926	-0.079309	9.491827	1.321709	273.557	-0.779	-7.615	1.721	-0.075	35.4	32.774023	111.602272	2	23	32.773918	111.602799	1.645	276.08	1	1.714	-0.058	0.041	0	0	6.94E+218	330	337
20230809_1456060071	0	635478	-1.45299	0.35972	0.35875	-0.14451	9.550458	1.260451	273.557	-0.779	-7.615	1.721	-0.075	35.4	32.774023	111.602272	2	23	32.773918	111.602799	1.645	276.08	1	1.714	-0.058	0.041	0	0	6.94E+218	330	337
20230809_1456060082	0	635479	-1.37124	0.35838	0.39134	-0.079354	9.5504398	1.3218549	273.557	-0.779	-7.615	1.721	-0.075	35.4	32.774023	111.602272	2	23	32.773918	111.602799	1.645	276.08	1	1.714	-0.058	0.041	0	0	6.94E+218	330	337
20230809_1456060090	0	635480	-1.29965	0.36155	0.42604	-0.079335	9.5505199	1.260268	273.537	-0.764	-7.686	1.722	-0.075	35.4	32.774023	111.602271	2	23	32.773918	111.602799	1.645	276.08	1	1.714	-0.058	0.041	0	0	6.94E+218	330	337
20230809_1456060102	0	635481	-1.2145	0.35453	0.44092	-0.079354	9.5504398	1.3218549	273.537	-0.764	-7.686	1.722	-0.075	35.4	32.774023	111.602271	2	23	32.773918	111.602799	1.645	276.08	1	1.714	-0.058	0.041	0	0	6.94E+218	330	337
20230809_1456060111	0	635482	-1.14109	0.35007	0.49475	-0.14453	9.5503769	1.322037	273.537	-0.764	-7.686	1.722	-0.075	35.4	32.774023	111.602271	2	23	32.773918	111.602799	1.645	276.08	1	1.714	-0.058	0.041	0	0	6.94E+218	330	337
20230809_1456060123	0	635483	-1.06688	0.34053	0.49611	-0.079354	9.5504398	1.3218549	273.537	-0.764	-7.686	1.722	-0.075	35.4	32.774023	111.602271	2	23	32.773918	111.602799	1.645	276.08	1	1.714	-0.058	0.041	0	0	6.94E+218	330	337
20230809_1456060132	0	635484	-0.99976	0.34664	0.56672	-0.079354	9.5504398	1.3218549	273.537	-0.764	-7.686	1.722	-0.075	35.4	32.774023	111.602271	2	23	32.773918	111.602799	1.645	276.08	1	1.714	-0.058	0.041	0	0	6.94E+218	330	337
20230809_1456060142	0	635485	-0.93908	0.33253	0.54045	-0.07938	9.6091328	1.2604131	273.516	-0.741	-7.74	1.724	-0.075	35.4	32.774023	111.60227	2	23	32.773918	111.602799	1.645	276.08	1	1.714	-0.058	0.041	0	0	6.94E+218	330	337
20230809_1456060155	0	635486	-0.84106	0.344	0.59749	-0.079354	9.5504398	1.3218549	273.516	-0.741	-7.74	1.724	-0.075	35.4	32.774023	111.60227	2	23	32.773918	111.602799	1.645	276.08	1	1.714	-0.058	0.041	0	0	6.94E+218	330	337
20230809_1456060165	0	635487	-0.78143	0.3279	0.68294	-0.144485	9.491765	1.321892	273.516	-0.741	-7.74	1.724	-0.075	35.4	32.774023	111.60227	2	23	32.773918	111.602799	1.645	276.08	1	1.714	-0.058	0.041	0	0	6.94E+218	330	337
20230809_1456060174	0	635488	-0.73583	0.31944	0.74574	-0.079335	9.5505199	1.260268	273.516	-0.741	-7.74	1.724	-0.072	35.4	32.774023	111.60227	2	23	32.773918	111.602799	1.645	276.08	1	1.714	-0.058	0.041	0	0	6.94E+218	330	337
20230809_1456060183	0	635489	-0.65404	0.32189	0.69821	-0.0794	9.6090517	1.322	273.516	-0.741	-7.74	1.724	-0.072	35.4	32.774023	111.60227	2	23	32.773918	111.602799	1.645	276.08	1	1.714	-0.058	0.041	0	0	6.94E+218	330	337
20230809_1456060192	0	635490	-0.64597	0.31387	0.77284	-0.079354	9.5504398	1.3218549	273.495	-0.709	-7.776	1.725	-0.072	35.4	32.774024	111.602269	2	23	32.773918	111.602799	1.645	276.08	1	1.714	-0.058	0.041	0	0	6.94E+218	330	337
20230809_1456060202	0	635491	-0.63567	0.29502	0.75995	-0.144576	9.6089888	1.322183	273.495	-0.709	-7.776	1.725	-0.072	35.4	32.774024	111.602269	2	23	32.773918	111.602799	1.645	276.08	1	1.714	-0.058	0.041	0	0	6.94E+218	330	337
20230809_1456060211	0	635492	-0.61296	0.29648	0.78774	-0.079354	9.5504398	1.3218549	273.495	-0.709	-7.776	1.725	-0.072	35.4	32.774024	111.602269	2	23	32.773918	111.602799	1.645	276.08	1	1.714	-0.058	0.041	0	0	6.94E+218	330	337
20230809_1456060224	0	635493	-0.56496	0.27999	0.77581	-0.07938	9.6091328	1.2604131	273.495	-0.709	-7.776	1.725	-0.072	35.4	32.774024	111.602269	2	23	32.773918	111.602799	1.645	276.08	1	1.714	-0.058	0.041	0	0	6.94E+218	330	337
20230809_1456060230	0	635494	-0.49338	0.27764	0.8852	-0.079354	9.5504398	1.3218549	273.495	-0.709	-7.776	1.725	-0.072	35.4	32.774024	111.602269	2	23	32.773918	111.602799	1.645	276.08	1	1.714	-0.058	0.041	0	0	6.94E+218	330	337
20230809_1456060241	0	635495	-0.46035	0.25908	0.89779	-0.0794	9.6090517	1.322	273.476	-0.67	-7.804	1.727	-0.072	35.4	32.774024	111.602268	2	23	32.773918	111.602799	1.645	276.08	1	1.714	-0.058	0.041	0	0	6.94E+218	330	337
20230809_1456060251	0	635496	-0.46054	0.24363	0.94673	-0.07938	9.6091328	1.2604131	273.476	-0.67	-7.804	1.727	-0.072	35.4	32.774024	111.602268	2	23	32.773918	111.602799	1.645	276.08	1	1.714	-0.058	0.041	0	0	6.94E+218	330	325
20230809_1456060266	0	635497	-0.4147	0.23515	0.94858	-0.0794	9.6090517	1.322	273.476	-0.67	-7.804	1.727	-0.072	35.4	32.774024	111.602268	2	23	32.773918	111.602799	1.645	276.08	1	1.714	-0.058	0.041	0	0	6.94E+218	330	325
20230809_1456060271	0	635498	-0.40675	0.22739	0.9878	-0.079445	9.6676636	1.322145	273.476	-0.67	-7.804	1.727	-0.072	35.4	32.774024	111.602268	2	23	32.773918	111.602799	1.645	276.08	1	1.714	-0.058	0.041	0	0	6.94E+218	330	325
20230809_1456060282	0	635499	-0.3989	0.21107	0.99777	-0.0794	9.6090517	1.322	273.476	-0.67	-7.804	1.727	-0.072	35.4	32.774024	111.602268	2	23	32.773918	111.602799	1.645	276.08	1	1.714	-0.058	0.041	0	0	6.94E+218	330	325
20230809_1456060291	0	635500	-0.38384	0.20322	1.01561	-0.0794	9.6090517	1.322	273.458	-0.624	-7.824	1.728	-0.072	35.4	32.774024	111.602267	2	23	32.773918	111.602799	1.645	276.08	1	1.714	-0.058	0.041	0	0	6.94E+218	330	325
20230809_1456060303	0	635501	-0.38081	0.18703	1.04185	-0.079425	9.6677446	1.260559	273.458	-0.624	-7.824	1.728	-0.072	35.4	32.774024	111.602267	2	23	32.773918	111.602799	1.645	276.08	1	1.714	-0.058	0.041	0	0	6.94E+218	330	325
20230809_1456060311	0	635502	-0.35847	0.17749	1.06325	-0.0794	9.6090517	1.322	273.458	-0.624	-7.824	1.728	-0.072	35.4	32.774024	111.602267	2	23	32.773918	111.602799	1.645	276.08	1	1.714	-0.058	0.041	0	0	6.94E+218	330	325
20230809_1456060322	0	635503	-0.31574	0.17078	1.08491	-0.079445	9.6676636	1.322145	273.458	-0.624	-7.824	1.728	-0.072	35.4	32.774024	111.602267	2	23	32.773918	111.602799	1.645	276.08	1	1.714	-0.058	0.041	0	0	6.94E+218	330	325
20230809_1456060331	0	635504	-0.29736	0.16629	1.09952	-0.079445	9.6676636	1.322145	273.458	-0.624	-7.824	1.728	-0.072	35.4	32.774024	111.602267	2	23	32.773918	111.602799	1.645	276.08	1	1.714	-0.058	0.041	0	0	6.94E+218	330	325
20230809_1456060342	0	635505	-0.2869	0.14318	1.12432	-0.079445	9.6676636	1.322145	273.443	-0.571	-7.84	1.729	-0.072	35.4	32.774024	111.602267	2	23	32.773918	111.602799	1.645	276.08	1	1.714	-0.058	0.041	0	0	6.94E+218	330	325
20230809_1456060357	0	635506	-0.27701	0.12555	1.1757	-0.079425	9.6677446	1.260559	273.443	-0.571	-7.84	1.729	-0.072	35.4	32.774024	111.602267	2	23	32.773918	111.602799	1.645	276.08	1	1.714	-0.058	0.041	0	0	6.94E+218	330	325
20230809_1456060364	0	635507	-0.24668	0.11763	1.15143	-0.014289	9.6676464	1.383549	273.443	-0.571	-7.84	1.729	-0.067	35.4	32.774024	111.602267	2	23	32.773918	111.602799	1.645	276.08	1	1.714	-0.058	0.041	0	0	6.94E+218	330	325
20230809_1456060372	0	635508	-0.25216	0.09257	1.18927	-0.079445	9.6676636	1.322145	273.443	-0.571	-7.84	1.729	-0.067	35.4	32.774024	111.602267	2	23	32.773918	111.602799	1.645	276.08	1	1.714	-0.058	0.041	0	0	6.94E+218	330	325
20230809_1456060382	0	635509	-0.2178	0.07778	1.18253	-0.079471	9.7263575	1.260704	273.443	-0.571	-7.84	1.729	-0.067	35.4	32.774024	111.602267	2	23	32.773918	111.602799	1.645	276.08	1	1.714	-0.058	0.041	0	0	6.94E+218	330	325
20230809_1456060393	0	635510	-0.16667	0.07059	1.1847	-0.079471	9.7263575	1.260704	273.43	-0.514	-7.852	1.731	-0.067	35.4	32.774024	111.602266	2	23	32.773918	111.602799	1.645	276.08	1	1.714	-0.058	0.041	0	0	6.94E+218	330	325
20230809_1456060402	0	635511	-0.14684	0.04771	1.18623	-0.014315	9.7263393	1.322108	273.43	-0.514	-7.852	1.731	-0.067	35.4	32.774024	111.602266	2	23	32.773918	111.602799	1.645	276.08	1	1.714	-0.058	0.041	0	0	6.94E+218	330	325
20230809_1456060411	0	635512	-0.10371	0.04134	1.23243	-0.079445	9.6676636	1.322145	273.43	-0.514	-7.852	1.731	-0.067	35.4	32.774024	111.602266	2	23	32.773918	111.602799	1.645	276.08	1	1.714	-0.058	0.041	0	0	6.94E+218	330	325
20230809_1456060424	0	635513	-0.07705	0.03255	1.26454	-0.079491	9.7262764	1.322291	273.43	-0.514	-7.852	1.731	-0.067	35.4	32.774024	111.602266	2	23	32.773918	111.602799	1.645	276.08	1	1.714	-0.058	0.041	0	0	6.94E+218	330	325
20230809_1456060433	0	635514	-0.07709	0.00841	1.256	-0.014335	9.7262583	1.383695	273.43	-0.514	-7.852	1.731	-0.067	35.4	32.774024	111.602266	2	23	32.773919	111.602781	1.63	273.86	1	1.714	-0.058	0.041	0	0	6.94E+218	330	325
20230809_1456060442	0	635515	-0.05031	0.00029	1.29197	-0.079471	9.7263575	1.260704	273.42	-0.452	-7.856	1.732	-0.067	35.4	32.774024	111.602265	2	23	32.773919	111.602781	1.63	273.86	1	1.714	-0.058	0.041	0	0	6.94E+218	330	325
20230809_1456060454	0	635516	-0.01729	-0.00386	1.25815	-0.079511	9.7261963	1.383877	273.42	-0.452	-7.856	1.732	-0.067	35.4	32.774024	111.602265	2	23	32.773919	111.602781	1.63	273.86	1	1.714	-0.058	0.041	0	0	6.94E+218	330	325
20230809_1456060469	0	635517	0.03851	-0.01456	1.25026	-0.01434	9.7850323	1.260667	273.42	-0.452	-7.856	1.732	-0.067	35.4	32.774024	111.602265	2	23	32.773919	111.602781	1.63	273.86	1	1.714	-0.058	0.041	0	0	6.94E+218	330	325
20230809_1456060474	0	635518	0.11063	-0.0296	1.28958	-0.079445	9.6676636	1.322145	273.42	-0.452	-7.856	1.732	-0.067	35.4	32.774024	111.602265	2	23	32.773919	111.602781	1.63	273.86	1	1.714	-0.058	0.041	0	0	6.94E+218	330	325
20230809_1456060481	0	635519	0.14627	-0.04846	1.29912	-0.079491	9.7262764	1.322291	273.42	-0.452	-7.856	1.732	-0.067	35.4	32.774024	111.602265	2	23	32.773919	111.602781	1.63	273.86	1	1.714	-0.058	0.041	0	0	6.94E+218	330	325
20230809_1456060497	0	635520	0.1754	-0.082	1.28338	-0.014315	9.7263393	1.322108	273.413	-0.389	-7.852	1.733	-0.067	35.4	32.774024	111.602264	2	23	32.773919	111.602781	1.63	273.86	1	1.714	-0.058	0.041	0	0	6.94E+218	330	325
20230809_1456060501	0	635521	0.22421	-0.09268	1.32074	-0.079491	9.7262764	1.322291	273.413	-0.389	-7.852	1.733	-0.067	35.4	32.774024	111.602264	2	23	32.773919	111.602781	1.63	273.86	1	1.714	-0.058	0.041	0	0	6.94E+218	330	325
20230809_1456060513	0	635522	0.28351	-0.101	1.30862	-0.01436	9.7849512	1.322253	273.413	-0.389	-7.852	1.733	-0.065	35.4	32.774024	111.602264	2	23	32.773919	111.602781	1.63	273.86	1	1.714	-0.058	0.041	0	0	6.94E+218	330	325
20230809_1456060523	0	635523	0.3246	-0.10795	1.28469	-0.079556	9.7848082	1.384023	273.413	-0.389	-7.852	1.733	-0.065	35.4	32.774024	111.602264	2	23	32.773919	111.602781	1.63	273.86	1	1.714	-0.058	0.041	0	0	6.94E+218	330	325
20230809_1456060532	0	635524	0.40937	-0.1004	1.31573	-0.014315	9.7263393	1.322108	273.413	-0.389	-7.852	1.733	-0.065	35.4	32.774024	111.602264	2	23	32.773919	111.602781	1.63	273.86	1	1.714	-0.058	0.041	0	0	6.94E+218	330	325
20230809_1456060542	0	635525	0.4027	-0.11889	1.30981	-0.079556	9.7848082	1.384023	273.41	-0.324	-7.835	1.734	-0.065	35.4	32.774024	111.602263	2	23	32.773919	111.602781	1.63	273.86	1	1.714	-0.058	0.041	0	0	6.94E+218	330	325
20230809_1456060555	0	635526	0.45715	-0.13708	1.28986	-0.014315	9.7263393	1.322108	273.41	-0.324	-7.835	1.734	-0.065	35.4	32.774024	111.602263	2	23	32.773919	111.602781	1.63	273.86	1	1.714	-0.058	0.041	0	0	6.94E+218	330	325
20230809_1456060567	0	635527	0.4981	-0.13311	1.34677	-0.079556	9.7848082	1.384023	273.41	-0.324	-7.835	1.734	-0.065	35.4	32.774024	111.602263	2	23	32.773919	111.602781	1.63	273.86	1	1.714	-0.058	0.041	0	0	6.94E+218	330	325
20230809_1456060573	0	635528	0.53835	-0.14562	1.30978	-0.01436	9.7849512	1.322253	273.41	-0.324	-7.835	1.734	-0.065	35.4	32.774024	111.602263	2	23	32.773919	111.602781	1.63	273.86	1	1.714	-0.058	0.041	0	0	6.94E+218	330	325
20230809_1456060584	0	635529	0.60981	-0.14999	1.29953	-0.014425	9.843482	1.383985	273.41	-0.324	-7.835	1.734	-0.065	35.4	32.774024	111.602263	2	23	32.773919	111.602781	1.63	273.86	1	1.714	-0.058	0.041	0	0	6.94E+218	330	325
20230809_1456060593	0	635530	0.67411	-0.15223	1.28426	-0.079536	9.7848892	1.322436	273.408	-0.258	-7.807	1.734	-0.065	35.4	32.774024	111.602262	2	23	32.773919	111.602781	1.63	273.86	1	1.714	-0.058	0.041	0	0	6.94E+218	330	325
20230809_1456060602	0	635531	0.6977	-0.1692	1.29654	-0.01438	9.7848701	1.38384	273.408	-0.258	-7.807	1.734	-0.065	35.4	32.774024	111.602262	2	23	32.773919	111.602781	1.63	273.86	1	1.714	-0.058	0.041	0	0	6.94E+218	330	325
20230809_1456060615	0	635532	0.70625	-0.1851	1.23721	-0.014406	9.8435631	1.322399	273.408	-0.258	-7.807	1.734	-0.065	35.4	32.774024	111.602262	2	23	32.773919	111.602781	1.63	273.86	1	1.714	-0.058	0.041	0	0	6.94E+218	330	325
20230809_1456060628	0	635533	0.74069	-0.18103	1.24203	-0.079601	9.84342	1.384168	273.408	-0.258	-7.807	1.734	-0.065	35.4	32.774024	111.602262	2	23	32.773919	111.602781	1.63	273.86	1	1.714	-0.058	0.041	0	0	6.94E+218	330	325
20230809_1456060631	0	635534	0.74119	-0.19595	1.23496	-0.014425	9.843482	1.383985	273.408	-0.258	-7.807	1.734	-0.065	35.4	32.774024	111.602262	2	23	32.773919	111.602781	1.63	273.86	1	1.714	-0.058	0.041	0	0	6.94E+218	330	325
20230809_1456060642	0	635535	0.79334	-0.1879	1.22396	-0.014406	9.8435631	1.322399	273.409	-0.195	-7.771	1.735	-0.065	35.4	32.774024	111.602261	2	23	32.773919	111.602781	1.63	273.86	1	1.714	-0.058	0.041	0	0	6.94E+218	330	325
20230809_1456060653	0	635536	0.81541	-0.19344	1.23231	-0.014425	9.843482	1.383985	273.409	-0.195	-7.771	1.735	-0.065	35.4	32.774024	111.602261	2	23	32.773919	111.602781	1.63	273.86	1	1.714	-0.058	0.041	0	0	6.94E+218	330	325
20230809_1456060667	0	635537	0.87171	-0.19089	1.21339	-0.014425	9.843482	1.383985	273.409	-0.195	-7.771	1.735	-0.065	35.4	32.774024	111.602261	2	23	32.773919	111.602781	1.63	273.86	1	1.681	-0.074	-0.033	0	0	6.94E+218	330	325
20230809_1456060675	0	635538	0.91536	-0.18823	1.27006	-0.079536	9.7848892	1.322436	273.409	-0.195	-7.771	1.735	-0.065	35.4	32.774024	111.602261	2	23	32.773919	111.602781	1.63	273.86	1	1.681	-0.074	-0.033	0	0	6.94E+218	330	325
20230809_1456060681	0	635539	0.94236	-0.20283	1.16256	-0.014471	9.9020948	1.384131	273.409	-0.195	-7.771	1.735	-0.065	35.4	32.774024	111.602261	2	23	32.773919	111.602781	1.63	273.86	1	1.681	-0.074	-0.033	0	0	6.94E+218	330	325
20230809_1456060691	0	635540	0.97297	-0.20474	1.12015	-0.079647	9.9020319	1.3843139	273.411	-0.135	-7.725	1.682	-0.065	35.4	32.774024	111.60226	2	23	32.773919	111.602781	1.63	273.86	1	1.681	-0.074	-0.033	0	0	6.94E+218	330	325
20230809_1456060702	0	635541	1.02198	-0.21199	1.05189	-0.014451	9.9021749	1.322544	273.411	-0.135	-7.725	1.682	-0.065	35.4	32.774024	111.60226	2	23	32.773919	111.602781	1.63	273.86	1	1.681	-0.074	-0.033	0	0	6.94E+218	330	325
20230809_1456060712	0	635542	1.0668	-0.22215	1.0744	-0.01438	9.7848701	1.38384	273.411	-0.135	-7.725	1.682	-0.072	35.4	32.774024	111.60226	2	23	32.773919	111.602781	1.63	273.86	1	1.681	-0.074	-0.033	0	0	6.94E+218	330	325
20230809_1456060722	0	635543	1.09947	-0.22358	1.11753	-0.01436	9.7849512	1.322253	273.411	-0.135	-7.725	1.682	-0.072	35.4	32.774024	111.60226	2	23	32.773919	111.602781	1.63	273.86	1	1.681	-0.074	-0.033	0	0	6.94E+218	330	325
20230809_1456060731	0	635544	1.14928	-0.22954	1.06849	-0.014425	9.843482	1.383985	273.411	-0.135	-7.725	1.682	-0.072	35.4	32.774024	111.60226	2	23	32.773919	111.602781	1.63	273.86	1	1.681	-0.074	-0.033	0	0	6.94E+218	330	337
20230809_1456060741	0	635545	1.18244	-0.23625	1.10022	-0.014451	9.9021749	1.322544	273.415	-0.08	-7.67	1.682	-0.072	35.4	32.774024	111.60226	2	23	32.773919	111.602781	1.63	273.86	1	1.681	-0.074	-0.033	0	0	6.94E+218	330	337
20230809_1456060753	0	635546	1.20799	-0.23605	0.98671	-0.079627	9.902113	1.322727	273.415	-0.08	-7.67	1.682	-0.072	35.4	32.774024	111.60226	2	23	32.773919	111.602781	1.63	273.86	1	1.681	-0.074	-0.033	0	0	6.94E+218	330	337
20230809_1456060763	0	635547	1.26441	-0.23874	0.98112	-0.014471	9.9020948	1.384131	273.415	-0.08	-7.67	1.682	-0.072	35.4	32.774024	111.60226	2	23	32.773919	111.602781	1.63	273.86	1	1.681	-0.074	-0.033	0	0	6.94E+218	330	337
20230809_1456060773	0	635548	1.26697	-0.2458	0.93228	-0.014406	9.8435631	1.322399	273.415	-0.08	-7.67	1.682	-0.072	35.4	32.774024	111.60226	2	23	32.773919	111.602781	1.63	273.86	1	1.681	-0.074	-0.033	0	0	6.94E+218	330	337
20230809_1456060782	0	635549	1.36306	-0.23507	0.89059	-0.014471	9.9020948	1.384131	273.415	-0.08	-7.67	1.682	-0.072	35.4	32.774024	111.60226	2	23	32.773919	111.602781	1.63	273.86	1	1.681	-0.074	-0.033	0	0	6.94E+218	330	337
20230809_1456060792	0	635550	1.40942	-0.24136	0.86253	-0.014406	9.8435631	1.322399	273.42	-0.032	-7.605	1.682	-0.072	35.4	32.774025	111.602259	2	23	32.773919	111.602781	1.63	273.86	1	1.681	-0.074	-0.033	0	0	6.94E+218	330	337
20230809_1456060801	0	635551	1.44109	-0.24857	0.8491	-0.014451	9.9021749	1.322544	273.42	-0.032	-7.605	1.682	-0.072	35.4	32.774025	111.602259	2	23	32.773919	111.602781	1.63	273.86	1	1.681	-0.074	-0.033	0	0	6.94E+218	330	337
20230809_1456060811	0	635552	1.50391	-0.23652	0.88421	-0.014406	9.8435631	1.322399	273.42	-0.032	-7.605	1.682	-0.072	35.4	32.774025	111.602259	2	23	32.773919	111.602781	1.63	273.86	1	1.681	-0.074	-0.033	0	0	6.94E+218	330	337
20230809_1456060826	0	635553	1.46319	-0.26151	0.80556	-0.014471	9.9020948	1.384131	273.42	-0.032	-7.605	1.682	-0.072	35.4	32.774025	111.602259	2	23	32.773919	111.602781	1.63	273.86	1	1.681	-0.074	-0.033	0	0	6.94E+218	330	337
20230809_1456060832	0	635554	1.52426	-0.25146	0.79545	-0.079672	9.9607248	1.322873	273.42	-0.032	-7.605	1.682	-0.072	35.4	32.774025	111.602259	2	23	32.773919	111.602781	1.63	273.86	1	1.681	-0.074	-0.033	0	0	6.94E+218	330	337
20230809_1456060841	0	635555	1.56909	-0.2406	0.68996	-0.014451	9.9021749	1.322544	273.427	0.009	-7.53	1.68	-0.072	35.4	32.774025	111.602258	2	23	32.773919	111.602781	1.63	273.86	1	1.681	-0.074	-0.033	0	0	6.94E+218	330	337
20230809_1456060858	0	635556	1.54549	-0.26134	0.70578	-0.014451	9.9021749	1.322544	273.427	0.009	-7.53	1.68	-0.072	35.4	32.774025	111.602258	2	23	32.773919	111.602781	1.63	273.86	1	1.681	-0.074	-0.033	0	0	6.94E+218	330	337
20230809_1456060867	0	635557	1.5648	-0.26017	0.62238	-0.014431	9.902256	1.260958	273.427	0.009	-7.53	1.68	-0.072	35.4	32.774025	111.602258	2	23	32.773919	111.602781	1.63	273.86	1	1.681	-0.074	-0.033	0	0	6.94E+218	330	337
20230809_1456060870	0	635558	1.58387	-0.25773	0.564	-0.014496	9.9607878	1.32269	273.427	0.009	-7.53	1.68	-0.072	35.4	32.774025	111.602258	2	23	32.773919	111.602781	1.63	273.86	1	1.681	-0.074	-0.033	0	0	6.94E+218	330	337
20230809_1456060880	0	635559	1.63472	-0.25367	0.5641	-0.014386	9.8436441	1.260812	273.427	0.009	-7.53	1.68	-0.072	35.4	32.774025	111.602258	2	23	32.773919	111.602781	1.63	273.86	1	1.681	-0.074	-0.033	0	0	6.94E+218	330	337
20230809_1456060891	0	635560	1.65414	-0.24047	0.5925	-0.014451	9.9021749	1.322544	273.436	0.041	-7.45	1.679	-0.072	35.4	32.774025	111.602257	2	23	32.773919	111.602781	1.63	273.86	1	1.681	-0.074	-0.033	0	0	6.94E+218	330	337
20230809_1456060901	0	635561	1.6422	-0.24811	0.56185	-0.014425	9.843482	1.383985	273.436	0.041	-7.45	1.679	-0.072	35.4	32.774025	111.602257	2	23	32.773919	111.602781	1.63	273.86	1	1.681	-0.074	-0.033	0	0	6.94E+218	330	337
20230809_1456060911	0	635562	1.62227	-0.26014	0.50257	-0.014431	9.902256	1.260958	273.436	0.041	-7.45	1.679	-0.072	35.4	32.774025	111.602257	2	23	32.773919	111.602781	1.63	273.86	1	1.681	-0.074	-0.033	0	0	6.94E+218	330	337
20230809_1456060922	0	635563	1.64756	-0.25001	0.46723	-0.014411	9.9023371	1.199371	273.436	0.041	-7.45	1.679	-0.072	35.4	32.774025	111.602257	2	23	32.773919	111.602781	1.63	273.86	1	1.681	-0.074	-0.033	0	0	6.94E+218	330	337
20230809_1456060931	0	635564	1.61737	-0.25528	0.38521	-0.014431	9.902256	1.260958	273.436	0.041	-7.45	1.679	-0.072	35.4	32.774025	111.602257	2	23	32.773919	111.602781	1.63	273.86	1	1.681	-0.074	-0.033	0	0	6.94E+218	330	337
20230809_1456060958	0	635565	1.57483	-0.2636	0.32232	-0.014431	9.902256	1.260958	273.446	0.064	-7.369	1.678	-0.072	35.4	32.774025	111.602256	2	23	32.773919	111.602781	1.63	273.86	1	1.681	-0.074	-0.033	0	0	6.94E+218	330	337
20230809_1456060959	0	635566	1.58141	-0.25203	0.30544	-0.014406	9.8435631	1.322399	273.446	0.064	-7.369	1.678	-0.072	35.4	32.774025	111.602256	2	23	32.773919	111.602781	1.63	273.86	1	1.681	-0.074	-0.033	0	0	6.94E+218	330	337
20230809_1456060965	0	635567	1.54504	-0.26078	0.29587	-0.01434	9.7850323	1.260667	273.446	0.064	-7.369	1.678	-0.072	35.4	32.774025	111.602256	2	23	32.773919	111.602781	1.63	273.86	1	1.681	-0.074	-0.033	0	0	6.94E+218	330	337
20230809_1456060973	0	635568	1.50815	-0.25449	0.30952	-0.014431	9.902256	1.260958	273.446	0.064	-7.369	1.678	-0.072	35.4	32.774025	111.602256	2	23	32.773919	111.602781	1.63	273.86	1	1.681	-0.074	-0.033	0	0	6.94E+218	330	337
20230809_1456060981	0	635569	1.47696	-0.2436	0.3002	-0.014406	9.8435631	1.322399	273.446	0.064	-7.369	1.678	-0.072	35.4	32.774025	111.602256	2	23	32.773919	111.602781	1.63	273.86	1	1.681	-0.074	-0.033	0	0	6.94E+218	330	337
20230809_1456060992	0	635570	1.43444	-0.24144	0.24891	-0.014386	9.8436441	1.260812	273.457	0.08	-7.294	1.677	-0.072	35.4	32.774025	111.602255	2	23	32.773919	111.602781	1.63	273.86	1	1.681	-0.074	-0.033	0	0	6.94E+218	330	337
20230809_1456070002	0	635571	1.40333	-0.23545	0.16519	-0.014411	9.9023371	1.199371	273.457	0.08	-7.294	1.677	-0.072	35.4	32.774025	111.602255	2	23	32.773919	111.602781	1.63	273.86	1	1.681	-0.074	-0.033	0	0	6.94E+218	330	337
20230809_1456070011	0	635572	1.3819	-0.22488	0.12287	-0.014386	9.8436441	1.260812	273.457	0.08	-7.294	1.677	-0.077	35.4	32.774025	111.602255	2	23	32.773919	111.602781	1.63	273.86	1	1.681	-0.074	-0.033	0	0	6.94E+218	330	337
20230809_1456070023	0	635573	1.29987	-0.23216	0.11725	-0.014386	9.8436441	1.260812	273.457	0.08	-7.294	1.677	-0.077	35.4	32.774025	111.602255	2	23	32.773919	111.602781	1.63	273.86	1	1.681	-0.074	-0.033	0	0	6.94E+218	330	337
20230809_1456070032	0	635574	1.24345	-0.23169	0.09486	-0.079562	9.8435812	1.260995	273.457	0.08	-7.294	1.677	-0.077	35.4	32.774025	111.602255	2	23	32.773919	111.602781	1.63	273.86	1	1.681	-0.074	-0.033	0	0	6.94E+218	330	337
20230809_1456070042	0	635575	1.18593	-0.23571	0.08295	-0.014366	9.8437252	1.199226	273.468	0.087	-7.229	1.675	-0.077	35.4	32.774025	111.602254	2	23	32.773919	111.602781	1.63	273.86	1	1.681	-0.074	-0.033	0	0	6.94E+218	330	337
20230809_1456070056	0	635576	1.11598	-0.23602	0.08069	-0.014386	9.8436441	1.260812	273.468	0.087	-7.229	1.675	-0.077	35.4	32.774025	111.602254	2	23	32.773919	111.602781	1.63	273.86	1	1.681	-0.074	-0.033	0	0	6.94E+218	330	337
20230809_1456070064	0	635577	1.0846	-0.22427	0.01019	-0.014411	9.9023371	1.199371	273.468	0.087	-7.229	1.675	-0.077	35.4	32.774025	111.602254	2	23	32.773919	111.602781	1.63	273.86	1	1.681	-0.074	-0.033	0	0	6.94E+218	330	337
20230809_1456070073	0	635578	1.0425	-0.21745	-0.00312	-0.014366	9.8437252	1.199226	273.468	0.087	-7.229	1.675	-0.077	35.4	32.774025	111.602254	2	23	32.773919	111.602781	1.63	273.86	1	1.681	-0.074	-0.033	0	0	6.94E+218	330	337
20230809_1456070081	0	635579	1.03639	-0.20661	-0.04004	-0.014386	9.8436441	1.260812	273.468	0.087	-7.229	1.675	-0.077	35.4	32.774025	111.602254	2	23	32.773919	111.602781	1.63	273.86	1	1.681	-0.074	-0.033	0	0	6.94E+218	330	337
20230809_1456070091	0	635580	0.98574	-0.20633	-0.07168	-0.014386	9.8436441	1.260812	273.479	0.088	-7.176	1.673	-0.077	35.4	32.774025	111.602253	2	23	32.773919	111.602781	1.63	273.86	1	1.681	-0.074	-0.033	0	0	6.94E+218	330	337
20230809_1456070101	0	635581	0.90931	-0.21964	-0.09937	-0.014366	9.8437252	1.199226	273.479	0.088	-7.176	1.673	-0.077	35.4	32.774025	111.602253	2	23	32.773919	111.602781	1.63	273.86	1	1.681	-0.074	-0.033	0	0	6.94E+218	330	337
20230809_1456070111	0	635582	0.89514	-0.20235	-0.09983	-0.014366	9.8437252	1.199226	273.479	0.088	-7.176	1.673	-0.077	35.4	32.774025	111.602253	2	23	32.773919	111.602781	1.63	273.86	1	1.681	-0.074	-0.033	0	0	6.94E+218	330	337
20230809_1456070122	0	635583	0.8788	-0.19521	-0.14523	-0.014366	9.8437252	1.199226	273.479	0.088	-7.176	1.673	-0.077	35.4	32.774025	111.602253	2	23	32.773919	111.602781	1.63	273.86	1	1.681	-0.074	-0.033	0	0	6.94E+218	330	337
20230809_1456070133	0	635584	0.87417	-0.18121	-0.09004	-0.01432	9.7851124	1.19908	273.479	0.088	-7.176	1.673	-0.077	35.4	32.774025	111.602253	2	23	32.773919	111.602781	1.63	273.86	1	1.681	-0.074	-0.033	0	0	6.94E+218	330	337
20230809_1456070142	0	635585	0.85542	-0.17815	-0.1434	-0.014366	9.8437252	1.199226	273.489	0.084	-7.132	1.672	-0.077	35.4	32.774025	111.602252	2	23	32.773919	111.602781	1.63	273.86	1	1.681	-0.074	-0.033	0	0	6.94E+218	330	337
20230809_1456070153	0	635586	0.79767	-0.19546	-0.16841	-0.014366	9.8437252	1.199226	273.489	0.084	-7.132	1.672	-0.077	35.4	32.774025	111.602252	2	23	32.773919	111.602781	1.63	273.86	1	1.681	-0.074	-0.033	0	0	6.94E+218	330	337
20230809_1456070162	0	635587	0.76169	-0.19979	-0.19735	-0.014346	9.8438053	1.137639	273.489	0.084	-7.132	1.672	-0.077	35.4	32.774025	111.602252	2	23	32.773919	111.602781	1.63	273.86	1	1.681	-0.074	-0.033	0	0	6.94E+218	330	337
20230809_1456070171	0	635588	0.73468	-0.19332	-0.24036	-0.014366	9.8437185	1.199226	273.489	0.084	-7.132	1.672	-0.067	35.4	32.774025	111.602252	2	23	32.773919	111.602781	1.63	273.86	1	1.681	-0.074	-0.033	0	0	6.94E+218	330	337
20230809_1456070182	0	635589	0.69565	-0.19368	-0.29271	-0.014346	9.8437996	1.137639	273.489	0.084	-7.132	1.672	-0.067	35.4	32.774025	111.602252	2	23	32.773919	111.602781	1.63	273.86	1	1.681	-0.074	-0.033	0	0	6.94E+218	330	337
20230809_1456070191	0	635590	0.66263	-0.18939	-0.26092	-0.01434	9.7850256	1.260667	273.5	0.073	-7.095	1.67	-0.067	35.4	32.774025	111.602252	2	23	32.773919	111.602781	1.63	273.86	1	1.681	-0.074	-0.033	0	0	6.94E+218	330	337
20230809_1456070203	0	635591	0.64678	-0.18632	-0.24703	-0.0143	9.7851868	1.137494	273.5	0.073	-7.095	1.67	-0.067	35.4	32.774025	111.602252	2	23	32.773919	111.602781	1.63	273.86	1	1.681	-0.074	-0.033	0	0	6.94E+218	330	325
20230809_1456070211	0	635592	0.63243	-0.17802	-0.25085	-0.01432	9.7851067	1.19908	273.5	0.073	-7.095	1.67	-0.067	35.4	32.774025	111.602252	2	23	32.773919	111.602781	1.63	273.86	1	1.681	-0.074	-0.033	0	0	6.94E+218	330	325
20230809_1456070225	0	635593	0.58537	-0.18102	-0.24511	-0.014366	9.8437185	1.199226	273.5	0.073	-7.095	1.67	-0.067	35.4	32.774025	111.602252	2	23	32.773919	111.602781	1.63	273.86	1	1.681	-0.074	-0.033	0	0	6.94E+218	330	325
20230809_1456070231	0	635594	0.54924	-0.17989	-0.28118	-0.014346	9.8437996	1.137639	273.5	0.073	-7.095	1.67	-0.067	35.4	32.774025	111.602252	2	23	32.773919	111.602781	1.63	273.86	1	1.681	-0.074	-0.033	0	0	6.94E+218	330	325
20230809_1456070241	0	635595	0.53153	-0.17529	-0.35508	-0.014366	9.8437185	1.199226	273.511	0.06	-7.066	1.669	-0.067	35.4	32.774025	111.602251	2	23	32.773919	111.602781	1.63	273.86	1	1.681	-0.074	-0.033	0	0	6.94E+218	330	325
20230809_1456070253	0	635596	0.47471	-0.18201	-0.36096	-0.0143	9.7851868	1.137494	273.511	0.06	-7.066	1.669	-0.067	35.4	32.774025	111.602251	2	23	32.773919	111.602781	1.63	273.86	1	1.681	-0.074	-0.033	0	0	6.94E+218	330	325
20230809_1456070266	0	635597	0.43847	-0.18475	-0.35265	-0.01432	9.7851067	1.19908	273.511	0.06	-7.066	1.669	-0.067	35.4	32.774025	111.602251	2	23	32.773919	111.602781	1.63	273.86	1	1.681	-0.074	-0.033	0	0	6.94E+218	330	325
20230809_1456070272	0	635598	0.39578	-0.19534	-0.36088	-0.079476	9.7851248	1.137676	273.511	0.06	-7.066	1.669	-0.067	35.4	32.774025	111.602251	2	23	32.773919	111.602781	1.63	273.86	1	1.681	-0.074	-0.033	0	0	6.94E+218	330	325
20230809_1456070280	0	635599	0.31583	-0.20609	-0.35606	-0.0143	9.7851868	1.137494	273.511	0.06	-7.066	1.669	-0.067	35.4	32.774025	111.602251	2	23	32.773919	111.602781	1.63	273.86	1	1.681	-0.074	-0.033	0	0	6.94E+218	330	325
20230809_1456070291	0	635600	0.31526	-0.19408	-0.35331	-0.014346	9.8437996	1.137639	273.523	0.044	-7.047	1.667	-0.067	35.4	32.774025	111.60225	2	23	32.773919	111.602781	1.63	273.86	1	1.681	-0.074	-0.033	0	0	6.94E+218	330	325
20230809_1456070302	0	635601	0.28098	-0.19231	-0.38711	-0.014366	9.8437185	1.199226	273.523	0.044	-7.047	1.667	-0.067	35.4	32.774025	111.60225	2	23	32.773919	111.602781	1.63	273.86	1	1.681	-0.074	-0.033	0	0	6.94E+218	330	325
20230809_1456070315	0	635602	0.21359	-0.20256	-0.40478	-0.0143	9.7851868	1.137494	273.523	0.044	-7.047	1.667	-0.067	35.4	32.774025	111.60225	2	23	32.773919	111.602781	1.63	273.86	1	1.681	-0.074	-0.033	0	0	6.94E+218	330	325
20230809_1456070321	0	635603	0.18153	-0.19971	-0.41874	-0.01432	9.7851067	1.19908	273.523	0.044	-7.047	1.667	-0.067	35.4	32.774025	111.60225	2	23	32.773919	111.602781	1.63	273.86	1	1.681	-0.074	-0.033	0	0	6.94E+218	330	325
20230809_1456070332	0	635604	0.13881	-0.20721	-0.40969	-0.0143	9.7851868	1.137494	273.523	0.044	-7.047	1.667	-0.067	35.4	32.774025	111.60225	2	23	32.773919	111.602781	1.63	273.86	1	1.681	-0.074	-0.033	0	0	6.94E+218	330	325
20230809_1456070341	0	635605	0.10141	-0.20856	-0.42515	-0.014346	9.8437996	1.137639	273.536	0.025	-7.037	1.666	-0.067	35.4	32.774025	111.602249	2	23	32.773919	111.602781	1.63	273.86	1	1.681	-0.074	-0.033	0	0	6.94E+218	330	325
20230809_1456070356	0	635606	0.06495	-0.2081	-0.40452	-0.079476	9.7851248	1.137676	273.536	0.025	-7.037	1.666	-0.067	35.4	32.774025	111.602249	2	23	32.773919	111.602781	1.63	273.86	1	1.681	-0.074	-0.033	0	0	6.94E+218	330	325
20230809_1456070361	0	635607	0.02822	-0.22331	-0.43349	-0.014366	9.8437185	1.199226	273.536	0.025	-7.037	1.666	-0.067	35.4	32.774025	111.602249	2	23	32.773919	111.602781	1.63	273.86	1	1.681	-0.074	-0.033	0	0	6.94E+218	330	325
20230809_1456070371	0	635608	0.01398	-0.22778	-0.46003	-0.0143	9.7851868	1.137494	273.536	0.025	-7.037	1.666	-0.067	35.4	32.774025	111.602249	2	23	32.773919	111.602781	1.63	273.86	1	1.681	-0.074	-0.033	0	0	6.94E+218	330	325
20230809_1456070381	0	635609	0.0094	-0.23072	-0.45426	-0.0143	9.7851868	1.137494	273.536	0.025	-7.037	1.666	-0.069	35.4	32.774025	111.602249	2	23	32.773919	111.602781	1.63	273.86	1	1.681	-0.074	-0.033	0	0	6.94E+218	330	325
20230809_1456070393	0	635610	-0.01693	-0.24132	-0.45397	-0.0143	9.7851868	1.137494	273.55	0.004	-7.036	1.665	-0.069	35.4	32.774025	111.602248	2	23	32.773919	111.602781	1.63	273.86	1	1.681	-0.074	-0.033	0	0	6.94E+218	330	325
20230809_1456070403	0	635611	-0.02329	-0.24101	-0.46428	-0.014366	9.8437185	1.199226	273.55	0.004	-7.036	1.665	-0.069	35.4	32.774025	111.602248	2	23	32.773919	111.602781	1.63	273.86	1	1.681	-0.074	-0.033	0	0	6.94E+218	330	325
20230809_1456070412	0	635612	-0.05175	-0.24849	-0.4436	-0.079476	9.7851248	1.137676	273.55	0.004	-7.036	1.665	-0.069	35.4	32.774025	111.602248	2	23	32.773919	111.602781	1.63	273.86	1	1.681	-0.074	-0.033	0	0	6.94E+218	330	325
20230809_1456070425	0	635613	-0.04869	-0.25372	-0.50374	-0.0143	9.7851868	1.137494	273.55	0.004	-7.036	1.665	-0.069	35.4	32.774025	111.602248	2	23	32.773919	111.602781	1.63	273.86	1	1.681	-0.074	-0.033	0	0	6.94E+218	330	325
20230809_1456070431	0	635614	-0.03867	-0.25708	-0.51753	-0.014366	9.8437185	1.199226	273.55	0.004	-7.036	1.665	-0.069	35.4	32.774025	111.602248	2	23	32.773919	111.602781	1.63	273.86	1	1.681	-0.074	-0.033	0	0	6.94E+218	330	325
20230809_1456070441	0	635615	-0.04434	-0.25612	-0.49724	-0.01432	9.7851067	1.19908	273.565	-0.019	-7.038	1.664	-0.069	35.4	32.774026	111.602247	2	23	32.773919	111.602781	1.63	273.86	1	1.681	-0.074	-0.033	0	0	6.94E+218	330	325
20230809_1456070459	0	635616	-0.03068	-0.26377	-0.47304	-0.0143	9.7851868	1.137494	273.565	-0.019	-7.038	1.664	-0.069	35.4	32.774026	111.602247	2	23	32.773921	111.602763	1.62	276.12	1	1.681	-0.074	-0.033	0	0	6.94E+218	330	325
20230809_1456070463	0	635617	-0.03886	-0.2718	-0.50642	-0.079476	9.7851248	1.137676	273.565	-0.019	-7.038	1.664	-0.069	35.4	32.774026	111.602247	2	23	32.773921	111.602763	1.62	276.12	1	1.681	-0.074	-0.033	0	0	6.94E+218	330	325
20230809_1456070471	0	635618	-0.03644	-0.28205	-0.48674	-0.0143	9.7851868	1.137494	273.565	-0.019	-7.038	1.664	-0.069	35.4	32.774026	111.602247	2	23	32.773921	111.602763	1.62	276.12	1	1.681	-0.074	-0.033	0	0	6.94E+218	330	325
20230809_1456070482	0	635619	-0.02553	-0.28916	-0.51519	-0.014346	9.8437996	1.137639	273.565	-0.019	-7.038	1.664	-0.069	35.4	32.774026	111.602247	2	23	32.773921	111.602763	1.62	276.12	1	1.681	-0.074	-0.033	0	0	6.94E+218	330	325
20230809_1456070500	0	635620	-0.00594	-0.29259	-0.57951	-0.014346	9.8437996	1.137639	273.582	-0.043	-7.04	1.662	-0.069	35.4	32.774026	111.602246	2	23	32.773921	111.602763	1.62	276.12	1	1.681	-0.074	-0.033	0	0	6.94E+218	330	325
20230809_1456070509	0	635621	0.03774	-0.28258	-0.57112	-0.01432	9.7851067	1.19908	273.582	-0.043	-7.04	1.662	-0.069	35.4	32.774026	111.602246	2	23	32.773921	111.602763	1.62	276.12	1	1.681	-0.074	-0.033	0	0	6.94E+218	330	325
20230809_1456070513	0	635622	0.01059	-0.29931	-0.57276	-0.079496	9.7850437	1.199263	273.582	-0.043	-7.04	1.662	-0.07	35.4	32.774026	111.602246	2	23	32.773921	111.602763	1.62	276.12	1	1.681	-0.074	-0.033	0	0	6.94E+218	330	325
20230809_1456070524	0	635623	-0.05548	-0.3163	-0.53783	-0.014275	9.7264938	1.198935	273.582	-0.043	-7.04	1.662	-0.07	35.4	32.774026	111.602246	2	23	32.773921	111.602763	1.62	276.12	1	1.681	-0.074	-0.033	0	0	6.94E+218	330	325
20230809_1456070533	0	635624	-0.0598	-0.31052	-0.52827	-0.0143	9.7851868	1.137494	273.582	-0.043	-7.04	1.662	-0.07	35.4	32.774026	111.602246	2	23	32.773921	111.602763	1.62	276.12	1	1.681	-0.074	-0.033	0	0	6.94E+218	330	325
20230809_1456070541	0	635625	-0.08757	-0.31028	-0.55196	-0.079542	9.8436565	1.1994081	273.601	-0.068	-7.041	1.661	-0.07	35.4	32.774026	111.602245	2	23	32.773921	111.602763	1.62	276.12	1	1.681	-0.074	-0.033	0	0	6.94E+218	330	325
20230809_1456070552	0	635626	-0.05316	-0.29397	-0.61402	-0.014346	9.8437996	1.137639	273.601	-0.068	-7.041	1.661	-0.07	35.4	32.774026	111.602245	2	23	32.773921	111.602763	1.62	276.12	1	1.681	-0.074	-0.033	0	0	6.94E+218	330	325
20230809_1456070565	0	635627	-0.09831	-0.29546	-0.6144	-0.01434	9.7850256	1.260667	273.601	-0.068	-7.041	1.661	-0.07	35.4	32.774026	111.602245	2	23	32.773921	111.602763	1.62	276.12	1	1.681	-0.074	-0.033	0	0	6.94E+218	330	325
20230809_1456070573	0	635628	-0.1563	-0.31495	-0.64391	-0.079476	9.7851248	1.137676	273.601	-0.068	-7.041	1.661	-0.07	35.4	32.774026	111.602245	2	23	32.773921	111.602763	1.62	276.12	1	1.681	-0.074	-0.033	0	0	6.94E+218	330	325
20230809_1456070580	0	635629	-0.1593	-0.30236	-0.63448	-0.01432	9.7851067	1.19908	273.601	-0.068	-7.041	1.661	-0.07	35.4	32.774026	111.602245	2	23	32.773921	111.602763	1.62	276.12	1	1.681	-0.074	-0.033	0	0	6.94E+218	330	325
20230809_1456070593	0	635630	-0.21729	-0.31851	-0.61705	-0.014275	9.7264938	1.198935	273.62	-0.098	-7.048	1.66	-0.07	35.4	32.774026	111.602244	2	23	32.773921	111.602763	1.62	276.12	1	1.681	-0.074	-0.033	0	0	6.94E+218	330	325
20230809_1456070603	0	635631	-0.22942	-0.31758	-0.62973	-0.079522	9.8437366	1.137822	273.62	-0.098	-7.048	1.66	-0.07	35.4	32.774026	111.602244	2	23	32.773921	111.602763	1.62	276.12	1	1.681	-0.074	-0.033	0	0	6.94E+218	330	325
20230809_1456070612	0	635632	-0.26045	-0.30782	-0.64657	-0.01432	9.7851067	1.19908	273.62	-0.098	-7.048	1.66	-0.07	35.4	32.774026	111.602244	2	23	32.773921	111.602763	1.62	276.12	1	1.681	-0.074	-0.033	0	0	6.94E+218	330	325
20230809_1456070623	0	635633	-0.30917	-0.32066	-0.67654	-0.01432	9.7851067	1.19908	273.62	-0.098	-7.048	1.66	-0.07	35.4	32.774026	111.602244	2	23	32.773921	111.602763	1.62	276.12	1	1.681	-0.074	-0.033	0	0	6.94E+218	330	325
20230809_1456070631	0	635634	-0.33338	-0.31267	-0.667	-0.079496	9.7850437	1.199263	273.62	-0.098	-7.048	1.66	-0.07	35.4	32.774026	111.602244	2	23	32.773921	111.602763	1.62	276.12	1	1.678	-0.087	0.012	0	0	6.94E+218	330	325
20230809_1456070644	0	635635	-0.35068	-0.30274	-0.71405	-0.079496	9.7850437	1.199263	273.639	-0.129	-7.063	1.677	-0.07	35.45	32.774026	111.602243	2	23	32.773921	111.602763	1.62	276.12	1	1.678	-0.087	0.012	0	0	6.94E+218	330	325
20230809_1456070656	0	635636	-0.43411	-0.31349	-0.71609	-0.01434	9.7850256	1.260667	273.639	-0.129	-7.063	1.677	-0.07	35.45	32.774026	111.602243	2	23	32.773921	111.602763	1.62	276.12	1	1.678	-0.087	0.012	0	0	6.94E+218	330	325
20230809_1456070666	0	635637	-0.43979	-0.30569	-0.72367	-0.0143	9.7851868	1.137494	273.639	-0.129	-7.063	1.677	-0.072	35.45	32.774026	111.602243	2	23	32.773921	111.602763	1.62	276.12	1	1.678	-0.087	0.012	0	0	6.94E+218	330	325
20230809_1456070673	0	635638	-0.4073	-0.27977	-0.71231	-0.079516	9.7849636	1.26085	273.639	-0.129	-7.063	1.677	-0.072	35.45	32.774026	111.602243	2	23	32.773921	111.602763	1.62	276.12	1	1.678	-0.087	0.012	0	0	6.94E+218	330	325
20230809_1456070680	0	635639	-0.46276	-0.28468	-0.75722	-0.01432	9.7851067	1.19908	273.639	-0.129	-7.063	1.677	-0.072	35.45	32.774026	111.602243	2	23	32.773921	111.602763	1.62	276.12	1	1.678	-0.087	0.012	0	0	6.94E+218	330	325
20230809_1456070691	0	635640	-0.49359	-0.28047	-0.73878	-0.079516	9.7849636	1.26085	273.659	-0.164	-7.086	1.676	-0.072	35.45	32.774026	111.602243	2	23	32.773921	111.602763	1.62	276.12	1	1.678	-0.087	0.012	0	0	6.94E+218	330	325
20230809_1456070702	0	635641	-0.54923	-0.27351	-0.74397	-0.014275	9.7264938	1.198935	273.659	-0.164	-7.086	1.676	-0.072	35.45	32.774026	111.602243	2	23	32.773921	111.602763	1.62	276.12	1	1.678	-0.087	0.012	0	0	6.94E+218	330	325
20230809_1456070711	0	635642	-0.59474	-0.2727	-0.7748	-0.079516	9.7849636	1.26085	273.659	-0.164	-7.086	1.676	-0.072	35.45	32.774026	111.602243	2	23	32.773921	111.602763	1.62	276.12	1	1.678	-0.087	0.012	0	0	6.94E+218	330	325
20230809_1456070723	0	635643	-0.62116	-0.27012	-0.80395	-0.079496	9.7850437	1.199263	273.659	-0.164	-7.086	1.676	-0.072	35.45	32.774026	111.602243	2	23	32.773921	111.602763	1.62	276.12	1	1.678	-0.087	0.012	0	0	6.94E+218	330	325
20230809_1456070731	0	635644	-0.63711	-0.24875	-0.84769	-0.01434	9.7850256	1.260667	273.659	-0.164	-7.086	1.676	-0.072	35.45	32.774026	111.602243	2	23	32.773921	111.602763	1.62	276.12	1	1.678	-0.087	0.012	0	0	6.94E+218	330	325
20230809_1456070741	0	635645	-0.69548	-0.25027	-0.83501	-0.079516	9.7849636	1.26085	273.677	-0.202	-7.117	1.675	-0.072	35.45	32.774026	111.602242	2	23	32.773921	111.602763	1.62	276.12	1	1.678	-0.087	0.012	0	0	6.94E+218	330	325
20230809_1456070757	0	635646	-0.72605	-0.2349	-0.82957	-0.01434	9.7850256	1.260667	273.677	-0.202	-7.117	1.675	-0.072	35.45	32.774026	111.602242	2	23	32.773921	111.602763	1.62	276.12	1	1.678	-0.087	0.012	0	0	6.94E+218	330	325
20230809_1456070765	0	635647	-0.74027	-0.21066	-0.86144	-0.079516	9.7849636	1.26085	273.677	-0.202	-7.117	1.675	-0.072	35.45	32.774026	111.602242	2	23	32.773921	111.602763	1.62	276.12	1	1.678	-0.087	0.012	0	0	6.94E+218	330	325
20230809_1456070771	0	635648	-0.82911	-0.20748	-0.81756	-0.079471	9.7263508	1.260704	273.677	-0.202	-7.117	1.675	-0.072	35.45	32.774026	111.602242	2	23	32.773921	111.602763	1.62	276.12	1	1.678	-0.087	0.012	0	0	6.94E+218	330	325
20230809_1456070782	0	635649	-0.83358	-0.18923	-0.87773	-0.01434	9.7850256	1.260667	273.677	-0.202	-7.117	1.675	-0.072	35.45	32.774026	111.602242	2	23	32.773921	111.602763	1.62	276.12	1	1.678	-0.087	0.012	0	0	6.94E+218	330	325
20230809_1456070793	0	635650	-0.86646	-0.16683	-0.85154	-0.079516	9.7849636	1.26085	273.692	-0.243	-7.157	1.674	-0.072	35.45	32.774026	111.602241	2	23	32.773921	111.602763	1.62	276.12	1	1.678	-0.087	0.012	0	0	6.94E+218	330	325
20230809_1456070802	0	635651	-0.90681	-0.16576	-0.94017	-0.079536	9.7848825	1.322436	273.692	-0.243	-7.157	1.674	-0.072	35.45	32.774026	111.602241	2	23	32.773921	111.602763	1.62	276.12	1	1.678	-0.087	0.012	0	0	6.94E+218	330	325
20230809_1456070814	0	635652	-0.87638	-0.14442	-0.89432	-0.01432	9.7851067	1.19908	273.692	-0.243	-7.157	1.674	-0.072	35.45	32.774026	111.602241	2	23	32.773921	111.602763	1.62	276.12	1	1.678	-0.087	0.012	0	0	6.94E+218	330	325
20230809_1456070823	0	635653	-0.86382	-0.13004	-0.98335	-0.079516	9.7849636	1.26085	273.692	-0.243	-7.157	1.674	-0.072	35.45	32.774026	111.602241	2	23	32.773921	111.602763	1.62	276.12	1	1.678	-0.087	0.012	0	0	6.94E+218	330	325
20230809_1456070831	0	635654	-0.89399	-0.12467	-0.91687	-0.079471	9.7263508	1.260704	273.692	-0.243	-7.157	1.674	-0.072	35.45	32.774026	111.602241	2	23	32.773921	111.602763	1.62	276.12	1	1.678	-0.087	0.012	0	0	6.94E+218	330	325
20230809_1456070841	0	635655	-0.8604	-0.09695	-0.96697	-0.079471	9.7263508	1.260704	273.705	-0.289	-7.201	1.673	-0.072	35.45	32.774026	111.60224	2	23	32.773921	111.602763	1.62	276.12	1	1.678	-0.087	0.012	0	0	6.94E+218	330	325
20230809_1456070853	0	635656	-0.84933	-0.08248	-0.93294	-0.079536	9.7848825	1.322436	273.705	-0.289	-7.201	1.673	-0.069	35.45	32.774026	111.60224	2	23	32.773921	111.602763	1.62	276.12	1	1.678	-0.087	0.012	0	0	6.94E+218	330	337
20230809_1456070865	0	635657	-0.84326	-0.07045	-0.97038	-0.014295	9.7264137	1.2605211	273.705	-0.289	-7.201	1.673	-0.069	35.45	32.774026	111.60224	2	23	32.773921	111.602763	1.62	276.12	1	1.678	-0.087	0.012	0	0	6.94E+218	330	337
20230809_1456070871	0	635658	-0.81341	-0.05333	-0.95871	-0.079491	9.7262707	1.322291	273.705	-0.289	-7.201	1.673	-0.069	35.45	32.774026	111.60224	2	23	32.773921	111.602763	1.62	276.12	1	1.678	-0.087	0.012	0	0	6.94E+218	330	337
20230809_1456070882	0	635659	-0.83221	-0.04409	-0.99785	-0.079536	9.7848825	1.322436	273.705	-0.289	-7.201	1.673	-0.069	35.45	32.774026	111.60224	2	23	32.773921	111.602763	1.62	276.12	1	1.678	-0.087	0.012	0	0	6.94E+218	330	337
20230809_1456070891	0	635660	-0.80613	-0.01889	-1.01826	-0.079471	9.7263508	1.260704	273.714	-0.337	-7.242	1.672	-0.069	35.45	32.774026	111.602239	2	23	32.773921	111.602763	1.62	276.12	1	1.678	-0.087	0.012	0	0	6.94E+218	330	337
20230809_1456070901	0	635661	-0.77272	0.002	-1.02348	-0.079445	9.6676579	1.322145	273.714	-0.337	-7.242	1.672	-0.069	35.45	32.774026	111.602239	2	23	32.773921	111.602763	1.62	276.12	1	1.678	-0.087	0.012	0	0	6.94E+218	330	337
20230809_1456070912	0	635662	-0.73206	0.01937	-1.00454	-0.014249	9.6678019	1.260376	273.714	-0.337	-7.242	1.672	-0.069	35.45	32.774026	111.602239	2	23	32.773921	111.602763	1.62	276.12	1	1.678	-0.087	0.012	0	0	6.94E+218	330	337
20230809_1456070923	0	635663	-0.64585	0.0467	-1.00805	-0.079425	9.6677389	1.260559	273.714	-0.337	-7.242	1.672	-0.069	35.45	32.774026	111.602239	2	23	32.773921	111.602763	1.62	276.12	1	1.678	-0.087	0.012	0	0	6.94E+218	330	337
20230809_1456070931	0	635664	-0.72907	0.02948	-0.99281	-0.079445	9.6676579	1.322145	273.714	-0.337	-7.242	1.672	-0.069	35.45	32.774026	111.602239	2	23	32.773921	111.602763	1.62	276.12	1	1.678	-0.087	0.012	0	0	6.94E+218	330	337
20230809_1456070941	0	635665	-0.7616	0.03928	-1.01793	-0.079491	9.7262707	1.322291	273.719	-0.388	-7.279	1.672	-0.069	35.45	32.774026	111.602238	2	23	32.773921	111.602763	1.62	276.12	1	1.678	-0.087	0.012	0	0	6.94E+218	330	337
20230809_1456070954	0	635666	-0.69944	0.07978	-1.05998	-0.079471	9.7263508	1.260704	273.719	-0.388	-7.279	1.672	-0.069	35.45	32.774026	111.602238	2	23	32.773921	111.602763	1.62	276.12	1	1.678	-0.087	0.012	0	0	6.94E+218	330	337
20230809_1456070961	0	635667	-0.66553	0.09398	-1.04071	-0.0794	9.609046	1.322	273.719	-0.388	-7.279	1.672	-0.069	35.45	32.774026	111.602238	2	23	32.773921	111.602763	1.62	276.12	1	1.678	-0.087	0.012	0	0	6.94E+218	330	337
20230809_1456070973	0	635668	-0.68594	0.10283	-1.06621	-0.079445	9.6676579	1.322145	273.719	-0.388	-7.279	1.672	-0.069	35.45	32.774026	111.602238	2	23	32.773921	111.602763	1.62	276.12	1	1.678	-0.087	0.012	0	0	6.94E+218	330	337
20230809_1456070992	0	635669	-0.70747	0.10288	-1.06511	-0.079425	9.6677389	1.260559	273.719	-0.388	-7.279	1.672	-0.069	35.45	32.774026	111.602238	2	23	32.773921	111.602763	1.62	276.12	1	1.678	-0.087	0.012	0	0	6.94E+218	330	337
20230809_1456070993	0	635670	-0.67156	0.12584	-1.04046	-0.07938	9.609127	1.2604131	273.721	-0.441	-7.313	1.672	-0.069	35.45	32.774026	111.602237	2	23	32.773921	111.602763	1.62	276.12	1	1.678	-0.087	0.012	0	0	6.94E+218	330	337
20230809_1456080002	0	635671	-0.65032	0.148	-0.99184	-0.079445	9.6676579	1.322145	273.721	-0.441	-7.313	1.672	-0.069	35.45	32.774026	111.602237	2	23	32.773921	111.602763	1.62	276.12	1	1.678	-0.087	0.012	0	0	6.94E+218	330	337
20230809_1456080012	0	635672	-0.68688	0.15502	-1.03777	-0.0794	9.609046	1.322	273.721	-0.441	-7.313	1.672	-0.074	35.45	32.774026	111.602237	2	23	32.773921	111.602763	1.62	276.12	1	1.678	-0.087	0.012	0	0	6.94E+218	330	337
20230809_1456080021	0	635673	-0.64852	0.16472	-1.05973	-0.079445	9.6676579	1.322145	273.721	-0.441	-7.313	1.672	-0.074	35.45	32.774026	111.602237	2	23	32.773921	111.602763	1.62	276.12	1	1.678	-0.087	0.012	0	0	6.94E+218	330	337
20230809_1456080032	0	635674	-0.60027	0.17807	-1.04349	-0.079425	9.6677389	1.260559	273.721	-0.441	-7.313	1.672	-0.074	35.45	32.774026	111.602237	2	23	32.773921	111.602763	1.62	276.12	1	1.678	-0.087	0.012	0	0	6.94E+218	330	337
20230809_1456080042	0	635675	-0.56934	0.20021	-1.06351	-0.0794	9.609046	1.322	273.719	-0.494	-7.345	1.671	-0.074	35.45	32.774027	111.602236	2	23	32.773921	111.602763	1.62	276.12	1	1.678	-0.087	0.012	0	0	6.94E+218	330	337
20230809_1456080053	0	635676	-0.55625	0.21789	-1.04423	-0.0794	9.609046	1.322	273.719	-0.494	-7.345	1.671	-0.074	35.45	32.774027	111.602236	2	23	32.773921	111.602763	1.62	276.12	1	1.678	-0.087	0.012	0	0	6.94E+218	330	337
20230809_1456080063	0	635677	-0.53668	0.23349	-1.03749	-0.0794	9.609046	1.322	273.719	-0.494	-7.345	1.671	-0.074	35.45	32.774027	111.602236	2	23	32.773921	111.602763	1.62	276.12	1	1.678	-0.087	0.012	0	0	6.94E+218	330	337
20230809_1456080073	0	635678	-0.48834	0.24808	-1.0431	-0.079445	9.6676579	1.322145	273.719	-0.494	-7.345	1.671	-0.074	35.45	32.774027	111.602236	2	23	32.773921	111.602763	1.62	276.12	1	1.678	-0.087	0.012	0	0	6.94E+218	330	337
20230809_1456080082	0	635679	-0.50429	0.24546	-1.01407	-0.079354	9.5504341	1.3218549	273.719	-0.494	-7.345	1.671	-0.074	35.45	32.774027	111.602236	2	23	32.773921	111.602763	1.62	276.12	1	1.678	-0.087	0.012	0	0	6.94E+218	330	337
20230809_1456080091	0	635680	-0.46221	0.26077	-0.99289	-0.07938	9.609127	1.2604131	273.714	-0.546	-7.37	1.672	-0.074	35.45	32.774027	111.602235	2	23	32.773921	111.602763	1.62	276.12	1	1.678	-0.087	0.012	0	0	6.94E+218	330	337
20230809_1456080101	0	635681	-0.38135	0.30004	-1.05444	-0.079425	9.6677389	1.260559	273.714	-0.546	-7.37	1.672	-0.074	35.45	32.774027	111.602235	2	23	32.773921	111.602763	1.62	276.12	1	1.678	-0.087	0.012	0	0	6.94E+218	330	337
20230809_1456080111	0	635682	-0.32853	0.31797	-1.02076	-0.079374	9.5503531	1.383441	273.714	-0.546	-7.37	1.672	-0.074	35.45	32.774027	111.602235	2	23	32.773921	111.602763	1.62	276.12	1	1.678	-0.087	0.012	0	0	6.94E+218	330	337
20230809_1456080123	0	635683	-0.31929	0.32539	-0.99355	-0.144576	9.608984	1.322183	273.714	-0.546	-7.37	1.672	-0.074	35.45	32.774027	111.602235	2	23	32.773921	111.602763	1.62	276.12	1	1.678	-0.087	0.012	0	0	6.94E+218	330	337
20230809_1456080131	0	635684	-0.30074	0.32859	-1.00412	-0.079335	9.5505152	1.260268	273.714	-0.546	-7.37	1.672	-0.074	35.45	32.774027	111.602235	2	23	32.773921	111.602763	1.62	276.12	1	1.678	-0.087	0.012	0	0	6.94E+218	330	337
20230809_1456080141	0	635685	-0.26454	0.3375	-0.96136	-0.079335	9.5505152	1.260268	273.704	-0.598	-7.386	1.672	-0.074	35.45	32.774027	111.602235	2	23	32.773921	111.602763	1.62	276.12	1	1.678	-0.087	0.012	0	0	6.94E+218	330	337
20230809_1456080154	0	635686	-0.1911	0.34168	-0.93334	-0.079335	9.5505152	1.260268	273.704	-0.598	-7.386	1.672	-0.074	35.45	32.774027	111.602235	2	23	32.773921	111.602763	1.62	276.12	1	1.678	-0.087	0.012	0	0	6.94E+218	330	337
20230809_1456080162	0	635687	-0.16283	0.3574	-0.99838	-0.144621	9.6675959	1.322328	273.704	-0.598	-7.386	1.672	-0.083	35.45	32.774027	111.602235	2	23	32.773921	111.602763	1.62	276.12	1	1.678	-0.087	0.012	0	0	6.94E+218	330	337
20230809_1456080171	0	635688	-0.14991	0.36791	-1.01001	-0.079335	9.5505199	1.260268	273.704	-0.598	-7.386	1.672	-0.083	35.45	32.774027	111.602235	2	23	32.773921	111.602763	1.62	276.12	1	1.678	-0.087	0.012	0	0	6.94E+218	330	337
20230809_1456080183	0	635689	-0.10597	0.37739	-0.93362	-0.079335	9.5505199	1.260268	273.704	-0.598	-7.386	1.672	-0.083	35.45	32.774027	111.602235	2	23	32.773921	111.602763	1.62	276.12	1	1.678	-0.087	0.012	0	0	6.94E+218	330	337
20230809_1456080191	0	635690	-0.05281	0.37639	-0.93958	-0.079335	9.5505199	1.260268	273.692	-0.649	-7.392	1.673	-0.083	35.45	32.774027	111.602234	2	23	32.773921	111.602763	1.62	276.12	1	1.678	-0.087	0.012	0	0	6.94E+218	330	337
20230809_1456080201	0	635691	-0.0385	0.38059	-0.94609	-0.14451	9.550458	1.260451	273.692	-0.649	-7.392	1.673	-0.083	35.45	32.774027	111.602234	2	23	32.773921	111.602763	1.62	276.12	1	1.678	-0.087	0.012	0	0	6.94E+218	330	325
20230809_1456080211	0	635692	-0.02806	0.38543	-0.8785	-0.079335	9.5505199	1.260268	273.692	-0.649	-7.392	1.673	-0.083	35.45	32.774027	111.602234	2	23	32.773921	111.602763	1.62	276.12	1	1.678	-0.087	0.012	0	0	6.94E+218	330	325
20230809_1456080223	0	635693	-0.0201	0.39573	-0.84757	-0.079354	9.5504398	1.3218549	273.692	-0.649	-7.392	1.673	-0.083	35.45	32.774027	111.602234	2	23	32.773921	111.602763	1.62	276.12	1	1.678	-0.087	0.012	0	0	6.94E+218	330	325
20230809_1456080232	0	635694	-0.00842	0.40859	-0.89512	-0.07938	9.6091328	1.2604131	273.692	-0.649	-7.392	1.673	-0.083	35.45	32.774027	111.602234	2	23	32.773921	111.602763	1.62	276.12	1	1.678	-0.087	0.012	0	0	6.94E+218	330	325
20230809_1456080246	0	635695	0.01879	0.41032	-0.85245	-0.079289	9.4919081	1.260123	273.679	-0.695	-7.393	1.673	-0.083	35.45	32.774027	111.602233	2	23	32.773921	111.602763	1.62	276.12	1	1.678	-0.087	0.012	0	0	6.94E+218	330	325
20230809_1456080252	0	635696	0.01271	0.39282	-0.87486	-0.14451	9.550458	1.260451	273.679	-0.695	-7.393	1.673	-0.083	35.45	32.774027	111.602233	2	23	32.773921	111.602763	1.62	276.12	1	1.678	-0.087	0.012	0	0	6.94E+218	330	325
20230809_1456080263	0	635697	0.01853	0.40312	-0.86313	-0.07936	9.6092129	1.198827	273.679	-0.695	-7.393	1.673	-0.083	35.45	32.774027	111.602233	2	23	32.773921	111.602763	1.62	276.12	1	1.678	-0.087	0.012	0	0	6.94E+218	330	325
20230809_1456080273	0	635698	0.0488	0.41457	-0.81285	-0.079289	9.4919081	1.260123	273.679	-0.695	-7.393	1.673	-0.083	35.45	32.774027	111.602233	2	23	32.773921	111.602763	1.62	276.12	1	1.678	-0.087	0.012	0	0	6.94E+218	330	325
20230809_1456080281	0	635699	0.01869	0.41408	-0.78588	-0.079335	9.5505199	1.260268	273.679	-0.695	-7.393	1.673	-0.083	35.45	32.774027	111.602233	2	23	32.773921	111.602763	1.62	276.12	1	1.678	-0.087	0.012	0	0	6.94E+218	330	325
20230809_1456080291	0	635700	0.0332	0.43079	-0.80513	-0.144465	9.4918461	1.260305	273.664	-0.739	-7.391	1.674	-0.083	35.45	32.774027	111.602232	2	23	32.773921	111.602763	1.62	276.12	1	1.678	-0.087	0.012	0	0	6.94E+218	330	325
20230809_1456080303	0	635701	0.02604	0.43524	-0.73262	-0.079335	9.5505199	1.260268	273.664	-0.739	-7.391	1.674	-0.083	35.45	32.774027	111.602232	2	23	32.773921	111.602763	1.62	276.12	1	1.678	-0.087	0.012	0	0	6.94E+218	330	325
20230809_1456080313	0	635702	0.02868	0.4228	-0.70195	-0.079354	9.5504398	1.3218549	273.664	-0.739	-7.391	1.674	-0.083	35.45	32.774027	111.602232	2	23	32.773921	111.602763	1.62	276.12	1	1.678	-0.087	0.012	0	0	6.94E+218	330	325
20230809_1456080324	0	635703	0.03424	0.43565	-0.74619	-0.144491	9.550539	1.198864	273.664	-0.739	-7.391	1.674	-0.071	35.45	32.774027	111.602232	2	23	32.773921	111.602763	1.62	276.12	1	1.678	-0.087	0.012	0	0	6.94E+218	330	325
20230809_1456080331	0	635704	0.02863	0.43209	-0.66186	-0.079289	9.4919081	1.260123	273.664	-0.739	-7.391	1.674	-0.071	35.45	32.774027	111.602232	2	23	32.773921	111.602763	1.62	276.12	1	1.678	-0.087	0.012	0	0	6.94E+218	330	325
20230809_1456080341	0	635705	0.07612	0.43424	-0.71526	-0.079315	9.550601	1.198681	273.647	-0.777	-7.389	1.676	-0.071	35.45	32.774027	111.602231	2	23	32.773921	111.602763	1.62	276.12	1	1.678	-0.087	0.012	0	0	6.94E+218	330	325
20230809_1456080361	0	635706	0.09562	0.4446	-0.68627	-0.079289	9.4919081	1.260123	273.647	-0.777	-7.389	1.676	-0.071	35.45	32.774027	111.602231	2	23	32.773921	111.602763	1.62	276.12	1	1.678	-0.087	0.012	0	0	6.94E+218	330	300
20230809_1456080363	0	635707	0.10157	0.44587	-0.60091	-0.144465	9.4918461	1.260305	273.647	-0.777	-7.389	1.676	-0.071	35.45	32.774027	111.602231	2	23	32.773921	111.602763	1.62	276.12	1	1.678	-0.087	0.012	0	0	6.94E+218	330	300
20230809_1456080372	0	635708	0.13022	0.44045	-0.58748	-0.079335	9.5505199	1.260268	273.647	-0.777	-7.389	1.676	-0.071	35.45	32.774027	111.602231	2	23	32.773921	111.602763	1.62	276.12	1	1.678	-0.087	0.012	0	0	6.94E+218	330	300
20230809_1456080381	0	635709	0.13493	0.44021	-0.58194	-0.079315	9.550601	1.198681	273.647	-0.777	-7.389	1.676	-0.071	35.45	32.774027	111.602231	2	23	32.773921	111.602763	1.62	276.12	1	1.678	-0.087	0.012	0	0	6.94E+218	330	300
20230809_1456080391	0	635710	0.13484	0.44592	-0.5271	-0.144465	9.4918461	1.260305	273.629	-0.81	-7.383	1.677	-0.071	35.45	32.774027	111.60223	2	23	32.773921	111.602763	1.62	276.12	1	1.678	-0.087	0.012	0	0	6.94E+218	330	300
20230809_1456080401	0	635711	0.14958	0.44702	-0.48956	-0.079289	9.4919081	1.260123	273.629	-0.81	-7.383	1.677	-0.071	35.45	32.774027	111.60223	2	23	32.773921	111.602763	1.62	276.12	1	1.678	-0.087	0.012	0	0	6.94E+218	330	300
20230809_1456080412	0	635712	0.22431	0.45578	-0.51081	-0.079315	9.550601	1.198681	273.629	-0.81	-7.383	1.677	-0.071	35.45	32.774027	111.60223	2	23	32.773921	111.602763	1.62	276.12	1	1.678	-0.087	0.012	0	0	6.94E+218	330	300
20230809_1456080429	0	635713	0.25233	0.45681	-0.46918	-0.14451	9.550458	1.260451	273.629	-0.81	-7.383	1.677	-0.071	35.45	32.774027	111.60223	2	23	32.773922	111.602746	1.63	274.68	1	1.678	-0.087	0.012	0	0	6.94E+218	330	300
20230809_1456080431	0	635714	0.32822	0.44868	-0.48418	-0.079315	9.550601	1.198681	273.629	-0.81	-7.383	1.677	-0.071	35.45	32.774027	111.60223	2	23	32.773922	111.602746	1.63	274.68	1	1.678	-0.087	0.012	0	0	6.94E+218	330	300
20230809_1456080441	0	635715	0.29877	0.44023	-0.36795	-0.14442	9.4332333	1.26016	273.61	-0.836	-7.37	1.679	-0.071	35.45	32.774027	111.602229	2	23	32.773922	111.602746	1.63	274.68	1	1.678	-0.087	0.012	0	0	6.94E+218	330	300
20230809_1456080452	0	635716	0.31726	0.43765	-0.36185	-0.079335	9.5505199	1.260268	273.61	-0.836	-7.37	1.679	-0.071	35.45	32.774027	111.602229	2	23	32.773922	111.602746	1.63	274.68	1	1.678	-0.087	0.012	0	0	6.94E+218	330	337
20230809_1456080465	0	635717	0.33704	0.43876	-0.36223	-0.079315	9.550601	1.198681	273.61	-0.836	-7.37	1.679	-0.071	35.45	32.774027	111.602229	2	23	32.773922	111.602746	1.63	274.68	1	1.678	-0.087	0.012	0	0	6.94E+218	330	337
20230809_1456080470	0	635718	0.37218	0.43507	-0.30475	-0.14451	9.550458	1.260451	273.61	-0.836	-7.37	1.679	-0.071	35.45	32.774027	111.602229	2	23	32.773922	111.602746	1.63	274.68	1	1.678	-0.087	0.012	0	0	6.94E+218	330	337
20230809_1456080480	0	635719	0.43941	0.44513	-0.27412	-0.079315	9.550601	1.198681	273.61	-0.836	-7.37	1.679	-0.071	35.45	32.774027	111.602229	2	23	32.773922	111.602746	1.63	274.68	1	1.678	-0.087	0.012	0	0	6.94E+218	330	337
20230809_1456080491	0	635720	0.46681	0.43696	-0.26335	-0.144465	9.4918461	1.260305	273.59	-0.854	-7.351	1.68	-0.071	35.45	32.774027	111.602228	2	23	32.773922	111.602746	1.63	274.68	1	1.678	-0.087	0.012	0	0	6.94E+218	330	337
20230809_1456080501	0	635721	0.46906	0.42916	-0.22391	-0.079335	9.5505199	1.260268	273.59	-0.854	-7.351	1.68	-0.071	35.45	32.774027	111.602228	2	23	32.773922	111.602746	1.63	274.68	1	1.678	-0.087	0.012	0	0	6.94E+218	330	337
20230809_1456080511	0	635722	0.48961	0.42496	-0.17159	-0.079269	9.4919891	1.198536	273.59	-0.854	-7.351	1.68	-0.071	35.45	32.774027	111.602228	2	23	32.773922	111.602746	1.63	274.68	1	1.678	-0.087	0.012	0	0	6.94E+218	330	337
20230809_1456080522	0	635723	0.50085	0.42211	-0.20783	-0.144556	9.6090698	1.260596	273.59	-0.854	-7.351	1.68	-0.071	35.45	32.774027	111.602228	2	23	32.773922	111.602746	1.63	274.68	1	1.678	-0.087	0.012	0	0	6.94E+218	330	337
20230809_1456080545	0	635724	0.51966	0.4165	-0.14406	-0.079269	9.4919891	1.198536	273.59	-0.854	-7.351	1.68	-0.071	35.45	32.774027	111.602228	2	23	32.773922	111.602746	1.63	274.68	1	1.678	-0.087	0.012	0	0	6.94E+218	330	337
20230809_1456080546	0	635725	0.54663	0.41157	-0.07364	-0.079335	9.5505199	1.260268	273.57	-0.865	-7.325	1.683	-0.071	35.45	32.774028	111.602227	2	23	32.773922	111.602746	1.63	274.68	1	1.678	-0.087	0.012	0	0	6.94E+218	330	325
20230809_1456080553	0	635726	0.58466	0.40147	-0.04707	-0.144491	9.550539	1.198864	273.57	-0.865	-7.325	1.683	-0.071	35.45	32.774028	111.602227	2	23	32.773922	111.602746	1.63	274.68	1	1.678	-0.087	0.012	0	0	6.94E+218	330	325
20230809_1456080563	0	635727	0.61159	0.3939	-0.01227	-0.079269	9.4919891	1.198536	273.57	-0.865	-7.325	1.683	-0.071	35.45	32.774028	111.602227	2	23	32.773922	111.602746	1.63	274.68	1	1.678	-0.087	0.012	0	0	6.94E+218	330	325
20230809_1456080574	0	635728	0.63131	0.38449	0.00869	-0.079335	9.5505199	1.260268	273.57	-0.865	-7.325	1.683	-0.071	35.45	32.774028	111.602227	2	23	32.773922	111.602746	1.63	274.68	1	1.678	-0.087	0.012	0	0	6.94E+218	330	325
20230809_1456080581	0	635729	0.63829	0.37164	0.00518	-0.144536	9.6091509	1.19901	273.57	-0.865	-7.325	1.683	-0.071	35.45	32.774028	111.602227	2	23	32.773922	111.602746	1.63	274.68	1	1.678	-0.087	0.012	0	0	6.94E+218	330	325
20230809_1456080593	0	635730	0.68964	0.37264	0.02346	-0.07936	9.6092129	1.198827	273.551	-0.868	-7.293	1.685	-0.071	35.45	32.774028	111.602227	2	23	32.773922	111.602746	1.63	274.68	1	1.678	-0.087	0.012	0	0	6.94E+218	330	325
20230809_1456080602	0	635731	0.72037	0.36411	0.05455	-0.079335	9.5505199	1.260268	273.551	-0.868	-7.293	1.685	-0.071	35.45	32.774028	111.602227	2	23	32.773922	111.602746	1.63	274.68	1	1.678	-0.087	0.012	0	0	6.94E+218	330	325
20230809_1456080611	0	635732	0.72286	0.34951	0.09626	-0.144491	9.550539	1.198864	273.551	-0.868	-7.293	1.685	-0.071	35.45	32.774028	111.602227	2	23	32.773922	111.602746	1.63	274.68	1	1.678	-0.087	0.012	0	0	6.94E+218	330	325
20230809_1456080632	0	635733	0.73426	0.34699	0.16549	-0.079335	9.5505199	1.260268	273.551	-0.868	-7.293	1.685	-0.071	35.45	32.774028	111.602227	2	23	32.773922	111.602746	1.63	274.68	1	1.673	-0.058	0.05	0	0	6.94E+218	330	325
20230809_1456080633	0	635734	0.73807	0.33957	0.20886	-0.07936	9.6092129	1.198827	273.551	-0.868	-7.293	1.685	-0.071	35.45	32.774028	111.602227	2	23	32.773922	111.602746	1.63	274.68	1	1.673	-0.058	0.05	0	0	6.94E+218	330	325
20230809_1456080644	0	635735	0.74963	0.3378	0.20932	-0.144601	9.6676817	1.2607419	273.534	-0.863	-7.257	1.675	-0.071	35.45	32.774028	111.602226	2	23	32.773922	111.602746	1.63	274.68	1	1.673	-0.058	0.05	0	0	6.94E+218	330	325
20230809_1456080658	0	635736	0.80689	0.33316	0.16387	-0.07936	9.6092129	1.198827	273.534	-0.863	-7.257	1.675	-0.065	35.45	32.774028	111.602226	2	23	32.773922	111.602746	1.63	274.68	1	1.673	-0.058	0.05	0	0	6.94E+218	330	325
20230809_1456080663	0	635737	0.84302	0.32297	0.19964	-0.07938	9.6091328	1.2604131	273.534	-0.863	-7.257	1.675	-0.065	35.45	32.774028	111.602226	2	23	32.773922	111.602746	1.63	274.68	1	1.673	-0.058	0.05	0	0	6.94E+218	330	325
20230809_1456080674	0	635738	0.89343	0.3194	0.21765	-0.07936	9.6092129	1.198827	273.534	-0.863	-7.257	1.675	-0.065	35.45	32.774028	111.602226	2	23	32.773922	111.602746	1.63	274.68	1	1.673	-0.058	0.05	0	0	6.94E+218	330	325
20230809_1456080682	0	635739	0.90956	0.30222	0.25757	-0.14451	9.550458	1.260451	273.534	-0.863	-7.257	1.675	-0.065	35.45	32.774028	111.602226	2	23	32.773922	111.602746	1.63	274.68	1	1.673	-0.058	0.05	0	0	6.94E+218	330	325
20230809_1456080692	0	635740	0.93138	0.29323	0.31877	-0.07936	9.6092129	1.198827	273.517	-0.854	-7.212	1.677	-0.065	35.45	32.774028	111.602225	2	23	32.773922	111.602746	1.63	274.68	1	1.673	-0.058	0.05	0	0	6.94E+218	330	325
20230809_1456080702	0	635741	0.96787	0.29109	0.33702	-0.079425	9.6677446	1.260559	273.517	-0.854	-7.212	1.677	-0.065	35.45	32.774028	111.602225	2	23	32.773922	111.602746	1.63	274.68	1	1.673	-0.058	0.05	0	0	6.94E+218	330	325
20230809_1456080712	0	635742	0.99708	0.2875	0.32203	-0.079405	9.6678247	1.198972	273.517	-0.854	-7.212	1.677	-0.065	35.45	32.774028	111.602225	2	23	32.773922	111.602746	1.63	274.68	1	1.673	-0.058	0.05	0	0	6.94E+218	330	325
20230809_1456080723	0	635743	1.04539	0.2959	0.32832	-0.079445	9.6676636	1.322145	273.517	-0.854	-7.212	1.677	-0.065	35.45	32.774028	111.602225	2	23	32.773922	111.602746	1.63	274.68	1	1.673	-0.058	0.05	0	0	6.94E+218	330	325
20230809_1456080731	0	635744	1.06708	0.28864	0.37257	-0.144556	9.6090698	1.260596	273.517	-0.854	-7.212	1.677	-0.065	35.45	32.774028	111.602225	2	23	32.773922	111.602746	1.63	274.68	1	1.673	-0.058	0.05	0	0	6.94E+218	330	325
20230809_1456080743	0	635745	1.03935	0.27026	0.3636	-0.07936	9.6092129	1.198827	273.501	-0.839	-7.161	1.68	-0.065	35.45	32.774028	111.602224	2	23	32.773922	111.602746	1.63	274.68	1	1.673	-0.058	0.05	0	0	6.94E+218	330	325
20230809_1456080755	0	635746	1.06997	0.26828	0.40113	-0.079405	9.6678247	1.198972	273.501	-0.839	-7.161	1.68	-0.065	35.45	32.774028	111.602224	2	23	32.773922	111.602746	1.63	274.68	1	1.673	-0.058	0.05	0	0	6.94E+218	330	325
20230809_1456080765	0	635747	1.09985	0.26386	0.42366	-0.079405	9.6678247	1.198972	273.501	-0.839	-7.161	1.68	-0.065	35.45	32.774028	111.602224	2	23	32.773922	111.602746	1.63	274.68	1	1.673	-0.058	0.05	0	0	6.94E+218	330	325
20230809_1456080772	0	635748	1.12826	0.25847	0.43604	-0.079451	9.7264376	1.199118	273.501	-0.839	-7.161	1.68	-0.065	35.45	32.774028	111.602224	2	23	32.773922	111.602746	1.63	274.68	1	1.673	-0.058	0.05	0	0	6.94E+218	330	325
20230809_1456080783	0	635749	1.17343	0.25262	0.41089	-0.079425	9.6677446	1.260559	273.501	-0.839	-7.161	1.68	-0.065	35.45	32.774028	111.602224	2	23	32.773922	111.602746	1.63	274.68	1	1.673	-0.058	0.05	0	0	6.94E+218	330	325
20230809_1456080792	0	635750	1.17257	0.24285	0.4611	-0.079425	9.6677446	1.260559	273.485	-0.82	-7.104	1.683	-0.065	35.45	32.774028	111.602223	2	23	32.773922	111.602746	1.63	274.68	1	1.673	-0.058	0.05	0	0	6.94E+218	330	325
20230809_1456080801	0	635751	1.16964	0.22714	0.4687	-0.079405	9.6678247	1.198972	273.485	-0.82	-7.104	1.683	-0.065	35.45	32.774028	111.602223	2	23	32.773922	111.602746	1.63	274.68	1	1.673	-0.058	0.05	0	0	6.94E+218	330	325
20230809_1456080812	0	635752	1.13124	0.20974	0.46178	-0.079425	9.6677446	1.260559	273.485	-0.82	-7.104	1.683	-0.065	35.45	32.774028	111.602223	2	23	32.773922	111.602746	1.63	274.68	1	1.673	-0.058	0.05	0	0	6.94E+218	330	325
20230809_1456080825	0	635753	1.18103	0.21657	0.50361	-0.079405	9.6678247	1.198972	273.485	-0.82	-7.104	1.683	-0.065	35.45	32.774028	111.602223	2	23	32.773922	111.602746	1.63	274.68	1	1.673	-0.058	0.05	0	0	6.94E+218	330	325
20230809_1456080831	0	635754	1.2351	0.22358	0.50305	-0.079496	9.7850504	1.199263	273.485	-0.82	-7.104	1.683	-0.065	35.45	32.774028	111.602223	2	23	32.773922	111.602746	1.63	274.68	1	1.673	-0.058	0.05	0	0	6.94E+218	330	325
20230809_1456080842	0	635755	1.24568	0.20626	0.50219	-0.079425	9.6677446	1.260559	273.472	-0.797	-7.045	1.686	-0.065	35.45	32.774028	111.602222	2	23	32.773922	111.602746	1.63	274.68	1	1.673	-0.058	0.05	0	0	6.94E+218	330	325
20230809_1456080851	0	635756	1.2775	0.2119	0.49808	-0.079451	9.7264376	1.199118	273.472	-0.797	-7.045	1.686	-0.066	35.45	32.774028	111.602222	2	23	32.773922	111.602746	1.63	274.68	1	1.673	-0.058	0.05	0	0	6.94E+218	330	325
20230809_1456080865	0	635757	1.30523	0.21068	0.54955	-0.079425	9.6677446	1.260559	273.472	-0.797	-7.045	1.686	-0.066	35.45	32.774028	111.602222	2	23	32.773922	111.602746	1.63	274.68	1	1.673	-0.058	0.05	0	0	6.94E+218	330	325
20230809_1456080873	0	635758	1.28883	0.18811	0.55461	-0.079405	9.6678247	1.198972	273.472	-0.797	-7.045	1.686	-0.066	35.45	32.774028	111.602222	2	23	32.773922	111.602746	1.63	274.68	1	1.673	-0.058	0.05	0	0	6.94E+218	330	325
20230809_1456080882	0	635759	1.33107	0.18978	0.55879	-0.079496	9.7850504	1.199263	273.472	-0.797	-7.045	1.686	-0.066	35.45	32.774028	111.602222	2	23	32.773922	111.602746	1.63	274.68	1	1.673	-0.058	0.05	0	0	6.94E+218	330	325
20230809_1456080893	0	635760	1.39112	0.18186	0.53137	-0.079471	9.7263575	1.260704	273.459	-0.772	-6.978	1.689	-0.066	35.45	32.774028	111.602221	2	23	32.773922	111.602746	1.63	274.68	1	1.673	-0.058	0.05	0	0	6.94E+218	330	325
20230809_1456080902	0	635761	1.43342	0.17606	0.54107	-0.079451	9.7264376	1.199118	273.459	-0.772	-6.978	1.689	-0.066	35.45	32.774028	111.602221	2	23	32.773922	111.602746	1.63	274.68	1	1.673	-0.058	0.05	0	0	6.94E+218	330	325
20230809_1456080911	0	635762	1.50314	0.17839	0.51648	-0.079405	9.6678247	1.198972	273.459	-0.772	-6.978	1.689	-0.066	35.45	32.774028	111.602221	2	23	32.773922	111.602746	1.63	274.68	1	1.673	-0.058	0.05	0	0	6.94E+218	330	325
20230809_1456080923	0	635763	1.53476	0.17362	0.54865	-0.079451	9.7264376	1.199118	273.459	-0.772	-6.978	1.689	-0.066	35.45	32.774028	111.602221	2	23	32.773922	111.602746	1.63	274.68	1	1.673	-0.058	0.05	0	0	6.94E+218	330	325
20230809_1456080931	0	635764	1.55942	0.16765	0.59399	-0.079451	9.7264376	1.199118	273.459	-0.772	-6.978	1.689	-0.066	35.45	32.774028	111.602221	2	23	32.773922	111.602746	1.63	274.68	1	1.673	-0.058	0.05	0	0	6.94E+218	330	325
20230809_1456080941	0	635765	1.61658	0.17576	0.61355	-0.079471	9.7263575	1.260704	273.447	-0.745	-6.902	1.691	-0.066	35.45	32.774028	111.60222	2	23	32.773922	111.602746	1.63	274.68	1	1.673	-0.058	0.05	0	0	6.94E+218	330	325
20230809_1456080956	0	635766	1.6182	0.16425	0.5338	-0.079496	9.7850504	1.199263	273.447	-0.745	-6.902	1.691	-0.066	35.45	32.774028	111.60222	2	23	32.773922	111.602746	1.63	274.68	1	1.673	-0.058	0.05	0	0	6.94E+218	330	325
20230809_1456080961	0	635767	1.64479	0.16129	0.57191	-0.079451	9.7264376	1.199118	273.447	-0.745	-6.902	1.691	-0.066	35.45	32.774028	111.60222	2	23	32.773922	111.602746	1.63	274.68	1	1.673	-0.058	0.05	0	0	6.94E+218	330	325
20230809_1456080972	0	635768	1.68019	0.1669	0.56413	-0.079451	9.7264376	1.199118	273.447	-0.745	-6.902	1.691	-0.066	35.45	32.774028	111.60222	2	23	32.773922	111.602746	1.63	274.68	1	1.673	-0.058	0.05	0	0	6.94E+218	330	325
20230809_1456080981	0	635769	1.71137	0.16322	0.55423	-0.079471	9.7263575	1.260704	273.447	-0.745	-6.902	1.691	-0.066	35.45	32.774028	111.60222	2	23	32.773922	111.602746	1.63	274.68	1	1.673	-0.058	0.05	0	0	6.94E+218	330	325
20230809_1456080991	0	635770	1.72444	0.16202	0.57729	-0.079451	9.7264376	1.199118	273.435	-0.718	-6.818	1.693	-0.092	35.45	32.774028	111.60222	2	23	32.773922	111.602746	1.63	274.68	1	1.673	-0.058	0.05	0	0	6.94E+218	330	325
20230809_1456090002	0	635771	1.74045	0.15081	0.62039	-0.079431	9.7265177	1.137531	273.435	-0.718	-6.818	1.693	-0.092	35.45	32.774028	111.60222	2	23	32.773922	111.602746	1.63	274.68	1	1.673	-0.058	0.05	0	0	6.94E+218	330	325
20230809_1456090033	0	635772	1.7792	0.15682	0.5924	-0.079451	9.7264376	1.199118	273.435	-0.718	-6.818	1.693	-0.092	35.45	32.774028	111.60222	2	23	32.773922	111.602746	1.63	274.68	1	1.673	-0.058	0.05	0	0	6.94E+218	330	325
20230809_1456090033	0	635773	1.8382	0.15876	0.60855	-0.079451	9.7264376	1.199118	273.435	-0.718	-6.818	1.693	-0.092	35.45	32.774028	111.60222	2	23	32.773922	111.602746	1.63	274.68	1	1.673	-0.058	0.05	0	0	6.94E+218	330	325
20230809_1456090034	0	635774	1.87617	0.16647	0.59218	-0.079451	9.7264376	1.199118	273.435	-0.718	-6.818	1.693	-0.092	35.45	32.774028	111.60222	2	23	32.773922	111.602746	1.63	274.68	1	1.673	-0.058	0.05	0	0	6.94E+218	330	325
20230809_1456090051	0	635775	1.88661	0.16961	0.58033	-0.079516	9.7849693	1.26085	273.424	-0.69	-6.727	1.696	-0.092	35.45	32.774028	111.602219	2	23	32.773922	111.602746	1.63	274.68	1	1.673	-0.058	0.05	0	0	6.94E+218	330	325
20230809_1456090053	0	635776	1.88686	0.159	0.63572	-0.079405	9.6678247	1.198972	273.424	-0.69	-6.727	1.696	-0.092	35.45	32.774028	111.602219	2	23	32.773922	111.602746	1.63	274.68	1	1.673	-0.058	0.05	0	0	6.94E+218	330	325
20230809_1456090064	0	635777	1.92726	0.16033	0.61235	-0.079431	9.7265177	1.137531	273.424	-0.69	-6.727	1.696	-0.092	35.45	32.774028	111.602219	2	23	32.773922	111.602746	1.63	274.68	1	1.673	-0.058	0.05	0	0	6.94E+218	330	325
20230809_1456090073	0	635778	1.97358	0.17365	0.62547	-0.079476	9.7851315	1.137677	273.424	-0.69	-6.727	1.696	-0.092	35.45	32.774028	111.602219	2	23	32.773922	111.602746	1.63	274.68	1	1.673	-0.058	0.05	0	0	6.94E+218	330	325
20230809_1456090081	0	635779	2.00057	0.17141	0.63268	-0.079451	9.7264376	1.199118	273.424	-0.69	-6.727	1.696	-0.092	35.45	32.774028	111.602219	2	23	32.773922	111.602746	1.63	274.68	1	1.673	-0.058	0.05	0	0	6.94E+218	330	325
20230809_1456090091	0	635780	2.04669	0.18037	0.63127	-0.079496	9.7850504	1.199263	273.412	-0.66	-6.628	1.697	-0.092	35.45	32.774028	111.602218	2	23	32.773922	111.602746	1.63	274.68	1	1.673	-0.058	0.05	0	0	6.94E+218	330	325
20230809_1456090103	0	635781	2.05997	0.17549	0.61485	-0.079431	9.7265177	1.137531	273.412	-0.66	-6.628	1.697	-0.092	35.45	32.774028	111.602218	2	23	32.773922	111.602746	1.63	274.68	1	1.673	-0.058	0.05	0	0	6.94E+218	330	325
20230809_1456090112	0	635782	2.0535	0.16523	0.63942	-0.014275	9.7264996	1.198935	273.412	-0.66	-6.628	1.697	-0.092	35.45	32.774028	111.602218	2	23	32.773922	111.602746	1.63	274.68	1	1.673	-0.058	0.05	0	0	6.94E+218	330	325
20230809_1456090121	0	635783	2.10459	0.16982	0.65552	-0.079476	9.7851315	1.137677	273.412	-0.66	-6.628	1.697	-0.092	35.45	32.774028	111.602218	2	23	32.773922	111.602746	1.63	274.68	1	1.673	-0.058	0.05	0	0	6.94E+218	330	325
20230809_1456090131	0	635784	2.15395	0.18134	0.62454	-0.079431	9.7265177	1.137531	273.412	-0.66	-6.628	1.697	-0.092	35.45	32.774028	111.602218	2	23	32.773922	111.602746	1.63	274.68	1	1.673	-0.058	0.05	0	0	6.94E+218	330	325
20230809_1456090143	0	635785	2.19318	0.17688	0.66098	-0.079431	9.7265177	1.137531	273.4	-0.629	-6.522	1.7	-0.092	35.45	32.774028	111.602217	2	23	32.773922	111.602746	1.63	274.68	1	1.673	-0.058	0.05	0	0	6.94E+218	330	325
20230809_1456090153	0	635786	2.22492	0.18295	0.70891	-0.014255	9.7265806	1.1373481	273.4	-0.629	-6.522	1.7	-0.092	35.45	32.774028	111.602217	2	23	32.773922	111.602746	1.63	274.68	1	1.673	-0.058	0.05	0	0	6.94E+218	330	325
20230809_1456090169	0	635787	2.23152	0.17375	0.65673	-0.079476	9.7851315	1.137677	273.4	-0.629	-6.522	1.7	-0.075	35.45	32.774028	111.602217	2	23	32.773922	111.602746	1.63	274.68	1	1.673	-0.058	0.05	0	0	6.94E+218	330	325
20230809_1456090173	0	635788	2.2389	0.18356	0.72347	-0.079431	9.7265177	1.137531	273.4	-0.629	-6.522	1.7	-0.075	35.45	32.774028	111.602217	2	23	32.773922	111.602746	1.63	274.68	1	1.673	-0.058	0.05	0	0	6.94E+218	330	325
20230809_1456090182	0	635789	2.24759	0.18525	0.67816	-0.079476	9.7851315	1.137677	273.4	-0.629	-6.522	1.7	-0.075	35.45	32.774028	111.602217	2	23	32.773922	111.602746	1.63	274.68	1	1.673	-0.058	0.05	0	0	6.94E+218	330	325
20230809_1456090192	0	635790	2.22318	0.18097	0.70177	-0.079476	9.7851315	1.137677	273.387	-0.596	-6.411	1.702	-0.075	35.45	32.774028	111.602216	2	23	32.773922	111.602746	1.63	274.68	1	1.673	-0.058	0.05	0	0	6.94E+218	330	325
20230809_1456090201	0	635791	2.18959	0.17436	0.67244	-0.079411	9.7265987	1.0759439	273.387	-0.596	-6.411	1.702	-0.075	35.45	32.774028	111.602216	2	23	32.773922	111.602746	1.63	274.68	1	1.673	-0.058	0.05	0	0	6.94E+218	330	349
20230809_1456090211	0	635792	2.20963	0.1797	0.71916	-0.079476	9.7851315	1.137677	273.387	-0.596	-6.411	1.702	-0.075	35.45	32.774028	111.602216	2	23	32.773922	111.602746	1.63	274.68	1	1.673	-0.058	0.05	0	0	6.94E+218	330	349
20230809_1456090224	0	635793	2.21925	0.17332	0.67867	-0.079457	9.7852106	1.07609	273.387	-0.596	-6.411	1.702	-0.075	35.45	32.774028	111.602216	2	23	32.773922	111.602746	1.63	274.68	1	1.673	-0.058	0.05	0	0	6.94E+218	330	349
20230809_1456090232	0	635794	2.24834	0.17804	0.74685	-0.014281	9.7852736	1.075907	273.387	-0.596	-6.411	1.702	-0.075	35.45	32.774028	111.602216	2	23	32.773922	111.602746	1.63	274.68	1	1.673	-0.058	0.05	0	0	6.94E+218	330	349
20230809_1456090241	0	635795	2.27137	0.17673	0.72722	-0.079476	9.7851315	1.137677	273.375	-0.562	-6.299	1.703	-0.075	35.45	32.774029	111.602215	2	23	32.773922	111.602746	1.63	274.68	1	1.673	-0.058	0.05	0	0	6.94E+218	330	349
20230809_1456090255	0	635796	2.25874	0.17367	0.74115	-0.079457	9.7852106	1.07609	273.375	-0.562	-6.299	1.703	-0.075	35.45	32.774029	111.602215	2	23	32.773922	111.602746	1.63	274.68	1	1.673	-0.058	0.05	0	0	6.94E+218	330	349
20230809_1456090265	0	635797	2.2418	0.17029	0.73423	-0.079457	9.7852106	1.07609	273.375	-0.562	-6.299	1.703	-0.075	35.45	32.774029	111.602215	2	23	32.773922	111.602746	1.63	274.68	1	1.673	-0.058	0.05	0	0	6.94E+218	330	349
20230809_1456090272	0	635798	2.21706	0.16318	0.76537	-0.079476	9.7851315	1.137677	273.375	-0.562	-6.299	1.703	-0.075	35.45	32.774029	111.602215	2	23	32.773922	111.602746	1.63	274.68	1	1.673	-0.058	0.05	0	0	6.94E+218	330	349
20230809_1456090281	0	635799	2.1773	0.15326	0.74384	-0.079437	9.7852917	1.014503	273.375	-0.562	-6.299	1.703	-0.075	35.45	32.774029	111.602215	2	23	32.773922	111.602746	1.63	274.68	1	1.673	-0.058	0.05	0	0	6.94E+218	330	349
20230809_1456090291	0	635800	2.17934	0.15437	0.74758	-0.014281	9.7852736	1.075907	273.362	-0.526	-6.188	1.705	-0.075	35.45	32.774029	111.602214	2	23	32.773922	111.602746	1.63	274.68	1	1.673	-0.058	0.05	0	0	6.94E+218	330	349
20230809_1456090302	0	635801	2.19706	0.15587	0.72653	-0.079457	9.7852106	1.07609	273.362	-0.526	-6.188	1.705	-0.075	35.45	32.774029	111.602214	2	23	32.773922	111.602746	1.63	274.68	1	1.673	-0.058	0.05	0	0	6.94E+218	330	349
20230809_1456090312	0	635802	2.22208	0.15895	0.73986	-0.079437	9.7852917	1.014503	273.362	-0.526	-6.188	1.705	-0.075	35.45	32.774029	111.602214	2	23	32.773922	111.602746	1.63	274.68	1	1.673	-0.058	0.05	0	0	6.94E+218	330	349
20230809_1456090324	0	635803	2.20495	0.14885	0.76921	-0.079457	9.7852106	1.07609	273.362	-0.526	-6.188	1.705	-0.075	35.45	32.774029	111.602214	2	23	32.773922	111.602746	1.63	274.68	1	1.673	-0.058	0.05	0	0	6.94E+218	330	349
20230809_1456090333	0	635804	2.20108	0.13691	0.78531	-0.079457	9.7852106	1.07609	273.362	-0.526	-6.188	1.705	-0.075	35.45	32.774029	111.602214	2	23	32.773922	111.602746	1.63	274.68	1	1.673	-0.058	0.05	0	0	6.94E+218	330	349
20230809_1456090342	0	635805	2.17229	0.12419	0.79479	-0.014261	9.7853537	1.014321	273.351	-0.489	-6.078	1.706	-0.075	35.45	32.774029	111.602213	2	23	32.773922	111.602746	1.63	274.68	1	1.673	-0.058	0.05	0	0	6.94E+218	330	349
20230809_1456090361	0	635806	2.15877	0.11638	0.7877	-0.079482	9.8439035	1.014649	273.351	-0.489	-6.078	1.706	-0.075	35.45	32.774029	111.602213	2	23	32.773922	111.602746	1.63	274.68	1	1.673	-0.058	0.05	0	0	6.94E+218	330	337
20230809_1456090363	0	635807	2.13934	0.11404	0.75601	-0.079482	9.8439035	1.014649	273.351	-0.489	-6.078	1.706	-0.075	35.45	32.774029	111.602213	2	23	32.773922	111.602746	1.63	274.68	1	1.673	-0.058	0.05	0	0	6.94E+218	330	337
20230809_1456090371	0	635808	2.1695	0.10891	0.73046	-0.079437	9.7852917	1.014503	273.351	-0.489	-6.078	1.706	-0.075	35.45	32.774029	111.602213	2	23	32.773922	111.602746	1.63	274.68	1	1.673	-0.058	0.05	0	0	6.94E+218	330	337
20230809_1456090382	0	635809	2.20026	0.10785	0.77054	-0.079437	9.7852917	1.014503	273.351	-0.489	-6.078	1.706	-0.075	35.45	32.774029	111.602213	2	23	32.773922	111.602746	1.63	274.68	1	1.673	-0.058	0.05	0	0	6.94E+218	330	337
20230809_1456090391	0	635810	2.18753	0.09167	0.76835	-0.079502	9.8438244	1.0762351	273.342	-0.451	-5.969	1.706	-0.075	35.45	32.774029	111.602212	2	23	32.773922	111.602746	1.63	274.68	1	1.673	-0.058	0.05	0	0	6.94E+218	330	337
20230809_1456090402	0	635811	2.16098	0.06769	0.77821	-0.014241	9.7854347	0.952734	273.342	-0.451	-5.969	1.706	-0.075	35.45	32.774029	111.602212	2	23	32.773922	111.602746	1.63	274.68	1	1.673	-0.058	0.05	0	0	6.94E+218	330	337
20230809_1456090411	0	635812	2.12857	0.05675	0.80181	-0.079527	9.9025164	1.014794	273.342	-0.451	-5.969	1.706	-0.075	35.45	32.774029	111.602212	2	23	32.773922	111.602746	1.63	274.68	1	1.673	-0.058	0.05	0	0	6.94E+218	330	337
20230809_1456090426	0	635813	2.16127	0.0724	0.77628	-0.079482	9.8439035	1.014649	273.342	-0.451	-5.969	1.706	-0.075	35.45	32.774029	111.602212	2	23	32.773922	111.602746	1.63	274.68	1	1.673	-0.058	0.05	0	0	6.94E+218	330	337
20230809_1456090432	0	635814	2.15582	0.05909	0.75626	-0.079502	9.8438244	1.0762351	273.342	-0.451	-5.969	1.706	-0.075	35.45	32.774029	111.602212	2	23	32.773922	111.602746	1.63	274.68	1	1.673	-0.058	0.05	0	0	6.94E+218	330	337
20230809_1456090441	0	635815	2.10371	0.04259	0.7492	-0.079462	9.8439846	0.953062	273.335	-0.413	-5.862	1.706	-0.075	35.45	32.774029	111.602211	2	23	32.773922	111.602746	1.63	274.68	1	1.673	-0.058	0.05	0	0	6.94E+218	330	337
20230809_1456090452	0	635816	2.15224	0.03941	0.72424	-0.079437	9.7852917	1.014503	273.335	-0.413	-5.862	1.706	-0.075	35.45	32.774029	111.602211	2	23	32.773923	111.602728	1.615	275.69	1	1.673	-0.058	0.05	0	0	6.94E+218	330	337
20230809_1456090464	0	635817	2.1609	0.02824	0.76727	-0.014286	9.8440466	0.952879	273.335	-0.413	-5.862	1.706	-0.075	35.45	32.774029	111.602211	2	23	32.773923	111.602728	1.615	275.69	1	1.673	-0.058	0.05	0	0	6.94E+218	330	337
20230809_1456090472	0	635818	2.17451	0.00829	0.77262	-0.079462	9.8439846	0.953062	273.335	-0.413	-5.862	1.706	-0.075	35.45	32.774029	111.602211	2	23	32.773923	111.602728	1.615	275.69	1	1.673	-0.058	0.05	0	0	6.94E+218	330	337
20230809_1456090481	0	635819	2.2147	0.01822	0.74349	-0.079417	9.7853727	0.952917	273.335	-0.413	-5.862	1.706	-0.075	35.45	32.774029	111.602211	2	23	32.773923	111.602728	1.615	275.69	1	1.673	-0.058	0.05	0	0	6.94E+218	330	337
20230809_1456090491	0	635820	2.24181	0.00626	0.74904	-0.079508	9.9025974	0.953208	273.331	-0.376	-5.753	1.706	-0.075	35.45	32.774029	111.60221	2	23	32.773923	111.602728	1.615	275.69	1	1.673	-0.058	0.05	0	0	6.94E+218	330	337
20230809_1456090501	0	635821	2.28056	0.00966	0.78232	-0.079417	9.7853727	0.952917	273.331	-0.376	-5.753	1.706	-0.075	35.45	32.774029	111.60221	2	23	32.773923	111.602728	1.615	275.69	1	1.673	-0.058	0.05	0	0	6.94E+218	330	337
20230809_1456090516	0	635822	2.29673	0.00733	0.70561	-0.079482	9.8439035	1.014649	273.331	-0.376	-5.753	1.706	-0.08	35.45	32.774029	111.60221	2	23	32.773923	111.602728	1.615	275.69	1	1.673	-0.058	0.05	0	0	6.94E+218	330	337
20230809_1456090523	0	635823	2.25226	-0.01595	0.71167	-0.079527	9.9025164	1.014794	273.331	-0.376	-5.753	1.706	-0.08	35.45	32.774029	111.60221	2	23	32.773923	111.602728	1.615	275.69	1	1.673	-0.058	0.05	0	0	6.94E+218	330	337
20230809_1456090532	0	635824	2.27769	-0.02094	0.71248	-0.079442	9.8440657	0.891476	273.331	-0.376	-5.753	1.706	-0.08	35.45	32.774029	111.60221	2	23	32.773923	111.602728	1.615	275.69	1	1.673	-0.058	0.05	0	0	6.94E+218	330	337
20230809_1456090542	0	635825	2.28142	-0.02886	0.73051	-0.079462	9.8439846	0.953062	273.328	-0.34	-5.639	1.705	-0.08	35.45	32.774029	111.60221	2	23	32.773923	111.602728	1.615	275.69	1	1.673	-0.058	0.05	0	0	6.94E+218	330	337
20230809_1456090554	0	635826	2.314	-0.03525	0.71338	-0.079417	9.7853727	0.952917	273.328	-0.34	-5.639	1.705	-0.08	35.45	32.774029	111.60221	2	23	32.773923	111.602728	1.615	275.69	1	1.673	-0.058	0.05	0	0	6.94E+218	330	337
20230809_1456090563	0	635827	2.39434	-0.02513	0.74917	-0.014221	9.7855158	0.891147	273.328	-0.34	-5.639	1.705	-0.08	35.45	32.774029	111.60221	2	23	32.773923	111.602728	1.615	275.69	1	1.673	-0.058	0.05	0	0	6.94E+218	330	337
20230809_1456090581	0	635828	2.4191	-0.03051	0.73906	-0.079508	9.9025974	0.953208	273.328	-0.34	-5.639	1.705	-0.08	35.45	32.774029	111.60221	2	23	32.773923	111.602728	1.615	275.69	1	1.673	-0.058	0.05	0	0	6.94E+218	330	337
20230809_1456090582	0	635829	2.40867	-0.04256	0.69477	-0.079462	9.8439846	0.953062	273.328	-0.34	-5.639	1.705	-0.08	35.45	32.774029	111.60221	2	23	32.773923	111.602728	1.615	275.69	1	1.673	-0.058	0.05	0	0	6.94E+218	330	337
20230809_1456090592	0	635830	2.39651	-0.04603	0.70524	-0.079442	9.8440657	0.891476	273.326	-0.304	-5.52	1.705	-0.08	35.45	32.774029	111.602209	2	23	32.773923	111.602728	1.615	275.69	1	1.673	-0.058	0.05	0	0	6.94E+218	330	337
20230809_1456090606	0	635831	2.38658	-0.04706	0.67928	-0.079462	9.8439846	0.953062	273.326	-0.304	-5.52	1.705	-0.08	35.45	32.774029	111.602209	2	23	32.773923	111.602728	1.615	275.69	1	1.673	-0.058	0.05	0	0	6.94E+218	330	337
20230809_1456090612	0	635832	2.40347	-0.05161	0.65738	-0.014266	9.8441277	0.891293	273.326	-0.304	-5.52	1.705	-0.08	35.45	32.774029	111.602209	2	23	32.773923	111.602728	1.615	275.69	1	1.673	-0.058	0.05	0	0	6.94E+218	330	337
20230809_1456090624	0	635833	2.44329	-0.04885	0.6514	-0.079442	9.8440657	0.891476	273.326	-0.304	-5.52	1.705	-0.08	35.45	32.774029	111.602209	2	23	32.773923	111.602728	1.615	275.69	1	1.673	-0.058	0.05	0	0	6.94E+218	330	325
20230809_1456090638	0	635834	2.44942	-0.04987	0.65103	-0.079488	9.9026775	0.891621	273.326	-0.304	-5.52	1.705	-0.08	35.45	32.774029	111.602209	2	23	32.773923	111.602728	1.615	275.69	1	1.673	-0.058	0.05	0	0	6.94E+218	330	325
20230809_1456090643	0	635835	2.44903	-0.06762	0.65725	-0.079442	9.8440657	0.891476	273.326	-0.272	-5.398	1.704	-0.08	35.45	32.774029	111.602208	2	23	32.773923	111.602728	1.615	275.69	1	1.673	-0.058	0.05	0	0	6.94E+218	330	325
20230809_1456090656	0	635836	2.40747	-0.08548	0.66398	-0.014312	9.9027395	0.891438	273.326	-0.272	-5.398	1.704	-0.087	35.63	32.774029	111.602208	2	23	32.773923	111.602728	1.615	275.69	1	1.73	-0.075	-0.036	0	0	6.94E+218	330	325
20230809_1456090673	0	635837	2.45425	-0.07995	0.64935	-0.079422	9.8441458	0.829889	273.326	-0.272	-5.398	1.704	-0.087	35.63	32.774029	111.602208	2	23	32.773923	111.602728	1.615	275.69	1	1.73	-0.075	-0.036	0	0	6.94E+218	330	325
20230809_1456090674	0	635838	2.39047	-0.10018	0.67444	-0.079462	9.8439846	0.953062	273.326	-0.272	-5.398	1.704	-0.087	35.63	32.774029	111.602208	2	23	32.773923	111.602728	1.615	275.69	1	1.73	-0.075	-0.036	0	0	6.94E+218	330	325
20230809_1456090681	0	635839	2.41162	-0.10254	0.59653	-0.079513	9.9613714	0.83018	273.326	-0.272	-5.398	1.704	-0.087	35.63	32.774029	111.602208	2	23	32.773923	111.602728	1.615	275.69	1	1.73	-0.075	-0.036	0	0	6.94E+218	330	325
20230809_1456090691	0	635840	2.43708	-0.08542	0.58235	-0.014247	9.8442087	0.829706	273.327	-0.24	-5.277	1.728	-0.087	35.63	32.774029	111.602207	2	23	32.773923	111.602728	1.615	275.69	1	1.73	-0.075	-0.036	0	0	6.94E+218	330	325
20230809_1456090701	0	635841	2.418	-0.09694	0.55094	-0.079488	9.9026775	0.891621	273.327	-0.24	-5.277	1.728	-0.087	35.63	32.774029	111.602207	2	23	32.773923	111.602728	1.615	275.69	1	1.73	-0.075	-0.036	0	0	6.94E+218	330	325
20230809_1456090713	0	635842	2.40562	-0.10773	0.53107	-0.079468	9.9027586	0.830034	273.327	-0.24	-5.277	1.728	-0.087	35.63	32.774029	111.602207	2	23	32.773923	111.602728	1.615	275.69	1	1.73	-0.075	-0.036	0	0	6.94E+218	330	325
20230809_1456090728	0	635843	2.37457	-0.11539	0.51351	-0.079422	9.8441458	0.829889	273.327	-0.24	-5.277	1.728	-0.087	35.63	32.774029	111.602207	2	23	32.773923	111.602728	1.615	275.69	1	1.73	-0.075	-0.036	0	0	6.94E+218	330	325
20230809_1456090731	0	635844	2.32546	-0.12448	0.59532	-0.014266	9.8441277	0.891293	273.327	-0.24	-5.277	1.728	-0.087	35.63	32.774029	111.602207	2	23	32.773923	111.602728	1.615	275.69	1	1.73	-0.075	-0.036	0	0	6.94E+218	330	325
20230809_1456090741	0	635845	2.31321	-0.13271	0.59105	-0.079448	9.9028387	0.768448	273.33	-0.212	-5.159	1.727	-0.087	35.63	32.774029	111.602206	2	23	32.773923	111.602728	1.615	275.69	1	1.73	-0.075	-0.036	0	0	6.94E+218	330	325
20230809_1456090754	0	635846	2.29016	-0.13014	0.52913	-0.079468	9.9027586	0.830034	273.33	-0.212	-5.159	1.727	-0.087	35.63	32.774029	111.602206	2	23	32.773923	111.602728	1.615	275.69	1	1.73	-0.075	-0.036	0	0	6.94E+218	330	325
20230809_1456090767	0	635847	2.24823	-0.1344	0.50891	-0.079468	9.9027586	0.830034	273.33	-0.212	-5.159	1.727	-0.087	35.63	32.774029	111.602206	2	23	32.773923	111.602728	1.615	275.69	1	1.73	-0.075	-0.036	0	0	6.94E+218	330	325
20230809_1456090775	0	635848	2.19868	-0.14703	0.44836	-0.014247	9.8442087	0.829706	273.33	-0.212	-5.159	1.727	-0.087	35.63	32.774029	111.602206	2	23	32.773923	111.602728	1.615	275.69	1	1.73	-0.075	-0.036	0	0	6.94E+218	330	325
20230809_1456090781	0	635849	2.11135	-0.16295	0.39655	-0.079513	9.9613714	0.83018	273.33	-0.212	-5.159	1.727	-0.087	35.63	32.774029	111.602206	2	23	32.773923	111.602728	1.615	275.69	1	1.73	-0.075	-0.036	0	0	6.94E+218	330	325
20230809_1456090793	0	635850	2.05405	-0.16324	0.37047	-0.014247	9.8442087	0.829706	273.336	-0.189	-5.05	1.726	-0.087	35.63	32.774029	111.602205	2	23	32.773923	111.602728	1.615	275.69	1	1.73	-0.075	-0.036	0	0	6.94E+218	330	325
20230809_1456090802	0	635851	2.0116	-0.17269	0.46315	-0.079357	9.785615	0.768157	273.336	-0.189	-5.05	1.726	-0.087	35.63	32.774029	111.602205	2	23	32.773923	111.602728	1.615	275.69	1	1.73	-0.075	-0.036	0	0	6.94E+218	330	325
20230809_1456090812	0	635852	1.9356	-0.17465	0.5044	-0.079422	9.8441458	0.829889	273.336	-0.189	-5.05	1.726	-0.087	35.63	32.774029	111.602205	2	23	32.773923	111.602728	1.615	275.69	1	1.73	-0.075	-0.036	0	0	6.94E+218	330	325
20230809_1456090823	0	635853	1.88474	-0.16782	0.43086	-0.079448	9.9028387	0.768448	273.336	-0.189	-5.05	1.726	-0.087	35.63	32.774029	111.602205	2	23	32.773923	111.602728	1.615	275.69	1	1.73	-0.075	-0.036	0	0	6.94E+218	330	325
20230809_1456090831	0	635854	1.82808	-0.16424	0.41117	-0.079468	9.9027586	0.830034	273.336	-0.189	-5.05	1.726	-0.087	35.63	32.774029	111.602205	2	23	32.773923	111.602728	1.615	275.69	1	1.73	-0.075	-0.036	0	0	6.94E+218	330	325
20230809_1456090842	0	635855	1.74697	-0.1657	0.37042	-0.014272	9.9029016	0.768265	273.343	-0.167	-4.956	1.724	-0.087	35.63	32.774029	111.602204	2	23	32.773923	111.602728	1.615	275.69	1	1.73	-0.075	-0.036	0	0	6.94E+218	330	325
20230809_1456090852	0	635856	1.65099	-0.17053	0.3415	-0.079422	9.8441458	0.829889	273.343	-0.167	-4.956	1.724	-0.09	35.63	32.774029	111.602204	2	23	32.773923	111.602728	1.615	275.69	1	1.73	-0.075	-0.036	0	0	6.94E+218	330	325
20230809_1456090866	0	635857	1.54614	-0.19791	0.29554	-0.079422	9.8441458	0.829889	273.343	-0.167	-4.956	1.724	-0.09	35.63	32.774029	111.602204	2	23	32.773923	111.602728	1.615	275.69	1	1.73	-0.075	-0.036	0	0	6.94E+218	330	325
20230809_1456090873	0	635858	1.50654	-0.19612	0.33771	-0.079357	9.785615	0.768157	273.343	-0.167	-4.956	1.724	-0.09	35.63	32.774029	111.602204	2	23	32.773923	111.602728	1.615	275.69	1	1.73	-0.075	-0.036	0	0	6.94E+218	330	325
20230809_1456090882	0	635859	1.4778	-0.17525	0.34547	-0.079403	9.8442268	0.768302	273.343	-0.167	-4.956	1.724	-0.09	35.63	32.774029	111.602204	2	23	32.773923	111.602728	1.615	275.69	1	1.73	-0.075	-0.036	0	0	6.94E+218	330	325
20230809_1456090891	0	635860	1.4286	-0.17245	0.34649	-0.079403	9.8442268	0.768302	273.35	-0.149	-4.88	1.722	-0.09	35.63	32.77403	111.602203	2	23	32.773923	111.602728	1.615	275.69	1	1.73	-0.075	-0.036	0	0	6.94E+218	330	325
20230809_1456090906	0	635861	1.3512	-0.1645	0.31776	-0.014292	9.9028206	0.829852	273.35	-0.149	-4.88	1.722	-0.09	35.63	32.77403	111.602203	2	23	32.773923	111.602728	1.615	275.69	1	1.73	-0.075	-0.036	0	0	6.94E+218	330	325
20230809_1456090912	0	635862	1.27364	-0.1625	0.28032	-0.079422	9.8441458	0.829889	273.35	-0.149	-4.88	1.722	-0.09	35.63	32.77403	111.602203	2	23	32.773923	111.602728	1.615	275.69	1	1.73	-0.075	-0.036	0	0	6.94E+218	330	325
20230809_1456090923	0	635863	1.15119	-0.17013	0.31453	-0.079377	9.7855339	0.829744	273.35	-0.149	-4.88	1.722	-0.09	35.63	32.77403	111.602203	2	23	32.773923	111.602728	1.615	275.69	1	1.73	-0.075	-0.036	0	0	6.94E+218	330	325
20230809_1456090931	0	635864	1.0582	-0.16758	0.27363	-0.079403	9.8442268	0.768302	273.35	-0.149	-4.88	1.722	-0.09	35.63	32.77403	111.602203	2	23	32.773923	111.602728	1.615	275.69	1	1.73	-0.075	-0.036	0	0	6.94E+218	330	325
20230809_1456090942	0	635865	1.01387	-0.14198	0.26426	-0.079422	9.8441458	0.829889	273.357	-0.134	-4.821	1.719	-0.09	35.63	32.77403	111.602202	2	23	32.773923	111.602728	1.615	275.69	1	1.73	-0.075	-0.036	0	0	6.94E+218	330	325
20230809_1456090954	0	635866	0.9298	-0.14033	0.26835	-0.014247	9.8442087	0.829706	273.357	-0.134	-4.821	1.719	-0.09	35.63	32.77403	111.602202	2	23	32.773923	111.602728	1.615	275.69	1	1.73	-0.075	-0.036	0	0	6.94E+218	330	337
20230809_1456090963	0	635867	0.83671	-0.14652	0.26248	-0.079403	9.8442268	0.768302	273.357	-0.134	-4.821	1.719	-0.09	35.63	32.77403	111.602202	2	23	32.773923	111.602728	1.615	275.69	1	1.73	-0.075	-0.036	0	0	6.94E+218	330	337
20230809_1456090973	0	635868	0.75183	-0.13486	0.21212	-0.079422	9.8441458	0.829889	273.357	-0.134	-4.821	1.719	-0.09	35.63	32.77403	111.602202	2	23	32.773923	111.602728	1.615	275.69	1	1.73	-0.075	-0.036	0	0	6.94E+218	330	337
20230809_1456090982	0	635869	0.67615	-0.12334	0.24317	-0.014181	9.785677	0.767974	273.357	-0.134	-4.821	1.719	-0.09	35.63	32.77403	111.602202	2	23	32.773923	111.602728	1.615	275.69	1	1.73	-0.075	-0.036	0	0	6.94E+218	330	337
20230809_1456090991	0	635870	0.60807	-0.12155	0.2812	-0.079422	9.8441458	0.829889	273.363	-0.121	-4.783	1.718	-0.093	35.63	32.77403	111.602201	2	23	32.773923	111.602728	1.615	275.69	1	1.73	-0.075	-0.036	0	0	6.94E+218	330	337
20230809_1456100001	0	635871	0.51566	-0.11863	0.22299	-0.079377	9.7855339	0.829744	273.363	-0.121	-4.783	1.718	-0.093	35.63	32.77403	111.602201	2	23	32.773923	111.602728	1.615	275.69	1	1.73	-0.075	-0.036	0	0	6.94E+218	330	337
20230809_1456100011	0	635872	0.39879	-0.1253	0.20915	-0.079403	9.8442268	0.768302	273.363	-0.121	-4.783	1.718	-0.093	35.63	32.77403	111.602201	2	23	32.773923	111.602728	1.615	275.69	1	1.73	-0.075	-0.036	0	0	6.94E+218	330	337
20230809_1456100024	0	635873	0.33746	-0.1181	0.20445	-0.079403	9.8442268	0.768302	273.363	-0.121	-4.783	1.718	-0.093	35.63	32.77403	111.602201	2	23	32.773923	111.602728	1.615	275.69	1	1.73	-0.075	-0.036	0	0	6.94E+218	330	337
20230809_1456100033	0	635874	0.28592	-0.10095	0.18563	-0.079422	9.8441458	0.829889	273.363	-0.121	-4.783	1.718	-0.093	35.63	32.77403	111.602201	2	23	32.773923	111.602728	1.615	275.69	1	1.73	-0.075	-0.036	0	0	6.94E+218	330	337
20230809_1456100042	0	635875	0.19733	-0.09424	0.14365	-0.079403	9.8442268	0.768302	273.368	-0.111	-4.766	1.715	-0.093	35.63	32.77403	111.6022	2	23	32.773923	111.602728	1.615	275.69	1	1.73	-0.075	-0.036	0	0	6.94E+218	330	337
20230809_1456100060	0	635876	0.08994	-0.08995	0.11854	-0.014247	9.8442087	0.829706	273.368	-0.111	-4.766	1.715	-0.093	35.63	32.77403	111.6022	2	23	32.773923	111.602728	1.615	275.69	1	1.73	-0.075	-0.036	0	0	6.94E+218	330	337
20230809_1456100068	0	635877	-0.00266	-0.09658	0.17747	-0.079377	9.7855339	0.829744	273.368	-0.111	-4.766	1.715	-0.093	35.63	32.77403	111.6022	2	23	32.773923	111.602728	1.615	275.69	1	1.73	-0.075	-0.036	0	0	6.94E+218	330	337
20230809_1456100076	0	635878	-0.15952	-0.11265	0.21693	-0.079357	9.785615	0.768157	273.368	-0.111	-4.766	1.715	-0.093	35.63	32.77403	111.6022	2	23	32.773923	111.602728	1.615	275.69	1	1.73	-0.075	-0.036	0	0	6.94E+218	330	337
20230809_1456100082	0	635879	-0.23586	-0.10365	0.13635	-0.014272	9.9029016	0.768265	273.368	-0.111	-4.766	1.715	-0.093	35.63	32.77403	111.6022	2	23	32.773923	111.602728	1.615	275.69	1	1.73	-0.075	-0.036	0	0	6.94E+218	330	337
20230809_1456100091	0	635880	-0.30134	-0.09644	0.12374	-0.079422	9.8441458	0.829889	273.372	-0.103	-4.772	1.713	-0.093	35.63	32.77403	111.602199	2	23	32.773923	111.602728	1.615	275.69	1	1.73	-0.075	-0.036	0	0	6.94E+218	330	337
20230809_1456100102	0	635881	-0.40188	-0.09966	0.11701	-0.079403	9.8442268	0.768302	273.372	-0.103	-4.772	1.713	-0.093	35.63	32.77403	111.602199	2	23	32.773923	111.602728	1.615	275.69	1	1.73	-0.075	-0.036	0	0	6.94E+218	330	337
20230809_1456100114	0	635882	-0.49496	-0.09884	0.08764	-0.014201	9.7855959	0.829561	273.372	-0.103	-4.772	1.713	-0.093	35.63	32.77403	111.602199	2	23	32.773923	111.602728	1.615	275.69	1	1.73	-0.075	-0.036	0	0	6.94E+218	330	337
20230809_1456100123	0	635883	-0.61027	-0.09863	0.03826	-0.079377	9.7855339	0.829744	273.372	-0.103	-4.772	1.713	-0.093	35.63	32.77403	111.602199	2	23	32.773923	111.602728	1.615	275.69	1	1.73	-0.075	-0.036	0	0	6.94E+218	330	337
20230809_1456100132	0	635884	-0.70956	-0.09615	0.07123	-0.079403	9.8442268	0.768302	273.372	-0.103	-4.772	1.713	-0.093	35.63	32.77403	111.602199	2	23	32.773923	111.602728	1.615	275.69	1	1.73	-0.075	-0.036	0	0	6.94E+218	330	337
20230809_1456100142	0	635885	-0.83479	-0.09678	0.08909	-0.014201	9.7855959	0.829561	273.377	-0.099	-4.803	1.711	-0.093	35.63	32.77403	111.602198	2	23	32.773923	111.602728	1.615	275.69	1	1.73	-0.075	-0.036	0	0	6.94E+218	330	337
20230809_1456100153	0	635886	-0.96776	-0.09652	0.03589	-0.079422	9.8441458	0.829889	273.377	-0.099	-4.803	1.711	-0.093	35.63	32.77403	111.602198	2	23	32.773923	111.602728	1.615	275.69	1	1.73	-0.075	-0.036	0	0	6.94E+218	330	337
20230809_1456100165	0	635887	-1.08523	-0.09719	0.03397	-0.079377	9.7855339	0.829744	273.377	-0.099	-4.803	1.711	-0.086	35.63	32.77403	111.602198	2	23	32.773923	111.602728	1.615	275.69	1	1.73	-0.075	-0.036	0	0	6.94E+218	330	337
20230809_1456100172	0	635888	-1.18055	-0.09102	0.03482	-0.079377	9.7855339	0.829744	273.377	-0.099	-4.803	1.711	-0.086	35.63	32.77403	111.602198	2	23	32.773923	111.602728	1.615	275.69	1	1.73	-0.075	-0.036	0	0	6.94E+218	330	337
20230809_1456100181	0	635889	-1.27379	-0.08925	0.00537	-0.014201	9.7855959	0.829561	273.377	-0.099	-4.803	1.711	-0.086	35.63	32.77403	111.602198	2	23	32.773923	111.602728	1.615	275.69	1	1.73	-0.075	-0.036	0	0	6.94E+218	330	337
20230809_1456100192	0	635890	-1.3733	-0.08851	-0.02762	-0.079422	9.8441458	0.829889	273.382	-0.098	-4.862	1.709	-0.086	35.63	32.77403	111.602198	2	23	32.773923	111.602728	1.615	275.69	1	1.73	-0.075	-0.036	0	0	6.94E+218	330	337
20230809_1456100201	0	635891	-1.47157	-0.08187	-0.03853	-0.079422	9.8441458	0.829889	273.382	-0.098	-4.862	1.709	-0.086	35.63	32.77403	111.602198	2	23	32.773923	111.602728	1.615	275.69	1	1.73	-0.075	-0.036	0	0	6.94E+218	330	337
20230809_1456100211	0	635892	-1.58295	-0.08581	-0.06311	-0.014201	9.7855959	0.829561	273.382	-0.098	-4.862	1.709	-0.086	35.63	32.77403	111.602198	2	23	32.773923	111.602728	1.615	275.69	1	1.73	-0.075	-0.036	0	0	6.94E+218	330	337
20230809_1456100223	0	635893	-1.6845	-0.08115	-0.07184	-0.079397	9.7854528	0.89133	273.382	-0.098	-4.862	1.709	-0.086	35.63	32.77403	111.602198	2	23	32.773923	111.602728	1.615	275.69	1	1.73	-0.075	-0.036	0	0	6.94E+218	330	337
20230809_1456100231	0	635894	-1.78804	-0.07001	-0.05612	-0.079377	9.7855339	0.829744	273.382	-0.098	-4.862	1.709	-0.086	35.63	32.77403	111.602198	2	23	32.773923	111.602728	1.615	275.69	1	1.73	-0.075	-0.036	0	0	6.94E+218	330	337
20230809_1456100241	0	635895	-1.88177	-0.06425	-0.04167	-0.014221	9.7855158	0.891147	273.386	-0.101	-4.946	1.707	-0.086	35.63	32.77403	111.602197	2	23	32.773923	111.602728	1.615	275.69	1	1.73	-0.075	-0.036	0	0	6.94E+218	330	337
20230809_1456100252	0	635896	-2.04532	-0.08006	-0.07399	-0.079422	9.8441458	0.829889	273.386	-0.101	-4.946	1.707	-0.086	35.63	32.77403	111.602197	2	23	32.773923	111.602728	1.615	275.69	1	1.73	-0.075	-0.036	0	0	6.94E+218	330	325
20230809_1456100265	0	635897	-2.15013	-0.07495	-0.11641	-0.079422	9.8441458	0.829889	273.386	-0.101	-4.946	1.707	-0.086	35.63	32.77403	111.602197	2	23	32.773923	111.602728	1.615	275.69	1	1.73	-0.075	-0.036	0	0	6.94E+218	330	325
20230809_1456100271	0	635898	-2.24006	-0.06659	-0.1864	-0.079397	9.7854528	0.89133	273.386	-0.101	-4.946	1.707	-0.086	35.63	32.77403	111.602197	2	23	32.773923	111.602728	1.615	275.69	1	1.73	-0.075	-0.036	0	0	6.94E+218	330	325
20230809_1456100281	0	635899	-2.33023	-0.06073	-0.17149	-0.014221	9.7855158	0.891147	273.386	-0.101	-4.946	1.707	-0.086	35.63	32.77403	111.602197	2	23	32.773923	111.602728	1.615	275.69	1	1.73	-0.075	-0.036	0	0	6.94E+218	330	325
20230809_1456100291	0	635900	-2.42961	-0.05419	-0.22003	-0.079397	9.7854528	0.89133	273.39	-0.108	-5.058	1.705	-0.086	35.63	32.77403	111.602196	2	23	32.773923	111.602728	1.615	275.69	1	1.73	-0.075	-0.036	0	0	6.94E+218	330	325
20230809_1456100301	0	635901	-2.53998	-0.04925	-0.20811	-0.079417	9.7853727	0.952917	273.39	-0.108	-5.058	1.705	-0.086	35.63	32.77403	111.602196	2	23	32.773923	111.602728	1.615	275.69	1	1.73	-0.075	-0.036	0	0	6.94E+218	330	325
20230809_1456100311	0	635902	-2.6207	-0.04736	-0.18313	-0.014221	9.7855158	0.891147	273.39	-0.108	-5.058	1.705	-0.086	35.63	32.77403	111.602196	2	23	32.773923	111.602728	1.615	275.69	1	1.73	-0.075	-0.036	0	0	6.94E+218	330	325
20230809_1456100324	0	635903	-2.69041	-0.03717	-0.20517	-0.079397	9.7854528	0.89133	273.39	-0.108	-5.058	1.705	-0.083	35.63	32.77403	111.602196	2	23	32.773923	111.602728	1.615	275.69	1	1.73	-0.075	-0.036	0	0	6.94E+218	330	325
20230809_1456100331	0	635904	-2.74978	-0.03417	-0.25843	-0.079397	9.7854528	0.89133	273.39	-0.108	-5.058	1.705	-0.083	35.63	32.77403	111.602196	2	23	32.773923	111.602728	1.615	275.69	1	1.73	-0.075	-0.036	0	0	6.94E+218	330	325
20230809_1456100341	0	635905	-2.80759	-0.03284	-0.28909	-0.079397	9.7854528	0.89133	273.393	-0.12	-5.192	1.702	-0.083	35.63	32.77403	111.602195	2	23	32.773923	111.602728	1.615	275.69	1	1.73	-0.075	-0.036	0	0	6.94E+218	330	325
20230809_1456100361	0	635906	-2.834	-0.02669	-0.31624	-0.079417	9.7853727	0.952917	273.393	-0.12	-5.192	1.702	-0.083	35.63	32.77403	111.602195	2	23	32.773923	111.602728	1.615	275.69	1	1.73	-0.075	-0.036	0	0	6.94E+218	330	337
20230809_1456100364	0	635907	-2.88681	-0.01897	-0.33409	-0.014241	9.7854347	0.952734	273.393	-0.12	-5.192	1.702	-0.083	35.63	32.77403	111.602195	2	23	32.773923	111.602728	1.615	275.69	1	1.73	-0.075	-0.036	0	0	6.94E+218	330	337
20230809_1456100371	0	635908	-2.96685	-0.02806	-0.32851	-0.079371	9.7267599	0.952771	273.393	-0.12	-5.192	1.702	-0.083	35.63	32.77403	111.602195	2	23	32.773923	111.602728	1.615	275.69	1	1.73	-0.075	-0.036	0	0	6.94E+218	330	337
20230809_1456100382	0	635909	-2.99491	-0.02105	-0.32284	-0.079397	9.7854528	0.89133	273.393	-0.12	-5.192	1.702	-0.083	35.63	32.77403	111.602195	2	23	32.773923	111.602728	1.615	275.69	1	1.73	-0.075	-0.036	0	0	6.94E+218	330	337
20230809_1456100394	0	635910	-3.02905	-0.00515	-0.37591	-0.014215	9.7267418	1.0141751	273.396	-0.136	-5.339	1.701	-0.083	35.63	32.77403	111.602194	2	23	32.773923	111.602728	1.615	275.69	1	1.73	-0.075	-0.036	0	0	6.94E+218	330	337
20230809_1456100402	0	635911	-3.05246	0.00133	-0.38175	-0.079417	9.7853727	0.952917	273.396	-0.136	-5.339	1.701	-0.083	35.63	32.77403	111.602194	2	23	32.773923	111.602728	1.615	275.69	1	1.73	-0.075	-0.036	0	0	6.94E+218	330	337
20230809_1456100414	0	635912	-3.04825	0.02741	-0.37683	-0.079391	9.7266798	1.014358	273.396	-0.136	-5.339	1.701	-0.083	35.63	32.77403	111.602194	2	23	32.773923	111.602728	1.615	275.69	1	1.73	-0.075	-0.036	0	0	6.94E+218	330	337
20230809_1456100424	0	635913	-3.08101	0.03651	-0.43494	-0.079391	9.7266798	1.014358	273.396	-0.136	-5.339	1.701	-0.083	35.63	32.77403	111.602194	2	23	32.773925	111.60271	1.655	276.98	1	1.73	-0.075	-0.036	0	0	6.94E+218	330	337
20230809_1456100431	0	635914	-3.13329	0.02318	-0.43166	-0.01417	9.6681299	1.01403	273.396	-0.136	-5.339	1.701	-0.083	35.63	32.77403	111.602194	2	23	32.773925	111.60271	1.655	276.98	1	1.73	-0.075	-0.036	0	0	6.94E+218	330	337
20230809_1456100441	0	635915	-3.17025	0.02963	-0.45254	-0.079371	9.7267599	0.952771	273.397	-0.157	-5.494	1.699	-0.083	35.63	32.77403	111.602193	2	23	32.773925	111.60271	1.655	276.98	1	1.73	-0.075	-0.036	0	0	6.94E+218	330	337
20230809_1456100454	0	635916	-3.15513	0.04953	-0.4711	-0.079371	9.7267599	0.952771	273.397	-0.157	-5.494	1.699	-0.083	35.63	32.77403	111.602193	2	23	32.773925	111.60271	1.655	276.98	1	1.73	-0.075	-0.036	0	0	6.94E+218	330	325
20230809_1456100466	0	635917	-3.16188	0.06219	-0.47952	-0.014235	9.7266607	1.075762	273.397	-0.157	-5.494	1.699	-0.083	35.63	32.77403	111.602193	2	23	32.773925	111.60271	1.655	276.98	1	1.73	-0.075	-0.036	0	0	6.94E+218	330	325
20230809_1456100473	0	635918	-3.1628	0.06968	-0.47057	-0.079346	9.6680679	1.014212	273.397	-0.157	-5.494	1.699	-0.083	35.63	32.77403	111.602193	2	23	32.773925	111.60271	1.655	276.98	1	1.73	-0.075	-0.036	0	0	6.94E+218	330	325
20230809_1456100482	0	635919	-3.1976	0.08309	-0.51461	-0.079346	9.6680679	1.014212	273.397	-0.157	-5.494	1.699	-0.083	35.63	32.77403	111.602193	2	23	32.773925	111.60271	1.655	276.98	1	1.73	-0.075	-0.036	0	0	6.94E+218	330	325
20230809_1456100491	0	635920	-3.24651	0.06862	-0.51817	-0.014235	9.7266607	1.075762	273.396	-0.182	-5.653	1.697	-0.083	35.63	32.77403	111.602192	2	23	32.773925	111.60271	1.655	276.98	1	1.73	-0.075	-0.036	0	0	6.94E+218	330	325
20230809_1456100503	0	635921	-3.23804	0.09039	-0.4909	-0.079326	9.668148	0.952626	273.396	-0.182	-5.653	1.697	-0.075	35.63	32.77403	111.602192	2	23	32.773925	111.60271	1.655	276.98	1	1.73	-0.075	-0.036	0	0	6.94E+218	330	325
20230809_1456100511	0	635922	-3.23356	0.11013	-0.55016	-0.079411	9.7265987	1.0759439	273.396	-0.182	-5.653	1.697	-0.075	35.63	32.77403	111.602192	2	23	32.773925	111.60271	1.655	276.98	1	1.73	-0.075	-0.036	0	0	6.94E+218	330	325
20230809_1456100522	0	635923	-3.25846	0.11762	-0.54075	-0.01421	9.6679688	1.137203	273.396	-0.182	-5.653	1.697	-0.075	35.63	32.77403	111.602192	2	23	32.773925	111.60271	1.655	276.98	1	1.73	-0.075	-0.036	0	0	6.94E+218	330	325
20230809_1456100531	0	635924	-3.26335	0.13343	-0.56299	-0.079346	9.6680679	1.014212	273.396	-0.182	-5.653	1.697	-0.075	35.63	32.77403	111.602192	2	23	32.773925	111.60271	1.655	276.98	1	1.73	-0.075	-0.036	0	0	6.94E+218	330	325
20230809_1456100541	0	635925	-3.28486	0.14853	-0.54388	-0.07932	9.609375	1.075654	273.393	-0.21	-5.816	1.696	-0.075	35.63	32.774031	111.602191	2	23	32.773925	111.60271	1.655	276.98	1	1.73	-0.075	-0.036	0	0	6.94E+218	330	325
20230809_1456100554	0	635926	-3.35389	0.13811	-0.57001	-0.01419	9.6680489	1.075616	273.393	-0.21	-5.816	1.696	-0.075	35.63	32.774031	111.602191	2	23	32.773925	111.60271	1.655	276.98	1	1.73	-0.075	-0.036	0	0	6.94E+218	330	325
20230809_1456100561	0	635927	-3.35328	0.15471	-0.56804	-0.079346	9.6680679	1.014212	273.393	-0.21	-5.816	1.696	-0.075	35.63	32.774031	111.602191	2	23	32.773925	111.60271	1.655	276.98	1	1.73	-0.075	-0.036	0	0	6.94E+218	330	325
20230809_1456100574	0	635928	-3.33822	0.17853	-0.62265	-0.01419	9.6680489	1.075616	273.393	-0.21	-5.816	1.696	-0.075	35.63	32.774031	111.602191	2	23	32.773925	111.60271	1.655	276.98	1	1.73	-0.075	-0.036	0	0	6.94E+218	330	325
20230809_1456100582	0	635929	-3.37624	0.17805	-0.58149	-0.079386	9.6679058	1.137386	273.393	-0.21	-5.816	1.696	-0.075	35.63	32.774031	111.602191	2	23	32.773925	111.60271	1.655	276.98	1	1.73	-0.075	-0.036	0	0	6.94E+218	330	325
20230809_1456100591	0	635930	-3.35967	0.18901	-0.59049	-0.014144	9.609437	1.075471	273.387	-0.24	-5.984	1.696	-0.075	35.63	32.774031	111.60219	2	23	32.773925	111.60271	1.655	276.98	1	1.73	-0.075	-0.036	0	0	6.94E+218	330	325
20230809_1456100602	0	635931	-3.38062	0.19909	-0.59293	-0.07932	9.609375	1.075654	273.387	-0.24	-5.984	1.696	-0.075	35.63	32.774031	111.60219	2	23	32.773925	111.60271	1.655	276.98	1	1.73	-0.075	-0.036	0	0	6.94E+218	330	325
20230809_1456100629	0	635932	-3.3937	0.19775	-0.6072	-0.01419	9.6680489	1.075616	273.387	-0.24	-5.984	1.696	-0.075	35.63	32.774031	111.60219	2	23	32.773925	111.60271	1.655	276.98	1	1.73	-0.075	-0.036	0	0	6.94E+218	330	325
20230809_1456100641	0	635933	-3.3984	0.20563	-0.59378	-0.079366	9.6679869	1.075799	273.387	-0.24	-5.984	1.696	-0.075	35.63	32.774031	111.60219	2	23	32.773925	111.60271	1.655	276.98	1	1.73	-0.075	-0.036	0	0	6.94E+218	330	325
20230809_1456100642	0	635934	-3.39512	0.22146	-0.64207	-0.079366	9.6679869	1.075799	273.387	-0.24	-5.984	1.696	-0.075	35.63	32.774031	111.60219	2	23	32.773925	111.60271	1.655	276.98	1	1.73	-0.075	-0.036	0	0	6.94E+218	330	325
20230809_1456100642	0	635935	-3.39559	0.23266	-0.64578	-0.014164	9.6093559	1.1370569	273.38	-0.272	-6.153	1.695	-0.075	35.63	32.774031	111.602189	2	23	32.773925	111.60271	1.655	276.98	1	1.73	-0.075	-0.036	0	0	6.94E+218	330	325
20230809_1456100654	0	635936	-3.39407	0.23245	-0.61773	-0.07932	9.609375	1.075654	273.38	-0.272	-6.153	1.695	-0.075	35.63	32.774031	111.602189	2	23	32.773925	111.60271	1.655	276.98	1	1.73	-0.075	-0.036	0	0	6.94E+218	330	325
20230809_1456100671	0	635937	-3.39188	0.23174	-0.62222	-0.014144	9.609437	1.075471	273.38	-0.272	-6.153	1.695	-0.075	35.63	32.774031	111.602189	2	23	32.773925	111.60271	1.655	276.98	1	1.73	-0.075	-0.036	0	0	6.94E+218	330	325
20230809_1456100672	0	635938	-3.43591	0.23477	-0.60452	-0.07932	9.609375	1.075654	273.38	-0.272	-6.153	1.695	-0.075	35.63	32.774031	111.602189	2	23	32.773925	111.60271	1.655	276.98	1	1.723	-0.036	0.016	0	0	6.94E+218	330	325
20230809_1456100685	0	635939	-3.45201	0.22182	-0.59242	-0.01421	9.6679688	1.137203	273.38	-0.272	-6.153	1.695	-0.08	35.55	32.774031	111.602189	2	23	32.773925	111.60271	1.655	276.98	1	1.723	-0.036	0.016	0	0	6.94E+218	330	325
20230809_1456100693	0	635940	-3.45693	0.23283	-0.60945	-0.07932	9.609375	1.075654	273.372	-0.304	-6.325	1.722	-0.08	35.55	32.774031	111.602188	2	23	32.773925	111.60271	1.655	276.98	1	1.723	-0.036	0.016	0	0	6.94E+218	330	325
20230809_1456100701	0	635941	-3.43998	0.23985	-0.6243	-0.014144	9.609437	1.075471	273.372	-0.304	-6.325	1.722	-0.08	35.55	32.774031	111.602188	2	23	32.773925	111.60271	1.655	276.98	1	1.723	-0.036	0.016	0	0	6.94E+218	330	325
20230809_1456100711	0	635942	-3.43767	0.23492	-0.60559	-0.079295	9.5506821	1.137095	273.372	-0.304	-6.325	1.722	-0.08	35.55	32.774031	111.602188	2	23	32.773925	111.60271	1.655	276.98	1	1.723	-0.036	0.016	0	0	6.94E+218	330	325
20230809_1456100721	0	635943	-3.4036	0.24341	-0.59706	-0.014144	9.609437	1.075471	273.372	-0.304	-6.325	1.722	-0.08	35.55	32.774031	111.602188	2	23	32.773925	111.60271	1.655	276.98	1	1.723	-0.036	0.016	0	0	6.94E+218	330	325
20230809_1456100731	0	635944	-3.39639	0.24569	-0.58199	-0.079295	9.5506821	1.137095	273.372	-0.304	-6.325	1.722	-0.08	35.55	32.774031	111.602188	2	23	32.773925	111.60271	1.655	276.98	1	1.723	-0.036	0.016	0	0	6.94E+218	330	325
20230809_1456100741	0	635945	-3.40633	0.24008	-0.56826	-0.014164	9.6093559	1.1370569	273.364	-0.335	-6.495	1.723	-0.08	35.55	32.774031	111.602187	2	23	32.773925	111.60271	1.655	276.98	1	1.723	-0.036	0.016	0	0	6.94E+218	330	325
20230809_1456100755	0	635946	-3.38843	0.24186	-0.5598	-0.079275	9.5507622	1.075508	273.364	-0.335	-6.495	1.723	-0.08	35.55	32.774031	111.602187	2	23	32.773925	111.60271	1.655	276.98	1	1.723	-0.036	0.016	0	0	6.94E+218	330	325
20230809_1456100764	0	635947	-3.40467	0.23994	-0.54866	-0.014119	9.5507441	1.136912	273.364	-0.335	-6.495	1.723	-0.08	35.55	32.774031	111.602187	2	23	32.773925	111.60271	1.655	276.98	1	1.723	-0.036	0.016	0	0	6.94E+218	330	325
20230809_1456100772	0	635948	-3.37872	0.2351	-0.55555	-0.07934	9.6092939	1.1372401	273.364	-0.335	-6.495	1.723	-0.08	35.55	32.774031	111.602187	2	23	32.773925	111.60271	1.655	276.98	1	1.723	-0.036	0.016	0	0	6.94E+218	330	325
20230809_1456100781	0	635949	-3.34471	0.23641	-0.51026	-0.079275	9.5507622	1.075508	273.364	-0.335	-6.495	1.723	-0.08	35.55	32.774031	111.602187	2	23	32.773925	111.60271	1.655	276.98	1	1.723	-0.036	0.016	0	0	6.94E+218	330	325
20230809_1456100792	0	635950	-3.33383	0.24159	-0.52315	-0.014119	9.5507441	1.136912	273.355	-0.363	-6.664	1.723	-0.08	35.55	32.774031	111.602187	2	23	32.773925	111.60271	1.655	276.98	1	1.723	-0.036	0.016	0	0	6.94E+218	330	325
20230809_1456100802	0	635951	-3.34241	0.24056	-0.4926	-0.07934	9.6092939	1.1372401	273.355	-0.363	-6.664	1.723	-0.08	35.55	32.774031	111.602187	2	23	32.773925	111.60271	1.655	276.98	1	1.723	-0.036	0.016	0	0	6.94E+218	330	325
20230809_1456100812	0	635952	-3.36166	0.23107	-0.50828	-0.014119	9.5507441	1.136912	273.355	-0.363	-6.664	1.723	-0.08	35.55	32.774031	111.602187	2	23	32.773925	111.60271	1.655	276.98	1	1.723	-0.036	0.016	0	0	6.94E+218	330	325
20230809_1456100824	0	635953	-3.36143	0.23366	-0.48052	-0.07934	9.6092939	1.1372401	273.355	-0.363	-6.664	1.723	-0.08	35.55	32.774031	111.602187	2	23	32.773925	111.60271	1.655	276.98	1	1.723	-0.036	0.016	0	0	6.94E+218	330	325
20230809_1456100831	0	635954	-3.38122	0.22117	-0.43289	-0.014119	9.5507441	1.136912	273.355	-0.363	-6.664	1.723	-0.08	35.55	32.774031	111.602187	2	23	32.773925	111.60271	1.655	276.98	1	1.723	-0.036	0.016	0	0	6.94E+218	330	325
20230809_1456100843	0	635955	-3.3626	0.21348	-0.44038	-0.079295	9.5506821	1.137095	273.347	-0.388	-6.832	1.723	-0.08	35.55	32.774031	111.602186	2	23	32.773925	111.60271	1.655	276.98	1	1.723	-0.036	0.016	0	0	6.94E+218	330	325
20230809_1456100853	0	635956	-3.33288	0.22355	-0.41441	-0.014164	9.6093559	1.1370569	273.347	-0.388	-6.832	1.723	-0.08	35.55	32.774031	111.602186	2	23	32.773925	111.60271	1.655	276.98	1	1.723	-0.036	0.016	0	0	6.94E+218	330	325
20230809_1456100867	0	635957	-3.31017	0.22409	-0.41575	-0.079295	9.5506821	1.137095	273.347	-0.388	-6.832	1.723	-0.08	35.55	32.774031	111.602186	2	23	32.773925	111.60271	1.655	276.98	1	1.723	-0.036	0.016	0	0	6.94E+218	330	325
20230809_1456100870	0	635958	-3.31389	0.2144	-0.37584	-0.014184	9.6092758	1.198644	273.347	-0.388	-6.832	1.723	-0.08	35.55	32.774031	111.602186	2	23	32.773925	111.60271	1.655	276.98	1	1.723	-0.036	0.016	0	0	6.94E+218	330	325
20230809_1456100881	0	635959	-3.33671	0.20398	-0.36752	-0.079295	9.5506821	1.137095	273.347	-0.388	-6.832	1.723	-0.08	35.55	32.774031	111.602186	2	23	32.773925	111.60271	1.655	276.98	1	1.723	-0.036	0.016	0	0	6.94E+218	330	325
[truncated: 229,385 more rows]
