# Supplementary material for: GNSS/SINS/DVL integrated navigation algorithm based on adaptive differential Kalman filtering
Source: PLoS One. 2026 Feb 5;21(2):e0342016. doi: 10.1371/journal.pone.0342016 (PMC12875519; doi:10.1371/journal.pone.0342016)
Supplement: S1 File — (ZIP) [file pone.0342016.s001.zip › RAWdata/15_34_24.csv]

Time	Data timestamp	Number of packages	The angular velocity of x (positive for right roll in °/s)	Y-angular velocity (°/s, positive for left turn)	z angular velocity (°/s pitch and head are positive)	x acceleration (positive before m/s ²)	y acceleration (positive on m/s ²)	z acceleration (m/s ² is positive on the right)	Heading (°)	Pitch (°)	Roll (°)	Top speed (m/s)	Current depth (m)	Current height (m)	Inertial navigation latitude (°)	Inertial navigation longitude(°)	Combined state	gps star count	gps latitude	gps longitude	gps speed	gps heading	dvl is effective	dvl front speed (m/s)	dvl right speed	dvl speed up	Magnetic North	Magnetic sky	Magnetic East	Thruster target	Thruster feedback
20230809_1534240838	0	865345	-0.022	0.05284	1.67128	-0.014403	9.8435516	1.322394	181.879	-0.254	-7.846	1.677	-0.084	41.06	32.746188	111.589473	2	22	32.746648	111.590352	1.615	181.53	1	1.674	-0.007	-0.024	0	0	6.9406E+218	330	337
20230809_1534240839	0	865346	-0.0171	0.04571	1.69405	-0.079533	9.7848768	1.322432	181.879	-0.254	-7.846	1.677	-0.084	41.06	32.746188	111.589473	2	22	32.746648	111.590352	1.615	181.53	1	1.674	-0.007	-0.024	0	0	6.9406E+218	330	337
20230809_1534240840	0	865347	-0.11458	0.01743	1.74522	-0.079579	9.8434896	1.322577	181.879	-0.254	-7.846	1.677	-0.084	41.06	32.746188	111.589473	2	22	32.746648	111.590352	1.615	181.53	1	1.674	-0.007	-0.024	0	0	6.9406E+218	330	337
20230809_1534240840	0	865348	-0.09853	0.01111	1.63041	-0.014539	10.0193892	1.322831	181.879	-0.254	-7.846	1.677	-0.084	41.06	32.746188	111.589473	2	22	32.746648	111.590352	1.615	181.53	1	1.674	-0.007	-0.024	0	0	6.9406E+218	330	337
20230809_1534240851	0	865349	-0.02085	0.02219	1.63176	-0.079624	9.9021025	1.322723	181.879	-0.254	-7.846	1.677	-0.084	41.06	32.746188	111.589473	2	22	32.746648	111.590352	1.615	181.53	1	1.674	-0.007	-0.024	0	0	6.9406E+218	330	337
20230809_1534240859	0	865350	0.06027	0.03951	1.67134	-0.014403	9.8435516	1.322394	181.866	-0.171	-7.848	1.676	-0.084	41.06	32.746187	111.589473	2	22	32.746648	111.590352	1.615	181.53	1	1.674	-0.007	-0.024	0	0	6.9406E+218	330	337
20230809_1534240869	0	865351	0.0129	0.02484	1.65919	-0.079599	9.8434086	1.384164	181.866	-0.171	-7.848	1.676	-0.084	41.06	32.746187	111.589473	2	22	32.746648	111.590352	1.615	181.53	1	1.674	-0.007	-0.024	0	0	6.9406E+218	330	337
20230809_1534240882	0	865352	0.00607	0.00084	1.566	-0.014494	9.9607763	1.322685	181.866	-0.171	-7.848	1.676	-0.084	41.06	32.746187	111.589473	2	22	32.746648	111.590352	1.615	181.53	1	1.674	-0.007	-0.024	0	0	6.9406E+218	330	337
20230809_1534240892	0	865353	0.06615	0.00676	1.61994	-0.079624	9.9021025	1.322723	181.866	-0.171	-7.848	1.676	-0.084	41.06	32.746187	111.589473	2	22	32.746648	111.590352	1.615	181.53	1	1.674	-0.007	-0.024	0	0	6.9406E+218	330	337
20230809_1534240898	0	865354	0.0241	0.00917	1.57587	-0.014514	9.9606962	1.384272	181.866	-0.171	-7.848	1.676	-0.084	41.06	32.746187	111.589473	2	22	32.746648	111.590352	1.615	181.53	1	1.674	-0.007	-0.024	0	0	6.9406E+218	330	337
20230809_1534240909	0	865355	0.00186	-0.00217	1.478	-0.079689	9.9606333	1.384455	181.855	-0.093	-7.846	1.675	-0.084	41.06	32.746186	111.589473	2	22	32.746648	111.590352	1.615	181.53	1	1.674	-0.007	-0.024	0	0	6.9406E+218	330	337
20230809_1534240920	0	865356	0.06146	0.01222	1.5032	-0.014494	9.9607763	1.322685	181.855	-0.093	-7.846	1.675	-0.084	41.06	32.746186	111.589473	2	22	32.746648	111.590352	1.615	181.53	1	1.674	-0.007	-0.024	0	0	6.9406E+218	330	337
20230809_1534240929	0	865357	0.09705	0.0018	1.57167	-0.079579	9.8434896	1.322577	181.855	-0.093	-7.846	1.675	-0.084	41.06	32.746186	111.589473	2	22	32.746648	111.590352	1.615	181.53	1	1.674	-0.007	-0.024	0	0	6.9406E+218	330	337
20230809_1534240940	0	865358	0.02469	-0.02596	1.54036	-0.014448	9.9021645	1.32254	181.855	-0.093	-7.846	1.675	-0.084	41.06	32.746186	111.589473	2	22	32.746648	111.590352	1.615	181.53	1	1.674	-0.007	-0.024	0	0	6.9406E+218	330	337
20230809_1534240952	0	865359	0.02665	-0.02324	1.4549	-0.079715	10.0193262	1.323014	181.855	-0.093	-7.846	1.675	-0.084	41.06	32.746186	111.589473	2	22	32.746648	111.590352	1.615	181.53	1	1.674	-0.007	-0.024	0	0	6.9406E+218	330	337
20230809_1534240959	0	865360	0.04299	-0.02659	1.44752	-0.014539	10.0193892	1.322831	181.845	-0.019	-7.844	1.673	-0.084	41.06	32.746185	111.589473	2	22	32.746648	111.590352	1.615	181.53	1	1.674	-0.007	-0.024	0	0	6.9406E+218	330	337
20230809_1534240969	0	865361	0.08972	-0.01859	1.41227	-0.014514	9.9606962	1.384272	181.845	-0.019	-7.844	1.673	-0.084	41.06	32.746185	111.589473	2	22	32.746648	111.590352	1.615	181.53	1	1.674	-0.007	-0.024	0	0	6.9406E+218	330	337
20230809_1534240979	0	865362	0.08807	-0.01327	1.32842	-0.079644	9.9020214	1.3843091	181.845	-0.019	-7.844	1.673	-0.069	41.06	32.746185	111.589473	2	22	32.746648	111.590352	1.615	181.53	1	1.674	-0.007	-0.024	0	0	6.9406E+218	330	337
20230809_1534240990	0	865363	0.06634	-0.02728	1.31292	-0.014514	9.9606962	1.384272	181.845	-0.019	-7.844	1.673	-0.069	41.06	32.746185	111.589473	2	22	32.746648	111.590352	1.615	181.53	1	1.674	-0.007	-0.024	0	0	6.9406E+218	330	337
20230809_1534240998	0	865364	0.09169	-0.02441	1.35332	-0.07967	9.9607143	1.322868	181.845	-0.019	-7.844	1.673	-0.069	41.06	32.746185	111.589473	2	22	32.746648	111.590352	1.615	181.53	1	1.674	-0.007	-0.024	0	0	6.9406E+218	330	337
20230809_1534250009	0	865365	0.09205	-0.02888	1.33828	-0.014494	9.9607763	1.322685	181.837	0.048	-7.839	1.671	-0.069	41.06	32.746185	111.589473	2	22	32.746648	111.590352	1.615	181.53	1	1.674	-0.007	-0.024	0	0	6.9406E+218	330	337
20230809_1534250024	0	865366	0.05454	-0.031	1.2383	-0.079715	10.0193262	1.323014	181.837	0.048	-7.839	1.671	-0.069	41.06	32.746185	111.589473	2	22	32.746648	111.590352	1.615	181.53	1	1.674	-0.007	-0.024	0	0	6.9406E+218	330	325
20230809_1534250033	0	865367	0.09976	-0.02209	1.23676	-0.014468	9.9020834	1.384127	181.837	0.048	-7.839	1.671	-0.069	41.06	32.746185	111.589473	2	22	32.746648	111.590352	1.615	181.53	1	1.674	-0.007	-0.024	0	0	6.9406E+218	330	325
20230809_1534250049	0	865368	0.08086	-0.03835	1.23063	-0.079689	9.9606333	1.384455	181.837	0.048	-7.839	1.671	-0.069	41.06	32.746185	111.589473	2	22	32.746648	111.590352	1.615	181.53	1	1.674	-0.007	-0.024	0	0	6.9406E+218	330	325
20230809_1534250052	0	865369	0.1568	-0.03416	1.13798	-0.014539	10.0193892	1.322831	181.837	0.048	-7.839	1.671	-0.069	41.06	32.746185	111.589473	2	22	32.746648	111.590352	1.615	181.53	1	1.674	-0.007	-0.024	0	0	6.9406E+218	330	325
20230809_1534250060	0	865370	0.1681	-0.03339	1.05699	-0.079715	10.0193262	1.323014	181.831	0.107	-7.833	1.668	-0.069	41.06	32.746184	111.589473	2	22	32.746648	111.590352	1.615	181.53	1	1.674	-0.007	-0.024	0	0	6.9406E+218	330	325
20230809_1534250070	0	865371	0.14328	-0.04625	1.1127	-0.014514	9.9606962	1.384272	181.831	0.107	-7.833	1.668	-0.069	41.06	32.746184	111.589473	2	22	32.746648	111.590352	1.615	181.53	1	1.674	-0.007	-0.024	0	0	6.9406E+218	330	325
20230809_1534250079	0	865372	0.19573	-0.03187	1.00474	-0.07967	9.9607143	1.322868	181.831	0.107	-7.833	1.668	-0.069	41.06	32.746184	111.589473	2	22	32.746648	111.590352	1.615	181.53	1	1.674	-0.007	-0.024	0	0	6.9406E+218	330	325
20230809_1534250093	0	865373	0.26905	-0.03177	0.98575	-0.014559	10.0193081	1.3844171	181.831	0.107	-7.833	1.668	-0.069	41.06	32.746184	111.589473	2	22	32.746648	111.590352	1.615	181.53	1	1.674	-0.007	-0.024	0	0	6.9406E+218	330	325
20230809_1534250100	0	865374	0.31443	-0.03001	0.99989	-0.014448	9.9021645	1.32254	181.831	0.107	-7.833	1.668	-0.069	41.06	32.746184	111.589473	2	22	32.746648	111.590352	1.615	181.53	1	1.674	-0.007	-0.024	0	0	6.9406E+218	330	325
20230809_1534250107	0	865375	0.34985	-0.02707	0.96846	-0.079735	10.0192461	1.3846	181.826	0.157	-7.821	1.665	-0.069	41.06	32.746183	111.589473	2	22	32.746648	111.590352	1.615	181.53	1	1.674	-0.007	-0.024	0	0	6.9406E+218	330	325
20230809_1534250118	0	865376	0.3508	-0.04126	0.89388	-0.07967	9.9607143	1.322868	181.826	0.157	-7.821	1.665	-0.069	41.06	32.746183	111.589473	2	22	32.746648	111.590352	1.615	181.53	1	1.674	-0.007	-0.024	0	0	6.9406E+218	330	325
20230809_1534250127	0	865377	0.39348	-0.03584	0.82217	-0.014584	10.078001	1.322976	181.826	0.157	-7.821	1.665	-0.069	41.06	32.746183	111.589473	2	22	32.746648	111.590352	1.615	181.53	1	1.674	-0.007	-0.024	0	0	6.9406E+218	330	325
20230809_1534250139	0	865378	0.42531	-0.02596	0.78495	-0.079689	9.9606333	1.384455	181.826	0.157	-7.821	1.665	-0.069	41.06	32.746183	111.589473	2	22	32.746648	111.590352	1.615	181.53	1	1.674	-0.007	-0.024	0	0	6.9406E+218	330	325
20230809_1534250151	0	865379	0.44257	-0.02942	0.6989	-0.014559	10.0193081	1.3844171	181.826	0.157	-7.821	1.665	-0.069	41.06	32.746183	111.589473	2	22	32.746648	111.590352	1.615	181.53	1	1.674	-0.007	-0.024	0	0	6.9406E+218	330	325
20230809_1534250159	0	865380	0.52352	-0.02545	0.66565	-0.079715	10.0193262	1.323014	181.822	0.196	-7.799	1.661	-0.069	41.06	32.746182	111.589473	2	22	32.746648	111.590352	1.615	181.53	1	1.674	-0.007	-0.024	0	0	6.9406E+218	330	325
20230809_1534250169	0	865381	0.51515	-0.03853	0.64327	-0.014468	9.9020834	1.384127	181.822	0.196	-7.799	1.661	-0.069	41.06	32.746182	111.589473	2	22	32.746648	111.590352	1.615	181.53	1	1.674	-0.007	-0.024	0	0	6.9406E+218	330	325
20230809_1534250180	0	865382	0.58117	-0.02822	0.6989	-0.014494	9.9607763	1.322685	181.822	0.196	-7.799	1.661	-0.069	41.06	32.746182	111.589473	2	22	32.746648	111.590352	1.615	181.53	1	1.674	-0.007	-0.024	0	0	6.9406E+218	330	325
20230809_1534250192	0	865383	0.58586	-0.02533	0.63214	-0.07967	9.9607143	1.322868	181.822	0.196	-7.799	1.661	-0.069	41.06	32.746182	111.589473	2	22	32.746648	111.590352	1.615	181.53	1	1.674	-0.007	-0.024	0	0	6.9406E+218	330	325
20230809_1534250198	0	865384	0.62038	-0.02544	0.55443	-0.079735	10.0192461	1.3846	181.822	0.196	-7.799	1.661	-0.069	41.06	32.746182	111.589473	2	22	32.746648	111.590352	1.615	181.53	1	1.674	-0.007	-0.024	0	0	6.9406E+218	330	325
20230809_1534250209	0	865385	0.6301	-0.00971	0.43197	-0.014604	10.07792	1.384563	181.82	0.225	-7.77	1.657	-0.069	41.06	32.746182	111.589473	2	22	32.746648	111.590352	1.615	181.53	1	1.674	-0.007	-0.024	0	0	6.9406E+218	330	312
20230809_1534250221	0	865386	0.64488	-0.01346	0.41639	-0.079689	9.9606333	1.384455	181.82	0.225	-7.77	1.657	-0.08	41.06	32.746182	111.589473	2	22	32.746648	111.590352	1.615	181.53	1	1.674	-0.007	-0.024	0	0	6.9406E+218	330	312
20230809_1534250235	0	865387	0.65296	-0.00109	0.35735	-0.014448	9.9021645	1.32254	181.82	0.225	-7.77	1.657	-0.08	41.06	32.746182	111.589473	2	22	32.746648	111.590352	1.615	181.53	1	1.674	-0.007	-0.024	0	0	6.9406E+218	330	312
20230809_1534250239	0	865388	0.60207	-0.01049	0.34084	-0.079689	9.9606333	1.384455	181.82	0.225	-7.77	1.657	-0.08	41.06	32.746182	111.589473	2	22	32.746648	111.590352	1.615	181.53	1	1.674	-0.007	-0.024	0	0	6.9406E+218	330	312
20230809_1534250252	0	865389	0.6519	-0.00303	0.28791	-0.014494	9.9607763	1.322685	181.82	0.225	-7.77	1.657	-0.08	41.06	32.746182	111.589473	2	22	32.746648	111.590352	1.615	181.53	1	1.674	-0.007	-0.024	0	0	6.9406E+218	330	312
20230809_1534250262	0	865390	0.68436	0.00049	0.27557	-0.07967	9.9607143	1.322868	181.818	0.242	-7.737	1.652	-0.08	41.06	32.746181	111.589473	2	22	32.746648	111.590352	1.615	181.53	1	1.674	-0.007	-0.024	0	0	6.9406E+218	330	312
20230809_1534250269	0	865391	0.69874	0.00291	0.23654	-0.014514	9.9606962	1.384272	181.818	0.242	-7.737	1.652	-0.08	41.06	32.746181	111.589473	2	22	32.746648	111.590352	1.615	181.53	1	1.674	-0.007	-0.024	0	0	6.9406E+218	330	312
20230809_1534250279	0	865392	0.73477	0.00588	0.13189	-0.079735	10.0192461	1.3846	181.818	0.242	-7.737	1.652	-0.08	41.06	32.746181	111.589473	2	22	32.746648	111.590352	1.615	181.53	1	1.674	-0.007	-0.024	0	0	6.9406E+218	330	312
20230809_1534250294	0	865393	0.77493	0.01719	0.09688	-0.014494	9.9607763	1.322685	181.818	0.242	-7.737	1.652	-0.08	41.06	32.746181	111.589473	2	22	32.746648	111.590352	1.615	181.53	1	1.674	-0.007	-0.024	0	0	6.9406E+218	330	312
20230809_1534250299	0	865394	0.78879	0.01382	0.02554	-0.079689	9.9606333	1.384455	181.818	0.242	-7.737	1.652	-0.08	41.06	32.746181	111.589473	2	22	32.746648	111.590352	1.615	181.53	1	1.674	-0.007	-0.024	0	0	6.9406E+218	330	312
20230809_1534250308	0	865395	0.79407	0.01549	0.00399	-0.014494	9.9607763	1.322685	181.817	0.247	-7.699	1.648	-0.08	41.06	32.74618	111.589473	2	22	32.746648	111.590352	1.615	181.53	1	1.674	-0.007	-0.024	0	0	6.9406E+218	330	312
20230809_1534250322	0	865396	0.83386	0.02558	-0.06838	-0.079624	9.9021025	1.322723	181.817	0.247	-7.699	1.648	-0.08	41.06	32.74618	111.589473	2	22	32.746648	111.590352	1.615	181.53	1	1.674	-0.007	-0.024	0	0	6.9406E+218	330	312
20230809_1534250332	0	865397	0.86435	0.04112	-0.05983	-0.079735	10.0192461	1.3846	181.817	0.247	-7.699	1.648	-0.085	41.06	32.74618	111.589473	2	22	32.746648	111.590352	1.615	181.53	1	1.674	-0.007	-0.024	0	0	6.9406E+218	330	312
20230809_1534250339	0	865398	0.93031	0.04764	-0.15017	-0.014514	9.9606962	1.384272	181.817	0.247	-7.699	1.648	-0.085	41.06	32.74618	111.589473	2	22	32.746648	111.590352	1.615	181.53	1	1.674	-0.007	-0.024	0	0	6.9406E+218	330	312
20230809_1534250351	0	865399	0.94023	0.05228	-0.20354	-0.07967	9.9607143	1.322868	181.817	0.247	-7.699	1.648	-0.085	41.06	32.74618	111.589473	2	22	32.746648	111.590352	1.615	181.53	1	1.674	-0.007	-0.024	0	0	6.9406E+218	330	312
20230809_1534250360	0	865400	0.95403	0.05079	-0.25509	-0.014448	9.9021645	1.32254	181.816	0.239	-7.654	1.643	-0.085	41.06	32.746179	111.589473	2	22	32.746648	111.590352	1.615	181.53	1	1.674	-0.007	-0.024	0	0	6.9406E+218	330	312
20230809_1534250371	0	865401	0.96345	0.05345	-0.29147	-0.07967	9.9607143	1.322868	181.816	0.239	-7.654	1.643	-0.085	41.06	32.746179	111.589473	2	22	32.746648	111.590352	1.615	181.53	1	1.674	-0.007	-0.024	0	0	6.9406E+218	330	312
20230809_1534250383	0	865402	1.01145	0.05324	-0.32929	-0.07967	9.9607143	1.322868	181.816	0.239	-7.654	1.643	-0.085	41.06	32.746179	111.589473	2	22	32.746648	111.590352	1.615	181.53	1	1.674	-0.007	-0.024	0	0	6.9406E+218	330	312
20230809_1534250392	0	865403	1.055	0.06566	-0.38588	-0.014448	9.9021645	1.32254	181.816	0.239	-7.654	1.643	-0.085	41.06	32.746179	111.589473	2	22	32.746648	111.590352	1.615	181.53	1	1.674	-0.007	-0.024	0	0	6.9406E+218	330	325
20230809_1534250398	0	865404	1.07976	0.07009	-0.42165	-0.079624	9.9021025	1.322723	181.816	0.239	-7.654	1.643	-0.085	41.06	32.746179	111.589473	2	22	32.746648	111.590352	1.615	181.53	1	1.674	-0.007	-0.024	0	0	6.9406E+218	330	325
20230809_1534250408	0	865405	1.09292	0.07799	-0.48464	-0.014514	9.9606962	1.384272	181.815	0.22	-7.601	1.638	-0.085	41.06	32.746179	111.589473	2	22	32.746648	111.590352	1.615	181.53	1	1.674	-0.007	-0.024	0	0	6.9406E+218	330	325
20230809_1534250419	0	865406	1.09543	0.08119	-0.54821	-0.079624	9.9021025	1.322723	181.815	0.22	-7.601	1.638	-0.085	41.06	32.746179	111.589473	2	22	32.746648	111.590352	1.615	181.53	1	1.674	-0.007	-0.024	0	0	6.9406E+218	330	325
20230809_1534250430	0	865407	1.07024	0.08209	-0.58231	-0.07967	9.9607143	1.322868	181.815	0.22	-7.601	1.638	-0.085	41.06	32.746179	111.589473	2	22	32.746648	111.590352	1.615	181.53	1	1.674	-0.007	-0.024	0	0	6.9406E+218	330	325
20230809_1534250439	0	865408	1.05594	0.08016	-0.64342	-0.079624	9.9021025	1.322723	181.815	0.22	-7.601	1.638	-0.085	41.06	32.746179	111.589473	2	22	32.746648	111.590352	1.615	181.53	1	1.674	-0.007	-0.024	0	0	6.9406E+218	330	325
20230809_1534250460	0	865409	1.05122	0.09802	-0.66846	-0.014403	9.8435516	1.322394	181.815	0.22	-7.601	1.638	-0.095	41.06	32.746179	111.589473	2	22	32.746648	111.590352	1.615	181.53	1	1.674	-0.007	-0.024	0	0	6.9406E+218	330	325
20230809_1534250461	0	865410	1.04366	0.11099	-0.69458	-0.079624	9.9021025	1.322723	181.815	0.188	-7.548	1.633	-0.095	41.06	32.746178	111.589473	2	22	32.746648	111.590352	1.615	181.53	1	1.674	-0.007	-0.024	0	0	6.9406E+218	330	325
20230809_1534250468	0	865411	1.02957	0.12037	-0.74002	-0.079624	9.9021025	1.322723	181.815	0.188	-7.548	1.633	-0.095	41.06	32.746178	111.589473	2	22	32.746648	111.590352	1.615	181.53	1	1.674	-0.007	-0.024	0	0	6.9406E+218	330	325
20230809_1534250479	0	865412	0.9913	0.1255	-0.77523	-0.079599	9.8434086	1.384164	181.815	0.188	-7.548	1.633	-0.095	41.06	32.746178	111.589473	2	22	32.746648	111.590352	1.615	181.53	1	1.674	-0.007	-0.024	0	0	6.9406E+218	330	325
20230809_1534250492	0	865413	0.94433	0.12241	-0.81571	-0.014448	9.9021645	1.32254	181.815	0.188	-7.548	1.633	-0.095	41.06	32.746178	111.589473	2	22	32.746633	111.590351	1.62	183.3	1	1.674	-0.007	-0.024	0	0	6.9406E+218	330	325
20230809_1534250498	0	865414	0.92649	0.11637	-0.8539	-0.079559	9.8435698	1.260991	181.815	0.188	-7.548	1.633	-0.095	41.06	32.746178	111.589473	2	22	32.746633	111.590351	1.62	183.3	1	1.674	-0.007	-0.024	0	0	6.9406E+218	330	325
20230809_1534250508	0	865415	0.91396	0.12641	-0.905	-0.079579	9.8434896	1.322577	181.814	0.147	-7.5	1.628	-0.095	41.06	32.746177	111.589473	2	22	32.746633	111.590351	1.62	183.3	1	1.674	-0.007	-0.024	0	0	6.9406E+218	330	325
20230809_1534250519	0	865416	0.93953	0.14592	-0.94784	-0.079579	9.8434896	1.322577	181.814	0.147	-7.5	1.628	-0.095	41.06	32.746177	111.589473	2	22	32.746633	111.590351	1.62	183.3	1	1.674	-0.007	-0.024	0	0	6.9406E+218	330	325
20230809_1534250534	0	865417	0.89475	0.13976	-0.98444	-0.014357	9.7849398	1.3222491	181.814	0.147	-7.5	1.628	-0.095	41.06	32.746177	111.589473	2	22	32.746633	111.590351	1.62	183.3	1	1.674	-0.007	-0.024	0	0	6.9406E+218	330	325
20230809_1534250539	0	865418	0.88329	0.15319	-1.00261	-0.079579	9.8434896	1.322577	181.814	0.147	-7.5	1.628	-0.095	41.06	32.746177	111.589473	2	22	32.746633	111.590351	1.62	183.3	1	1.674	-0.007	-0.024	0	0	6.9406E+218	330	325
20230809_1534250551	0	865419	0.84503	0.16415	-1.0277	-0.079533	9.7848768	1.322432	181.814	0.147	-7.5	1.628	-0.095	41.06	32.746177	111.589473	2	22	32.746633	111.590351	1.62	183.3	1	1.674	-0.007	-0.024	0	0	6.9406E+218	330	325
20230809_1534250562	0	865420	0.81792	0.16303	-1.0309	-0.079488	9.726265	1.322286	181.813	0.096	-7.456	1.624	-0.095	41.06	32.746176	111.589473	2	22	32.746633	111.590351	1.62	183.3	1	1.674	-0.007	-0.024	0	0	6.9406E+218	330	325
20230809_1534250568	0	865421	0.79269	0.17381	-1.04587	-0.079559	9.8435698	1.260991	181.813	0.096	-7.456	1.624	-0.095	41.06	32.746176	111.589473	2	22	32.746633	111.590351	1.62	183.3	1	1.674	-0.007	-0.024	0	0	6.9406E+218	330	325
20230809_1534250579	0	865422	0.76063	0.17401	-1.09395	-0.014357	9.7849398	1.3222491	181.813	0.096	-7.456	1.624	-0.095	41.06	32.746176	111.589473	2	22	32.746633	111.590351	1.62	183.3	1	1.674	-0.007	-0.024	0	0	6.9406E+218	330	325
20230809_1534250595	0	865423	0.72984	0.17198	-1.12211	-0.079513	9.7849579	1.2608449	181.813	0.096	-7.456	1.624	-0.095	41.06	32.746176	111.589473	2	22	32.746633	111.590351	1.62	183.3	1	1.674	-0.007	-0.024	0	0	6.9406E+218	330	325
20230809_1534250600	0	865424	0.72216	0.18206	-1.15431	-0.079513	9.7849579	1.2608449	181.813	0.096	-7.456	1.624	-0.095	41.06	32.746176	111.589473	2	22	32.746633	111.590351	1.62	183.3	1	1.674	-0.007	-0.024	0	0	6.9406E+218	330	325
20230809_1534250609	0	865425	0.70359	0.18638	-1.19515	-0.079488	9.726265	1.322286	181.812	0.04	-7.419	1.62	-0.095	41.06	32.746176	111.589473	2	22	32.746633	111.590351	1.62	183.3	1	1.674	-0.007	-0.024	0	0	6.9406E+218	330	325
20230809_1534250620	0	865426	0.66489	0.1884	-1.19301	-0.079468	9.726346	1.2607	181.812	0.04	-7.419	1.62	-0.095	41.06	32.746176	111.589473	2	22	32.746633	111.590351	1.62	183.3	1	1.674	-0.007	-0.024	0	0	6.9406E+218	330	325
20230809_1534250632	0	865427	0.59824	0.1769	-1.1964	-0.079488	9.726265	1.322286	181.812	0.04	-7.419	1.62	-0.088	41.06	32.746176	111.589473	2	22	32.746633	111.590351	1.62	183.3	1	1.674	-0.007	-0.024	0	0	6.9406E+218	330	325
20230809_1534250640	0	865428	0.57724	0.19433	-1.21247	-0.014292	9.726408	1.260517	181.812	0.04	-7.419	1.62	-0.088	41.06	32.746176	111.589473	2	22	32.746633	111.590351	1.62	183.3	1	1.674	-0.007	-0.024	0	0	6.9406E+218	330	325
20230809_1534250651	0	865429	0.51429	0.19293	-1.22047	-0.079468	9.726346	1.2607	181.812	0.04	-7.419	1.62	-0.088	41.06	32.746176	111.589473	2	22	32.746633	111.590351	1.62	183.3	1	1.674	-0.007	-0.024	0	0	6.9406E+218	330	325
20230809_1534250659	0	865430	0.47807	0.19595	-1.21163	-0.079488	9.726265	1.322286	181.81	-0.021	-7.39	1.616	-0.088	41.06	32.746175	111.589473	2	22	32.746633	111.590351	1.62	183.3	1	1.674	-0.007	-0.024	0	0	6.9406E+218	330	325
20230809_1534250669	0	865431	0.43573	0.20156	-1.24121	-0.079468	9.726346	1.2607	181.81	-0.021	-7.39	1.616	-0.088	41.06	32.746175	111.589473	2	22	32.746633	111.590351	1.62	183.3	1	1.674	-0.007	-0.024	0	0	6.9406E+218	330	325
20230809_1534250687	0	865432	0.39731	0.20218	-1.26233	-0.079468	9.726346	1.2607	181.81	-0.021	-7.39	1.616	-0.088	41.06	32.746175	111.589473	2	22	32.746633	111.590351	1.62	183.3	1	1.706	-0.012	-0.008	0	0	6.9406E+218	330	325
20230809_1534250693	0	865433	0.36159	0.19881	-1.29142	-0.014292	9.726408	1.260517	181.81	-0.021	-7.39	1.616	-0.088	40.98	32.746175	111.589473	2	22	32.746633	111.590351	1.62	183.3	1	1.706	-0.012	-0.008	0	0	6.9406E+218	330	325
20230809_1534250698	0	865434	0.32106	0.20247	-1.26699	-0.079423	9.6677341	1.260554	181.81	-0.021	-7.39	1.616	-0.088	40.98	32.746175	111.589473	2	22	32.746633	111.590351	1.62	183.3	1	1.706	-0.012	-0.008	0	0	6.9406E+218	330	325
20230809_1534250709	0	865435	0.31701	0.20692	-1.31884	-0.079423	9.6677341	1.260554	181.809	-0.086	-7.372	1.701	-0.088	40.98	32.746174	111.589472	2	22	32.746633	111.590351	1.62	183.3	1	1.706	-0.012	-0.008	0	0	6.9406E+218	330	325
20230809_1534250721	0	865436	0.28966	0.20582	-1.23133	-0.014247	9.6677961	1.260372	181.809	-0.086	-7.372	1.701	-0.088	40.98	32.746174	111.589472	2	22	32.746633	111.590351	1.62	183.3	1	1.706	-0.012	-0.008	0	0	6.9406E+218	330	325
20230809_1534250729	0	865437	0.21823	0.19128	-1.28964	-0.079423	9.6677341	1.260554	181.809	-0.086	-7.372	1.701	-0.088	40.98	32.746174	111.589472	2	22	32.746633	111.590351	1.62	183.3	1	1.706	-0.012	-0.008	0	0	6.9406E+218	330	325
20230809_1534250745	0	865438	0.20388	0.19982	-1.2748	-0.079423	9.6677341	1.260554	181.809	-0.086	-7.372	1.701	-0.088	40.98	32.746174	111.589472	2	22	32.746633	111.590351	1.62	183.3	1	1.706	-0.012	-0.008	0	0	6.9406E+218	330	325
20230809_1534250751	0	865439	0.17362	0.20202	-1.26635	-0.079423	9.6677341	1.260554	181.809	-0.086	-7.372	1.701	-0.088	40.98	32.746174	111.589472	2	22	32.746633	111.590351	1.62	183.3	1	1.706	-0.012	-0.008	0	0	6.9406E+218	330	325
20230809_1534250760	0	865440	0.14158	0.20114	-1.27042	-0.079423	9.6677341	1.260554	181.807	-0.15	-7.361	1.699	-0.088	40.98	32.746173	111.589472	2	22	32.746633	111.590351	1.62	183.3	1	1.706	-0.012	-0.008	0	0	6.9406E+218	330	325
20230809_1534250769	0	865441	0.06415	0.19028	-1.33186	-0.079423	9.6677341	1.260554	181.807	-0.15	-7.361	1.699	-0.088	40.98	32.746173	111.589472	2	22	32.746633	111.590351	1.62	183.3	1	1.706	-0.012	-0.008	0	0	6.9406E+218	330	325
20230809_1534250779	0	865442	0.0037	0.19095	-1.2906	-0.079423	9.6677341	1.260554	181.807	-0.15	-7.361	1.699	-0.088	40.98	32.746173	111.589472	2	22	32.746633	111.590351	1.62	183.3	1	1.706	-0.012	-0.008	0	0	6.9406E+218	330	325
20230809_1534250791	0	865443	-0.04578	0.19208	-1.24159	-0.079357	9.6092024	1.198822	181.807	-0.15	-7.361	1.699	-0.083	40.98	32.746173	111.589472	2	22	32.746633	111.590351	1.62	183.3	1	1.706	-0.012	-0.008	0	0	6.9406E+218	330	325
20230809_1534250799	0	865444	-0.04319	0.20289	-1.27418	-0.079357	9.6092024	1.198822	181.807	-0.15	-7.361	1.699	-0.083	40.98	32.746173	111.589472	2	22	32.746633	111.590351	1.62	183.3	1	1.706	-0.012	-0.008	0	0	6.9406E+218	330	325
20230809_1534250808	0	865445	-0.09735	0.18851	-1.20441	-0.079377	9.6091213	1.260409	181.806	-0.214	-7.362	1.696	-0.083	40.98	32.746173	111.589472	2	22	32.746633	111.590351	1.62	183.3	1	1.706	-0.012	-0.008	0	0	6.9406E+218	330	325
20230809_1534250818	0	865446	-0.20494	0.16799	-1.20373	-0.079423	9.6677341	1.260554	181.806	-0.214	-7.362	1.696	-0.083	40.98	32.746173	111.589472	2	22	32.746633	111.590351	1.62	183.3	1	1.706	-0.012	-0.008	0	0	6.9406E+218	330	325
20230809_1534250836	0	865447	-0.21547	0.17184	-1.28791	-0.079448	9.7264261	1.199113	181.806	-0.214	-7.362	1.696	-0.083	40.98	32.746173	111.589472	2	22	32.746633	111.590351	1.62	183.3	1	1.706	-0.012	-0.008	0	0	6.9406E+218	330	325
20230809_1534250839	0	865448	-0.26147	0.1758	-1.25629	-0.014201	9.6091843	1.260226	181.806	-0.214	-7.362	1.696	-0.083	40.98	32.746173	111.589472	2	22	32.746633	111.590351	1.62	183.3	1	1.706	-0.012	-0.008	0	0	6.9406E+218	330	325
20230809_1534250851	0	865449	-0.28792	0.18158	-1.20843	-0.079332	9.5505095	1.260264	181.806	-0.214	-7.362	1.696	-0.083	40.98	32.746173	111.589472	2	22	32.746633	111.590351	1.62	183.3	1	1.706	-0.012	-0.008	0	0	6.9406E+218	330	325
20230809_1534250859	0	865450	-0.40545	0.16978	-1.19282	-0.144553	9.6090593	1.260592	181.805	-0.277	-7.376	1.694	-0.083	40.98	32.746172	111.589472	2	22	32.746633	111.590351	1.62	183.3	1	1.706	-0.012	-0.008	0	0	6.9406E+218	330	325
20230809_1534250869	0	865451	-0.52267	0.15263	-1.15901	-0.079332	9.5505095	1.260264	181.805	-0.277	-7.376	1.694	-0.083	40.98	32.746172	111.589472	2	22	32.746633	111.590351	1.62	183.3	1	1.706	-0.012	-0.008	0	0	6.9406E+218	330	325
20230809_1534250880	0	865452	-0.59755	0.14979	-1.11491	-0.014227	9.6678772	1.1987849	181.805	-0.277	-7.376	1.694	-0.083	40.98	32.746172	111.589472	2	22	32.746633	111.590351	1.62	183.3	1	1.706	-0.012	-0.008	0	0	6.9406E+218	330	325
20230809_1534250892	0	865453	-0.63385	0.16063	-1.15778	-0.079377	9.6091213	1.260409	181.805	-0.277	-7.376	1.694	-0.083	40.98	32.746172	111.589472	2	22	32.746633	111.590351	1.62	183.3	1	1.706	-0.012	-0.008	0	0	6.9406E+218	330	325
20230809_1534250898	0	865454	-0.69542	0.15837	-1.12108	-0.079377	9.6091213	1.260409	181.805	-0.277	-7.376	1.694	-0.083	40.98	32.746172	111.589472	2	22	32.746633	111.590351	1.62	183.3	1	1.706	-0.012	-0.008	0	0	6.9406E+218	330	325
20230809_1534250910	0	865455	-0.77761	0.14082	-1.14697	-0.079357	9.6092024	1.198822	181.805	-0.334	-7.408	1.693	-0.083	40.98	32.746171	111.589472	2	22	32.746633	111.590351	1.62	183.3	1	1.706	-0.012	-0.008	0	0	6.9406E+218	330	325
20230809_1534250919	0	865456	-0.86063	0.13285	-1.10244	-0.079332	9.5505095	1.260264	181.805	-0.334	-7.408	1.693	-0.083	40.98	32.746171	111.589472	2	22	32.746633	111.590351	1.62	183.3	1	1.706	-0.012	-0.008	0	0	6.9406E+218	330	325
20230809_1534250931	0	865457	-0.95177	0.129	-1.03907	-0.079377	9.6091213	1.260409	181.805	-0.334	-7.408	1.693	-0.083	40.98	32.746171	111.589472	2	22	32.746633	111.590351	1.62	183.3	1	1.706	-0.012	-0.008	0	0	6.9406E+218	330	325
20230809_1534250940	0	865458	-1.04135	0.1243	-1.01207	-0.079377	9.6091213	1.260409	181.805	-0.334	-7.408	1.693	-0.083	40.98	32.746171	111.589472	2	22	32.746633	111.590351	1.62	183.3	1	1.706	-0.012	-0.008	0	0	6.9406E+218	330	325
20230809_1534250951	0	865459	-1.0935	0.12649	-1.03213	-0.079377	9.6091213	1.260409	181.805	-0.334	-7.408	1.693	-0.083	40.98	32.746171	111.589472	2	22	32.746633	111.590351	1.62	183.3	1	1.706	-0.012	-0.008	0	0	6.9406E+218	330	325
20230809_1534250958	0	865460	-1.16826	0.117	-0.9827	-0.079312	9.5505896	1.1986769	181.806	-0.386	-7.459	1.692	-0.093	40.98	32.74617	111.589472	2	22	32.746633	111.590351	1.62	183.3	1	1.706	-0.012	-0.008	0	0	6.9406E+218	330	325
20230809_1534250969	0	865461	-1.23224	0.10311	-0.95352	-0.079332	9.5505095	1.260264	181.806	-0.386	-7.459	1.692	-0.093	40.98	32.74617	111.589472	2	22	32.746633	111.590351	1.62	183.3	1	1.706	-0.012	-0.008	0	0	6.9406E+218	330	325
20230809_1534250983	0	865462	-1.34048	0.08857	-0.98843	-0.079423	9.6677341	1.260554	181.806	-0.386	-7.459	1.692	-0.093	40.98	32.74617	111.589472	2	22	32.746633	111.590351	1.62	183.3	1	1.706	-0.012	-0.008	0	0	6.9406E+218	330	337
20230809_1534250991	0	865463	-1.39579	0.09294	-0.95416	-0.079332	9.5505095	1.260264	181.806	-0.386	-7.459	1.692	-0.093	40.98	32.74617	111.589472	2	22	32.746633	111.590351	1.62	183.3	1	1.706	-0.012	-0.008	0	0	6.9406E+218	330	337
20230809_1534250999	0	865464	-1.49176	0.08758	-0.87344	-0.079377	9.6091213	1.260409	181.806	-0.386	-7.459	1.692	-0.093	40.98	32.74617	111.589472	2	22	32.746633	111.590351	1.62	183.3	1	1.706	-0.012	-0.008	0	0	6.9406E+218	330	337
20230809_1534260009	0	865465	-1.54644	0.08656	-0.92716	-0.079423	9.6677341	1.260554	181.808	-0.433	-7.529	1.692	-0.093	40.98	32.74617	111.589472	2	22	32.746633	111.590351	1.62	183.3	1	1.706	-0.012	-0.008	0	0	6.9406E+218	330	337
20230809_1534260021	0	865466	-1.66133	0.07074	-0.86335	-0.079286	9.4918966	1.260118	181.808	-0.433	-7.529	1.692	-0.093	40.98	32.74617	111.589472	2	22	32.746633	111.590351	1.62	183.3	1	1.706	-0.012	-0.008	0	0	6.9406E+218	330	337
20230809_1534260030	0	865467	-1.73826	0.06175	-0.81832	-0.079377	9.6091213	1.260409	181.808	-0.433	-7.529	1.692	-0.093	40.98	32.74617	111.589472	2	22	32.746633	111.590351	1.62	183.3	1	1.706	-0.012	-0.008	0	0	6.9406E+218	330	337
20230809_1534260039	0	865468	-1.7753	0.0599	-0.80474	-0.079423	9.6677341	1.260554	181.808	-0.433	-7.529	1.692	-0.093	40.98	32.74617	111.589472	2	22	32.746633	111.590351	1.62	183.3	1	1.706	-0.012	-0.008	0	0	6.9406E+218	330	337
20230809_1534260056	0	865469	-1.8689	0.05099	-0.79905	-0.079332	9.5505095	1.260264	181.808	-0.433	-7.529	1.692	-0.093	40.98	32.74617	111.589472	2	22	32.746633	111.590351	1.62	183.3	1	1.706	-0.012	-0.008	0	0	6.9406E+218	330	337
20230809_1534260069	0	865470	-1.92992	0.04252	-0.74806	-0.079377	9.6091213	1.260409	181.81	-0.474	-7.618	1.692	-0.093	40.98	32.746169	111.589472	2	22	32.746633	111.590351	1.62	183.3	1	1.706	-0.012	-0.008	0	0	6.9406E+218	330	337
20230809_1534260072	0	865471	-2.0014	0.03536	-0.77656	-0.014247	9.6677961	1.260372	181.81	-0.474	-7.618	1.692	-0.093	40.98	32.746169	111.589472	2	22	32.746633	111.590351	1.62	183.3	1	1.706	-0.012	-0.008	0	0	6.9406E+218	330	337
20230809_1534260079	0	865472	-2.04945	0.01908	-0.73359	-0.144573	9.6089783	1.322178	181.81	-0.474	-7.618	1.692	-0.093	40.98	32.746169	111.589472	2	22	32.746633	111.590351	1.62	183.3	1	1.706	-0.012	-0.008	0	0	6.9406E+218	330	337
20230809_1534260090	0	865473	-2.07032	0.02878	-0.76325	-0.014201	9.6091843	1.260226	181.81	-0.474	-7.618	1.692	-0.093	40.98	32.746169	111.589472	2	22	32.746633	111.590351	1.62	183.3	1	1.706	-0.012	-0.008	0	0	6.9406E+218	330	337
20230809_1534260099	0	865474	-2.13819	0.01891	-0.68443	-0.079397	9.6090412	1.321996	181.81	-0.474	-7.618	1.692	-0.093	40.98	32.746169	111.589472	2	22	32.746633	111.590351	1.62	183.3	1	1.706	-0.012	-0.008	0	0	6.9406E+218	330	337
20230809_1534260108	0	865475	-2.23491	-0.00614	-0.67099	-0.079377	9.6091213	1.260409	181.814	-0.51	-7.723	1.693	-0.093	40.98	32.746168	111.589472	2	22	32.746633	111.590351	1.62	183.3	1	1.706	-0.012	-0.008	0	0	6.9406E+218	330	337
20230809_1534260120	0	865476	-2.24892	0.00133	-0.63689	-0.079377	9.6091213	1.260409	181.814	-0.51	-7.723	1.693	-0.093	40.98	32.746168	111.589472	2	22	32.746633	111.590351	1.62	183.3	1	1.706	-0.012	-0.008	0	0	6.9406E+218	330	337
20230809_1534260136	0	865477	-2.2277	0.00971	-0.65971	-0.079443	9.6676531	1.3221411	181.814	-0.51	-7.723	1.693	-0.098	40.98	32.746168	111.589472	2	22	32.746633	111.590351	1.62	183.3	1	1.706	-0.012	-0.008	0	0	6.9406E+218	330	337
20230809_1534260138	0	865478	-2.27075	-0.00356	-0.60042	-0.079397	9.6090412	1.321996	181.814	-0.51	-7.723	1.693	-0.098	40.98	32.746168	111.589472	2	22	32.746633	111.590351	1.62	183.3	1	1.706	-0.012	-0.008	0	0	6.9406E+218	330	337
20230809_1534260151	0	865479	-2.27777	-0.00749	-0.59638	-0.079423	9.6677341	1.260554	181.814	-0.51	-7.723	1.693	-0.098	40.98	32.746168	111.589472	2	22	32.746633	111.590351	1.62	183.3	1	1.706	-0.012	-0.008	0	0	6.9406E+218	330	337
20230809_1534260161	0	865480	-2.29106	-0.01987	-0.61364	-0.079397	9.6090412	1.321996	181.819	-0.541	-7.836	1.693	-0.098	40.98	32.746167	111.589472	2	22	32.746633	111.590351	1.62	183.3	1	1.706	-0.012	-0.008	0	0	6.9406E+218	330	337
20230809_1534260169	0	865481	-2.33788	-0.04061	-0.57455	-0.079377	9.6091213	1.260409	181.819	-0.541	-7.836	1.693	-0.098	40.98	32.746167	111.589472	2	22	32.746633	111.590351	1.62	183.3	1	1.706	-0.012	-0.008	0	0	6.9406E+218	330	325
20230809_1534260184	0	865482	-2.29175	-0.03004	-0.53917	-0.079423	9.6677341	1.260554	181.819	-0.541	-7.836	1.693	-0.098	40.98	32.746167	111.589472	2	22	32.746633	111.590351	1.62	183.3	1	1.706	-0.012	-0.008	0	0	6.9406E+218	330	325
20230809_1534260190	0	865483	-2.2794	-0.03916	-0.58246	-0.079462	9.667572	1.383728	181.819	-0.541	-7.836	1.693	-0.098	40.98	32.746167	111.589472	2	22	32.746633	111.590351	1.62	183.3	1	1.706	-0.012	-0.008	0	0	6.9406E+218	330	325
20230809_1534260199	0	865484	-2.2699	-0.0455	-0.52264	-0.079397	9.6090412	1.321996	181.819	-0.541	-7.836	1.693	-0.098	40.98	32.746167	111.589472	2	22	32.746633	111.590351	1.62	183.3	1	1.706	-0.012	-0.008	0	0	6.9406E+218	330	325
20230809_1534260208	0	865485	-2.25032	-0.0512	-0.51462	-0.079443	9.6676531	1.3221411	181.825	-0.567	-7.95	1.694	-0.098	40.98	32.746167	111.589472	2	22	32.746633	111.590351	1.62	183.3	1	1.706	-0.012	-0.008	0	0	6.9406E+218	330	325
20230809_1534260219	0	865486	-2.25142	-0.06055	-0.48976	-0.079443	9.6676531	1.3221411	181.825	-0.567	-7.95	1.694	-0.098	40.98	32.746167	111.589472	2	22	32.746633	111.590351	1.62	183.3	1	1.706	-0.012	-0.008	0	0	6.9406E+218	330	325
20230809_1534260230	0	865487	-2.26468	-0.07356	-0.50533	-0.079397	9.6090412	1.321996	181.825	-0.567	-7.95	1.694	-0.098	40.98	32.746167	111.589472	2	22	32.746633	111.590351	1.62	183.3	1	1.706	-0.012	-0.008	0	0	6.9406E+218	330	325
20230809_1534260242	0	865488	-2.23073	-0.07537	-0.4539	-0.144616	9.6675959	1.322324	181.825	-0.567	-7.95	1.694	-0.098	40.98	32.746167	111.589472	2	22	32.746633	111.590351	1.62	183.3	1	1.706	-0.012	-0.008	0	0	6.9406E+218	330	325
20230809_1534260252	0	865489	-2.18419	-0.07202	-0.53382	-0.014309	9.7263327	1.322104	181.825	-0.567	-7.95	1.694	-0.098	40.98	32.746167	111.589472	2	22	32.746633	111.590351	1.62	183.3	1	1.706	-0.012	-0.008	0	0	6.9406E+218	330	325
20230809_1534260261	0	865490	-2.1375	-0.07414	-0.4711	-0.07946	9.6675777	1.383728	181.832	-0.591	-8.061	1.695	-0.098	40.98	32.746166	111.589472	2	22	32.746633	111.590351	1.62	183.3	1	1.706	-0.012	-0.008	0	0	6.9406E+218	330	325
20230809_1534260269	0	865491	-2.12258	-0.08393	-0.47605	-0.144616	9.6675959	1.322324	181.832	-0.591	-8.061	1.695	-0.098	40.98	32.746166	111.589472	2	22	32.746633	111.590351	1.62	183.3	1	1.706	-0.012	-0.008	0	0	6.9406E+218	330	325
20230809_1534260278	0	865492	-2.11419	-0.09371	-0.4319	-0.079414	9.6089659	1.383582	181.832	-0.591	-8.061	1.695	-0.098	40.98	32.746166	111.589472	2	22	32.746633	111.590351	1.62	183.3	1	1.706	-0.012	-0.008	0	0	6.9406E+218	330	325
20230809_1534260290	0	865493	-2.10578	-0.09541	-0.44252	-0.07944	9.6676588	1.3221411	181.832	-0.591	-8.061	1.695	-0.098	40.98	32.746166	111.589472	2	22	32.746633	111.590351	1.62	183.3	1	1.706	-0.012	-0.008	0	0	6.9406E+218	330	325
20230809_1534260297	0	865494	-2.05831	-0.09877	-0.3984	-0.079505	9.7261896	1.383873	181.832	-0.591	-8.061	1.695	-0.098	40.98	32.746166	111.589472	2	22	32.746633	111.590351	1.62	183.3	1	1.706	-0.012	-0.008	0	0	6.9406E+218	330	325
20230809_1534260309	0	865495	-2.02091	-0.09814	-0.46526	-0.07946	9.6675777	1.383728	181.839	-0.612	-8.165	1.695	-0.098	40.98	32.746165	111.589472	2	22	32.746633	111.590351	1.62	183.3	1	1.706	-0.012	-0.008	0	0	6.9406E+218	330	325
20230809_1534260319	0	865496	-1.97153	-0.09199	-0.45618	-0.07946	9.6675777	1.383728	181.839	-0.612	-8.165	1.695	-0.098	40.98	32.746165	111.589472	2	22	32.746633	111.590351	1.62	183.3	1	1.706	-0.012	-0.008	0	0	6.9406E+218	330	325
20230809_1534260329	0	865497	-1.96691	-0.11182	-0.45814	-0.079505	9.7261896	1.383873	181.839	-0.612	-8.165	1.695	-0.092	40.98	32.746165	111.589472	2	22	32.746633	111.590351	1.62	183.3	1	1.706	-0.012	-0.008	0	0	6.9406E+218	330	325
20230809_1534260341	0	865498	-1.91216	-0.10893	-0.47446	-0.07946	9.6675777	1.383728	181.839	-0.612	-8.165	1.695	-0.092	40.98	32.746165	111.589472	2	22	32.746633	111.590351	1.62	183.3	1	1.706	-0.012	-0.008	0	0	6.9406E+218	330	325
20230809_1534260351	0	865499	-1.87991	-0.10362	-0.43187	-0.14459	9.6089029	1.383765	181.839	-0.612	-8.165	1.695	-0.092	40.98	32.746165	111.589472	2	22	32.746633	111.590351	1.62	183.3	1	1.706	-0.012	-0.008	0	0	6.9406E+218	330	325
20230809_1534260359	0	865500	-1.82979	-0.1193	-0.36973	-0.07946	9.6675777	1.383728	181.848	-0.633	-8.26	1.696	-0.092	40.98	32.746164	111.589472	2	22	32.746633	111.590351	1.62	183.3	1	1.706	-0.012	-0.008	0	0	6.9406E+218	330	325
20230809_1534260370	0	865501	-1.74731	-0.11216	-0.43438	-0.079485	9.7262707	1.322286	181.848	-0.633	-8.26	1.696	-0.092	40.98	32.746164	111.589472	2	22	32.746633	111.590351	1.62	183.3	1	1.706	-0.012	-0.008	0	0	6.9406E+218	330	325
20230809_1534260380	0	865502	-1.68389	-0.1131	-0.43747	-0.079525	9.7261086	1.44546	181.848	-0.633	-8.26	1.696	-0.092	40.98	32.746164	111.589472	2	22	32.746633	111.590351	1.62	183.3	1	1.706	-0.012	-0.008	0	0	6.9406E+218	330	325
20230809_1534260394	0	865503	-1.60334	-0.10911	-0.45415	-0.07946	9.6675777	1.383728	181.848	-0.633	-8.26	1.696	-0.092	40.98	32.746164	111.589472	2	22	32.746633	111.590351	1.62	183.3	1	1.706	-0.012	-0.008	0	0	6.9406E+218	330	325
20230809_1534260398	0	865504	-1.56564	-0.10852	-0.42526	-0.07948	9.6674967	1.445314	181.848	-0.633	-8.26	1.696	-0.092	40.98	32.746164	111.589472	2	22	32.746633	111.590351	1.62	183.3	1	1.706	-0.012	-0.008	0	0	6.9406E+218	330	325
20230809_1534260408	0	865505	-1.55248	-0.11644	-0.492	-0.07948	9.6674967	1.445314	181.857	-0.655	-8.342	1.697	-0.092	40.98	32.746163	111.589472	2	22	32.746633	111.590351	1.62	183.3	1	1.706	-0.012	-0.008	0	0	6.9406E+218	330	325
20230809_1534260419	0	865506	-1.49183	-0.11923	-0.41407	-0.07946	9.6675777	1.383728	181.857	-0.655	-8.342	1.697	-0.092	40.98	32.746163	111.589472	2	22	32.746633	111.590351	1.62	183.3	1	1.706	-0.012	-0.008	0	0	6.9406E+218	330	325
20230809_1534260429	0	865507	-1.38425	-0.11617	-0.45715	-0.079505	9.7261896	1.383873	181.857	-0.655	-8.342	1.697	-0.092	40.98	32.746163	111.589472	2	22	32.746633	111.590351	1.62	183.3	1	1.706	-0.012	-0.008	0	0	6.9406E+218	330	325
20230809_1534260439	0	865508	-1.31223	-0.10109	-0.43636	-0.07948	9.6674967	1.445314	181.857	-0.655	-8.342	1.697	-0.092	40.98	32.746163	111.589472	2	22	32.746633	111.590351	1.62	183.3	1	1.706	-0.012	-0.008	0	0	6.9406E+218	330	325
20230809_1534260452	0	865509	-1.24643	-0.10478	-0.4612	-0.07948	9.6674967	1.445314	181.857	-0.655	-8.342	1.697	-0.092	40.98	32.746163	111.589472	2	22	32.746633	111.590351	1.62	183.3	1	1.706	-0.012	-0.008	0	0	6.9406E+218	330	325
20230809_1534260459	0	865510	-1.16247	-0.10539	-0.40314	-0.144636	9.6675148	1.3839099	181.866	-0.675	-8.408	1.698	-0.087	40.98	32.746163	111.589472	2	22	32.746633	111.590351	1.62	183.3	1	1.706	-0.012	-0.008	0	0	6.9406E+218	330	325
20230809_1534260468	0	865511	-1.09503	-0.10563	-0.48818	-0.07948	9.6674967	1.445314	181.866	-0.675	-8.408	1.698	-0.087	40.98	32.746163	111.589472	2	22	32.746633	111.590351	1.62	183.3	1	1.706	-0.012	-0.008	0	0	6.9406E+218	330	325
20230809_1534260498	0	865512	-1.03427	-0.11122	-0.46151	-0.079525	9.7261086	1.44546	181.866	-0.675	-8.408	1.698	-0.087	40.98	32.746163	111.589472	2	22	32.746618	111.59035	1.615	182.19	1	1.706	-0.012	-0.008	0	0	6.9406E+218	330	325
20230809_1534260499	0	865513	-0.88989	-0.09418	-0.56051	-0.079505	9.7261896	1.383873	181.866	-0.675	-8.408	1.698	-0.087	40.98	32.746163	111.589472	2	22	32.746618	111.59035	1.615	182.19	1	1.706	-0.012	-0.008	0	0	6.9406E+218	330	325
20230809_1534260500	0	865514	-0.81309	-0.08898	-0.47773	-0.079499	9.6674156	1.506901	181.866	-0.675	-8.408	1.698	-0.087	40.98	32.746163	111.589472	2	22	32.746618	111.59035	1.615	182.19	1	1.706	-0.012	-0.008	0	0	6.9406E+218	330	325
20230809_1534260508	0	865515	-0.74664	-0.09208	-0.52269	-0.07946	9.6675777	1.383728	181.874	-0.7	-8.453	1.7	-0.087	40.98	32.746162	111.589472	2	22	32.746618	111.59035	1.615	182.19	1	1.706	-0.012	-0.008	0	0	6.9406E+218	330	325
20230809_1534260521	0	865516	-0.62625	-0.0761	-0.50706	-0.07948	9.6674967	1.445314	181.874	-0.7	-8.453	1.7	-0.087	40.98	32.746162	111.589472	2	22	32.746618	111.59035	1.615	182.19	1	1.706	-0.012	-0.008	0	0	6.9406E+218	330	325
20230809_1534260533	0	865517	-0.56926	-0.08052	-0.51167	-0.079545	9.7260294	1.507046	181.874	-0.7	-8.453	1.7	-0.087	40.98	32.746162	111.589472	2	22	32.746618	111.59035	1.615	182.19	1	1.706	-0.012	-0.008	0	0	6.9406E+218	330	325
20230809_1534260538	0	865518	-0.48842	-0.08102	-0.46145	-0.07948	9.6674967	1.445314	181.874	-0.7	-8.453	1.7	-0.087	40.98	32.746162	111.589472	2	22	32.746618	111.59035	1.615	182.19	1	1.706	-0.012	-0.008	0	0	6.9406E+218	330	325
20230809_1534260552	0	865519	-0.37189	-0.06783	-0.54462	-0.144726	9.7847404	1.384201	181.874	-0.7	-8.453	1.7	-0.087	40.98	32.746162	111.589472	2	22	32.746618	111.59035	1.615	182.19	1	1.706	-0.012	-0.008	0	0	6.9406E+218	330	325
20230809_1534260562	0	865520	-0.27661	-0.0615	-0.58352	-0.014324	9.6674786	1.506718	181.882	-0.725	-8.477	1.702	-0.087	40.98	32.746161	111.589472	2	22	32.746618	111.59035	1.615	182.19	1	1.706	-0.012	-0.008	0	0	6.9406E+218	330	325
20230809_1534260568	0	865521	-0.17882	-0.04794	-0.57587	-0.144636	9.6675148	1.3839099	181.882	-0.725	-8.477	1.702	-0.087	40.98	32.746161	111.589472	2	22	32.746618	111.59035	1.615	182.19	1	1.706	-0.012	-0.008	0	0	6.9406E+218	330	325
20230809_1534260582	0	865522	-0.05688	-0.03919	-0.57436	-0.07948	9.6674967	1.445314	181.882	-0.725	-8.477	1.702	-0.087	40.98	32.746161	111.589472	2	22	32.746618	111.59035	1.615	182.19	1	1.706	-0.012	-0.008	0	0	6.9406E+218	330	325
20230809_1534260591	0	865523	0.00446	-0.03559	-0.60216	-0.079525	9.7261086	1.44546	181.882	-0.725	-8.477	1.702	-0.087	40.98	32.746161	111.589472	2	22	32.746618	111.59035	1.615	182.19	1	1.706	-0.012	-0.008	0	0	6.9406E+218	330	325
20230809_1534260598	0	865524	0.08173	-0.04377	-0.53352	-0.079434	9.6088848	1.445169	181.882	-0.725	-8.477	1.702	-0.087	40.98	32.746161	111.589472	2	22	32.746618	111.59035	1.615	182.19	1	1.706	-0.012	-0.008	0	0	6.9406E+218	330	325
20230809_1534260608	0	865525	0.1723	-0.04143	-0.54445	-0.07948	9.6674967	1.445314	181.888	-0.752	-8.476	1.704	-0.087	40.98	32.74616	111.589472	2	22	32.746618	111.59035	1.615	182.19	1	1.706	-0.012	-0.008	0	0	6.9406E+218	330	325
20230809_1534260631	0	865526	0.29944	-0.02317	-0.59762	-0.079525	9.7261086	1.44546	181.888	-0.752	-8.476	1.704	-0.114	40.98	32.74616	111.589472	2	22	32.746618	111.59035	1.615	182.19	1	1.706	-0.012	-0.008	0	0	6.9406E+218	330	325
20230809_1534260632	0	865527	0.38541	-0.01273	-0.64235	-0.07948	9.6674967	1.445314	181.888	-0.752	-8.476	1.704	-0.114	40.98	32.74616	111.589472	2	22	32.746618	111.59035	1.615	182.19	1	1.706	-0.012	-0.008	0	0	6.9406E+218	330	325
20230809_1534260638	0	865528	0.48517	-0.00858	-0.59332	-0.07946	9.6675777	1.383728	181.888	-0.752	-8.476	1.704	-0.114	40.98	32.74616	111.589472	2	22	32.746618	111.59035	1.615	182.19	1	1.706	-0.012	-0.008	0	0	6.9406E+218	330	325
20230809_1534260651	0	865529	0.5723	0.00537	-0.65259	-0.14461	9.6088228	1.445352	181.888	-0.752	-8.476	1.704	-0.114	40.98	32.74616	111.589472	2	22	32.746618	111.59035	1.615	182.19	1	1.706	-0.012	-0.008	0	0	6.9406E+218	330	325
20230809_1534260660	0	865530	0.64491	-0.00368	-0.63289	-0.07948	9.6674967	1.445314	181.893	-0.783	-8.452	1.706	-0.114	40.98	32.74616	111.589472	2	22	32.746618	111.59035	1.615	182.19	1	1.706	-0.012	-0.008	0	0	6.9406E+218	330	325
20230809_1534260669	0	865531	0.78413	0.01216	-0.62539	-0.014238	9.6090279	1.383399	181.893	-0.783	-8.452	1.706	-0.114	40.98	32.74616	111.589472	2	22	32.746618	111.59035	1.615	182.19	1	1.706	-0.012	-0.008	0	0	6.9406E+218	330	325
20230809_1534260680	0	865532	0.83774	0.01646	-0.59685	-0.144675	9.6673536	1.507084	181.893	-0.783	-8.452	1.706	-0.114	40.98	32.74616	111.589472	2	22	32.746618	111.59035	1.615	182.19	1	1.676	-0.023	0.041	0	0	6.9406E+218	330	325
20230809_1534260699	0	865533	0.87135	0.01456	-0.55858	-0.079389	9.5502729	1.4450229	181.893	-0.783	-8.452	1.706	-0.114	41.06	32.74616	111.589472	2	22	32.746618	111.59035	1.615	182.19	1	1.676	-0.023	0.041	0	0	6.9406E+218	330	325
20230809_1534260701	0	865534	1.04329	0.0328	-0.61356	-0.07946	9.6675777	1.383728	181.893	-0.783	-8.452	1.706	-0.114	41.06	32.74616	111.589472	2	22	32.746618	111.59035	1.615	182.19	1	1.676	-0.023	0.041	0	0	6.9406E+218	330	325
20230809_1534260708	0	865535	1.10327	0.03662	-0.60875	-0.079414	9.6089659	1.383582	181.897	-0.813	-8.406	1.679	-0.114	41.06	32.746159	111.589472	2	22	32.746618	111.59035	1.615	182.19	1	1.676	-0.023	0.041	0	0	6.9406E+218	330	325
20230809_1534260720	0	865536	1.21361	0.03918	-0.62225	-0.079434	9.6088848	1.445169	181.897	-0.813	-8.406	1.679	-0.114	41.06	32.746159	111.589472	2	22	32.746618	111.59035	1.615	182.19	1	1.676	-0.023	0.041	0	0	6.9406E+218	330	325
20230809_1534260729	0	865537	1.28892	0.04534	-0.64741	-0.079414	9.6089659	1.383582	181.897	-0.813	-8.406	1.679	-0.114	41.06	32.746159	111.589472	2	22	32.746618	111.59035	1.615	182.19	1	1.676	-0.023	0.041	0	0	6.9406E+218	330	325
20230809_1534260739	0	865538	1.37044	0.05601	-0.65729	-0.079414	9.6089659	1.383582	181.897	-0.813	-8.406	1.679	-0.114	41.06	32.746159	111.589472	2	22	32.746618	111.59035	1.615	182.19	1	1.676	-0.023	0.041	0	0	6.9406E+218	330	325
20230809_1534260751	0	865539	1.40084	0.05014	-0.618	-0.079409	9.5501919	1.50661	181.897	-0.813	-8.406	1.679	-0.114	41.06	32.746159	111.589472	2	22	32.746618	111.59035	1.615	182.19	1	1.676	-0.023	0.041	0	0	6.9406E+218	330	325
20230809_1534260759	0	865540	1.47406	0.0542	-0.51489	-0.079369	9.5503531	1.383437	181.899	-0.844	-8.338	1.682	-0.114	41.06	32.746158	111.589472	2	22	32.746618	111.59035	1.615	182.19	1	1.676	-0.023	0.041	0	0	6.9406E+218	330	325
20230809_1534260769	0	865541	1.60194	0.07588	-0.61053	-0.079414	9.6089659	1.383582	181.899	-0.844	-8.338	1.682	-0.114	41.06	32.746158	111.589472	2	22	32.746618	111.59035	1.615	182.19	1	1.676	-0.023	0.041	0	0	6.9406E+218	330	325
20230809_1534260781	0	865542	1.67873	0.08378	-0.51224	-0.144545	9.5502911	1.38362	181.899	-0.844	-8.338	1.682	-0.114	41.06	32.746158	111.589472	2	22	32.746618	111.59035	1.615	182.19	1	1.676	-0.023	0.041	0	0	6.9406E+218	330	325
20230809_1534260791	0	865543	1.73432	0.08324	-0.56473	-0.079414	9.6089659	1.383582	181.899	-0.844	-8.338	1.682	-0.103	41.06	32.746158	111.589472	2	22	32.746618	111.59035	1.615	182.19	1	1.676	-0.023	0.041	0	0	6.9406E+218	330	325
20230809_1534260799	0	865544	1.80112	0.09118	-0.55597	-0.079414	9.6089659	1.383582	181.899	-0.844	-8.338	1.682	-0.103	41.06	32.746158	111.589472	2	22	32.746618	111.59035	1.615	182.19	1	1.676	-0.023	0.041	0	0	6.9406E+218	330	325
20230809_1534260810	0	865545	1.83101	0.08555	-0.60199	-0.079343	9.4916601	1.444878	181.899	-0.872	-8.252	1.685	-0.103	41.06	32.746157	111.589472	2	22	32.746618	111.59035	1.615	182.19	1	1.676	-0.023	0.041	0	0	6.9406E+218	330	325
20230809_1534260818	0	865546	1.90644	0.08518	-0.49435	-0.079349	9.5504341	1.3218499	181.899	-0.872	-8.252	1.685	-0.103	41.06	32.746157	111.589472	2	22	32.746618	111.59035	1.615	182.19	1	1.676	-0.023	0.041	0	0	6.9406E+218	330	325
20230809_1534260828	0	865547	1.99996	0.10192	-0.5088	-0.079369	9.5503531	1.383437	181.899	-0.872	-8.252	1.685	-0.103	41.06	32.746157	111.589472	2	22	32.746618	111.59035	1.615	182.19	1	1.676	-0.023	0.041	0	0	6.9406E+218	330	325
20230809_1534260841	0	865548	2.07287	0.10777	-0.50932	-0.079369	9.5503531	1.383437	181.899	-0.872	-8.252	1.685	-0.103	41.06	32.746157	111.589472	2	22	32.746618	111.59035	1.615	182.19	1	1.676	-0.023	0.041	0	0	6.9406E+218	330	325
20230809_1534260851	0	865549	2.11372	0.10635	-0.40513	-0.144545	9.5502911	1.38362	181.899	-0.872	-8.252	1.685	-0.103	41.06	32.746157	111.589472	2	22	32.746618	111.59035	1.615	182.19	1	1.676	-0.023	0.041	0	0	6.9406E+218	330	325
20230809_1534260860	0	865550	2.17638	0.10918	-0.43202	-0.079349	9.5504341	1.3218499	181.897	-0.896	-8.149	1.688	-0.103	41.06	32.746157	111.589471	2	22	32.746618	111.59035	1.615	182.19	1	1.676	-0.023	0.041	0	0	6.9406E+218	330	325
20230809_1534260868	0	865551	2.21363	0.11085	-0.43876	-0.079369	9.5503531	1.383437	181.897	-0.896	-8.149	1.688	-0.103	41.06	32.746157	111.589471	2	22	32.746618	111.59035	1.615	182.19	1	1.676	-0.023	0.041	0	0	6.9406E+218	330	325
20230809_1534260879	0	865552	2.29915	0.10665	-0.45449	-0.079394	9.609046	1.321996	181.897	-0.896	-8.149	1.688	-0.103	41.06	32.746157	111.589471	2	22	32.746618	111.59035	1.615	182.19	1	1.676	-0.023	0.041	0	0	6.9406E+218	330	325
20230809_1534260888	0	865553	2.3937	0.11427	-0.41243	-0.079324	9.4917412	1.383291	181.897	-0.896	-8.149	1.688	-0.103	41.06	32.746157	111.589471	2	22	32.746618	111.59035	1.615	182.19	1	1.676	-0.023	0.041	0	0	6.9406E+218	330	325
20230809_1534260898	0	865554	2.43059	0.10724	-0.43232	-0.079349	9.5504341	1.3218499	181.897	-0.896	-8.149	1.688	-0.103	41.06	32.746157	111.589471	2	22	32.746618	111.59035	1.615	182.19	1	1.676	-0.023	0.041	0	0	6.9406E+218	330	325
20230809_1534260907	0	865555	2.50087	0.11931	-0.36929	-0.079304	9.4918222	1.321705	181.895	-0.918	-8.03	1.691	-0.103	41.06	32.746156	111.589471	2	22	32.746618	111.59035	1.615	182.19	1	1.676	-0.023	0.041	0	0	6.9406E+218	330	325
20230809_1534260919	0	865556	2.56847	0.11469	-0.32793	-0.079349	9.5504341	1.3218499	181.895	-0.918	-8.03	1.691	-0.103	41.06	32.746156	111.589471	2	22	32.746618	111.59035	1.615	182.19	1	1.676	-0.023	0.041	0	0	6.9406E+218	330	325
20230809_1534260928	0	865557	2.63565	0.11444	-0.2918	-0.079349	9.5504341	1.3218499	181.895	-0.918	-8.03	1.691	-0.103	41.06	32.746156	111.589471	2	22	32.746618	111.59035	1.615	182.19	1	1.676	-0.023	0.041	0	0	6.9406E+218	330	325
20230809_1534260938	0	865558	2.72279	0.11461	-0.28176	-0.144525	9.5503721	1.322033	181.895	-0.918	-8.03	1.691	-0.103	41.06	32.746156	111.589471	2	22	32.746618	111.59035	1.615	182.19	1	1.676	-0.023	0.041	0	0	6.9406E+218	330	325
20230809_1534260953	0	865559	2.81955	0.11213	-0.25399	-0.079349	9.5504341	1.3218499	181.895	-0.918	-8.03	1.691	-0.096	41.06	32.746156	111.589471	2	22	32.746618	111.59035	1.615	182.19	1	1.676	-0.023	0.041	0	0	6.9406E+218	330	325
20230809_1534260960	0	865560	2.86581	0.10541	-0.30684	-0.144551	9.6090651	1.260592	181.891	-0.933	-7.894	1.694	-0.096	41.06	32.746155	111.589471	2	22	32.746618	111.59035	1.615	182.19	1	1.676	-0.023	0.041	0	0	6.9406E+218	330	325
20230809_1534260969	0	865561	2.92865	0.11421	-0.25819	-0.079349	9.5504341	1.3218499	181.891	-0.933	-7.894	1.694	-0.096	41.06	32.746155	111.589471	2	22	32.746618	111.59035	1.615	182.19	1	1.676	-0.023	0.041	0	0	6.9406E+218	330	325
20230809_1534260982	0	865562	2.97696	0.11383	-0.26678	-0.079349	9.5504341	1.3218499	181.891	-0.933	-7.894	1.694	-0.096	41.06	32.746155	111.589471	2	22	32.746618	111.59035	1.615	182.19	1	1.676	-0.023	0.041	0	0	6.9406E+218	330	325
20230809_1534260990	0	865563	2.99342	0.10924	-0.21381	-0.079349	9.5504341	1.3218499	181.891	-0.933	-7.894	1.694	-0.096	41.06	32.746155	111.589471	2	22	32.746618	111.59035	1.615	182.19	1	1.676	-0.023	0.041	0	0	6.9406E+218	330	325
20230809_1534270001	0	865564	3.04313	0.11121	-0.17496	-0.079329	9.5505152	1.260264	181.891	-0.933	-7.894	1.694	-0.096	41.06	32.746155	111.589471	2	22	32.746618	111.59035	1.615	182.19	1	1.676	-0.023	0.041	0	0	6.9406E+218	330	325
20230809_1534270009	0	865565	3.09831	0.10591	-0.10557	-0.079284	9.4919033	1.260118	181.887	-0.944	-7.743	1.698	-0.096	41.06	32.746154	111.589471	2	22	32.746618	111.59035	1.615	182.19	1	1.676	-0.023	0.041	0	0	6.9406E+218	330	325
20230809_1534270019	0	865566	3.1319	0.10252	-0.10843	-0.144551	9.6090651	1.260592	181.887	-0.944	-7.743	1.698	-0.096	41.06	32.746154	111.589471	2	22	32.746618	111.59035	1.615	182.19	1	1.676	-0.023	0.041	0	0	6.9406E+218	330	325
20230809_1534270029	0	865567	3.15224	0.10177	-0.11912	-0.079375	9.609127	1.260409	181.887	-0.944	-7.743	1.698	-0.096	41.06	32.746154	111.589471	2	22	32.746618	111.59035	1.615	182.19	1	1.676	-0.023	0.041	0	0	6.9406E+218	330	325
20230809_1534270038	0	865568	3.21189	0.10238	-0.10798	-0.079329	9.5505152	1.260264	181.887	-0.944	-7.743	1.698	-0.096	41.06	32.746154	111.589471	2	22	32.746618	111.59035	1.615	182.19	1	1.676	-0.023	0.041	0	0	6.9406E+218	330	325
20230809_1534270054	0	865569	3.1893	0.08957	-0.08075	-0.144505	9.5504522	1.260446	181.887	-0.944	-7.743	1.698	-0.096	41.06	32.746154	111.589471	2	22	32.746618	111.59035	1.615	182.19	1	1.676	-0.023	0.041	0	0	6.9406E+218	330	325
20230809_1534270061	0	865570	3.19772	0.08588	-0.09412	-0.079329	9.5505152	1.260264	181.883	-0.95	-7.584	1.7	-0.096	41.06	32.746154	111.589471	2	22	32.746618	111.59035	1.615	182.19	1	1.676	-0.023	0.041	0	0	6.9406E+218	330	325
20230809_1534270069	0	865571	3.18713	0.08147	-0.04975	-0.079375	9.609127	1.260409	181.883	-0.95	-7.584	1.7	-0.096	41.06	32.746154	111.589471	2	22	32.746618	111.59035	1.615	182.19	1	1.676	-0.023	0.041	0	0	6.9406E+218	330	325
20230809_1534270078	0	865572	3.21609	0.09121	0.04159	-0.14446	9.4918404	1.260301	181.883	-0.95	-7.584	1.7	-0.096	41.06	32.746154	111.589471	2	22	32.746618	111.59035	1.615	182.19	1	1.676	-0.023	0.041	0	0	6.9406E+218	330	325
20230809_1534270091	0	865573	3.1981	0.08281	0.06282	-0.079329	9.5505152	1.260264	181.883	-0.95	-7.584	1.7	-0.096	41.06	32.746154	111.589471	2	22	32.746618	111.59035	1.615	182.19	1	1.676	-0.023	0.041	0	0	6.9406E+218	330	325
20230809_1534270107	0	865574	3.14068	0.07682	0.0579	-0.079355	9.6092081	1.198822	181.883	-0.95	-7.584	1.7	-0.096	41.06	32.746154	111.589471	2	22	32.746618	111.59035	1.615	182.19	1	1.676	-0.023	0.041	0	0	6.9406E+218	330	325
20230809_1534270110	0	865575	3.16376	0.08544	0.05293	-0.144485	9.5505333	1.19886	181.879	-0.949	-7.425	1.703	-0.096	41.06	32.746153	111.589471	2	22	32.746618	111.59035	1.615	182.19	1	1.676	-0.023	0.041	0	0	6.9406E+218	330	325
20230809_1534270119	0	865576	3.14105	0.08395	0.08607	-0.079375	9.609127	1.260409	181.879	-0.949	-7.425	1.703	-0.096	41.06	32.746153	111.589471	2	22	32.746618	111.59035	1.615	182.19	1	1.676	-0.023	0.041	0	0	6.9406E+218	330	325
20230809_1534270133	0	865577	3.11627	0.07579	0.07676	-0.079375	9.609127	1.260409	181.879	-0.949	-7.425	1.703	-0.096	41.06	32.746153	111.589471	2	22	32.746618	111.59035	1.615	182.19	1	1.676	-0.023	0.041	0	0	6.9406E+218	330	325
20230809_1534270141	0	865578	3.06715	0.07891	0.08479	-0.144485	9.5505333	1.19886	181.879	-0.949	-7.425	1.703	-0.096	41.06	32.746153	111.589471	2	22	32.746618	111.59035	1.615	182.19	1	1.676	-0.023	0.041	0	0	6.9406E+218	330	325
20230809_1534270151	0	865579	2.99996	0.0597	0.20677	-0.079284	9.4919033	1.260118	181.879	-0.949	-7.425	1.703	-0.096	41.06	32.746153	111.589471	2	22	32.746618	111.59035	1.615	182.19	1	1.676	-0.023	0.041	0	0	6.9406E+218	330	325
20230809_1534270159	0	865580	2.96516	0.05474	0.24405	-0.079289	9.5506763	1.13709	181.875	-0.942	-7.272	1.706	-0.087	41.06	32.746152	111.589471	2	22	32.746618	111.59035	1.615	182.19	1	1.676	-0.023	0.041	0	0	6.9406E+218	330	325
20230809_1534270169	0	865581	2.97866	0.06819	0.20802	-0.079355	9.6092081	1.198822	181.875	-0.942	-7.272	1.706	-0.087	41.06	32.746152	111.589471	2	22	32.746618	111.59035	1.615	182.19	1	1.676	-0.023	0.041	0	0	6.9406E+218	330	325
20230809_1534270183	0	865582	2.93907	0.06653	0.24115	-0.079375	9.609127	1.260409	181.875	-0.942	-7.272	1.706	-0.087	41.06	32.746152	111.589471	2	22	32.746618	111.59035	1.615	182.19	1	1.676	-0.023	0.041	0	0	6.9406E+218	330	325
20230809_1534270191	0	865583	2.90477	0.05745	0.28818	-0.144551	9.6090651	1.260592	181.875	-0.942	-7.272	1.706	-0.087	41.06	32.746152	111.589471	2	22	32.746618	111.59035	1.615	182.19	1	1.676	-0.023	0.041	0	0	6.9406E+218	330	337
20230809_1534270198	0	865584	2.84188	0.05311	0.28236	-0.079309	9.5505953	1.1986769	181.875	-0.942	-7.272	1.706	-0.087	41.06	32.746152	111.589471	2	22	32.746618	111.59035	1.615	182.19	1	1.676	-0.023	0.041	0	0	6.9406E+218	330	337
20230809_1534270208	0	865585	2.76136	0.04586	0.28555	-0.079309	9.5505953	1.1986769	181.87	-0.93	-7.127	1.71	-0.087	41.06	32.746151	111.589471	2	22	32.746618	111.59035	1.615	182.19	1	1.676	-0.023	0.041	0	0	6.9406E+218	330	337
20230809_1534270222	0	865586	2.72056	0.04868	0.37566	-0.144465	9.5506144	1.137273	181.87	-0.93	-7.127	1.71	-0.087	41.06	32.746151	111.589471	2	22	32.746618	111.59035	1.615	182.19	1	1.676	-0.023	0.041	0	0	6.9406E+218	330	337
20230809_1534270228	0	865587	2.71175	0.04424	0.36466	-0.079355	9.6092081	1.198822	181.87	-0.93	-7.127	1.71	-0.087	41.06	32.746151	111.589471	2	22	32.746618	111.59035	1.615	182.19	1	1.676	-0.023	0.041	0	0	6.9406E+218	330	337
20230809_1534270240	0	865588	2.62963	0.03777	0.40778	-0.079357	9.6092024	1.198822	181.87	-0.93	-7.127	1.71	-0.087	41.06	32.746151	111.589471	2	22	32.746618	111.59035	1.615	182.19	1	1.676	-0.023	0.041	0	0	6.9406E+218	330	337
20230809_1534270252	0	865589	2.5893	0.03249	0.45052	-0.079312	9.5505896	1.1986769	181.87	-0.93	-7.127	1.71	-0.087	41.06	32.746151	111.589471	2	22	32.746618	111.59035	1.615	182.19	1	1.676	-0.023	0.041	0	0	6.9406E+218	330	337
20230809_1534270263	0	865590	2.5374	0.02746	0.47333	-0.144513	9.6092196	1.137419	181.866	-0.909	-6.995	1.712	-0.087	41.06	32.746151	111.589471	2	22	32.746618	111.59035	1.615	182.19	1	1.676	-0.023	0.041	0	0	6.9406E+218	330	337
20230809_1534270271	0	865591	2.5048	0.0238	0.4728	-0.079312	9.5505896	1.1986769	181.866	-0.909	-6.995	1.712	-0.087	41.06	32.746151	111.589471	2	22	32.746618	111.59035	1.615	182.19	1	1.676	-0.023	0.041	0	0	6.9406E+218	330	337
20230809_1534270281	0	865592	2.45212	0.03171	0.49236	-0.144559	9.6678333	1.1375639	181.866	-0.909	-6.995	1.712	-0.094	41.06	32.746151	111.589471	2	22	32.746618	111.59035	1.615	182.19	1	1.676	-0.023	0.041	0	0	6.9406E+218	330	337
20230809_1534270292	0	865593	2.35988	0.01728	0.50852	-0.079357	9.6092024	1.198822	181.866	-0.909	-6.995	1.712	-0.094	41.06	32.746151	111.589471	2	22	32.746618	111.59035	1.615	182.19	1	1.676	-0.023	0.041	0	0	6.9406E+218	330	337
20230809_1534270299	0	865594	2.28699	0.01198	0.5376	-0.079357	9.6092024	1.198822	181.866	-0.909	-6.995	1.712	-0.094	41.06	32.746151	111.589471	2	22	32.746618	111.59035	1.615	182.19	1	1.676	-0.023	0.041	0	0	6.9406E+218	330	337
20230809_1534270308	0	865595	2.25128	0.01783	0.62203	-0.079292	9.5506706	1.13709	181.862	-0.883	-6.876	1.715	-0.094	41.06	32.74615	111.589471	2	22	32.746618	111.59035	1.615	182.19	1	1.676	-0.023	0.041	0	0	6.9406E+218	330	337
20230809_1534270322	0	865596	2.17249	0.0048	0.57922	-0.144533	9.6091404	1.199005	181.862	-0.883	-6.876	1.715	-0.094	41.06	32.74615	111.589471	2	22	32.746618	111.59035	1.615	182.19	1	1.676	-0.023	0.041	0	0	6.9406E+218	330	337
20230809_1534270329	0	865597	2.12415	0.00745	0.68453	-0.079337	9.6092834	1.137236	181.862	-0.883	-6.876	1.715	-0.094	41.06	32.74615	111.589471	2	22	32.746618	111.59035	1.615	182.19	1	1.676	-0.023	0.041	0	0	6.9406E+218	330	337
20230809_1534270340	0	865598	2.08173	0.01453	0.69488	-0.079383	9.6678953	1.137381	181.862	-0.883	-6.876	1.715	-0.094	41.06	32.74615	111.589471	2	22	32.746618	111.59035	1.615	182.19	1	1.676	-0.023	0.041	0	0	6.9406E+218	330	337
20230809_1534270355	0	865599	2.03192	0.01232	0.68159	-0.144533	9.6091404	1.199005	181.862	-0.883	-6.876	1.715	-0.094	41.06	32.74615	111.589471	2	22	32.746618	111.59035	1.615	182.19	1	1.676	-0.023	0.041	0	0	6.9406E+218	330	337
20230809_1534270360	0	865600	1.98955	0.00952	0.70555	-0.079403	9.6678143	1.1989681	181.858	-0.85	-6.772	1.717	-0.094	41.06	32.746149	111.589471	2	22	32.746618	111.59035	1.615	182.19	1	1.676	-0.023	0.041	0	0	6.9406E+218	330	337
20230809_1534270369	0	865601	1.93955	0.00443	0.77246	-0.079292	9.5506706	1.13709	181.858	-0.85	-6.772	1.717	-0.094	41.06	32.746149	111.589471	2	22	32.746618	111.59035	1.615	182.19	1	1.676	-0.023	0.041	0	0	6.9406E+218	330	337
20230809_1534270383	0	865602	1.91084	-0.002	0.7644	-0.079383	9.6678953	1.137381	181.858	-0.85	-6.772	1.717	-0.094	41.06	32.746149	111.589471	2	22	32.746618	111.59035	1.615	182.19	1	1.676	-0.023	0.041	0	0	6.9406E+218	330	337
20230809_1534270392	0	865603	1.87203	-0.006	0.78843	-0.079337	9.6092834	1.137236	181.858	-0.85	-6.772	1.717	-0.094	41.06	32.746149	111.589471	2	22	32.746618	111.59035	1.615	182.19	1	1.676	-0.023	0.041	0	0	6.9406E+218	330	337
20230809_1534270398	0	865604	1.84265	-0.00289	0.79513	-0.144559	9.6678333	1.1375639	181.858	-0.85	-6.772	1.717	-0.094	41.06	32.746149	111.589471	2	22	32.746618	111.59035	1.615	182.19	1	1.676	-0.023	0.041	0	0	6.9406E+218	330	337
20230809_1534270410	0	865605	1.81822	0.00313	0.86813	-0.079357	9.6092024	1.198822	181.853	-0.811	-6.678	1.72	-0.094	41.06	32.746148	111.589471	2	22	32.746618	111.59035	1.615	182.19	1	1.676	-0.023	0.041	0	0	6.9406E+218	330	337
20230809_1534270422	0	865606	1.78407	-0.00151	0.87975	-0.079383	9.6678953	1.137381	181.853	-0.811	-6.678	1.72	-0.094	41.06	32.746148	111.589471	2	22	32.746618	111.59035	1.615	182.19	1	1.676	-0.023	0.041	0	0	6.9406E+218	330	337
20230809_1534270431	0	865607	1.78587	0.00489	0.93214	-0.144513	9.6092196	1.137419	181.853	-0.811	-6.678	1.72	-0.094	41.06	32.746148	111.589471	2	22	32.746618	111.59035	1.615	182.19	1	1.676	-0.023	0.041	0	0	6.9406E+218	330	337
20230809_1534270439	0	865608	1.72673	-0.00843	0.92983	-0.079383	9.6678953	1.137381	181.853	-0.811	-6.678	1.72	-0.094	41.06	32.746148	111.589471	2	22	32.746618	111.59035	1.615	182.19	1	1.676	-0.023	0.041	0	0	6.9406E+218	330	337
20230809_1534270452	0	865609	1.67348	-0.01501	0.98602	-0.079383	9.6678953	1.137381	181.853	-0.811	-6.678	1.72	-0.098	41.06	32.746148	111.589471	2	22	32.746618	111.59035	1.615	182.19	1	1.676	-0.023	0.041	0	0	6.9406E+218	330	337
20230809_1534270458	0	865610	1.64901	-0.00993	0.93027	-0.079383	9.6678953	1.137381	181.848	-0.764	-6.591	1.722	-0.098	41.06	32.746147	111.589471	2	22	32.746618	111.59035	1.615	182.19	1	1.676	-0.023	0.041	0	0	6.9406E+218	330	337
20230809_1534270469	0	865611	1.59375	-0.00971	0.99028	-0.079383	9.6678953	1.137381	181.848	-0.764	-6.591	1.722	-0.098	41.06	32.746147	111.589471	2	22	32.746618	111.59035	1.615	182.19	1	1.676	-0.023	0.041	0	0	6.9406E+218	330	337
20230809_1534270483	0	865612	1.55004	-0.01358	0.99246	-0.144513	9.6092196	1.137419	181.848	-0.764	-6.591	1.722	-0.098	41.06	32.746147	111.589471	2	22	32.746618	111.59035	1.615	182.19	1	1.676	-0.023	0.041	0	0	6.9406E+218	330	337
20230809_1534270490	0	865613	1.50357	-0.02098	1.05175	-0.079383	9.6678953	1.137381	181.848	-0.764	-6.591	1.722	-0.098	41.06	32.746147	111.589471	2	22	32.746618	111.59035	1.615	182.19	1	1.676	-0.023	0.041	0	0	6.9406E+218	330	337
20230809_1534270499	0	865614	1.42821	-0.02993	1.0811	-0.079363	9.6679764	1.0757951	181.848	-0.764	-6.591	1.722	-0.098	41.06	32.746147	111.589471	2	22	32.746618	111.59035	1.615	182.19	1	1.676	-0.023	0.041	0	0	6.9406E+218	330	337
20230809_1534270509	0	865615	1.38801	-0.02355	1.14867	-0.079383	9.6678953	1.137381	181.843	-0.712	-6.517	1.724	-0.098	41.06	32.746147	111.589471	2	22	32.746603	111.590349	1.6	182.46	1	1.676	-0.023	0.041	0	0	6.9406E+218	330	337
20230809_1534270541	0	865616	1.34385	-0.01802	1.11283	-0.079428	9.7265072	1.137527	181.843	-0.712	-6.517	1.724	-0.098	41.06	32.746147	111.589471	2	22	32.746603	111.590349	1.6	182.46	1	1.676	-0.023	0.041	0	0	6.9406E+218	330	325
20230809_1534270548	0	865617	1.2811	-0.03164	1.12489	-0.144559	9.6678333	1.1375639	181.843	-0.712	-6.517	1.724	-0.098	41.06	32.746147	111.589471	2	22	32.746603	111.590349	1.6	182.46	1	1.676	-0.023	0.041	0	0	6.9406E+218	330	325
20230809_1534270552	0	865618	1.2352	-0.03508	1.13284	-0.079408	9.7265882	1.07594	181.843	-0.712	-6.517	1.724	-0.098	41.06	32.746147	111.589471	2	22	32.746603	111.590349	1.6	182.46	1	1.676	-0.023	0.041	0	0	6.9406E+218	330	325
20230809_1534270553	0	865619	1.18569	-0.04152	1.16416	-0.079383	9.6678953	1.137381	181.843	-0.712	-6.517	1.724	-0.098	41.06	32.746147	111.589471	2	22	32.746603	111.590349	1.6	182.46	1	1.676	-0.023	0.041	0	0	6.9406E+218	330	325
20230809_1534270566	0	865620	1.1173	-0.05338	1.18191	-0.079363	9.6679764	1.0757951	181.839	-0.655	-6.455	1.725	-0.098	41.06	32.746146	111.589471	2	22	32.746603	111.590349	1.6	182.46	1	1.676	-0.023	0.041	0	0	6.9406E+218	330	325
20230809_1534270570	0	865621	1.09358	-0.0523	1.23129	-0.079408	9.7265882	1.07594	181.839	-0.655	-6.455	1.725	-0.098	41.06	32.746146	111.589471	2	22	32.746603	111.590349	1.6	182.46	1	1.676	-0.023	0.041	0	0	6.9406E+218	330	325
20230809_1534270578	0	865622	1.04186	-0.05874	1.21042	-0.079428	9.7265072	1.137527	181.839	-0.655	-6.455	1.725	-0.098	41.06	32.746146	111.589471	2	22	32.746603	111.590349	1.6	182.46	1	1.676	-0.023	0.041	0	0	6.9406E+218	330	325
20230809_1534270593	0	865623	1.01439	-0.05702	1.26883	-0.079363	9.6679764	1.0757951	181.839	-0.655	-6.455	1.725	-0.098	41.06	32.746146	111.589471	2	22	32.746603	111.590349	1.6	182.46	1	1.676	-0.023	0.041	0	0	6.9406E+218	330	325
20230809_1534270599	0	865624	0.99298	-0.05995	1.27033	-0.14465	9.7850571	1.1378551	181.839	-0.655	-6.455	1.725	-0.098	41.06	32.746146	111.589471	2	22	32.746603	111.590349	1.6	182.46	1	1.676	-0.023	0.041	0	0	6.9406E+218	330	325
20230809_1534270608	0	865625	0.96036	-0.05794	1.28518	-0.079408	9.7265882	1.07594	181.835	-0.592	-6.403	1.726	-0.098	41.06	32.746145	111.589471	2	22	32.746603	111.590349	1.6	182.46	1	1.676	-0.023	0.041	0	0	6.9406E+218	330	325
20230809_1534270618	0	865626	0.91284	-0.06164	1.27297	-0.079428	9.7265072	1.137527	181.835	-0.592	-6.403	1.726	-0.098	41.06	32.746145	111.589471	2	22	32.746603	111.590349	1.6	182.46	1	1.676	-0.023	0.041	0	0	6.9406E+218	330	325
20230809_1534270629	0	865627	0.86125	-0.07401	1.30059	-0.079454	9.7852001	1.076086	181.835	-0.592	-6.403	1.726	-0.11	41.06	32.746145	111.589471	2	22	32.746603	111.590349	1.6	182.46	1	1.676	-0.023	0.041	0	0	6.9406E+218	330	325
20230809_1534270639	0	865628	0.81491	-0.0738	1.2852	-0.079454	9.7852001	1.076086	181.835	-0.592	-6.403	1.726	-0.11	41.06	32.746145	111.589471	2	22	32.746603	111.590349	1.6	182.46	1	1.676	-0.023	0.041	0	0	6.9406E+218	330	325
20230809_1534270652	0	865629	0.79903	-0.07861	1.28611	-0.079428	9.7265072	1.137527	181.835	-0.592	-6.403	1.726	-0.11	41.06	32.746145	111.589471	2	22	32.746603	111.590349	1.6	182.46	1	1.676	-0.023	0.041	0	0	6.9406E+218	330	325
20230809_1534270659	0	865630	0.75895	-0.08041	1.31272	-0.079454	9.7852001	1.076086	181.831	-0.528	-6.362	1.727	-0.11	41.06	32.746144	111.589471	2	22	32.746603	111.590349	1.6	182.46	1	1.676	-0.023	0.041	0	0	6.9406E+218	330	325
20230809_1534270669	0	865631	0.82211	-0.06771	1.29825	-0.079499	9.843812	1.076231	181.831	-0.528	-6.362	1.727	-0.11	41.06	32.746144	111.589471	2	22	32.746603	111.590349	1.6	182.46	1	1.676	-0.023	0.041	0	0	6.9406E+218	330	325
20230809_1534270685	0	865632	0.82556	-0.064	1.34713	-0.079428	9.7265072	1.137527	181.831	-0.528	-6.362	1.727	-0.11	40.9	32.746144	111.589471	2	22	32.746603	111.590349	1.6	182.46	1	1.708	-0.002	-0.023	0	0	6.9406E+218	330	325
20230809_1534270693	0	865633	0.70971	-0.09312	1.40275	-0.079474	9.7851191	1.1376719	181.831	-0.528	-6.362	1.727	-0.11	40.9	32.746144	111.589471	2	22	32.746603	111.590349	1.6	182.46	1	1.708	-0.002	-0.023	0	0	6.9406E+218	330	325
20230809_1534270698	0	865634	0.67447	-0.09817	1.3235	-0.079499	9.843812	1.076231	181.831	-0.528	-6.362	1.727	-0.11	40.9	32.746144	111.589471	2	22	32.746603	111.590349	1.6	182.46	1	1.708	-0.002	-0.023	0	0	6.9406E+218	330	325
20230809_1534270709	0	865635	0.71784	-0.08457	1.2891	-0.079545	9.9024248	1.076376	181.828	-0.461	-6.324	1.709	-0.11	40.9	32.746144	111.589471	2	22	32.746603	111.590349	1.6	182.46	1	1.708	-0.002	-0.023	0	0	6.9406E+218	330	325
20230809_1534270719	0	865636	0.79231	-0.06797	1.33499	-0.079454	9.7852001	1.076086	181.828	-0.461	-6.324	1.709	-0.11	40.9	32.746144	111.589471	2	22	32.746603	111.590349	1.6	182.46	1	1.708	-0.002	-0.023	0	0	6.9406E+218	330	325
20230809_1534270728	0	865637	0.75019	-0.08083	1.32137	-0.079474	9.7851191	1.1376719	181.828	-0.461	-6.324	1.709	-0.11	40.9	32.746144	111.589471	2	22	32.746603	111.590349	1.6	182.46	1	1.708	-0.002	-0.023	0	0	6.9406E+218	330	325
20230809_1534270739	0	865638	0.68859	-0.09502	1.28693	-0.079519	9.8437319	1.137818	181.828	-0.461	-6.324	1.709	-0.11	40.9	32.746144	111.589471	2	22	32.746603	111.590349	1.6	182.46	1	1.708	-0.002	-0.023	0	0	6.9406E+218	330	325
20230809_1534270752	0	865639	0.72129	-0.09338	1.35503	-0.079454	9.7852001	1.076086	181.828	-0.461	-6.324	1.709	-0.11	40.9	32.746144	111.589471	2	22	32.746603	111.590349	1.6	182.46	1	1.708	-0.002	-0.023	0	0	6.9406E+218	330	325
20230809_1534270761	0	865640	0.70819	-0.08977	1.37469	-0.079545	9.9024248	1.076376	181.825	-0.394	-6.287	1.708	-0.11	40.9	32.746143	111.589471	2	22	32.746603	111.590349	1.6	182.46	1	1.708	-0.002	-0.023	0	0	6.9406E+218	330	325
20230809_1534270768	0	865641	0.67669	-0.08929	1.33013	-0.079519	9.8437319	1.137818	181.825	-0.394	-6.287	1.708	-0.11	40.9	32.746143	111.589471	2	22	32.746603	111.590349	1.6	182.46	1	1.708	-0.002	-0.023	0	0	6.9406E+218	330	325
20230809_1534270781	0	865642	0.66665	-0.092	1.30634	-0.079519	9.8437319	1.137818	181.825	-0.394	-6.287	1.708	-0.106	40.9	32.746143	111.589471	2	22	32.746603	111.590349	1.6	182.46	1	1.708	-0.002	-0.023	0	0	6.9406E+218	330	325
20230809_1534270795	0	865643	0.70962	-0.08281	1.29441	-0.079499	9.843812	1.076231	181.825	-0.394	-6.287	1.708	-0.106	40.9	32.746143	111.589471	2	22	32.746603	111.590349	1.6	182.46	1	1.708	-0.002	-0.023	0	0	6.9406E+218	330	325
20230809_1534270798	0	865644	0.67501	-0.08457	1.23812	-0.14474	9.9022808	1.138146	181.825	-0.394	-6.287	1.708	-0.106	40.9	32.746143	111.589471	2	22	32.746603	111.590349	1.6	182.46	1	1.708	-0.002	-0.023	0	0	6.9406E+218	330	325
20230809_1534270808	0	865645	0.64311	-0.08473	1.1963	-0.079545	9.9024248	1.076376	181.822	-0.331	-6.253	1.707	-0.106	40.9	32.746142	111.589471	2	22	32.746603	111.590349	1.6	182.46	1	1.708	-0.002	-0.023	0	0	6.9406E+218	330	325
20230809_1534270819	0	865646	0.6859	-0.05855	1.26683	-0.014278	9.7852631	1.0759031	181.822	-0.331	-6.253	1.707	-0.106	40.9	32.746142	111.589471	2	22	32.746603	111.590349	1.6	182.46	1	1.708	-0.002	-0.023	0	0	6.9406E+218	330	337
20230809_1534270830	0	865647	0.57913	-0.07577	1.35365	-0.079494	9.7850389	1.199259	181.822	-0.331	-6.253	1.707	-0.106	40.9	32.746142	111.589471	2	22	32.746603	111.590349	1.6	182.46	1	1.708	-0.002	-0.023	0	0	6.9406E+218	330	337
20230809_1534270838	0	865648	0.58751	-0.07393	1.25979	-0.144786	9.9608936	1.138291	181.822	-0.331	-6.253	1.707	-0.106	40.9	32.746142	111.589471	2	22	32.746603	111.590349	1.6	182.46	1	1.708	-0.002	-0.023	0	0	6.9406E+218	330	337
20230809_1534270851	0	865649	0.64564	-0.03798	1.22466	-0.079545	9.9024248	1.076376	181.822	-0.331	-6.253	1.707	-0.106	40.9	32.746142	111.589471	2	22	32.746603	111.590349	1.6	182.46	1	1.708	-0.002	-0.023	0	0	6.9406E+218	330	337
20230809_1534270860	0	865650	0.63418	-0.04041	1.23773	-0.079565	9.9023438	1.1379631	181.818	-0.267	-6.222	1.706	-0.106	40.9	32.746141	111.589471	2	22	32.746603	111.590349	1.6	182.46	1	1.708	-0.002	-0.023	0	0	6.9406E+218	330	337
20230809_1534270871	0	865651	0.57336	-0.05254	1.21493	-0.079565	9.9023438	1.1379631	181.818	-0.267	-6.222	1.706	-0.106	40.9	32.746141	111.589471	2	22	32.746603	111.590349	1.6	182.46	1	1.708	-0.002	-0.023	0	0	6.9406E+218	330	337
20230809_1534270879	0	865652	0.5446	-0.04794	1.08749	-0.079545	9.9024248	1.076376	181.818	-0.267	-6.222	1.706	-0.106	40.9	32.746141	111.589471	2	22	32.746603	111.590349	1.6	182.46	1	1.708	-0.002	-0.023	0	0	6.9406E+218	330	337
20230809_1534270893	0	865653	0.55926	-0.04298	1.13315	-0.079545	9.9024248	1.076376	181.818	-0.267	-6.222	1.706	-0.106	40.9	32.746141	111.589471	2	22	32.746603	111.590349	1.6	182.46	1	1.708	-0.002	-0.023	0	0	6.9406E+218	330	337
20230809_1534270899	0	865654	0.5415	-0.0457	1.18548	-0.079519	9.8437319	1.137818	181.818	-0.267	-6.222	1.706	-0.106	40.9	32.746141	111.589471	2	22	32.746603	111.590349	1.6	182.46	1	1.708	-0.002	-0.023	0	0	6.9406E+218	330	337
20230809_1534270909	0	865655	0.52994	-0.02602	1.13847	-0.07961	9.9609556	1.138108	181.814	-0.21	-6.194	1.704	-0.106	40.9	32.74614	111.589471	2	22	32.746603	111.590349	1.6	182.46	1	1.708	-0.002	-0.023	0	0	6.9406E+218	330	337
20230809_1534270918	0	865656	0.47282	-0.02137	1.07037	-0.079565	9.9023438	1.1379631	181.814	-0.21	-6.194	1.704	-0.106	40.9	32.74614	111.589471	2	22	32.746603	111.590349	1.6	182.46	1	1.708	-0.002	-0.023	0	0	6.9406E+218	330	337
20230809_1534270931	0	865657	0.49721	-0.01059	1.13062	-0.079545	9.9024248	1.076376	181.814	-0.21	-6.194	1.704	-0.106	40.9	32.74614	111.589471	2	22	32.746603	111.590349	1.6	182.46	1	1.708	-0.002	-0.023	0	0	6.9406E+218	330	337
20230809_1534270939	0	865658	0.42768	-0.00978	1.09931	-0.07961	9.9609556	1.138108	181.814	-0.21	-6.194	1.704	-0.106	40.9	32.74614	111.589471	2	22	32.746603	111.590349	1.6	182.46	1	1.708	-0.002	-0.023	0	0	6.9406E+218	330	337
20230809_1534270951	0	865659	0.43469	-0.00055	0.95512	-0.079565	9.9023438	1.1379631	181.814	-0.21	-6.194	1.704	-0.099	40.9	32.74614	111.589471	2	22	32.746603	111.590349	1.6	182.46	1	1.708	-0.002	-0.023	0	0	6.9406E+218	330	337
20230809_1534270960	0	865660	0.3941	0.00242	0.97754	-0.079635	10.0196486	1.076667	181.809	-0.158	-6.172	1.701	-0.099	40.9	32.74614	111.589471	2	22	32.746603	111.590349	1.6	182.46	1	1.708	-0.002	-0.023	0	0	6.9406E+218	330	337
20230809_1534270969	0	865661	0.41706	0.01707	0.9847	-0.079565	9.9023438	1.1379631	181.809	-0.158	-6.172	1.701	-0.099	40.9	32.74614	111.589471	2	22	32.746603	111.590349	1.6	182.46	1	1.708	-0.002	-0.023	0	0	6.9406E+218	330	337
20230809_1534270983	0	865662	0.39002	0.02685	0.92742	-0.079565	9.9023438	1.1379631	181.809	-0.158	-6.172	1.701	-0.099	40.9	32.74614	111.589471	2	22	32.746603	111.590349	1.6	182.46	1	1.708	-0.002	-0.023	0	0	6.9406E+218	330	337
20230809_1534270992	0	865663	0.3199	0.01736	0.94655	-0.079565	9.9023438	1.1379631	181.809	-0.158	-6.172	1.701	-0.099	40.9	32.74614	111.589471	2	22	32.746603	111.590349	1.6	182.46	1	1.708	-0.002	-0.023	0	0	6.9406E+218	330	337
20230809_1534270998	0	865664	0.3622	0.03641	0.87725	-0.07959	9.9610367	1.076522	181.809	-0.158	-6.172	1.701	-0.099	40.9	32.74614	111.589471	2	22	32.746603	111.590349	1.6	182.46	1	1.708	-0.002	-0.023	0	0	6.9406E+218	330	337
20230809_1534280010	0	865665	0.37356	0.05531	0.90919	-0.07961	9.9609556	1.138108	181.803	-0.112	-6.153	1.699	-0.099	40.9	32.746139	111.589471	2	22	32.746603	111.590349	1.6	182.46	1	1.708	-0.002	-0.023	0	0	6.9406E+218	330	337
20230809_1534280018	0	865666	0.37256	0.04861	0.80346	-0.07961	9.9609556	1.138108	181.803	-0.112	-6.153	1.699	-0.099	40.9	32.746139	111.589471	2	22	32.746603	111.590349	1.6	182.46	1	1.708	-0.002	-0.023	0	0	6.9406E+218	330	337
20230809_1534280028	0	865667	0.35281	0.06147	0.80232	-0.079565	9.9023438	1.1379631	181.803	-0.112	-6.153	1.699	-0.099	40.9	32.746139	111.589471	2	22	32.746603	111.590349	1.6	182.46	1	1.708	-0.002	-0.023	0	0	6.9406E+218	330	337
20230809_1534280040	0	865668	0.35188	0.07574	0.74321	-0.07959	9.9610367	1.076522	181.803	-0.112	-6.153	1.699	-0.099	40.9	32.746139	111.589471	2	22	32.746603	111.590349	1.6	182.46	1	1.708	-0.002	-0.023	0	0	6.9406E+218	330	337
20230809_1534280053	0	865669	0.34816	0.09226	0.7403	-0.079565	9.9023438	1.1379631	181.803	-0.112	-6.153	1.699	-0.099	40.9	32.746139	111.589471	2	22	32.746603	111.590349	1.6	182.46	1	1.708	-0.002	-0.023	0	0	6.9406E+218	330	337
20230809_1534280063	0	865670	0.32415	0.11067	0.69677	-0.07961	9.9609556	1.138108	181.795	-0.074	-6.135	1.696	-0.099	40.9	32.746138	111.589471	2	22	32.746603	111.590349	1.6	182.46	1	1.708	-0.002	-0.023	0	0	6.9406E+218	330	337
20230809_1534280068	0	865671	0.3025	0.12476	0.65277	-0.079565	9.9023438	1.1379631	181.795	-0.074	-6.135	1.696	-0.099	40.9	32.746138	111.589471	2	22	32.746603	111.590349	1.6	182.46	1	1.708	-0.002	-0.023	0	0	6.9406E+218	330	337
20230809_1534280079	0	865672	0.30192	0.1277	0.68133	-0.079565	9.9023438	1.1379631	181.795	-0.074	-6.135	1.696	-0.099	40.9	32.746138	111.589471	2	22	32.746603	111.590349	1.6	182.46	1	1.708	-0.002	-0.023	0	0	6.9406E+218	330	337
20230809_1534280090	0	865673	0.27468	0.13663	0.66459	-0.07961	9.9609556	1.138108	181.795	-0.074	-6.135	1.696	-0.099	40.9	32.746138	111.589471	2	22	32.746603	111.590349	1.6	182.46	1	1.708	-0.002	-0.023	0	0	6.9406E+218	330	325
20230809_1534280098	0	865674	0.28717	0.15786	0.57192	-0.144721	9.9023619	1.0765589	181.795	-0.074	-6.135	1.696	-0.099	40.9	32.746138	111.589471	2	22	32.746603	111.590349	1.6	182.46	1	1.708	-0.002	-0.023	0	0	6.9406E+218	330	325
20230809_1534280112	0	865675	0.28345	0.17391	0.52563	-0.07961	9.9609556	1.138108	181.785	-0.044	-6.12	1.691	-0.099	40.9	32.746137	111.589471	2	22	32.746603	111.590349	1.6	182.46	1	1.708	-0.002	-0.023	0	0	6.9406E+218	330	325
20230809_1534280119	0	865676	0.26372	0.18442	0.53936	-0.07961	9.9609556	1.138108	181.785	-0.044	-6.12	1.691	-0.099	40.9	32.746137	111.589471	2	22	32.746603	111.590349	1.6	182.46	1	1.708	-0.002	-0.023	0	0	6.9406E+218	330	325
20230809_1534280129	0	865677	0.23586	0.2011	0.44271	-0.079565	9.9023438	1.1379631	181.785	-0.044	-6.12	1.691	-0.093	40.9	32.746137	111.589471	2	22	32.746603	111.590349	1.6	182.46	1	1.708	-0.002	-0.023	0	0	6.9406E+218	330	325
20230809_1534280139	0	865678	0.19893	0.21043	0.43237	-0.079565	9.9023438	1.1379631	181.785	-0.044	-6.12	1.691	-0.093	40.9	32.746137	111.589471	2	22	32.746603	111.590349	1.6	182.46	1	1.708	-0.002	-0.023	0	0	6.9406E+218	330	325
20230809_1534280159	0	865679	0.19562	0.23559	0.46897	-0.079519	9.8437319	1.137818	181.785	-0.044	-6.12	1.691	-0.093	40.9	32.746137	111.589471	2	22	32.746603	111.590349	1.6	182.46	1	1.708	-0.002	-0.023	0	0	6.9406E+218	330	325
20230809_1534280160	0	865680	0.17184	0.24668	0.41798	-0.079565	9.9023438	1.1379631	181.772	-0.023	-6.11	1.688	-0.093	40.9	32.746137	111.589471	2	22	32.746603	111.590349	1.6	182.46	1	1.708	-0.002	-0.023	0	0	6.9406E+218	330	325
20230809_1534280172	0	865681	0.16635	0.26324	0.42907	-0.079545	9.9024248	1.076376	181.772	-0.023	-6.11	1.688	-0.093	40.9	32.746137	111.589471	2	22	32.746603	111.590349	1.6	182.46	1	1.708	-0.002	-0.023	0	0	6.9406E+218	330	325
20230809_1534280184	0	865682	0.18183	0.28246	0.32249	-0.079565	9.9023438	1.1379631	181.772	-0.023	-6.11	1.688	-0.093	40.9	32.746137	111.589471	2	22	32.746603	111.590349	1.6	182.46	1	1.708	-0.002	-0.023	0	0	6.9406E+218	330	325
20230809_1534280190	0	865683	0.17463	0.29696	0.31732	-0.079565	9.9023438	1.1379631	181.772	-0.023	-6.11	1.688	-0.093	40.9	32.746137	111.589471	2	22	32.746603	111.590349	1.6	182.46	1	1.708	-0.002	-0.023	0	0	6.9406E+218	330	325
20230809_1534280200	0	865684	0.13832	0.30563	0.25049	-0.079545	9.9024248	1.076376	181.772	-0.023	-6.11	1.688	-0.093	40.9	32.746137	111.589471	2	22	32.746603	111.590349	1.6	182.46	1	1.708	-0.002	-0.023	0	0	6.9406E+218	330	325
20230809_1534280209	0	865685	0.19455	0.34622	0.26526	-0.079499	9.843812	1.076231	181.755	-0.009	-6.101	1.684	-0.093	40.9	32.746136	111.589471	2	22	32.746603	111.590349	1.6	182.46	1	1.708	-0.002	-0.023	0	0	6.9406E+218	330	325
20230809_1534280220	0	865686	0.12645	0.35285	0.19711	-0.079539	9.8436508	1.199404	181.755	-0.009	-6.101	1.684	-0.093	40.9	32.746136	111.589471	2	22	32.746603	111.590349	1.6	182.46	1	1.708	-0.002	-0.023	0	0	6.9406E+218	330	325
20230809_1534280229	0	865687	0.0839	0.35861	0.26029	-0.079499	9.843812	1.076231	181.755	-0.009	-6.101	1.684	-0.093	40.9	32.746136	111.589471	2	22	32.746603	111.590349	1.6	182.46	1	1.708	-0.002	-0.023	0	0	6.9406E+218	330	325
20230809_1534280239	0	865688	0.06874	0.3771	0.18922	-0.079542	9.9024248	1.076376	181.755	-0.009	-6.101	1.684	-0.093	40.9	32.746136	111.589471	2	22	32.746603	111.590349	1.6	182.46	1	1.708	-0.002	-0.023	0	0	6.9406E+218	330	325
20230809_1534280252	0	865689	0.05375	0.38705	0.18412	-0.079497	9.843812	1.076231	181.755	-0.009	-6.101	1.684	-0.093	40.9	32.746136	111.589471	2	22	32.746603	111.590349	1.6	182.46	1	1.708	-0.002	-0.023	0	0	6.9406E+218	330	325
20230809_1534280261	0	865690	0.05131	0.39794	0.18969	-0.144673	9.84375	1.076414	181.736	0	-6.097	1.679	-0.093	40.9	32.746135	111.589471	2	22	32.746603	111.590349	1.6	182.46	1	1.708	-0.002	-0.023	0	0	6.9406E+218	330	325
20230809_1534280269	0	865691	0.1377	0.43355	0.13323	-0.079497	9.843812	1.076231	181.736	0	-6.097	1.679	-0.093	40.9	32.746135	111.589471	2	22	32.746603	111.590349	1.6	182.46	1	1.708	-0.002	-0.023	0	0	6.9406E+218	330	325
20230809_1534280281	0	865692	0.00734	0.42194	0.06471	-0.079516	9.8437319	1.137818	181.736	0	-6.097	1.679	-0.091	40.9	32.746135	111.589471	2	22	32.746603	111.590349	1.6	182.46	1	1.708	-0.002	-0.023	0	0	6.9406E+218	330	325
20230809_1534280291	0	865693	-0.04406	0.42997	0.08238	-0.079497	9.843812	1.076231	181.736	0	-6.097	1.679	-0.091	40.9	32.746135	111.589471	2	22	32.746603	111.590349	1.6	182.46	1	1.708	-0.002	-0.023	0	0	6.9406E+218	330	325
20230809_1534280300	0	865694	-0.04608	0.45766	0.06364	-0.079497	9.843812	1.076231	181.736	0	-6.097	1.679	-0.091	40.9	32.746135	111.589471	2	22	32.746603	111.590349	1.6	182.46	1	1.708	-0.002	-0.023	0	0	6.9406E+218	330	325
20230809_1534280309	0	865695	-0.04198	0.47411	0.0546	-0.079431	9.7852812	1.0144989	181.713	0.001	-6.097	1.675	-0.091	40.9	32.746134	111.589471	2	22	32.746603	111.590349	1.6	182.46	1	1.708	-0.002	-0.023	0	0	6.9406E+218	330	325
20230809_1534280319	0	865696	-0.02328	0.49782	0.04404	-0.079451	9.7852001	1.076086	181.713	0.001	-6.097	1.675	-0.091	40.9	32.746134	111.589471	2	22	32.746603	111.590349	1.6	182.46	1	1.708	-0.002	-0.023	0	0	6.9406E+218	330	325
20230809_1534280335	0	865697	-0.12732	0.49316	0.0678	-0.144673	9.84375	1.076414	181.713	0.001	-6.097	1.675	-0.091	40.9	32.746134	111.589471	2	22	32.746603	111.590349	1.6	182.46	1	1.708	-0.002	-0.023	0	0	6.9406E+218	330	325
20230809_1534280338	0	865698	-0.17108	0.49826	0.01925	-0.079451	9.7852001	1.076086	181.713	0.001	-6.097	1.675	-0.091	40.9	32.746134	111.589471	2	22	32.746603	111.590349	1.6	182.46	1	1.708	-0.002	-0.023	0	0	6.9406E+218	330	325
20230809_1534280352	0	865699	-0.24233	0.50687	0.00103	-0.079477	9.8438931	1.014644	181.713	0.001	-6.097	1.675	-0.091	40.9	32.746134	111.589471	2	22	32.746603	111.590349	1.6	182.46	1	1.708	-0.002	-0.023	0	0	6.9406E+218	330	325
20230809_1534280358	0	865700	-0.28666	0.50536	-0.01643	-0.079431	9.7852812	1.0144989	181.688	0	-6.105	1.671	-0.091	40.9	32.746134	111.58947	2	22	32.746603	111.590349	1.6	182.46	1	1.708	-0.002	-0.023	0	0	6.9406E+218	330	325
20230809_1534280368	0	865701	-0.25332	0.54392	-0.06532	-0.079451	9.7852001	1.076086	181.688	0	-6.105	1.671	-0.091	40.9	32.746134	111.58947	2	22	32.746603	111.590349	1.6	182.46	1	1.708	-0.002	-0.023	0	0	6.9406E+218	330	325
20230809_1534280383	0	865702	-0.40685	0.52434	-0.0407	-0.079406	9.7265882	1.07594	181.688	0	-6.105	1.671	-0.091	40.9	32.746134	111.58947	2	22	32.746603	111.590349	1.6	182.46	1	1.708	-0.002	-0.023	0	0	6.9406E+218	330	325
20230809_1534280388	0	865703	-0.4727	0.53668	-0.06519	-0.079451	9.7852001	1.076086	181.688	0	-6.105	1.671	-0.091	40.9	32.746134	111.58947	2	22	32.746603	111.590349	1.6	182.46	1	1.708	-0.002	-0.023	0	0	6.9406E+218	330	325
20230809_1534280399	0	865704	-0.50574	0.55351	-0.02878	-0.079431	9.7852812	1.0144989	181.688	0	-6.105	1.671	-0.091	40.9	32.746134	111.58947	2	22	32.746603	111.590349	1.6	182.46	1	1.708	-0.002	-0.023	0	0	6.9406E+218	330	325
20230809_1534280409	0	865705	-0.49505	0.57451	-0.03097	-0.079386	9.7266693	1.014354	181.662	-0.006	-6.126	1.667	-0.091	40.9	32.746133	111.58947	2	22	32.746603	111.590349	1.6	182.46	1	1.708	-0.002	-0.023	0	0	6.9406E+218	330	325
20230809_1534280419	0	865706	-0.57011	0.5632	-0.05821	-0.144607	9.7852182	1.0146821	181.662	-0.006	-6.126	1.667	-0.091	40.9	32.746133	111.58947	2	22	32.746603	111.590349	1.6	182.46	1	1.708	-0.002	-0.023	0	0	6.9406E+218	330	325
20230809_1534280433	0	865707	-0.59178	0.5745	-0.08794	-0.079431	9.7852812	1.0144989	181.662	-0.006	-6.126	1.667	-0.091	40.9	32.746133	111.58947	2	22	32.746603	111.590349	1.6	182.46	1	1.708	-0.002	-0.023	0	0	6.9406E+218	330	325
20230809_1534280443	0	865708	-0.63405	0.57649	-0.11528	-0.079451	9.7852001	1.076086	181.662	-0.006	-6.126	1.667	-0.085	40.9	32.746133	111.58947	2	22	32.746603	111.590349	1.6	182.46	1	1.708	-0.002	-0.023	0	0	6.9406E+218	330	325
20230809_1534280451	0	865709	-0.67192	0.58147	-0.06407	-0.079366	9.7267494	0.952767	181.662	-0.006	-6.126	1.667	-0.085	40.9	32.746133	111.58947	2	22	32.746603	111.590349	1.6	182.46	1	1.708	-0.002	-0.023	0	0	6.9406E+218	330	325
20230809_1534280461	0	865710	-0.66657	0.60793	-0.13553	-0.079386	9.7266693	1.014354	181.633	-0.013	-6.157	1.662	-0.085	40.9	32.746132	111.58947	2	22	32.746603	111.590349	1.6	182.46	1	1.708	-0.002	-0.023	0	0	6.9406E+218	330	325
20230809_1534280468	0	865711	-0.82961	0.56885	-0.05259	-0.07936	9.6679764	1.0757951	181.633	-0.013	-6.157	1.662	-0.085	40.9	32.746132	111.58947	2	22	32.746603	111.590349	1.6	182.46	1	1.708	-0.002	-0.023	0	0	6.9406E+218	330	325
20230809_1534280482	0	865712	-0.8272	0.57709	-0.08025	-0.079411	9.7853622	0.952912	181.633	-0.013	-6.157	1.662	-0.085	40.9	32.746132	111.58947	2	22	32.746589	111.590348	1.655	182.96	1	1.708	-0.002	-0.023	0	0	6.9406E+218	330	325
20230809_1534280490	0	865713	-0.84038	0.60419	-0.08319	-0.079386	9.7266693	1.014354	181.633	-0.013	-6.157	1.662	-0.085	40.9	32.746132	111.58947	2	22	32.746589	111.590348	1.655	182.96	1	1.708	-0.002	-0.023	0	0	6.9406E+218	330	325
20230809_1534280500	0	865714	-0.88182	0.59519	-0.11683	-0.079406	9.7265882	1.07594	181.633	-0.013	-6.157	1.662	-0.085	40.9	32.746132	111.58947	2	22	32.746589	111.590348	1.655	182.96	1	1.708	-0.002	-0.023	0	0	6.9406E+218	330	325
20230809_1534280512	0	865715	-0.91053	0.60573	-0.04371	-0.079366	9.7267494	0.952767	181.605	-0.02	-6.2	1.658	-0.085	40.9	32.746131	111.58947	2	22	32.746589	111.590348	1.655	182.96	1	1.708	-0.002	-0.023	0	0	6.9406E+218	330	325
20230809_1534280519	0	865716	-0.88659	0.61659	-0.10823	-0.07934	9.6680555	1.014208	181.605	-0.02	-6.2	1.658	-0.085	40.9	32.746131	111.58947	2	22	32.746589	111.590348	1.655	182.96	1	1.708	-0.002	-0.023	0	0	6.9406E+218	330	325
20230809_1534280528	0	865717	-1.02345	0.57905	-0.1133	-0.079386	9.7266693	1.014354	181.605	-0.02	-6.2	1.658	-0.085	40.9	32.746131	111.58947	2	22	32.746589	111.590348	1.655	182.96	1	1.708	-0.002	-0.023	0	0	6.9406E+218	330	325
20230809_1534280541	0	865718	-1.02549	0.59352	-0.07334	-0.079366	9.7267494	0.952767	181.605	-0.02	-6.2	1.658	-0.085	40.9	32.746131	111.58947	2	22	32.746589	111.590348	1.655	182.96	1	1.708	-0.002	-0.023	0	0	6.9406E+218	330	325
20230809_1534280552	0	865719	-1.08201	0.59558	-0.11066	-0.079406	9.7265882	1.07594	181.605	-0.02	-6.2	1.658	-0.085	40.9	32.746131	111.58947	2	22	32.746589	111.590348	1.655	182.96	1	1.708	-0.002	-0.023	0	0	6.9406E+218	330	325
20230809_1534280559	0	865720	-1.12815	0.59221	-0.08089	-0.01419	9.7268124	0.952584	181.576	-0.028	-6.251	1.655	-0.085	40.9	32.746131	111.58947	2	22	32.746589	111.590348	1.655	182.96	1	1.708	-0.002	-0.023	0	0	6.9406E+218	330	325
20230809_1534280584	0	865721	-1.11127	0.60573	-0.10362	-0.07934	9.6680555	1.014208	181.576	-0.028	-6.251	1.655	-0.085	40.9	32.746131	111.58947	2	22	32.746589	111.590348	1.655	182.96	1	1.708	-0.002	-0.023	0	0	6.9406E+218	330	325
20230809_1534280588	0	865722	-1.1584	0.59394	-0.02034	-0.07934	9.6680555	1.014208	181.576	-0.028	-6.251	1.655	-0.085	40.9	32.746131	111.58947	2	22	32.746589	111.590348	1.655	182.96	1	1.708	-0.002	-0.023	0	0	6.9406E+218	330	325
20230809_1534280595	0	865723	-1.21004	0.56467	-0.07072	-0.079321	9.6681366	0.952622	181.576	-0.028	-6.251	1.655	-0.085	40.9	32.746131	111.58947	2	22	32.746589	111.590348	1.655	182.96	1	1.708	-0.002	-0.023	0	0	6.9406E+218	330	325
20230809_1534280600	0	865724	-1.18321	0.5865	-0.02048	-0.079386	9.7266693	1.014354	181.576	-0.028	-6.251	1.655	-0.085	40.9	32.746131	111.58947	2	22	32.746589	111.590348	1.655	182.96	1	1.708	-0.002	-0.023	0	0	6.9406E+218	330	325
20230809_1534280610	0	865725	-1.28733	0.57324	-0.09719	-0.079386	9.7266693	1.014354	181.547	-0.035	-6.311	1.651	-0.097	40.9	32.74613	111.58947	2	22	32.746589	111.590348	1.655	182.96	1	1.708	-0.002	-0.023	0	0	6.9406E+218	330	325
20230809_1534280620	0	865726	-1.30667	0.58054	-0.07581	-0.07936	9.6679764	1.0757951	181.547	-0.035	-6.311	1.651	-0.097	40.9	32.74613	111.58947	2	22	32.746589	111.590348	1.655	182.96	1	1.708	-0.002	-0.023	0	0	6.9406E+218	330	325
20230809_1534280629	0	865727	-1.3618	0.5775	-0.07845	-0.07934	9.6680555	1.014208	181.547	-0.035	-6.311	1.651	-0.097	40.9	32.74613	111.58947	2	22	32.746589	111.590348	1.655	182.96	1	1.708	-0.002	-0.023	0	0	6.9406E+218	330	325
20230809_1534280638	0	865728	-1.39981	0.57244	-0.03642	-0.014165	9.6681194	1.014025	181.547	-0.035	-6.311	1.651	-0.097	40.9	32.74613	111.58947	2	22	32.746589	111.590348	1.655	182.96	1	1.708	-0.002	-0.023	0	0	6.9406E+218	330	325
20230809_1534280650	0	865729	-1.40676	0.56666	-0.01491	-0.079366	9.7267494	0.952767	181.547	-0.035	-6.311	1.651	-0.097	40.9	32.74613	111.58947	2	22	32.746589	111.590348	1.655	182.96	1	1.708	-0.002	-0.023	0	0	6.9406E+218	330	325
20230809_1534280659	0	865730	-1.42481	0.56164	-0.02309	-0.079321	9.6681366	0.952622	181.519	-0.04	-6.379	1.648	-0.097	40.9	32.746129	111.58947	2	22	32.746589	111.590348	1.655	182.96	1	1.708	-0.002	-0.023	0	0	6.9406E+218	330	325
20230809_1534280668	0	865731	-1.46568	0.55433	0.02261	-0.07934	9.6680555	1.014208	181.519	-0.04	-6.379	1.648	-0.097	40.9	32.746129	111.58947	2	22	32.746589	111.590348	1.655	182.96	1	1.708	-0.002	-0.023	0	0	6.9406E+218	330	325
20230809_1534280680	0	865732	-1.54484	0.538	-0.02238	-0.079386	9.7266693	1.014354	181.519	-0.04	-6.379	1.648	-0.097	40.9	32.746129	111.58947	2	22	32.746589	111.590348	1.655	182.96	1	1.687	-0.055	-0.009	0	0	6.9406E+218	330	325
20230809_1534280697	0	865733	-1.55167	0.53838	-0.06308	-0.01423	9.7266502	1.075757	181.519	-0.04	-6.379	1.648	-0.097	41.01	32.746129	111.58947	2	22	32.746589	111.590348	1.655	182.96	1	1.687	-0.055	-0.009	0	0	6.9406E+218	330	325
20230809_1534280697	0	865734	-1.58101	0.53472	-0.04617	-0.079386	9.7266693	1.014354	181.519	-0.04	-6.379	1.648	-0.097	41.01	32.746129	111.58947	2	22	32.746589	111.590348	1.655	182.96	1	1.687	-0.055	-0.009	0	0	6.9406E+218	330	325
20230809_1534280709	0	865735	-1.63872	0.51587	-0.01597	-0.079295	9.6094437	1.014063	181.493	-0.044	-6.457	1.684	-0.097	41.01	32.746128	111.58947	2	22	32.746589	111.590348	1.655	182.96	1	1.687	-0.055	-0.009	0	0	6.9406E+218	330	325
20230809_1534280722	0	865736	-1.68714	0.50314	0.02223	-0.079386	9.7266693	1.014354	181.493	-0.044	-6.457	1.684	-0.097	41.01	32.746128	111.58947	2	22	32.746589	111.590348	1.655	182.96	1	1.687	-0.055	-0.009	0	0	6.9406E+218	330	325
20230809_1534280731	0	865737	-1.63589	0.52165	0.00103	-0.014165	9.6681194	1.014025	181.493	-0.044	-6.457	1.684	-0.097	41.01	32.746128	111.58947	2	22	32.746589	111.590348	1.655	182.96	1	1.687	-0.055	-0.009	0	0	6.9406E+218	330	325
20230809_1534280739	0	865738	-1.70592	0.49834	-0.01274	-0.079386	9.7266693	1.014354	181.493	-0.044	-6.457	1.684	-0.097	41.01	32.746128	111.58947	2	22	32.746589	111.590348	1.655	182.96	1	1.687	-0.055	-0.009	0	0	6.9406E+218	330	325
20230809_1534280752	0	865739	-1.69861	0.50688	0.04605	-0.07936	9.6679764	1.0757951	181.493	-0.044	-6.457	1.684	-0.097	41.01	32.746128	111.58947	2	22	32.746589	111.590348	1.655	182.96	1	1.687	-0.055	-0.009	0	0	6.9406E+218	330	325
20230809_1534280761	0	865740	-1.73268	0.50525	-0.03609	-0.079406	9.7265882	1.07594	181.468	-0.047	-6.541	1.681	-0.097	41.01	32.746128	111.58947	2	22	32.746589	111.590348	1.655	182.96	1	1.687	-0.055	-0.009	0	0	6.9406E+218	330	325
20230809_1534280770	0	865741	-1.82316	0.47917	0.01925	-0.014184	9.6680384	1.0756119	181.468	-0.047	-6.541	1.681	-0.097	41.01	32.746128	111.58947	2	22	32.746589	111.590348	1.655	182.96	1	1.687	-0.055	-0.009	0	0	6.9406E+218	330	325
20230809_1534280781	0	865742	-1.84781	0.47478	0.01421	-0.079366	9.7267494	0.952767	181.468	-0.047	-6.541	1.681	-0.083	41.01	32.746128	111.58947	2	22	32.746589	111.590348	1.655	182.96	1	1.687	-0.055	-0.009	0	0	6.9406E+218	330	325
20230809_1534280792	0	865743	-1.8888	0.46916	0.0292	-0.079406	9.7265882	1.07594	181.468	-0.047	-6.541	1.681	-0.083	41.01	32.746128	111.58947	2	22	32.746589	111.590348	1.655	182.96	1	1.687	-0.055	-0.009	0	0	6.9406E+218	330	325
20230809_1534280799	0	865744	-1.95507	0.45267	-0.02043	-0.014165	9.6681194	1.014025	181.468	-0.047	-6.541	1.681	-0.083	41.01	32.746128	111.58947	2	22	32.746589	111.590348	1.655	182.96	1	1.687	-0.055	-0.009	0	0	6.9406E+218	330	325
20230809_1534280809	0	865745	-1.97018	0.4532	-0.00342	-0.079406	9.7265882	1.07594	181.445	-0.049	-6.636	1.679	-0.083	41.01	32.746127	111.58947	2	22	32.746589	111.590348	1.655	182.96	1	1.687	-0.055	-0.009	0	0	6.9406E+218	330	325
20230809_1534280819	0	865746	-1.98635	0.44467	-0.00357	-0.079406	9.7265882	1.07594	181.445	-0.049	-6.636	1.679	-0.083	41.01	32.746127	111.58947	2	22	32.746589	111.590348	1.655	182.96	1	1.687	-0.055	-0.009	0	0	6.9406E+218	330	325
20230809_1534280838	0	865747	-2.01445	0.43912	0.01598	-0.014184	9.6680384	1.0756119	181.445	-0.049	-6.636	1.679	-0.083	41.01	32.746127	111.58947	2	22	32.746589	111.590348	1.655	182.96	1	1.687	-0.055	-0.009	0	0	6.9406E+218	330	337
20230809_1534280839	0	865748	-2.06029	0.42845	0.00211	-0.07936	9.6679764	1.0757951	181.445	-0.049	-6.636	1.679	-0.083	41.01	32.746127	111.58947	2	22	32.746589	111.590348	1.655	182.96	1	1.687	-0.055	-0.009	0	0	6.9406E+218	330	337
20230809_1534280852	0	865749	-2.12722	0.41166	0.03378	-0.079406	9.7265882	1.07594	181.445	-0.049	-6.636	1.679	-0.083	41.01	32.746127	111.58947	2	22	32.746589	111.590348	1.655	182.96	1	1.687	-0.055	-0.009	0	0	6.9406E+218	330	337
20230809_1534280860	0	865750	-2.13995	0.41151	-0.01875	-0.014275	9.7852631	1.0759031	181.423	-0.051	-6.739	1.676	-0.083	41.01	32.746126	111.58947	2	22	32.746589	111.590348	1.655	182.96	1	1.687	-0.055	-0.009	0	0	6.9406E+218	330	337
20230809_1534280870	0	865751	-2.16814	0.4061	-0.01249	-0.079406	9.7265882	1.07594	181.423	-0.051	-6.739	1.676	-0.083	41.01	32.746126	111.58947	2	22	32.746589	111.590348	1.655	182.96	1	1.687	-0.055	-0.009	0	0	6.9406E+218	330	337
20230809_1534280886	0	865752	-2.20201	0.39158	-0.04251	-0.014204	9.6679573	1.137198	181.423	-0.051	-6.739	1.676	-0.083	41.01	32.746126	111.58947	2	22	32.746589	111.590348	1.655	182.96	1	1.687	-0.055	-0.009	0	0	6.9406E+218	330	337
20230809_1534280893	0	865753	-2.24027	0.38068	0.00207	-0.079406	9.7265882	1.07594	181.423	-0.051	-6.739	1.676	-0.083	41.01	32.746126	111.58947	2	22	32.746589	111.590348	1.655	182.96	1	1.687	-0.055	-0.009	0	0	6.9406E+218	330	337
20230809_1534280899	0	865754	-2.2677	0.37617	0.00028	-0.079406	9.7265882	1.07594	181.423	-0.051	-6.739	1.676	-0.083	41.01	32.746126	111.58947	2	22	32.746589	111.590348	1.655	182.96	1	1.687	-0.055	-0.009	0	0	6.9406E+218	330	337
20230809_1534280909	0	865755	-2.29856	0.36707	-0.02687	-0.01425	9.7265701	1.137344	181.405	-0.055	-6.851	1.674	-0.083	41.01	32.746125	111.58947	2	22	32.746589	111.590348	1.655	182.96	1	1.687	-0.055	-0.009	0	0	6.9406E+218	330	337
20230809_1534280918	0	865756	-2.37625	0.34808	-0.04281	-0.079471	9.7851191	1.1376719	181.405	-0.055	-6.851	1.674	-0.083	41.01	32.746125	111.58947	2	22	32.746589	111.590348	1.655	182.96	1	1.687	-0.055	-0.009	0	0	6.9406E+218	330	337
20230809_1534280929	0	865757	-2.36457	0.35334	-0.08133	-0.01423	9.7266502	1.075757	181.405	-0.055	-6.851	1.674	-0.083	41.01	32.746125	111.58947	2	22	32.746589	111.590348	1.655	182.96	1	1.687	-0.055	-0.009	0	0	6.9406E+218	330	337
20230809_1534280938	0	865758	-2.34997	0.36226	-0.04301	-0.079446	9.7264271	1.199113	181.405	-0.055	-6.851	1.674	-0.083	41.01	32.746125	111.58947	2	22	32.746589	111.590348	1.655	182.96	1	1.687	-0.055	-0.009	0	0	6.9406E+218	330	337
20230809_1534280951	0	865759	-2.35597	0.35853	-0.0959	-0.079426	9.7265072	1.137527	181.405	-0.055	-6.851	1.674	-0.083	41.01	32.746125	111.58947	2	22	32.746589	111.590348	1.655	182.96	1	1.687	-0.055	-0.009	0	0	6.9406E+218	330	337
20230809_1534280959	0	865760	-2.44254	0.32886	-0.05588	-0.01427	9.7264891	1.19893	181.388	-0.06	-6.969	1.672	-0.083	41.01	32.746125	111.58947	2	22	32.746589	111.590348	1.655	182.96	1	1.687	-0.055	-0.009	0	0	6.9406E+218	330	337
20230809_1534280973	0	865761	-2.48298	0.32282	-0.10383	-0.01423	9.7266502	1.075757	181.388	-0.06	-6.969	1.672	-0.091	41.01	32.746125	111.58947	2	22	32.746589	111.590348	1.655	182.96	1	1.687	-0.055	-0.009	0	0	6.9406E+218	330	337
20230809_1534280980	0	865762	-2.47816	0.32455	-0.15041	-0.079516	9.8437319	1.137818	181.388	-0.06	-6.969	1.672	-0.091	41.01	32.746125	111.58947	2	22	32.746589	111.590348	1.655	182.96	1	1.687	-0.055	-0.009	0	0	6.9406E+218	330	337
20230809_1534280994	0	865763	-2.48504	0.31794	-0.10793	-0.01427	9.7264891	1.19893	181.388	-0.06	-6.969	1.672	-0.091	41.01	32.746125	111.58947	2	22	32.746589	111.590348	1.655	182.96	1	1.687	-0.055	-0.009	0	0	6.9406E+218	330	362
20230809_1534280999	0	865764	-2.47218	0.31304	-0.12461	-0.079426	9.7265072	1.137527	181.388	-0.06	-6.969	1.672	-0.091	41.01	32.746125	111.58947	2	22	32.746589	111.590348	1.655	182.96	1	1.687	-0.055	-0.009	0	0	6.9406E+218	330	362
20230809_1534290009	0	865765	-2.44795	0.30342	-0.12053	-0.014224	9.6678772	1.1987849	181.373	-0.068	-7.093	1.671	-0.091	41.01	32.746124	111.58947	2	22	32.746589	111.590348	1.655	182.96	1	1.687	-0.055	-0.009	0	0	6.9406E+218	330	362
20230809_1534290020	0	865766	-2.48671	0.26904	-0.19514	-0.01425	9.7265701	1.137344	181.373	-0.068	-7.093	1.671	-0.091	41.01	32.746124	111.58947	2	22	32.746589	111.590348	1.655	182.96	1	1.687	-0.055	-0.009	0	0	6.9406E+218	330	362
20230809_1534290034	0	865767	-2.48961	0.27588	-0.14778	-0.079471	9.7851191	1.1376719	181.373	-0.068	-7.093	1.671	-0.091	41.01	32.746124	111.58947	2	22	32.746589	111.590348	1.655	182.96	1	1.687	-0.055	-0.009	0	0	6.9406E+218	330	362
20230809_1534290039	0	865768	-2.46912	0.27636	-0.23585	-0.014315	9.7851009	1.1990761	181.373	-0.068	-7.093	1.671	-0.091	41.01	32.746124	111.58947	2	22	32.746589	111.590348	1.655	182.96	1	1.687	-0.055	-0.009	0	0	6.9406E+218	330	362
20230809_1534290052	0	865769	-2.4792	0.26265	-0.18517	-0.014289	9.726408	1.260517	181.373	-0.068	-7.093	1.671	-0.091	41.01	32.746124	111.58947	2	22	32.746589	111.590348	1.655	182.96	1	1.687	-0.055	-0.009	0	0	6.9406E+218	330	362
20230809_1534290063	0	865770	-2.44774	0.25005	-0.25964	-0.01425	9.7265701	1.137344	181.361	-0.08	-7.216	1.67	-0.091	41.01	32.746123	111.58947	2	22	32.746589	111.590348	1.655	182.96	1	1.687	-0.055	-0.009	0	0	6.9406E+218	330	362
20230809_1534290072	0	865771	-2.42937	0.23864	-0.2335	-0.079446	9.7264271	1.199113	181.361	-0.08	-7.216	1.67	-0.091	41.01	32.746123	111.58947	2	22	32.746589	111.590348	1.655	182.96	1	1.687	-0.055	-0.009	0	0	6.9406E+218	330	362
20230809_1534290078	0	865772	-2.416	0.23463	-0.23583	-0.01425	9.7265701	1.137344	181.361	-0.08	-7.216	1.67	-0.091	41.01	32.746123	111.58947	2	22	32.746589	111.590348	1.655	182.96	1	1.687	-0.055	-0.009	0	0	6.9406E+218	330	362
20230809_1534290090	0	865773	-2.37563	0.22889	-0.24011	-0.079465	9.726346	1.2607	181.361	-0.08	-7.216	1.67	-0.091	41.01	32.746123	111.58947	2	22	32.746589	111.590348	1.655	182.96	1	1.687	-0.055	-0.009	0	0	6.9406E+218	330	362
20230809_1534290099	0	865774	-2.38811	0.2084	-0.2776	-0.01427	9.7264891	1.19893	181.361	-0.08	-7.216	1.67	-0.091	41.01	32.746123	111.58947	2	22	32.746589	111.590348	1.655	182.96	1	1.687	-0.055	-0.009	0	0	6.9406E+218	330	362
20230809_1534290109	0	865775	-2.36174	0.1982	-0.31998	-0.01427	9.7264891	1.19893	181.352	-0.094	-7.336	1.668	-0.091	41.01	32.746122	111.58947	2	22	32.746589	111.590348	1.655	182.96	1	1.687	-0.055	-0.009	0	0	6.9406E+218	330	362
20230809_1534290122	0	865776	-2.33828	0.18505	-0.33923	-0.079465	9.726346	1.2607	181.352	-0.094	-7.336	1.668	-0.086	41.01	32.746122	111.58947	2	22	32.746589	111.590348	1.655	182.96	1	1.687	-0.055	-0.009	0	0	6.9406E+218	330	362
20230809_1534290132	0	865777	-2.3079	0.18047	-0.36603	-0.01427	9.7264891	1.19893	181.352	-0.094	-7.336	1.668	-0.086	41.01	32.746122	111.58947	2	22	32.746589	111.590348	1.655	182.96	1	1.687	-0.055	-0.009	0	0	6.9406E+218	330	362
20230809_1534290139	0	865778	-2.29763	0.17425	-0.34311	-0.01427	9.7264891	1.19893	181.352	-0.094	-7.336	1.668	-0.086	41.01	32.746122	111.58947	2	22	32.746589	111.590348	1.655	182.96	1	1.687	-0.055	-0.009	0	0	6.9406E+218	330	362
20230809_1534290151	0	865779	-2.3127	0.16145	-0.3797	-0.079465	9.726346	1.2607	181.352	-0.094	-7.336	1.668	-0.086	41.01	32.746122	111.58947	2	22	32.746589	111.590348	1.655	182.96	1	1.687	-0.055	-0.009	0	0	6.9406E+218	330	362
20230809_1534290159	0	865780	-2.32438	0.15175	-0.36749	-0.014289	9.726408	1.260517	181.346	-0.113	-7.452	1.667	-0.086	41.01	32.746122	111.589469	2	22	32.746589	111.590348	1.655	182.96	1	1.687	-0.055	-0.009	0	0	6.9406E+218	330	362
20230809_1534290169	0	865781	-2.32104	0.13914	-0.3828	-0.014289	9.726408	1.260517	181.346	-0.113	-7.452	1.667	-0.086	41.01	32.746122	111.589469	2	22	32.746589	111.590348	1.655	182.96	1	1.687	-0.055	-0.009	0	0	6.9406E+218	330	362
20230809_1534290193	0	865782	-2.29274	0.13571	-0.41185	-0.079465	9.726346	1.2607	181.346	-0.113	-7.452	1.667	-0.086	41.01	32.746122	111.589469	2	22	32.746589	111.590348	1.655	182.96	1	1.687	-0.055	-0.009	0	0	6.9406E+218	330	362
20230809_1534290195	0	865783	-2.28384	0.12778	-0.45515	-0.014289	9.726408	1.260517	181.346	-0.113	-7.452	1.667	-0.086	41.01	32.746122	111.589469	2	22	32.746589	111.590348	1.655	182.96	1	1.687	-0.055	-0.009	0	0	6.9406E+218	330	362
20230809_1534290204	0	865784	-2.29238	0.11233	-0.46554	-0.014289	9.726408	1.260517	181.346	-0.113	-7.452	1.667	-0.086	41.01	32.746122	111.589469	2	22	32.746589	111.590348	1.655	182.96	1	1.687	-0.055	-0.009	0	0	6.9406E+218	330	362
20230809_1534290211	0	865785	-2.28164	0.10831	-0.50592	-0.079465	9.726346	1.2607	181.343	-0.136	-7.566	1.666	-0.086	41.01	32.746121	111.589469	2	22	32.746589	111.590348	1.655	182.96	1	1.687	-0.055	-0.009	0	0	6.9406E+218	330	362
20230809_1534290222	0	865786	-2.28881	0.09393	-0.53167	-0.014289	9.726408	1.260517	181.343	-0.136	-7.566	1.666	-0.086	41.01	32.746121	111.589469	2	22	32.746589	111.590348	1.655	182.96	1	1.687	-0.055	-0.009	0	0	6.9406E+218	330	362
20230809_1534290233	0	865787	-2.26684	0.08193	-0.49575	-0.014264	9.6677151	1.3219579	181.343	-0.136	-7.566	1.666	-0.086	41.01	32.746121	111.589469	2	22	32.746589	111.590348	1.655	182.96	1	1.687	-0.055	-0.009	0	0	6.9406E+218	330	362
20230809_1534290245	0	865788	-2.2109	0.0748	-0.49674	-0.014289	9.7264137	1.260517	181.343	-0.136	-7.566	1.666	-0.086	41.01	32.746121	111.589469	2	22	32.746589	111.590348	1.655	182.96	1	1.687	-0.055	-0.009	0	0	6.9406E+218	330	362
20230809_1534290251	0	865789	-2.20357	0.06982	-0.54334	-0.079465	9.7263508	1.2607	181.343	-0.136	-7.566	1.666	-0.086	41.01	32.746121	111.589469	2	22	32.746589	111.590348	1.655	182.96	1	1.687	-0.055	-0.009	0	0	6.9406E+218	330	362
20230809_1534290259	0	865790	-2.1856	0.06081	-0.55898	-0.014309	9.7263327	1.322104	181.342	-0.162	-7.677	1.666	-0.086	41.01	32.74612	111.589469	2	22	32.746589	111.590348	1.655	182.96	1	1.687	-0.055	-0.009	0	0	6.9406E+218	330	325
20230809_1534290269	0	865791	-2.1717	0.0515	-0.60619	-0.014289	9.7264137	1.260517	181.342	-0.162	-7.677	1.666	-0.086	41.01	32.74612	111.589469	2	22	32.746589	111.590348	1.655	182.96	1	1.687	-0.055	-0.009	0	0	6.9406E+218	330	325
20230809_1534290283	0	865792	-2.15254	0.04675	-0.63233	-0.014309	9.7263327	1.322104	181.342	-0.162	-7.677	1.666	-0.072	41.01	32.74612	111.589469	2	22	32.746589	111.590348	1.655	182.96	1	1.687	-0.055	-0.009	0	0	6.9406E+218	330	325
20230809_1534290291	0	865793	-2.13657	0.02435	-0.64833	-0.07944	9.6676588	1.3221411	181.342	-0.162	-7.677	1.666	-0.072	41.01	32.74612	111.589469	2	22	32.746589	111.590348	1.655	182.96	1	1.687	-0.055	-0.009	0	0	6.9406E+218	330	325
20230809_1534290299	0	865794	-2.11767	0.01227	-0.62701	-0.014264	9.6677208	1.3219579	181.342	-0.162	-7.677	1.666	-0.072	41.01	32.74612	111.589469	2	22	32.746589	111.590348	1.655	182.96	1	1.687	-0.055	-0.009	0	0	6.9406E+218	330	325
20230809_1534290308	0	865795	-2.06205	0.01536	-0.65669	-0.014309	9.7263327	1.322104	181.345	-0.194	-7.784	1.666	-0.072	41.01	32.746119	111.589469	2	22	32.746589	111.590348	1.655	182.96	1	1.687	-0.055	-0.009	0	0	6.9406E+218	330	325
20230809_1534290320	0	865796	-2.03542	0.0034	-0.65975	-0.079485	9.7262707	1.322286	181.345	-0.194	-7.784	1.666	-0.072	41.01	32.746119	111.589469	2	22	32.746589	111.590348	1.655	182.96	1	1.687	-0.055	-0.009	0	0	6.9406E+218	330	325
20230809_1534290329	0	865797	-1.99915	0.0058	-0.70039	-0.014309	9.7263327	1.322104	181.345	-0.194	-7.784	1.666	-0.072	41.01	32.746119	111.589469	2	22	32.746589	111.590348	1.655	182.96	1	1.687	-0.055	-0.009	0	0	6.9406E+218	330	325
20230809_1534290338	0	865798	-1.95063	0.00537	-0.71428	-0.014329	9.7262516	1.38369	181.345	-0.194	-7.784	1.666	-0.072	41.01	32.746119	111.589469	2	22	32.746589	111.590348	1.655	182.96	1	1.687	-0.055	-0.009	0	0	6.9406E+218	330	325
20230809_1534290354	0	865799	-1.92524	-0.0193	-0.74564	-0.014309	9.7263327	1.322104	181.345	-0.194	-7.784	1.666	-0.072	41.01	32.746119	111.589469	2	22	32.746589	111.590348	1.655	182.96	1	1.687	-0.055	-0.009	0	0	6.9406E+218	330	325
20230809_1534290360	0	865800	-1.86268	-0.02427	-0.74551	-0.07944	9.6676588	1.3221411	181.351	-0.229	-7.881	1.666	-0.072	41.01	32.746119	111.589469	2	22	32.746589	111.590348	1.655	182.96	1	1.687	-0.055	-0.009	0	0	6.9406E+218	330	325
20230809_1534290368	0	865801	-1.82676	-0.02541	-0.76856	-0.014284	9.6676397	1.383545	181.351	-0.229	-7.881	1.666	-0.072	41.01	32.746119	111.589469	2	22	32.746589	111.590348	1.655	182.96	1	1.687	-0.055	-0.009	0	0	6.9406E+218	330	325
20230809_1534290379	0	865802	-1.78576	-0.02958	-0.76587	-0.014329	9.7262516	1.38369	181.351	-0.229	-7.881	1.666	-0.072	41.01	32.746119	111.589469	2	22	32.746589	111.590348	1.655	182.96	1	1.687	-0.055	-0.009	0	0	6.9406E+218	330	325
20230809_1534290392	0	865803	-1.72796	-0.01992	-0.79325	-0.014284	9.6676397	1.383545	181.351	-0.229	-7.881	1.666	-0.072	41.01	32.746119	111.589469	2	22	32.746589	111.590348	1.655	182.96	1	1.687	-0.055	-0.009	0	0	6.9406E+218	330	325
20230809_1534290398	0	865804	-1.68153	-0.02688	-0.81711	-0.079505	9.7261896	1.383873	181.351	-0.229	-7.881	1.666	-0.072	41.01	32.746119	111.589469	2	22	32.746589	111.590348	1.655	182.96	1	1.687	-0.055	-0.009	0	0	6.9406E+218	330	325
20230809_1534290408	0	865805	-1.66727	-0.04633	-0.81236	-0.014284	9.6676397	1.383545	181.358	-0.268	-7.968	1.667	-0.072	41.01	32.746118	111.589469	2	22	32.746589	111.590348	1.655	182.96	1	1.687	-0.055	-0.009	0	0	6.9406E+218	330	325
20230809_1534290419	0	865806	-1.56013	-0.03867	-0.8372	-0.014264	9.6677208	1.3219579	181.358	-0.268	-7.968	1.667	-0.072	41.01	32.746118	111.589469	2	22	32.746589	111.590348	1.655	182.96	1	1.687	-0.055	-0.009	0	0	6.9406E+218	330	325
20230809_1534290434	0	865807	-1.4924	-0.03924	-0.83774	-0.079505	9.7261896	1.383873	181.358	-0.268	-7.968	1.667	-0.066	41.01	32.746118	111.589469	2	22	32.746589	111.590348	1.655	182.96	1	1.687	-0.055	-0.009	0	0	6.9406E+218	330	325
20230809_1534290437	0	865808	-1.46369	-0.04993	-0.85261	-0.014238	9.6090279	1.383399	181.358	-0.268	-7.968	1.667	-0.066	41.01	32.746118	111.589469	2	22	32.746589	111.590348	1.655	182.96	1	1.687	-0.055	-0.009	0	0	6.9406E+218	330	325
20230809_1534290453	0	865809	-1.38638	-0.04185	-0.86065	-0.014329	9.7262516	1.38369	181.358	-0.268	-7.968	1.667	-0.066	41.01	32.746118	111.589469	2	22	32.746589	111.590348	1.655	182.96	1	1.687	-0.055	-0.009	0	0	6.9406E+218	330	325
20230809_1534290460	0	865810	-1.34218	-0.04565	-0.88315	-0.014304	9.6675587	1.4451309	181.366	-0.31	-8.04	1.668	-0.066	41.01	32.746117	111.589469	2	22	32.746589	111.590348	1.655	182.96	1	1.687	-0.055	-0.009	0	0	6.9406E+218	330	325
20230809_1534290469	0	865811	-1.25871	-0.04271	-0.88246	-0.014238	9.6090279	1.383399	181.366	-0.31	-8.04	1.668	-0.066	41.01	32.746117	111.589469	2	22	32.746589	111.590348	1.655	182.96	1	1.687	-0.055	-0.009	0	0	6.9406E+218	330	325
20230809_1534290479	0	865812	-1.16595	-0.04315	-0.85053	-0.07948	9.6674967	1.445314	181.366	-0.31	-8.04	1.668	-0.066	41.01	32.746117	111.589469	2	22	32.746589	111.590348	1.655	182.96	1	1.687	-0.055	-0.009	0	0	6.9406E+218	330	325
20230809_1534290490	0	865813	-1.13286	-0.05203	-0.90123	-0.014238	9.6090279	1.383399	181.366	-0.31	-8.04	1.668	-0.066	41.01	32.746117	111.589469	2	22	32.746589	111.590348	1.655	182.96	1	1.687	-0.055	-0.009	0	0	6.9406E+218	330	325
20230809_1534290498	0	865814	-1.03912	-0.05658	-0.86438	-0.014284	9.6676397	1.383545	181.366	-0.31	-8.04	1.668	-0.066	41.01	32.746117	111.589469	2	22	32.746589	111.590348	1.655	182.96	1	1.687	-0.055	-0.009	0	0	6.9406E+218	330	325
20230809_1534290509	0	865815	-0.90344	-0.04461	-0.89529	-0.07946	9.6675777	1.383728	181.374	-0.353	-8.095	1.669	-0.066	41.01	32.746116	111.589469	2	22	32.746589	111.590348	1.655	182.96	1	1.687	-0.055	-0.009	0	0	6.9406E+218	330	325
20230809_1534290523	0	865816	-0.81484	-0.04417	-0.89542	-0.014258	9.6089468	1.444986	181.374	-0.353	-8.095	1.669	-0.066	41.01	32.746116	111.589469	2	22	32.746573	111.590348	1.595	181.63	1	1.687	-0.055	-0.009	0	0	6.9406E+218	330	325
20230809_1534290540	0	865817	-0.81405	-0.06905	-0.91016	-0.014304	9.6675587	1.4451309	181.374	-0.353	-8.095	1.669	-0.066	41.01	32.746116	111.589469	2	22	32.746573	111.590348	1.595	181.63	1	1.687	-0.055	-0.009	0	0	6.9406E+218	330	325
20230809_1534290541	0	865818	-0.68907	-0.06294	-0.91166	-0.014284	9.6676397	1.383545	181.374	-0.353	-8.095	1.669	-0.066	41.01	32.746116	111.589469	2	22	32.746573	111.590348	1.595	181.63	1	1.687	-0.055	-0.009	0	0	6.9406E+218	330	325
20230809_1534290552	0	865819	-0.58667	-0.04999	-0.90079	-0.079434	9.6088848	1.445169	181.374	-0.353	-8.095	1.669	-0.066	41.01	32.746116	111.589469	2	22	32.746573	111.590348	1.595	181.63	1	1.687	-0.055	-0.009	0	0	6.9406E+218	330	325
20230809_1534290560	0	865820	-0.52839	-0.05142	-0.89265	-0.014304	9.6675587	1.4451309	181.384	-0.398	-8.129	1.67	-0.066	41.01	32.746116	111.589469	2	22	32.746573	111.590348	1.595	181.63	1	1.687	-0.055	-0.009	0	0	6.9406E+218	330	325
20230809_1534290569	0	865821	-0.44822	-0.04739	-0.88603	-0.07946	9.6675777	1.383728	181.384	-0.398	-8.129	1.67	-0.066	41.01	32.746116	111.589469	2	22	32.746573	111.590348	1.595	181.63	1	1.687	-0.055	-0.009	0	0	6.9406E+218	330	325
20230809_1534290583	0	865822	-0.35358	-0.04451	-0.92911	-0.014304	9.6675587	1.4451309	181.384	-0.398	-8.129	1.67	-0.066	41.01	32.746116	111.589469	2	22	32.746573	111.590348	1.595	181.63	1	1.687	-0.055	-0.009	0	0	6.9406E+218	330	325
20230809_1534290589	0	865823	-0.25975	-0.04538	-0.92074	-0.014284	9.6676397	1.383545	181.384	-0.398	-8.129	1.67	-0.066	41.01	32.746116	111.589469	2	22	32.746573	111.590348	1.595	181.63	1	1.687	-0.055	-0.009	0	0	6.9406E+218	330	325
20230809_1534290599	0	865824	-0.19237	-0.03859	-0.89521	-0.014258	9.6089468	1.444986	181.384	-0.398	-8.129	1.67	-0.066	41.01	32.746116	111.589469	2	22	32.746573	111.590348	1.595	181.63	1	1.687	-0.055	-0.009	0	0	6.9406E+218	330	325
20230809_1534290608	0	865825	-0.14097	-0.0368	-0.89693	-0.079454	9.6088037	1.506755	181.392	-0.442	-8.143	1.672	-0.066	41.01	32.746115	111.589469	2	22	32.746573	111.590348	1.595	181.63	1	1.687	-0.055	-0.009	0	0	6.9406E+218	330	325
20230809_1534290621	0	865826	-0.06091	-0.02943	-0.87462	-0.014238	9.6090279	1.383399	181.392	-0.442	-8.143	1.672	-0.064	41.01	32.746115	111.589469	2	22	32.746573	111.590348	1.595	181.63	1	1.687	-0.055	-0.009	0	0	6.9406E+218	330	325
20230809_1534290632	0	865827	0.02558	-0.02717	-0.87612	-0.07948	9.6674967	1.445314	181.392	-0.442	-8.143	1.672	-0.064	41.01	32.746115	111.589469	2	22	32.746573	111.590348	1.595	181.63	1	1.687	-0.055	-0.009	0	0	6.9406E+218	330	325
20230809_1534290643	0	865828	0.13314	-0.0164	-0.89227	-0.014304	9.6675587	1.4451309	181.392	-0.442	-8.143	1.672	-0.064	41.01	32.746115	111.589469	2	22	32.746573	111.590348	1.595	181.63	1	1.687	-0.055	-0.009	0	0	6.9406E+218	330	325
20230809_1534290648	0	865829	0.22148	-0.01094	-0.86397	-0.014238	9.6090279	1.383399	181.392	-0.442	-8.143	1.672	-0.064	41.01	32.746115	111.589469	2	22	32.746573	111.590348	1.595	181.63	1	1.687	-0.055	-0.009	0	0	6.9406E+218	330	325
20230809_1534290663	0	865830	0.31824	-0.01382	-0.86257	-0.07948	9.6674967	1.445314	181.4	-0.485	-8.137	1.674	-0.064	41.01	32.746114	111.589469	2	22	32.746573	111.590348	1.595	181.63	1	1.687	-0.055	-0.009	0	0	6.9406E+218	330	325
20230809_1534290669	0	865831	0.40723	-0.0122	-0.86809	-0.014258	9.6089468	1.444986	181.4	-0.485	-8.137	1.674	-0.064	41.01	32.746114	111.589469	2	22	32.746573	111.590348	1.595	181.63	1	1.687	-0.055	-0.009	0	0	6.9406E+218	330	325
20230809_1534290680	0	865832	0.47028	-0.00361	-0.84216	-0.079414	9.6089659	1.383582	181.4	-0.485	-8.137	1.674	-0.064	40.7	32.746114	111.589469	2	22	32.746573	111.590348	1.595	181.63	1	1.647	-0.015	0.002	0	0	6.9406E+218	330	325
20230809_1534290697	0	865833	0.53202	0.00247	-0.80592	-0.014213	9.5503349	1.444841	181.4	-0.485	-8.137	1.674	-0.064	40.7	32.746114	111.589469	2	22	32.746573	111.590348	1.595	181.63	1	1.647	-0.015	0.002	0	0	6.9406E+218	330	325
20230809_1534290699	0	865834	0.61896	0.00813	-0.77576	-0.079434	9.6088848	1.445169	181.4	-0.485	-8.137	1.674	-0.064	40.7	32.746114	111.589469	2	22	32.746573	111.590348	1.595	181.63	1	1.647	-0.015	0.002	0	0	6.9406E+218	330	325
20230809_1534290710	0	865835	0.69756	0.01414	-0.79144	-0.014304	9.6675587	1.4451309	181.405	-0.526	-8.109	1.649	-0.064	40.7	32.746113	111.589469	2	22	32.746573	111.590348	1.595	181.63	1	1.647	-0.015	0.002	0	0	6.9406E+218	330	325
20230809_1534290719	0	865836	0.77345	0.01647	-0.8181	-0.07946	9.6675777	1.383728	181.405	-0.526	-8.109	1.649	-0.064	40.7	32.746113	111.589469	2	22	32.746573	111.590348	1.595	181.63	1	1.647	-0.015	0.002	0	0	6.9406E+218	330	325
20230809_1534290729	0	865837	0.88553	0.02829	-0.7837	-0.014258	9.6089468	1.444986	181.405	-0.526	-8.109	1.649	-0.064	40.7	32.746113	111.589469	2	22	32.746573	111.590348	1.595	181.63	1	1.647	-0.015	0.002	0	0	6.9406E+218	330	325
20230809_1534290739	0	865838	0.96487	0.03754	-0.76774	-0.079414	9.6089659	1.383582	181.405	-0.526	-8.109	1.649	-0.064	40.7	32.746113	111.589469	2	22	32.746573	111.590348	1.595	181.63	1	1.647	-0.015	0.002	0	0	6.9406E+218	330	325
20230809_1534290751	0	865839	1.04408	0.03157	-0.73012	-0.014258	9.6089468	1.444986	181.405	-0.526	-8.109	1.649	-0.064	40.7	32.746113	111.589469	2	22	32.746573	111.590348	1.595	181.63	1	1.647	-0.015	0.002	0	0	6.9406E+218	330	325
20230809_1534290759	0	865840	1.12398	0.03147	-0.69355	-0.014238	9.6090279	1.383399	181.409	-0.563	-8.061	1.652	-0.064	40.7	32.746113	111.589469	2	22	32.746573	111.590348	1.595	181.63	1	1.647	-0.015	0.002	0	0	6.9406E+218	330	325
20230809_1534290769	0	865841	1.22892	0.03337	-0.6548	-0.079434	9.6088848	1.445169	181.409	-0.563	-8.061	1.652	-0.064	40.7	32.746113	111.589469	2	22	32.746573	111.590348	1.595	181.63	1	1.647	-0.015	0.002	0	0	6.9406E+218	330	325
20230809_1534290784	0	865842	1.29412	0.04079	-0.65192	-0.014238	9.6090279	1.383399	181.409	-0.563	-8.061	1.652	-0.077	40.7	32.746113	111.589469	2	22	32.746573	111.590348	1.595	181.63	1	1.647	-0.015	0.002	0	0	6.9406E+218	330	325
20230809_1534290791	0	865843	1.39194	0.04879	-0.61444	-0.079414	9.6089659	1.383582	181.409	-0.563	-8.061	1.652	-0.077	40.7	32.746113	111.589469	2	22	32.746573	111.590348	1.595	181.63	1	1.647	-0.015	0.002	0	0	6.9406E+218	330	325
20230809_1534290799	0	865844	1.46989	0.05604	-0.64943	-0.07946	9.6675777	1.383728	181.409	-0.563	-8.061	1.652	-0.077	40.7	32.746113	111.589469	2	22	32.746573	111.590348	1.595	181.63	1	1.647	-0.015	0.002	0	0	6.9406E+218	330	325
20230809_1534290810	0	865845	1.56069	0.05621	-0.61357	-0.014213	9.5503349	1.444841	181.411	-0.595	-7.992	1.654	-0.077	40.7	32.746112	111.589469	2	22	32.746573	111.590348	1.595	181.63	1	1.647	-0.015	0.002	0	0	6.9406E+218	330	325
20230809_1534290820	0	865846	1.58904	0.04997	-0.57498	-0.079414	9.6089659	1.383582	181.411	-0.595	-7.992	1.654	-0.077	40.7	32.746112	111.589469	2	22	32.746573	111.590348	1.595	181.63	1	1.647	-0.015	0.002	0	0	6.9406E+218	330	325
20230809_1534290830	0	865847	1.64936	0.05473	-0.56063	-0.014264	9.6677208	1.3219579	181.411	-0.595	-7.992	1.654	-0.077	40.7	32.746112	111.589469	2	22	32.746573	111.590348	1.595	181.63	1	1.647	-0.015	0.002	0	0	6.9406E+218	330	325
20230809_1534290840	0	865848	1.74417	0.08044	-0.55253	-0.07946	9.6675777	1.383728	181.411	-0.595	-7.992	1.654	-0.077	40.7	32.746112	111.589469	2	22	32.746573	111.590348	1.595	181.63	1	1.647	-0.015	0.002	0	0	6.9406E+218	330	325
20230809_1534290850	0	865849	1.78694	0.07728	-0.47015	-0.014258	9.6089468	1.444986	181.411	-0.595	-7.992	1.654	-0.077	40.7	32.746112	111.589469	2	22	32.746573	111.590348	1.595	181.63	1	1.647	-0.015	0.002	0	0	6.9406E+218	330	325
20230809_1534290860	0	865850	1.84	0.07607	-0.48993	-0.079394	9.609046	1.321996	181.412	-0.622	-7.905	1.657	-0.077	40.7	32.746111	111.589469	2	22	32.746573	111.590348	1.595	181.63	1	1.647	-0.015	0.002	0	0	6.9406E+218	330	325
20230809_1534290868	0	865851	1.88301	0.07311	-0.44032	-0.07944	9.6676588	1.3221411	181.412	-0.622	-7.905	1.657	-0.077	40.7	32.746111	111.589469	2	22	32.746573	111.590348	1.595	181.63	1	1.647	-0.015	0.002	0	0	6.9406E+218	330	325
20230809_1534290881	0	865852	1.94262	0.06676	-0.3789	-0.014219	9.6091089	1.321813	181.412	-0.622	-7.905	1.657	-0.077	40.7	32.746111	111.589469	2	22	32.746573	111.590348	1.595	181.63	1	1.647	-0.015	0.002	0	0	6.9406E+218	330	325
20230809_1534290892	0	865853	2.00628	0.07115	-0.39097	-0.07946	9.6675777	1.383728	181.412	-0.622	-7.905	1.657	-0.077	40.7	32.746111	111.589469	2	22	32.746573	111.590348	1.595	181.63	1	1.647	-0.015	0.002	0	0	6.9406E+218	330	325
20230809_1534290898	0	865854	2.03224	0.0826	-0.39387	-0.07946	9.6675777	1.383728	181.412	-0.622	-7.905	1.657	-0.077	40.7	32.746111	111.589469	2	22	32.746573	111.590348	1.595	181.63	1	1.647	-0.015	0.002	0	0	6.9406E+218	330	325
20230809_1534290907	0	865855	2.04862	0.08154	-0.35517	-0.014284	9.6676397	1.383545	181.411	-0.642	-7.806	1.659	-0.077	40.7	32.74611	111.589469	2	22	32.746573	111.590348	1.595	181.63	1	1.647	-0.015	0.002	0	0	6.9406E+218	330	325
20230809_1534290919	0	865856	2.06932	0.07768	-0.31384	-0.07944	9.6676588	1.3221411	181.411	-0.642	-7.806	1.659	-0.077	40.7	32.74611	111.589469	2	22	32.746573	111.590348	1.595	181.63	1	1.647	-0.015	0.002	0	0	6.9406E+218	330	325
20230809_1534290929	0	865857	2.07921	0.07503	-0.32035	-0.079394	9.609046	1.321996	181.411	-0.642	-7.806	1.659	-0.077	40.7	32.74611	111.589469	2	22	32.746573	111.590348	1.595	181.63	1	1.647	-0.015	0.002	0	0	6.9406E+218	330	325
20230809_1534290938	0	865858	2.1072	0.08807	-0.23644	-0.07944	9.6676588	1.3221411	181.411	-0.642	-7.806	1.659	-0.075	40.7	32.74611	111.589469	2	22	32.746573	111.590348	1.595	181.63	1	1.647	-0.015	0.002	0	0	6.9406E+218	330	325
20230809_1534290954	0	865859	2.14298	0.08513	-0.23445	-0.014264	9.6677208	1.3219579	181.411	-0.642	-7.806	1.659	-0.075	40.7	32.74611	111.589469	2	22	32.746573	111.590348	1.595	181.63	1	1.647	-0.015	0.002	0	0	6.9406E+218	330	325
20230809_1534290958	0	865860	2.1435	0.07844	-0.19501	-0.079485	9.7262707	1.322286	181.409	-0.655	-7.7	1.662	-0.075	40.7	32.74611	111.589469	2	22	32.746573	111.590348	1.595	181.63	1	1.647	-0.015	0.002	0	0	6.9406E+218	330	325
20230809_1534290969	0	865861	2.19162	0.08849	-0.16878	-0.07944	9.6676588	1.3221411	181.409	-0.655	-7.7	1.662	-0.075	40.7	32.74611	111.589469	2	22	32.746573	111.590348	1.595	181.63	1	1.647	-0.015	0.002	0	0	6.9406E+218	330	325
20230809_1534290980	0	865862	2.21171	0.08121	-0.17204	-0.079465	9.7263508	1.2607	181.409	-0.655	-7.7	1.662	-0.075	40.7	32.74611	111.589469	2	22	32.746573	111.590348	1.595	181.63	1	1.647	-0.015	0.002	0	0	6.9406E+218	330	325
20230809_1534290992	0	865863	2.22437	0.08429	-0.13168	-0.07944	9.6676588	1.3221411	181.409	-0.655	-7.7	1.662	-0.075	40.7	32.74611	111.589469	2	22	32.746573	111.590348	1.595	181.63	1	1.647	-0.015	0.002	0	0	6.9406E+218	330	325
20230809_1534290999	0	865864	2.2307	0.08588	-0.10067	-0.079485	9.7262707	1.322286	181.409	-0.655	-7.7	1.662	-0.075	40.7	32.74611	111.589469	2	22	32.746573	111.590348	1.595	181.63	1	1.647	-0.015	0.002	0	0	6.9406E+218	330	325
20230809_1534300007	0	865865	2.17311	0.06898	-0.06558	-0.07944	9.6676588	1.3221411	181.406	-0.662	-7.59	1.663	-0.075	40.7	32.746109	111.589469	2	22	32.746573	111.590348	1.595	181.63	1	1.647	-0.015	0.002	0	0	6.9406E+218	330	325
20230809_1534300020	0	865866	2.15493	0.07246	-0.06717	-0.079465	9.7263508	1.2607	181.406	-0.662	-7.59	1.663	-0.075	40.7	32.746109	111.589469	2	22	32.746573	111.590348	1.595	181.63	1	1.647	-0.015	0.002	0	0	6.9406E+218	330	325
20230809_1534300035	0	865867	2.14618	0.06936	0.00951	-0.07942	9.6677389	1.260554	181.406	-0.662	-7.59	1.663	-0.075	40.7	32.746109	111.589469	2	22	32.746573	111.590348	1.595	181.63	1	1.647	-0.015	0.002	0	0	6.9406E+218	330	325
20230809_1534300039	0	865868	2.17264	0.07373	0.00706	-0.079465	9.7263508	1.2607	181.406	-0.662	-7.59	1.663	-0.075	40.7	32.746109	111.589469	2	22	32.746573	111.590348	1.595	181.63	1	1.647	-0.015	0.002	0	0	6.9406E+218	330	325
20230809_1534300054	0	865869	2.18801	0.07746	0.03827	-0.07942	9.6677389	1.260554	181.406	-0.662	-7.59	1.663	-0.075	40.7	32.746109	111.589469	2	22	32.746573	111.590348	1.595	181.63	1	1.647	-0.015	0.002	0	0	6.9406E+218	330	325
20230809_1534300061	0	865870	2.16938	0.06997	0.08192	-0.079465	9.7263508	1.2607	181.402	-0.662	-7.481	1.665	-0.075	40.7	32.746108	111.589469	2	22	32.746573	111.590348	1.595	181.63	1	1.647	-0.015	0.002	0	0	6.9406E+218	330	325
20230809_1534300069	0	865871	2.15186	0.06253	0.09305	-0.079465	9.7263508	1.2607	181.402	-0.662	-7.481	1.665	-0.075	40.7	32.746108	111.589469	2	22	32.746573	111.590348	1.595	181.63	1	1.647	-0.015	0.002	0	0	6.9406E+218	330	325
20230809_1534300079	0	865872	2.10933	0.05817	0.1042	-0.079465	9.7263508	1.2607	181.402	-0.662	-7.481	1.665	-0.075	40.7	32.746108	111.589469	2	22	32.746573	111.590348	1.595	181.63	1	1.647	-0.015	0.002	0	0	6.9406E+218	330	325
20230809_1534300092	0	865873	2.08635	0.04733	0.13984	-0.079465	9.7263508	1.2607	181.402	-0.662	-7.481	1.665	-0.085	40.7	32.746108	111.589469	2	22	32.746573	111.590348	1.595	181.63	1	1.647	-0.015	0.002	0	0	6.9406E+218	330	325
20230809_1534300101	0	865874	2.06737	0.0494	0.19824	-0.0794	9.66782	1.1989681	181.402	-0.662	-7.481	1.665	-0.085	40.7	32.746108	111.589469	2	22	32.746573	111.590348	1.595	181.63	1	1.647	-0.015	0.002	0	0	6.9406E+218	330	325
20230809_1534300110	0	865875	2.026	0.03474	0.21671	-0.144641	9.7262888	1.260883	181.399	-0.655	-7.377	1.666	-0.085	40.7	32.746107	111.589469	2	22	32.746573	111.590348	1.595	181.63	1	1.647	-0.015	0.002	0	0	6.9406E+218	330	325
20230809_1534300121	0	865876	1.98514	0.03258	0.22248	-0.079446	9.7264318	1.199113	181.399	-0.655	-7.377	1.666	-0.085	40.7	32.746107	111.589469	2	22	32.746573	111.590348	1.595	181.63	1	1.647	-0.015	0.002	0	0	6.9406E+218	330	337
20230809_1534300129	0	865877	1.9682	0.0345	0.27563	-0.079511	9.7849636	1.2608449	181.399	-0.655	-7.377	1.666	-0.085	40.7	32.746107	111.589469	2	22	32.746573	111.590348	1.595	181.63	1	1.647	-0.015	0.002	0	0	6.9406E+218	330	337
20230809_1534300139	0	865878	1.91391	0.02461	0.25018	-0.079511	9.7849636	1.2608449	181.399	-0.655	-7.377	1.666	-0.085	40.7	32.746107	111.589469	2	22	32.746573	111.590348	1.595	181.63	1	1.647	-0.015	0.002	0	0	6.9406E+218	330	337
20230809_1534300152	0	865879	1.87102	0.0213	0.27895	-0.079446	9.7264318	1.199113	181.399	-0.655	-7.377	1.666	-0.085	40.7	32.746107	111.589469	2	22	32.746573	111.590348	1.595	181.63	1	1.647	-0.015	0.002	0	0	6.9406E+218	330	337
20230809_1534300160	0	865880	1.86305	0.02355	0.31479	-0.079446	9.7264318	1.199113	181.396	-0.642	-7.281	1.668	-0.085	40.7	32.746107	111.589469	2	22	32.746573	111.590348	1.595	181.63	1	1.647	-0.015	0.002	0	0	6.9406E+218	330	337
20230809_1534300172	0	865881	1.80894	0.0149	0.37225	-0.079465	9.7263508	1.2607	181.396	-0.642	-7.281	1.668	-0.085	40.7	32.746107	111.589469	2	22	32.746573	111.590348	1.595	181.63	1	1.647	-0.015	0.002	0	0	6.9406E+218	330	337
20230809_1534300183	0	865882	1.77104	0.013	0.38593	-0.079491	9.7850437	1.199259	181.396	-0.642	-7.281	1.668	-0.085	40.7	32.746107	111.589469	2	22	32.746573	111.590348	1.595	181.63	1	1.647	-0.015	0.002	0	0	6.9406E+218	330	337
20230809_1534300193	0	865883	1.7232	0.00729	0.41361	-0.079491	9.7850437	1.199259	181.396	-0.642	-7.281	1.668	-0.085	40.7	32.746107	111.589469	2	22	32.746573	111.590348	1.595	181.63	1	1.647	-0.015	0.002	0	0	6.9406E+218	330	337
20230809_1534300199	0	865884	1.66526	-0.00844	0.38427	-0.079491	9.7850437	1.199259	181.396	-0.642	-7.281	1.668	-0.085	40.7	32.746107	111.589469	2	22	32.746573	111.590348	1.595	181.63	1	1.647	-0.015	0.002	0	0	6.9406E+218	330	337
20230809_1534300208	0	865885	1.6458	-0.01473	0.41839	-0.144667	9.7849817	1.199442	181.393	-0.622	-7.194	1.668	-0.085	40.7	32.746106	111.589469	2	22	32.746573	111.590348	1.595	181.63	1	1.647	-0.015	0.002	0	0	6.9406E+218	330	337
20230809_1534300242	0	865886	1.65854	-0.01221	0.45011	-0.079446	9.7264318	1.199113	181.393	-0.622	-7.194	1.668	-0.085	40.7	32.746106	111.589469	2	22	32.746573	111.590348	1.595	181.63	1	1.647	-0.015	0.002	0	0	6.9406E+218	330	337
20230809_1534300242	0	865887	1.6565	-0.01186	0.46845	-0.079491	9.7850437	1.199259	181.393	-0.622	-7.194	1.668	-0.085	40.7	32.746106	111.589469	2	22	32.746573	111.590348	1.595	181.63	1	1.647	-0.015	0.002	0	0	6.9406E+218	330	337
20230809_1534300246	0	865888	1.59989	-0.02602	0.49818	-0.079539	9.8436508	1.199404	181.393	-0.622	-7.194	1.668	-0.085	40.7	32.746106	111.589469	2	22	32.746573	111.590348	1.595	181.63	1	1.647	-0.015	0.002	0	0	6.9406E+218	330	337
20230809_1534300251	0	865889	1.56392	-0.02691	0.5135	-0.079494	9.7850389	1.199259	181.393	-0.622	-7.194	1.668	-0.085	40.7	32.746106	111.589469	2	22	32.746573	111.590348	1.595	181.63	1	1.647	-0.015	0.002	0	0	6.9406E+218	330	337
20230809_1534300261	0	865890	1.52597	-0.03024	0.5028	-0.079559	9.8435698	1.260991	181.391	-0.598	-7.114	1.67	-0.089	40.7	32.746105	111.589469	2	22	32.746573	111.590348	1.595	181.63	1	1.647	-0.015	0.002	0	0	6.9406E+218	330	337
20230809_1534300269	0	865891	1.49934	-0.02958	0.54819	-0.079494	9.7850389	1.199259	181.391	-0.598	-7.114	1.67	-0.089	40.7	32.746105	111.589469	2	22	32.746573	111.590348	1.595	181.63	1	1.647	-0.015	0.002	0	0	6.9406E+218	330	337
20230809_1534300282	0	865892	1.50195	-0.03249	0.5372	-0.14465	9.7850571	1.1378551	181.391	-0.598	-7.114	1.67	-0.089	40.7	32.746105	111.589469	2	22	32.746573	111.590348	1.595	181.63	1	1.647	-0.015	0.002	0	0	6.9406E+218	330	337
20230809_1534300290	0	865893	1.48587	-0.04837	0.5455	-0.079539	9.8436508	1.199404	181.391	-0.598	-7.114	1.67	-0.089	40.7	32.746105	111.589469	2	22	32.746573	111.590348	1.595	181.63	1	1.647	-0.015	0.002	0	0	6.9406E+218	330	337
20230809_1534300298	0	865894	1.49665	-0.05087	0.5545	-0.079519	9.8437319	1.137818	181.391	-0.598	-7.114	1.67	-0.089	40.7	32.746105	111.589469	2	22	32.746573	111.590348	1.595	181.63	1	1.647	-0.015	0.002	0	0	6.9406E+218	330	337
20230809_1534300309	0	865895	1.51151	-0.06077	0.54228	-0.079565	9.9023438	1.1379631	181.39	-0.571	-7.039	1.67	-0.089	40.7	32.746104	111.589469	2	22	32.746573	111.590348	1.595	181.63	1	1.647	-0.015	0.002	0	0	6.9406E+218	330	337
20230809_1534300319	0	865896	1.50472	-0.05972	0.56273	-0.079494	9.7850389	1.199259	181.39	-0.571	-7.039	1.67	-0.089	40.7	32.746104	111.589469	2	22	32.746573	111.590348	1.595	181.63	1	1.647	-0.015	0.002	0	0	6.9406E+218	330	337
20230809_1534300329	0	865897	1.52813	-0.05847	0.58931	-0.079539	9.8436508	1.199404	181.39	-0.571	-7.039	1.67	-0.089	40.7	32.746104	111.589469	2	22	32.746573	111.590348	1.595	181.63	1	1.647	-0.015	0.002	0	0	6.9406E+218	330	337
20230809_1534300339	0	865898	1.51757	-0.07828	0.5831	-0.079565	9.9023438	1.1379631	181.39	-0.571	-7.039	1.67	-0.089	40.7	32.746104	111.589469	2	22	32.746573	111.590348	1.595	181.63	1	1.647	-0.015	0.002	0	0	6.9406E+218	330	337
20230809_1534300352	0	865899	1.52778	-0.07996	0.61831	-0.144695	9.8436689	1.138	181.39	-0.571	-7.039	1.67	-0.089	40.7	32.746104	111.589469	2	22	32.746573	111.590348	1.595	181.63	1	1.647	-0.015	0.002	0	0	6.9406E+218	330	337
20230809_1534300360	0	865900	1.55614	-0.07734	0.59678	-0.079584	9.9022627	1.19955	181.39	-0.541	-6.962	1.67	-0.089	40.7	32.746104	111.589469	2	22	32.746573	111.590348	1.595	181.63	1	1.647	-0.015	0.002	0	0	6.9406E+218	330	337
20230809_1534300368	0	865901	1.57827	-0.0886	0.55481	-0.079565	9.9023438	1.1379631	181.39	-0.541	-6.962	1.67	-0.089	40.7	32.746104	111.589469	2	22	32.746573	111.590348	1.595	181.63	1	1.647	-0.015	0.002	0	0	6.9406E+218	330	337
20230809_1534300383	0	865902	1.62094	-0.08907	0.55294	-0.079565	9.9023438	1.1379631	181.39	-0.541	-6.962	1.67	-0.089	40.7	32.746104	111.589469	2	22	32.746573	111.590348	1.595	181.63	1	1.647	-0.015	0.002	0	0	6.9406E+218	330	337
20230809_1534300392	0	865903	1.67126	-0.09804	0.57079	-0.079519	9.8437319	1.137818	181.39	-0.541	-6.962	1.67	-0.089	40.7	32.746104	111.589469	2	22	32.746573	111.590348	1.595	181.63	1	1.647	-0.015	0.002	0	0	6.9406E+218	330	337
20230809_1534300399	0	865904	1.70497	-0.11775	0.56227	-0.14474	9.9022808	1.138146	181.39	-0.541	-6.962	1.67	-0.089	40.7	32.746104	111.589469	2	22	32.746573	111.590348	1.595	181.63	1	1.647	-0.015	0.002	0	0	6.9406E+218	330	337
20230809_1534300409	0	865905	1.72664	-0.11147	0.58698	-0.079565	9.9023438	1.1379631	181.392	-0.512	-6.879	1.67	-0.089	40.7	32.746103	111.589469	2	22	32.746573	111.590348	1.595	181.63	1	1.647	-0.015	0.002	0	0	6.9406E+218	330	337
20230809_1534300420	0	865906	1.77091	-0.11211	0.58321	-0.079519	9.8437319	1.137818	181.392	-0.512	-6.879	1.67	-0.089	40.7	32.746103	111.589469	2	22	32.746573	111.590348	1.595	181.63	1	1.647	-0.015	0.002	0	0	6.9406E+218	330	337
20230809_1534300430	0	865907	1.77503	-0.12157	0.53662	-0.07961	9.9609556	1.138108	181.392	-0.512	-6.879	1.67	-0.095	40.7	32.746103	111.589469	2	22	32.746573	111.590348	1.595	181.63	1	1.647	-0.015	0.002	0	0	6.9406E+218	330	337
20230809_1534300440	0	865908	1.80106	-0.1194	0.55269	-0.079565	9.9023438	1.1379631	181.392	-0.512	-6.879	1.67	-0.095	40.7	32.746103	111.589469	2	22	32.746573	111.590348	1.595	181.63	1	1.647	-0.015	0.002	0	0	6.9406E+218	330	337
20230809_1534300454	0	865909	1.82039	-0.13432	0.49847	-0.079565	9.9023438	1.1379631	181.392	-0.512	-6.879	1.67	-0.095	40.7	32.746103	111.589469	2	22	32.746573	111.590348	1.595	181.63	1	1.647	-0.015	0.002	0	0	6.9406E+218	330	337
20230809_1534300459	0	865910	1.85587	-0.13845	0.51757	-0.14474	9.9022808	1.138146	181.395	-0.485	-6.789	1.67	-0.095	40.7	32.746102	111.589469	2	22	32.746573	111.590348	1.595	181.63	1	1.647	-0.015	0.002	0	0	6.9406E+218	330	337
20230809_1534300468	0	865911	1.892	-0.13754	0.5038	-0.079499	9.843812	1.076231	181.395	-0.485	-6.789	1.67	-0.095	40.7	32.746102	111.589469	2	22	32.746573	111.590348	1.595	181.63	1	1.647	-0.015	0.002	0	0	6.9406E+218	330	337
20230809_1534300480	0	865912	1.87756	-0.14351	0.52065	-0.079565	9.9023438	1.1379631	181.395	-0.485	-6.789	1.67	-0.095	40.7	32.746102	111.589469	2	22	32.746573	111.590348	1.595	181.63	1	1.647	-0.015	0.002	0	0	6.9406E+218	330	337
20230809_1534300492	0	865913	1.86806	-0.14655	0.48235	-0.079565	9.9023438	1.1379631	181.395	-0.485	-6.789	1.67	-0.095	40.7	32.746102	111.589469	2	22	32.746573	111.590348	1.595	181.63	1	1.647	-0.015	0.002	0	0	6.9406E+218	330	337
20230809_1534300499	0	865914	1.88057	-0.15168	0.49869	-0.079565	9.9023438	1.1379631	181.395	-0.485	-6.789	1.67	-0.095	40.7	32.746102	111.589469	2	22	32.746559	111.590347	1.605	181.52	1	1.647	-0.015	0.002	0	0	6.9406E+218	330	337
20230809_1534300511	0	865915	1.87147	-0.16079	0.47015	-0.14474	9.9022808	1.138146	181.4	-0.459	-6.695	1.67	-0.095	40.7	32.746101	111.589469	2	22	32.746559	111.590347	1.605	181.52	1	1.647	-0.015	0.002	0	0	6.9406E+218	330	325
20230809_1534300518	0	865916	1.88577	-0.16213	0.45774	-0.079499	9.843812	1.076231	181.4	-0.459	-6.695	1.67	-0.095	40.7	32.746101	111.589469	2	22	32.746559	111.590347	1.605	181.52	1	1.647	-0.015	0.002	0	0	6.9406E+218	330	325
20230809_1534300540	0	865917	1.84972	-0.17665	0.46898	-0.079565	9.9023438	1.1379631	181.4	-0.459	-6.695	1.67	-0.095	40.7	32.746101	111.589469	2	22	32.746559	111.590347	1.605	181.52	1	1.647	-0.015	0.002	0	0	6.9406E+218	330	325
20230809_1534300541	0	865918	1.83326	-0.17778	0.4067	-0.144721	9.9023619	1.0765589	181.4	-0.459	-6.695	1.67	-0.095	40.7	32.746101	111.589469	2	22	32.746559	111.590347	1.605	181.52	1	1.647	-0.015	0.002	0	0	6.9406E+218	330	325
20230809_1534300552	0	865919	1.83469	-0.17223	0.40593	-0.079565	9.9023438	1.1379631	181.4	-0.459	-6.695	1.67	-0.095	40.7	32.746101	111.589469	2	22	32.746559	111.590347	1.605	181.52	1	1.647	-0.015	0.002	0	0	6.9406E+218	330	325
20230809_1534300560	0	865920	1.8056	-0.18455	0.37163	-0.079565	9.9023438	1.1379631	181.406	-0.437	-6.603	1.669	-0.095	40.7	32.746101	111.589469	2	22	32.746559	111.590347	1.605	181.52	1	1.647	-0.015	0.002	0	0	6.9406E+218	330	325
20230809_1534300569	0	865921	1.80258	-0.17426	0.39824	-0.079519	9.8437319	1.137818	181.406	-0.437	-6.603	1.669	-0.095	40.7	32.746101	111.589469	2	22	32.746559	111.590347	1.605	181.52	1	1.647	-0.015	0.002	0	0	6.9406E+218	330	325
20230809_1534300581	0	865922	1.80682	-0.16825	0.37069	-0.144721	9.9023619	1.0765589	181.406	-0.437	-6.603	1.669	-0.095	40.7	32.746101	111.589469	2	22	32.746559	111.590347	1.605	181.52	1	1.647	-0.015	0.002	0	0	6.9406E+218	330	325
20230809_1534300592	0	865923	1.77587	-0.17059	0.36554	-0.079565	9.9023438	1.1379631	181.406	-0.437	-6.603	1.669	-0.095	40.7	32.746101	111.589469	2	22	32.746559	111.590347	1.605	181.52	1	1.647	-0.015	0.002	0	0	6.9406E+218	330	325
20230809_1534300600	0	865924	1.76478	-0.16976	0.33929	-0.14474	9.9022808	1.138146	181.406	-0.437	-6.603	1.669	-0.097	40.7	32.746101	111.589469	2	22	32.746559	111.590347	1.605	181.52	1	1.647	-0.015	0.002	0	0	6.9406E+218	330	325
20230809_1534300608	0	865925	1.75068	-0.17642	0.32285	-0.079565	9.9023438	1.1379631	181.413	-0.418	-6.513	1.667	-0.097	40.7	32.7461	111.589469	2	22	32.746559	111.590347	1.605	181.52	1	1.647	-0.015	0.002	0	0	6.9406E+218	330	325
20230809_1534300620	0	865926	1.78783	-0.17222	0.28512	-0.079545	9.9024248	1.076376	181.413	-0.418	-6.513	1.667	-0.097	40.7	32.7461	111.589469	2	22	32.746559	111.590347	1.605	181.52	1	1.647	-0.015	0.002	0	0	6.9406E+218	330	325
20230809_1534300629	0	865927	1.84851	-0.16371	0.26513	-0.079545	9.9024248	1.076376	181.413	-0.418	-6.513	1.667	-0.097	40.7	32.7461	111.589469	2	22	32.746559	111.590347	1.605	181.52	1	1.647	-0.015	0.002	0	0	6.9406E+218	330	325
20230809_1534300640	0	865928	1.86017	-0.15522	0.24767	-0.14474	9.9022808	1.138146	181.413	-0.418	-6.513	1.667	-0.097	40.7	32.7461	111.589469	2	22	32.746559	111.590347	1.605	181.52	1	1.647	-0.015	0.002	0	0	6.9406E+218	330	325
20230809_1534300669	0	865929	1.85685	-0.15953	0.22091	-0.079565	9.9023438	1.1379631	181.413	-0.418	-6.513	1.667	-0.097	40.7	32.7461	111.589469	2	22	32.746559	111.590347	1.605	181.52	1	1.647	-0.015	0.002	0	0	6.9406E+218	330	325
20230809_1534300680	0	865930	1.83763	-0.16367	0.22715	-0.079545	9.9024248	1.076376	181.42	-0.405	-6.421	1.666	-0.097	40.7	32.746099	111.589469	2	22	32.746559	111.590347	1.605	181.52	1	1.647	-0.015	0.002	0	0	6.9406E+218	330	325
20230809_1534300681	0	865931	1.86713	-0.15263	0.19616	-0.079565	9.9023438	1.1379631	181.42	-0.405	-6.421	1.666	-0.097	40.7	32.746099	111.589469	2	22	32.746559	111.590347	1.605	181.52	1	1.694	-0.032	-0.004	0	0	6.9406E+218	330	325
20230809_1534300698	0	865932	1.87936	-0.14821	0.16941	-0.079565	9.9023438	1.1379631	181.42	-0.405	-6.421	1.666	-0.097	40.9	32.746099	111.589469	2	22	32.746559	111.590347	1.605	181.52	1	1.694	-0.032	-0.004	0	0	6.9406E+218	330	337
20230809_1534300700	0	865933	1.91008	-0.14732	0.16793	-0.079545	9.9024248	1.076376	181.42	-0.405	-6.421	1.666	-0.097	40.9	32.746099	111.589469	2	22	32.746559	111.590347	1.605	181.52	1	1.694	-0.032	-0.004	0	0	6.9406E+218	330	337
20230809_1534300702	0	865934	1.94962	-0.12958	0.11353	-0.144721	9.9023619	1.0765589	181.42	-0.405	-6.421	1.666	-0.097	40.9	32.746099	111.589469	2	22	32.746559	111.590347	1.605	181.52	1	1.694	-0.032	-0.004	0	0	6.9406E+218	330	337
20230809_1534300711	0	865935	1.97021	-0.12702	0.08428	-0.079519	9.8437319	1.137818	181.426	-0.397	-6.325	1.692	-0.097	40.9	32.746098	111.589468	2	22	32.746559	111.590347	1.605	181.52	1	1.694	-0.032	-0.004	0	0	6.9406E+218	330	337
20230809_1534300721	0	865936	1.98386	-0.11526	0.06461	-0.079565	9.9023438	1.1379631	181.426	-0.397	-6.325	1.692	-0.097	40.9	32.746098	111.589468	2	22	32.746559	111.590347	1.605	181.52	1	1.694	-0.032	-0.004	0	0	6.9406E+218	330	337
20230809_1534300729	0	865937	2.01301	-0.10574	0.05177	-0.144721	9.9023619	1.0765589	181.426	-0.397	-6.325	1.692	-0.097	40.9	32.746098	111.589468	2	22	32.746559	111.590347	1.605	181.52	1	1.694	-0.032	-0.004	0	0	6.9406E+218	330	337
20230809_1534300738	0	865938	1.99979	-0.10785	0.04976	-0.079474	9.7851191	1.1376719	181.426	-0.397	-6.325	1.692	-0.097	40.9	32.746098	111.589468	2	22	32.746559	111.590347	1.605	181.52	1	1.694	-0.032	-0.004	0	0	6.9406E+218	330	337
20230809_1534300752	0	865939	2.04327	-0.09745	0.03495	-0.079545	9.9024248	1.076376	181.426	-0.397	-6.325	1.692	-0.097	40.9	32.746098	111.589468	2	22	32.746559	111.590347	1.605	181.52	1	1.694	-0.032	-0.004	0	0	6.9406E+218	330	337
20230809_1534300760	0	865940	2.04477	-0.0918	-0.00451	-0.079499	9.843812	1.076231	181.431	-0.395	-6.224	1.691	-0.104	40.9	32.746098	111.589468	2	22	32.746559	111.590347	1.605	181.52	1	1.694	-0.032	-0.004	0	0	6.9406E+218	330	337
20230809_1534300768	0	865941	2.05868	-0.08146	-0.03526	-0.144675	9.84375	1.076414	181.431	-0.395	-6.224	1.691	-0.104	40.9	32.746098	111.589468	2	22	32.746559	111.590347	1.605	181.52	1	1.694	-0.032	-0.004	0	0	6.9406E+218	330	337
20230809_1534300780	0	865942	2.06654	-0.07229	-0.07185	-0.079545	9.9024248	1.076376	181.431	-0.395	-6.224	1.691	-0.104	40.9	32.746098	111.589468	2	22	32.746559	111.590347	1.605	181.52	1	1.694	-0.032	-0.004	0	0	6.9406E+218	330	337
20230809_1534300790	0	865943	2.05476	-0.07092	-0.10582	-0.079519	9.8437319	1.137818	181.431	-0.395	-6.224	1.691	-0.104	40.9	32.746098	111.589468	2	22	32.746559	111.590347	1.605	181.52	1	1.694	-0.032	-0.004	0	0	6.9406E+218	330	337
20230809_1534300798	0	865944	2.06077	-0.05914	-0.1112	-0.14463	9.7851381	1.076268	181.431	-0.395	-6.224	1.691	-0.104	40.9	32.746098	111.589468	2	22	32.746559	111.590347	1.605	181.52	1	1.694	-0.032	-0.004	0	0	6.9406E+218	330	337
20230809_1534300808	0	865945	2.07874	-0.04563	-0.10349	-0.079499	9.843812	1.076231	181.435	-0.399	-6.121	1.689	-0.104	40.9	32.746097	111.589468	2	22	32.746559	111.590347	1.605	181.52	1	1.694	-0.032	-0.004	0	0	6.9406E+218	330	337
20230809_1534300825	0	865946	2.06	-0.03038	-0.11399	-0.079454	9.7852001	1.076086	181.435	-0.399	-6.121	1.689	-0.104	40.9	32.746097	111.589468	2	22	32.746559	111.590347	1.605	181.52	1	1.694	-0.032	-0.004	0	0	6.9406E+218	330	325
20230809_1534300830	0	865947	2.0777	-0.00913	-0.14059	-0.079499	9.843812	1.076231	181.435	-0.399	-6.121	1.689	-0.104	40.9	32.746097	111.589468	2	22	32.746559	111.590347	1.605	181.52	1	1.694	-0.032	-0.004	0	0	6.9406E+218	330	325
20230809_1534300838	0	865948	2.04686	-0.00522	-0.1617	-0.144675	9.84375	1.076414	181.435	-0.399	-6.121	1.689	-0.104	40.9	32.746097	111.589468	2	22	32.746559	111.590347	1.605	181.52	1	1.694	-0.032	-0.004	0	0	6.9406E+218	330	325
20230809_1534300852	0	865949	2.06155	0.00383	-0.22648	-0.079499	9.843812	1.076231	181.435	-0.399	-6.121	1.689	-0.104	40.9	32.746097	111.589468	2	22	32.746559	111.590347	1.605	181.52	1	1.694	-0.032	-0.004	0	0	6.9406E+218	330	325
20230809_1534300860	0	865950	2.05135	0.01052	-0.23428	-0.079454	9.7852001	1.076086	181.436	-0.407	-6.018	1.688	-0.104	40.9	32.746096	111.589468	2	22	32.746559	111.590347	1.605	181.52	1	1.694	-0.032	-0.004	0	0	6.9406E+218	330	325
20230809_1534300869	0	865951	2.06058	0.01918	-0.22288	-0.14461	9.7852182	1.0146821	181.436	-0.407	-6.018	1.688	-0.104	40.9	32.746096	111.589468	2	22	32.746559	111.590347	1.605	181.52	1	1.694	-0.032	-0.004	0	0	6.9406E+218	330	325
20230809_1534300878	0	865952	2.08297	0.04093	-0.25564	-0.079454	9.7852001	1.076086	181.436	-0.407	-6.018	1.688	-0.104	40.9	32.746096	111.589468	2	22	32.746559	111.590347	1.605	181.52	1	1.694	-0.032	-0.004	0	0	6.9406E+218	330	325
20230809_1534300892	0	865953	2.07066	0.05188	-0.25206	-0.079454	9.7852001	1.076086	181.436	-0.407	-6.018	1.688	-0.104	40.9	32.746096	111.589468	2	22	32.746559	111.590347	1.605	181.52	1	1.694	-0.032	-0.004	0	0	6.9406E+218	330	325
20230809_1534300900	0	865954	2.04833	0.05981	-0.2622	-0.14461	9.7852182	1.0146821	181.436	-0.407	-6.018	1.688	-0.104	40.9	32.746096	111.589468	2	22	32.746559	111.590347	1.605	181.52	1	1.694	-0.032	-0.004	0	0	6.9406E+218	330	325
20230809_1534300908	0	865955	2.06787	0.07804	-0.28972	-0.079434	9.7852812	1.0144989	181.435	-0.42	-5.914	1.686	-0.104	40.9	32.746095	111.589468	2	22	32.746559	111.590347	1.605	181.52	1	1.694	-0.032	-0.004	0	0	6.9406E+218	330	325
20230809_1534300922	0	865956	2.0428	0.07573	-0.30927	-0.079454	9.7852001	1.076086	181.435	-0.42	-5.914	1.686	-0.107	40.9	32.746095	111.589468	2	22	32.746559	111.590347	1.605	181.52	1	1.694	-0.032	-0.004	0	0	6.9406E+218	330	325
20230809_1534300929	0	865957	2.03771	0.08205	-0.31657	-0.079369	9.7267494	0.952767	181.435	-0.42	-5.914	1.686	-0.107	40.9	32.746095	111.589468	2	22	32.746559	111.590347	1.605	181.52	1	1.694	-0.032	-0.004	0	0	6.9406E+218	330	325
20230809_1534300941	0	865958	2.06563	0.1007	-0.34725	-0.14461	9.7852182	1.0146821	181.435	-0.42	-5.914	1.686	-0.107	40.9	32.746095	111.589468	2	22	32.746559	111.590347	1.605	181.52	1	1.694	-0.032	-0.004	0	0	6.9406E+218	330	325
20230809_1534300951	0	865959	2.04518	0.10123	-0.35198	-0.079408	9.7265882	1.07594	181.435	-0.42	-5.914	1.686	-0.107	40.9	32.746095	111.589468	2	22	32.746559	111.590347	1.605	181.52	1	1.694	-0.032	-0.004	0	0	6.9406E+218	330	325
20230809_1534300960	0	865960	2.05188	0.11364	-0.32416	-0.079369	9.7267494	0.952767	181.432	-0.437	-5.812	1.685	-0.107	40.9	32.746095	111.589468	2	22	32.746559	111.590347	1.605	181.52	1	1.694	-0.032	-0.004	0	0	6.9406E+218	330	325
20230809_1534300969	0	865961	2.06568	0.12476	-0.37804	-0.079389	9.7266693	1.014354	181.432	-0.437	-5.812	1.685	-0.107	40.9	32.746095	111.589468	2	22	32.746559	111.590347	1.605	181.52	1	1.694	-0.032	-0.004	0	0	6.9406E+218	330	325
20230809_1534300982	0	865962	2.02011	0.12634	-0.36305	-0.079389	9.7266693	1.014354	181.432	-0.437	-5.812	1.685	-0.107	40.9	32.746095	111.589468	2	22	32.746559	111.590347	1.605	181.52	1	1.694	-0.032	-0.004	0	0	6.9406E+218	330	325
20230809_1534300990	0	865963	2.02088	0.1366	-0.38002	-0.079434	9.7852812	1.0144989	181.432	-0.437	-5.812	1.685	-0.107	40.9	32.746095	111.589468	2	22	32.746559	111.590347	1.605	181.52	1	1.694	-0.032	-0.004	0	0	6.9406E+218	330	325
20230809_1534310000	0	865964	1.98702	0.15386	-0.37448	-0.144519	9.6679935	1.0143909	181.432	-0.437	-5.812	1.685	-0.107	40.9	32.746095	111.589468	2	22	32.746559	111.590347	1.605	181.52	1	1.694	-0.032	-0.004	0	0	6.9406E+218	330	325
20230809_1534310009	0	865965	1.9434	0.15105	-0.40189	-0.079369	9.7267494	0.952767	181.427	-0.457	-5.711	1.684	-0.107	40.9	32.746094	111.589468	2	22	32.746559	111.590347	1.605	181.52	1	1.694	-0.032	-0.004	0	0	6.9406E+218	330	325
20230809_1534310021	0	865966	1.91126	0.15381	-0.39006	-0.079323	9.6681366	0.952622	181.427	-0.457	-5.711	1.684	-0.107	40.9	32.746094	111.589468	2	22	32.746559	111.590347	1.605	181.52	1	1.694	-0.032	-0.004	0	0	6.9406E+218	330	337
20230809_1534310033	0	865967	1.92028	0.16389	-0.41375	-0.079369	9.7267494	0.952767	181.427	-0.457	-5.711	1.684	-0.107	40.9	32.746094	111.589468	2	22	32.746559	111.590347	1.605	181.52	1	1.694	-0.032	-0.004	0	0	6.9406E+218	330	337
20230809_1534310039	0	865968	1.88641	0.16889	-0.41219	-0.144545	9.7266874	0.95295	181.427	-0.457	-5.711	1.684	-0.107	40.9	32.746094	111.589468	2	22	32.746559	111.590347	1.605	181.52	1	1.694	-0.032	-0.004	0	0	6.9406E+218	330	337
20230809_1534310052	0	865969	1.87706	0.18002	-0.43217	-0.079343	9.6680555	1.014208	181.427	-0.457	-5.711	1.684	-0.107	40.9	32.746094	111.589468	2	22	32.746559	111.590347	1.605	181.52	1	1.694	-0.032	-0.004	0	0	6.9406E+218	330	337
20230809_1534310063	0	865970	1.85894	0.19323	-0.40397	-0.079323	9.6681366	0.952622	181.421	-0.478	-5.616	1.683	-0.107	40.9	32.746093	111.589468	2	22	32.746559	111.590347	1.605	181.52	1	1.694	-0.032	-0.004	0	0	6.9406E+218	330	337
20230809_1534310069	0	865971	1.79634	0.18694	-0.42505	-0.079323	9.6681366	0.952622	181.421	-0.478	-5.616	1.683	-0.107	40.9	32.746093	111.589468	2	22	32.746559	111.590347	1.605	181.52	1	1.694	-0.032	-0.004	0	0	6.9406E+218	330	337
20230809_1534310082	0	865972	1.76958	0.1933	-0.3763	-0.079258	9.6096058	0.89089	181.421	-0.478	-5.616	1.683	-0.107	40.9	32.746093	111.589468	2	22	32.746559	111.590347	1.605	181.52	1	1.694	-0.032	-0.004	0	0	6.9406E+218	330	337
20230809_1534310090	0	865973	1.72097	0.1931	-0.41251	-0.079323	9.6681366	0.952622	181.421	-0.478	-5.616	1.683	-0.096	40.9	32.746093	111.589468	2	22	32.746559	111.590347	1.605	181.52	1	1.694	-0.032	-0.004	0	0	6.9406E+218	330	337
20230809_1534310098	0	865974	1.65191	0.19055	-0.41309	-0.079323	9.6681366	0.952622	181.421	-0.478	-5.616	1.683	-0.096	40.9	32.746093	111.589468	2	22	32.746559	111.590347	1.605	181.52	1	1.694	-0.032	-0.004	0	0	6.9406E+218	330	337
20230809_1534310109	0	865975	1.64253	0.20164	-0.42823	-0.079303	9.6682177	0.891035	181.413	-0.499	-5.53	1.683	-0.096	40.9	32.746092	111.589468	2	22	32.746559	111.590347	1.605	181.52	1	1.694	-0.032	-0.004	0	0	6.9406E+218	330	337
20230809_1534310121	0	865976	1.58206	0.20098	-0.40353	-0.144454	9.6094618	0.952659	181.413	-0.499	-5.53	1.683	-0.096	40.9	32.746092	111.589468	2	22	32.746559	111.590347	1.605	181.52	1	1.694	-0.032	-0.004	0	0	6.9406E+218	330	325
20230809_1534310132	0	865977	1.54363	0.19313	-0.42378	-0.079258	9.6096058	0.89089	181.413	-0.499	-5.53	1.683	-0.096	40.9	32.746092	111.589468	2	22	32.746559	111.590347	1.605	181.52	1	1.694	-0.032	-0.004	0	0	6.9406E+218	330	325
20230809_1534310138	0	865978	1.51599	0.19964	-0.39185	-0.079284	9.6682978	0.829448	181.413	-0.499	-5.53	1.683	-0.096	40.9	32.746092	111.589468	2	22	32.746559	111.590347	1.605	181.52	1	1.694	-0.032	-0.004	0	0	6.9406E+218	330	325
20230809_1534310151	0	865979	1.46959	0.18883	-0.36913	-0.079258	9.6096058	0.89089	181.413	-0.499	-5.53	1.683	-0.096	40.9	32.746092	111.589468	2	22	32.746559	111.590347	1.605	181.52	1	1.694	-0.032	-0.004	0	0	6.9406E+218	330	325
20230809_1534310161	0	865980	1.40995	0.19368	-0.36686	-0.079258	9.6096058	0.89089	181.406	-0.52	-5.455	1.683	-0.096	40.9	32.746091	111.589468	2	22	32.746559	111.590347	1.605	181.52	1	1.694	-0.032	-0.004	0	0	6.9406E+218	330	325
20230809_1534310169	0	865981	1.3465	0.19346	-0.39031	-0.079323	9.6681366	0.952622	181.406	-0.52	-5.455	1.683	-0.096	40.9	32.746091	111.589468	2	22	32.746559	111.590347	1.605	181.52	1	1.694	-0.032	-0.004	0	0	6.9406E+218	330	325
20230809_1534310179	0	865982	1.26937	0.1799	-0.35394	-0.144434	9.6095428	0.891072	181.406	-0.52	-5.455	1.683	-0.096	40.9	32.746091	111.589468	2	22	32.746559	111.590347	1.605	181.52	1	1.694	-0.032	-0.004	0	0	6.9406E+218	330	325
20230809_1534310191	0	865983	1.22574	0.183	-0.37279	-0.079258	9.6096058	0.89089	181.406	-0.52	-5.455	1.683	-0.096	40.9	32.746091	111.589468	2	22	32.746559	111.590347	1.605	181.52	1	1.694	-0.032	-0.004	0	0	6.9406E+218	330	325
20230809_1534310198	0	865984	1.17236	0.18725	-0.33866	-0.079193	9.551074	0.829157	181.406	-0.52	-5.455	1.683	-0.096	40.9	32.746091	111.589468	2	22	32.746559	111.590347	1.605	181.52	1	1.694	-0.032	-0.004	0	0	6.9406E+218	330	325
20230809_1534310209	0	865985	1.11527	0.18578	-0.3393	-0.079258	9.6096058	0.89089	181.398	-0.539	-5.393	1.683	-0.096	40.9	32.746091	111.589468	2	22	32.746559	111.590347	1.605	181.52	1	1.694	-0.032	-0.004	0	0	6.9406E+218	330	325
20230809_1534310218	0	865986	1.07955	0.19085	-0.34094	-0.079303	9.6682177	0.891035	181.398	-0.539	-5.393	1.683	-0.096	40.9	32.746091	111.589468	2	22	32.746559	111.590347	1.605	181.52	1	1.694	-0.032	-0.004	0	0	6.9406E+218	330	325
20230809_1534310230	0	865987	0.98044	0.18174	-0.33527	-0.079258	9.6096058	0.89089	181.398	-0.539	-5.393	1.683	-0.096	40.9	32.746091	111.589468	2	22	32.746559	111.590347	1.605	181.52	1	1.694	-0.032	-0.004	0	0	6.9406E+218	330	337
20230809_1534310238	0	865988	0.90691	0.16571	-0.28482	-0.07921	9.550993	0.890744	181.398	-0.539	-5.393	1.683	-0.096	40.9	32.746091	111.589468	2	22	32.746559	111.590347	1.605	181.52	1	1.694	-0.032	-0.004	0	0	6.9406E+218	330	337
20230809_1534310252	0	865989	0.86806	0.15777	-0.27885	-0.079216	9.609767	0.767716	181.398	-0.539	-5.393	1.683	-0.096	40.9	32.746091	111.589468	2	22	32.746559	111.590347	1.605	181.52	1	1.694	-0.032	-0.004	0	0	6.9406E+218	330	337
20230809_1534310258	0	865990	0.85262	0.1653	-0.28979	-0.144411	9.6096239	0.829486	181.391	-0.555	-5.346	1.683	-0.105	40.9	32.74609	111.589468	2	22	32.746559	111.590347	1.605	181.52	1	1.694	-0.032	-0.004	0	0	6.9406E+218	330	337
20230809_1534310270	0	865991	0.81321	0.14682	-0.26064	-0.079235	9.6096859	0.829303	181.391	-0.555	-5.346	1.683	-0.105	40.9	32.74609	111.589468	2	22	32.746559	111.590347	1.605	181.52	1	1.694	-0.032	-0.004	0	0	6.9406E+218	330	337
20230809_1534310278	0	865992	0.75675	0.13429	-0.27114	-0.079235	9.6096859	0.829303	181.391	-0.555	-5.346	1.683	-0.105	40.9	32.74609	111.589468	2	22	32.746559	111.590347	1.605	181.52	1	1.694	-0.032	-0.004	0	0	6.9406E+218	330	337
20230809_1534310290	0	865993	0.72581	0.13969	-0.28053	-0.07921	9.550993	0.890744	181.391	-0.555	-5.346	1.683	-0.105	40.9	32.74609	111.589468	2	22	32.746559	111.590347	1.605	181.52	1	1.694	-0.032	-0.004	0	0	6.9406E+218	330	337
20230809_1534310300	0	865994	0.64775	0.11654	-0.24264	-0.079255	9.6096058	0.890889	181.391	-0.555	-5.346	1.683	-0.105	40.9	32.74609	111.589468	2	22	32.746559	111.590347	1.605	181.52	1	1.694	-0.032	-0.004	0	0	6.9406E+218	330	337
20230809_1534310310	0	865995	0.60067	0.10027	-0.19381	-0.07917	9.5511551	0.767571	181.386	-0.568	-5.311	1.684	-0.105	40.9	32.746089	111.589468	2	22	32.746559	111.590347	1.605	181.52	1	1.694	-0.032	-0.004	0	0	6.9406E+218	330	337
20230809_1534310319	0	865996	0.54023	0.10166	-0.17349	-0.07919	9.551074	0.829157	181.386	-0.568	-5.311	1.684	-0.105	40.9	32.746089	111.589468	2	22	32.746559	111.590347	1.605	181.52	1	1.694	-0.032	-0.004	0	0	6.9406E+218	330	337
20230809_1534310328	0	865997	0.48057	0.08818	-0.12561	-0.079235	9.6096859	0.829303	181.386	-0.568	-5.311	1.684	-0.105	40.9	32.746089	111.589468	2	22	32.746559	111.590347	1.605	181.52	1	1.694	-0.032	-0.004	0	0	6.9406E+218	330	337
20230809_1534310340	0	865998	0.42518	0.08627	-0.17104	-0.079235	9.6096859	0.829303	181.386	-0.568	-5.311	1.684	-0.105	40.9	32.746089	111.589468	2	22	32.746559	111.590347	1.605	181.52	1	1.694	-0.032	-0.004	0	0	6.9406E+218	330	337
20230809_1534310354	0	865999	0.33956	0.07643	-0.14771	-0.07921	9.550993	0.890744	181.386	-0.568	-5.311	1.684	-0.105	40.9	32.746089	111.589468	2	22	32.746559	111.590347	1.605	181.52	1	1.694	-0.032	-0.004	0	0	6.9406E+218	330	337
20230809_1534310359	0	866000	0.23805	0.06726	-0.14664	-0.07919	9.551074	0.829157	181.383	-0.576	-5.29	1.684	-0.105	40.9	32.746088	111.589468	2	22	32.746559	111.590347	1.605	181.52	1	1.694	-0.032	-0.004	0	0	6.9406E+218	330	337
20230809_1534310372	0	866001	0.17087	0.03929	-0.10164	-0.07919	9.551074	0.829157	181.383	-0.576	-5.29	1.684	-0.105	40.9	32.746088	111.589468	2	22	32.746559	111.590347	1.605	181.52	1	1.694	-0.032	-0.004	0	0	6.9406E+218	330	337
20230809_1534310383	0	866002	0.08153	0.03713	-0.06384	-0.07917	9.5511551	0.767571	181.383	-0.576	-5.29	1.684	-0.105	40.9	32.746088	111.589468	2	22	32.746559	111.590347	1.605	181.52	1	1.694	-0.032	-0.004	0	0	6.9406E+218	330	337
20230809_1534310390	0	866003	0.02078	0.02733	-0.03985	-0.07919	9.551074	0.829157	181.383	-0.576	-5.29	1.684	-0.105	40.9	32.746088	111.589468	2	22	32.746559	111.590347	1.605	181.52	1	1.694	-0.032	-0.004	0	0	6.9406E+218	330	337
20230809_1534310398	0	866004	-0.05643	0.0181	-0.03543	-0.07919	9.551074	0.829157	181.383	-0.576	-5.29	1.684	-0.105	40.9	32.746088	111.589468	2	22	32.746559	111.590347	1.605	181.52	1	1.694	-0.032	-0.004	0	0	6.9406E+218	330	337
20230809_1534310409	0	866005	-0.12751	0.00936	0.00147	-0.144386	9.550931	0.890927	181.382	-0.578	-5.289	1.685	-0.105	40.9	32.746088	111.589468	2	22	32.746559	111.590347	1.605	181.52	1	1.694	-0.032	-0.004	0	0	6.9406E+218	330	337
20230809_1534310419	0	866006	-0.23781	-0.00476	0.03225	-0.079235	9.6096859	0.829303	181.382	-0.578	-5.289	1.685	-0.092	40.9	32.746088	111.589468	2	22	32.746559	111.590347	1.605	181.52	1	1.694	-0.032	-0.004	0	0	6.9406E+218	330	337
20230809_1534310431	0	866007	-0.31403	-0.0277	0.03824	-0.079125	9.4925423	0.767425	181.382	-0.578	-5.289	1.685	-0.092	40.9	32.746088	111.589468	2	22	32.746559	111.590347	1.605	181.52	1	1.694	-0.032	-0.004	0	0	6.9406E+218	330	337
20230809_1534310439	0	866008	-0.39312	-0.03642	0.07905	-0.07919	9.551074	0.829157	181.382	-0.578	-5.289	1.685	-0.092	40.9	32.746088	111.589468	2	22	32.746559	111.590347	1.605	181.52	1	1.694	-0.032	-0.004	0	0	6.9406E+218	330	337
20230809_1534310452	0	866009	-0.49252	-0.04945	0.05493	-0.079235	9.6096859	0.829303	181.382	-0.578	-5.289	1.685	-0.092	40.9	32.746088	111.589468	2	22	32.746559	111.590347	1.605	181.52	1	1.694	-0.032	-0.004	0	0	6.9406E+218	330	337
20230809_1534310461	0	866010	-0.57183	-0.05687	0.10314	-0.07919	9.551074	0.829157	181.383	-0.575	-5.309	1.686	-0.092	40.9	32.746087	111.589468	2	22	32.746559	111.590347	1.605	181.52	1	1.694	-0.032	-0.004	0	0	6.9406E+218	330	337
20230809_1534310469	0	866011	-0.64021	-0.0685	0.1249	-0.079235	9.6096859	0.829303	181.383	-0.575	-5.309	1.686	-0.092	40.9	32.746087	111.589468	2	22	32.746559	111.590347	1.605	181.52	1	1.694	-0.032	-0.004	0	0	6.9406E+218	330	337
20230809_1534310480	0	866012	-0.71836	-0.07753	0.16957	-0.07919	9.551074	0.829157	181.383	-0.575	-5.309	1.686	-0.092	40.9	32.746087	111.589468	2	22	32.746559	111.590347	1.605	181.52	1	1.694	-0.032	-0.004	0	0	6.9406E+218	330	337
20230809_1534310491	0	866013	-0.77885	-0.10729	0.16519	-0.014014	9.551136	0.828975	181.383	-0.575	-5.309	1.686	-0.092	40.9	32.746087	111.589468	2	22	32.746559	111.590347	1.605	181.52	1	1.694	-0.032	-0.004	0	0	6.9406E+218	330	337
20230809_1534310499	0	866014	-0.83489	-0.12599	0.2207	-0.079216	9.609767	0.767716	181.383	-0.575	-5.309	1.686	-0.092	40.9	32.746087	111.589468	2	22	32.746559	111.590347	1.605	181.52	1	1.694	-0.032	-0.004	0	0	6.9406E+218	330	337
20230809_1534310509	0	866015	-0.87154	-0.12701	0.21033	-0.079235	9.6096859	0.829303	181.388	-0.566	-5.347	1.687	-0.092	40.9	32.746086	111.589468	2	22	32.746544	111.590346	1.625	183.44	1	1.694	-0.032	-0.004	0	0	6.9406E+218	330	337
20230809_1534310519	0	866016	-0.94239	-0.13958	0.21162	-0.079255	9.6096058	0.890889	181.388	-0.566	-5.347	1.687	-0.092	40.9	32.746086	111.589468	2	22	32.746544	111.590346	1.625	183.44	1	1.694	-0.032	-0.004	0	0	6.9406E+218	330	337
20230809_1534310535	0	866017	-1.00461	-0.15631	0.25991	-0.07919	9.551074	0.829157	181.388	-0.566	-5.347	1.687	-0.092	40.9	32.746086	111.589468	2	22	32.746544	111.590346	1.625	183.44	1	1.694	-0.032	-0.004	0	0	6.9406E+218	330	337
20230809_1534310540	0	866018	-1.05977	-0.1526	0.25723	-0.079235	9.6096859	0.829303	181.388	-0.566	-5.347	1.687	-0.092	40.9	32.746086	111.589468	2	22	32.746544	111.590346	1.625	183.44	1	1.694	-0.032	-0.004	0	0	6.9406E+218	330	337
20230809_1534310549	0	866019	-1.12097	-0.17577	0.29511	-0.079255	9.6096058	0.890889	181.388	-0.566	-5.347	1.687	-0.092	40.9	32.746086	111.589468	2	22	32.746544	111.590346	1.625	183.44	1	1.694	-0.032	-0.004	0	0	6.9406E+218	330	337
20230809_1534310561	0	866020	-1.19218	-0.19894	0.31252	-0.01406	9.6097488	0.82912	181.395	-0.551	-5.4	1.688	-0.092	40.9	32.746085	111.589468	2	22	32.746544	111.590346	1.625	183.44	1	1.694	-0.032	-0.004	0	0	6.9406E+218	330	337
20230809_1534310571	0	866021	-1.22244	-0.19989	0.3347	-0.079235	9.6096859	0.829303	181.395	-0.551	-5.4	1.688	-0.092	40.9	32.746085	111.589468	2	22	32.746544	111.590346	1.625	183.44	1	1.694	-0.032	-0.004	0	0	6.9406E+218	330	337
20230809_1534310584	0	866022	-1.2749	-0.21687	0.30968	-0.079235	9.6096859	0.829303	181.395	-0.551	-5.4	1.688	-0.105	40.9	32.746085	111.589468	2	22	32.746544	111.590346	1.625	183.44	1	1.694	-0.032	-0.004	0	0	6.9406E+218	330	337
20230809_1534310591	0	866023	-1.29446	-0.23137	0.36917	-0.014034	9.5510559	0.890561	181.395	-0.551	-5.4	1.688	-0.105	40.9	32.746085	111.589468	2	22	32.746544	111.590346	1.625	183.44	1	1.694	-0.032	-0.004	0	0	6.9406E+218	330	337
20230809_1534310599	0	866024	-1.32453	-0.24555	0.35523	-0.079235	9.6096859	0.829303	181.395	-0.551	-5.4	1.688	-0.105	40.9	32.746085	111.589468	2	22	32.746544	111.590346	1.625	183.44	1	1.694	-0.032	-0.004	0	0	6.9406E+218	330	337
20230809_1534310610	0	866025	-1.39788	-0.26795	0.40957	-0.079255	9.6096058	0.890889	181.405	-0.533	-5.466	1.69	-0.105	40.9	32.746085	111.589468	2	22	32.746544	111.590346	1.625	183.44	1	1.694	-0.032	-0.004	0	0	6.9406E+218	330	337
20230809_1534310620	0	866026	-1.46318	-0.28684	0.39834	-0.014105	9.6683607	0.829266	181.405	-0.533	-5.466	1.69	-0.105	40.9	32.746085	111.589468	2	22	32.746544	111.590346	1.625	183.44	1	1.694	-0.032	-0.004	0	0	6.9406E+218	330	337
20230809_1534310635	0	866027	-1.52648	-0.29002	0.40721	-0.079255	9.6096058	0.890889	181.405	-0.533	-5.466	1.69	-0.105	40.9	32.746085	111.589468	2	22	32.746544	111.590346	1.625	183.44	1	1.694	-0.032	-0.004	0	0	6.9406E+218	330	337
20230809_1534310638	0	866028	-1.61978	-0.29771	0.42933	-0.014079	9.6096678	0.890707	181.405	-0.533	-5.466	1.69	-0.105	40.9	32.746085	111.589468	2	22	32.746544	111.590346	1.625	183.44	1	1.694	-0.032	-0.004	0	0	6.9406E+218	330	337
20230809_1534310651	0	866029	-1.67208	-0.31028	0.47015	-0.079255	9.6096058	0.890889	181.405	-0.533	-5.466	1.69	-0.105	40.9	32.746085	111.589468	2	22	32.746544	111.590346	1.625	183.44	1	1.694	-0.032	-0.004	0	0	6.9406E+218	330	337
20230809_1534310660	0	866030	-1.7159	-0.31983	0.45008	-0.079275	9.6095247	0.952476	181.418	-0.51	-5.545	1.692	-0.105	40.9	32.746084	111.589468	2	22	32.746544	111.590346	1.625	183.44	1	1.694	-0.032	-0.004	0	0	6.9406E+218	330	337
20230809_1534310671	0	866031	-1.78704	-0.34503	0.48088	-0.014079	9.6096678	0.890707	181.418	-0.51	-5.545	1.692	-0.105	40.9	32.746084	111.589468	2	22	32.746544	111.590346	1.625	183.44	1	1.694	-0.032	-0.004	0	0	6.9406E+218	330	337
20230809_1534310688	0	866032	-1.82567	-0.35353	0.48248	-0.079281	9.6682978	0.829448	181.418	-0.51	-5.545	1.692	-0.105	40.9	32.746084	111.589468	2	22	32.746544	111.590346	1.625	183.44	1	1.688	-0.007	0.061	0	0	6.9406E+218	330	337
20230809_1534310697	0	866033	-1.85967	-0.34898	0.47783	-0.014125	9.6682796	0.890852	181.418	-0.51	-5.545	1.692	-0.105	39.86	32.746084	111.589468	2	22	32.746544	111.590346	1.625	183.44	1	1.688	-0.007	0.061	0	0	6.9406E+218	330	337
20230809_1534310698	0	866034	-1.94987	-0.37533	0.49015	-0.079275	9.6095247	0.952476	181.418	-0.51	-5.545	1.692	-0.105	39.86	32.746084	111.589468	2	22	32.746544	111.590346	1.625	183.44	1	1.688	-0.007	0.061	0	0	6.9406E+218	330	337
20230809_1534310720	0	866035	-1.98873	-0.39127	0.51512	-0.014079	9.6096678	0.890707	181.434	-0.484	-5.64	1.69	-0.105	39.86	32.746083	111.589468	2	22	32.746544	111.590346	1.625	183.44	1	1.688	-0.007	0.061	0	0	6.9406E+218	330	337
20230809_1534310723	0	866036	-1.99282	-0.39331	0.51689	-0.079321	9.6681366	0.952622	181.434	-0.484	-5.64	1.69	-0.105	39.86	32.746083	111.589468	2	22	32.746544	111.590346	1.625	183.44	1	1.688	-0.007	0.061	0	0	6.9406E+218	330	325
20230809_1534310732	0	866037	-2.04393	-0.41991	0.52559	-0.014125	9.6682796	0.890852	181.434	-0.484	-5.64	1.69	-0.105	39.86	32.746083	111.589468	2	22	32.746544	111.590346	1.625	183.44	1	1.688	-0.007	0.061	0	0	6.9406E+218	330	325
20230809_1534310739	0	866038	-2.05782	-0.42321	0.55928	-0.079301	9.6682177	0.891035	181.434	-0.484	-5.64	1.69	-0.105	39.86	32.746083	111.589468	2	22	32.746544	111.590346	1.625	183.44	1	1.688	-0.007	0.061	0	0	6.9406E+218	330	325
20230809_1534310752	0	866039	-2.07564	-0.42358	0.52515	-0.014145	9.6681986	0.952439	181.434	-0.484	-5.64	1.69	-0.105	39.86	32.746083	111.589468	2	22	32.746544	111.590346	1.625	183.44	1	1.688	-0.007	0.061	0	0	6.9406E+218	330	325
20230809_1534310761	0	866040	-2.14874	-0.44801	0.51939	-0.07934	9.6680555	1.014208	181.452	-0.455	-5.743	1.691	-0.105	39.86	32.746082	111.589468	2	22	32.746544	111.590346	1.625	183.44	1	1.688	-0.007	0.061	0	0	6.9406E+218	330	325
20230809_1534310768	0	866041	-2.15988	-0.45427	0.55952	-0.014125	9.6682796	0.890852	181.452	-0.455	-5.743	1.691	-0.105	39.86	32.746082	111.589468	2	22	32.746544	111.590346	1.625	183.44	1	1.688	-0.007	0.061	0	0	6.9406E+218	330	325
20230809_1534310780	0	866042	-2.16802	-0.45732	0.52504	-0.014165	9.6681194	1.014025	181.452	-0.455	-5.743	1.691	-0.105	39.86	32.746082	111.589468	2	22	32.746544	111.590346	1.625	183.44	1	1.688	-0.007	0.061	0	0	6.9406E+218	330	325
20230809_1534310791	0	866043	-2.19772	-0.46361	0.54331	-0.079321	9.6681366	0.952622	181.452	-0.455	-5.743	1.691	-0.105	39.86	32.746082	111.589468	2	22	32.746544	111.590346	1.625	183.44	1	1.688	-0.007	0.061	0	0	6.9406E+218	330	325
20230809_1534310798	0	866044	-2.21163	-0.47921	0.56476	-0.014145	9.6681986	0.952439	181.452	-0.455	-5.743	1.691	-0.105	39.86	32.746082	111.589468	2	22	32.746544	111.590346	1.625	183.44	1	1.688	-0.007	0.061	0	0	6.9406E+218	330	325
20230809_1534310808	0	866045	-2.25669	-0.48518	0.55786	-0.01419	9.7268124	0.952584	181.473	-0.426	-5.853	1.694	-0.105	39.86	32.746082	111.589468	2	22	32.746544	111.590346	1.625	183.44	1	1.688	-0.007	0.061	0	0	6.9406E+218	330	325
20230809_1534310818	0	866046	-2.28761	-0.50048	0.53416	-0.07934	9.6680555	1.014208	181.473	-0.426	-5.853	1.694	-0.1	39.86	32.746082	111.589468	2	22	32.746544	111.590346	1.625	183.44	1	1.688	-0.007	0.061	0	0	6.9406E+218	330	325
20230809_1534310828	0	866047	-2.30824	-0.5146	0.5677	-0.014165	9.6681194	1.014025	181.473	-0.426	-5.853	1.694	-0.1	39.86	32.746082	111.589468	2	22	32.746544	111.590346	1.625	183.44	1	1.688	-0.007	0.061	0	0	6.9406E+218	330	337
20230809_1534310839	0	866048	-2.28231	-0.50435	0.52772	-0.01421	9.7267313	1.014171	181.473	-0.426	-5.853	1.694	-0.1	39.86	32.746082	111.589468	2	22	32.746544	111.590346	1.625	183.44	1	1.688	-0.007	0.061	0	0	6.9406E+218	330	337
20230809_1534310851	0	866049	-2.34113	-0.51459	0.53561	-0.079386	9.7266693	1.014354	181.473	-0.426	-5.853	1.694	-0.1	39.86	32.746082	111.589468	2	22	32.746544	111.590346	1.625	183.44	1	1.688	-0.007	0.061	0	0	6.9406E+218	330	337
20230809_1534310859	0	866050	-2.38468	-0.52801	0.5256	-0.014184	9.6680384	1.0756119	181.495	-0.396	-5.969	1.695	-0.1	39.86	32.746081	111.589468	2	22	32.746544	111.590346	1.625	183.44	1	1.688	-0.007	0.061	0	0	6.9406E+218	330	337
20230809_1534310869	0	866051	-2.40745	-0.51258	0.48592	-0.01421	9.7267313	1.014171	181.495	-0.396	-5.969	1.695	-0.1	39.86	32.746081	111.589468	2	22	32.746544	111.590346	1.625	183.44	1	1.688	-0.007	0.061	0	0	6.9406E+218	330	337
20230809_1534310879	0	866052	-2.45585	-0.52585	0.49123	-0.01423	9.7266502	1.075757	181.495	-0.396	-5.969	1.695	-0.1	39.86	32.746081	111.589468	2	22	32.746544	111.590346	1.625	183.44	1	1.688	-0.007	0.061	0	0	6.9406E+218	330	337
20230809_1534310889	0	866053	-2.47945	-0.53009	0.56462	-0.079386	9.7266693	1.014354	181.495	-0.396	-5.969	1.695	-0.1	39.86	32.746081	111.589468	2	22	32.746544	111.590346	1.625	183.44	1	1.688	-0.007	0.061	0	0	6.9406E+218	330	337
20230809_1534310899	0	866054	-2.44655	-0.50769	0.49617	-0.01423	9.7266502	1.075757	181.495	-0.396	-5.969	1.695	-0.1	39.86	32.746081	111.589468	2	22	32.746544	111.590346	1.625	183.44	1	1.688	-0.007	0.061	0	0	6.9406E+218	330	337
20230809_1534310908	0	866055	-2.54743	-0.53406	0.48889	-0.01423	9.7266502	1.075757	181.519	-0.368	-6.092	1.697	-0.1	39.86	32.74608	111.589468	2	22	32.746544	111.590346	1.625	183.44	1	1.688	-0.007	0.061	0	0	6.9406E+218	330	337
20230809_1534310919	0	866056	-2.52865	-0.52779	0.47952	-0.079386	9.7266693	1.014354	181.519	-0.368	-6.092	1.697	-0.1	39.86	32.74608	111.589468	2	22	32.746544	111.590346	1.625	183.44	1	1.688	-0.007	0.061	0	0	6.9406E+218	330	337
20230809_1534310928	0	866057	-2.55795	-0.5239	0.42273	-0.014295	9.785182	1.137489	181.519	-0.368	-6.092	1.697	-0.1	39.86	32.74608	111.589468	2	22	32.746544	111.590346	1.625	183.44	1	1.688	-0.007	0.061	0	0	6.9406E+218	330	337
20230809_1534310939	0	866058	-2.61329	-0.54003	0.3972	-0.01423	9.7266502	1.075757	181.519	-0.368	-6.092	1.697	-0.1	39.86	32.74608	111.589468	2	22	32.746544	111.590346	1.625	183.44	1	1.688	-0.007	0.061	0	0	6.9406E+218	330	337
20230809_1534310951	0	866059	-2.59059	-0.52896	0.41433	-0.01423	9.7266502	1.075757	181.519	-0.368	-6.092	1.697	-0.1	39.86	32.74608	111.589468	2	22	32.746544	111.590346	1.625	183.44	1	1.688	-0.007	0.061	0	0	6.9406E+218	330	337
20230809_1534310960	0	866060	-2.60885	-0.52896	0.39082	-0.079471	9.7851191	1.1376719	181.543	-0.345	-6.221	1.698	-0.1	39.86	32.746079	111.589468	2	22	32.746544	111.590346	1.625	183.44	1	1.688	-0.007	0.061	0	0	6.9406E+218	330	337
20230809_1534310969	0	866061	-2.65782	-0.52983	0.37731	-0.01423	9.7266502	1.075757	181.543	-0.345	-6.221	1.698	-0.1	39.86	32.746079	111.589468	2	22	32.746544	111.590346	1.625	183.44	1	1.688	-0.007	0.061	0	0	6.9406E+218	330	337
20230809_1534310981	0	866062	-2.67779	-0.52969	0.39207	-0.014295	9.785182	1.137489	181.543	-0.345	-6.221	1.698	-0.1	39.86	32.746079	111.589468	2	22	32.746544	111.590346	1.625	183.44	1	1.688	-0.007	0.061	0	0	6.9406E+218	330	337
20230809_1534310994	0	866063	-2.71033	-0.53048	0.34975	-0.014295	9.785182	1.137489	181.543	-0.345	-6.221	1.698	-0.1	39.86	32.746079	111.589468	2	22	32.746544	111.590346	1.625	183.44	1	1.688	-0.007	0.061	0	0	6.9406E+218	330	337
20230809_1534310999	0	866064	-2.72073	-0.52243	0.29985	-0.01423	9.7266502	1.075757	181.543	-0.345	-6.221	1.698	-0.1	39.86	32.746079	111.589468	2	22	32.746544	111.590346	1.625	183.44	1	1.688	-0.007	0.061	0	0	6.9406E+218	330	337
20230809_1534320008	0	866065	-2.70765	-0.52087	0.27425	-0.079471	9.7851191	1.1376719	181.568	-0.325	-6.356	1.7	-0.1	39.86	32.746079	111.589468	2	22	32.746544	111.590346	1.625	183.44	1	1.688	-0.007	0.061	0	0	6.9406E+218	330	337
20230809_1534320019	0	866066	-2.69325	-0.51365	0.25724	-0.014295	9.785182	1.137489	181.568	-0.325	-6.356	1.7	-0.1	39.86	32.746079	111.589468	2	22	32.746544	111.590346	1.625	183.44	1	1.688	-0.007	0.061	0	0	6.9406E+218	330	337
20230809_1534320031	0	866067	-2.77468	-0.5306	0.23111	-0.01427	9.7264891	1.19893	181.568	-0.325	-6.356	1.7	-0.1	39.86	32.746079	111.589468	2	22	32.746544	111.590346	1.625	183.44	1	1.688	-0.007	0.061	0	0	6.9406E+218	330	337
20230809_1534320039	0	866068	-2.74577	-0.52716	0.26199	-0.014295	9.785182	1.137489	181.568	-0.325	-6.356	1.7	-0.1	39.86	32.746079	111.589468	2	22	32.746544	111.590346	1.625	183.44	1	1.688	-0.007	0.061	0	0	6.9406E+218	330	337
20230809_1534320051	0	866069	-2.76869	-0.51921	0.17555	-0.079471	9.7851191	1.1376719	181.568	-0.325	-6.356	1.7	-0.1	39.86	32.746079	111.589468	2	22	32.746544	111.590346	1.625	183.44	1	1.688	-0.007	0.061	0	0	6.9406E+218	330	337
20230809_1534320060	0	866070	-2.74754	-0.51822	0.18399	-0.014315	9.7851009	1.1990761	181.592	-0.311	-6.493	1.701	-0.1	39.86	32.746078	111.589468	2	22	32.746544	111.590346	1.625	183.44	1	1.688	-0.007	0.061	0	0	6.9406E+218	330	337
20230809_1534320068	0	866071	-2.74676	-0.50938	0.1607	-0.014295	9.785182	1.137489	181.592	-0.311	-6.493	1.701	-0.1	39.86	32.746078	111.589468	2	22	32.746544	111.590346	1.625	183.44	1	1.688	-0.007	0.061	0	0	6.9406E+218	330	337
20230809_1534320078	0	866072	-2.69487	-0.49403	0.12874	-0.079446	9.7264271	1.199113	181.592	-0.311	-6.493	1.701	-0.1	39.86	32.746078	111.589468	2	22	32.746544	111.590346	1.625	183.44	1	1.688	-0.007	0.061	0	0	6.9406E+218	330	337
20230809_1534320092	0	866073	-2.73887	-0.50548	0.09543	-0.014315	9.7851009	1.1990761	181.592	-0.311	-6.493	1.701	-0.1	39.86	32.746078	111.589468	2	22	32.746544	111.590346	1.625	183.44	1	1.688	-0.007	0.061	0	0	6.9406E+218	330	337
20230809_1534320099	0	866074	-2.7395	-0.49508	0.10197	-0.01427	9.7264891	1.19893	181.592	-0.311	-6.493	1.701	-0.1	39.86	32.746078	111.589468	2	22	32.746544	111.590346	1.625	183.44	1	1.688	-0.007	0.061	0	0	6.9406E+218	330	337
20230809_1534320109	0	866075	-2.72863	-0.48405	0.03089	-0.079491	9.7850389	1.199259	181.617	-0.303	-6.629	1.702	-0.097	39.86	32.746077	111.589468	2	22	32.746544	111.590346	1.625	183.44	1	1.688	-0.007	0.061	0	0	6.9406E+218	330	337
20230809_1534320119	0	866076	-2.75346	-0.4833	0.02284	-0.014335	9.7850199	1.260662	181.617	-0.303	-6.629	1.702	-0.097	39.86	32.746077	111.589468	2	22	32.746544	111.590346	1.625	183.44	1	1.688	-0.007	0.061	0	0	6.9406E+218	330	337
20230809_1534320133	0	866077	-2.69974	-0.46731	0.01868	-0.01427	9.7264891	1.19893	181.617	-0.303	-6.629	1.702	-0.097	39.86	32.746077	111.589468	2	22	32.746544	111.590346	1.625	183.44	1	1.688	-0.007	0.061	0	0	6.9406E+218	330	337
20230809_1534320140	0	866078	-2.68256	-0.45491	0.0001	-0.079511	9.7849579	1.2608449	181.617	-0.303	-6.629	1.702	-0.097	39.86	32.746077	111.589468	2	22	32.746544	111.590346	1.625	183.44	1	1.688	-0.007	0.061	0	0	6.9406E+218	330	337
20230809_1534320151	0	866079	-2.71771	-0.4674	-0.02651	-0.01427	9.7264891	1.19893	181.617	-0.303	-6.629	1.702	-0.097	39.86	32.746077	111.589468	2	22	32.746544	111.590346	1.625	183.44	1	1.688	-0.007	0.061	0	0	6.9406E+218	330	337
20230809_1534320159	0	866080	-2.73548	-0.46072	-0.0188	-0.01427	9.7264891	1.19893	181.64	-0.3	-6.765	1.703	-0.097	39.86	32.746076	111.589468	2	22	32.746544	111.590346	1.625	183.44	1	1.688	-0.007	0.061	0	0	6.9406E+218	330	337
20230809_1534320169	0	866081	-2.71272	-0.44774	-0.07823	-0.079511	9.7849579	1.2608449	181.64	-0.3	-6.765	1.703	-0.097	39.86	32.746076	111.589468	2	22	32.746544	111.590346	1.625	183.44	1	1.688	-0.007	0.061	0	0	6.9406E+218	330	337
20230809_1534320178	0	866082	-2.70915	-0.43518	-0.11127	-0.01427	9.7264891	1.19893	181.64	-0.3	-6.765	1.703	-0.097	39.86	32.746076	111.589468	2	22	32.746544	111.590346	1.625	183.44	1	1.688	-0.007	0.061	0	0	6.9406E+218	330	337
20230809_1534320192	0	866083	-2.66523	-0.41905	-0.09657	-0.079465	9.726346	1.2607	181.64	-0.3	-6.765	1.703	-0.097	39.86	32.746076	111.589468	2	22	32.746544	111.590346	1.625	183.44	1	1.688	-0.007	0.061	0	0	6.9406E+218	330	337
20230809_1534320199	0	866084	-2.66035	-0.41164	-0.12772	-0.014264	9.6677151	1.3219579	181.64	-0.3	-6.765	1.703	-0.097	39.86	32.746076	111.589468	2	22	32.746544	111.590346	1.625	183.44	1	1.688	-0.007	0.061	0	0	6.9406E+218	330	337
20230809_1534320207	0	866085	-2.6857	-0.41054	-0.13704	-0.079465	9.726346	1.2607	181.662	-0.303	-6.899	1.703	-0.097	39.86	32.746075	111.589467	2	22	32.746544	111.590346	1.625	183.44	1	1.688	-0.007	0.061	0	0	6.9406E+218	330	337
20230809_1534320220	0	866086	-2.68796	-0.39884	-0.13689	-0.014289	9.726408	1.260517	181.662	-0.303	-6.899	1.703	-0.097	39.86	32.746075	111.589467	2	22	32.746544	111.590346	1.625	183.44	1	1.688	-0.007	0.061	0	0	6.9406E+218	330	337
20230809_1534320229	0	866087	-2.65915	-0.38253	-0.18129	-0.079485	9.726265	1.322286	181.662	-0.303	-6.899	1.703	-0.097	39.86	32.746075	111.589467	2	22	32.746544	111.590346	1.625	183.44	1	1.688	-0.007	0.061	0	0	6.9406E+218	330	337
20230809_1534320238	0	866088	-2.64163	-0.36812	-0.20298	-0.014289	9.726408	1.260517	181.662	-0.303	-6.899	1.703	-0.097	39.86	32.746075	111.589467	2	22	32.746544	111.590346	1.625	183.44	1	1.688	-0.007	0.061	0	0	6.9406E+218	330	337
20230809_1534320251	0	866089	-2.57991	-0.36553	-0.18708	-0.014289	9.726408	1.260517	181.662	-0.303	-6.899	1.703	-0.089	39.86	32.746075	111.589467	2	22	32.746544	111.590346	1.625	183.44	1	1.688	-0.007	0.061	0	0	6.9406E+218	330	337
20230809_1534320259	0	866090	-2.54417	-0.35095	-0.20044	-0.07944	9.6676531	1.3221411	181.681	-0.31	-7.031	1.703	-0.089	39.86	32.746075	111.589467	2	22	32.746544	111.590346	1.625	183.44	1	1.688	-0.007	0.061	0	0	6.9406E+218	330	337
20230809_1534320269	0	866091	-2.51713	-0.33803	-0.22249	-0.07942	9.6677341	1.260554	181.681	-0.31	-7.031	1.703	-0.089	39.86	32.746075	111.589467	2	22	32.746544	111.590346	1.625	183.44	1	1.688	-0.007	0.061	0	0	6.9406E+218	330	337
20230809_1534320278	0	866092	-2.52336	-0.33556	-0.20277	-0.014309	9.7263269	1.322104	181.681	-0.31	-7.031	1.703	-0.089	39.86	32.746075	111.589467	2	22	32.746544	111.590346	1.625	183.44	1	1.688	-0.007	0.061	0	0	6.9406E+218	330	337
20230809_1534320294	0	866093	-2.50821	-0.32832	-0.26122	-0.079485	9.726265	1.322286	181.681	-0.31	-7.031	1.703	-0.089	39.86	32.746075	111.589467	2	22	32.746544	111.590346	1.625	183.44	1	1.688	-0.007	0.061	0	0	6.9406E+218	330	325
20230809_1534320305	0	866094	-2.4688	-0.30259	-0.25131	-0.014264	9.6677151	1.3219579	181.681	-0.31	-7.031	1.703	-0.089	39.86	32.746075	111.589467	2	22	32.746544	111.590346	1.625	183.44	1	1.688	-0.007	0.061	0	0	6.9406E+218	330	325
20230809_1534320310	0	866095	-2.41153	-0.28727	-0.25871	-0.07944	9.6676531	1.3221411	181.699	-0.32	-7.155	1.703	-0.089	39.86	32.746074	111.589467	2	22	32.746544	111.590346	1.625	183.44	1	1.688	-0.007	0.061	0	0	6.9406E+218	330	325
20230809_1534320321	0	866096	-2.37306	-0.26273	-0.24261	-0.079485	9.726265	1.322286	181.699	-0.32	-7.155	1.703	-0.089	39.86	32.746074	111.589467	2	22	32.746544	111.590346	1.625	183.44	1	1.688	-0.007	0.061	0	0	6.9406E+218	330	325
20230809_1534320331	0	866097	-2.36496	-0.25213	-0.25379	-0.079414	9.6089602	1.383582	181.699	-0.32	-7.155	1.703	-0.089	39.86	32.746074	111.589467	2	22	32.746544	111.590346	1.625	183.44	1	1.688	-0.007	0.061	0	0	6.9406E+218	330	325
20230809_1534320338	0	866098	-2.37017	-0.24746	-0.23686	-0.014289	9.726408	1.260517	181.699	-0.32	-7.155	1.703	-0.089	39.86	32.746074	111.589467	2	22	32.746544	111.590346	1.625	183.44	1	1.688	-0.007	0.061	0	0	6.9406E+218	330	325
20230809_1534320352	0	866099	-2.34316	-0.22388	-0.26957	-0.07944	9.6676531	1.3221411	181.699	-0.32	-7.155	1.703	-0.089	39.86	32.746074	111.589467	2	22	32.746544	111.590346	1.625	183.44	1	1.688	-0.007	0.061	0	0	6.9406E+218	330	325
20230809_1534320361	0	866100	-2.31648	-0.21038	-0.28919	-0.07946	9.667572	1.383728	181.712	-0.331	-7.272	1.703	-0.089	39.86	32.746073	111.589467	2	22	32.746544	111.590346	1.625	183.44	1	1.688	-0.007	0.061	0	0	6.9406E+218	330	325
20230809_1534320369	0	866101	-2.27766	-0.19273	-0.24014	-0.07944	9.6676531	1.3221411	181.712	-0.331	-7.272	1.703	-0.089	39.86	32.746073	111.589467	2	22	32.746544	111.590346	1.625	183.44	1	1.688	-0.007	0.061	0	0	6.9406E+218	330	325
20230809_1534320378	0	866102	-2.25358	-0.18225	-0.26885	-0.07946	9.667572	1.383728	181.712	-0.331	-7.272	1.703	-0.089	39.86	32.746073	111.589467	2	22	32.746544	111.590346	1.625	183.44	1	1.688	-0.007	0.061	0	0	6.9406E+218	330	325
20230809_1534320390	0	866103	-2.28471	-0.16997	-0.25438	-0.07946	9.667572	1.383728	181.712	-0.331	-7.272	1.703	-0.089	39.86	32.746073	111.589467	2	22	32.746544	111.590346	1.625	183.44	1	1.688	-0.007	0.061	0	0	6.9406E+218	330	325
20230809_1534320398	0	866104	-2.32985	-0.1627	-0.24783	-0.07944	9.6676531	1.3221411	181.712	-0.331	-7.272	1.703	-0.089	39.86	32.746073	111.589467	2	22	32.746544	111.590346	1.625	183.44	1	1.688	-0.007	0.061	0	0	6.9406E+218	330	325
20230809_1534320410	0	866105	-2.26023	-0.12224	-0.24246	-0.014284	9.667635	1.383545	181.722	-0.343	-7.386	1.702	-0.089	39.86	32.746072	111.589467	2	22	32.746544	111.590346	1.625	183.44	1	1.688	-0.007	0.061	0	0	6.9406E+218	330	325
20230809_1534320420	0	866106	-2.25659	-0.1052	-0.27498	-0.07946	9.667572	1.383728	181.722	-0.343	-7.386	1.702	-0.091	39.86	32.746072	111.589467	2	22	32.746544	111.590346	1.625	183.44	1	1.688	-0.007	0.061	0	0	6.9406E+218	330	325
20230809_1534320429	0	866107	-2.24266	-0.09968	-0.20599	-0.079414	9.6089602	1.383582	181.722	-0.343	-7.386	1.702	-0.091	39.86	32.746072	111.589467	2	22	32.746544	111.590346	1.625	183.44	1	1.688	-0.007	0.061	0	0	6.9406E+218	330	325
20230809_1534320439	0	866108	-2.20836	-0.07351	-0.23256	-0.079414	9.6089602	1.383582	181.722	-0.343	-7.386	1.702	-0.091	39.86	32.746072	111.589467	2	22	32.746544	111.590346	1.625	183.44	1	1.688	-0.007	0.061	0	0	6.9406E+218	330	325
20230809_1534320450	0	866109	-2.23226	-0.0593	-0.18963	-0.07946	9.667572	1.383728	181.722	-0.343	-7.386	1.702	-0.091	39.86	32.746072	111.589467	2	22	32.746544	111.590346	1.625	183.44	1	1.688	-0.007	0.061	0	0	6.9406E+218	330	325
20230809_1534320462	0	866110	-2.23275	-0.0443	-0.16635	-0.079414	9.6089602	1.383582	181.728	-0.353	-7.498	1.701	-0.091	39.86	32.746072	111.589467	2	22	32.746544	111.590346	1.625	183.44	1	1.688	-0.007	0.061	0	0	6.9406E+218	330	325
20230809_1534320469	0	866111	-2.23724	-0.02648	-0.17274	-0.144636	9.66751	1.3839099	181.728	-0.353	-7.498	1.701	-0.091	39.86	32.746072	111.589467	2	22	32.746544	111.590346	1.625	183.44	1	1.688	-0.007	0.061	0	0	6.9406E+218	330	325
20230809_1534320479	0	866112	-2.2135	-0.007	-0.19651	-0.079414	9.6089602	1.383582	181.728	-0.353	-7.498	1.701	-0.091	39.86	32.746072	111.589467	2	22	32.746529	111.590345	1.615	179.79	1	1.688	-0.007	0.061	0	0	6.9406E+218	330	325
20230809_1534320491	0	866113	-2.18549	0.01096	-0.14648	-0.07946	9.667572	1.383728	181.728	-0.353	-7.498	1.701	-0.091	39.86	32.746072	111.589467	2	22	32.746529	111.590345	1.615	179.79	1	1.688	-0.007	0.061	0	0	6.9406E+218	330	325
20230809_1534320501	0	866114	-2.12684	0.03574	-0.13592	-0.079414	9.6089602	1.383582	181.728	-0.353	-7.498	1.701	-0.091	39.86	32.746072	111.589467	2	22	32.746529	111.590345	1.615	179.79	1	1.688	-0.007	0.061	0	0	6.9406E+218	330	325
20230809_1534320509	0	866115	-2.13198	0.04515	-0.10067	-0.079414	9.6089602	1.383582	181.728	-0.36	-7.607	1.7	-0.091	39.86	32.746071	111.589467	2	22	32.746529	111.590345	1.615	179.79	1	1.688	-0.007	0.061	0	0	6.9406E+218	330	325
20230809_1534320519	0	866116	-2.1323	0.05483	-0.05329	-0.079414	9.6089602	1.383582	181.728	-0.36	-7.607	1.7	-0.091	39.86	32.746071	111.589467	2	22	32.746529	111.590345	1.615	179.79	1	1.688	-0.007	0.061	0	0	6.9406E+218	330	325
20230809_1534320539	0	866117	-2.07936	0.08574	-0.07109	-0.07946	9.667572	1.383728	181.728	-0.36	-7.607	1.7	-0.091	39.86	32.746071	111.589467	2	22	32.746529	111.590345	1.615	179.79	1	1.688	-0.007	0.061	0	0	6.9406E+218	330	325
20230809_1534320540	0	866118	-2.06555	0.09433	-0.04188	-0.079434	9.6088791	1.445169	181.728	-0.36	-7.607	1.7	-0.091	39.86	32.746071	111.589467	2	22	32.746529	111.590345	1.615	179.79	1	1.688	-0.007	0.061	0	0	6.9406E+218	330	325
20230809_1534320552	0	866119	-2.00562	0.12144	-0.02157	-0.14459	9.6088982	1.383765	181.728	-0.36	-7.607	1.7	-0.091	39.86	32.746071	111.589467	2	22	32.746529	111.590345	1.615	179.79	1	1.688	-0.007	0.061	0	0	6.9406E+218	330	325
20230809_1534320560	0	866120	-1.97624	0.14278	-0.01751	-0.07946	9.667572	1.383728	181.724	-0.363	-7.709	1.698	-0.091	39.86	32.74607	111.589467	2	22	32.746529	111.590345	1.615	179.79	1	1.688	-0.007	0.061	0	0	6.9406E+218	330	325
20230809_1534320571	0	866121	-1.99511	0.14102	0.02609	-0.079414	9.6089602	1.383582	181.724	-0.363	-7.709	1.698	-0.091	39.86	32.74607	111.589467	2	22	32.746529	111.590345	1.615	179.79	1	1.688	-0.007	0.061	0	0	6.9406E+218	330	325
20230809_1534320584	0	866122	-1.97299	0.1505	0.05237	-0.079414	9.6089602	1.383582	181.724	-0.363	-7.709	1.698	-0.083	39.86	32.74607	111.589467	2	22	32.746529	111.590345	1.615	179.79	1	1.688	-0.007	0.061	0	0	6.9406E+218	330	325
20230809_1534320592	0	866123	-1.92447	0.18085	0.06393	-0.144636	9.66751	1.3839099	181.724	-0.363	-7.709	1.698	-0.083	39.86	32.74607	111.589467	2	22	32.746529	111.590345	1.615	179.79	1	1.688	-0.007	0.061	0	0	6.9406E+218	330	325
20230809_1534320600	0	866124	-1.88974	0.18904	0.09353	-0.07948	9.667491	1.445314	181.724	-0.363	-7.709	1.698	-0.083	39.86	32.74607	111.589467	2	22	32.746529	111.590345	1.615	179.79	1	1.688	-0.007	0.061	0	0	6.9406E+218	330	325
20230809_1534320609	0	866125	-1.86293	0.20905	0.14457	-0.079414	9.6089602	1.383582	181.715	-0.36	-7.805	1.697	-0.083	39.86	32.746069	111.589467	2	22	32.746529	111.590345	1.615	179.79	1	1.688	-0.007	0.061	0	0	6.9406E+218	330	325
20230809_1534320618	0	866126	-1.82318	0.2254	0.1373	-0.07946	9.667572	1.383728	181.715	-0.36	-7.805	1.697	-0.083	39.86	32.746069	111.589467	2	22	32.746529	111.590345	1.615	179.79	1	1.688	-0.007	0.061	0	0	6.9406E+218	330	325
20230809_1534320628	0	866127	-1.85032	0.23501	0.15903	-0.144656	9.667429	1.445497	181.715	-0.36	-7.805	1.697	-0.083	39.86	32.746069	111.589467	2	22	32.746529	111.590345	1.615	179.79	1	1.688	-0.007	0.061	0	0	6.9406E+218	330	325
20230809_1534320638	0	866128	-1.82885	0.24941	0.19732	-0.07944	9.6676531	1.3221411	181.715	-0.36	-7.805	1.697	-0.083	39.86	32.746069	111.589467	2	22	32.746529	111.590345	1.615	179.79	1	1.688	-0.007	0.061	0	0	6.9406E+218	330	325
20230809_1534320652	0	866129	-1.81202	0.26263	0.20687	-0.07948	9.667491	1.445314	181.715	-0.36	-7.805	1.697	-0.083	39.86	32.746069	111.589467	2	22	32.746529	111.590345	1.615	179.79	1	1.688	-0.007	0.061	0	0	6.9406E+218	330	325
20230809_1534320660	0	866130	-1.83199	0.26386	0.23149	-0.07946	9.667572	1.383728	181.701	-0.353	-7.896	1.695	-0.083	39.86	32.746069	111.589467	2	22	32.746529	111.590345	1.615	179.79	1	1.688	-0.007	0.061	0	0	6.9406E+218	330	325
20230809_1534320669	0	866131	-1.81022	0.27454	0.26609	-0.14459	9.6088982	1.383765	181.701	-0.353	-7.896	1.695	-0.083	39.86	32.746069	111.589467	2	22	32.746529	111.590345	1.615	179.79	1	1.688	-0.007	0.061	0	0	6.9406E+218	330	325
20230809_1534320695	0	866132	-1.81278	0.28956	0.30153	-0.07946	9.667572	1.383728	181.701	-0.353	-7.896	1.695	-0.083	39.86	32.746069	111.589467	2	22	32.746529	111.590345	1.615	179.79	1	1.688	-0.007	0.061	0	0	6.9406E+218	330	325
20230809_1534320702	0	866133	-1.85625	0.28895	0.30796	-0.07946	9.667572	1.383728	181.701	-0.353	-7.896	1.695	-0.083	39.86	32.746069	111.589467	2	22	32.746529	111.590345	1.615	179.79	1	1.688	-0.007	0.061	0	0	6.9406E+218	330	325
20230809_1534320702	0	866134	-1.87303	0.30488	0.33101	-0.144681	9.7261219	1.384056	181.701	-0.353	-7.896	1.695	-0.083	39.86	32.746069	111.589467	2	22	32.746529	111.590345	1.615	179.79	1	1.688	-0.007	0.061	0	0	6.9406E+218	330	325
20230809_1534320708	0	866135	-1.88298	0.31513	0.34221	-0.07948	9.667491	1.445314	181.685	-0.34	-7.988	1.724	-0.083	39.86	32.746068	111.589467	2	22	32.746529	111.590345	1.615	179.79	1	1.725	-0.016	-0.038	0	0	6.9406E+218	330	325
20230809_1534320724	0	866136	-1.90498	0.31832	0.37096	-0.07946	9.667572	1.383728	181.685	-0.34	-7.988	1.724	-0.083	39.86	32.746068	111.589467	2	22	32.746529	111.590345	1.615	179.79	1	1.725	-0.016	-0.038	0	0	6.9406E+218	330	325
20230809_1534320737	0	866137	-1.87702	0.32947	0.399	-0.144636	9.66751	1.3839099	181.685	-0.34	-7.988	1.724	-0.083	40.67	32.746068	111.589467	2	22	32.746529	111.590345	1.615	179.79	1	1.725	-0.016	-0.038	0	0	6.9406E+218	330	325
20230809_1534320760	0	866138	-1.88675	0.33536	0.47261	-0.07946	9.667572	1.383728	181.685	-0.34	-7.988	1.724	-0.083	40.67	32.746068	111.589467	2	22	32.746529	111.590345	1.615	179.79	1	1.725	-0.016	-0.038	0	0	6.9406E+218	330	325
20230809_1534320762	0	866139	-1.90825	0.34262	0.45386	-0.144681	9.7261219	1.384056	181.685	-0.34	-7.988	1.724	-0.076	40.67	32.746068	111.589467	2	22	32.746529	111.590345	1.615	179.79	1	1.725	-0.016	-0.038	0	0	6.9406E+218	330	325
20230809_1534320763	0	866140	-1.93031	0.34611	0.49547	-0.079505	9.7261839	1.383873	181.665	-0.32	-8.083	1.721	-0.076	40.67	32.746067	111.589467	2	22	32.746529	111.590345	1.615	179.79	1	1.725	-0.016	-0.038	0	0	6.9406E+218	330	325
20230809_1534320771	0	866141	-1.96299	0.34325	0.48425	-0.144636	9.66751	1.3839099	181.665	-0.32	-8.083	1.721	-0.076	40.67	32.746067	111.589467	2	22	32.746529	111.590345	1.615	179.79	1	1.725	-0.016	-0.038	0	0	6.9406E+218	330	325
20230809_1534320782	0	866142	-1.967	0.35275	0.47128	-0.079551	9.7847967	1.3840179	181.665	-0.32	-8.083	1.721	-0.076	40.67	32.746067	111.589467	2	22	32.746529	111.590345	1.615	179.79	1	1.725	-0.016	-0.038	0	0	6.9406E+218	330	325
20230809_1534320792	0	866143	-1.96932	0.35717	0.52135	-0.07948	9.667491	1.445314	181.665	-0.32	-8.083	1.721	-0.076	40.67	32.746067	111.589467	2	22	32.746529	111.590345	1.615	179.79	1	1.725	-0.016	-0.038	0	0	6.9406E+218	330	325
20230809_1534320798	0	866144	-1.98073	0.35016	0.5415	-0.144681	9.7261219	1.384056	181.665	-0.32	-8.083	1.721	-0.076	40.67	32.746067	111.589467	2	22	32.746529	111.590345	1.615	179.79	1	1.725	-0.016	-0.038	0	0	6.9406E+218	330	325
20230809_1534320808	0	866145	-1.97149	0.3572	0.58486	-0.079505	9.7261839	1.383873	181.644	-0.297	-8.182	1.718	-0.076	40.67	32.746066	111.589467	2	22	32.746529	111.590345	1.615	179.79	1	1.725	-0.016	-0.038	0	0	6.9406E+218	330	325
20230809_1534320821	0	866146	-1.98896	0.3544	0.56685	-0.144681	9.7261219	1.384056	181.644	-0.297	-8.182	1.718	-0.076	40.67	32.746066	111.589467	2	22	32.746529	111.590345	1.615	179.79	1	1.725	-0.016	-0.038	0	0	6.9406E+218	330	325
20230809_1534320829	0	866147	-1.9935	0.35633	0.62346	-0.079551	9.7847967	1.3840179	181.644	-0.297	-8.182	1.718	-0.076	40.67	32.746066	111.589467	2	22	32.746529	111.590345	1.615	179.79	1	1.725	-0.016	-0.038	0	0	6.9406E+218	330	325
20230809_1534320841	0	866148	-1.98419	0.36816	0.57609	-0.144726	9.7847338	1.384201	181.644	-0.297	-8.182	1.718	-0.076	40.67	32.746066	111.589467	2	22	32.746529	111.590345	1.615	179.79	1	1.725	-0.016	-0.038	0	0	6.9406E+218	330	325
20230809_1534320853	0	866149	-2.00016	0.36878	0.58496	-0.07957	9.7847157	1.445605	181.644	-0.297	-8.182	1.718	-0.076	40.67	32.746066	111.589467	2	22	32.746529	111.590345	1.615	179.79	1	1.725	-0.016	-0.038	0	0	6.9406E+218	330	325
20230809_1534320859	0	866150	-2.02471	0.36532	0.62184	-0.144746	9.7846537	1.445788	181.622	-0.27	-8.281	1.715	-0.076	40.67	32.746065	111.589467	2	22	32.746529	111.590345	1.615	179.79	1	1.725	-0.016	-0.038	0	0	6.9406E+218	330	325
20230809_1534320869	0	866151	-2.0313	0.36202	0.61946	-0.079551	9.7847967	1.3840179	181.622	-0.27	-8.281	1.715	-0.076	40.67	32.746065	111.589467	2	22	32.746529	111.590345	1.615	179.79	1	1.725	-0.016	-0.038	0	0	6.9406E+218	330	325
20230809_1534320883	0	866152	-2.03617	0.36431	0.62629	-0.144726	9.7847338	1.384201	181.622	-0.27	-8.281	1.715	-0.076	40.67	32.746065	111.589467	2	22	32.746529	111.590345	1.615	179.79	1	1.725	-0.016	-0.038	0	0	6.9406E+218	330	325
20230809_1534320890	0	866153	-2.00664	0.36607	0.65632	-0.079551	9.7847967	1.3840179	181.622	-0.27	-8.281	1.715	-0.076	40.67	32.746065	111.589467	2	22	32.746529	111.590345	1.615	179.79	1	1.725	-0.016	-0.038	0	0	6.9406E+218	330	325
20230809_1534320898	0	866154	-1.99305	0.36841	0.64306	-0.144792	9.8432655	1.445933	181.622	-0.27	-8.281	1.715	-0.076	40.67	32.746065	111.589467	2	22	32.746529	111.590345	1.615	179.79	1	1.725	-0.016	-0.038	0	0	6.9406E+218	330	325
20230809_1534320909	0	866155	-2.00238	0.36372	0.59767	-0.079596	9.8434086	1.384164	181.6	-0.242	-8.382	1.712	-0.087	40.67	32.746065	111.589467	2	22	32.746529	111.590345	1.615	179.79	1	1.725	-0.016	-0.038	0	0	6.9406E+218	330	325
20230809_1534320918	0	866156	-2.05259	0.3604	0.61665	-0.144792	9.8432655	1.445933	181.6	-0.242	-8.382	1.712	-0.087	40.67	32.746065	111.589467	2	22	32.746529	111.590345	1.615	179.79	1	1.725	-0.016	-0.038	0	0	6.9406E+218	330	325
20230809_1534320933	0	866157	-2.04636	0.36586	0.60336	-0.079616	9.8433285	1.44575	181.6	-0.242	-8.382	1.712	-0.087	40.67	32.746065	111.589467	2	22	32.746529	111.590345	1.615	179.79	1	1.725	-0.016	-0.038	0	0	6.9406E+218	330	325
20230809_1534320939	0	866158	-1.97424	0.38631	0.59609	-0.144726	9.7847338	1.384201	181.6	-0.242	-8.382	1.712	-0.087	40.67	32.746065	111.589467	2	22	32.746529	111.590345	1.615	179.79	1	1.725	-0.016	-0.038	0	0	6.9406E+218	330	325
20230809_1534320952	0	866159	-1.98802	0.37631	0.67612	-0.079616	9.8433285	1.44575	181.6	-0.242	-8.382	1.712	-0.087	40.67	32.746065	111.589467	2	22	32.746529	111.590345	1.615	179.79	1	1.725	-0.016	-0.038	0	0	6.9406E+218	330	325
20230809_1534320960	0	866160	-2.00149	0.35931	0.59203	-0.144837	9.9018784	1.446079	181.577	-0.214	-8.482	1.708	-0.087	40.67	32.746064	111.589467	2	22	32.746529	111.590345	1.615	179.79	1	1.725	-0.016	-0.038	0	0	6.9406E+218	330	325
20230809_1534320969	0	866161	-1.97964	0.36432	0.57893	-0.079661	9.9019403	1.445896	181.577	-0.214	-8.482	1.708	-0.087	40.67	32.746064	111.589467	2	22	32.746529	111.590345	1.615	179.79	1	1.725	-0.016	-0.038	0	0	6.9406E+218	330	325
20230809_1534320982	0	866162	-1.94662	0.3711	0.61893	-0.144726	9.7847338	1.384201	181.577	-0.214	-8.482	1.708	-0.087	40.67	32.746064	111.589467	2	22	32.746529	111.590345	1.615	179.79	1	1.725	-0.016	-0.038	0	0	6.9406E+218	330	325
20230809_1534320992	0	866163	-1.92635	0.37451	0.55125	-0.144837	9.9018784	1.446079	181.577	-0.214	-8.482	1.708	-0.087	40.67	32.746064	111.589467	2	22	32.746529	111.590345	1.615	179.79	1	1.725	-0.016	-0.038	0	0	6.9406E+218	330	325
20230809_1534320999	0	866164	-1.91407	0.36874	0.50516	-0.079661	9.9019403	1.445896	181.577	-0.214	-8.482	1.708	-0.087	40.67	32.746064	111.589467	2	22	32.746529	111.590345	1.615	179.79	1	1.725	-0.016	-0.038	0	0	6.9406E+218	330	325
20230809_1534330009	0	866165	-1.90543	0.3564	0.53956	-0.144792	9.8432655	1.445933	181.555	-0.189	-8.578	1.704	-0.087	40.67	32.746063	111.589467	2	22	32.746529	111.590345	1.615	179.79	1	1.725	-0.016	-0.038	0	0	6.9406E+218	330	325
20230809_1534330019	0	866166	-1.84322	0.36286	0.54723	-0.079661	9.9019403	1.445896	181.555	-0.189	-8.578	1.704	-0.087	40.67	32.746063	111.589467	2	22	32.746529	111.590345	1.615	179.79	1	1.725	-0.016	-0.038	0	0	6.9406E+218	330	325
20230809_1534330032	0	866167	-1.80711	0.36146	0.46137	-0.144837	9.9018784	1.446079	181.555	-0.189	-8.578	1.704	-0.087	40.67	32.746063	111.589467	2	22	32.746529	111.590345	1.615	179.79	1	1.725	-0.016	-0.038	0	0	6.9406E+218	330	325
20230809_1534330045	0	866168	-1.75166	0.3744	0.52218	-0.079661	9.9019403	1.445896	181.555	-0.189	-8.578	1.704	-0.087	40.67	32.746063	111.589467	2	22	32.746529	111.590345	1.615	179.79	1	1.725	-0.016	-0.038	0	0	6.9406E+218	330	325
20230809_1534330053	0	866169	-1.68445	0.37511	0.47647	-0.144837	9.9018784	1.446079	181.555	-0.189	-8.578	1.704	-0.087	40.67	32.746063	111.589467	2	22	32.746529	111.590345	1.615	179.79	1	1.725	-0.016	-0.038	0	0	6.9406E+218	330	337
20230809_1534330061	0	866170	-1.66693	0.36634	0.43441	-0.144837	9.9018784	1.446079	181.533	-0.168	-8.666	1.699	-0.087	40.67	32.746062	111.589467	2	22	32.746529	111.590345	1.615	179.79	1	1.725	-0.016	-0.038	0	0	6.9406E+218	330	337
20230809_1534330070	0	866171	-1.62787	0.37302	0.40974	-0.079707	9.9605532	1.446041	181.533	-0.168	-8.666	1.699	-0.087	40.67	32.746062	111.589467	2	22	32.746529	111.590345	1.615	179.79	1	1.725	-0.016	-0.038	0	0	6.9406E+218	330	337
20230809_1534330079	0	866172	-1.60429	0.36966	0.3888	-0.144857	9.9017973	1.507665	181.533	-0.168	-8.666	1.699	-0.087	40.67	32.746062	111.589467	2	22	32.746529	111.590345	1.615	179.79	1	1.725	-0.016	-0.038	0	0	6.9406E+218	330	337
20230809_1534330091	0	866173	-1.57409	0.36072	0.31707	-0.079707	9.9605532	1.446041	181.533	-0.168	-8.666	1.699	-0.088	40.67	32.746062	111.589467	2	22	32.746529	111.590345	1.615	179.79	1	1.725	-0.016	-0.038	0	0	6.9406E+218	330	337
20230809_1534330099	0	866174	-1.52616	0.36309	0.32366	-0.144837	9.9018784	1.446079	181.533	-0.168	-8.666	1.699	-0.088	40.67	32.746062	111.589467	2	22	32.746529	111.590345	1.615	179.79	1	1.725	-0.016	-0.038	0	0	6.9406E+218	330	337
20230809_1534330108	0	866175	-1.45611	0.36108	0.29508	-0.079707	9.9605532	1.446041	181.512	-0.153	-8.743	1.696	-0.088	40.67	32.746062	111.589467	2	22	32.746529	111.590345	1.615	179.79	1	1.725	-0.016	-0.038	0	0	6.9406E+218	330	337
20230809_1534330119	0	866176	-1.38899	0.35669	0.26877	-0.144857	9.9017973	1.507665	181.512	-0.153	-8.743	1.696	-0.088	40.67	32.746062	111.589467	2	22	32.746529	111.590345	1.615	179.79	1	1.725	-0.016	-0.038	0	0	6.9406E+218	330	337
20230809_1534330130	0	866177	-1.34726	0.35568	0.27993	-0.079661	9.9019403	1.445896	181.512	-0.153	-8.743	1.696	-0.088	40.67	32.746062	111.589467	2	22	32.746529	111.590345	1.615	179.79	1	1.725	-0.016	-0.038	0	0	6.9406E+218	330	337
20230809_1534330138	0	866178	-1.26662	0.35818	0.19312	-0.144902	9.9604101	1.507811	181.512	-0.153	-8.743	1.696	-0.088	40.67	32.746062	111.589467	2	22	32.746529	111.590345	1.615	179.79	1	1.725	-0.016	-0.038	0	0	6.9406E+218	330	337
20230809_1534330151	0	866179	-1.25494	0.34814	0.12015	-0.144928	10.0191021	1.44637	181.512	-0.153	-8.743	1.696	-0.088	40.67	32.746062	111.589467	2	22	32.746529	111.590345	1.615	179.79	1	1.725	-0.016	-0.038	0	0	6.9406E+218	330	337
20230809_1534330160	0	866180	-1.21677	0.33756	0.11944	-0.079681	9.9018602	1.5074821	181.494	-0.146	-8.808	1.691	-0.088	40.67	32.746061	111.589467	2	22	32.746529	111.590345	1.615	179.79	1	1.725	-0.016	-0.038	0	0	6.9406E+218	330	337
20230809_1534330170	0	866181	-1.12599	0.34546	0.07926	-0.144837	9.9018784	1.446079	181.494	-0.146	-8.808	1.691	-0.088	40.67	32.746061	111.589467	2	22	32.746529	111.590345	1.615	179.79	1	1.725	-0.016	-0.038	0	0	6.9406E+218	330	337
20230809_1534330184	0	866182	-1.10343	0.33731	0.03407	-0.144902	9.9604101	1.507811	181.494	-0.146	-8.808	1.691	-0.088	40.67	32.746061	111.589467	2	22	32.746529	111.590345	1.615	179.79	1	1.725	-0.016	-0.038	0	0	6.9406E+218	330	337
20230809_1534330190	0	866183	-1.08198	0.33539	0.01111	-0.079681	9.9018602	1.5074821	181.494	-0.146	-8.808	1.691	-0.088	40.67	32.746061	111.589467	2	22	32.746529	111.590345	1.615	179.79	1	1.725	-0.016	-0.038	0	0	6.9406E+218	330	337
20230809_1534330198	0	866184	-1.01233	0.34946	-0.00301	-0.144902	9.9604101	1.507811	181.494	-0.146	-8.808	1.691	-0.088	40.67	32.746061	111.589467	2	22	32.746529	111.590345	1.615	179.79	1	1.725	-0.016	-0.038	0	0	6.9406E+218	330	325
20230809_1534330209	0	866185	-0.95516	0.34569	-0.04915	-0.079661	9.9019403	1.445896	181.477	-0.148	-8.86	1.686	-0.088	40.67	32.74606	111.589467	2	22	32.746529	111.590345	1.615	179.79	1	1.725	-0.016	-0.038	0	0	6.9406E+218	330	325
20230809_1534330220	0	866186	-0.93422	0.33583	-0.09092	-0.144857	9.9017973	1.507665	181.477	-0.148	-8.86	1.686	-0.088	40.67	32.74606	111.589467	2	22	32.746529	111.590345	1.615	179.79	1	1.725	-0.016	-0.038	0	0	6.9406E+218	330	325
20230809_1534330228	0	866187	-0.88324	0.32906	-0.09873	-0.144902	9.9604101	1.507811	181.477	-0.148	-8.86	1.686	-0.088	40.67	32.74606	111.589467	2	22	32.746529	111.590345	1.615	179.79	1	1.725	-0.016	-0.038	0	0	6.9406E+218	330	325
20230809_1534330240	0	866188	-0.81811	0.32472	-0.16014	-0.14486	9.901803	1.507665	181.477	-0.148	-8.86	1.686	-0.081	40.67	32.74606	111.589467	2	22	32.746529	111.590345	1.615	179.79	1	1.725	-0.016	-0.038	0	0	6.9406E+218	330	325
20230809_1534330253	0	866189	-0.75133	0.33266	-0.21242	-0.079664	9.9019461	1.445896	181.477	-0.148	-8.86	1.686	-0.081	40.67	32.74606	111.589467	2	22	32.746529	111.590345	1.615	179.79	1	1.725	-0.016	-0.038	0	0	6.9406E+218	330	325
20230809_1534330261	0	866190	-0.68334	0.33047	-0.22413	-0.144814	9.8431911	1.50752	181.462	-0.158	-8.901	1.681	-0.081	40.67	32.746059	111.589467	2	22	32.746529	111.590345	1.615	179.79	1	1.725	-0.016	-0.038	0	0	6.9406E+218	330	325
20230809_1534330269	0	866191	-0.61792	0.32943	-0.31765	-0.079684	9.901865	1.507483	181.462	-0.158	-8.901	1.681	-0.081	40.67	32.746059	111.589467	2	22	32.746529	111.590345	1.615	179.79	1	1.725	-0.016	-0.038	0	0	6.9406E+218	330	325
20230809_1534330279	0	866192	-0.53766	0.32638	-0.3291	-0.14486	9.901803	1.507665	181.462	-0.158	-8.901	1.681	-0.081	40.67	32.746059	111.589467	2	22	32.746529	111.590345	1.615	179.79	1	1.725	-0.016	-0.038	0	0	6.9406E+218	330	325
20230809_1534330293	0	866193	-0.47064	0.32227	-0.33554	-0.144814	9.8431911	1.50752	181.462	-0.158	-8.901	1.681	-0.081	40.67	32.746059	111.589467	2	22	32.746529	111.590345	1.615	179.79	1	1.725	-0.016	-0.038	0	0	6.9406E+218	330	325
20230809_1534330299	0	866194	-0.38148	0.32331	-0.36433	-0.079684	9.901865	1.507483	181.462	-0.158	-8.901	1.681	-0.081	40.67	32.746059	111.589467	2	22	32.746529	111.590345	1.615	179.79	1	1.725	-0.016	-0.038	0	0	6.9406E+218	330	325
20230809_1534330308	0	866195	-0.32098	0.31839	-0.41015	-0.14486	9.901803	1.507665	181.449	-0.178	-8.924	1.677	-0.081	40.67	32.746059	111.589467	2	22	32.746529	111.590345	1.615	179.79	1	1.725	-0.016	-0.038	0	0	6.9406E+218	330	325
20230809_1534330319	0	866196	-0.23808	0.32158	-0.44623	-0.14484	9.9018841	1.446079	181.449	-0.178	-8.924	1.677	-0.081	40.67	32.746059	111.589467	2	22	32.746529	111.590345	1.615	179.79	1	1.725	-0.016	-0.038	0	0	6.9406E+218	330	325
20230809_1534330328	0	866197	-0.13142	0.32091	-0.53	-0.079684	9.901865	1.507483	181.449	-0.178	-8.924	1.677	-0.081	40.67	32.746059	111.589467	2	22	32.746529	111.590345	1.615	179.79	1	1.725	-0.016	-0.038	0	0	6.9406E+218	330	325
20230809_1534330353	0	866198	-0.04409	0.31409	-0.55962	-0.144814	9.8431911	1.50752	181.449	-0.178	-8.924	1.677	-0.081	40.67	32.746059	111.589467	2	22	32.746529	111.590345	1.615	179.79	1	1.725	-0.016	-0.038	0	0	6.9406E+218	330	325
20230809_1534330360	0	866199	0.07265	0.32068	-0.57785	-0.144814	9.8431911	1.50752	181.449	-0.178	-8.924	1.677	-0.081	40.67	32.746059	111.589467	2	22	32.746529	111.590345	1.615	179.79	1	1.725	-0.016	-0.038	0	0	6.9406E+218	330	325
20230809_1534330363	0	866200	0.1759	0.31001	-0.61027	-0.079638	9.8432531	1.507337	181.437	-0.208	-8.925	1.672	-0.081	40.67	32.746058	111.589467	2	22	32.746529	111.590345	1.615	179.79	1	1.725	-0.016	-0.038	0	0	6.9406E+218	330	325
20230809_1534330369	0	866201	0.26398	0.30936	-0.61842	-0.144814	9.8431911	1.50752	181.437	-0.208	-8.925	1.672	-0.081	40.67	32.746058	111.589467	2	22	32.746529	111.590345	1.615	179.79	1	1.725	-0.016	-0.038	0	0	6.9406E+218	330	325
20230809_1534330381	0	866202	0.37109	0.31995	-0.67884	-0.14486	9.901803	1.507665	181.437	-0.208	-8.925	1.672	-0.081	40.67	32.746058	111.589467	2	22	32.746529	111.590345	1.615	179.79	1	1.725	-0.016	-0.038	0	0	6.9406E+218	330	325
20230809_1534330391	0	866203	0.44495	0.32231	-0.72421	-0.079658	9.8431721	1.568924	181.437	-0.208	-8.925	1.672	-0.081	40.67	32.746058	111.589467	2	22	32.746529	111.590345	1.615	179.79	1	1.725	-0.016	-0.038	0	0	6.9406E+218	330	325
20230809_1534330399	0	866204	0.52486	0.32192	-0.74851	-0.144814	9.8431911	1.50752	181.437	-0.208	-8.925	1.672	-0.081	40.67	32.746058	111.589467	2	22	32.746529	111.590345	1.615	179.79	1	1.725	-0.016	-0.038	0	0	6.9406E+218	330	325
20230809_1534330409	0	866205	0.61146	0.33103	-0.77736	-0.144769	9.7845783	1.507374	181.427	-0.245	-8.903	1.668	-0.081	40.67	32.746057	111.589467	2	22	32.746529	111.590345	1.615	179.79	1	1.725	-0.016	-0.038	0	0	6.9406E+218	330	325
20230809_1534330420	0	866206	0.65447	0.31085	-0.83118	-0.079573	9.7847223	1.445605	181.427	-0.245	-8.903	1.668	-0.083	40.67	32.746057	111.589467	2	22	32.746529	111.590345	1.615	179.79	1	1.725	-0.016	-0.038	0	0	6.9406E+218	330	325
20230809_1534330433	0	866207	0.73757	0.30596	-0.82235	-0.144814	9.8431911	1.50752	181.427	-0.245	-8.903	1.668	-0.083	40.67	32.746057	111.589467	2	22	32.746529	111.590345	1.615	179.79	1	1.725	-0.016	-0.038	0	0	6.9406E+218	330	325
20230809_1534330439	0	866208	0.85275	0.31317	-0.85902	-0.144749	9.7846594	1.445788	181.427	-0.245	-8.903	1.668	-0.083	40.67	32.746057	111.589467	2	22	32.746529	111.590345	1.615	179.79	1	1.725	-0.016	-0.038	0	0	6.9406E+218	330	325
20230809_1534330451	0	866209	0.94936	0.31961	-0.92995	-0.079638	9.8432531	1.507337	181.427	-0.245	-8.903	1.668	-0.083	40.67	32.746057	111.589467	2	22	32.746529	111.590345	1.615	179.79	1	1.725	-0.016	-0.038	0	0	6.9406E+218	330	325
20230809_1534330460	0	866210	1.03958	0.32524	-0.92428	-0.144723	9.7259665	1.507229	181.418	-0.291	-8.86	1.664	-0.083	40.67	32.746056	111.589467	2	22	32.746529	111.590345	1.615	179.79	1	1.725	-0.016	-0.038	0	0	6.9406E+218	330	325
20230809_1534330469	0	866211	1.11643	0.32375	-0.98319	-0.144789	9.7844982	1.568961	181.418	-0.291	-8.86	1.664	-0.083	40.67	32.746056	111.589467	2	22	32.746529	111.590345	1.615	179.79	1	1.725	-0.016	-0.038	0	0	6.9406E+218	330	325
20230809_1534330479	0	866212	1.16387	0.31522	-0.97917	-0.144749	9.7846594	1.445788	181.418	-0.291	-8.86	1.664	-0.083	40.67	32.746056	111.589467	2	22	32.746529	111.590345	1.615	179.79	1	1.725	-0.016	-0.038	0	0	6.9406E+218	330	325
20230809_1534330491	0	866213	1.21134	0.30691	-1.00187	-0.079548	9.7260294	1.507046	181.418	-0.291	-8.86	1.664	-0.083	40.67	32.746056	111.589467	2	22	32.746529	111.590345	1.615	179.79	1	1.725	-0.016	-0.038	0	0	6.9406E+218	330	325
20230809_1534330499	0	866214	1.33326	0.3207	-1.00774	-0.144749	9.7846594	1.445788	181.418	-0.291	-8.86	1.664	-0.083	40.67	32.746056	111.589467	2	22	32.746529	111.590345	1.615	179.79	1	1.725	-0.016	-0.038	0	0	6.9406E+218	330	325
20230809_1534330508	0	866215	1.3542	0.30785	-1.05883	-0.144769	9.7845783	1.507374	181.411	-0.343	-8.798	1.66	-0.083	40.67	32.746056	111.589467	2	22	32.746529	111.590345	1.615	179.79	1	1.725	-0.016	-0.038	0	0	6.9406E+218	330	325
20230809_1534330519	0	866216	1.44297	0.30469	-1.07284	-0.079502	9.6674156	1.506901	181.411	-0.343	-8.798	1.66	-0.083	40.67	32.746056	111.589467	2	22	32.746529	111.590345	1.615	179.79	1	1.725	-0.016	-0.038	0	0	6.9406E+218	330	325
20230809_1534330537	0	866217	1.53203	0.31415	-1.09458	-0.144749	9.7846594	1.445788	181.411	-0.343	-8.798	1.66	-0.083	40.67	32.746056	111.589467	2	22	32.746514	111.590345	1.645	181.44	1	1.725	-0.016	-0.038	0	0	6.9406E+218	330	325
20230809_1534330538	0	866218	1.59831	0.31255	-1.11568	-0.144658	9.6674347	1.445497	181.411	-0.343	-8.798	1.66	-0.083	40.67	32.746056	111.589467	2	22	32.746514	111.590345	1.645	181.44	1	1.725	-0.016	-0.038	0	0	6.9406E+218	330	325
20230809_1534330552	0	866219	1.63594	0.30244	-1.14069	-0.144723	9.7259665	1.507229	181.411	-0.343	-8.798	1.66	-0.083	40.67	32.746056	111.589467	2	22	32.746514	111.590345	1.645	181.44	1	1.725	-0.016	-0.038	0	0	6.9406E+218	330	325
20230809_1534330561	0	866220	1.67835	0.29614	-1.11646	-0.079482	9.6674967	1.445314	181.404	-0.4	-8.719	1.657	-0.083	40.67	32.746055	111.589467	2	22	32.746514	111.590345	1.645	181.44	1	1.725	-0.016	-0.038	0	0	6.9406E+218	330	325
20230809_1534330570	0	866221	1.76205	0.29794	-1.15411	-0.144704	9.7260466	1.445642	181.404	-0.4	-8.719	1.657	-0.083	40.67	32.746055	111.589467	2	22	32.746514	111.590345	1.645	181.44	1	1.725	-0.016	-0.038	0	0	6.9406E+218	330	325
20230809_1534330583	0	866222	1.81944	0.3024	-1.11619	-0.144633	9.6087418	1.506938	181.404	-0.4	-8.719	1.657	-0.083	40.67	32.746055	111.589467	2	22	32.746514	111.590345	1.645	181.44	1	1.725	-0.016	-0.038	0	0	6.9406E+218	330	325
20230809_1534330591	0	866223	1.89359	0.29304	-1.17523	-0.144704	9.7260466	1.445642	181.404	-0.4	-8.719	1.657	-0.091	40.67	32.746055	111.589467	2	22	32.746514	111.590345	1.645	181.44	1	1.725	-0.016	-0.038	0	0	6.9406E+218	330	325
20230809_1534330599	0	866224	1.94575	0.29787	-1.14339	-0.144638	9.6675148	1.3839099	181.404	-0.4	-8.719	1.657	-0.091	40.67	32.746055	111.589467	2	22	32.746514	111.590345	1.645	181.44	1	1.725	-0.016	-0.038	0	0	6.9406E+218	330	325
20230809_1534330608	0	866225	2.00386	0.29716	-1.18961	-0.079437	9.6088848	1.445169	181.398	-0.459	-8.625	1.654	-0.091	40.67	32.746054	111.589467	2	22	32.746514	111.590345	1.645	181.44	1	1.725	-0.016	-0.038	0	0	6.9406E+218	330	325
20230809_1534330619	0	866226	2.02837	0.28999	-1.14095	-0.144658	9.6674347	1.445497	181.398	-0.459	-8.625	1.654	-0.091	40.67	32.746054	111.589467	2	22	32.746514	111.590345	1.645	181.44	1	1.725	-0.016	-0.038	0	0	6.9406E+218	330	325
20230809_1534330634	0	866227	1.99675	0.27027	-1.2391	-0.144678	9.6673536	1.507084	181.398	-0.459	-8.625	1.654	-0.091	40.67	32.746054	111.589467	2	22	32.746514	111.590345	1.645	181.44	1	1.725	-0.016	-0.038	0	0	6.9406E+218	330	325
20230809_1534330638	0	866228	2.07478	0.2775	-1.22315	-0.079417	9.6089659	1.383582	181.398	-0.459	-8.625	1.654	-0.091	40.67	32.746054	111.589467	2	22	32.746514	111.590345	1.645	181.44	1	1.725	-0.016	-0.038	0	0	6.9406E+218	330	325
20230809_1534330651	0	866229	2.12128	0.27592	-1.16389	-0.144613	9.6088228	1.445352	181.398	-0.459	-8.625	1.654	-0.091	40.67	32.746054	111.589467	2	22	32.746514	111.590345	1.645	181.44	1	1.725	-0.016	-0.038	0	0	6.9406E+218	330	325
20230809_1534330659	0	866230	2.18706	0.27533	-1.12778	-0.144593	9.6089029	1.383765	181.393	-0.52	-8.521	1.652	-0.091	40.67	32.746053	111.589467	2	22	32.746514	111.590345	1.645	181.44	1	1.725	-0.016	-0.038	0	0	6.9406E+218	330	325
20230809_1534330671	0	866231	2.23275	0.27651	-1.18415	-0.079437	9.6088848	1.445169	181.393	-0.52	-8.521	1.652	-0.091	40.67	32.746053	111.589467	2	22	32.746514	111.590345	1.645	181.44	1	1.725	-0.016	-0.038	0	0	6.9406E+218	330	325
20230809_1534330689	0	866232	2.28439	0.2675	-1.15377	-0.144638	9.6675148	1.3839099	181.393	-0.52	-8.521	1.652	-0.091	40.67	32.746053	111.589467	2	22	32.746514	111.590345	1.645	181.44	1	1.67	-0.044	0.007	0	0	6.9406E+218	330	325
20230809_1534330693	0	866233	2.34126	0.25564	-1.16948	-0.144593	9.6089029	1.383765	181.393	-0.52	-8.521	1.652	-0.091	41.06	32.746053	111.589467	2	22	32.746514	111.590345	1.645	181.44	1	1.67	-0.044	0.007	0	0	6.9406E+218	330	325
20230809_1534330700	0	866234	2.32107	0.25008	-1.15173	-0.079437	9.6088848	1.445169	181.393	-0.52	-8.521	1.652	-0.091	41.06	32.746053	111.589467	2	22	32.746514	111.590345	1.645	181.44	1	1.67	-0.044	0.007	0	0	6.9406E+218	330	325
20230809_1534330709	0	866235	2.38016	0.24068	-1.17069	-0.144548	9.5502911	1.38362	181.389	-0.579	-8.405	1.668	-0.091	41.06	32.746053	111.589466	2	22	32.746514	111.590345	1.645	181.44	1	1.67	-0.044	0.007	0	0	6.9406E+218	330	325
20230809_1534330719	0	866236	2.41831	0.24469	-1.11481	-0.079417	9.6089659	1.383582	181.389	-0.579	-8.405	1.668	-0.091	41.06	32.746053	111.589466	2	22	32.746514	111.590345	1.645	181.44	1	1.67	-0.044	0.007	0	0	6.9406E+218	330	325
20230809_1534330729	0	866237	2.47825	0.24451	-1.16538	-0.144593	9.6089029	1.383765	181.389	-0.579	-8.405	1.668	-0.091	41.06	32.746053	111.589466	2	22	32.746514	111.590345	1.645	181.44	1	1.67	-0.044	0.007	0	0	6.9406E+218	330	325
20230809_1534330740	0	866238	2.49394	0.23301	-1.09342	-0.079391	9.5502729	1.4450229	181.389	-0.579	-8.405	1.668	-0.089	41.06	32.746053	111.589466	2	22	32.746514	111.590345	1.645	181.44	1	1.67	-0.044	0.007	0	0	6.9406E+218	330	325
20230809_1534330752	0	866239	2.49383	0.22383	-1.09799	-0.144528	9.5503721	1.322033	181.389	-0.579	-8.405	1.668	-0.089	41.06	32.746053	111.589466	2	22	32.746514	111.590345	1.645	181.44	1	1.67	-0.044	0.007	0	0	6.9406E+218	330	325
20230809_1534330760	0	866240	2.56631	0.22666	-1.091	-0.079417	9.6089659	1.383582	181.386	-0.636	-8.28	1.668	-0.089	41.06	32.746052	111.589466	2	22	32.746514	111.590345	1.645	181.44	1	1.67	-0.044	0.007	0	0	6.9406E+218	330	325
20230809_1534330769	0	866241	2.60052	0.21529	-1.0087	-0.144502	9.4916792	1.383474	181.386	-0.636	-8.28	1.668	-0.089	41.06	32.746052	111.589466	2	22	32.746514	111.590345	1.645	181.44	1	1.67	-0.044	0.007	0	0	6.9406E+218	330	325
20230809_1534330791	0	866242	2.63641	0.20995	-1.02354	-0.079352	9.5504341	1.3218499	181.386	-0.636	-8.28	1.668	-0.089	41.06	32.746052	111.589466	2	22	32.746514	111.590345	1.645	181.44	1	1.67	-0.044	0.007	0	0	6.9406E+218	330	325
20230809_1534330792	0	866243	2.69066	0.22139	-1.08514	-0.144638	9.6675148	1.3839099	181.386	-0.636	-8.28	1.668	-0.089	41.06	32.746052	111.589466	2	22	32.746514	111.590345	1.645	181.44	1	1.67	-0.044	0.007	0	0	6.9406E+218	330	325
20230809_1534330798	0	866244	2.65743	0.19559	-1.01613	-0.079326	9.4917412	1.383291	181.386	-0.636	-8.28	1.668	-0.089	41.06	32.746052	111.589466	2	22	32.746514	111.590345	1.645	181.44	1	1.67	-0.044	0.007	0	0	6.9406E+218	330	325
20230809_1534330808	0	866245	2.6703	0.18267	-0.98018	-0.144528	9.5503721	1.322033	181.383	-0.688	-8.147	1.668	-0.089	41.06	32.746051	111.589466	2	22	32.746514	111.590345	1.645	181.44	1	1.67	-0.044	0.007	0	0	6.9406E+218	330	325
20230809_1534330820	0	866246	2.67651	0.18114	-1.00401	-0.079352	9.5504341	1.3218499	181.383	-0.688	-8.147	1.668	-0.089	41.06	32.746051	111.589466	2	22	32.746514	111.590345	1.645	181.44	1	1.67	-0.044	0.007	0	0	6.9406E+218	330	325
20230809_1534330829	0	866247	2.69249	0.16964	-0.97862	-0.079352	9.5504341	1.3218499	181.383	-0.688	-8.147	1.668	-0.089	41.06	32.746051	111.589466	2	22	32.746514	111.590345	1.645	181.44	1	1.67	-0.044	0.007	0	0	6.9406E+218	330	325
20230809_1534330838	0	866248	2.7214	0.17055	-0.82058	-0.144482	9.4917593	1.321888	181.383	-0.688	-8.147	1.668	-0.089	41.06	32.746051	111.589466	2	22	32.746514	111.590345	1.645	181.44	1	1.67	-0.044	0.007	0	0	6.9406E+218	330	325
20230809_1534330852	0	866249	2.74023	0.17066	-0.87649	-0.079352	9.5504341	1.3218499	181.383	-0.688	-8.147	1.668	-0.089	41.06	32.746051	111.589466	2	22	32.746514	111.590345	1.645	181.44	1	1.67	-0.044	0.007	0	0	6.9406E+218	330	325
20230809_1534330866	0	866250	2.69637	0.14885	-0.83718	-0.144528	9.5503721	1.322033	181.381	-0.734	-8.012	1.668	-0.089	41.06	32.74605	111.589466	2	22	32.746514	111.590345	1.645	181.44	1	1.67	-0.044	0.007	0	0	6.9406E+218	330	325
20230809_1534330873	0	866251	2.70327	0.13446	-0.83385	-0.079352	9.5504341	1.3218499	181.381	-0.734	-8.012	1.668	-0.089	41.06	32.74605	111.589466	2	22	32.746514	111.590345	1.645	181.44	1	1.67	-0.044	0.007	0	0	6.9406E+218	330	325
20230809_1534330882	0	866252	2.71393	0.13296	-0.82522	-0.079377	9.609127	1.260409	181.381	-0.734	-8.012	1.668	-0.089	41.06	32.74605	111.589466	2	22	32.746514	111.590345	1.645	181.44	1	1.67	-0.044	0.007	0	0	6.9406E+218	330	325
20230809_1534330890	0	866253	2.70179	0.12232	-0.78693	-0.144482	9.4917593	1.321888	181.381	-0.734	-8.012	1.668	-0.089	41.06	32.74605	111.589466	2	22	32.746514	111.590345	1.645	181.44	1	1.67	-0.044	0.007	0	0	6.9406E+218	330	325
20230809_1534330900	0	866254	2.69926	0.11002	-0.76859	-0.079332	9.5505152	1.260264	181.381	-0.734	-8.012	1.668	-0.089	41.06	32.74605	111.589466	2	22	32.746514	111.590345	1.645	181.44	1	1.67	-0.044	0.007	0	0	6.9406E+218	330	325
20230809_1534330908	0	866255	2.68729	0.10003	-0.6797	-0.079306	9.4918222	1.321705	181.381	-0.773	-7.877	1.67	-0.089	41.06	32.74605	111.589466	2	22	32.746514	111.590345	1.645	181.44	1	1.67	-0.044	0.007	0	0	6.9406E+218	330	325
20230809_1534330919	0	866256	2.66227	0.09444	-0.65958	-0.144508	9.5504522	1.260446	181.381	-0.773	-7.877	1.67	-0.086	41.06	32.74605	111.589466	2	22	32.746514	111.590345	1.645	181.44	1	1.67	-0.044	0.007	0	0	6.9406E+218	330	325
20230809_1534330928	0	866257	2.6424	0.07828	-0.60249	-0.079332	9.5505152	1.260264	181.381	-0.773	-7.877	1.67	-0.086	41.06	32.74605	111.589466	2	22	32.746514	111.590345	1.645	181.44	1	1.67	-0.044	0.007	0	0	6.9406E+218	330	325
20230809_1534330940	0	866258	2.63723	0.07083	-0.63902	-0.079377	9.609127	1.260409	181.381	-0.773	-7.877	1.67	-0.086	41.06	32.74605	111.589466	2	22	32.746514	111.590345	1.645	181.44	1	1.67	-0.044	0.007	0	0	6.9406E+218	330	325
20230809_1534330952	0	866259	2.5554	0.04864	-0.54612	-0.144482	9.4917593	1.321888	181.381	-0.773	-7.877	1.67	-0.086	41.06	32.74605	111.589466	2	22	32.746514	111.590345	1.645	181.44	1	1.67	-0.044	0.007	0	0	6.9406E+218	330	325
20230809_1534330960	0	866260	2.54752	0.03843	-0.53883	-0.079286	9.4919033	1.260118	181.382	-0.803	-7.746	1.671	-0.086	41.06	32.746049	111.589466	2	22	32.746514	111.590345	1.645	181.44	1	1.67	-0.044	0.007	0	0	6.9406E+218	330	325
20230809_1534330969	0	866261	2.53309	0.03491	-0.57393	-0.144533	9.6091452	1.199005	181.382	-0.803	-7.746	1.671	-0.086	41.06	32.746049	111.589466	2	22	32.746514	111.590345	1.645	181.44	1	1.67	-0.044	0.007	0	0	6.9406E+218	330	325
20230809_1534330979	0	866262	2.49448	0.02604	-0.47046	-0.079286	9.4919033	1.260118	181.382	-0.803	-7.746	1.671	-0.086	41.06	32.746049	111.589466	2	22	32.746514	111.590345	1.645	181.44	1	1.67	-0.044	0.007	0	0	6.9406E+218	330	325
20230809_1534330993	0	866263	2.46616	0.00862	-0.42987	-0.079332	9.5505152	1.260264	181.382	-0.803	-7.746	1.671	-0.086	41.06	32.746049	111.589466	2	22	32.746514	111.590345	1.645	181.44	1	1.67	-0.044	0.007	0	0	6.9406E+218	330	325
20230809_1534330998	0	866264	2.42368	-0.00716	-0.38398	-0.079312	9.5505953	1.1986769	181.382	-0.803	-7.746	1.671	-0.086	41.06	32.746049	111.589466	2	22	32.746514	111.590345	1.645	181.44	1	1.67	-0.044	0.007	0	0	6.9406E+218	330	325
20230809_1534340011	0	866265	2.36699	-0.02679	-0.37121	-0.079332	9.5505152	1.260264	181.385	-0.826	-7.623	1.674	-0.086	41.06	32.746048	111.589466	2	22	32.746514	111.590345	1.645	181.44	1	1.67	-0.044	0.007	0	0	6.9406E+218	330	325
20230809_1534340020	0	866266	2.34851	-0.03104	-0.31105	-0.079312	9.5505953	1.1986769	181.385	-0.826	-7.623	1.674	-0.086	41.06	32.746048	111.589466	2	22	32.746514	111.590345	1.645	181.44	1	1.67	-0.044	0.007	0	0	6.9406E+218	330	337
20230809_1534340031	0	866267	2.30172	-0.04924	-0.29108	-0.144508	9.5504522	1.260446	181.385	-0.826	-7.623	1.674	-0.086	41.06	32.746048	111.589466	2	22	32.746514	111.590345	1.645	181.44	1	1.67	-0.044	0.007	0	0	6.9406E+218	330	337
20230809_1534340039	0	866268	2.2175	-0.06184	-0.28799	-0.079357	9.6092081	1.198822	181.385	-0.826	-7.623	1.674	-0.086	41.06	32.746048	111.589466	2	22	32.746514	111.590345	1.645	181.44	1	1.67	-0.044	0.007	0	0	6.9406E+218	330	337
20230809_1534340052	0	866269	2.17172	-0.08178	-0.22583	-0.079312	9.5505953	1.1986769	181.385	-0.826	-7.623	1.674	-0.086	41.06	32.746048	111.589466	2	22	32.746514	111.590345	1.645	181.44	1	1.67	-0.044	0.007	0	0	6.9406E+218	330	337
20230809_1534340060	0	866270	2.07911	-0.11078	-0.21667	-0.079312	9.5505953	1.1986769	181.39	-0.838	-7.512	1.676	-0.086	41.06	32.746047	111.589466	2	22	32.746514	111.590345	1.645	181.44	1	1.67	-0.044	0.007	0	0	6.9406E+218	330	337
20230809_1534340069	0	866271	2.03557	-0.1201	-0.14955	-0.079312	9.5505953	1.1986769	181.39	-0.838	-7.512	1.676	-0.086	41.06	32.746047	111.589466	2	22	32.746514	111.590345	1.645	181.44	1	1.67	-0.044	0.007	0	0	6.9406E+218	330	337
20230809_1534340081	0	866272	1.97405	-0.12801	-0.12564	-0.079312	9.5505953	1.1986769	181.39	-0.838	-7.512	1.676	-0.089	41.06	32.746047	111.589466	2	22	32.746514	111.590345	1.645	181.44	1	1.67	-0.044	0.007	0	0	6.9406E+218	330	337
20230809_1534340093	0	866273	1.91386	-0.1474	-0.06149	-0.079332	9.5505152	1.260264	181.39	-0.838	-7.512	1.676	-0.089	41.06	32.746047	111.589466	2	22	32.746514	111.590345	1.645	181.44	1	1.67	-0.044	0.007	0	0	6.9406E+218	330	337
20230809_1534340099	0	866274	1.83653	-0.15951	-0.03916	-0.079337	9.6092882	1.137236	181.39	-0.838	-7.512	1.676	-0.089	41.06	32.746047	111.589466	2	22	32.746514	111.590345	1.645	181.44	1	1.67	-0.044	0.007	0	0	6.9406E+218	330	337
20230809_1534340108	0	866275	1.75954	-0.17821	-0.01491	-0.079357	9.6092081	1.198822	181.398	-0.841	-7.416	1.679	-0.089	41.06	32.746047	111.589466	2	22	32.746514	111.590345	1.645	181.44	1	1.67	-0.044	0.007	0	0	6.9406E+218	330	337
20230809_1534340118	0	866276	1.67757	-0.20393	0.00031	-0.079357	9.6092081	1.198822	181.398	-0.841	-7.416	1.679	-0.089	41.06	32.746047	111.589466	2	22	32.746514	111.590345	1.645	181.44	1	1.67	-0.044	0.007	0	0	6.9406E+218	330	337
20230809_1534340128	0	866277	1.60332	-0.22232	0.02066	-0.079312	9.5505953	1.1986769	181.398	-0.841	-7.416	1.679	-0.089	41.06	32.746047	111.589466	2	22	32.746514	111.590345	1.645	181.44	1	1.67	-0.044	0.007	0	0	6.9406E+218	330	337
20230809_1534340139	0	866278	1.56384	-0.23405	0.08784	-0.079337	9.6092882	1.137236	181.398	-0.841	-7.416	1.679	-0.089	41.06	32.746047	111.589466	2	22	32.746514	111.590345	1.645	181.44	1	1.67	-0.044	0.007	0	0	6.9406E+218	330	337
20230809_1534340152	0	866279	1.5109	-0.25146	0.10475	-0.079312	9.5505953	1.1986769	181.398	-0.841	-7.416	1.679	-0.089	41.06	32.746047	111.589466	2	22	32.746514	111.590345	1.645	181.44	1	1.67	-0.044	0.007	0	0	6.9406E+218	330	337
20230809_1534340160	0	866280	1.43699	-0.27306	0.15494	-0.079357	9.6092081	1.198822	181.409	-0.836	-7.339	1.682	-0.089	41.06	32.746046	111.589466	2	22	32.746514	111.590345	1.645	181.44	1	1.67	-0.044	0.007	0	0	6.9406E+218	330	337
20230809_1534340169	0	866281	1.38013	-0.28675	0.21353	-0.079337	9.6092882	1.137236	181.409	-0.836	-7.339	1.682	-0.089	41.06	32.746046	111.589466	2	22	32.746514	111.590345	1.645	181.44	1	1.67	-0.044	0.007	0	0	6.9406E+218	330	337
20230809_1534340179	0	866282	1.30177	-0.30871	0.19163	-0.144579	9.667758	1.199151	181.409	-0.836	-7.339	1.682	-0.089	41.06	32.746046	111.589466	2	22	32.746514	111.590345	1.645	181.44	1	1.67	-0.044	0.007	0	0	6.9406E+218	330	337
20230809_1534340193	0	866283	1.2021	-0.33267	0.20907	-0.014181	9.6092701	1.19864	181.409	-0.836	-7.339	1.682	-0.089	41.06	32.746046	111.589466	2	22	32.746514	111.590345	1.645	181.44	1	1.67	-0.044	0.007	0	0	6.9406E+218	330	325
20230809_1534340198	0	866284	1.11869	-0.34534	0.23403	-0.079403	9.66782	1.1989681	181.409	-0.836	-7.339	1.682	-0.089	41.06	32.746046	111.589466	2	22	32.746514	111.590345	1.645	181.44	1	1.67	-0.044	0.007	0	0	6.9406E+218	330	325
20230809_1534340209	0	866285	1.06281	-0.36551	0.27593	-0.079337	9.6092882	1.137236	181.424	-0.823	-7.278	1.685	-0.089	41.06	32.746045	111.589466	2	22	32.746514	111.590345	1.645	181.44	1	1.67	-0.044	0.007	0	0	6.9406E+218	330	325
20230809_1534340220	0	866286	1.02856	-0.37755	0.28985	-0.079337	9.6092882	1.137236	181.424	-0.823	-7.278	1.685	-0.089	41.06	32.746045	111.589466	2	22	32.746514	111.590345	1.645	181.44	1	1.67	-0.044	0.007	0	0	6.9406E+218	330	325
20230809_1534340233	0	866287	0.95866	-0.39415	0.38803	-0.079403	9.66782	1.1989681	181.424	-0.823	-7.278	1.685	-0.074	41.06	32.746045	111.589466	2	22	32.746514	111.590345	1.645	181.44	1	1.67	-0.044	0.007	0	0	6.9406E+218	330	325
20230809_1534340239	0	866288	0.88054	-0.40931	0.35671	-0.079403	9.6678143	1.1989681	181.424	-0.823	-7.278	1.685	-0.074	41.06	32.746045	111.589466	2	22	32.746514	111.590345	1.645	181.44	1	1.67	-0.044	0.007	0	0	6.9406E+218	330	325
20230809_1534340252	0	866289	0.82908	-0.42804	0.36187	-0.079448	9.7264261	1.199113	181.424	-0.823	-7.278	1.685	-0.074	41.06	32.746045	111.589466	2	22	32.746514	111.590345	1.645	181.44	1	1.67	-0.044	0.007	0	0	6.9406E+218	330	325
20230809_1534340260	0	866290	0.75154	-0.44328	0.39773	-0.014207	9.6679573	1.137198	181.442	-0.803	-7.233	1.689	-0.074	41.06	32.746044	111.589466	2	22	32.746514	111.590345	1.645	181.44	1	1.67	-0.044	0.007	0	0	6.9406E+218	330	325
20230809_1534340269	0	866291	0.7164	-0.45294	0.41582	-0.079357	9.6092024	1.198822	181.442	-0.803	-7.233	1.689	-0.074	41.06	32.746044	111.589466	2	22	32.746514	111.590345	1.645	181.44	1	1.67	-0.044	0.007	0	0	6.9406E+218	330	325
20230809_1534340283	0	866292	0.60506	-0.48061	0.44079	-0.079403	9.6678143	1.1989681	181.442	-0.803	-7.233	1.689	-0.074	41.06	32.746044	111.589466	2	22	32.746514	111.590345	1.645	181.44	1	1.67	-0.044	0.007	0	0	6.9406E+218	330	325
20230809_1534340291	0	866293	0.57321	-0.49143	0.48087	-0.079403	9.6678143	1.1989681	181.442	-0.803	-7.233	1.689	-0.074	41.06	32.746044	111.589466	2	22	32.746514	111.590345	1.645	181.44	1	1.67	-0.044	0.007	0	0	6.9406E+218	330	349
20230809_1534340299	0	866294	0.55349	-0.4868	0.45347	-0.014298	9.785182	1.137489	181.442	-0.803	-7.233	1.689	-0.074	41.06	32.746044	111.589466	2	22	32.746514	111.590345	1.645	181.44	1	1.67	-0.044	0.007	0	0	6.9406E+218	330	349
20230809_1534340311	0	866295	0.47293	-0.51063	0.50816	-0.079377	9.6091213	1.260409	181.463	-0.777	-7.204	1.692	-0.074	41.06	32.746043	111.589466	2	22	32.746514	111.590345	1.645	181.44	1	1.67	-0.044	0.007	0	0	6.9406E+218	330	349
20230809_1534340322	0	866296	0.46273	-0.51552	0.52402	-0.079383	9.6678953	1.137381	181.463	-0.777	-7.204	1.692	-0.074	41.06	32.746043	111.589466	2	22	32.746514	111.590345	1.645	181.44	1	1.67	-0.044	0.007	0	0	6.9406E+218	330	349
20230809_1534340333	0	866297	0.41903	-0.53866	0.54487	-0.079448	9.7264261	1.199113	181.463	-0.777	-7.204	1.692	-0.074	41.06	32.746043	111.589466	2	22	32.746514	111.590345	1.645	181.44	1	1.67	-0.044	0.007	0	0	6.9406E+218	330	349
20230809_1534340339	0	866298	0.39512	-0.55149	0.54494	-0.014227	9.6678772	1.1987849	181.463	-0.777	-7.204	1.692	-0.074	41.06	32.746043	111.589466	2	22	32.746514	111.590345	1.645	181.44	1	1.67	-0.044	0.007	0	0	6.9406E+218	330	349
20230809_1534340351	0	866299	0.39054	-0.56007	0.58466	-0.079448	9.7264261	1.199113	181.463	-0.777	-7.204	1.692	-0.074	41.06	32.746043	111.589466	2	22	32.746514	111.590345	1.645	181.44	1	1.67	-0.044	0.007	0	0	6.9406E+218	330	349
20230809_1534340361	0	866300	0.36486	-0.5707	0.53727	-0.014318	9.7851009	1.1990761	181.487	-0.746	-7.184	1.696	-0.074	41.06	32.746043	111.589466	2	22	32.746514	111.590345	1.645	181.44	1	1.67	-0.044	0.007	0	0	6.9406E+218	330	349
20230809_1534340369	0	866301	0.36233	-0.58317	0.54408	-0.079448	9.7264261	1.199113	181.487	-0.746	-7.184	1.696	-0.074	41.06	32.746043	111.589466	2	22	32.746514	111.590345	1.645	181.44	1	1.67	-0.044	0.007	0	0	6.9406E+218	330	349
20230809_1534340395	0	866302	0.35195	-0.59553	0.59753	-0.014227	9.6678772	1.1987849	181.487	-0.746	-7.184	1.696	-0.069	41.06	32.746043	111.589466	2	22	32.746514	111.590345	1.645	181.44	1	1.67	-0.044	0.007	0	0	6.9406E+218	330	349
20230809_1534340397	0	866303	0.36635	-0.5977	0.60821	-0.079448	9.7264261	1.199113	181.487	-0.746	-7.184	1.696	-0.069	41.06	32.746043	111.589466	2	22	32.746514	111.590345	1.645	181.44	1	1.67	-0.044	0.007	0	0	6.9406E+218	330	349
20230809_1534340403	0	866304	0.35434	-0.60499	0.63151	-0.014272	9.7264891	1.19893	181.487	-0.746	-7.184	1.696	-0.069	41.06	32.746043	111.589466	2	22	32.746514	111.590345	1.645	181.44	1	1.67	-0.044	0.007	0	0	6.9406E+218	330	349
20230809_1534340408	0	866305	0.3926	-0.59752	0.66348	-0.079494	9.7850389	1.199259	181.513	-0.712	-7.166	1.7	-0.069	41.06	32.746042	111.589466	2	22	32.746514	111.590345	1.645	181.44	1	1.67	-0.044	0.007	0	0	6.9406E+218	330	349
20230809_1534340424	0	866306	0.33274	-0.62227	0.62059	-0.014338	9.7850199	1.260662	181.513	-0.712	-7.166	1.7	-0.069	41.06	32.746042	111.589466	2	22	32.746514	111.590345	1.645	181.44	1	1.67	-0.044	0.007	0	0	6.9406E+218	330	337
20230809_1534340431	0	866307	0.3136	-0.63228	0.62075	-0.079448	9.7264261	1.199113	181.513	-0.712	-7.166	1.7	-0.069	41.06	32.746042	111.589466	2	22	32.746514	111.590345	1.645	181.44	1	1.67	-0.044	0.007	0	0	6.9406E+218	330	337
20230809_1534340442	0	866308	0.33373	-0.6321	0.61292	-0.014318	9.7851009	1.1990761	181.513	-0.712	-7.166	1.7	-0.069	41.06	32.746042	111.589466	2	22	32.746514	111.590345	1.645	181.44	1	1.67	-0.044	0.007	0	0	6.9406E+218	330	337
20230809_1534340452	0	866309	0.34997	-0.64768	0.65658	-0.079403	9.6678143	1.1989681	181.513	-0.712	-7.166	1.7	-0.069	41.06	32.746042	111.589466	2	22	32.746514	111.590345	1.645	181.44	1	1.67	-0.044	0.007	0	0	6.9406E+218	330	337
20230809_1534340460	0	866310	0.38472	-0.64076	0.64313	-0.014318	9.7851009	1.1990761	181.541	-0.677	-7.149	1.704	-0.069	41.06	32.746041	111.589466	2	22	32.746514	111.590345	1.645	181.44	1	1.67	-0.044	0.007	0	0	6.9406E+218	330	337
20230809_1534340473	0	866311	0.38755	-0.64496	0.68883	-0.079448	9.7264261	1.199113	181.541	-0.677	-7.149	1.704	-0.069	41.06	32.746041	111.589466	2	22	32.746514	111.590345	1.645	181.44	1	1.67	-0.044	0.007	0	0	6.9406E+218	330	337
20230809_1534340479	0	866312	0.41916	-0.64909	0.64819	-0.014338	9.7850199	1.260662	181.541	-0.677	-7.149	1.704	-0.069	41.06	32.746041	111.589466	2	22	32.746499	111.590344	1.565	183.25	1	1.67	-0.044	0.007	0	0	6.9406E+218	330	337
20230809_1534340493	0	866313	0.43048	-0.65402	0.67753	-0.079513	9.7849579	1.2608449	181.541	-0.677	-7.149	1.704	-0.069	41.06	32.746041	111.589466	2	22	32.746499	111.590344	1.565	183.25	1	1.67	-0.044	0.007	0	0	6.9406E+218	330	337
20230809_1534340498	0	866314	0.41845	-0.65982	0.64462	-0.014338	9.7850199	1.260662	181.541	-0.677	-7.149	1.704	-0.069	41.06	32.746041	111.589466	2	22	32.746499	111.590344	1.565	183.25	1	1.67	-0.044	0.007	0	0	6.9406E+218	330	337
20230809_1534340508	0	866315	0.42005	-0.663	0.67891	-0.079448	9.7264261	1.199113	181.569	-0.64	-7.128	1.707	-0.069	41.06	32.74604	111.589466	2	22	32.746499	111.590344	1.565	183.25	1	1.67	-0.044	0.007	0	0	6.9406E+218	330	337
20230809_1534340521	0	866316	0.44932	-0.65905	0.67212	-0.014338	9.7850199	1.260662	181.569	-0.64	-7.128	1.707	-0.069	41.06	32.74604	111.589466	2	22	32.746499	111.590344	1.565	183.25	1	1.67	-0.044	0.007	0	0	6.9406E+218	330	337
20230809_1534340534	0	866317	0.39206	-0.66902	0.65987	-0.014338	9.7850199	1.260662	181.569	-0.64	-7.128	1.707	-0.069	41.06	32.74604	111.589466	2	22	32.746499	111.590344	1.565	183.25	1	1.67	-0.044	0.007	0	0	6.9406E+218	330	337
20230809_1534340538	0	866318	0.50257	-0.65042	0.62886	-0.079474	9.7851191	1.1376719	181.569	-0.64	-7.128	1.707	-0.069	41.06	32.74604	111.589466	2	22	32.746499	111.590344	1.565	183.25	1	1.67	-0.044	0.007	0	0	6.9406E+218	330	337
20230809_1534340555	0	866319	0.53449	-0.65103	0.62624	-0.014338	9.7850199	1.260662	181.569	-0.64	-7.128	1.707	-0.069	41.06	32.74604	111.589466	2	22	32.746499	111.590344	1.565	183.25	1	1.67	-0.044	0.007	0	0	6.9406E+218	330	337
20230809_1534340560	0	866320	0.52698	-0.67038	0.67277	-0.014338	9.7850199	1.260662	181.598	-0.603	-7.105	1.711	-0.069	41.06	32.74604	111.589466	2	22	32.746499	111.590344	1.565	183.25	1	1.67	-0.044	0.007	0	0	6.9406E+218	330	337
20230809_1534340569	0	866321	0.55442	-0.66615	0.64454	-0.079513	9.7849579	1.2608449	181.598	-0.603	-7.105	1.711	-0.069	41.06	32.74604	111.589466	2	22	32.746499	111.590344	1.565	183.25	1	1.67	-0.044	0.007	0	0	6.9406E+218	330	337
20230809_1534340579	0	866322	0.5934	-0.66085	0.68276	-0.014338	9.7850199	1.260662	181.598	-0.603	-7.105	1.711	-0.073	41.06	32.74604	111.589466	2	22	32.746499	111.590344	1.565	183.25	1	1.67	-0.044	0.007	0	0	6.9406E+218	330	337
20230809_1534340593	0	866323	0.59189	-0.66302	0.64483	-0.014338	9.7850199	1.260662	181.598	-0.603	-7.105	1.711	-0.073	41.06	32.74604	111.589466	2	22	32.746499	111.590344	1.565	183.25	1	1.67	-0.044	0.007	0	0	6.9406E+218	330	337
20230809_1534340598	0	866324	0.62512	-0.63958	0.64863	-0.079559	9.8435698	1.260991	181.598	-0.603	-7.105	1.711	-0.073	41.06	32.74604	111.589466	2	22	32.746499	111.590344	1.565	183.25	1	1.67	-0.044	0.007	0	0	6.9406E+218	330	337
20230809_1534340609	0	866325	0.64924	-0.64275	0.6306	-0.014338	9.7850199	1.260662	181.627	-0.567	-7.075	1.714	-0.073	41.06	32.746039	111.589466	2	22	32.746499	111.590344	1.565	183.25	1	1.67	-0.044	0.007	0	0	6.9406E+218	330	337
20230809_1534340622	0	866326	0.69713	-0.64104	0.62976	-0.014292	9.726408	1.260517	181.627	-0.567	-7.075	1.714	-0.073	41.06	32.746039	111.589466	2	22	32.746499	111.590344	1.565	183.25	1	1.67	-0.044	0.007	0	0	6.9406E+218	330	337
20230809_1534340629	0	866327	0.73087	-0.628	0.62447	-0.079494	9.7850389	1.199259	181.627	-0.567	-7.075	1.714	-0.073	41.06	32.746039	111.589466	2	22	32.746499	111.590344	1.565	183.25	1	1.67	-0.044	0.007	0	0	6.9406E+218	330	337
20230809_1534340639	0	866328	0.72936	-0.63817	0.62334	-0.014338	9.7850199	1.260662	181.627	-0.567	-7.075	1.714	-0.073	41.06	32.746039	111.589466	2	22	32.746499	111.590344	1.565	183.25	1	1.67	-0.044	0.007	0	0	6.9406E+218	330	337
20230809_1534340651	0	866329	0.7503	-0.62579	0.61525	-0.014338	9.7850199	1.260662	181.627	-0.567	-7.075	1.714	-0.073	41.06	32.746039	111.589466	2	22	32.746499	111.590344	1.565	183.25	1	1.67	-0.044	0.007	0	0	6.9406E+218	330	337
20230809_1534340660	0	866330	0.77977	-0.60914	0.60752	-0.014338	9.7850199	1.260662	181.654	-0.532	-7.038	1.717	-0.073	41.06	32.746038	111.589466	2	22	32.746499	111.590344	1.565	183.25	1	1.67	-0.044	0.007	0	0	6.9406E+218	330	337
20230809_1534340669	0	866331	0.7659	-0.61952	0.62565	-0.014338	9.7850199	1.260662	181.654	-0.532	-7.038	1.717	-0.073	41.06	32.746038	111.589466	2	22	32.746499	111.590344	1.565	183.25	1	1.67	-0.044	0.007	0	0	6.9406E+218	330	337
20230809_1534340680	0	866332	0.80989	-0.61196	0.59271	-0.079513	9.7849579	1.2608449	181.654	-0.532	-7.038	1.717	-0.073	41.06	32.746038	111.589466	2	22	32.746499	111.590344	1.565	183.25	1	1.662	-0.004	0.011	0	0	6.9406E+218	330	337
20230809_1534340696	0	866333	0.84488	-0.59767	0.5985	-0.014338	9.7850199	1.260662	181.654	-0.532	-7.038	1.717	-0.073	41.23	32.746038	111.589466	2	22	32.746499	111.590344	1.565	183.25	1	1.662	-0.004	0.011	0	0	6.9406E+218	330	337
20230809_1534340698	0	866334	0.84679	-0.60136	0.56875	-0.014338	9.7850199	1.260662	181.654	-0.532	-7.038	1.717	-0.073	41.23	32.746038	111.589466	2	22	32.746499	111.590344	1.565	183.25	1	1.662	-0.004	0.011	0	0	6.9406E+218	330	337
20230809_1534340709	0	866335	0.87032	-0.58237	0.5759	-0.079513	9.7849579	1.2608449	181.68	-0.499	-6.996	1.666	-0.073	41.23	32.746037	111.589466	2	22	32.746499	111.590344	1.565	183.25	1	1.662	-0.004	0.011	0	0	6.9406E+218	330	337
20230809_1534340720	0	866336	0.89346	-0.56778	0.55042	-0.014338	9.7850199	1.260662	181.68	-0.499	-6.996	1.666	-0.073	41.23	32.746037	111.589466	2	22	32.746499	111.590344	1.565	183.25	1	1.662	-0.004	0.011	0	0	6.9406E+218	330	325
20230809_1534340730	0	866337	0.89242	-0.56663	0.59891	-0.014338	9.7850199	1.260662	181.68	-0.499	-6.996	1.666	-0.073	41.23	32.746037	111.589466	2	22	32.746499	111.590344	1.565	183.25	1	1.662	-0.004	0.011	0	0	6.9406E+218	330	325
20230809_1534340741	0	866338	0.93683	-0.55385	0.57477	-0.079513	9.7849579	1.2608449	181.68	-0.499	-6.996	1.666	-0.073	41.23	32.746037	111.589466	2	22	32.746499	111.590344	1.565	183.25	1	1.662	-0.004	0.011	0	0	6.9406E+218	330	325
20230809_1534340752	0	866339	0.93081	-0.53968	0.56887	-0.014338	9.7850199	1.260662	181.68	-0.499	-6.996	1.666	-0.073	41.23	32.746037	111.589466	2	22	32.746499	111.590344	1.565	183.25	1	1.662	-0.004	0.011	0	0	6.9406E+218	330	325
20230809_1534340762	0	866340	0.94654	-0.54615	0.54276	-0.014338	9.7850199	1.260662	181.704	-0.468	-6.95	1.669	-0.093	41.23	32.746037	111.589466	2	22	32.746499	111.590344	1.565	183.25	1	1.662	-0.004	0.011	0	0	6.9406E+218	330	325
20230809_1534340768	0	866341	0.97144	-0.53908	0.52477	-0.079494	9.7850389	1.199259	181.704	-0.468	-6.95	1.669	-0.093	41.23	32.746037	111.589466	2	22	32.746499	111.590344	1.565	183.25	1	1.662	-0.004	0.011	0	0	6.9406E+218	330	325
20230809_1534340778	0	866342	1.01602	-0.52549	0.50125	-0.014338	9.7850199	1.260662	181.704	-0.468	-6.95	1.669	-0.093	41.23	32.746037	111.589466	2	22	32.746499	111.590344	1.565	183.25	1	1.662	-0.004	0.011	0	0	6.9406E+218	330	325
20230809_1534340791	0	866343	1.03712	-0.51704	0.52864	-0.014292	9.726408	1.260517	181.704	-0.468	-6.95	1.669	-0.093	41.23	32.746037	111.589466	2	22	32.746499	111.590344	1.565	183.25	1	1.662	-0.004	0.011	0	0	6.9406E+218	330	325
20230809_1534340798	0	866344	1.06576	-0.51516	0.55519	-0.014292	9.726408	1.260517	181.704	-0.468	-6.95	1.669	-0.093	41.23	32.746037	111.589466	2	22	32.746499	111.590344	1.565	183.25	1	1.662	-0.004	0.011	0	0	6.9406E+218	330	325
20230809_1534340808	0	866345	1.05153	-0.49536	0.55297	-0.079513	9.7849579	1.2608449	181.727	-0.438	-6.899	1.67	-0.093	41.23	32.746036	111.589466	2	22	32.746499	111.590344	1.565	183.25	1	1.662	-0.004	0.011	0	0	6.9406E+218	330	325
20230809_1534340819	0	866346	1.05981	-0.47553	0.53577	-0.014338	9.7850199	1.260662	181.727	-0.438	-6.899	1.67	-0.093	41.23	32.746036	111.589466	2	22	32.746499	111.590344	1.565	183.25	1	1.662	-0.004	0.011	0	0	6.9406E+218	330	325
20230809_1534340834	0	866347	1.09216	-0.47071	0.49132	-0.079513	9.7849579	1.2608449	181.727	-0.438	-6.899	1.67	-0.093	41.23	32.746036	111.589466	2	22	32.746499	111.590344	1.565	183.25	1	1.662	-0.004	0.011	0	0	6.9406E+218	330	312
20230809_1534340840	0	866348	1.12257	-0.44878	0.47565	-0.014272	9.7264891	1.19893	181.727	-0.438	-6.899	1.67	-0.093	41.23	32.746036	111.589466	2	22	32.746499	111.590344	1.565	183.25	1	1.662	-0.004	0.011	0	0	6.9406E+218	330	312
20230809_1534340850	0	866349	1.13741	-0.45038	0.48545	-0.014292	9.726408	1.260517	181.727	-0.438	-6.899	1.67	-0.093	41.23	32.746036	111.589466	2	22	32.746499	111.590344	1.565	183.25	1	1.662	-0.004	0.011	0	0	6.9406E+218	330	312
20230809_1534340860	0	866350	1.17412	-0.44031	0.53094	-0.014272	9.7264891	1.19893	181.747	-0.41	-6.843	1.673	-0.093	41.23	32.746035	111.589466	2	22	32.746499	111.590344	1.565	183.25	1	1.662	-0.004	0.011	0	0	6.9406E+218	330	312
20230809_1534340868	0	866351	1.21256	-0.42726	0.51049	-0.079448	9.7264261	1.199113	181.747	-0.41	-6.843	1.673	-0.093	41.23	32.746035	111.589466	2	22	32.746499	111.590344	1.565	183.25	1	1.662	-0.004	0.011	0	0	6.9406E+218	330	312
20230809_1534340879	0	866352	1.21072	-0.41458	0.53102	-0.014338	9.7850199	1.260662	181.747	-0.41	-6.843	1.673	-0.093	41.23	32.746035	111.589466	2	22	32.746499	111.590344	1.565	183.25	1	1.662	-0.004	0.011	0	0	6.9406E+218	330	312
20230809_1534340892	0	866353	1.22197	-0.41542	0.49275	-0.079513	9.7849579	1.2608449	181.747	-0.41	-6.843	1.673	-0.085	41.23	32.746035	111.589466	2	22	32.746499	111.590344	1.565	183.25	1	1.662	-0.004	0.011	0	0	6.9406E+218	330	312
20230809_1534340899	0	866354	1.26742	-0.39162	0.49491	-0.014272	9.7264891	1.19893	181.747	-0.41	-6.843	1.673	-0.085	41.23	32.746035	111.589466	2	22	32.746499	111.590344	1.565	183.25	1	1.662	-0.004	0.011	0	0	6.9406E+218	330	312
20230809_1534340910	0	866355	1.22049	-0.39651	0.44408	-0.079468	9.726346	1.2607	181.764	-0.383	-6.782	1.674	-0.085	41.23	32.746034	111.589466	2	22	32.746499	111.590344	1.565	183.25	1	1.662	-0.004	0.011	0	0	6.9406E+218	330	312
20230809_1534340919	0	866356	1.25924	-0.38197	0.47474	-0.014292	9.726408	1.260517	181.764	-0.383	-6.782	1.674	-0.085	41.23	32.746034	111.589466	2	22	32.746499	111.590344	1.565	183.25	1	1.662	-0.004	0.011	0	0	6.9406E+218	330	312
20230809_1534340929	0	866357	1.2934	-0.36138	0.48158	-0.079448	9.7264261	1.199113	181.764	-0.383	-6.782	1.674	-0.085	41.23	32.746034	111.589466	2	22	32.746499	111.590344	1.565	183.25	1	1.662	-0.004	0.011	0	0	6.9406E+218	330	312
20230809_1534340939	0	866358	1.27426	-0.346	0.51283	-0.014318	9.7851009	1.1990761	181.764	-0.383	-6.782	1.674	-0.085	41.23	32.746034	111.589466	2	22	32.746499	111.590344	1.565	183.25	1	1.662	-0.004	0.011	0	0	6.9406E+218	330	312
20230809_1534340952	0	866359	1.28555	-0.3416	0.46597	-0.014272	9.7264891	1.19893	181.764	-0.383	-6.782	1.674	-0.085	41.23	32.746034	111.589466	2	22	32.746499	111.590344	1.565	183.25	1	1.662	-0.004	0.011	0	0	6.9406E+218	330	312
20230809_1534340959	0	866360	1.29514	-0.32732	0.48791	-0.079468	9.726346	1.2607	181.779	-0.357	-6.718	1.675	-0.085	41.23	32.746034	111.589466	2	22	32.746499	111.590344	1.565	183.25	1	1.662	-0.004	0.011	0	0	6.9406E+218	330	312
20230809_1534340968	0	866361	1.30286	-0.31642	0.44851	-0.014318	9.7851009	1.1990761	181.779	-0.357	-6.718	1.675	-0.085	41.23	32.746034	111.589466	2	22	32.746499	111.590344	1.565	183.25	1	1.662	-0.004	0.011	0	0	6.9406E+218	330	312
20230809_1534340981	0	866362	1.29133	-0.31024	0.4867	-0.079448	9.7264261	1.199113	181.779	-0.357	-6.718	1.675	-0.085	41.23	32.746034	111.589466	2	22	32.746499	111.590344	1.565	183.25	1	1.662	-0.004	0.011	0	0	6.9406E+218	330	312
20230809_1534340994	0	866363	1.28385	-0.30491	0.46513	-0.014272	9.7264891	1.19893	181.779	-0.357	-6.718	1.675	-0.085	41.23	32.746034	111.589466	2	22	32.746499	111.590344	1.565	183.25	1	1.662	-0.004	0.011	0	0	6.9406E+218	330	312
20230809_1534350000	0	866364	1.29546	-0.28945	0.45417	-0.079448	9.7264261	1.199113	181.779	-0.357	-6.718	1.675	-0.085	41.23	32.746034	111.589466	2	22	32.746499	111.590344	1.565	183.25	1	1.662	-0.004	0.011	0	0	6.9406E+218	330	312
20230809_1534350009	0	866365	1.28533	-0.28793	0.45332	-0.014298	9.785182	1.137489	181.791	-0.333	-6.653	1.676	-0.085	41.23	32.746033	111.589466	2	22	32.746499	111.590344	1.565	183.25	1	1.662	-0.004	0.011	0	0	6.9406E+218	330	312
20230809_1534350019	0	866366	1.29158	-0.2719	0.43188	-0.079448	9.7264261	1.199113	181.791	-0.333	-6.653	1.676	-0.085	41.23	32.746033	111.589466	2	22	32.746499	111.590344	1.565	183.25	1	1.662	-0.004	0.011	0	0	6.9406E+218	330	325
20230809_1534350030	0	866367	1.30773	-0.25308	0.42256	-0.014272	9.7264891	1.19893	181.791	-0.333	-6.653	1.676	-0.085	41.23	32.746033	111.589466	2	22	32.746499	111.590344	1.565	183.25	1	1.662	-0.004	0.011	0	0	6.9406E+218	330	325
20230809_1534350043	0	866368	1.28349	-0.23915	0.45943	-0.079403	9.6678143	1.1989681	181.791	-0.333	-6.653	1.676	-0.085	41.23	32.746033	111.589466	2	22	32.746499	111.590344	1.565	183.25	1	1.662	-0.004	0.011	0	0	6.9406E+218	330	325
20230809_1534350052	0	866369	1.25445	-0.22974	0.47965	-0.014272	9.7264891	1.19893	181.791	-0.333	-6.653	1.676	-0.085	41.23	32.746033	111.589466	2	22	32.746499	111.590344	1.565	183.25	1	1.662	-0.004	0.011	0	0	6.9406E+218	330	325
20230809_1534350064	0	866370	1.21555	-0.22094	0.45517	-0.079494	9.7850389	1.199259	181.801	-0.309	-6.589	1.676	-0.085	41.23	32.746032	111.589466	2	22	32.746499	111.590344	1.565	183.25	1	1.662	-0.004	0.011	0	0	6.9406E+218	330	325
20230809_1534350074	0	866371	1.20317	-0.21658	0.47257	-0.079428	9.7265072	1.137527	181.801	-0.309	-6.589	1.676	-0.101	41.23	32.746032	111.589466	2	22	32.746499	111.590344	1.565	183.25	1	1.662	-0.004	0.011	0	0	6.9406E+218	330	325
20230809_1534350079	0	866372	1.21409	-0.20344	0.47488	-0.014272	9.7264891	1.19893	181.801	-0.309	-6.589	1.676	-0.101	41.23	32.746032	111.589466	2	22	32.746499	111.590344	1.565	183.25	1	1.662	-0.004	0.011	0	0	6.9406E+218	330	325
20230809_1534350093	0	866373	1.18942	-0.19485	0.39943	-0.079428	9.7265072	1.137527	181.801	-0.309	-6.589	1.676	-0.101	41.23	32.746032	111.589466	2	22	32.746499	111.590344	1.565	183.25	1	1.662	-0.004	0.011	0	0	6.9406E+218	330	325
20230809_1534350099	0	866374	1.15521	-0.18642	0.41264	-0.014227	9.6678772	1.1987849	181.801	-0.309	-6.589	1.676	-0.101	41.23	32.746032	111.589466	2	22	32.746499	111.590344	1.565	183.25	1	1.662	-0.004	0.011	0	0	6.9406E+218	330	325
20230809_1534350108	0	866375	1.11468	-0.17826	0.42459	-0.079428	9.7265072	1.137527	181.808	-0.286	-6.53	1.676	-0.101	41.23	32.746031	111.589465	2	22	32.746499	111.590344	1.565	183.25	1	1.662	-0.004	0.011	0	0	6.9406E+218	330	325
20230809_1534350120	0	866376	1.07138	-0.15807	0.45363	-0.079448	9.7264261	1.199113	181.808	-0.286	-6.53	1.676	-0.101	41.23	32.746031	111.589465	2	22	32.746499	111.590344	1.565	183.25	1	1.662	-0.004	0.011	0	0	6.9406E+218	330	325
20230809_1534350131	0	866377	1.02395	-0.1491	0.43334	-0.014252	9.7265701	1.137344	181.808	-0.286	-6.53	1.676	-0.101	41.23	32.746031	111.589465	2	22	32.746499	111.590344	1.565	183.25	1	1.662	-0.004	0.011	0	0	6.9406E+218	330	325
20230809_1534350139	0	866378	0.94538	-0.14454	0.53724	-0.079383	9.6678953	1.137381	181.808	-0.286	-6.53	1.676	-0.101	41.23	32.746031	111.589465	2	22	32.746499	111.590344	1.565	183.25	1	1.662	-0.004	0.011	0	0	6.9406E+218	330	325
20230809_1534350152	0	866379	0.87181	-0.1395	0.44654	-0.014272	9.7264891	1.19893	181.808	-0.286	-6.53	1.676	-0.101	41.23	32.746031	111.589465	2	22	32.746499	111.590344	1.565	183.25	1	1.662	-0.004	0.011	0	0	6.9406E+218	330	325
20230809_1534350162	0	866380	0.80717	-0.12938	0.45572	-0.079428	9.7265072	1.137527	181.813	-0.262	-6.483	1.675	-0.101	41.23	32.746031	111.589465	2	22	32.746499	111.590344	1.565	183.25	1	1.662	-0.004	0.011	0	0	6.9406E+218	330	325
20230809_1534350172	0	866381	0.76681	-0.11403	0.42307	-0.079408	9.7265882	1.07594	181.813	-0.262	-6.483	1.675	-0.101	41.23	32.746031	111.589465	2	22	32.746499	111.590344	1.565	183.25	1	1.662	-0.004	0.011	0	0	6.9406E+218	330	325
20230809_1534350185	0	866382	0.73096	-0.10152	0.44452	-0.014272	9.7264891	1.19893	181.813	-0.262	-6.483	1.675	-0.101	41.23	32.746031	111.589465	2	22	32.746499	111.590344	1.565	183.25	1	1.662	-0.004	0.011	0	0	6.9406E+218	330	337
20230809_1534350190	0	866383	0.63742	-0.11012	0.37752	-0.079428	9.7265072	1.137527	181.813	-0.262	-6.483	1.675	-0.101	41.23	32.746031	111.589465	2	22	32.746499	111.590344	1.565	183.25	1	1.662	-0.004	0.011	0	0	6.9406E+218	330	337
20230809_1534350199	0	866384	0.60364	-0.10144	0.46073	-0.079363	9.6679764	1.0757951	181.813	-0.262	-6.483	1.675	-0.101	41.23	32.746031	111.589465	2	22	32.746499	111.590344	1.565	183.25	1	1.662	-0.004	0.011	0	0	6.9406E+218	330	337
20230809_1534350210	0	866385	0.57851	-0.08469	0.43459	-0.014252	9.7265701	1.137344	181.816	-0.24	-6.45	1.675	-0.101	41.23	32.74603	111.589465	2	22	32.746499	111.590344	1.565	183.25	1	1.662	-0.004	0.011	0	0	6.9406E+218	330	337
20230809_1534350218	0	866386	0.46309	-0.08912	0.5064	-0.079428	9.7265072	1.137527	181.816	-0.24	-6.45	1.675	-0.101	41.23	32.74603	111.589465	2	22	32.746499	111.590344	1.565	183.25	1	1.662	-0.004	0.011	0	0	6.9406E+218	330	337
20230809_1534350233	0	866387	0.41594	-0.07575	0.44672	-0.079474	9.7851191	1.1376719	181.816	-0.24	-6.45	1.675	-0.107	41.23	32.74603	111.589465	2	22	32.746499	111.590344	1.565	183.25	1	1.662	-0.004	0.011	0	0	6.9406E+218	330	337
20230809_1534350238	0	866388	0.37991	-0.05888	0.44038	-0.014298	9.785182	1.137489	181.816	-0.24	-6.45	1.675	-0.107	41.23	32.74603	111.589465	2	22	32.746499	111.590344	1.565	183.25	1	1.662	-0.004	0.011	0	0	6.9406E+218	330	337
20230809_1534350251	0	866389	0.26959	-0.06903	0.44261	-0.079428	9.7265072	1.137527	181.816	-0.24	-6.45	1.675	-0.107	41.23	32.74603	111.589465	2	22	32.746499	111.590344	1.565	183.25	1	1.662	-0.004	0.011	0	0	6.9406E+218	330	337
20230809_1534350260	0	866390	0.22356	-0.05259	0.41175	-0.079408	9.7265882	1.07594	181.817	-0.218	-6.432	1.674	-0.107	41.23	32.746029	111.589465	2	22	32.746499	111.590344	1.565	183.25	1	1.662	-0.004	0.011	0	0	6.9406E+218	330	337
20230809_1534350270	0	866391	0.1318	-0.05015	0.38092	-0.014298	9.785182	1.137489	181.817	-0.218	-6.432	1.674	-0.107	41.23	32.746029	111.589465	2	22	32.746499	111.590344	1.565	183.25	1	1.662	-0.004	0.011	0	0	6.9406E+218	330	337
20230809_1534350279	0	866392	0.12718	-0.03695	0.42233	-0.079383	9.6678953	1.137381	181.817	-0.218	-6.432	1.674	-0.107	41.23	32.746029	111.589465	2	22	32.746499	111.590344	1.565	183.25	1	1.662	-0.004	0.011	0	0	6.9406E+218	330	337
20230809_1534350288	0	866393	0.03726	-0.03684	0.49724	-0.014187	9.6680384	1.0756119	181.817	-0.218	-6.432	1.674	-0.107	41.23	32.746029	111.589465	2	22	32.746499	111.590344	1.565	183.25	1	1.662	-0.004	0.011	0	0	6.9406E+218	330	325
20230809_1534350299	0	866394	0.01263	-0.03399	0.40985	-0.079474	9.7851191	1.1376719	181.817	-0.218	-6.432	1.674	-0.107	41.23	32.746029	111.589465	2	22	32.746499	111.590344	1.565	183.25	1	1.662	-0.004	0.011	0	0	6.9406E+218	330	325
20230809_1534350309	0	866395	-0.01514	-0.01941	0.42242	-0.079454	9.7852001	1.076086	181.816	-0.196	-6.429	1.673	-0.107	41.23	32.746028	111.589465	2	22	32.746499	111.590344	1.565	183.25	1	1.662	-0.004	0.011	0	0	6.9406E+218	330	325
20230809_1534350319	0	866396	-0.04372	-0.02173	0.45806	-0.014232	9.7266502	1.075757	181.816	-0.196	-6.429	1.673	-0.107	41.23	32.746028	111.589465	2	22	32.746499	111.590344	1.565	183.25	1	1.662	-0.004	0.011	0	0	6.9406E+218	330	325
20230809_1534350328	0	866397	-0.11178	-0.01374	0.38533	-0.079474	9.7851191	1.1376719	181.816	-0.196	-6.429	1.673	-0.107	41.23	32.746028	111.589465	2	22	32.746499	111.590344	1.565	183.25	1	1.662	-0.004	0.011	0	0	6.9406E+218	330	325
20230809_1534350340	0	866398	-0.16212	-0.00593	0.33125	-0.079428	9.7265072	1.137527	181.816	-0.196	-6.429	1.673	-0.107	41.23	32.746028	111.589465	2	22	32.746499	111.590344	1.565	183.25	1	1.662	-0.004	0.011	0	0	6.9406E+218	330	325
20230809_1534350351	0	866399	-0.18283	0.00071	0.40508	-0.014232	9.7266502	1.075757	181.816	-0.196	-6.429	1.673	-0.107	41.23	32.746028	111.589465	2	22	32.746499	111.590344	1.565	183.25	1	1.662	-0.004	0.011	0	0	6.9406E+218	330	325
20230809_1534350360	0	866400	-0.20705	0.00586	0.41057	-0.079428	9.7265072	1.137527	181.815	-0.176	-6.436	1.672	-0.107	41.23	32.746028	111.589465	2	22	32.746499	111.590344	1.565	183.25	1	1.662	-0.004	0.011	0	0	6.9406E+218	330	325
20230809_1534350369	0	866401	-0.25815	0.00724	0.37265	-0.079408	9.7265882	1.07594	181.815	-0.176	-6.436	1.672	-0.107	41.23	32.746028	111.589465	2	22	32.746499	111.590344	1.565	183.25	1	1.662	-0.004	0.011	0	0	6.9406E+218	330	325
20230809_1534350381	0	866402	-0.28874	0.01264	0.45092	-0.014232	9.7266502	1.075757	181.815	-0.176	-6.436	1.672	-0.107	41.23	32.746028	111.589465	2	22	32.746499	111.590344	1.565	183.25	1	1.662	-0.004	0.011	0	0	6.9406E+218	330	325
20230809_1534350395	0	866403	-0.37556	0.00579	0.44047	-0.079428	9.7265072	1.137527	181.815	-0.176	-6.436	1.672	-0.093	41.23	32.746028	111.589465	2	22	32.746499	111.590344	1.565	183.25	1	1.662	-0.004	0.011	0	0	6.9406E+218	330	325
20230809_1534350399	0	866404	-0.39369	0.01004	0.33487	-0.079499	9.843812	1.076231	181.815	-0.176	-6.436	1.672	-0.093	41.23	32.746028	111.589465	2	22	32.746499	111.590344	1.565	183.25	1	1.662	-0.004	0.011	0	0	6.9406E+218	330	325
20230809_1534350408	0	866405	-0.38745	0.02349	0.32337	-0.014232	9.7266502	1.075757	181.812	-0.157	-6.453	1.67	-0.093	41.23	32.746027	111.589465	2	22	32.746499	111.590344	1.565	183.25	1	1.662	-0.004	0.011	0	0	6.9406E+218	330	325
20230809_1534350423	0	866406	-0.42711	0.00872	0.35869	-0.079454	9.7852001	1.076086	181.812	-0.157	-6.453	1.67	-0.093	41.23	32.746027	111.589465	2	22	32.746499	111.590344	1.565	183.25	1	1.662	-0.004	0.011	0	0	6.9406E+218	330	337
20230809_1534350437	0	866407	-0.47847	-0.00113	0.31844	-0.079408	9.7265882	1.07594	181.812	-0.157	-6.453	1.67	-0.093	41.23	32.746027	111.589465	2	22	32.746499	111.590344	1.565	183.25	1	1.662	-0.004	0.011	0	0	6.9406E+218	330	337
20230809_1534350440	0	866408	-0.47379	0.01772	0.31054	-0.014232	9.7266502	1.075757	181.812	-0.157	-6.453	1.67	-0.093	41.23	32.746027	111.589465	2	22	32.746499	111.590344	1.565	183.25	1	1.662	-0.004	0.011	0	0	6.9406E+218	330	337
20230809_1534350453	0	866409	-0.51662	0.02204	0.3728	-0.079428	9.7265072	1.137527	181.812	-0.157	-6.453	1.67	-0.093	41.23	32.746027	111.589465	2	22	32.746499	111.590344	1.565	183.25	1	1.662	-0.004	0.011	0	0	6.9406E+218	330	337
20230809_1534350460	0	866410	-0.58209	0.02598	0.32713	-0.014343	9.8437939	1.137635	181.809	-0.141	-6.477	1.669	-0.093	41.23	32.746026	111.589465	2	22	32.746499	111.590344	1.565	183.25	1	1.662	-0.004	0.011	0	0	6.9406E+218	330	337
20230809_1534350469	0	866411	-0.63573	0.02873	0.33827	-0.079428	9.7265072	1.137527	181.809	-0.141	-6.477	1.669	-0.093	41.23	32.746026	111.589465	2	22	32.746499	111.590344	1.565	183.25	1	1.662	-0.004	0.011	0	0	6.9406E+218	330	337
20230809_1534350479	0	866412	-0.69632	0.01273	0.30365	-0.079454	9.7852001	1.076086	181.809	-0.141	-6.477	1.669	-0.093	41.23	32.746026	111.589465	2	22	32.746484	111.590344	1.615	181.6	1	1.662	-0.004	0.011	0	0	6.9406E+218	330	337
20230809_1534350490	0	866413	-0.72365	0.0221	0.28553	-0.079454	9.7852001	1.076086	181.809	-0.141	-6.477	1.669	-0.093	41.23	32.746026	111.589465	2	22	32.746484	111.590344	1.615	181.6	1	1.662	-0.004	0.011	0	0	6.9406E+218	330	325
20230809_1534350501	0	866414	-0.73596	0.0294	0.25209	-0.014278	9.7852631	1.0759031	181.809	-0.141	-6.477	1.669	-0.093	41.23	32.746026	111.589465	2	22	32.746484	111.590344	1.615	181.6	1	1.662	-0.004	0.011	0	0	6.9406E+218	330	325
20230809_1534350508	0	866415	-0.76557	0.03103	0.25493	-0.079408	9.7265882	1.07594	181.807	-0.127	-6.513	1.667	-0.093	41.23	32.746025	111.589465	2	22	32.746484	111.590344	1.615	181.6	1	1.662	-0.004	0.011	0	0	6.9406E+218	330	325
20230809_1534350520	0	866416	-0.7912	0.04152	0.22199	-0.014343	9.8437939	1.137635	181.807	-0.127	-6.513	1.667	-0.093	41.23	32.746025	111.589465	2	22	32.746484	111.590344	1.615	181.6	1	1.662	-0.004	0.011	0	0	6.9406E+218	330	325
20230809_1534350540	0	866417	-0.85422	0.02987	0.24168	-0.079428	9.7265072	1.137527	181.807	-0.127	-6.513	1.667	-0.093	41.23	32.746025	111.589465	2	22	32.746484	111.590344	1.615	181.6	1	1.662	-0.004	0.011	0	0	6.9406E+218	330	325
20230809_1534350541	0	866418	-0.88481	0.02965	0.24253	-0.079454	9.7852001	1.076086	181.807	-0.127	-6.513	1.667	-0.093	41.23	32.746025	111.589465	2	22	32.746484	111.590344	1.615	181.6	1	1.662	-0.004	0.011	0	0	6.9406E+218	330	325
20230809_1534350548	0	866419	-0.90758	0.03558	0.21702	-0.079474	9.7851191	1.1376719	181.807	-0.127	-6.513	1.667	-0.093	41.23	32.746025	111.589465	2	22	32.746484	111.590344	1.615	181.6	1	1.662	-0.004	0.011	0	0	6.9406E+218	330	325
20230809_1534350560	0	866420	-0.96327	0.03268	0.19072	-0.014278	9.7852631	1.0759031	181.804	-0.116	-6.556	1.665	-0.093	41.23	32.746025	111.589465	2	22	32.746484	111.590344	1.615	181.6	1	1.662	-0.004	0.011	0	0	6.9406E+218	330	325
20230809_1534350569	0	866421	-0.97885	0.04051	0.16998	-0.079519	9.8437319	1.137818	181.804	-0.116	-6.556	1.665	-0.093	41.23	32.746025	111.589465	2	22	32.746484	111.590344	1.615	181.6	1	1.662	-0.004	0.011	0	0	6.9406E+218	330	325
20230809_1534350579	0	866422	-1.01132	0.04517	0.13006	-0.079499	9.843812	1.076231	181.804	-0.116	-6.556	1.665	-0.099	41.23	32.746025	111.589465	2	22	32.746484	111.590344	1.615	181.6	1	1.662	-0.004	0.011	0	0	6.9406E+218	330	325
20230809_1534350591	0	866423	-1.04624	0.04064	0.095	-0.079474	9.7851191	1.1376719	181.804	-0.116	-6.556	1.665	-0.099	41.23	32.746025	111.589465	2	22	32.746484	111.590344	1.615	181.6	1	1.662	-0.004	0.011	0	0	6.9406E+218	330	325
20230809_1534350599	0	866424	-1.06465	0.04405	0.08504	-0.014298	9.785182	1.137489	181.804	-0.116	-6.556	1.665	-0.099	41.23	32.746025	111.589465	2	22	32.746484	111.590344	1.615	181.6	1	1.662	-0.004	0.011	0	0	6.9406E+218	330	325
20230809_1534350609	0	866425	-1.10586	0.03337	0.10523	-0.079474	9.7851191	1.1376719	181.801	-0.11	-6.608	1.663	-0.099	41.23	32.746024	111.589465	2	22	32.746484	111.590344	1.615	181.6	1	1.662	-0.004	0.011	0	0	6.9406E+218	330	325
20230809_1534350620	0	866426	-1.11847	0.03976	0.06969	-0.079499	9.843812	1.076231	181.801	-0.11	-6.608	1.663	-0.099	41.23	32.746024	111.589465	2	22	32.746484	111.590344	1.615	181.6	1	1.662	-0.004	0.011	0	0	6.9406E+218	330	325
20230809_1534350632	0	866427	-1.09511	0.04548	0.05512	-0.079519	9.8437319	1.137818	181.801	-0.11	-6.608	1.663	-0.099	41.23	32.746024	111.589465	2	22	32.746484	111.590344	1.615	181.6	1	1.662	-0.004	0.011	0	0	6.9406E+218	330	325
20230809_1534350638	0	866428	-1.07462	0.04685	0.0043	-0.014323	9.8438749	1.076048	181.801	-0.11	-6.608	1.663	-0.099	41.23	32.746024	111.589465	2	22	32.746484	111.590344	1.615	181.6	1	1.662	-0.004	0.011	0	0	6.9406E+218	330	325
20230809_1534350652	0	866429	-1.03758	0.04929	-0.03356	-0.079474	9.7851191	1.1376719	181.801	-0.11	-6.608	1.663	-0.099	41.23	32.746024	111.589465	2	22	32.746484	111.590344	1.615	181.6	1	1.662	-0.004	0.011	0	0	6.9406E+218	330	325
20230809_1534350662	0	866430	-1.08076	0.04355	-0.06453	-0.079519	9.8437319	1.137818	181.799	-0.11	-6.662	1.66	-0.099	41.23	32.746023	111.589465	2	22	32.746484	111.590344	1.615	181.6	1	1.662	-0.004	0.011	0	0	6.9406E+218	330	325
20230809_1534350671	0	866431	-1.07808	0.04049	-0.07885	-0.079519	9.8437319	1.137818	181.799	-0.11	-6.662	1.66	-0.099	41.23	32.746023	111.589465	2	22	32.746484	111.590344	1.615	181.6	1	1.662	-0.004	0.011	0	0	6.9406E+218	330	325
20230809_1534350683	0	866432	-1.09692	0.04809	-0.12032	-0.014343	9.8437939	1.137635	181.799	-0.11	-6.662	1.66	-0.099	41.23	32.746023	111.589465	2	22	32.746484	111.590344	1.615	181.6	1	1.708	-0.03	0.004	0	0	6.9406E+218	330	325
20230809_1534350693	0	866433	-1.11063	0.05023	-0.11429	-0.079519	9.8437319	1.137818	181.799	-0.11	-6.662	1.66	-0.099	41.03	32.746023	111.589465	2	22	32.746484	111.590344	1.615	181.6	1	1.708	-0.03	0.004	0	0	6.9406E+218	330	325
20230809_1534350699	0	866434	-1.11558	0.05716	-0.15002	-0.079519	9.8437319	1.137818	181.799	-0.11	-6.662	1.66	-0.099	41.03	32.746023	111.589465	2	22	32.746484	111.590344	1.615	181.6	1	1.708	-0.03	0.004	0	0	6.9406E+218	330	325
20230809_1534350708	0	866435	-1.06528	0.06727	-0.18874	-0.014318	9.7851009	1.1990761	181.798	-0.117	-6.717	1.705	-0.099	41.03	32.746022	111.589465	2	22	32.746484	111.590344	1.615	181.6	1	1.708	-0.03	0.004	0	0	6.9406E+218	330	325
20230809_1534350719	0	866436	-1.06404	0.05673	-0.21951	-0.079519	9.8437319	1.137818	181.798	-0.117	-6.717	1.705	-0.099	41.03	32.746022	111.589465	2	22	32.746484	111.590344	1.615	181.6	1	1.708	-0.03	0.004	0	0	6.9406E+218	330	325
20230809_1534350733	0	866437	-1.06108	0.04865	-0.21927	-0.079499	9.843812	1.076231	181.798	-0.117	-6.717	1.705	-0.099	41.03	32.746022	111.589465	2	22	32.746484	111.590344	1.615	181.6	1	1.708	-0.03	0.004	0	0	6.9406E+218	330	325
20230809_1534350738	0	866438	-1.0474	0.05855	-0.30249	-0.014298	9.785182	1.137489	181.798	-0.117	-6.717	1.705	-0.099	41.03	32.746022	111.589465	2	22	32.746484	111.590344	1.615	181.6	1	1.708	-0.03	0.004	0	0	6.9406E+218	330	325
20230809_1534350751	0	866439	-1.06343	0.05898	-0.30368	-0.079519	9.8437319	1.137818	181.798	-0.117	-6.717	1.705	-0.099	41.03	32.746022	111.589465	2	22	32.746484	111.590344	1.615	181.6	1	1.708	-0.03	0.004	0	0	6.9406E+218	330	325
20230809_1534350760	0	866440	-1.047	0.06507	-0.33556	-0.079494	9.7850389	1.199259	181.796	-0.131	-6.769	1.703	-0.108	41.03	32.746022	111.589465	2	22	32.746484	111.590344	1.615	181.6	1	1.708	-0.03	0.004	0	0	6.9406E+218	330	325
20230809_1534350771	0	866441	-1.02578	0.07159	-0.35432	-0.014343	9.8437939	1.137635	181.796	-0.131	-6.769	1.703	-0.108	41.03	32.746022	111.589465	2	22	32.746484	111.590344	1.615	181.6	1	1.708	-0.03	0.004	0	0	6.9406E+218	330	325
20230809_1534350779	0	866442	-1.06831	0.05758	-0.40614	-0.079494	9.7850389	1.199259	181.796	-0.131	-6.769	1.703	-0.108	41.03	32.746022	111.589465	2	22	32.746484	111.590344	1.615	181.6	1	1.708	-0.03	0.004	0	0	6.9406E+218	330	325
20230809_1534350792	0	866443	-1.04894	0.05911	-0.4189	-0.079499	9.843812	1.076231	181.796	-0.131	-6.769	1.703	-0.108	41.03	32.746022	111.589465	2	22	32.746484	111.590344	1.615	181.6	1	1.708	-0.03	0.004	0	0	6.9406E+218	330	325
20230809_1534350799	0	866444	-1.01069	0.07667	-0.44624	-0.014298	9.785182	1.137489	181.796	-0.131	-6.769	1.703	-0.108	41.03	32.746022	111.589465	2	22	32.746484	111.590344	1.615	181.6	1	1.708	-0.03	0.004	0	0	6.9406E+218	330	325
20230809_1534350810	0	866445	-0.98854	0.07681	-0.4901	-0.079539	9.8436508	1.199404	181.796	-0.152	-6.821	1.701	-0.108	41.03	32.746021	111.589465	2	22	32.746484	111.590344	1.615	181.6	1	1.708	-0.03	0.004	0	0	6.9406E+218	330	325
20230809_1534350819	0	866446	-0.99281	0.07886	-0.51237	-0.079494	9.7850389	1.199259	181.796	-0.152	-6.821	1.701	-0.108	41.03	32.746021	111.589465	2	22	32.746484	111.590344	1.615	181.6	1	1.708	-0.03	0.004	0	0	6.9406E+218	330	325
20230809_1534350829	0	866447	-1.0146	0.06787	-0.53157	-0.014298	9.785182	1.137489	181.796	-0.152	-6.821	1.701	-0.108	41.03	32.746021	111.589465	2	22	32.746484	111.590344	1.615	181.6	1	1.708	-0.03	0.004	0	0	6.9406E+218	330	325
20230809_1534350839	0	866448	-1.00195	0.07114	-0.55244	-0.079474	9.7851191	1.1376719	181.796	-0.152	-6.821	1.701	-0.108	41.03	32.746021	111.589465	2	22	32.746484	111.590344	1.615	181.6	1	1.708	-0.03	0.004	0	0	6.9406E+218	330	325
20230809_1534350852	0	866449	-0.97785	0.07615	-0.58329	-0.079474	9.7851191	1.1376719	181.796	-0.152	-6.821	1.701	-0.108	41.03	32.746021	111.589465	2	22	32.746484	111.590344	1.615	181.6	1	1.708	-0.03	0.004	0	0	6.9406E+218	330	325
20230809_1534350869	0	866450	-0.9814	0.07223	-0.62749	-0.014363	9.8437128	1.199221	181.796	-0.181	-6.87	1.7	-0.108	41.03	32.74602	111.589465	2	22	32.746484	111.590344	1.615	181.6	1	1.708	-0.03	0.004	0	0	6.9406E+218	330	325
20230809_1534350873	0	866451	-0.9494	0.07781	-0.67514	-0.079474	9.7851191	1.1376719	181.796	-0.181	-6.87	1.7	-0.108	41.03	32.74602	111.589465	2	22	32.746484	111.590344	1.615	181.6	1	1.708	-0.03	0.004	0	0	6.9406E+218	330	325
20230809_1534350880	0	866452	-0.93717	0.074	-0.68632	-0.079494	9.7850389	1.199259	181.796	-0.181	-6.87	1.7	-0.108	41.03	32.74602	111.589465	2	22	32.746484	111.590344	1.615	181.6	1	1.708	-0.03	0.004	0	0	6.9406E+218	330	325
20230809_1534350892	0	866453	-0.9499	0.07139	-0.70072	-0.079428	9.7265072	1.137527	181.796	-0.181	-6.87	1.7	-0.108	41.03	32.74602	111.589465	2	22	32.746484	111.590344	1.615	181.6	1	1.708	-0.03	0.004	0	0	6.9406E+218	330	325
20230809_1534350899	0	866454	-0.98624	0.07244	-0.73297	-0.079494	9.7850389	1.199259	181.796	-0.181	-6.87	1.7	-0.109	41.03	32.74602	111.589465	2	22	32.746484	111.590344	1.615	181.6	1	1.708	-0.03	0.004	0	0	6.9406E+218	330	325
20230809_1534350908	0	866455	-1.02779	0.06796	-0.71894	-0.014272	9.7264891	1.19893	181.796	-0.216	-6.918	1.698	-0.109	41.03	32.746019	111.589465	2	22	32.746484	111.590344	1.615	181.6	1	1.708	-0.03	0.004	0	0	6.9406E+218	330	325
20230809_1534350918	0	866456	-1.05435	0.07294	-0.73232	-0.079448	9.7264261	1.199113	181.796	-0.216	-6.918	1.698	-0.109	41.03	32.746019	111.589465	2	22	32.746484	111.590344	1.615	181.6	1	1.708	-0.03	0.004	0	0	6.9406E+218	330	325
20230809_1534350930	0	866457	-1.0835	0.07983	-0.77627	-0.079474	9.7851191	1.1376719	181.796	-0.216	-6.918	1.698	-0.109	41.03	32.746019	111.589465	2	22	32.746484	111.590344	1.615	181.6	1	1.708	-0.03	0.004	0	0	6.9406E+218	330	325
20230809_1534350939	0	866458	-1.1109	0.08431	-0.81705	-0.079448	9.7264261	1.199113	181.796	-0.216	-6.918	1.698	-0.109	41.03	32.746019	111.589465	2	22	32.746484	111.590344	1.615	181.6	1	1.708	-0.03	0.004	0	0	6.9406E+218	330	325
20230809_1534350951	0	866459	-1.09699	0.08922	-0.83759	-0.014272	9.7264891	1.19893	181.796	-0.216	-6.918	1.698	-0.109	41.03	32.746019	111.589465	2	22	32.746484	111.590344	1.615	181.6	1	1.708	-0.03	0.004	0	0	6.9406E+218	330	325
20230809_1534350960	0	866460	-1.11404	0.08947	-0.88431	-0.079428	9.7265072	1.137527	181.797	-0.257	-6.973	1.697	-0.109	41.03	32.746018	111.589465	2	22	32.746484	111.590344	1.615	181.6	1	1.708	-0.03	0.004	0	0	6.9406E+218	330	325
20230809_1534350969	0	866461	-1.16271	0.07957	-0.90686	-0.079448	9.7264261	1.199113	181.797	-0.257	-6.973	1.697	-0.109	41.03	32.746018	111.589465	2	22	32.746484	111.590344	1.615	181.6	1	1.708	-0.03	0.004	0	0	6.9406E+218	330	325
20230809_1534350982	0	866462	-1.20286	0.07516	-0.88145	-0.079448	9.7264261	1.199113	181.797	-0.257	-6.973	1.697	-0.109	41.03	32.746018	111.589465	2	22	32.746484	111.590344	1.615	181.6	1	1.708	-0.03	0.004	0	0	6.9406E+218	330	325
20230809_1534350992	0	866463	-1.20622	0.08393	-0.90771	-0.079403	9.6678143	1.1989681	181.797	-0.257	-6.973	1.697	-0.109	41.03	32.746018	111.589465	2	22	32.746484	111.590344	1.615	181.6	1	1.708	-0.03	0.004	0	0	6.9406E+218	330	325
20230809_1534350998	0	866464	-1.21984	0.08752	-0.92608	-0.079494	9.7850389	1.199259	181.797	-0.257	-6.973	1.697	-0.109	41.03	32.746018	111.589465	2	22	32.746484	111.590344	1.615	181.6	1	1.708	-0.03	0.004	0	0	6.9406E+218	330	325
20230809_1534360008	0	866465	-1.24544	0.08623	-0.92329	-0.079403	9.6678143	1.1989681	181.799	-0.302	-7.033	1.695	-0.109	41.03	32.746018	111.589465	2	22	32.746484	111.590344	1.615	181.6	1	1.708	-0.03	0.004	0	0	6.9406E+218	330	325
20230809_1534360019	0	866466	-1.28832	0.08837	-0.95263	-0.079448	9.7264261	1.199113	181.799	-0.302	-7.033	1.695	-0.109	41.03	32.746018	111.589465	2	22	32.746484	111.590344	1.615	181.6	1	1.708	-0.03	0.004	0	0	6.9406E+218	330	325
20230809_1534360033	0	866467	-1.30678	0.09302	-0.97702	-0.079403	9.6678143	1.1989681	181.799	-0.302	-7.033	1.695	-0.109	41.03	32.746018	111.589465	2	22	32.746484	111.590344	1.615	181.6	1	1.708	-0.03	0.004	0	0	6.9406E+218	330	325
20230809_1534360039	0	866468	-1.31322	0.09646	-1.00555	-0.079448	9.7264261	1.199113	181.799	-0.302	-7.033	1.695	-0.109	41.03	32.746018	111.589465	2	22	32.746484	111.590344	1.615	181.6	1	1.708	-0.03	0.004	0	0	6.9406E+218	330	325
20230809_1534360051	0	866469	-1.32562	0.10192	-1.02833	-0.079448	9.7264261	1.199113	181.799	-0.302	-7.033	1.695	-0.109	41.03	32.746018	111.589465	2	22	32.746484	111.590344	1.615	181.6	1	1.708	-0.03	0.004	0	0	6.9406E+218	330	325
20230809_1534360060	0	866470	-1.35523	0.10847	-1.05613	-0.079403	9.6678143	1.1989681	181.8	-0.353	-7.099	1.694	-0.109	41.03	32.746017	111.589465	2	22	32.746484	111.590344	1.615	181.6	1	1.708	-0.03	0.004	0	0	6.9406E+218	330	325
20230809_1534360070	0	866471	-1.38671	0.10134	-1.04744	-0.079423	9.6677341	1.260554	181.8	-0.353	-7.099	1.694	-0.109	41.03	32.746017	111.589465	2	22	32.746484	111.590344	1.615	181.6	1	1.708	-0.03	0.004	0	0	6.9406E+218	330	325
20230809_1534360079	0	866472	-1.39056	0.10285	-1.03232	-0.079383	9.6678953	1.137381	181.8	-0.353	-7.099	1.694	-0.104	41.03	32.746017	111.589465	2	22	32.746484	111.590344	1.615	181.6	1	1.708	-0.03	0.004	0	0	6.9406E+218	330	325
20230809_1534360093	0	866473	-1.40305	0.10943	-1.04425	-0.079403	9.6678143	1.1989681	181.8	-0.353	-7.099	1.694	-0.104	41.03	32.746017	111.589465	2	22	32.746484	111.590344	1.615	181.6	1	1.708	-0.03	0.004	0	0	6.9406E+218	330	325
20230809_1534360099	0	866474	-1.41214	0.10995	-1.05513	-0.079423	9.6677341	1.260554	181.8	-0.353	-7.099	1.694	-0.104	41.03	32.746017	111.589465	2	22	32.746484	111.590344	1.615	181.6	1	1.708	-0.03	0.004	0	0	6.9406E+218	330	325
20230809_1534360108	0	866475	-1.40293	0.11527	-1.06696	-0.079403	9.6678143	1.1989681	181.801	-0.406	-7.169	1.693	-0.104	41.03	32.746016	111.589464	2	22	32.746484	111.590344	1.615	181.6	1	1.708	-0.03	0.004	0	0	6.9406E+218	330	325
20230809_1534360120	0	866476	-1.41238	0.1223	-1.12028	-0.079468	9.726346	1.2607	181.801	-0.406	-7.169	1.693	-0.104	41.03	32.746016	111.589464	2	22	32.746484	111.590344	1.615	181.6	1	1.708	-0.03	0.004	0	0	6.9406E+218	330	325
20230809_1534360130	0	866477	-1.43248	0.12074	-1.14266	-0.144599	9.6676712	1.2607369	181.801	-0.406	-7.169	1.693	-0.104	41.03	32.746016	111.589464	2	22	32.746484	111.590344	1.615	181.6	1	1.708	-0.03	0.004	0	0	6.9406E+218	330	325
20230809_1534360138	0	866478	-1.44189	0.12942	-1.13252	-0.079357	9.6092024	1.198822	181.801	-0.406	-7.169	1.693	-0.104	41.03	32.746016	111.589464	2	22	32.746484	111.590344	1.615	181.6	1	1.708	-0.03	0.004	0	0	6.9406E+218	330	325
20230809_1534360152	0	866479	-1.42817	0.14054	-1.1291	-0.079423	9.6677341	1.260554	181.801	-0.406	-7.169	1.693	-0.104	41.03	32.746016	111.589464	2	22	32.746484	111.590344	1.615	181.6	1	1.708	-0.03	0.004	0	0	6.9406E+218	330	325
20230809_1534360160	0	866480	-1.43921	0.14408	-1.11145	-0.079377	9.6091213	1.260409	181.802	-0.462	-7.24	1.692	-0.104	41.03	32.746015	111.589464	2	22	32.746484	111.590344	1.615	181.6	1	1.708	-0.03	0.004	0	0	6.9406E+218	330	325
20230809_1534360170	0	866481	-1.41173	0.14954	-1.09507	-0.079357	9.6092024	1.198822	181.802	-0.462	-7.24	1.692	-0.104	41.03	32.746015	111.589464	2	22	32.746484	111.590344	1.615	181.6	1	1.708	-0.03	0.004	0	0	6.9406E+218	330	325
20230809_1534360183	0	866482	-1.39697	0.15742	-1.10756	-0.079423	9.6677341	1.260554	181.802	-0.462	-7.24	1.692	-0.104	41.03	32.746015	111.589464	2	22	32.746484	111.590344	1.615	181.6	1	1.708	-0.03	0.004	0	0	6.9406E+218	330	325
20230809_1534360191	0	866483	-1.39125	0.16145	-1.13192	-0.144533	9.6091404	1.199005	181.802	-0.462	-7.24	1.692	-0.104	41.03	32.746015	111.589464	2	22	32.746484	111.590344	1.615	181.6	1	1.708	-0.03	0.004	0	0	6.9406E+218	330	325
20230809_1534360198	0	866484	-1.38073	0.16952	-1.13462	-0.079423	9.6677341	1.260554	181.802	-0.462	-7.24	1.692	-0.104	41.03	32.746015	111.589464	2	22	32.746484	111.590344	1.615	181.6	1	1.708	-0.03	0.004	0	0	6.9406E+218	330	325
20230809_1534360208	0	866485	-1.40035	0.1674	-1.13675	-0.079377	9.6091213	1.260409	181.801	-0.519	-7.31	1.692	-0.104	41.03	32.746015	111.589464	2	22	32.746484	111.590344	1.615	181.6	1	1.708	-0.03	0.004	0	0	6.9406E+218	330	325
20230809_1534360220	0	866486	-1.43924	0.1655	-1.11789	-0.079332	9.5505095	1.260264	181.801	-0.519	-7.31	1.692	-0.104	41.03	32.746015	111.589464	2	22	32.746484	111.590344	1.615	181.6	1	1.708	-0.03	0.004	0	0	6.9406E+218	330	325
20230809_1534360239	0	866487	-1.43178	0.18028	-1.09792	-0.079332	9.5505095	1.260264	181.801	-0.519	-7.31	1.692	-0.101	41.03	32.746015	111.589464	2	22	32.746484	111.590344	1.615	181.6	1	1.708	-0.03	0.004	0	0	6.9406E+218	330	325
20230809_1534360243	0	866488	-1.41609	0.19457	-1.1022	-0.144553	9.6090593	1.260592	181.801	-0.519	-7.31	1.692	-0.101	41.03	32.746015	111.589464	2	22	32.746484	111.590344	1.615	181.6	1	1.708	-0.03	0.004	0	0	6.9406E+218	330	325
20230809_1534360252	0	866489	-1.44018	0.20036	-1.06705	-0.079352	9.5504284	1.3218499	181.801	-0.519	-7.31	1.692	-0.101	41.03	32.746015	111.589464	2	22	32.746484	111.590344	1.615	181.6	1	1.708	-0.03	0.004	0	0	6.9406E+218	330	325
20230809_1534360262	0	866490	-1.42077	0.21298	-1.05471	-0.079332	9.5505095	1.260264	181.799	-0.574	-7.381	1.692	-0.101	41.03	32.746014	111.589464	2	22	32.746484	111.590344	1.615	181.6	1	1.708	-0.03	0.004	0	0	6.9406E+218	330	325
20230809_1534360272	0	866491	-1.4131	0.21777	-1.01235	-0.079286	9.4918966	1.260118	181.799	-0.574	-7.381	1.692	-0.101	41.03	32.746014	111.589464	2	22	32.746484	111.590344	1.615	181.6	1	1.708	-0.03	0.004	0	0	6.9406E+218	330	325
20230809_1534360280	0	866492	-1.4365	0.21233	-1.03696	-0.144488	9.5505266	1.19886	181.799	-0.574	-7.381	1.692	-0.101	41.03	32.746014	111.589464	2	22	32.746484	111.590344	1.615	181.6	1	1.708	-0.03	0.004	0	0	6.9406E+218	330	325
20230809_1534360293	0	866493	-1.39066	0.22405	-1.08756	-0.079377	9.6091213	1.260409	181.799	-0.574	-7.381	1.692	-0.101	41.03	32.746014	111.589464	2	22	32.746484	111.590344	1.615	181.6	1	1.708	-0.03	0.004	0	0	6.9406E+218	330	325
20230809_1534360299	0	866494	-1.38923	0.22633	-1.05427	-0.079332	9.5505095	1.260264	181.799	-0.574	-7.381	1.692	-0.101	41.03	32.746014	111.589464	2	22	32.746484	111.590344	1.615	181.6	1	1.708	-0.03	0.004	0	0	6.9406E+218	330	325
20230809_1534360308	0	866495	-1.38858	0.21395	-1.00167	-0.079306	9.4918156	1.321705	181.795	-0.627	-7.451	1.692	-0.101	41.03	32.746013	111.589464	2	22	32.746484	111.590344	1.615	181.6	1	1.708	-0.03	0.004	0	0	6.9406E+218	330	325
20230809_1534360318	0	866496	-1.39518	0.22987	-0.94731	-0.144508	9.5504475	1.260446	181.795	-0.627	-7.451	1.692	-0.101	41.03	32.746013	111.589464	2	22	32.746484	111.590344	1.615	181.6	1	1.708	-0.03	0.004	0	0	6.9406E+218	330	325
20230809_1534360330	0	866497	-1.35323	0.24221	-0.93815	-0.079286	9.4918966	1.260118	181.795	-0.627	-7.451	1.692	-0.101	41.03	32.746013	111.589464	2	22	32.746484	111.590344	1.615	181.6	1	1.708	-0.03	0.004	0	0	6.9406E+218	330	325
20230809_1534360342	0	866498	-1.32854	0.24521	-0.85545	-0.079306	9.4918156	1.321705	181.795	-0.627	-7.451	1.692	-0.101	41.03	32.746013	111.589464	2	22	32.746484	111.590344	1.615	181.6	1	1.708	-0.03	0.004	0	0	6.9406E+218	330	325
20230809_1534360351	0	866499	-1.315	0.25348	-0.83	-0.144508	9.5504475	1.260446	181.795	-0.627	-7.451	1.692	-0.101	41.03	32.746013	111.589464	2	22	32.746484	111.590344	1.615	181.6	1	1.708	-0.03	0.004	0	0	6.9406E+218	330	325
20230809_1534360360	0	866500	-1.30909	0.26027	-0.89281	-0.079332	9.5505095	1.260264	181.789	-0.673	-7.518	1.692	-0.101	41.03	32.746012	111.589464	2	22	32.746484	111.590344	1.615	181.6	1	1.708	-0.03	0.004	0	0	6.9406E+218	330	325
20230809_1534360369	0	866501	-1.27857	0.25854	-0.88428	-0.079332	9.5505095	1.260264	181.789	-0.673	-7.518	1.692	-0.101	41.03	32.746012	111.589464	2	22	32.746484	111.590344	1.615	181.6	1	1.708	-0.03	0.004	0	0	6.9406E+218	330	325
20230809_1534360380	0	866502	-1.22626	0.26828	-0.84414	-0.079306	9.4918156	1.321705	181.789	-0.673	-7.518	1.692	-0.101	41.03	32.746012	111.589464	2	22	32.746484	111.590344	1.615	181.6	1	1.708	-0.03	0.004	0	0	6.9406E+218	330	325
20230809_1534360393	0	866503	-1.1751	0.28421	-0.79859	-0.144462	9.4918346	1.260301	181.789	-0.673	-7.518	1.692	-0.103	41.03	32.746012	111.589464	2	22	32.746484	111.590344	1.615	181.6	1	1.708	-0.03	0.004	0	0	6.9406E+218	330	325
20230809_1534360399	0	866504	-1.15452	0.27319	-0.75041	-0.079261	9.4332037	1.321559	181.789	-0.673	-7.518	1.692	-0.103	41.03	32.746012	111.589464	2	22	32.746484	111.590344	1.615	181.6	1	1.708	-0.03	0.004	0	0	6.9406E+218	330	325
20230809_1534360410	0	866505	-1.12994	0.26483	-0.59899	-0.079221	9.4333649	1.198386	181.78	-0.713	-7.577	1.693	-0.103	41.03	32.746012	111.589464	2	22	32.746484	111.590344	1.615	181.6	1	1.708	-0.03	0.004	0	0	6.9406E+218	330	325
20230809_1534360421	0	866506	-1.08325	0.26703	-0.65648	-0.144553	9.6090593	1.260592	181.78	-0.713	-7.577	1.693	-0.103	41.03	32.746012	111.589464	2	22	32.746484	111.590344	1.615	181.6	1	1.708	-0.03	0.004	0	0	6.9406E+218	330	325
20230809_1534360435	0	866507	-1.019	0.2785	-0.6954	-0.079332	9.5505095	1.260264	181.78	-0.713	-7.577	1.693	-0.103	41.03	32.746012	111.589464	2	22	32.746484	111.590344	1.615	181.6	1	1.708	-0.03	0.004	0	0	6.9406E+218	330	325
20230809_1534360439	0	866508	-0.99493	0.27898	-0.61553	-0.144482	9.4917536	1.321888	181.78	-0.713	-7.577	1.693	-0.103	41.03	32.746012	111.589464	2	22	32.746484	111.590344	1.615	181.6	1	1.708	-0.03	0.004	0	0	6.9406E+218	330	325
20230809_1534360456	0	866509	-0.96977	0.2889	-0.58371	-0.079306	9.4918156	1.321705	181.78	-0.713	-7.577	1.693	-0.103	41.03	32.746012	111.589464	2	22	32.746484	111.590344	1.615	181.6	1	1.708	-0.03	0.004	0	0	6.9406E+218	330	325
20230809_1534360464	0	866510	-0.94649	0.27149	-0.60134	-0.144462	9.4918346	1.260301	181.771	-0.746	-7.627	1.694	-0.103	41.03	32.746011	111.589464	2	22	32.746484	111.590344	1.615	181.6	1	1.708	-0.03	0.004	0	0	6.9406E+218	330	325
20230809_1534360468	0	866511	-0.902	0.26307	-0.47914	-0.079241	9.4332848	1.259973	181.771	-0.746	-7.627	1.694	-0.103	41.03	32.746011	111.589464	2	22	32.746484	111.590344	1.615	181.6	1	1.708	-0.03	0.004	0	0	6.9406E+218	330	325
20230809_1534360478	0	866512	-0.79946	0.28602	-0.41228	-0.079332	9.5505095	1.260264	181.771	-0.746	-7.627	1.694	-0.103	41.03	32.746011	111.589464	2	22	32.746469	111.590343	1.64	181.81	1	1.708	-0.03	0.004	0	0	6.9406E+218	330	325
20230809_1534360491	0	866513	-0.77051	0.27822	-0.4036	-0.144462	9.4918346	1.260301	181.771	-0.746	-7.627	1.694	-0.103	41.03	32.746011	111.589464	2	22	32.746469	111.590343	1.64	181.81	1	1.708	-0.03	0.004	0	0	6.9406E+218	330	325
20230809_1534360499	0	866514	-0.70344	0.27884	-0.36025	-0.079286	9.4918966	1.260118	181.771	-0.746	-7.627	1.694	-0.103	41.03	32.746011	111.589464	2	22	32.746469	111.590343	1.64	181.81	1	1.708	-0.03	0.004	0	0	6.9406E+218	330	325
20230809_1534360508	0	866515	-0.61976	0.28367	-0.35444	-0.079332	9.5505095	1.260264	181.76	-0.768	-7.664	1.695	-0.103	41.03	32.74601	111.589464	2	22	32.746469	111.590343	1.64	181.81	1	1.708	-0.03	0.004	0	0	6.9406E+218	330	325
20230809_1534360519	0	866516	-0.63497	0.25295	-0.32515	-0.144482	9.4917536	1.321888	181.76	-0.768	-7.664	1.695	-0.103	41.03	32.74601	111.589464	2	22	32.746469	111.590343	1.64	181.81	1	1.708	-0.03	0.004	0	0	6.9406E+218	330	325
20230809_1534360538	0	866517	-0.60451	0.2387	-0.25551	-0.079267	9.4919777	1.198532	181.76	-0.768	-7.664	1.695	-0.103	41.03	32.74601	111.589464	2	22	32.746469	111.590343	1.64	181.81	1	1.708	-0.03	0.004	0	0	6.9406E+218	330	325
20230809_1534360539	0	866518	-0.54107	0.2469	-0.24294	-0.079332	9.5505095	1.260264	181.76	-0.768	-7.664	1.695	-0.103	41.03	32.74601	111.589464	2	22	32.746469	111.590343	1.64	181.81	1	1.708	-0.03	0.004	0	0	6.9406E+218	330	325
20230809_1534360553	0	866519	-0.5025	0.24073	-0.19711	-0.144462	9.4918346	1.260301	181.76	-0.768	-7.664	1.695	-0.103	41.03	32.74601	111.589464	2	22	32.746469	111.590343	1.64	181.81	1	1.708	-0.03	0.004	0	0	6.9406E+218	330	325
20230809_1534360562	0	866520	-0.43542	0.23679	-0.12167	-0.079286	9.4918966	1.260118	181.75	-0.781	-7.691	1.696	-0.103	41.03	32.746009	111.589464	2	22	32.746469	111.590343	1.64	181.81	1	1.708	-0.03	0.004	0	0	6.9406E+218	330	325
20230809_1534360569	0	866521	-0.36142	0.24592	-0.08642	-0.144508	9.5504475	1.260446	181.75	-0.781	-7.691	1.696	-0.093	41.03	32.746009	111.589464	2	22	32.746469	111.590343	1.64	181.81	1	1.708	-0.03	0.004	0	0	6.9406E+218	330	325
20230809_1534360578	0	866522	-0.3201	0.23046	-0.05454	-0.079286	9.4918966	1.260118	181.75	-0.781	-7.691	1.696	-0.093	41.03	32.746009	111.589464	2	22	32.746469	111.590343	1.64	181.81	1	1.708	-0.03	0.004	0	0	6.9406E+218	330	325
20230809_1534360590	0	866523	-0.29031	0.21332	0.01377	-0.079332	9.5505095	1.260264	181.75	-0.781	-7.691	1.696	-0.093	41.03	32.746009	111.589464	2	22	32.746469	111.590343	1.64	181.81	1	1.708	-0.03	0.004	0	0	6.9406E+218	330	325
20230809_1534360599	0	866524	-0.24591	0.20464	0.0152	-0.144508	9.5504475	1.260446	181.75	-0.781	-7.691	1.696	-0.093	41.03	32.746009	111.589464	2	22	32.746469	111.590343	1.64	181.81	1	1.708	-0.03	0.004	0	0	6.9406E+218	330	325
20230809_1534360609	0	866525	-0.23687	0.18053	-0.0027	-0.079357	9.6092024	1.198822	181.739	-0.783	-7.706	1.698	-0.093	41.03	32.746009	111.589464	2	22	32.746469	111.590343	1.64	181.81	1	1.708	-0.03	0.004	0	0	6.9406E+218	330	337
20230809_1534360620	0	866526	-0.18958	0.15972	0.08467	-0.079332	9.5505095	1.260264	181.739	-0.783	-7.706	1.698	-0.093	41.03	32.746009	111.589464	2	22	32.746469	111.590343	1.64	181.81	1	1.708	-0.03	0.004	0	0	6.9406E+218	330	337
20230809_1534360630	0	866527	-0.12018	0.15725	0.11507	-0.144488	9.5505266	1.19886	181.739	-0.783	-7.706	1.698	-0.093	41.03	32.746009	111.589464	2	22	32.746469	111.590343	1.64	181.81	1	1.708	-0.03	0.004	0	0	6.9406E+218	330	337
20230809_1534360639	0	866528	-0.09267	0.1395	0.15309	-0.079332	9.5505095	1.260264	181.739	-0.783	-7.706	1.698	-0.093	41.03	32.746009	111.589464	2	22	32.746469	111.590343	1.64	181.81	1	1.708	-0.03	0.004	0	0	6.9406E+218	330	337
20230809_1534360655	0	866529	-0.08281	0.12526	0.22454	-0.144508	9.5504475	1.260446	181.739	-0.783	-7.706	1.698	-0.093	41.03	32.746009	111.589464	2	22	32.746469	111.590343	1.64	181.81	1	1.708	-0.03	0.004	0	0	6.9406E+218	330	337
20230809_1534360661	0	866530	-0.05657	0.10597	0.27156	-0.079377	9.6091213	1.260409	181.731	-0.776	-7.711	1.699	-0.093	41.03	32.746008	111.589464	2	22	32.746469	111.590343	1.64	181.81	1	1.708	-0.03	0.004	0	0	6.9406E+218	330	337
20230809_1534360670	0	866531	-0.07009	0.09231	0.27103	-0.144553	9.6090593	1.260592	181.731	-0.776	-7.711	1.699	-0.093	41.03	32.746008	111.589464	2	22	32.746469	111.590343	1.64	181.81	1	1.708	-0.03	0.004	0	0	6.9406E+218	330	337
20230809_1534360680	0	866532	-0.0497	0.08265	0.25861	-0.079377	9.6091213	1.260409	181.731	-0.776	-7.711	1.699	-0.093	41.03	32.746008	111.589464	2	22	32.746469	111.590343	1.64	181.81	1	1.67	-0.019	0.028	0	0	6.9406E+218	330	337
20230809_1534360698	0	866533	-0.00623	0.07354	0.29982	-0.079357	9.6092024	1.198822	181.731	-0.776	-7.711	1.699	-0.093	41.08	32.746008	111.589464	2	22	32.746469	111.590343	1.64	181.81	1	1.67	-0.019	0.028	0	0	6.9406E+218	330	337
20230809_1534360700	0	866534	0.02846	0.05829	0.3258	-0.144553	9.6090593	1.260592	181.731	-0.776	-7.711	1.699	-0.093	41.08	32.746008	111.589464	2	22	32.746469	111.590343	1.64	181.81	1	1.67	-0.019	0.028	0	0	6.9406E+218	330	337
20230809_1534360710	0	866535	0.00554	0.03644	0.39515	-0.079377	9.6091213	1.260409	181.726	-0.761	-7.711	1.672	-0.093	41.08	32.746007	111.589464	2	22	32.746469	111.590343	1.64	181.81	1	1.67	-0.019	0.028	0	0	6.9406E+218	330	337
20230809_1534360720	0	866536	0.00291	0.01345	0.43533	-0.079357	9.6092024	1.198822	181.726	-0.761	-7.711	1.672	-0.098	41.08	32.746007	111.589464	2	22	32.746469	111.590343	1.64	181.81	1	1.67	-0.019	0.028	0	0	6.9406E+218	330	337
20230809_1534360729	0	866537	0.01283	-0.00181	0.47273	-0.144553	9.6090593	1.260592	181.726	-0.761	-7.711	1.672	-0.098	41.08	32.746007	111.589464	2	22	32.746469	111.590343	1.64	181.81	1	1.67	-0.019	0.028	0	0	6.9406E+218	330	337
20230809_1534360740	0	866538	0.00975	-0.02536	0.51013	-0.079377	9.6091213	1.260409	181.726	-0.761	-7.711	1.672	-0.098	41.08	32.746007	111.589464	2	22	32.746469	111.590343	1.64	181.81	1	1.67	-0.019	0.028	0	0	6.9406E+218	330	337
20230809_1534360751	0	866539	0.01296	-0.04747	0.51564	-0.079403	9.6678143	1.1989681	181.726	-0.761	-7.711	1.672	-0.098	41.08	32.746007	111.589464	2	22	32.746469	111.590343	1.64	181.81	1	1.67	-0.019	0.028	0	0	6.9406E+218	330	337
20230809_1534360759	0	866540	0.03649	-0.05454	0.50534	-0.144599	9.6676712	1.2607369	181.724	-0.737	-7.71	1.673	-0.098	41.08	32.746006	111.589464	2	22	32.746469	111.590343	1.64	181.81	1	1.67	-0.019	0.028	0	0	6.9406E+218	330	337
20230809_1534360769	0	866541	0.0093	-0.07714	0.50605	-0.079423	9.6677341	1.260554	181.724	-0.737	-7.71	1.673	-0.098	41.08	32.746006	111.589464	2	22	32.746469	111.590343	1.64	181.81	1	1.67	-0.019	0.028	0	0	6.9406E+218	330	337
20230809_1534360781	0	866542	-0.01537	-0.10035	0.58821	-0.144553	9.6090593	1.260592	181.724	-0.737	-7.71	1.673	-0.098	41.08	32.746006	111.589464	2	22	32.746469	111.590343	1.64	181.81	1	1.67	-0.019	0.028	0	0	6.9406E+218	330	337
20230809_1534360789	0	866543	-0.054	-0.11302	0.56441	-0.079468	9.726346	1.2607	181.724	-0.737	-7.71	1.673	-0.098	41.08	32.746006	111.589464	2	22	32.746469	111.590343	1.64	181.81	1	1.67	-0.019	0.028	0	0	6.9406E+218	330	337
20230809_1534360798	0	866544	-0.09899	-0.13108	0.61892	-0.079443	9.6676531	1.3221411	181.724	-0.737	-7.71	1.673	-0.098	41.08	32.746006	111.589464	2	22	32.746469	111.590343	1.64	181.81	1	1.67	-0.019	0.028	0	0	6.9406E+218	330	337
20230809_1534360811	0	866545	-0.09239	-0.1448	0.65386	-0.079403	9.6678143	1.1989681	181.726	-0.707	-7.713	1.675	-0.098	41.08	32.746006	111.589464	2	22	32.746469	111.590343	1.64	181.81	1	1.67	-0.019	0.028	0	0	6.9406E+218	330	337
20230809_1534360819	0	866546	-0.06911	-0.14685	0.71058	-0.079423	9.6677341	1.260554	181.726	-0.707	-7.713	1.675	-0.098	41.08	32.746006	111.589464	2	22	32.746469	111.590343	1.64	181.81	1	1.67	-0.019	0.028	0	0	6.9406E+218	330	337
20230809_1534360837	0	866547	-0.08759	-0.16583	0.68708	-0.144644	9.7262831	1.260883	181.726	-0.707	-7.713	1.675	-0.098	41.08	32.746006	111.589464	2	22	32.746469	111.590343	1.64	181.81	1	1.67	-0.019	0.028	0	0	6.9406E+218	330	337
20230809_1534360840	0	866548	-0.10871	-0.19945	0.72267	-0.079468	9.726346	1.2607	181.726	-0.707	-7.713	1.675	-0.098	41.08	32.746006	111.589464	2	22	32.746469	111.590343	1.64	181.81	1	1.67	-0.019	0.028	0	0	6.9406E+218	330	337
20230809_1534360848	0	866549	-0.11361	-0.21764	0.69953	-0.079468	9.726346	1.2607	181.726	-0.707	-7.713	1.675	-0.098	41.08	32.746006	111.589464	2	22	32.746469	111.590343	1.64	181.81	1	1.67	-0.019	0.028	0	0	6.9406E+218	330	337
20230809_1534360861	0	866550	-0.114	-0.22653	0.68948	-0.079468	9.726346	1.2607	181.73	-0.671	-7.718	1.676	-0.098	41.08	32.746005	111.589464	2	22	32.746469	111.590343	1.64	181.81	1	1.67	-0.019	0.028	0	0	6.9406E+218	330	337
20230809_1534360870	0	866551	-0.11968	-0.24828	0.71735	-0.079488	9.726265	1.322286	181.73	-0.671	-7.718	1.676	-0.098	41.08	32.746005	111.589464	2	22	32.746469	111.590343	1.64	181.81	1	1.67	-0.019	0.028	0	0	6.9406E+218	330	337
20230809_1534360882	0	866552	-0.11029	-0.26476	0.76103	-0.144618	9.6675901	1.322324	181.73	-0.671	-7.718	1.676	-0.098	41.08	32.746005	111.589464	2	22	32.746469	111.590343	1.64	181.81	1	1.67	-0.019	0.028	0	0	6.9406E+218	330	337
20230809_1534360891	0	866553	-0.11819	-0.28076	0.78403	-0.079468	9.726346	1.2607	181.73	-0.671	-7.718	1.676	-0.098	41.08	32.746005	111.589464	2	22	32.746469	111.590343	1.64	181.81	1	1.67	-0.019	0.028	0	0	6.9406E+218	330	337
20230809_1534360904	0	866554	-0.11992	-0.30263	0.79081	-0.079513	9.7849579	1.2608449	181.73	-0.671	-7.718	1.676	-0.098	41.08	32.746005	111.589464	2	22	32.746469	111.590343	1.64	181.81	1	1.67	-0.019	0.028	0	0	6.9406E+218	330	337
20230809_1534360908	0	866555	-0.12049	-0.3144	0.77429	-0.079513	9.7849579	1.2608449	181.739	-0.631	-7.723	1.677	-0.098	41.08	32.746004	111.589464	2	22	32.746469	111.590343	1.64	181.81	1	1.67	-0.019	0.028	0	0	6.9406E+218	330	337
20230809_1534360922	0	866556	-0.10529	-0.33176	0.76399	-0.144709	9.7848148	1.322615	181.739	-0.631	-7.723	1.677	-0.083	41.08	32.746004	111.589464	2	22	32.746469	111.590343	1.64	181.81	1	1.67	-0.019	0.028	0	0	6.9406E+218	330	325
20230809_1534360929	0	866557	-0.08918	-0.34736	0.78022	-0.079468	9.726346	1.2607	181.739	-0.631	-7.723	1.677	-0.083	41.08	32.746004	111.589464	2	22	32.746469	111.590343	1.64	181.81	1	1.67	-0.019	0.028	0	0	6.9406E+218	330	325
20230809_1534360939	0	866558	-0.05875	-0.35645	0.77257	-0.079513	9.7849579	1.2608449	181.739	-0.631	-7.723	1.677	-0.083	41.08	32.746004	111.589464	2	22	32.746469	111.590343	1.64	181.81	1	1.67	-0.019	0.028	0	0	6.9406E+218	330	325
20230809_1534360952	0	866559	-0.07154	-0.37619	0.78156	-0.079533	9.7848768	1.322432	181.739	-0.631	-7.723	1.677	-0.083	41.08	32.746004	111.589464	2	22	32.746469	111.590343	1.64	181.81	1	1.67	-0.019	0.028	0	0	6.9406E+218	330	325
20230809_1534360961	0	866560	-0.04672	-0.38096	0.82551	-0.144709	9.7848148	1.322615	181.752	-0.59	-7.727	1.677	-0.083	41.08	32.746003	111.589464	2	22	32.746469	111.590343	1.64	181.81	1	1.67	-0.019	0.028	0	0	6.9406E+218	330	325
20230809_1534360970	0	866561	-0.08102	-0.40259	0.80535	-0.079579	9.8434896	1.322577	181.752	-0.59	-7.727	1.677	-0.083	41.08	32.746003	111.589464	2	22	32.746469	111.590343	1.64	181.81	1	1.67	-0.019	0.028	0	0	6.9406E+218	330	325
20230809_1534360984	0	866562	-0.03992	-0.40599	0.78555	-0.079488	9.726265	1.322286	181.752	-0.59	-7.727	1.677	-0.083	41.08	32.746003	111.589464	2	22	32.746469	111.590343	1.64	181.81	1	1.67	-0.019	0.028	0	0	6.9406E+218	330	325
20230809_1534360994	0	866563	-0.00976	-0.40232	0.77339	-0.079579	9.8434896	1.322577	181.752	-0.59	-7.727	1.677	-0.083	41.08	32.746003	111.589464	2	22	32.746469	111.590343	1.64	181.81	1	1.67	-0.019	0.028	0	0	6.9406E+218	330	325
20230809_1534360999	0	866564	0.04229	-0.41059	0.79254	-0.144729	9.7847338	1.384201	181.752	-0.59	-7.727	1.677	-0.083	41.08	32.746003	111.589464	2	22	32.746469	111.590343	1.64	181.81	1	1.67	-0.019	0.028	0	0	6.9406E+218	330	325
20230809_1534370009	0	866565	0.02235	-0.41933	0.7635	-0.079579	9.8434896	1.322577	181.767	-0.548	-7.728	1.677	-0.083	41.08	32.746003	111.589464	2	22	32.746469	111.590343	1.64	181.81	1	1.67	-0.019	0.028	0	0	6.9406E+218	330	325
20230809_1534370021	0	866566	0.0313	-0.42412	0.80947	-0.079533	9.7848768	1.322432	181.767	-0.548	-7.728	1.677	-0.083	41.08	32.746003	111.589464	2	22	32.746469	111.590343	1.64	181.81	1	1.67	-0.019	0.028	0	0	6.9406E+218	330	325
20230809_1534370029	0	866567	0.03406	-0.431	0.75358	-0.144775	9.8433456	1.384347	181.767	-0.548	-7.728	1.677	-0.083	41.08	32.746003	111.589464	2	22	32.746469	111.590343	1.64	181.81	1	1.67	-0.019	0.028	0	0	6.9406E+218	330	325
20230809_1534370039	0	866568	0.00095	-0.44895	0.75665	-0.079579	9.8434896	1.322577	181.767	-0.548	-7.728	1.677	-0.083	41.08	32.746003	111.589464	2	22	32.746469	111.590343	1.64	181.81	1	1.67	-0.019	0.028	0	0	6.9406E+218	330	325
20230809_1534370053	0	866569	0.01672	-0.44005	0.74144	-0.079599	9.8434086	1.384164	181.767	-0.548	-7.728	1.677	-0.083	41.08	32.746003	111.589464	2	22	32.746469	111.590343	1.64	181.81	1	1.67	-0.019	0.028	0	0	6.9406E+218	330	325
20230809_1534370060	0	866570	0.03812	-0.44391	0.75068	-0.079599	9.8434086	1.384164	181.784	-0.507	-7.726	1.677	-0.083	41.08	32.746002	111.589464	2	22	32.746469	111.590343	1.64	181.81	1	1.67	-0.019	0.028	0	0	6.9406E+218	330	325
20230809_1534370070	0	866571	0.05308	-0.44389	0.72074	-0.079533	9.7848768	1.322432	181.784	-0.507	-7.726	1.677	-0.083	41.08	32.746002	111.589464	2	22	32.746469	111.590343	1.64	181.81	1	1.67	-0.019	0.028	0	0	6.9406E+218	330	325
20230809_1534370078	0	866572	0.0372	-0.44661	0.72141	-0.079599	9.8434086	1.384164	181.784	-0.507	-7.726	1.677	-0.083	41.08	32.746002	111.589464	2	22	32.746469	111.590343	1.64	181.81	1	1.67	-0.019	0.028	0	0	6.9406E+218	330	325
20230809_1534370088	0	866573	0.018	-0.44529	0.67915	-0.1448	9.9020386	1.322906	181.784	-0.507	-7.726	1.677	-0.083	41.08	32.746002	111.589464	2	22	32.746469	111.590343	1.64	181.81	1	1.67	-0.019	0.028	0	0	6.9406E+218	330	325
20230809_1534370099	0	866574	-0.0421	-0.46313	0.65511	-0.079618	9.8433285	1.44575	181.784	-0.507	-7.726	1.677	-0.083	41.08	32.746002	111.589464	2	22	32.746469	111.590343	1.64	181.81	1	1.67	-0.019	0.028	0	0	6.9406E+218	330	337
20230809_1534370108	0	866575	0.03597	-0.43046	0.66525	-0.079624	9.9021025	1.322723	181.801	-0.47	-7.725	1.677	-0.083	41.08	32.746001	111.589464	2	22	32.746469	111.590343	1.64	181.81	1	1.67	-0.019	0.028	0	0	6.9406E+218	330	337
20230809_1534370118	0	866576	0.00384	-0.43242	0.64422	-0.079618	9.8433285	1.44575	181.801	-0.47	-7.725	1.677	-0.083	41.08	32.746001	111.589464	2	22	32.746469	111.590343	1.64	181.81	1	1.67	-0.019	0.028	0	0	6.9406E+218	330	337
20230809_1534370129	0	866577	-0.04181	-0.44602	0.64342	-0.079599	9.8434086	1.384164	181.801	-0.47	-7.725	1.677	-0.083	41.08	32.746001	111.589464	2	22	32.746469	111.590343	1.64	181.81	1	1.67	-0.019	0.028	0	0	6.9406E+218	330	337
20230809_1534370138	0	866578	-0.07519	-0.4434	0.62264	-0.079599	9.8434086	1.384164	181.801	-0.47	-7.725	1.677	-0.083	41.08	32.746001	111.589464	2	22	32.746469	111.590343	1.64	181.81	1	1.67	-0.019	0.028	0	0	6.9406E+218	330	337
20230809_1534370151	0	866579	-0.08431	-0.44042	0.57395	-0.079689	9.9606333	1.384455	181.801	-0.47	-7.725	1.677	-0.083	41.08	32.746001	111.589464	2	22	32.746469	111.590343	1.64	181.81	1	1.67	-0.019	0.028	0	0	6.9406E+218	330	337
20230809_1534370161	0	866580	-0.07705	-0.43339	0.54019	-0.079599	9.8434086	1.384164	181.819	-0.437	-7.728	1.677	-0.083	41.08	32.746	111.589464	2	22	32.746469	111.590343	1.64	181.81	1	1.67	-0.019	0.028	0	0	6.9406E+218	330	337
20230809_1534370170	0	866581	-0.07541	-0.4236	0.53325	-0.079664	9.9019403	1.445896	181.819	-0.437	-7.728	1.677	-0.083	41.08	32.746	111.589464	2	22	32.746469	111.590343	1.64	181.81	1	1.67	-0.019	0.028	0	0	6.9406E+218	330	337
20230809_1534370179	0	866582	-0.07411	-0.4335	0.48756	-0.079618	9.8433285	1.44575	181.819	-0.437	-7.728	1.677	-0.083	41.08	32.746	111.589464	2	22	32.746469	111.590343	1.64	181.81	1	1.67	-0.019	0.028	0	0	6.9406E+218	330	337
20230809_1534370192	0	866583	-0.06191	-0.42652	0.51853	-0.079579	9.8434896	1.322577	181.819	-0.437	-7.728	1.677	-0.083	41.08	32.746	111.589464	2	22	32.746469	111.590343	1.64	181.81	1	1.67	-0.019	0.028	0	0	6.9406E+218	330	337
20230809_1534370198	0	866584	-0.04162	-0.40607	0.4574	-0.079709	9.9605532	1.446041	181.819	-0.437	-7.728	1.677	-0.083	41.08	32.746	111.589464	2	22	32.746469	111.590343	1.64	181.81	1	1.67	-0.019	0.028	0	0	6.9406E+218	330	337
20230809_1534370210	0	866585	-0.06064	-0.39488	0.45012	-0.144794	9.8432655	1.445933	181.837	-0.41	-7.731	1.676	-0.083	41.08	32.746	111.589464	2	22	32.746469	111.590343	1.64	181.81	1	1.67	-0.019	0.028	0	0	6.9406E+218	330	337
20230809_1534370219	0	866586	-0.0843	-0.38965	0.40695	-0.079664	9.9019403	1.445896	181.837	-0.41	-7.731	1.676	-0.084	41.08	32.746	111.589464	2	22	32.746469	111.590343	1.64	181.81	1	1.67	-0.019	0.028	0	0	6.9406E+218	330	337
20230809_1534370229	0	866587	-0.00959	-0.3713	0.41201	-0.079599	9.8434086	1.384164	181.837	-0.41	-7.731	1.676	-0.084	41.08	32.746	111.589464	2	22	32.746469	111.590343	1.64	181.81	1	1.67	-0.019	0.028	0	0	6.9406E+218	330	337
20230809_1534370239	0	866588	0.05079	-0.36225	0.33861	-0.079641	9.9020214	1.3843091	181.837	-0.41	-7.731	1.676	-0.084	41.08	32.746	111.589464	2	22	32.746469	111.590343	1.64	181.81	1	1.67	-0.019	0.028	0	0	6.9406E+218	330	337
20230809_1534370252	0	866589	0.05064	-0.364	0.36298	-0.079661	9.9019403	1.445896	181.837	-0.41	-7.731	1.676	-0.084	41.08	32.746	111.589464	2	22	32.746469	111.590343	1.64	181.81	1	1.67	-0.019	0.028	0	0	6.9406E+218	330	337
20230809_1534370260	0	866590	0.10818	-0.3382	0.25644	-0.079641	9.9020214	1.3843091	181.852	-0.39	-7.73	1.676	-0.084	41.08	32.745999	111.589464	2	22	32.746469	111.590343	1.64	181.81	1	1.67	-0.019	0.028	0	0	6.9406E+218	330	337
20230809_1534370269	0	866591	0.14277	-0.3292	0.28504	-0.079616	9.8433285	1.44575	181.852	-0.39	-7.73	1.676	-0.084	41.08	32.745999	111.589464	2	22	32.746469	111.590343	1.64	181.81	1	1.67	-0.019	0.028	0	0	6.9406E+218	330	337
20230809_1534370282	0	866592	0.20458	-0.3247	0.25128	-0.144792	9.8432655	1.445933	181.852	-0.39	-7.73	1.676	-0.084	41.08	32.745999	111.589464	2	22	32.746469	111.590343	1.64	181.81	1	1.67	-0.019	0.028	0	0	6.9406E+218	330	337
20230809_1534370290	0	866593	0.2524	-0.30785	0.25666	-0.079596	9.8434086	1.384164	181.852	-0.39	-7.73	1.676	-0.084	41.08	32.745999	111.589464	2	22	32.746469	111.590343	1.64	181.81	1	1.67	-0.019	0.028	0	0	6.9406E+218	330	337
20230809_1534370299	0	866594	0.30839	-0.3075	0.2003	-0.079641	9.9020214	1.3843091	181.852	-0.39	-7.73	1.676	-0.084	41.08	32.745999	111.589464	2	22	32.746469	111.590343	1.64	181.81	1	1.67	-0.019	0.028	0	0	6.9406E+218	330	325
20230809_1534370310	0	866595	0.35635	-0.2945	0.23491	-0.079616	9.8433285	1.44575	181.866	-0.376	-7.717	1.674	-0.084	41.08	32.745998	111.589464	2	22	32.746469	111.590343	1.64	181.81	1	1.67	-0.019	0.028	0	0	6.9406E+218	330	325
20230809_1534370320	0	866596	0.39092	-0.2755	0.14095	-0.079641	9.9020214	1.3843091	181.866	-0.376	-7.717	1.674	-0.084	41.08	32.745998	111.589464	2	22	32.746469	111.590343	1.64	181.81	1	1.67	-0.019	0.028	0	0	6.9406E+218	330	325
20230809_1534370329	0	866597	0.40736	-0.26489	0.10938	-0.079616	9.8433285	1.44575	181.866	-0.376	-7.717	1.674	-0.084	41.08	32.745998	111.589464	2	22	32.746469	111.590343	1.64	181.81	1	1.67	-0.019	0.028	0	0	6.9406E+218	330	325
20230809_1534370340	0	866598	0.45486	-0.25379	0.0862	-0.144772	9.8433456	1.384347	181.866	-0.376	-7.717	1.674	-0.084	41.08	32.745998	111.589464	2	22	32.746469	111.590343	1.64	181.81	1	1.67	-0.019	0.028	0	0	6.9406E+218	330	325
20230809_1534370352	0	866599	0.56146	-0.23451	0.06013	-0.079616	9.8433285	1.44575	181.866	-0.376	-7.717	1.674	-0.084	41.08	32.745998	111.589464	2	22	32.746469	111.590343	1.64	181.81	1	1.67	-0.019	0.028	0	0	6.9406E+218	330	325
20230809_1534370360	0	866600	0.61104	-0.22456	0.06482	-0.079551	9.7847967	1.3840179	181.878	-0.37	-7.693	1.673	-0.084	41.08	32.745997	111.589464	2	22	32.746469	111.590343	1.64	181.81	1	1.67	-0.019	0.028	0	0	6.9406E+218	330	325
20230809_1534370369	0	866601	0.65167	-0.21865	0.07443	-0.079596	9.8434086	1.384164	181.878	-0.37	-7.693	1.673	-0.084	41.08	32.745997	111.589464	2	22	32.746469	111.590343	1.64	181.81	1	1.67	-0.019	0.028	0	0	6.9406E+218	330	325
20230809_1534370383	0	866602	0.67601	-0.21036	0.01438	-0.144772	9.8433456	1.384347	181.878	-0.37	-7.693	1.673	-0.085	41.08	32.745997	111.589464	2	22	32.746469	111.590343	1.64	181.81	1	1.67	-0.019	0.028	0	0	6.9406E+218	330	325
20230809_1534370390	0	866603	0.69306	-0.1994	0.01165	-0.079616	9.8433285	1.44575	181.878	-0.37	-7.693	1.673	-0.085	41.08	32.745997	111.589464	2	22	32.746469	111.590343	1.64	181.81	1	1.67	-0.019	0.028	0	0	6.9406E+218	330	325
20230809_1534370399	0	866604	0.73044	-0.18909	-0.00577	-0.079551	9.7847967	1.3840179	181.878	-0.37	-7.693	1.673	-0.085	41.08	32.745997	111.589464	2	22	32.746469	111.590343	1.64	181.81	1	1.67	-0.019	0.028	0	0	6.9406E+218	330	325
20230809_1534370408	0	866605	0.79202	-0.17158	-0.03335	-0.079551	9.7847967	1.3840179	181.888	-0.368	-7.657	1.672	-0.085	41.08	32.745996	111.589464	2	22	32.746469	111.590343	1.64	181.81	1	1.67	-0.019	0.028	0	0	6.9406E+218	330	325
20230809_1534370420	0	866606	0.82929	-0.15862	-0.05104	-0.144726	9.7847338	1.384201	181.888	-0.368	-7.657	1.672	-0.085	41.08	32.745996	111.589464	2	22	32.746469	111.590343	1.64	181.81	1	1.67	-0.019	0.028	0	0	6.9406E+218	330	325
20230809_1534370428	0	866607	0.79354	-0.1579	-0.06994	-0.079551	9.7847967	1.3840179	181.888	-0.368	-7.657	1.672	-0.085	41.08	32.745996	111.589464	2	22	32.746469	111.590343	1.64	181.81	1	1.67	-0.019	0.028	0	0	6.9406E+218	330	325
20230809_1534370438	0	866608	0.7724	-0.13553	-0.10023	-0.079551	9.7847967	1.3840179	181.888	-0.368	-7.657	1.672	-0.085	41.08	32.745996	111.589464	2	22	32.746469	111.590343	1.64	181.81	1	1.67	-0.019	0.028	0	0	6.9406E+218	330	325
20230809_1534370449	0	866609	0.73818	-0.12888	-0.0688	-0.079505	9.7261839	1.383873	181.888	-0.368	-7.657	1.672	-0.085	41.08	32.745996	111.589464	2	22	32.746469	111.590343	1.64	181.81	1	1.67	-0.019	0.028	0	0	6.9406E+218	330	325
20230809_1534370461	0	866610	0.73852	-0.11755	-0.05203	-0.144726	9.7847338	1.384201	181.896	-0.37	-7.618	1.669	-0.085	41.08	32.745996	111.589464	2	22	32.746469	111.590343	1.64	181.81	1	1.67	-0.019	0.028	0	0	6.9406E+218	330	325
20230809_1534370469	0	866611	0.74747	-0.10564	-0.10159	-0.079505	9.7261839	1.383873	181.896	-0.37	-7.618	1.669	-0.085	41.08	32.745996	111.589464	2	22	32.746469	111.590343	1.64	181.81	1	1.67	-0.019	0.028	0	0	6.9406E+218	330	325
20230809_1534370501	0	866612	0.69875	-0.10453	-0.09552	-0.079505	9.7261839	1.383873	181.896	-0.37	-7.618	1.669	-0.085	41.08	32.745996	111.589464	2	22	32.746454	111.590343	1.62	181.25	1	1.67	-0.019	0.028	0	0	6.9406E+218	330	325
20230809_1534370502	0	866613	0.67956	-0.08675	-0.11001	-0.144707	9.7848148	1.322615	181.896	-0.37	-7.618	1.669	-0.085	41.08	32.745996	111.589464	2	22	32.746454	111.590343	1.62	181.25	1	1.67	-0.019	0.028	0	0	6.9406E+218	330	325
20230809_1534370502	0	866614	0.62435	-0.06498	-0.14532	-0.079551	9.7847967	1.3840179	181.896	-0.37	-7.618	1.669	-0.085	41.08	32.745996	111.589464	2	22	32.746454	111.590343	1.62	181.25	1	1.67	-0.019	0.028	0	0	6.9406E+218	330	325
20230809_1534370509	0	866615	0.55182	-0.06835	-0.14539	-0.079525	9.7261038	1.44546	181.901	-0.376	-7.585	1.668	-0.085	41.08	32.745995	111.589464	2	22	32.746454	111.590343	1.62	181.25	1	1.67	-0.019	0.028	0	0	6.9406E+218	330	325
20230809_1534370519	0	866616	0.4882	-0.07235	-0.10887	-0.07946	9.667572	1.383728	181.901	-0.376	-7.585	1.668	-0.085	41.08	32.745995	111.589464	2	22	32.746454	111.590343	1.62	181.25	1	1.67	-0.019	0.028	0	0	6.9406E+218	330	325
20230809_1534370534	0	866617	0.48139	-0.04951	-0.11846	-0.144616	9.6675901	1.322324	181.901	-0.376	-7.585	1.668	-0.085	41.08	32.745995	111.589464	2	22	32.746454	111.590343	1.62	181.25	1	1.67	-0.019	0.028	0	0	6.9406E+218	330	325
20230809_1534370540	0	866618	0.43624	-0.04009	-0.12179	-0.079505	9.7261839	1.383873	181.901	-0.376	-7.585	1.668	-0.085	41.08	32.745995	111.589464	2	22	32.746454	111.590343	1.62	181.25	1	1.67	-0.019	0.028	0	0	6.9406E+218	330	325
20230809_1534370552	0	866619	0.39376	-0.02299	-0.08497	-0.079485	9.726265	1.322286	181.901	-0.376	-7.585	1.668	-0.085	41.08	32.745995	111.589464	2	22	32.746454	111.590343	1.62	181.25	1	1.67	-0.019	0.028	0	0	6.9406E+218	330	325
20230809_1534370560	0	866620	0.3687	-0.0026	-0.13467	-0.079505	9.7261839	1.383873	181.903	-0.381	-7.563	1.667	-0.085	41.08	32.745994	111.589464	2	22	32.746454	111.590343	1.62	181.25	1	1.67	-0.019	0.028	0	0	6.9406E+218	330	325
20230809_1534370569	0	866621	0.2918	-0.00387	-0.13699	-0.079505	9.7261839	1.383873	181.903	-0.381	-7.563	1.667	-0.085	41.08	32.745994	111.589464	2	22	32.746454	111.590343	1.62	181.25	1	1.67	-0.019	0.028	0	0	6.9406E+218	330	325
20230809_1534370578	0	866622	0.2532	-0.00372	-0.12609	-0.144616	9.6675901	1.322324	181.903	-0.381	-7.563	1.667	-0.085	41.08	32.745994	111.589464	2	22	32.746454	111.590343	1.62	181.25	1	1.67	-0.019	0.028	0	0	6.9406E+218	330	325
20230809_1534370591	0	866623	0.20578	-0.00011	-0.11126	-0.07946	9.667572	1.383728	181.903	-0.381	-7.563	1.667	-0.084	41.08	32.745994	111.589464	2	22	32.746454	111.590343	1.62	181.25	1	1.67	-0.019	0.028	0	0	6.9406E+218	330	325
20230809_1534370598	0	866624	0.19019	0.0165	-0.08939	-0.07944	9.6676531	1.3221411	181.903	-0.381	-7.563	1.667	-0.084	41.08	32.745994	111.589464	2	22	32.746454	111.590343	1.62	181.25	1	1.67	-0.019	0.028	0	0	6.9406E+218	330	325
20230809_1534370609	0	866625	0.15675	0.03078	-0.07808	-0.07944	9.6676531	1.3221411	181.904	-0.387	-7.552	1.665	-0.084	41.08	32.745993	111.589463	2	22	32.746454	111.590343	1.62	181.25	1	1.67	-0.019	0.028	0	0	6.9406E+218	330	325
20230809_1534370621	0	866626	0.1098	0.03563	-0.07903	-0.079485	9.726265	1.322286	181.904	-0.387	-7.552	1.665	-0.084	41.08	32.745993	111.589463	2	22	32.746454	111.590343	1.62	181.25	1	1.67	-0.019	0.028	0	0	6.9406E+218	330	325
20230809_1534370632	0	866627	0.06218	0.03886	-0.07372	-0.07944	9.6676531	1.3221411	181.904	-0.387	-7.552	1.665	-0.084	41.08	32.745993	111.589463	2	22	32.746454	111.590343	1.62	181.25	1	1.67	-0.019	0.028	0	0	6.9406E+218	330	325
20230809_1534370639	0	866628	0.03908	0.03553	-0.06541	-0.07944	9.6676531	1.3221411	181.904	-0.387	-7.552	1.665	-0.084	41.08	32.745993	111.589463	2	22	32.746454	111.590343	1.62	181.25	1	1.67	-0.019	0.028	0	0	6.9406E+218	330	325
20230809_1534370652	0	866629	0.01366	0.03639	-0.05989	-0.144616	9.6675901	1.322324	181.904	-0.387	-7.552	1.665	-0.084	41.08	32.745993	111.589463	2	22	32.746454	111.590343	1.62	181.25	1	1.67	-0.019	0.028	0	0	6.9406E+218	330	325
20230809_1534370664	0	866630	-0.01467	0.04176	-0.0473	-0.07944	9.6676531	1.3221411	181.903	-0.39	-7.55	1.664	-0.084	41.08	32.745993	111.589463	2	22	32.746454	111.590343	1.62	181.25	1	1.67	-0.019	0.028	0	0	6.9406E+218	330	325
20230809_1534370671	0	866631	-0.04979	0.04254	-0.01957	-0.07942	9.6677341	1.260554	181.903	-0.39	-7.55	1.664	-0.084	41.08	32.745993	111.589463	2	22	32.746454	111.590343	1.62	181.25	1	1.67	-0.019	0.028	0	0	6.9406E+218	330	325
20230809_1534370683	0	866632	-0.08804	0.04499	-0.00553	-0.07944	9.6676531	1.3221411	181.903	-0.39	-7.55	1.664	-0.084	41.08	32.745993	111.589463	2	22	32.746454	111.590343	1.62	181.25	1	1.707	-0.016	-0.015	0	0	6.9406E+218	330	325
20230809_1534370691	0	866633	-0.12121	0.05343	0.01036	-0.079375	9.6091213	1.260409	181.903	-0.39	-7.55	1.664	-0.084	41.08	32.745993	111.589463	2	22	32.746454	111.590343	1.62	181.25	1	1.707	-0.016	-0.015	0	0	6.9406E+218	330	325
20230809_1534370698	0	866634	-0.17851	0.04237	0.04488	-0.07944	9.6676531	1.3221411	181.903	-0.39	-7.55	1.664	-0.084	41.11	32.745993	111.589463	2	22	32.746454	111.590343	1.62	181.25	1	1.707	-0.016	-0.015	0	0	6.9406E+218	330	325
20230809_1534370709	0	866635	-0.20739	0.03836	0.07238	-0.079375	9.6091213	1.260409	181.901	-0.389	-7.556	1.705	-0.084	41.11	32.745992	111.589463	2	22	32.746454	111.590343	1.62	181.25	1	1.707	-0.016	-0.015	0	0	6.9406E+218	330	325
20230809_1534370720	0	866636	-0.2444	0.04591	0.06293	-0.079394	9.6090412	1.321996	181.901	-0.389	-7.556	1.705	-0.084	41.11	32.745992	111.589463	2	22	32.746454	111.590343	1.62	181.25	1	1.707	-0.016	-0.015	0	0	6.9406E+218	330	337
20230809_1534370729	0	866637	-0.30796	0.02723	0.07059	-0.07942	9.6677341	1.260554	181.901	-0.389	-7.556	1.705	-0.083	41.11	32.745992	111.589463	2	22	32.746454	111.590343	1.62	181.25	1	1.707	-0.016	-0.015	0	0	6.9406E+218	330	337
20230809_1534370744	0	866638	-0.33753	0.02155	0.10604	-0.079375	9.6091213	1.260409	181.901	-0.389	-7.556	1.705	-0.083	41.11	32.745992	111.589463	2	22	32.746454	111.590343	1.62	181.25	1	1.707	-0.016	-0.015	0	0	6.9406E+218	330	337
20230809_1534370752	0	866639	-0.34986	0.02993	0.10619	-0.07942	9.6677341	1.260554	181.901	-0.389	-7.556	1.705	-0.083	41.11	32.745992	111.589463	2	22	32.746454	111.590343	1.62	181.25	1	1.707	-0.016	-0.015	0	0	6.9406E+218	330	337
20230809_1534370761	0	866640	-0.38957	0.0078	0.11776	-0.079375	9.6091213	1.260409	181.899	-0.385	-7.572	1.704	-0.083	41.11	32.745991	111.589463	2	22	32.746454	111.590343	1.62	181.25	1	1.707	-0.016	-0.015	0	0	6.9406E+218	330	337
20230809_1534370770	0	866641	-0.42807	0.00369	0.201	-0.079375	9.6091213	1.260409	181.899	-0.385	-7.572	1.704	-0.083	41.11	32.745991	111.589463	2	22	32.746454	111.590343	1.62	181.25	1	1.707	-0.016	-0.015	0	0	6.9406E+218	330	337
20230809_1534370783	0	866642	-0.43546	0.01126	0.19813	-0.07942	9.6677341	1.260554	181.899	-0.385	-7.572	1.704	-0.083	41.11	32.745991	111.589463	2	22	32.746454	111.590343	1.62	181.25	1	1.707	-0.016	-0.015	0	0	6.9406E+218	330	337
20230809_1534370789	0	866643	-0.49518	-0.0105	0.22583	-0.079394	9.6090412	1.321996	181.899	-0.385	-7.572	1.704	-0.083	41.11	32.745991	111.589463	2	22	32.746454	111.590343	1.62	181.25	1	1.707	-0.016	-0.015	0	0	6.9406E+218	330	337
20230809_1534370803	0	866644	-0.53706	-0.02616	0.25665	-0.0794	9.6678143	1.1989681	181.899	-0.385	-7.572	1.704	-0.083	41.11	32.745991	111.589463	2	22	32.746454	111.590343	1.62	181.25	1	1.707	-0.016	-0.015	0	0	6.9406E+218	330	337
20230809_1534370808	0	866645	-0.5367	-0.02101	0.23192	-0.07942	9.6677341	1.260554	181.898	-0.374	-7.597	1.703	-0.083	41.11	32.74599	111.589463	2	22	32.746454	111.590343	1.62	181.25	1	1.707	-0.016	-0.015	0	0	6.9406E+218	330	337
20230809_1534370819	0	866646	-0.55725	-0.0387	0.24288	-0.07942	9.6677341	1.260554	181.898	-0.374	-7.597	1.703	-0.083	41.11	32.74599	111.589463	2	22	32.746454	111.590343	1.62	181.25	1	1.707	-0.016	-0.015	0	0	6.9406E+218	330	337
20230809_1534370829	0	866647	-0.56269	-0.04517	0.31376	-0.079355	9.6092024	1.198822	181.898	-0.374	-7.597	1.703	-0.083	41.11	32.74599	111.589463	2	22	32.746454	111.590343	1.62	181.25	1	1.707	-0.016	-0.015	0	0	6.9406E+218	330	337
20230809_1534370841	0	866648	-0.59002	-0.05406	0.30949	-0.07942	9.6677341	1.260554	181.898	-0.374	-7.597	1.703	-0.083	41.11	32.74599	111.589463	2	22	32.746454	111.590343	1.62	181.25	1	1.707	-0.016	-0.015	0	0	6.9406E+218	330	337
20230809_1534370851	0	866649	-0.6754	-0.0794	0.34703	-0.079375	9.6091213	1.260409	181.898	-0.374	-7.597	1.703	-0.083	41.11	32.74599	111.589463	2	22	32.746454	111.590343	1.62	181.25	1	1.707	-0.016	-0.015	0	0	6.9406E+218	330	337
20230809_1534370861	0	866650	-0.69559	-0.08896	0.37898	-0.0794	9.6678143	1.1989681	181.899	-0.358	-7.627	1.703	-0.083	41.11	32.74599	111.589463	2	22	32.746454	111.590343	1.62	181.25	1	1.707	-0.016	-0.015	0	0	6.9406E+218	330	337
20230809_1534370870	0	866651	-0.72575	-0.09274	0.36136	-0.079465	9.726346	1.2607	181.899	-0.358	-7.627	1.703	-0.083	41.11	32.74599	111.589463	2	22	32.746454	111.590343	1.62	181.25	1	1.707	-0.016	-0.015	0	0	6.9406E+218	330	337
20230809_1534370879	0	866652	-0.76412	-0.10407	0.35839	-0.079465	9.726346	1.2607	181.899	-0.358	-7.627	1.703	-0.073	41.11	32.74599	111.589463	2	22	32.746454	111.590343	1.62	181.25	1	1.707	-0.016	-0.015	0	0	6.9406E+218	330	337
20230809_1534370890	0	866653	-0.79166	-0.1212	0.42997	-0.079375	9.6091213	1.260409	181.899	-0.358	-7.627	1.703	-0.073	41.11	32.74599	111.589463	2	22	32.746454	111.590343	1.62	181.25	1	1.707	-0.016	-0.015	0	0	6.9406E+218	330	337
20230809_1534370898	0	866654	-0.8219	-0.13693	0.40569	-0.0794	9.6678143	1.1989681	181.899	-0.358	-7.627	1.703	-0.073	41.11	32.74599	111.589463	2	22	32.746454	111.590343	1.62	181.25	1	1.707	-0.016	-0.015	0	0	6.9406E+218	330	337
20230809_1534370910	0	866655	-0.8383	-0.14768	0.46526	-0.07942	9.6677341	1.260554	181.902	-0.337	-7.666	1.702	-0.073	41.11	32.745989	111.589463	2	22	32.746454	111.590343	1.62	181.25	1	1.707	-0.016	-0.015	0	0	6.9406E+218	330	337
20230809_1534370919	0	866656	-0.81432	-0.14758	0.46678	-0.079446	9.7264271	1.199113	181.902	-0.337	-7.666	1.702	-0.073	41.11	32.745989	111.589463	2	22	32.746454	111.590343	1.62	181.25	1	1.707	-0.016	-0.015	0	0	6.9406E+218	330	325
20230809_1534370928	0	866657	-0.83025	-0.16642	0.50424	-0.014289	9.726408	1.260517	181.902	-0.337	-7.666	1.702	-0.073	41.11	32.745989	111.589463	2	22	32.746454	111.590343	1.62	181.25	1	1.707	-0.016	-0.015	0	0	6.9406E+218	330	325
20230809_1534370952	0	866658	-0.86121	-0.18784	0.45	-0.07942	9.6677341	1.260554	181.902	-0.337	-7.666	1.702	-0.073	41.11	32.745989	111.589463	2	22	32.746454	111.590343	1.62	181.25	1	1.707	-0.016	-0.015	0	0	6.9406E+218	330	325
20230809_1534370953	0	866659	-0.88847	-0.20982	0.51943	-0.07942	9.6677341	1.260554	181.902	-0.337	-7.666	1.702	-0.073	41.11	32.745989	111.589463	2	22	32.746454	111.590343	1.62	181.25	1	1.707	-0.016	-0.015	0	0	6.9406E+218	330	325
20230809_1534370961	0	866660	-0.88665	-0.23189	0.50711	-0.079446	9.7264271	1.199113	181.908	-0.311	-7.709	1.701	-0.073	41.11	32.745988	111.589463	2	22	32.746454	111.590343	1.62	181.25	1	1.707	-0.016	-0.015	0	0	6.9406E+218	330	325
20230809_1534370971	0	866661	-0.86354	-0.23353	0.51543	-0.079446	9.7264271	1.199113	181.908	-0.311	-7.709	1.701	-0.073	41.11	32.745988	111.589463	2	22	32.746454	111.590343	1.62	181.25	1	1.707	-0.016	-0.015	0	0	6.9406E+218	330	325
20230809_1534370980	0	866662	-0.8464	-0.23664	0.57705	-0.0794	9.6678143	1.1989681	181.908	-0.311	-7.709	1.701	-0.073	41.11	32.745988	111.589463	2	22	32.746454	111.590343	1.62	181.25	1	1.707	-0.016	-0.015	0	0	6.9406E+218	330	325
20230809_1534370991	0	866663	-0.85527	-0.26233	0.55648	-0.014309	9.7263269	1.322104	181.908	-0.311	-7.709	1.701	-0.073	41.11	32.745988	111.589463	2	22	32.746454	111.590343	1.62	181.25	1	1.707	-0.016	-0.015	0	0	6.9406E+218	330	325
20230809_1534370999	0	866664	-0.89872	-0.28382	0.57025	-0.079465	9.726346	1.2607	181.908	-0.311	-7.709	1.701	-0.073	41.11	32.745988	111.589463	2	22	32.746454	111.590343	1.62	181.25	1	1.707	-0.016	-0.015	0	0	6.9406E+218	330	325
20230809_1534380008	0	866665	-0.8954	-0.29435	0.56535	-0.0794	9.6678143	1.1989681	181.918	-0.282	-7.753	1.7	-0.073	41.11	32.745987	111.589463	2	22	32.746454	111.590343	1.62	181.25	1	1.707	-0.016	-0.015	0	0	6.9406E+218	330	325
20230809_1534380021	0	866666	-0.97958	-0.32269	0.6136	-0.079531	9.7848768	1.322432	181.918	-0.282	-7.753	1.7	-0.073	41.11	32.745987	111.589463	2	22	32.746454	111.590343	1.62	181.25	1	1.707	-0.016	-0.015	0	0	6.9406E+218	330	325
20230809_1534380030	0	866667	-0.89165	-0.31995	0.59443	-0.079426	9.7265072	1.137527	181.918	-0.282	-7.753	1.7	-0.073	41.11	32.745987	111.589463	2	22	32.746454	111.590343	1.62	181.25	1	1.707	-0.016	-0.015	0	0	6.9406E+218	330	325
20230809_1534380040	0	866668	-0.81846	-0.30479	0.57283	-0.014335	9.7850199	1.260662	181.918	-0.282	-7.753	1.7	-0.068	41.11	32.745987	111.589463	2	22	32.746454	111.590343	1.62	181.25	1	1.707	-0.016	-0.015	0	0	6.9406E+218	330	325
20230809_1534380052	0	866669	-0.87252	-0.34761	0.60555	-0.079485	9.726265	1.322286	181.918	-0.282	-7.753	1.7	-0.068	41.11	32.745987	111.589463	2	22	32.746454	111.590343	1.62	181.25	1	1.707	-0.016	-0.015	0	0	6.9406E+218	330	325
20230809_1534380060	0	866670	-0.84936	-0.36031	0.56541	-0.079511	9.7849579	1.2608449	181.93	-0.251	-7.797	1.699	-0.068	41.11	32.745987	111.589463	2	22	32.746454	111.590343	1.62	181.25	1	1.707	-0.016	-0.015	0	0	6.9406E+218	330	325
20230809_1534380071	0	866671	-0.87396	-0.37795	0.62886	-0.014289	9.726408	1.260517	181.93	-0.251	-7.797	1.699	-0.068	41.11	32.745987	111.589463	2	22	32.746454	111.590343	1.62	181.25	1	1.707	-0.016	-0.015	0	0	6.9406E+218	330	325
20230809_1534380079	0	866672	-0.83186	-0.38244	0.61212	-0.079465	9.726346	1.2607	181.93	-0.251	-7.797	1.699	-0.068	41.11	32.745987	111.589463	2	22	32.746454	111.590343	1.62	181.25	1	1.707	-0.016	-0.015	0	0	6.9406E+218	330	325
20230809_1534380095	0	866673	-0.85475	-0.3912	0.655	-0.079511	9.7849579	1.2608449	181.93	-0.251	-7.797	1.699	-0.068	41.11	32.745987	111.589463	2	22	32.746454	111.590343	1.62	181.25	1	1.707	-0.016	-0.015	0	0	6.9406E+218	330	325
20230809_1534380099	0	866674	-0.83679	-0.39798	0.60329	-0.014355	9.7849398	1.3222491	181.93	-0.251	-7.797	1.699	-0.068	41.11	32.745987	111.589463	2	22	32.746454	111.590343	1.62	181.25	1	1.707	-0.016	-0.015	0	0	6.9406E+218	330	325
20230809_1534380108	0	866675	-0.84807	-0.39631	0.64352	-0.079511	9.7849579	1.2608449	181.945	-0.217	-7.839	1.699	-0.068	41.11	32.745986	111.589463	2	22	32.746454	111.590343	1.62	181.25	1	1.707	-0.016	-0.015	0	0	6.9406E+218	330	325
20230809_1534380122	0	866676	-0.8448	-0.40945	0.56264	-0.079511	9.7849579	1.2608449	181.945	-0.217	-7.839	1.699	-0.068	41.11	32.745986	111.589463	2	22	32.746454	111.590343	1.62	181.25	1	1.707	-0.016	-0.015	0	0	6.9406E+218	330	325
20230809_1534380137	0	866677	-0.78161	-0.40245	0.59788	-0.014335	9.7850199	1.260662	181.945	-0.217	-7.839	1.699	-0.068	41.11	32.745986	111.589463	2	22	32.746454	111.590343	1.62	181.25	1	1.707	-0.016	-0.015	0	0	6.9406E+218	330	325
20230809_1534380140	0	866678	-0.84636	-0.41061	0.58869	-0.079485	9.726265	1.322286	181.945	-0.217	-7.839	1.699	-0.068	41.11	32.745986	111.589463	2	22	32.746454	111.590343	1.62	181.25	1	1.707	-0.016	-0.015	0	0	6.9406E+218	330	325
20230809_1534380152	0	866679	-0.91831	-0.44178	0.5942	-0.014375	9.7848587	1.383836	181.945	-0.217	-7.839	1.699	-0.068	41.11	32.745986	111.589463	2	22	32.746454	111.590343	1.62	181.25	1	1.707	-0.016	-0.015	0	0	6.9406E+218	330	325
20230809_1534380160	0	866680	-0.95278	-0.44086	0.58778	-0.079485	9.726265	1.322286	181.962	-0.185	-7.882	1.698	-0.068	41.11	32.745985	111.589463	2	22	32.746454	111.590343	1.62	181.25	1	1.707	-0.016	-0.015	0	0	6.9406E+218	330	325
20230809_1534380170	0	866681	-0.97348	-0.44458	0.58656	-0.01438	9.8436327	1.260808	181.962	-0.185	-7.882	1.698	-0.068	41.11	32.745985	111.589463	2	22	32.746454	111.590343	1.62	181.25	1	1.707	-0.016	-0.015	0	0	6.9406E+218	330	325
20230809_1534380178	0	866682	-0.86388	-0.42219	0.59147	-0.079465	9.726346	1.2607	181.962	-0.185	-7.882	1.698	-0.068	41.11	32.745985	111.589463	2	22	32.746454	111.590343	1.62	181.25	1	1.707	-0.016	-0.015	0	0	6.9406E+218	330	325
20230809_1534380194	0	866683	-0.95525	-0.44874	0.58767	-0.014355	9.7849398	1.3222491	181.962	-0.185	-7.882	1.698	-0.068	41.11	32.745985	111.589463	2	22	32.746454	111.590343	1.62	181.25	1	1.707	-0.016	-0.015	0	0	6.9406E+218	330	325
20230809_1534380202	0	866684	-1.0133	-0.47238	0.56997	-0.079531	9.7848768	1.322432	181.962	-0.185	-7.882	1.698	-0.071	41.11	32.745985	111.589463	2	22	32.746454	111.590343	1.62	181.25	1	1.707	-0.016	-0.015	0	0	6.9406E+218	330	325
20230809_1534380209	0	866685	-1.02216	-0.45076	0.50467	-0.0144	9.8435516	1.322394	181.981	-0.154	-7.93	1.697	-0.071	41.11	32.745984	111.589463	2	22	32.746454	111.590343	1.62	181.25	1	1.707	-0.016	-0.015	0	0	6.9406E+218	330	325
20230809_1534380221	0	866686	-1.05991	-0.46366	0.52778	-0.079485	9.726265	1.322286	181.981	-0.154	-7.93	1.697	-0.071	41.11	32.745984	111.589463	2	22	32.746454	111.590343	1.62	181.25	1	1.707	-0.016	-0.015	0	0	6.9406E+218	330	325
20230809_1534380231	0	866687	-0.98972	-0.44078	0.52814	-0.014355	9.7849398	1.3222491	181.981	-0.154	-7.93	1.697	-0.071	41.11	32.745984	111.589463	2	22	32.746454	111.590343	1.62	181.25	1	1.707	-0.016	-0.015	0	0	6.9406E+218	330	325
20230809_1534380238	0	866688	-1.07788	-0.45876	0.53	-0.014377	9.7848587	1.383836	181.981	-0.154	-7.93	1.697	-0.071	41.11	32.745984	111.589463	2	22	32.746454	111.590343	1.62	181.25	1	1.707	-0.016	-0.015	0	0	6.9406E+218	330	325
20230809_1534380252	0	866689	-1.06197	-0.46256	0.48176	-0.079533	9.7848768	1.322432	181.981	-0.154	-7.93	1.697	-0.071	41.11	32.745984	111.589463	2	22	32.746454	111.590343	1.62	181.25	1	1.707	-0.016	-0.015	0	0	6.9406E+218	330	325
20230809_1534380259	0	866690	-1.06574	-0.45719	0.50586	-0.014403	9.8435516	1.322394	182	-0.125	-7.983	1.696	-0.071	41.11	32.745983	111.589463	2	22	32.746454	111.590343	1.62	181.25	1	1.707	-0.016	-0.015	0	0	6.9406E+218	330	325
20230809_1534380272	0	866691	-1.07572	-0.45278	0.50079	-0.014357	9.7849398	1.3222491	182	-0.125	-7.983	1.696	-0.071	41.11	32.745983	111.589463	2	22	32.746454	111.590343	1.62	181.25	1	1.707	-0.016	-0.015	0	0	6.9406E+218	330	325
20230809_1534380280	0	866692	-1.10872	-0.46058	0.42943	-0.079553	9.7847967	1.3840179	182	-0.125	-7.983	1.696	-0.071	41.11	32.745983	111.589463	2	22	32.746454	111.590343	1.62	181.25	1	1.707	-0.016	-0.015	0	0	6.9406E+218	330	325
20230809_1534380291	0	866693	-1.09674	-0.45835	0.43894	-0.014403	9.8435516	1.322394	182	-0.125	-7.983	1.696	-0.071	41.11	32.745983	111.589463	2	22	32.746454	111.590343	1.62	181.25	1	1.707	-0.016	-0.015	0	0	6.9406E+218	330	325
20230809_1534380302	0	866694	-1.08172	-0.45013	0.41877	-0.014357	9.7849398	1.3222491	182	-0.125	-7.983	1.696	-0.071	41.11	32.745983	111.589463	2	22	32.746454	111.590343	1.62	181.25	1	1.707	-0.016	-0.015	0	0	6.9406E+218	330	325
20230809_1534380308	0	866695	-1.19545	-0.459	0.35342	-0.079664	9.9019403	1.445896	182.02	-0.101	-8.038	1.695	-0.071	41.11	32.745983	111.589463	2	22	32.746454	111.590343	1.62	181.25	1	1.707	-0.016	-0.015	0	0	6.9406E+218	330	325
20230809_1534380321	0	866696	-1.16487	-0.44805	0.36885	-0.014312	9.7263269	1.322104	182.02	-0.101	-8.038	1.695	-0.071	41.11	32.745983	111.589463	2	22	32.746454	111.590343	1.62	181.25	1	1.707	-0.016	-0.015	0	0	6.9406E+218	330	325
20230809_1534380331	0	866697	-1.14919	-0.42897	0.4058	-0.014377	9.7848587	1.383836	182.02	-0.101	-8.038	1.695	-0.071	41.11	32.745983	111.589463	2	22	32.746454	111.590343	1.62	181.25	1	1.707	-0.016	-0.015	0	0	6.9406E+218	330	325
20230809_1534380339	0	866698	-1.23256	-0.44574	0.32548	-0.079599	9.8434086	1.384164	182.02	-0.101	-8.038	1.695	-0.071	41.11	32.745983	111.589463	2	22	32.746454	111.590343	1.62	181.25	1	1.707	-0.016	-0.015	0	0	6.9406E+218	330	325
20230809_1534380352	0	866699	-1.20441	-0.42327	0.29838	-0.014423	9.8434706	1.383981	182.02	-0.101	-8.038	1.695	-0.071	41.11	32.745983	111.589463	2	22	32.746454	111.590343	1.62	181.25	1	1.707	-0.016	-0.015	0	0	6.9406E+218	330	325
20230809_1534380362	0	866700	-1.18139	-0.40315	0.32061	-0.079553	9.7847967	1.3840179	182.039	-0.081	-8.097	1.694	-0.071	41.11	32.745982	111.589463	2	22	32.746454	111.590343	1.62	181.25	1	1.707	-0.016	-0.015	0	0	6.9406E+218	330	325
20230809_1534380371	0	866701	-1.23638	-0.39939	0.23059	-0.014443	9.8433914	1.445568	182.039	-0.081	-8.097	1.694	-0.071	41.11	32.745982	111.589463	2	22	32.746454	111.590343	1.62	181.25	1	1.707	-0.016	-0.015	0	0	6.9406E+218	330	325
20230809_1534380379	0	866702	-1.30816	-0.39881	0.21504	-0.014377	9.7848587	1.383836	182.039	-0.081	-8.097	1.694	-0.071	41.11	32.745982	111.589463	2	22	32.746454	111.590343	1.62	181.25	1	1.707	-0.016	-0.015	0	0	6.9406E+218	330	325
20230809_1534380393	0	866703	-1.33322	-0.39471	0.19667	-0.079599	9.8434086	1.384164	182.039	-0.081	-8.097	1.694	-0.076	41.11	32.745982	111.589463	2	22	32.746454	111.590343	1.62	181.25	1	1.707	-0.016	-0.015	0	0	6.9406E+218	330	325
20230809_1534380401	0	866704	-1.33583	-0.37996	0.21456	-0.014377	9.7848587	1.383836	182.039	-0.081	-8.097	1.694	-0.076	41.11	32.745982	111.589463	2	22	32.746454	111.590343	1.62	181.25	1	1.707	-0.016	-0.015	0	0	6.9406E+218	330	325
20230809_1534380409	0	866705	-1.33824	-0.36403	0.15692	-0.079573	9.7847157	1.445605	182.056	-0.068	-8.163	1.693	-0.076	41.11	32.745981	111.589463	2	22	32.746454	111.590343	1.62	181.25	1	1.707	-0.016	-0.015	0	0	6.9406E+218	330	325
20230809_1534380420	0	866706	-1.34904	-0.3482	0.16104	-0.014423	9.8434706	1.383981	182.056	-0.068	-8.163	1.693	-0.076	41.11	32.745981	111.589463	2	22	32.746454	111.590343	1.62	181.25	1	1.707	-0.016	-0.015	0	0	6.9406E+218	330	325
20230809_1534380431	0	866707	-1.35731	-0.32782	0.11265	-0.014443	9.8433914	1.445568	182.056	-0.068	-8.163	1.693	-0.076	41.11	32.745981	111.589463	2	22	32.746454	111.590343	1.62	181.25	1	1.707	-0.016	-0.015	0	0	6.9406E+218	330	325
20230809_1534380439	0	866708	-1.4124	-0.31359	0.06187	-0.079593	9.7846346	1.507192	182.056	-0.068	-8.163	1.693	-0.076	41.11	32.745981	111.589463	2	22	32.746454	111.590343	1.62	181.25	1	1.707	-0.016	-0.015	0	0	6.9406E+218	330	325
20230809_1534380452	0	866709	-1.43946	-0.30584	0.03745	-0.014397	9.7847776	1.4454221	182.056	-0.068	-8.163	1.693	-0.076	41.11	32.745981	111.589463	2	22	32.746454	111.590343	1.62	181.25	1	1.707	-0.016	-0.015	0	0	6.9406E+218	330	325
20230809_1534380460	0	866710	-1.43972	-0.28242	0.05652	-0.014377	9.7848587	1.383836	182.072	-0.061	-8.233	1.692	-0.076	41.11	32.74598	111.589463	2	22	32.746454	111.590343	1.62	181.25	1	1.707	-0.016	-0.015	0	0	6.9406E+218	330	325
20230809_1534380470	0	866711	-1.43155	-0.26149	-0.00677	-0.079573	9.7847157	1.445605	182.072	-0.061	-8.233	1.692	-0.076	41.11	32.74598	111.589463	2	22	32.746454	111.590343	1.62	181.25	1	1.707	-0.016	-0.015	0	0	6.9406E+218	330	325
20230809_1534380482	0	866712	-1.43458	-0.25654	0.01276	-0.014397	9.7847776	1.4454221	182.072	-0.061	-8.233	1.692	-0.076	41.11	32.74598	111.589463	2	22	32.746439	111.590342	1.62	182.84	1	1.707	-0.016	-0.015	0	0	6.9406E+218	330	325
20230809_1534380491	0	866713	-1.41476	-0.23347	-0.06808	-0.079573	9.7847157	1.445605	182.072	-0.061	-8.233	1.692	-0.076	41.11	32.74598	111.589463	2	22	32.746439	111.590342	1.62	182.84	1	1.707	-0.016	-0.015	0	0	6.9406E+218	330	325
20230809_1534380501	0	866714	-1.3884	-0.20395	-0.08942	-0.014462	9.8433104	1.507154	182.072	-0.061	-8.233	1.692	-0.076	41.11	32.74598	111.589463	2	22	32.746439	111.590342	1.62	182.84	1	1.707	-0.016	-0.015	0	0	6.9406E+218	330	325
20230809_1534380508	0	866715	-1.43552	-0.20788	-0.11423	-0.014397	9.7847776	1.4454221	182.084	-0.062	-8.304	1.69	-0.076	41.11	32.74598	111.589463	2	22	32.746439	111.590342	1.62	182.84	1	1.707	-0.016	-0.015	0	0	6.9406E+218	330	325
20230809_1534380542	0	866716	-1.38083	-0.17794	-0.10969	-0.079528	9.7261038	1.44546	182.084	-0.062	-8.304	1.69	-0.088	41.11	32.74598	111.589463	2	22	32.746439	111.590342	1.62	182.84	1	1.707	-0.016	-0.015	0	0	6.9406E+218	330	325
20230809_1534380548	0	866717	-1.35518	-0.15288	-0.14839	-0.014372	9.7260847	1.506863	182.084	-0.062	-8.304	1.69	-0.088	41.11	32.74598	111.589463	2	22	32.746439	111.590342	1.62	182.84	1	1.707	-0.016	-0.015	0	0	6.9406E+218	330	325
20230809_1534380552	0	866718	-1.30951	-0.13744	-0.14199	-0.014417	9.7846975	1.507009	182.084	-0.062	-8.304	1.69	-0.088	41.11	32.74598	111.589463	2	22	32.746439	111.590342	1.62	182.84	1	1.707	-0.016	-0.015	0	0	6.9406E+218	330	325
20230809_1534380553	0	866719	-1.25508	-0.10073	-0.14453	-0.079528	9.7261038	1.44546	182.084	-0.062	-8.304	1.69	-0.088	41.11	32.74598	111.589463	2	22	32.746439	111.590342	1.62	182.84	1	1.707	-0.016	-0.015	0	0	6.9406E+218	330	325
20230809_1534380560	0	866720	-1.20125	-0.07123	-0.24073	-0.014417	9.7846975	1.507009	182.091	-0.069	-8.368	1.689	-0.088	41.11	32.745979	111.589463	2	22	32.746439	111.590342	1.62	182.84	1	1.707	-0.016	-0.015	0	0	6.9406E+218	330	325
20230809_1534380569	0	866721	-1.18086	-0.05466	-0.25018	-0.014417	9.7846975	1.507009	182.091	-0.069	-8.368	1.689	-0.088	41.11	32.745979	111.589463	2	22	32.746439	111.590342	1.62	182.84	1	1.707	-0.016	-0.015	0	0	6.9406E+218	330	325
20230809_1534380578	0	866722	-1.13123	-0.03469	-0.25594	-0.079502	9.6674109	1.506901	182.091	-0.069	-8.368	1.689	-0.088	41.11	32.745979	111.589463	2	22	32.746439	111.590342	1.62	182.84	1	1.707	-0.016	-0.015	0	0	6.9406E+218	330	325
20230809_1534380593	0	866723	-1.11097	-0.02194	-0.24179	-0.014372	9.7260847	1.506863	182.091	-0.069	-8.368	1.689	-0.088	41.11	32.745979	111.589463	2	22	32.746439	111.590342	1.62	182.84	1	1.707	-0.016	-0.015	0	0	6.9406E+218	330	337
20230809_1534380599	0	866724	-1.0761	0.00263	-0.28784	-0.014352	9.7261658	1.445277	182.091	-0.069	-8.368	1.689	-0.088	41.11	32.745979	111.589463	2	22	32.746439	111.590342	1.62	182.84	1	1.707	-0.016	-0.015	0	0	6.9406E+218	330	337
20230809_1534380608	0	866725	-0.97407	0.03168	-0.30816	-0.014352	9.7261658	1.445277	182.094	-0.082	-8.423	1.688	-0.088	41.11	32.745978	111.589463	2	22	32.746439	111.590342	1.62	182.84	1	1.707	-0.016	-0.015	0	0	6.9406E+218	330	337
20230809_1534380622	0	866726	-0.91367	0.06613	-0.29362	-0.079548	9.7260227	1.507046	182.094	-0.082	-8.423	1.688	-0.088	41.11	32.745978	111.589463	2	22	32.746439	111.590342	1.62	182.84	1	1.707	-0.016	-0.015	0	0	6.9406E+218	330	337
20230809_1534380632	0	866727	-0.92446	0.06909	-0.33544	-0.014346	9.6673918	1.568305	182.094	-0.082	-8.423	1.688	-0.088	41.11	32.745978	111.589463	2	22	32.746439	111.590342	1.62	182.84	1	1.707	-0.016	-0.015	0	0	6.9406E+218	330	337
20230809_1534380640	0	866728	-0.90298	0.08073	-0.37693	-0.079548	9.7260227	1.507046	182.094	-0.082	-8.423	1.688	-0.088	41.11	32.745978	111.589463	2	22	32.746439	111.590342	1.62	182.84	1	1.707	-0.016	-0.015	0	0	6.9406E+218	330	337
20230809_1534380651	0	866729	-0.81987	0.1155	-0.36778	-0.014306	9.6675539	1.4451309	182.094	-0.082	-8.423	1.688	-0.088	41.11	32.745978	111.589463	2	22	32.746439	111.590342	1.62	182.84	1	1.707	-0.016	-0.015	0	0	6.9406E+218	330	337
20230809_1534380660	0	866730	-0.72438	0.15313	-0.35333	-0.014326	9.6674728	1.506718	182.092	-0.1	-8.466	1.687	-0.088	41.11	32.745977	111.589463	2	22	32.746439	111.590342	1.62	182.84	1	1.707	-0.016	-0.015	0	0	6.9406E+218	330	337
20230809_1534380670	0	866731	-0.68511	0.16748	-0.38534	-0.079502	9.6674109	1.506901	182.092	-0.1	-8.466	1.687	-0.088	41.11	32.745977	111.589463	2	22	32.746439	111.590342	1.62	182.84	1	1.707	-0.016	-0.015	0	0	6.9406E+218	330	337
20230809_1534380680	0	866732	-0.64139	0.18616	-0.38814	-0.014306	9.6675539	1.4451309	182.092	-0.1	-8.466	1.687	-0.088	41.11	32.745977	111.589463	2	22	32.746439	111.590342	1.62	182.84	1	1.671	-0.023	0.01	0	0	6.9406E+218	330	337
20230809_1534380695	0	866733	-0.6017	0.20197	-0.3761	-0.014326	9.6674728	1.506718	182.092	-0.1	-8.466	1.687	-0.088	41.11	32.745977	111.589463	2	22	32.746439	111.590342	1.62	182.84	1	1.671	-0.023	0.01	0	0	6.9406E+218	330	337
20230809_1534380701	0	866734	-0.57779	0.20951	-0.38983	-0.079502	9.6674109	1.506901	182.092	-0.1	-8.466	1.687	-0.088	41.11	32.745977	111.589463	2	22	32.746439	111.590342	1.62	182.84	1	1.671	-0.023	0.01	0	0	6.9406E+218	330	337
20230809_1534380709	0	866735	-0.5192	0.22415	-0.44619	-0.014261	9.608942	1.444986	182.085	-0.121	-8.496	1.671	-0.088	41.11	32.745977	111.589463	2	22	32.746439	111.590342	1.62	182.84	1	1.671	-0.023	0.01	0	0	6.9406E+218	330	337
20230809_1534380720	0	866736	-0.46835	0.24585	-0.41732	-0.014326	9.6674728	1.506718	182.085	-0.121	-8.496	1.671	-0.088	41.18	32.745977	111.589463	2	22	32.746439	111.590342	1.62	182.84	1	1.671	-0.023	0.01	0	0	6.9406E+218	330	337
20230809_1534380730	0	866737	-0.40492	0.25942	-0.44528	-0.079482	9.667491	1.445314	182.085	-0.121	-8.496	1.671	-0.088	41.18	32.745977	111.589463	2	22	32.746439	111.590342	1.62	182.84	1	1.671	-0.023	0.01	0	0	6.9406E+218	330	337
20230809_1534380739	0	866738	-0.34481	0.28008	-0.44333	-0.014281	9.608861	1.506573	182.085	-0.121	-8.496	1.671	-0.091	41.18	32.745977	111.589463	2	22	32.746439	111.590342	1.62	182.84	1	1.671	-0.023	0.01	0	0	6.9406E+218	330	337
20230809_1534380751	0	866739	-0.29566	0.29104	-0.44107	-0.014261	9.608942	1.444986	182.085	-0.121	-8.496	1.671	-0.091	41.18	32.745977	111.589463	2	22	32.746439	111.590342	1.62	182.84	1	1.671	-0.023	0.01	0	0	6.9406E+218	330	337
20230809_1534380761	0	866740	-0.23194	0.30267	-0.40133	-0.079437	9.6088791	1.445169	182.075	-0.144	-8.513	1.67	-0.091	41.18	32.745976	111.589463	2	22	32.746439	111.590342	1.62	182.84	1	1.671	-0.023	0.01	0	0	6.9406E+218	330	337
20230809_1534380769	0	866741	-0.16732	0.31305	-0.41037	-0.014281	9.608861	1.506573	182.075	-0.144	-8.513	1.67	-0.091	41.18	32.745976	111.589463	2	22	32.746439	111.590342	1.62	182.84	1	1.671	-0.023	0.01	0	0	6.9406E+218	330	337
20230809_1534380782	0	866742	-0.15433	0.30928	-0.43342	-0.014306	9.6675539	1.4451309	182.075	-0.144	-8.513	1.67	-0.091	41.18	32.745976	111.589463	2	22	32.746439	111.590342	1.62	182.84	1	1.671	-0.023	0.01	0	0	6.9406E+218	330	337
20230809_1534380790	0	866743	-0.09779	0.32387	-0.45193	-0.079417	9.6089602	1.383582	182.075	-0.144	-8.513	1.67	-0.091	41.18	32.745976	111.589463	2	22	32.746439	111.590342	1.62	182.84	1	1.671	-0.023	0.01	0	0	6.9406E+218	330	337
20230809_1534380798	0	866744	-0.04507	0.33546	-0.45147	-0.014216	9.5503292	1.444841	182.075	-0.144	-8.513	1.67	-0.091	41.18	32.745976	111.589463	2	22	32.746439	111.590342	1.62	182.84	1	1.671	-0.023	0.01	0	0	6.9406E+218	330	337
20230809_1534380808	0	866745	0.00297	0.33424	-0.42194	-0.014261	9.608942	1.444986	182.062	-0.168	-8.517	1.67	-0.091	41.18	32.745975	111.589463	2	22	32.746439	111.590342	1.62	182.84	1	1.671	-0.023	0.01	0	0	6.9406E+218	330	337
20230809_1534380824	0	866746	0.04785	0.33938	-0.43073	-0.079437	9.6088791	1.445169	182.062	-0.168	-8.517	1.67	-0.091	41.18	32.745975	111.589463	2	22	32.746439	111.590342	1.62	182.84	1	1.671	-0.023	0.01	0	0	6.9406E+218	330	337
20230809_1534380836	0	866747	0.06557	0.32904	-0.4339	-0.014216	9.5503292	1.444841	182.062	-0.168	-8.517	1.67	-0.091	41.18	32.745975	111.589463	2	22	32.746439	111.590342	1.62	182.84	1	1.671	-0.023	0.01	0	0	6.9406E+218	330	337
20230809_1534380839	0	866748	0.10175	0.33441	-0.39702	-0.079417	9.6089602	1.383582	182.062	-0.168	-8.517	1.67	-0.091	41.18	32.745975	111.589463	2	22	32.746439	111.590342	1.62	182.84	1	1.671	-0.023	0.01	0	0	6.9406E+218	330	337
20230809_1534380848	0	866749	0.16695	0.35157	-0.44134	-0.014241	9.6090221	1.383399	182.062	-0.168	-8.517	1.67	-0.091	41.18	32.745975	111.589463	2	22	32.746439	111.590342	1.62	182.84	1	1.671	-0.023	0.01	0	0	6.9406E+218	330	337
20230809_1534380861	0	866750	0.19307	0.35408	-0.38176	-0.014235	9.5502491	1.506427	182.048	-0.191	-8.511	1.67	-0.091	41.18	32.745974	111.589463	2	22	32.746439	111.590342	1.62	182.84	1	1.671	-0.023	0.01	0	0	6.9406E+218	330	337
20230809_1534380873	0	866751	0.19737	0.35077	-0.38877	-0.079372	9.5503483	1.383437	182.048	-0.191	-8.511	1.67	-0.091	41.18	32.745974	111.589463	2	22	32.746439	111.590342	1.62	182.84	1	1.671	-0.023	0.01	0	0	6.9406E+218	330	337
20230809_1534380880	0	866752	0.22698	0.33434	-0.36614	-0.014196	9.5504103	1.3832541	182.048	-0.191	-8.511	1.67	-0.091	41.18	32.745974	111.589463	2	22	32.746439	111.590342	1.62	182.84	1	1.671	-0.023	0.01	0	0	6.9406E+218	330	337
20230809_1534380893	0	866753	0.24117	0.32487	-0.37517	-0.014241	9.6090221	1.383399	182.048	-0.191	-8.511	1.67	-0.091	41.18	32.745974	111.589463	2	22	32.746439	111.590342	1.62	182.84	1	1.671	-0.023	0.01	0	0	6.9406E+218	330	312
20230809_1534380899	0	866754	0.27915	0.32575	-0.35903	-0.079372	9.5503483	1.383437	182.048	-0.191	-8.511	1.67	-0.091	41.18	32.745974	111.589463	2	22	32.746439	111.590342	1.62	182.84	1	1.671	-0.023	0.01	0	0	6.9406E+218	330	312
20230809_1534380910	0	866755	0.3072	0.3231	-0.35684	-0.014196	9.5504103	1.3832541	182.035	-0.212	-8.499	1.669	-0.091	41.18	32.745974	111.589462	2	22	32.746439	111.590342	1.62	182.84	1	1.671	-0.023	0.01	0	0	6.9406E+218	330	312
20230809_1534380919	0	866756	0.32745	0.3114	-0.38346	-0.079391	9.5502672	1.4450229	182.035	-0.212	-8.499	1.669	-0.091	41.18	32.745974	111.589462	2	22	32.746439	111.590342	1.62	182.84	1	1.671	-0.023	0.01	0	0	6.9406E+218	330	312
20230809_1534380932	0	866757	0.33546	0.29349	-0.33544	-0.014196	9.5504103	1.3832541	182.035	-0.212	-8.499	1.669	-0.091	41.18	32.745974	111.589462	2	22	32.746439	111.590342	1.62	182.84	1	1.671	-0.023	0.01	0	0	6.9406E+218	330	312
20230809_1534380940	0	866758	0.34563	0.27637	-0.31991	-0.014176	9.5504913	1.321667	182.035	-0.212	-8.499	1.669	-0.091	41.18	32.745974	111.589462	2	22	32.746439	111.590342	1.62	182.84	1	1.671	-0.023	0.01	0	0	6.9406E+218	330	312
20230809_1534380953	0	866759	0.39128	0.27715	-0.28108	-0.079372	9.5503483	1.383437	182.035	-0.212	-8.499	1.669	-0.091	41.18	32.745974	111.589462	2	22	32.746439	111.590342	1.62	182.84	1	1.671	-0.023	0.01	0	0	6.9406E+218	330	312
20230809_1534380961	0	866760	0.42893	0.27498	-0.28299	-0.014221	9.6091032	1.321813	182.023	-0.23	-8.48	1.669	-0.091	41.18	32.745973	111.589462	2	22	32.746439	111.590342	1.62	182.84	1	1.671	-0.023	0.01	0	0	6.9406E+218	330	312
20230809_1534380969	0	866761	0.44801	0.26903	-0.26247	-0.014216	9.5503292	1.444841	182.023	-0.23	-8.48	1.669	-0.091	41.18	32.745973	111.589462	2	22	32.746439	111.590342	1.62	182.84	1	1.671	-0.023	0.01	0	0	6.9406E+218	330	312
20230809_1534380995	0	866762	0.42249	0.24448	-0.24539	-0.079372	9.5503483	1.383437	182.023	-0.23	-8.48	1.669	-0.091	41.18	32.745973	111.589462	2	22	32.746439	111.590342	1.62	182.84	1	1.671	-0.023	0.01	0	0	6.9406E+218	330	312
20230809_1534380996	0	866763	0.37564	0.21857	-0.23809	-0.01415	9.4917984	1.383109	182.023	-0.23	-8.48	1.669	-0.091	41.18	32.745973	111.589462	2	22	32.746439	111.590342	1.62	182.84	1	1.671	-0.023	0.01	0	0	6.9406E+218	330	312
20230809_1534390000	0	866764	0.35873	0.20653	-0.20106	-0.079372	9.5503483	1.383437	182.023	-0.23	-8.48	1.669	-0.091	41.18	32.745973	111.589462	2	22	32.746439	111.590342	1.62	182.84	1	1.671	-0.023	0.01	0	0	6.9406E+218	330	312
20230809_1534390010	0	866765	0.33765	0.18691	-0.22763	-0.014176	9.5504913	1.321667	182.014	-0.243	-8.46	1.669	-0.091	41.18	32.745972	111.589462	2	22	32.746439	111.590342	1.62	182.84	1	1.671	-0.023	0.01	0	0	6.9406E+218	330	312
20230809_1534390019	0	866766	0.33959	0.18038	-0.17891	-0.014176	9.5504913	1.321667	182.014	-0.243	-8.46	1.669	-0.091	41.18	32.745972	111.589462	2	22	32.746439	111.590342	1.62	182.84	1	1.671	-0.023	0.01	0	0	6.9406E+218	330	312
20230809_1534390030	0	866767	0.34173	0.17122	-0.21088	-0.014241	9.6090221	1.383399	182.014	-0.243	-8.46	1.669	-0.091	41.18	32.745972	111.589462	2	22	32.746439	111.590342	1.62	182.84	1	1.671	-0.023	0.01	0	0	6.9406E+218	330	312
20230809_1534390039	0	866768	0.32491	0.15172	-0.13564	-0.01415	9.4917984	1.383109	182.014	-0.243	-8.46	1.669	-0.072	41.18	32.745972	111.589462	2	22	32.746439	111.590342	1.62	182.84	1	1.671	-0.023	0.01	0	0	6.9406E+218	330	312
20230809_1534390052	0	866769	0.3433	0.14265	-0.15811	-0.079417	9.6089602	1.383582	182.014	-0.243	-8.46	1.669	-0.072	41.18	32.745972	111.589462	2	22	32.746439	111.590342	1.62	182.84	1	1.671	-0.023	0.01	0	0	6.9406E+218	330	312
20230809_1534390060	0	866770	0.32865	0.12234	-0.11627	-0.014196	9.5504103	1.3832541	182.008	-0.252	-8.443	1.67	-0.072	41.18	32.745971	111.589462	2	22	32.746439	111.590342	1.62	182.84	1	1.671	-0.023	0.01	0	0	6.9406E+218	330	312
20230809_1534390069	0	866771	0.31272	0.10044	-0.09299	-0.014196	9.5504103	1.3832541	182.008	-0.252	-8.443	1.67	-0.072	41.18	32.745971	111.589462	2	22	32.746439	111.590342	1.62	182.84	1	1.671	-0.023	0.01	0	0	6.9406E+218	330	312
20230809_1534390078	0	866772	0.30641	0.08933	-0.07476	-0.079352	9.5504284	1.3218499	182.008	-0.252	-8.443	1.67	-0.072	41.18	32.745971	111.589462	2	22	32.746439	111.590342	1.62	182.84	1	1.671	-0.023	0.01	0	0	6.9406E+218	330	312
20230809_1534390091	0	866773	0.31233	0.07792	-0.08522	-0.014241	9.6090221	1.383399	182.008	-0.252	-8.443	1.67	-0.072	41.18	32.745971	111.589462	2	22	32.746439	111.590342	1.62	182.84	1	1.671	-0.023	0.01	0	0	6.9406E+218	330	312
20230809_1534390098	0	866774	0.3112	0.05921	-0.04815	-0.014176	9.5504913	1.321667	182.008	-0.252	-8.443	1.67	-0.072	41.18	32.745971	111.589462	2	22	32.746439	111.590342	1.62	182.84	1	1.671	-0.023	0.01	0	0	6.9406E+218	330	312
20230809_1534390108	0	866775	0.31034	0.03842	-0.05425	-0.079417	9.6089602	1.383582	182.005	-0.257	-8.428	1.67	-0.072	41.18	32.745971	111.589462	2	22	32.746439	111.590342	1.62	182.84	1	1.671	-0.023	0.01	0	0	6.9406E+218	330	312
20230809_1534390119	0	866776	0.31451	0.02087	-0.05246	-0.014196	9.5504103	1.3832541	182.005	-0.257	-8.428	1.67	-0.072	41.18	32.745971	111.589462	2	22	32.746439	111.590342	1.62	182.84	1	1.671	-0.023	0.01	0	0	6.9406E+218	330	312
20230809_1534390134	0	866777	0.29555	0.00178	-0.01594	-0.014221	9.6091032	1.321813	182.005	-0.257	-8.428	1.67	-0.072	41.18	32.745971	111.589462	2	22	32.746439	111.590342	1.62	182.84	1	1.671	-0.023	0.01	0	0	6.9406E+218	330	325
20230809_1534390139	0	866778	0.30499	-0.01615	0.02112	-0.079372	9.5503483	1.383437	182.005	-0.257	-8.428	1.67	-0.072	41.18	32.745971	111.589462	2	22	32.746439	111.590342	1.62	182.84	1	1.671	-0.023	0.01	0	0	6.9406E+218	330	325
20230809_1534390152	0	866779	0.33697	-0.01817	-0.0131	-0.014241	9.6090221	1.383399	182.005	-0.257	-8.428	1.67	-0.072	41.18	32.745971	111.589462	2	22	32.746439	111.590342	1.62	182.84	1	1.671	-0.023	0.01	0	0	6.9406E+218	330	325
20230809_1534390162	0	866780	0.35254	-0.03792	0.03388	-0.014241	9.6090221	1.383399	182.005	-0.257	-8.412	1.671	-0.072	41.18	32.74597	111.589462	2	22	32.746439	111.590342	1.62	182.84	1	1.671	-0.023	0.01	0	0	6.9406E+218	330	325
20230809_1534390170	0	866781	0.35483	-0.04489	0.02275	-0.014286	9.667635	1.383545	182.005	-0.257	-8.412	1.671	-0.072	41.18	32.74597	111.589462	2	22	32.746439	111.590342	1.62	182.84	1	1.671	-0.023	0.01	0	0	6.9406E+218	330	325
20230809_1534390184	0	866782	0.36391	-0.06052	0.03299	-0.014216	9.5503292	1.444841	182.005	-0.257	-8.412	1.671	-0.072	41.18	32.74597	111.589462	2	22	32.746439	111.590342	1.62	182.84	1	1.671	-0.023	0.01	0	0	6.9406E+218	330	325
20230809_1534390192	0	866783	0.36734	-0.07149	0.05739	-0.014286	9.667635	1.383545	182.005	-0.257	-8.412	1.671	-0.075	41.18	32.74597	111.589462	2	22	32.746439	111.590342	1.62	182.84	1	1.671	-0.023	0.01	0	0	6.9406E+218	330	325
20230809_1534390199	0	866784	0.41451	-0.07759	0.06662	-0.079372	9.5503483	1.383437	182.005	-0.257	-8.412	1.671	-0.075	41.18	32.74597	111.589462	2	22	32.746439	111.590342	1.62	182.84	1	1.671	-0.023	0.01	0	0	6.9406E+218	330	325
20230809_1534390208	0	866785	0.42473	-0.08517	0.08521	-0.014241	9.6090221	1.383399	182.008	-0.254	-8.392	1.672	-0.075	41.18	32.745969	111.589462	2	22	32.746439	111.590342	1.62	182.84	1	1.671	-0.023	0.01	0	0	6.9406E+218	330	325
20230809_1534390220	0	866786	0.46323	-0.09191	0.07398	-0.014286	9.667635	1.383545	182.008	-0.254	-8.392	1.672	-0.075	41.18	32.745969	111.589462	2	22	32.746439	111.590342	1.62	182.84	1	1.671	-0.023	0.01	0	0	6.9406E+218	330	325
20230809_1534390233	0	866787	0.48575	-0.10329	0.08066	-0.014306	9.6675539	1.4451309	182.008	-0.254	-8.392	1.672	-0.075	41.18	32.745969	111.589462	2	22	32.746439	111.590342	1.62	182.84	1	1.671	-0.023	0.01	0	0	6.9406E+218	330	325
20230809_1534390240	0	866788	0.4766	-0.11932	0.08819	-0.014241	9.6090279	1.383399	182.008	-0.254	-8.392	1.672	-0.075	41.18	32.745969	111.589462	2	22	32.746439	111.590342	1.62	182.84	1	1.671	-0.023	0.01	0	0	6.9406E+218	330	325
20230809_1534390252	0	866789	0.49073	-0.12881	0.12441	-0.014286	9.6676397	1.383545	182.008	-0.254	-8.392	1.672	-0.075	41.18	32.745969	111.589462	2	22	32.746439	111.590342	1.62	182.84	1	1.671	-0.023	0.01	0	0	6.9406E+218	330	325
20230809_1534390260	0	866790	0.50437	-0.13999	0.09003	-0.014261	9.6089468	1.444986	182.013	-0.248	-8.368	1.673	-0.075	41.18	32.745968	111.589462	2	22	32.746439	111.590342	1.62	182.84	1	1.671	-0.023	0.01	0	0	6.9406E+218	330	325
20230809_1534390270	0	866791	0.53284	-0.14602	0.11876	-0.014286	9.6676397	1.383545	182.013	-0.248	-8.368	1.673	-0.075	41.18	32.745968	111.589462	2	22	32.746439	111.590342	1.62	182.84	1	1.671	-0.023	0.01	0	0	6.9406E+218	330	325
20230809_1534390279	0	866792	0.57373	-0.1444	0.09486	-0.014306	9.6675587	1.4451309	182.013	-0.248	-8.368	1.673	-0.075	41.18	32.745968	111.589462	2	22	32.746439	111.590342	1.62	182.84	1	1.671	-0.023	0.01	0	0	6.9406E+218	330	325
20230809_1534390292	0	866793	0.5937	-0.15808	0.07743	-0.014286	9.6676397	1.383545	182.013	-0.248	-8.368	1.673	-0.075	41.18	32.745968	111.589462	2	22	32.746439	111.590342	1.62	182.84	1	1.671	-0.023	0.01	0	0	6.9406E+218	330	337
20230809_1534390299	0	866794	0.60259	-0.15586	0.10614	-0.079482	9.6674967	1.445314	182.013	-0.248	-8.368	1.673	-0.075	41.18	32.745968	111.589462	2	22	32.746439	111.590342	1.62	182.84	1	1.671	-0.023	0.01	0	0	6.9406E+218	330	337
20230809_1534390309	0	866795	0.60449	-0.16625	0.10661	-0.014286	9.6676397	1.383545	182.02	-0.242	-8.339	1.674	-0.075	41.18	32.745968	111.589462	2	22	32.746439	111.590342	1.62	182.84	1	1.671	-0.023	0.01	0	0	6.9406E+218	330	337
20230809_1534390319	0	866796	0.5853	-0.17934	0.12678	-0.014306	9.6675587	1.4451309	182.02	-0.242	-8.339	1.674	-0.075	41.18	32.745968	111.589462	2	22	32.746439	111.590342	1.62	182.84	1	1.671	-0.023	0.01	0	0	6.9406E+218	330	337
20230809_1534390329	0	866797	0.5985	-0.16965	0.11961	-0.014306	9.6675587	1.4451309	182.02	-0.242	-8.339	1.674	-0.075	41.18	32.745968	111.589462	2	22	32.746439	111.590342	1.62	182.84	1	1.671	-0.023	0.01	0	0	6.9406E+218	330	337
20230809_1534390338	0	866798	0.59804	-0.17174	0.12238	-0.014352	9.7261724	1.445277	182.02	-0.242	-8.339	1.674	-0.075	41.18	32.745968	111.589462	2	22	32.746439	111.590342	1.62	182.84	1	1.671	-0.023	0.01	0	0	6.9406E+218	330	337
20230809_1534390358	0	866799	0.58964	-0.17549	0.07809	-0.014352	9.7261724	1.445277	182.02	-0.242	-8.339	1.674	-0.082	41.18	32.745968	111.589462	2	22	32.746439	111.590342	1.62	182.84	1	1.671	-0.023	0.01	0	0	6.9406E+218	330	337
20230809_1534390361	0	866800	0.59978	-0.16958	0.08204	-0.014306	9.6675587	1.4451309	182.028	-0.236	-8.309	1.675	-0.082	41.18	32.745967	111.589462	2	22	32.746439	111.590342	1.62	182.84	1	1.671	-0.023	0.01	0	0	6.9406E+218	330	337
20230809_1534390369	0	866801	0.60736	-0.17663	0.06668	-0.014352	9.7261724	1.445277	182.028	-0.236	-8.309	1.675	-0.082	41.18	32.745967	111.589462	2	22	32.746439	111.590342	1.62	182.84	1	1.671	-0.023	0.01	0	0	6.9406E+218	330	337
20230809_1534390382	0	866802	0.62918	-0.17795	0.09877	-0.014286	9.6676397	1.383545	182.028	-0.236	-8.309	1.675	-0.082	41.18	32.745967	111.589462	2	22	32.746439	111.590342	1.62	182.84	1	1.671	-0.023	0.01	0	0	6.9406E+218	330	337
20230809_1534390390	0	866803	0.65266	-0.17183	0.08389	-0.014352	9.7261724	1.445277	182.028	-0.236	-8.309	1.675	-0.082	41.18	32.745967	111.589462	2	22	32.746439	111.590342	1.62	182.84	1	1.671	-0.023	0.01	0	0	6.9406E+218	330	337
20230809_1534390399	0	866804	0.67268	-0.17306	0.07821	-0.014352	9.7261724	1.445277	182.028	-0.236	-8.309	1.675	-0.082	41.18	32.745967	111.589462	2	22	32.746439	111.590342	1.62	182.84	1	1.671	-0.023	0.01	0	0	6.9406E+218	330	337
20230809_1534390408	0	866805	0.68227	-0.17954	0.05971	-0.014352	9.7261724	1.445277	182.037	-0.231	-8.276	1.676	-0.082	41.18	32.745966	111.589462	2	22	32.746439	111.590342	1.62	182.84	1	1.671	-0.023	0.01	0	0	6.9406E+218	330	337
20230809_1534390422	0	866806	0.69819	-0.18018	0.04315	-0.014372	9.7260914	1.506863	182.037	-0.231	-8.276	1.676	-0.082	41.18	32.745966	111.589462	2	22	32.746439	111.590342	1.62	182.84	1	1.671	-0.023	0.01	0	0	6.9406E+218	330	337
20230809_1534390431	0	866807	0.7073	-0.18027	0.03753	-0.014352	9.7261724	1.445277	182.037	-0.231	-8.276	1.676	-0.082	41.18	32.745966	111.589462	2	22	32.746439	111.590342	1.62	182.84	1	1.671	-0.023	0.01	0	0	6.9406E+218	330	337
20230809_1534390439	0	866808	0.74035	-0.17531	0.00994	-0.014397	9.7847843	1.4454221	182.037	-0.231	-8.276	1.676	-0.082	41.18	32.745966	111.589462	2	22	32.746439	111.590342	1.62	182.84	1	1.671	-0.023	0.01	0	0	6.9406E+218	330	337
20230809_1534390451	0	866809	0.78084	-0.16686	0.00978	-0.014352	9.7261724	1.445277	182.037	-0.231	-8.276	1.676	-0.082	41.18	32.745966	111.589462	2	22	32.746439	111.590342	1.62	182.84	1	1.671	-0.023	0.01	0	0	6.9406E+218	330	337
20230809_1534390460	0	866810	0.80786	-0.1591	-0.02689	-0.014372	9.7260914	1.506863	182.045	-0.229	-8.239	1.678	-0.082	41.18	32.745965	111.589462	2	22	32.746439	111.590342	1.62	182.84	1	1.671	-0.023	0.01	0	0	6.9406E+218	330	337
20230809_1534390469	0	866811	0.83862	-0.15477	-0.02362	-0.014352	9.7261724	1.445277	182.045	-0.229	-8.239	1.678	-0.082	41.18	32.745965	111.589462	2	22	32.746439	111.590342	1.62	182.84	1	1.671	-0.023	0.01	0	0	6.9406E+218	330	337
20230809_1534390478	0	866812	0.87637	-0.14199	-0.02132	-0.014397	9.7847843	1.4454221	182.045	-0.229	-8.239	1.678	-0.082	41.18	32.745965	111.589462	2	22	32.746439	111.590342	1.62	182.84	1	1.671	-0.023	0.01	0	0	6.9406E+218	330	337
20230809_1534390493	0	866813	0.92913	-0.13328	-0.03708	-0.079528	9.7261086	1.44546	182.045	-0.229	-8.239	1.678	-0.082	41.18	32.745965	111.589462	2	22	32.746424	111.590341	1.61	181.48	1	1.671	-0.023	0.01	0	0	6.9406E+218	330	337
20230809_1534390500	0	866814	0.9678	-0.12627	-0.04622	-0.014397	9.7847843	1.4454221	182.045	-0.229	-8.239	1.678	-0.082	41.18	32.745965	111.589462	2	22	32.746424	111.590341	1.61	181.48	1	1.671	-0.023	0.01	0	0	6.9406E+218	330	337
20230809_1534390508	0	866815	1.001	-0.11421	-0.09133	-0.014417	9.7847033	1.507009	182.052	-0.23	-8.192	1.678	-0.082	41.18	32.745965	111.589462	2	22	32.746424	111.590341	1.61	181.48	1	1.671	-0.023	0.01	0	0	6.9406E+218	330	337
20230809_1534390523	0	866816	1.03406	-0.09874	-0.11711	-0.014397	9.7847843	1.4454221	182.052	-0.23	-8.192	1.678	-0.083	41.18	32.745965	111.589462	2	22	32.746424	111.590341	1.61	181.48	1	1.671	-0.023	0.01	0	0	6.9406E+218	330	325
20230809_1534390538	0	866817	1.06333	-0.09426	-0.13327	-0.014372	9.7260914	1.506863	182.052	-0.23	-8.192	1.678	-0.083	41.18	32.745965	111.589462	2	22	32.746424	111.590341	1.61	181.48	1	1.671	-0.023	0.01	0	0	6.9406E+218	330	325
20230809_1534390539	0	866818	1.0824	-0.08576	-0.11765	-0.014352	9.7261724	1.445277	182.052	-0.23	-8.192	1.678	-0.083	41.18	32.745965	111.589462	2	22	32.746424	111.590341	1.61	181.48	1	1.671	-0.023	0.01	0	0	6.9406E+218	330	325
20230809_1534390548	0	866819	1.12103	-0.07615	-0.16201	-0.079573	9.7847223	1.445605	182.052	-0.23	-8.192	1.678	-0.083	41.18	32.745965	111.589462	2	22	32.746424	111.590341	1.61	181.48	1	1.671	-0.023	0.01	0	0	6.9406E+218	330	325
20230809_1534390560	0	866820	1.1694	-0.06638	-0.14962	-0.014397	9.7847843	1.4454221	182.057	-0.236	-8.137	1.679	-0.083	41.18	32.745964	111.589462	2	22	32.746424	111.590341	1.61	181.48	1	1.671	-0.023	0.01	0	0	6.9406E+218	330	325
20230809_1534390577	0	866821	1.23676	-0.05407	-0.19415	-0.014397	9.7847843	1.4454221	182.057	-0.236	-8.137	1.679	-0.083	41.18	32.745964	111.589462	2	22	32.746424	111.590341	1.61	181.48	1	1.671	-0.023	0.01	0	0	6.9406E+218	330	325
20230809_1534390578	0	866822	1.28004	-0.03788	-0.24688	-0.014397	9.7847843	1.4454221	182.057	-0.236	-8.137	1.679	-0.083	41.18	32.745964	111.589462	2	22	32.746424	111.590341	1.61	181.48	1	1.671	-0.023	0.01	0	0	6.9406E+218	330	325
20230809_1534390591	0	866823	1.30753	-0.03658	-0.27337	-0.079593	9.7846413	1.507192	182.057	-0.236	-8.137	1.679	-0.083	41.18	32.745964	111.589462	2	22	32.746424	111.590341	1.61	181.48	1	1.671	-0.023	0.01	0	0	6.9406E+218	330	325
20230809_1534390600	0	866824	1.33786	-0.02563	-0.23406	-0.014397	9.7847843	1.4454221	182.057	-0.236	-8.137	1.679	-0.083	41.18	32.745964	111.589462	2	22	32.746424	111.590341	1.61	181.48	1	1.671	-0.023	0.01	0	0	6.9406E+218	330	325
20230809_1534390608	0	866825	1.3956	-0.0079	-0.28489	-0.014352	9.7261724	1.445277	182.061	-0.248	-8.072	1.679	-0.083	41.18	32.745963	111.589462	2	22	32.746424	111.590341	1.61	181.48	1	1.671	-0.023	0.01	0	0	6.9406E+218	330	325
20230809_1534390620	0	866826	1.43458	0.00562	-0.26789	-0.014417	9.7847033	1.507009	182.061	-0.248	-8.072	1.679	-0.083	41.18	32.745963	111.589462	2	22	32.746424	111.590341	1.61	181.48	1	1.671	-0.023	0.01	0	0	6.9406E+218	330	325
20230809_1534390633	0	866827	1.47702	0.02007	-0.30257	-0.079553	9.7848024	1.3840179	182.061	-0.248	-8.072	1.679	-0.083	41.18	32.745963	111.589462	2	22	32.746424	111.590341	1.61	181.48	1	1.671	-0.023	0.01	0	0	6.9406E+218	330	325
20230809_1534390640	0	866828	1.52277	0.04143	-0.34619	-0.014417	9.7847033	1.507009	182.061	-0.248	-8.072	1.679	-0.083	41.18	32.745963	111.589462	2	22	32.746424	111.590341	1.61	181.48	1	1.671	-0.023	0.01	0	0	6.9406E+218	330	325
20230809_1534390651	0	866829	1.55781	0.04475	-0.3709	-0.014352	9.7261724	1.445277	182.061	-0.248	-8.072	1.679	-0.083	41.18	32.745963	111.589462	2	22	32.746424	111.590341	1.61	181.48	1	1.671	-0.023	0.01	0	0	6.9406E+218	330	325
20230809_1534390659	0	866830	1.59026	0.05747	-0.37681	-0.079508	9.7261896	1.383873	182.062	-0.265	-7.996	1.68	-0.083	41.18	32.745962	111.589462	2	22	32.746424	111.590341	1.61	181.48	1	1.671	-0.023	0.01	0	0	6.9406E+218	330	325
20230809_1534390669	0	866831	1.65262	0.07589	-0.42133	-0.079573	9.7847223	1.445605	182.062	-0.265	-7.996	1.68	-0.083	41.18	32.745962	111.589462	2	22	32.746424	111.590341	1.61	181.48	1	1.671	-0.023	0.01	0	0	6.9406E+218	330	325
20230809_1534390692	0	866832	1.68141	0.08012	-0.41284	-0.014352	9.7261724	1.445277	182.062	-0.265	-7.996	1.68	-0.083	41.18	32.745962	111.589462	2	22	32.746424	111.590341	1.61	181.48	1	1.671	-0.023	0.01	0	0	6.9406E+218	330	325
20230809_1534390694	0	866833	1.75321	0.10507	-0.39579	-0.014397	9.7847843	1.4454221	182.062	-0.265	-7.996	1.68	-0.083	41.18	32.745962	111.589462	2	22	32.746424	111.590341	1.61	181.48	1	1.671	-0.023	0.01	0	0	6.9406E+218	330	325
20230809_1534390698	0	866834	1.82481	0.12742	-0.47258	-0.079528	9.7261086	1.44546	182.062	-0.265	-7.996	1.68	-0.083	41.18	32.745962	111.589462	2	22	32.746424	111.590341	1.61	181.48	1	1.69	0.012	-0.018	0	0	6.9406E+218	330	325
20230809_1534390713	0	866835	1.85178	0.12909	-0.45304	-0.079528	9.7261086	1.44546	182.06	-0.287	-7.908	1.689	-0.083	41.03	32.745962	111.589462	2	22	32.746424	111.590341	1.61	181.48	1	1.69	0.012	-0.018	0	0	6.9406E+218	330	325
20230809_1534390720	0	866836	1.91469	0.14454	-0.47324	-0.014377	9.7848654	1.383836	182.06	-0.287	-7.908	1.689	-0.1	41.03	32.745962	111.589462	2	22	32.746424	111.590341	1.61	181.48	1	1.69	0.012	-0.018	0	0	6.9406E+218	330	325
20230809_1534390731	0	866837	1.97685	0.16319	-0.50279	-0.079508	9.7261896	1.383873	182.06	-0.287	-7.908	1.689	-0.1	41.03	32.745962	111.589462	2	22	32.746424	111.590341	1.61	181.48	1	1.69	0.012	-0.018	0	0	6.9406E+218	330	325
20230809_1534390738	0	866838	1.97211	0.16145	-0.54199	-0.079528	9.7261086	1.44546	182.06	-0.287	-7.908	1.689	-0.1	41.03	32.745962	111.589462	2	22	32.746424	111.590341	1.61	181.48	1	1.69	0.012	-0.018	0	0	6.9406E+218	330	325
20230809_1534390749	0	866839	1.98656	0.17991	-0.51166	-0.014332	9.7262516	1.38369	182.06	-0.287	-7.908	1.689	-0.1	41.03	32.745962	111.589462	2	22	32.746424	111.590341	1.61	181.48	1	1.69	0.012	-0.018	0	0	6.9406E+218	330	325
20230809_1534390761	0	866840	2.0031	0.19329	-0.56111	-0.079573	9.7847223	1.445605	182.055	-0.314	-7.809	1.689	-0.1	41.03	32.745961	111.589462	2	22	32.746424	111.590341	1.61	181.48	1	1.69	0.012	-0.018	0	0	6.9406E+218	330	325
20230809_1534390768	0	866841	2.01037	0.20601	-0.549	-0.079482	9.6674967	1.445314	182.055	-0.314	-7.809	1.689	-0.1	41.03	32.745961	111.589462	2	22	32.746424	111.590341	1.61	181.48	1	1.69	0.012	-0.018	0	0	6.9406E+218	330	325
20230809_1534390783	0	866842	2.05387	0.22468	-0.53734	-0.014312	9.7263327	1.322104	182.055	-0.314	-7.809	1.689	-0.1	41.03	32.745961	111.589462	2	22	32.746424	111.590341	1.61	181.48	1	1.69	0.012	-0.018	0	0	6.9406E+218	330	325
20230809_1534390792	0	866843	2.07856	0.24453	-0.58769	-0.079573	9.7847223	1.445605	182.055	-0.314	-7.809	1.689	-0.1	41.03	32.745961	111.589462	2	22	32.746424	111.590341	1.61	181.48	1	1.69	0.012	-0.018	0	0	6.9406E+218	330	325
20230809_1534390799	0	866844	2.0773	0.24536	-0.58199	-0.079462	9.6675777	1.383728	182.055	-0.314	-7.809	1.689	-0.1	41.03	32.745961	111.589462	2	22	32.746424	111.590341	1.61	181.48	1	1.69	0.012	-0.018	0	0	6.9406E+218	330	325
20230809_1534390808	0	866845	2.10691	0.25776	-0.60251	-0.079508	9.7261896	1.383873	182.047	-0.344	-7.706	1.688	-0.1	41.03	32.74596	111.589462	2	22	32.746424	111.590341	1.61	181.48	1	1.69	0.012	-0.018	0	0	6.9406E+218	330	325
20230809_1534390822	0	866846	2.12204	0.27488	-0.62221	-0.079508	9.7261896	1.383873	182.047	-0.344	-7.706	1.688	-0.1	41.03	32.74596	111.589462	2	22	32.746424	111.590341	1.61	181.48	1	1.69	0.012	-0.018	0	0	6.9406E+218	330	325
20230809_1534390833	0	866847	2.11144	0.28034	-0.6301	-0.014332	9.7262516	1.38369	182.047	-0.344	-7.706	1.688	-0.1	41.03	32.74596	111.589462	2	22	32.746424	111.590341	1.61	181.48	1	1.69	0.012	-0.018	0	0	6.9406E+218	330	325
20230809_1534390838	0	866848	2.14895	0.29845	-0.59506	-0.079443	9.6676588	1.3221411	182.047	-0.344	-7.706	1.688	-0.1	41.03	32.74596	111.589462	2	22	32.746424	111.590341	1.61	181.48	1	1.69	0.012	-0.018	0	0	6.9406E+218	330	325
20230809_1534390852	0	866849	2.17448	0.32016	-0.63011	-0.079508	9.7261896	1.383873	182.047	-0.344	-7.706	1.688	-0.092	41.03	32.74596	111.589462	2	22	32.746424	111.590341	1.61	181.48	1	1.69	0.012	-0.018	0	0	6.9406E+218	330	325
20230809_1534390861	0	866850	2.13896	0.31346	-0.62528	-0.079508	9.7261896	1.383873	182.037	-0.376	-7.599	1.688	-0.092	41.03	32.745959	111.589462	2	22	32.746424	111.590341	1.61	181.48	1	1.69	0.012	-0.018	0	0	6.9406E+218	330	325
20230809_1534390869	0	866851	2.14871	0.32923	-0.62603	-0.079443	9.6676588	1.3221411	182.037	-0.376	-7.599	1.688	-0.092	41.03	32.745959	111.589462	2	22	32.746424	111.590341	1.61	181.48	1	1.69	0.012	-0.018	0	0	6.9406E+218	330	325
20230809_1534390878	0	866852	2.17988	0.34714	-0.66018	-0.079488	9.7262707	1.322286	182.037	-0.376	-7.599	1.688	-0.092	41.03	32.745959	111.589462	2	22	32.746424	111.590341	1.61	181.48	1	1.69	0.012	-0.018	0	0	6.9406E+218	330	325
20230809_1534390892	0	866853	2.16428	0.34135	-0.63447	-0.079462	9.6675777	1.383728	182.037	-0.376	-7.599	1.688	-0.092	41.03	32.745959	111.589462	2	22	32.746424	111.590341	1.61	181.48	1	1.69	0.012	-0.018	0	0	6.9406E+218	330	325
20230809_1534390899	0	866854	2.20055	0.35849	-0.61191	-0.079423	9.6677389	1.260554	182.037	-0.376	-7.599	1.688	-0.092	41.03	32.745959	111.589462	2	22	32.746424	111.590341	1.61	181.48	1	1.69	0.012	-0.018	0	0	6.9406E+218	330	325
20230809_1534390908	0	866855	2.24289	0.3749	-0.6204	-0.079488	9.7262707	1.322286	182.024	-0.41	-7.489	1.688	-0.092	41.03	32.745959	111.589462	2	22	32.746424	111.590341	1.61	181.48	1	1.69	0.012	-0.018	0	0	6.9406E+218	330	325
20230809_1534390921	0	866856	2.24151	0.36879	-0.62994	-0.079443	9.6676588	1.3221411	182.024	-0.41	-7.489	1.688	-0.092	41.03	32.745959	111.589462	2	22	32.746424	111.590341	1.61	181.48	1	1.69	0.012	-0.018	0	0	6.9406E+218	330	337
20230809_1534390931	0	866857	2.27228	0.38936	-0.60649	-0.144599	9.6676769	1.2607369	182.024	-0.41	-7.489	1.688	-0.092	41.03	32.745959	111.589462	2	22	32.746424	111.590341	1.61	181.48	1	1.69	0.012	-0.018	0	0	6.9406E+218	330	337
20230809_1534390939	0	866858	2.2673	0.39206	-0.63987	-0.079443	9.6676588	1.3221411	182.024	-0.41	-7.489	1.688	-0.092	41.03	32.745959	111.589462	2	22	32.746424	111.590341	1.61	181.48	1	1.69	0.012	-0.018	0	0	6.9406E+218	330	337
20230809_1534390953	0	866859	2.23381	0.38752	-0.61343	-0.079443	9.6676588	1.3221411	182.024	-0.41	-7.489	1.688	-0.092	41.03	32.745959	111.589462	2	22	32.746424	111.590341	1.61	181.48	1	1.69	0.012	-0.018	0	0	6.9406E+218	330	337
20230809_1534390961	0	866860	2.28694	0.4054	-0.58337	-0.079423	9.6677389	1.260554	182.009	-0.443	-7.376	1.687	-0.092	41.03	32.745958	111.589462	2	22	32.746424	111.590341	1.61	181.48	1	1.69	0.012	-0.018	0	0	6.9406E+218	330	337
20230809_1534390971	0	866861	2.28537	0.41486	-0.59863	-0.079423	9.6677389	1.260554	182.009	-0.443	-7.376	1.687	-0.092	41.03	32.745958	111.589462	2	22	32.746424	111.590341	1.61	181.48	1	1.69	0.012	-0.018	0	0	6.9406E+218	330	337
20230809_1534390982	0	866862	2.27026	0.41322	-0.58994	-0.144664	9.7262077	1.322469	182.009	-0.443	-7.376	1.687	-0.092	41.03	32.745958	111.589462	2	22	32.746424	111.590341	1.61	181.48	1	1.69	0.012	-0.018	0	0	6.9406E+218	330	337
20230809_1534390992	0	866863	2.25961	0.41725	-0.58442	-0.079423	9.6677389	1.260554	182.009	-0.443	-7.376	1.687	-0.092	41.03	32.745958	111.589462	2	22	32.746424	111.590341	1.61	181.48	1	1.69	0.012	-0.018	0	0	6.9406E+218	330	337
20230809_1534390999	0	866864	2.26713	0.42794	-0.58993	-0.079423	9.6677389	1.260554	182.009	-0.443	-7.376	1.687	-0.092	41.03	32.745958	111.589462	2	22	32.746424	111.590341	1.61	181.48	1	1.69	0.012	-0.018	0	0	6.9406E+218	330	337
20230809_1534400010	0	866865	2.24916	0.4251	-0.60524	-0.144599	9.6676769	1.2607369	181.992	-0.475	-7.262	1.685	-0.092	41.03	32.745957	111.589462	2	22	32.746424	111.590341	1.61	181.48	1	1.69	0.012	-0.018	0	0	6.9406E+218	330	337
20230809_1534400027	0	866866	2.24436	0.43111	-0.52696	-0.079423	9.6677389	1.260554	181.992	-0.475	-7.262	1.685	-0.092	41.03	32.745957	111.589462	2	22	32.746424	111.590341	1.61	181.48	1	1.69	0.012	-0.018	0	0	6.9406E+218	330	337
20230809_1534400046	0	866867	2.26912	0.44013	-0.52608	-0.144599	9.6676769	1.2607369	181.992	-0.475	-7.262	1.685	-0.1	41.03	32.745957	111.589462	2	22	32.746424	111.590341	1.61	181.48	1	1.69	0.012	-0.018	0	0	6.9406E+218	330	337
20230809_1534400047	0	866868	2.24305	0.43252	-0.49929	-0.079423	9.6677389	1.260554	181.992	-0.475	-7.262	1.685	-0.1	41.03	32.745957	111.589462	2	22	32.746424	111.590341	1.61	181.48	1	1.69	0.012	-0.018	0	0	6.9406E+218	330	337
20230809_1534400058	0	866869	2.22552	0.43218	-0.47556	-0.079448	9.7264318	1.199113	181.992	-0.475	-7.262	1.685	-0.1	41.03	32.745957	111.589462	2	22	32.746424	111.590341	1.61	181.48	1	1.69	0.012	-0.018	0	0	6.9406E+218	330	337
20230809_1534400060	0	866870	2.22876	0.44378	-0.50417	-0.144579	9.667758	1.199151	181.973	-0.503	-7.149	1.684	-0.1	41.03	32.745956	111.589462	2	22	32.746424	111.590341	1.61	181.48	1	1.69	0.012	-0.018	0	0	6.9406E+218	330	337
20230809_1534400070	0	866871	2.19321	0.44104	-0.50832	-0.079468	9.7263508	1.2607	181.973	-0.503	-7.149	1.684	-0.1	41.03	32.745956	111.589462	2	22	32.746424	111.590341	1.61	181.48	1	1.69	0.012	-0.018	0	0	6.9406E+218	330	337
20230809_1534400078	0	866872	2.17232	0.45193	-0.45955	-0.144579	9.667758	1.199151	181.973	-0.503	-7.149	1.684	-0.1	41.03	32.745956	111.589462	2	22	32.746424	111.590341	1.61	181.48	1	1.69	0.012	-0.018	0	0	6.9406E+218	330	337
20230809_1534400096	0	866873	2.14046	0.44836	-0.46202	-0.079423	9.6677389	1.260554	181.973	-0.503	-7.149	1.684	-0.1	41.03	32.745956	111.589462	2	22	32.746424	111.590341	1.61	181.48	1	1.69	0.012	-0.018	0	0	6.9406E+218	330	337
20230809_1534400098	0	866874	2.10683	0.44101	-0.41915	-0.144579	9.667758	1.199151	181.973	-0.503	-7.149	1.684	-0.1	41.03	32.745956	111.589462	2	22	32.746424	111.590341	1.61	181.48	1	1.69	0.012	-0.018	0	0	6.9406E+218	330	337
20230809_1534400108	0	866875	2.11435	0.45172	-0.39185	-0.079403	9.66782	1.1989681	181.954	-0.528	-7.042	1.683	-0.1	41.03	32.745955	111.589462	2	22	32.746424	111.590341	1.61	181.48	1	1.69	0.012	-0.018	0	0	6.9406E+218	330	337
20230809_1534400120	0	866876	2.10368	0.4436	-0.386	-0.144624	9.7263699	1.199296	181.954	-0.528	-7.042	1.683	-0.1	41.03	32.745955	111.589462	2	22	32.746424	111.590341	1.61	181.48	1	1.69	0.012	-0.018	0	0	6.9406E+218	330	337
20230809_1534400131	0	866877	2.11775	0.44758	-0.37879	-0.079428	9.7265129	1.137527	181.954	-0.528	-7.042	1.683	-0.1	41.03	32.745955	111.589462	2	22	32.746424	111.590341	1.61	181.48	1	1.69	0.012	-0.018	0	0	6.9406E+218	330	337
20230809_1534400140	0	866878	2.10521	0.4503	-0.34321	-0.144579	9.667758	1.199151	181.954	-0.528	-7.042	1.683	-0.1	41.03	32.745955	111.589462	2	22	32.746424	111.590341	1.61	181.48	1	1.69	0.012	-0.018	0	0	6.9406E+218	330	337
20230809_1534400152	0	866879	2.0983	0.43767	-0.35133	-0.079448	9.7264318	1.199113	181.954	-0.528	-7.042	1.683	-0.1	41.03	32.745955	111.589462	2	22	32.746424	111.590341	1.61	181.48	1	1.69	0.012	-0.018	0	0	6.9406E+218	330	337
20230809_1534400161	0	866880	2.04119	0.42703	-0.30822	-0.144579	9.667758	1.199151	181.934	-0.548	-6.937	1.682	-0.1	41.03	32.745955	111.589462	2	22	32.746424	111.590341	1.61	181.48	1	1.69	0.012	-0.018	0	0	6.9406E+218	330	337
20230809_1534400172	0	866881	2.00967	0.42417	-0.29764	-0.079383	9.667901	1.137381	181.934	-0.548	-6.937	1.682	-0.1	41.03	32.745955	111.589462	2	22	32.746424	111.590341	1.61	181.48	1	1.69	0.012	-0.018	0	0	6.9406E+218	330	337
20230809_1534400180	0	866882	1.96638	0.42173	-0.28881	-0.144604	9.72645	1.13771	181.934	-0.548	-6.937	1.682	-0.1	41.03	32.745955	111.589462	2	22	32.746424	111.590341	1.61	181.48	1	1.69	0.012	-0.018	0	0	6.9406E+218	330	337
20230809_1534400192	0	866883	1.91371	0.41648	-0.2653	-0.079448	9.7264318	1.199113	181.934	-0.548	-6.937	1.682	-0.11	41.03	32.745955	111.589462	2	22	32.746424	111.590341	1.61	181.48	1	1.69	0.012	-0.018	0	0	6.9406E+218	330	337
20230809_1534400199	0	866884	1.8953	0.42164	-0.23143	-0.144604	9.72645	1.13771	181.934	-0.548	-6.937	1.682	-0.11	41.03	32.745955	111.589462	2	22	32.746424	111.590341	1.61	181.48	1	1.69	0.012	-0.018	0	0	6.9406E+218	330	337
20230809_1534400208	0	866885	1.85515	0.4229	-0.2491	-0.144624	9.7263699	1.199296	181.915	-0.564	-6.84	1.681	-0.11	41.03	32.745954	111.589462	2	22	32.746424	111.590341	1.61	181.48	1	1.69	0.012	-0.018	0	0	6.9406E+218	330	337
20230809_1534400219	0	866886	1.79625	0.40957	-0.19965	-0.079383	9.667901	1.137381	181.915	-0.564	-6.84	1.681	-0.11	41.03	32.745954	111.589462	2	22	32.746424	111.590341	1.61	181.48	1	1.69	0.012	-0.018	0	0	6.9406E+218	330	337
20230809_1534400230	0	866887	1.74666	0.40792	-0.18442	-0.144604	9.72645	1.13771	181.915	-0.564	-6.84	1.681	-0.11	41.03	32.745954	111.589462	2	22	32.746424	111.590341	1.61	181.48	1	1.69	0.012	-0.018	0	0	6.9406E+218	330	337
20230809_1534400241	0	866888	1.71432	0.40952	-0.18863	-0.079474	9.7851248	1.1376719	181.915	-0.564	-6.84	1.681	-0.11	41.03	32.745954	111.589462	2	22	32.746424	111.590341	1.61	181.48	1	1.69	0.012	-0.018	0	0	6.9406E+218	330	337
20230809_1534400252	0	866889	1.64254	0.39849	-0.16293	-0.144604	9.72645	1.13771	181.915	-0.564	-6.84	1.681	-0.11	41.03	32.745954	111.589462	2	22	32.746424	111.590341	1.61	181.48	1	1.69	0.012	-0.018	0	0	6.9406E+218	330	337
20230809_1534400259	0	866890	1.58391	0.39609	-0.10933	-0.144604	9.72645	1.13771	181.896	-0.575	-6.755	1.679	-0.11	41.03	32.745953	111.589462	2	22	32.746424	111.590341	1.61	181.48	1	1.69	0.012	-0.018	0	0	6.9406E+218	330	337
20230809_1534400270	0	866891	1.52859	0.38994	-0.12726	-0.144604	9.72645	1.13771	181.896	-0.575	-6.755	1.679	-0.11	41.03	32.745953	111.589462	2	22	32.746424	111.590341	1.61	181.48	1	1.69	0.012	-0.018	0	0	6.9406E+218	330	337
20230809_1534400279	0	866892	1.43904	0.37341	-0.12241	-0.079428	9.7265129	1.137527	181.896	-0.575	-6.755	1.679	-0.11	41.03	32.745953	111.589462	2	22	32.746424	111.590341	1.61	181.48	1	1.69	0.012	-0.018	0	0	6.9406E+218	330	337
20230809_1534400292	0	866893	1.39032	0.36382	-0.07201	-0.14463	9.7851429	1.076268	181.896	-0.575	-6.755	1.679	-0.11	41.03	32.745953	111.589462	2	22	32.746424	111.590341	1.61	181.48	1	1.69	0.012	-0.018	0	0	6.9406E+218	330	337
20230809_1534400299	0	866894	1.31476	0.35417	-0.09198	-0.14465	9.7850628	1.1378551	181.896	-0.575	-6.755	1.679	-0.11	41.03	32.745953	111.589462	2	22	32.746424	111.590341	1.61	181.48	1	1.69	0.012	-0.018	0	0	6.9406E+218	330	337
20230809_1534400313	0	866895	1.26697	0.35064	-0.06987	-0.079428	9.7265129	1.137527	181.879	-0.582	-6.685	1.678	-0.11	41.03	32.745952	111.589462	2	22	32.746424	111.590341	1.61	181.48	1	1.69	0.012	-0.018	0	0	6.9406E+218	330	337
20230809_1534400322	0	866896	1.23789	0.34655	-0.04927	-0.14463	9.7851429	1.076268	181.879	-0.582	-6.685	1.678	-0.11	41.03	32.745952	111.589462	2	22	32.746424	111.590341	1.61	181.48	1	1.69	0.012	-0.018	0	0	6.9406E+218	330	337
20230809_1534400330	0	866897	1.20344	0.34332	-0.03725	-0.144604	9.72645	1.13771	181.879	-0.582	-6.685	1.678	-0.11	41.03	32.745952	111.589462	2	22	32.746424	111.590341	1.61	181.48	1	1.69	0.012	-0.018	0	0	6.9406E+218	330	337
20230809_1534400338	0	866898	1.12846	0.32802	-0.01817	-0.14463	9.7851429	1.076268	181.879	-0.582	-6.685	1.678	-0.11	41.03	32.745952	111.589462	2	22	32.746424	111.590341	1.61	181.48	1	1.69	0.012	-0.018	0	0	6.9406E+218	330	337
20230809_1534400351	0	866899	1.06181	0.30569	-0.0085	-0.079454	9.7852058	1.076086	181.879	-0.582	-6.685	1.678	-0.11	41.03	32.745952	111.589462	2	22	32.746424	111.590341	1.61	181.48	1	1.69	0.012	-0.018	0	0	6.9406E+218	330	337
20230809_1534400360	0	866900	0.98797	0.29958	-0.02315	-0.144675	9.8437557	1.076414	181.863	-0.585	-6.629	1.677	-0.098	41.03	32.745952	111.589462	2	22	32.746424	111.590341	1.61	181.48	1	1.69	0.012	-0.018	0	0	6.9406E+218	330	337
20230809_1534400370	0	866901	0.93036	0.28733	-0.02191	-0.14463	9.7851429	1.076268	181.863	-0.585	-6.629	1.677	-0.098	41.03	32.745952	111.589462	2	22	32.746424	111.590341	1.61	181.48	1	1.69	0.012	-0.018	0	0	6.9406E+218	330	337
20230809_1534400382	0	866902	0.88181	0.28084	-0.01061	-0.079454	9.7852058	1.076086	181.863	-0.585	-6.629	1.677	-0.098	41.03	32.745952	111.589462	2	22	32.746424	111.590341	1.61	181.48	1	1.69	0.012	-0.018	0	0	6.9406E+218	330	337
20230809_1534400392	0	866903	0.84003	0.27639	-0.00284	-0.14465	9.7850628	1.1378551	181.863	-0.585	-6.629	1.677	-0.098	41.03	32.745952	111.589462	2	22	32.746424	111.590341	1.61	181.48	1	1.69	0.012	-0.018	0	0	6.9406E+218	330	325
20230809_1534400398	0	866904	0.74255	0.25563	0.00645	-0.14463	9.7851429	1.076268	181.863	-0.585	-6.629	1.677	-0.098	41.03	32.745952	111.589462	2	22	32.746424	111.590341	1.61	181.48	1	1.69	0.012	-0.018	0	0	6.9406E+218	330	325
20230809_1534400409	0	866905	0.6708	0.23706	0.04895	-0.144675	9.8437557	1.076414	181.85	-0.586	-6.588	1.675	-0.098	41.03	32.745951	111.589462	2	22	32.746424	111.590341	1.61	181.48	1	1.69	0.012	-0.018	0	0	6.9406E+218	330	325
20230809_1534400420	0	866906	0.60528	0.2322	0.00534	-0.079499	9.8438177	1.076231	181.85	-0.586	-6.588	1.675	-0.098	41.03	32.745951	111.589462	2	22	32.746424	111.590341	1.61	181.48	1	1.69	0.012	-0.018	0	0	6.9406E+218	330	325
20230809_1534400431	0	866907	0.54391	0.22216	0.01354	-0.14463	9.7851429	1.076268	181.85	-0.586	-6.588	1.675	-0.098	41.03	32.745951	111.589462	2	22	32.746424	111.590341	1.61	181.48	1	1.69	0.012	-0.018	0	0	6.9406E+218	330	325
20230809_1534400439	0	866908	0.49479	0.21148	0.03767	-0.144675	9.8437557	1.076414	181.85	-0.586	-6.588	1.675	-0.098	41.03	32.745951	111.589462	2	22	32.746424	111.590341	1.61	181.48	1	1.69	0.012	-0.018	0	0	6.9406E+218	330	325
20230809_1534400456	0	866909	0.4555	0.20037	0.02969	-0.144675	9.8437557	1.076414	181.85	-0.586	-6.588	1.675	-0.098	41.03	32.745951	111.589462	2	22	32.746424	111.590341	1.61	181.48	1	1.69	0.012	-0.018	0	0	6.9406E+218	330	325
20230809_1534400460	0	866910	0.36582	0.17734	-0.02268	-0.079499	9.8438177	1.076231	181.839	-0.587	-6.563	1.674	-0.098	41.03	32.74595	111.589461	2	22	32.746424	111.590341	1.61	181.48	1	1.69	0.012	-0.018	0	0	6.9406E+218	330	325
20230809_1534400469	0	866911	0.27528	0.15312	0.01755	-0.144655	9.8438358	1.014827	181.839	-0.587	-6.563	1.674	-0.098	41.03	32.74595	111.589461	2	22	32.746424	111.590341	1.61	181.48	1	1.69	0.012	-0.018	0	0	6.9406E+218	330	325
20230809_1534400481	0	866912	0.24191	0.15507	-0.00395	-0.144675	9.8437557	1.076414	181.839	-0.587	-6.563	1.674	-0.098	41.03	32.74595	111.589461	2	22	32.746409	111.59034	1.615	183.67	1	1.69	0.012	-0.018	0	0	6.9406E+218	330	325
20230809_1534400493	0	866913	0.16769	0.14059	-0.04609	-0.079565	9.9023504	1.1379631	181.839	-0.587	-6.563	1.674	-0.098	41.03	32.74595	111.589461	2	22	32.746409	111.59034	1.615	183.67	1	1.69	0.012	-0.018	0	0	6.9406E+218	330	325
20230809_1534400500	0	866914	0.09965	0.12727	0.0054	-0.144675	9.8437557	1.076414	181.839	-0.587	-6.563	1.674	-0.098	41.03	32.74595	111.589461	2	22	32.746409	111.59034	1.615	183.67	1	1.69	0.012	-0.018	0	0	6.9406E+218	330	325
20230809_1534400509	0	866915	0.06889	0.1291	-0.01508	-0.144675	9.8437557	1.076414	181.832	-0.588	-6.554	1.673	-0.098	41.03	32.745949	111.589461	2	22	32.746409	111.59034	1.615	183.67	1	1.69	0.012	-0.018	0	0	6.9406E+218	330	325
20230809_1534400536	0	866916	0.00446	0.12361	-0.0399	-0.144721	9.9023676	1.0765589	181.832	-0.588	-6.554	1.673	-0.093	41.03	32.745949	111.589461	2	22	32.746409	111.59034	1.615	183.67	1	1.69	0.012	-0.018	0	0	6.9406E+218	330	325
20230809_1534400537	0	866917	-0.03546	0.11838	-0.04166	-0.144721	9.9023676	1.0765589	181.832	-0.588	-6.554	1.673	-0.093	41.03	32.745949	111.589461	2	22	32.746409	111.59034	1.615	183.67	1	1.69	0.012	-0.018	0	0	6.9406E+218	330	325
20230809_1534400542	0	866918	-0.06726	0.11455	-0.06702	-0.144721	9.9023676	1.0765589	181.832	-0.588	-6.554	1.673	-0.093	41.03	32.745949	111.589461	2	22	32.746409	111.59034	1.615	183.67	1	1.69	0.012	-0.018	0	0	6.9406E+218	330	325
20230809_1534400552	0	866919	-0.12564	0.09959	-0.12424	-0.07959	9.9610424	1.076522	181.832	-0.588	-6.554	1.673	-0.093	41.03	32.745949	111.589461	2	22	32.746409	111.59034	1.615	183.67	1	1.69	0.012	-0.018	0	0	6.9406E+218	330	325
20230809_1534400560	0	866920	-0.14257	0.08627	-0.12932	-0.144721	9.9023676	1.0765589	181.828	-0.593	-6.557	1.672	-0.093	41.03	32.745949	111.589461	2	22	32.746409	111.59034	1.615	183.67	1	1.69	0.012	-0.018	0	0	6.9406E+218	330	325
20230809_1534400569	0	866921	-0.16245	0.07604	-0.1115	-0.144695	9.8436747	1.138	181.828	-0.593	-6.557	1.672	-0.093	41.03	32.745949	111.589461	2	22	32.746409	111.59034	1.615	183.67	1	1.69	0.012	-0.018	0	0	6.9406E+218	330	325
20230809_1534400586	0	866922	-0.18062	0.07507	-0.14696	-0.144721	9.9023676	1.0765589	181.828	-0.593	-6.557	1.672	-0.093	41.03	32.745949	111.589461	2	22	32.746409	111.59034	1.615	183.67	1	1.69	0.012	-0.018	0	0	6.9406E+218	330	325
20230809_1534400591	0	866923	-0.20999	0.0707	-0.13974	-0.144721	9.9023676	1.0765589	181.828	-0.593	-6.557	1.672	-0.093	41.03	32.745949	111.589461	2	22	32.746409	111.59034	1.615	183.67	1	1.69	0.012	-0.018	0	0	6.9406E+218	330	325
20230809_1534400599	0	866924	-0.22756	0.05801	-0.18272	-0.079545	9.9024296	1.076376	181.828	-0.593	-6.557	1.672	-0.093	41.03	32.745949	111.589461	2	22	32.746409	111.59034	1.615	183.67	1	1.69	0.012	-0.018	0	0	6.9406E+218	330	325
20230809_1534400615	0	866925	-0.24814	0.05831	-0.23437	-0.144786	9.9608994	1.138291	181.825	-0.601	-6.567	1.67	-0.093	41.03	32.745948	111.589461	2	22	32.746409	111.59034	1.615	183.67	1	1.69	0.012	-0.018	0	0	6.9406E+218	330	325
20230809_1534400620	0	866926	-0.2505	0.05242	-0.24999	-0.14474	9.9022865	1.138146	181.825	-0.601	-6.567	1.67	-0.093	41.03	32.745948	111.589461	2	22	32.746409	111.59034	1.615	183.67	1	1.69	0.012	-0.018	0	0	6.9406E+218	330	325
20230809_1534400631	0	866927	-0.24788	0.0537	-0.24979	-0.144721	9.9023676	1.0765589	181.825	-0.601	-6.567	1.67	-0.093	41.03	32.745948	111.589461	2	22	32.746409	111.59034	1.615	183.67	1	1.69	0.012	-0.018	0	0	6.9406E+218	330	325
20230809_1534400641	0	866928	-0.25247	0.04974	-0.30424	-0.144695	9.8436747	1.138	181.825	-0.601	-6.567	1.67	-0.093	41.03	32.745948	111.589461	2	22	32.746409	111.59034	1.615	183.67	1	1.69	0.012	-0.018	0	0	6.9406E+218	330	325
20230809_1534400649	0	866929	-0.3046	0.03668	-0.29747	-0.079545	9.9024296	1.076376	181.825	-0.601	-6.567	1.67	-0.093	41.03	32.745948	111.589461	2	22	32.746409	111.59034	1.615	183.67	1	1.69	0.012	-0.018	0	0	6.9406E+218	330	325
20230809_1534400659	0	866930	-0.31226	0.04527	-0.29137	-0.14474	9.9022865	1.138146	181.825	-0.615	-6.581	1.669	-0.093	41.03	32.745947	111.589461	2	22	32.746409	111.59034	1.615	183.67	1	1.69	0.012	-0.018	0	0	6.9406E+218	330	325
20230809_1534400670	0	866931	-0.31754	0.04974	-0.37739	-0.144786	9.9608994	1.138291	181.825	-0.615	-6.581	1.669	-0.093	41.03	32.745947	111.589461	2	22	32.746409	111.59034	1.615	183.67	1	1.69	0.012	-0.018	0	0	6.9406E+218	330	325
20230809_1534400680	0	866932	-0.366	0.03945	-0.37104	-0.144695	9.8436747	1.138	181.825	-0.615	-6.581	1.669	-0.093	41.03	32.745947	111.589461	2	22	32.746409	111.59034	1.615	183.67	1	1.679	-0.036	-0.001	0	0	6.9406E+218	330	325
20230809_1534400699	0	866933	-0.36336	0.04489	-0.409	-0.14474	9.9022865	1.138146	181.825	-0.615	-6.581	1.669	-0.093	41.41	32.745947	111.589461	2	22	32.746409	111.59034	1.615	183.67	1	1.679	-0.036	-0.001	0	0	6.9406E+218	330	325
20230809_1534400703	0	866934	-0.39724	0.03095	-0.43762	-0.079565	9.9023504	1.1379631	181.825	-0.615	-6.581	1.669	-0.09	41.41	32.745947	111.589461	2	22	32.746409	111.59034	1.615	183.67	1	1.679	-0.036	-0.001	0	0	6.9406E+218	330	337
20230809_1534400709	0	866935	-0.43762	0.02495	-0.45046	-0.144675	9.8437557	1.076414	181.825	-0.636	-6.6	1.678	-0.09	41.41	32.745946	111.589461	2	22	32.746409	111.59034	1.615	183.67	1	1.679	-0.036	-0.001	0	0	6.9406E+218	330	337
20230809_1534400719	0	866936	-0.42086	0.04301	-0.4648	-0.14474	9.9022865	1.138146	181.825	-0.636	-6.6	1.678	-0.09	41.41	32.745946	111.589461	2	22	32.746409	111.59034	1.615	183.67	1	1.679	-0.036	-0.001	0	0	6.9406E+218	330	337
20230809_1534400730	0	866937	-0.4223	0.04686	-0.5402	-0.14476	9.9022064	1.1997319	181.825	-0.636	-6.6	1.678	-0.09	41.41	32.745946	111.589461	2	22	32.746409	111.59034	1.615	183.67	1	1.679	-0.036	-0.001	0	0	6.9406E+218	330	337
20230809_1534400739	0	866938	-0.45759	0.04325	-0.53527	-0.144695	9.8436747	1.138	181.825	-0.636	-6.6	1.678	-0.09	41.41	32.745946	111.589461	2	22	32.746409	111.59034	1.615	183.67	1	1.679	-0.036	-0.001	0	0	6.9406E+218	330	337
20230809_1534400752	0	866939	-0.45695	0.05805	-0.55024	-0.079584	9.9022694	1.19955	181.825	-0.636	-6.6	1.678	-0.09	41.41	32.745946	111.589461	2	22	32.746409	111.59034	1.615	183.67	1	1.679	-0.036	-0.001	0	0	6.9406E+218	330	337
20230809_1534400761	0	866940	-0.49117	0.04777	-0.59813	-0.144695	9.8436747	1.138	181.826	-0.663	-6.622	1.677	-0.09	41.41	32.745946	111.589461	2	22	32.746409	111.59034	1.615	183.67	1	1.679	-0.036	-0.001	0	0	6.9406E+218	330	337
20230809_1534400770	0	866941	-0.50849	0.05453	-0.55125	-0.144695	9.8436747	1.138	181.826	-0.663	-6.622	1.677	-0.09	41.41	32.745946	111.589461	2	22	32.746409	111.59034	1.615	183.67	1	1.679	-0.036	-0.001	0	0	6.9406E+218	330	337
20230809_1534400779	0	866942	-0.53258	0.05475	-0.66489	-0.14474	9.9022865	1.138146	181.826	-0.663	-6.622	1.677	-0.09	41.41	32.745946	111.589461	2	22	32.746409	111.59034	1.615	183.67	1	1.679	-0.036	-0.001	0	0	6.9406E+218	330	337
20230809_1534400791	0	866943	-0.54299	0.06373	-0.70542	-0.14474	9.9022865	1.138146	181.826	-0.663	-6.622	1.677	-0.09	41.41	32.745946	111.589461	2	22	32.746409	111.59034	1.615	183.67	1	1.679	-0.036	-0.001	0	0	6.9406E+218	330	337
20230809_1534400799	0	866944	-0.53113	0.06873	-0.65811	-0.14467	9.7849817	1.199442	181.826	-0.663	-6.622	1.677	-0.09	41.41	32.745946	111.589461	2	22	32.746409	111.59034	1.615	183.67	1	1.679	-0.036	-0.001	0	0	6.9406E+218	330	337
20230809_1534400808	0	866945	-0.55195	0.07232	-0.68404	-0.144715	9.8435936	1.199587	181.827	-0.695	-6.648	1.676	-0.09	41.41	32.745945	111.589461	2	22	32.746409	111.59034	1.615	183.67	1	1.679	-0.036	-0.001	0	0	6.9406E+218	330	337
20230809_1534400824	0	866946	-0.55724	0.08085	-0.78845	-0.144695	9.8436747	1.138	181.827	-0.695	-6.648	1.676	-0.09	41.41	32.745945	111.589461	2	22	32.746409	111.59034	1.615	183.67	1	1.679	-0.036	-0.001	0	0	6.9406E+218	330	337
20230809_1534400835	0	866947	-0.56884	0.08511	-0.73529	-0.079539	9.8436565	1.199404	181.827	-0.695	-6.648	1.676	-0.09	41.41	32.745945	111.589461	2	22	32.746409	111.59034	1.615	183.67	1	1.679	-0.036	-0.001	0	0	6.9406E+218	330	337
20230809_1534400839	0	866948	-0.55012	0.09945	-0.77779	-0.144695	9.8436747	1.138	181.827	-0.695	-6.648	1.676	-0.09	41.41	32.745945	111.589461	2	22	32.746409	111.59034	1.615	183.67	1	1.679	-0.036	-0.001	0	0	6.9406E+218	330	337
20230809_1534400855	0	866949	-0.56471	0.10975	-0.82678	-0.14467	9.7849817	1.199442	181.827	-0.695	-6.648	1.676	-0.09	41.41	32.745945	111.589461	2	22	32.746409	111.59034	1.615	183.67	1	1.679	-0.036	-0.001	0	0	6.9406E+218	330	337
20230809_1534400859	0	866950	-0.55424	0.11001	-0.82569	-0.144715	9.8435936	1.199587	181.827	-0.735	-6.676	1.675	-0.09	41.41	32.745944	111.589461	2	22	32.746409	111.59034	1.615	183.67	1	1.679	-0.036	-0.001	0	0	6.9406E+218	330	337
20230809_1534400870	0	866951	-0.51977	0.12276	-0.80597	-0.209826	9.7849998	1.138038	181.827	-0.735	-6.676	1.675	-0.104	41.41	32.745944	111.589461	2	22	32.746409	111.59034	1.615	183.67	1	1.679	-0.036	-0.001	0	0	6.9406E+218	330	337
20230809_1534400879	0	866952	-0.54569	0.12149	-0.88601	-0.14467	9.7849817	1.199442	181.827	-0.735	-6.676	1.675	-0.104	41.41	32.745944	111.589461	2	22	32.746409	111.59034	1.615	183.67	1	1.679	-0.036	-0.001	0	0	6.9406E+218	330	337
20230809_1534400891	0	866953	-0.54176	0.13198	-0.87731	-0.14467	9.7849817	1.199442	181.827	-0.735	-6.676	1.675	-0.104	41.41	32.745944	111.589461	2	22	32.746409	111.59034	1.615	183.67	1	1.679	-0.036	-0.001	0	0	6.9406E+218	330	337
20230809_1534400898	0	866954	-0.53645	0.13953	-0.93035	-0.144695	9.8436747	1.138	181.827	-0.735	-6.676	1.675	-0.104	41.41	32.745944	111.589461	2	22	32.746409	111.59034	1.615	183.67	1	1.679	-0.036	-0.001	0	0	6.9406E+218	330	337
20230809_1534400911	0	866955	-0.55618	0.14536	-0.92398	-0.14467	9.7849817	1.199442	181.825	-0.78	-6.703	1.674	-0.104	41.41	32.745943	111.589461	2	22	32.746409	111.59034	1.615	183.67	1	1.679	-0.036	-0.001	0	0	6.9406E+218	330	337
20230809_1534400921	0	866956	-0.51607	0.16026	-0.98085	-0.14467	9.7849817	1.199442	181.825	-0.78	-6.703	1.674	-0.104	41.41	32.745943	111.589461	2	22	32.746409	111.59034	1.615	183.67	1	1.679	-0.036	-0.001	0	0	6.9406E+218	330	337
20230809_1534400928	0	866957	-0.51029	0.17111	-0.93981	-0.144604	9.72645	1.13771	181.825	-0.78	-6.703	1.674	-0.104	41.41	32.745943	111.589461	2	22	32.746409	111.59034	1.615	183.67	1	1.679	-0.036	-0.001	0	0	6.9406E+218	330	337
20230809_1534400942	0	866958	-0.53749	0.18093	-0.96184	-0.144624	9.7263699	1.199296	181.825	-0.78	-6.703	1.674	-0.104	41.41	32.745943	111.589461	2	22	32.746409	111.59034	1.615	183.67	1	1.679	-0.036	-0.001	0	0	6.9406E+218	330	337
20230809_1534400954	0	866959	-0.59156	0.18238	-0.94377	-0.14467	9.7849817	1.199442	181.825	-0.78	-6.703	1.674	-0.104	41.41	32.745943	111.589461	2	22	32.746409	111.59034	1.615	183.67	1	1.679	-0.036	-0.001	0	0	6.9406E+218	330	337
20230809_1534400962	0	866960	-0.60106	0.18074	-1.0011	-0.144604	9.72645	1.13771	181.823	-0.829	-6.73	1.673	-0.104	41.41	32.745943	111.589461	2	22	32.746409	111.59034	1.615	183.67	1	1.679	-0.036	-0.001	0	0	6.9406E+218	330	337
20230809_1534400970	0	866961	-0.58419	0.21539	-0.98268	-0.144624	9.7263699	1.199296	181.823	-0.829	-6.73	1.673	-0.104	41.41	32.745943	111.589461	2	22	32.746409	111.59034	1.615	183.67	1	1.679	-0.036	-0.001	0	0	6.9406E+218	330	337
20230809_1534400979	0	866962	-0.63072	0.19688	-1.01704	-0.209845	9.7849197	1.1996239	181.823	-0.829	-6.73	1.673	-0.104	41.41	32.745943	111.589461	2	22	32.746409	111.59034	1.615	183.67	1	1.679	-0.036	-0.001	0	0	6.9406E+218	330	337
20230809_1534400991	0	866963	-0.61049	0.20708	-1.07918	-0.144604	9.72645	1.13771	181.823	-0.829	-6.73	1.673	-0.104	41.41	32.745943	111.589461	2	22	32.746409	111.59034	1.615	183.67	1	1.679	-0.036	-0.001	0	0	6.9406E+218	330	325
20230809_1534400999	0	866964	-0.61202	0.22947	-1.04902	-0.144579	9.667758	1.199151	181.823	-0.829	-6.73	1.673	-0.104	41.41	32.745943	111.589461	2	22	32.746409	111.59034	1.615	183.67	1	1.679	-0.036	-0.001	0	0	6.9406E+218	330	325
20230809_1534410008	0	866965	-0.67825	0.21479	-0.98363	-0.144579	9.667758	1.199151	181.818	-0.881	-6.761	1.673	-0.104	41.41	32.745942	111.589461	2	22	32.746409	111.59034	1.615	183.67	1	1.679	-0.036	-0.001	0	0	6.9406E+218	330	325
20230809_1534410020	0	866966	-0.67152	0.22678	-1.04216	-0.144604	9.72645	1.13771	181.818	-0.881	-6.761	1.673	-0.104	41.41	32.745942	111.589461	2	22	32.746409	111.59034	1.615	183.67	1	1.679	-0.036	-0.001	0	0	6.9406E+218	330	325
20230809_1534410034	0	866967	-0.66752	0.25259	-1.02427	-0.209755	9.667695	1.199334	181.818	-0.881	-6.761	1.673	-0.104	41.41	32.745942	111.589461	2	22	32.746409	111.59034	1.615	183.67	1	1.679	-0.036	-0.001	0	0	6.9406E+218	330	325
20230809_1534410041	0	866968	-0.67145	0.24239	-1.04543	-0.144624	9.7263699	1.199296	181.818	-0.881	-6.761	1.673	-0.092	41.41	32.745942	111.589461	2	22	32.746409	111.59034	1.615	183.67	1	1.679	-0.036	-0.001	0	0	6.9406E+218	330	325
20230809_1534410052	0	866969	-0.7015	0.25389	-1.00313	-0.144533	9.6091452	1.199005	181.818	-0.881	-6.761	1.673	-0.092	41.41	32.745942	111.589461	2	22	32.746409	111.59034	1.615	183.67	1	1.679	-0.036	-0.001	0	0	6.9406E+218	330	325
20230809_1534410069	0	866970	-0.72736	0.25123	-1.10599	-0.209755	9.667695	1.199334	181.812	-0.934	-6.795	1.672	-0.092	41.41	32.745941	111.589461	2	22	32.746409	111.59034	1.615	183.67	1	1.679	-0.036	-0.001	0	0	6.9406E+218	330	325
20230809_1534410074	0	866971	-0.77316	0.25017	-1.03055	-0.144559	9.6678381	1.1375639	181.812	-0.934	-6.795	1.672	-0.092	41.41	32.745941	111.589461	2	22	32.746409	111.59034	1.615	183.67	1	1.679	-0.036	-0.001	0	0	6.9406E+218	330	325
20230809_1534410084	0	866972	-0.74084	0.25756	-1.05254	-0.144559	9.6678381	1.1375639	181.812	-0.934	-6.795	1.672	-0.092	41.41	32.745941	111.589461	2	22	32.746409	111.59034	1.615	183.67	1	1.679	-0.036	-0.001	0	0	6.9406E+218	330	325
20230809_1534410097	0	866973	-0.76708	0.27731	-0.98924	-0.144533	9.6091452	1.199005	181.812	-0.934	-6.795	1.672	-0.092	41.41	32.745941	111.589461	2	22	32.746409	111.59034	1.615	183.67	1	1.679	-0.036	-0.001	0	0	6.9406E+218	330	325
20230809_1534410103	0	866974	-0.82349	0.26707	-1.00891	-0.144488	9.5505333	1.19886	181.812	-0.934	-6.795	1.672	-0.092	41.41	32.745941	111.589461	2	22	32.746409	111.59034	1.615	183.67	1	1.679	-0.036	-0.001	0	0	6.9406E+218	330	325
20230809_1534410109	0	866975	-0.83344	0.26582	-0.9046	-0.209644	9.5505514	1.1374561	181.805	-0.985	-6.834	1.672	-0.092	41.41	32.74594	111.589461	2	22	32.746409	111.59034	1.615	183.67	1	1.679	-0.036	-0.001	0	0	6.9406E+218	330	325
20230809_1534410119	0	866976	-0.82935	0.28142	-0.94613	-0.144579	9.667758	1.199151	181.805	-0.985	-6.834	1.672	-0.092	41.41	32.74594	111.589461	2	22	32.746409	111.59034	1.615	183.67	1	1.679	-0.036	-0.001	0	0	6.9406E+218	330	325
20230809_1534410129	0	866977	-0.87628	0.27712	-1.0323	-0.144624	9.7263699	1.199296	181.805	-0.985	-6.834	1.672	-0.092	41.41	32.74594	111.589461	2	22	32.746409	111.59034	1.615	183.67	1	1.679	-0.036	-0.001	0	0	6.9406E+218	330	325
20230809_1534410141	0	866978	-0.88534	0.27779	-1.00783	-0.209689	9.6091642	1.137601	181.805	-0.985	-6.834	1.672	-0.092	41.41	32.74594	111.589461	2	22	32.746409	111.59034	1.615	183.67	1	1.679	-0.036	-0.001	0	0	6.9406E+218	330	325
20230809_1534410152	0	866979	-0.86944	0.30071	-0.98043	-0.144488	9.5505333	1.19886	181.805	-0.985	-6.834	1.672	-0.092	41.41	32.74594	111.589461	2	22	32.746409	111.59034	1.615	183.67	1	1.679	-0.036	-0.001	0	0	6.9406E+218	330	325
20230809_1534410159	0	866980	-0.92696	0.28474	-0.94464	-0.144442	9.4919214	1.198714	181.797	-1.036	-6.878	1.673	-0.092	41.41	32.74594	111.589461	2	22	32.746409	111.59034	1.615	183.67	1	1.679	-0.036	-0.001	0	0	6.9406E+218	330	325
20230809_1534410169	0	866981	-0.91517	0.2858	-0.90382	-0.144513	9.6092262	1.137419	181.797	-1.036	-6.878	1.673	-0.092	41.41	32.74594	111.589461	2	22	32.746409	111.59034	1.615	183.67	1	1.679	-0.036	-0.001	0	0	6.9406E+218	330	325
20230809_1534410182	0	866982	-0.92251	0.30676	-0.83166	-0.144488	9.5505333	1.19886	181.797	-1.036	-6.878	1.673	-0.096	41.41	32.74594	111.589461	2	22	32.746409	111.59034	1.615	183.67	1	1.679	-0.036	-0.001	0	0	6.9406E+218	330	325
20230809_1534410192	0	866983	-0.9506	0.30007	-0.79427	-0.144488	9.5505333	1.19886	181.797	-1.036	-6.878	1.673	-0.096	41.41	32.74594	111.589461	2	22	32.746409	111.59034	1.615	183.67	1	1.679	-0.036	-0.001	0	0	6.9406E+218	330	325
20230809_1534410198	0	866984	-0.95515	0.30129	-0.82346	-0.209689	9.6091642	1.137601	181.797	-1.036	-6.878	1.673	-0.096	41.41	32.74594	111.589461	2	22	32.746409	111.59034	1.615	183.67	1	1.679	-0.036	-0.001	0	0	6.9406E+218	330	325
20230809_1534410209	0	866985	-0.95535	0.30116	-0.85556	-0.144468	9.5506144	1.137273	181.787	-1.079	-6.925	1.673	-0.096	41.41	32.745939	111.589461	2	22	32.746409	111.59034	1.615	183.67	1	1.679	-0.036	-0.001	0	0	6.9406E+218	330	325
20230809_1534410219	0	866986	-1.00449	0.28601	-0.84132	-0.144488	9.5505333	1.19886	181.787	-1.079	-6.925	1.673	-0.096	41.41	32.745939	111.589461	2	22	32.746409	111.59034	1.615	183.67	1	1.679	-0.036	-0.001	0	0	6.9406E+218	330	325
20230809_1534410229	0	866987	-0.94187	0.29895	-0.81503	-0.209644	9.5505514	1.1374561	181.787	-1.079	-6.925	1.673	-0.096	41.41	32.745939	111.589461	2	22	32.746409	111.59034	1.615	183.67	1	1.679	-0.036	-0.001	0	0	6.9406E+218	330	325
20230809_1534410238	0	866988	-0.93188	0.31382	-0.75111	-0.144485	9.5505266	1.198855	181.787	-1.079	-6.925	1.673	-0.096	41.41	32.745939	111.589461	2	22	32.746409	111.59034	1.615	183.67	1	1.679	-0.036	-0.001	0	0	6.9406E+218	330	325
20230809_1534410252	0	866989	-0.97646	0.29	-0.68778	-0.14444	9.4919147	1.19871	181.787	-1.079	-6.925	1.673	-0.096	41.41	32.745939	111.589461	2	22	32.746409	111.59034	1.615	183.67	1	1.679	-0.036	-0.001	0	0	6.9406E+218	330	325
20230809_1534410260	0	866990	-0.95095	0.29587	-0.61486	-0.14442	9.4919958	1.137123	181.777	-1.118	-6.972	1.675	-0.096	41.41	32.745938	111.589461	2	22	32.746409	111.59034	1.615	183.67	1	1.679	-0.036	-0.001	0	0	6.9406E+218	330	325
20230809_1534410269	0	866991	-0.91471	0.29407	-0.63045	-0.144465	9.5506077	1.137269	181.777	-1.118	-6.972	1.675	-0.096	41.41	32.745938	111.589461	2	22	32.746409	111.59034	1.615	183.67	1	1.679	-0.036	-0.001	0	0	6.9406E+218	330	325
20230809_1534410279	0	866992	-0.9015	0.2926	-0.55378	-0.144485	9.5505266	1.198855	181.777	-1.118	-6.972	1.675	-0.096	41.41	32.745938	111.589461	2	22	32.746409	111.59034	1.615	183.67	1	1.679	-0.036	-0.001	0	0	6.9406E+218	330	325
20230809_1534410292	0	866993	-0.89042	0.28969	-0.55809	-0.209641	9.5505457	1.137452	181.777	-1.118	-6.972	1.675	-0.096	41.41	32.745938	111.589461	2	22	32.746409	111.59034	1.615	183.67	1	1.679	-0.036	-0.001	0	0	6.9406E+218	330	325
20230809_1534410299	0	866994	-0.88342	0.28492	-0.55646	-0.14444	9.4919147	1.19871	181.777	-1.118	-6.972	1.675	-0.096	41.41	32.745938	111.589461	2	22	32.746409	111.59034	1.615	183.67	1	1.679	-0.036	-0.001	0	0	6.9406E+218	330	325
20230809_1534410310	0	866995	-0.93448	0.25929	-0.52279	-0.14442	9.4919958	1.137123	181.767	-1.148	-7.017	1.676	-0.096	41.41	32.745937	111.58946	2	22	32.746409	111.59034	1.615	183.67	1	1.679	-0.036	-0.001	0	0	6.9406E+218	330	325
20230809_1534410320	0	866996	-0.92312	0.26858	-0.44162	-0.14442	9.4919958	1.137123	181.767	-1.148	-7.017	1.676	-0.096	41.41	32.745937	111.58946	2	22	32.746409	111.59034	1.615	183.67	1	1.679	-0.036	-0.001	0	0	6.9406E+218	330	325
20230809_1534410336	0	866997	-0.90065	0.27027	-0.41772	-0.144394	9.4333029	1.198565	181.767	-1.148	-7.017	1.676	-0.096	41.41	32.745937	111.58946	2	22	32.746409	111.59034	1.615	183.67	1	1.679	-0.036	-0.001	0	0	6.9406E+218	330	325
20230809_1534410338	0	866998	-0.94216	0.26092	-0.29074	-0.144375	9.4333839	1.136978	181.767	-1.148	-7.017	1.676	-0.096	41.41	32.745937	111.58946	2	22	32.746409	111.59034	1.615	183.67	1	1.679	-0.036	-0.001	0	0	6.9406E+218	330	325
20230809_1534410352	0	866999	-0.9467	0.25435	-0.27113	-0.14442	9.4919958	1.137123	181.767	-1.148	-7.017	1.676	-0.096	41.41	32.745937	111.58946	2	22	32.746409	111.59034	1.615	183.67	1	1.679	-0.036	-0.001	0	0	6.9406E+218	330	325
20230809_1534410361	0	867000	-0.96884	0.25276	-0.24185	-0.14444	9.4919147	1.19871	181.756	-1.166	-7.064	1.679	-0.098	41.41	32.745937	111.58946	2	22	32.746409	111.59034	1.615	183.67	1	1.679	-0.036	-0.001	0	0	6.9406E+218	330	325
20230809_1534410368	0	867001	-1.02872	0.22966	-0.24095	-0.144394	9.4333029	1.198565	181.756	-1.166	-7.064	1.679	-0.098	41.41	32.745937	111.58946	2	22	32.746409	111.59034	1.615	183.67	1	1.679	-0.036	-0.001	0	0	6.9406E+218	330	325
20230809_1534410378	0	867002	-1.02482	0.22913	-0.13563	-0.14442	9.4919958	1.137123	181.756	-1.166	-7.064	1.679	-0.098	41.41	32.745937	111.58946	2	22	32.746409	111.59034	1.615	183.67	1	1.679	-0.036	-0.001	0	0	6.9406E+218	330	325
20230809_1534410392	0	867003	-1.03574	0.22078	-0.17315	-0.14442	9.4919958	1.137123	181.756	-1.166	-7.064	1.679	-0.098	41.41	32.745937	111.58946	2	22	32.746409	111.59034	1.615	183.67	1	1.679	-0.036	-0.001	0	0	6.9406E+218	330	325
20230809_1534410399	0	867004	-1.10533	0.20018	-0.04694	-0.144349	9.374691	1.198419	181.756	-1.166	-7.064	1.679	-0.098	41.41	32.745937	111.58946	2	22	32.746409	111.59034	1.615	183.67	1	1.679	-0.036	-0.001	0	0	6.9406E+218	330	325
20230809_1534410409	0	867005	-1.06155	0.20641	-0.02528	-0.14442	9.4919958	1.137123	181.746	-1.173	-7.116	1.681	-0.098	41.41	32.745936	111.58946	2	22	32.746409	111.59034	1.615	183.67	1	1.679	-0.036	-0.001	0	0	6.9406E+218	330	325
20230809_1534410419	0	867006	-1.04235	0.2125	0.05537	-0.144375	9.4333839	1.136978	181.746	-1.173	-7.116	1.681	-0.098	41.41	32.745936	111.58946	2	22	32.746409	111.59034	1.615	183.67	1	1.679	-0.036	-0.001	0	0	6.9406E+218	330	325
20230809_1534410429	0	867007	-1.05382	0.18998	0.09999	-0.14444	9.4919147	1.19871	181.746	-1.173	-7.116	1.681	-0.098	41.41	32.745936	111.58946	2	22	32.746409	111.59034	1.615	183.67	1	1.679	-0.036	-0.001	0	0	6.9406E+218	330	325
20230809_1534410441	0	867008	-1.08443	0.16745	0.1928	-0.14442	9.4919958	1.137123	181.746	-1.173	-7.116	1.681	-0.098	41.41	32.745936	111.58946	2	22	32.746409	111.59034	1.615	183.67	1	1.679	-0.036	-0.001	0	0	6.9406E+218	330	325
20230809_1534410453	0	867009	-1.06085	0.15967	0.17806	-0.14442	9.4919958	1.137123	181.746	-1.173	-7.116	1.681	-0.098	41.41	32.745936	111.58946	2	22	32.746409	111.59034	1.615	183.67	1	1.679	-0.036	-0.001	0	0	6.9406E+218	330	325
20230809_1534410462	0	867010	-1.09191	0.13243	0.22121	-0.14444	9.4919147	1.19871	181.736	-1.167	-7.169	1.684	-0.098	41.41	32.745935	111.58946	2	22	32.746409	111.59034	1.615	183.67	1	1.679	-0.036	-0.001	0	0	6.9406E+218	330	325
20230809_1534410470	0	867011	-1.08199	0.12637	0.29568	-0.079224	9.4921389	1.075354	181.736	-1.167	-7.169	1.684	-0.098	41.41	32.745935	111.58946	2	22	32.746394	111.590339	1.615	182.57	1	1.679	-0.036	-0.001	0	0	6.9406E+218	330	325
20230809_1534410483	0	867012	-1.04335	0.13119	0.31059	-0.14444	9.4919147	1.19871	181.736	-1.167	-7.169	1.684	-0.098	41.41	32.745935	111.58946	2	22	32.746394	111.590339	1.615	182.57	1	1.679	-0.036	-0.001	0	0	6.9406E+218	330	325
20230809_1534410490	0	867013	-1.08069	0.10578	0.37377	-0.14444	9.4919147	1.19871	181.736	-1.167	-7.169	1.684	-0.098	41.41	32.745935	111.58946	2	22	32.746394	111.590339	1.615	182.57	1	1.679	-0.036	-0.001	0	0	6.9406E+218	330	325
20230809_1534410500	0	867014	-1.07413	0.08725	0.45837	-0.14442	9.4919958	1.137123	181.736	-1.167	-7.169	1.684	-0.098	41.41	32.745935	111.58946	2	22	32.746394	111.590339	1.615	182.57	1	1.679	-0.036	-0.001	0	0	6.9406E+218	330	325
20230809_1534410511	0	867015	-1.05443	0.07548	0.49029	-0.14442	9.4919958	1.137123	181.729	-1.149	-7.222	1.687	-0.098	41.41	32.745934	111.58946	2	22	32.746394	111.590339	1.615	182.57	1	1.679	-0.036	-0.001	0	0	6.9406E+218	330	325
20230809_1534410522	0	867016	-1.05902	0.05782	0.52845	-0.079289	9.5506706	1.137086	181.729	-1.149	-7.222	1.687	-0.094	41.41	32.745934	111.58946	2	22	32.746394	111.590339	1.615	182.57	1	1.679	-0.036	-0.001	0	0	6.9406E+218	330	325
20230809_1534410540	0	867017	-1.03897	0.04327	0.59691	-0.144465	9.5506077	1.137269	181.729	-1.149	-7.222	1.687	-0.094	41.41	32.745934	111.58946	2	22	32.746394	111.590339	1.615	182.57	1	1.679	-0.036	-0.001	0	0	6.9406E+218	330	325
20230809_1534410541	0	867018	-0.99849	0.03519	0.61068	-0.079244	9.4920578	1.136941	181.729	-1.149	-7.222	1.687	-0.094	41.41	32.745934	111.58946	2	22	32.746394	111.590339	1.615	182.57	1	1.679	-0.036	-0.001	0	0	6.9406E+218	330	325
20230809_1534410553	0	867019	-1.03606	0.01178	0.65451	-0.144485	9.5505266	1.198855	181.729	-1.149	-7.222	1.687	-0.094	41.41	32.745934	111.58946	2	22	32.746394	111.590339	1.615	182.57	1	1.679	-0.036	-0.001	0	0	6.9406E+218	330	325
20230809_1534410561	0	867020	-1.04473	-0.0154	0.70035	-0.144465	9.5506077	1.137269	181.724	-1.118	-7.273	1.691	-0.094	41.41	32.745934	111.58946	2	22	32.746394	111.590339	1.615	182.57	1	1.679	-0.036	-0.001	0	0	6.9406E+218	330	325
20230809_1534410573	0	867021	-1.01134	-0.02826	0.70056	-0.079289	9.5506706	1.137086	181.724	-1.118	-7.273	1.691	-0.094	41.41	32.745934	111.58946	2	22	32.746394	111.590339	1.615	182.57	1	1.679	-0.036	-0.001	0	0	6.9406E+218	330	325
20230809_1534410581	0	867022	-1.05245	-0.05309	0.80601	-0.079309	9.5505896	1.198673	181.724	-1.118	-7.273	1.691	-0.094	41.41	32.745934	111.58946	2	22	32.746394	111.590339	1.615	182.57	1	1.679	-0.036	-0.001	0	0	6.9406E+218	330	325
20230809_1534410594	0	867023	-1.05619	-0.0757	0.82312	-0.144465	9.5506077	1.137269	181.724	-1.118	-7.273	1.691	-0.094	41.41	32.745934	111.58946	2	22	32.746394	111.590339	1.615	182.57	1	1.679	-0.036	-0.001	0	0	6.9406E+218	330	337
20230809_1534410599	0	867024	-1.01625	-0.07906	0.87121	-0.079335	9.6092834	1.137231	181.724	-1.118	-7.273	1.691	-0.094	41.41	32.745934	111.58946	2	22	32.746394	111.590339	1.615	182.57	1	1.679	-0.036	-0.001	0	0	6.9406E+218	330	337
20230809_1534410609	0	867025	-1.00669	-0.09986	0.88867	-0.144465	9.5506077	1.137269	181.722	-1.077	-7.324	1.695	-0.094	41.41	32.745933	111.58946	2	22	32.746394	111.590339	1.615	182.57	1	1.679	-0.036	-0.001	0	0	6.9406E+218	330	337
20230809_1534410621	0	867026	-0.96518	-0.11385	0.97343	-0.079335	9.6092834	1.137231	181.722	-1.077	-7.324	1.695	-0.094	41.41	32.745933	111.58946	2	22	32.746394	111.590339	1.615	182.57	1	1.679	-0.036	-0.001	0	0	6.9406E+218	330	337
20230809_1534410630	0	867027	-0.96874	-0.13735	0.93854	-0.144531	9.6091404	1.199001	181.722	-1.077	-7.324	1.695	-0.094	41.41	32.745933	111.58946	2	22	32.746394	111.590339	1.615	182.57	1	1.679	-0.036	-0.001	0	0	6.9406E+218	330	337
20230809_1534410639	0	867028	-1.02996	-0.16867	1.00376	-0.079355	9.6092024	1.198818	181.722	-1.077	-7.324	1.695	-0.094	41.41	32.745933	111.58946	2	22	32.746394	111.590339	1.615	182.57	1	1.679	-0.036	-0.001	0	0	6.9406E+218	330	337
20230809_1534410663	0	867029	-1.02779	-0.19557	1.02827	-0.079289	9.5506706	1.137086	181.722	-1.077	-7.324	1.695	-0.094	41.41	32.745933	111.58946	2	22	32.746394	111.590339	1.615	182.57	1	1.679	-0.036	-0.001	0	0	6.9406E+218	330	337
20230809_1534410668	0	867030	-0.99667	-0.20137	1.08577	-0.144556	9.6678333	1.13756	181.724	-1.026	-7.374	1.698	-0.094	41.41	32.745932	111.58946	2	22	32.746394	111.590339	1.615	182.57	1	1.679	-0.036	-0.001	0	0	6.9406E+218	330	337
20230809_1534410681	0	867031	-1.00034	-0.22535	1.09672	-0.079335	9.6092834	1.137231	181.724	-1.026	-7.374	1.698	-0.094	41.41	32.745932	111.58946	2	22	32.746394	111.590339	1.615	182.57	1	1.675	-0.041	0.061	0	0	6.9406E+218	330	337
20230809_1534410682	0	867032	-0.9743	-0.24241	1.11597	-0.079355	9.6092024	1.198818	181.724	-1.026	-7.374	1.698	-0.094	41.41	32.745932	111.58946	2	22	32.746394	111.590339	1.615	182.57	1	1.675	-0.041	0.061	0	0	6.9406E+218	330	337
20230809_1534410697	0	867033	-0.9623	-0.25789	1.14301	-0.0794	9.6678143	1.198963	181.724	-1.026	-7.374	1.698	-0.094	41.08	32.745932	111.58946	2	22	32.746394	111.590339	1.615	182.57	1	1.675	-0.041	0.061	0	0	6.9406E+218	330	337
20230809_1534410700	0	867034	-0.99389	-0.2887	1.14846	-0.144531	9.6091404	1.199001	181.724	-1.026	-7.374	1.698	-0.091	41.08	32.745932	111.58946	2	22	32.746394	111.590339	1.615	182.57	1	1.675	-0.041	0.061	0	0	6.9406E+218	330	337
20230809_1534410709	0	867035	-0.98593	-0.31296	1.20995	-0.07938	9.6678953	1.137377	181.73	-0.968	-7.423	1.679	-0.091	41.08	32.745931	111.58946	2	22	32.746394	111.590339	1.615	182.57	1	1.675	-0.041	0.061	0	0	6.9406E+218	330	337
20230809_1534410719	0	867036	-0.94793	-0.31389	1.1981	-0.07938	9.6678953	1.137377	181.73	-0.968	-7.423	1.679	-0.091	41.08	32.745931	111.58946	2	22	32.746394	111.590339	1.615	182.57	1	1.675	-0.041	0.061	0	0	6.9406E+218	330	337
20230809_1534410736	0	867037	-0.92145	-0.33988	1.23814	-0.07942	9.6677341	1.26055	181.73	-0.968	-7.423	1.679	-0.091	41.08	32.745931	111.58946	2	22	32.746394	111.590339	1.615	182.57	1	1.675	-0.041	0.061	0	0	6.9406E+218	330	337
20230809_1534410738	0	867038	-0.8723	-0.35838	1.2643	-0.07938	9.6678953	1.137377	181.73	-0.968	-7.423	1.679	-0.091	41.08	32.745931	111.58946	2	22	32.746394	111.590339	1.615	182.57	1	1.675	-0.041	0.061	0	0	6.9406E+218	330	337
20230809_1534410752	0	867039	-0.82733	-0.36081	1.24933	-0.079446	9.7264271	1.199109	181.73	-0.968	-7.423	1.679	-0.091	41.08	32.745931	111.58946	2	22	32.746394	111.590339	1.615	182.57	1	1.675	-0.041	0.061	0	0	6.9406E+218	330	337
20230809_1534410760	0	867040	-0.84789	-0.39003	1.25376	-0.07942	9.6677341	1.26055	181.739	-0.904	-7.467	1.683	-0.091	41.08	32.745931	111.58946	2	22	32.746394	111.590339	1.615	182.57	1	1.675	-0.041	0.061	0	0	6.9406E+218	330	337
20230809_1534410769	0	867041	-0.80926	-0.41146	1.31493	-0.079426	9.7265072	1.137522	181.739	-0.904	-7.467	1.683	-0.091	41.08	32.745931	111.58946	2	22	32.746394	111.590339	1.615	182.57	1	1.675	-0.041	0.061	0	0	6.9406E+218	330	337
20230809_1534410782	0	867042	-0.73816	-0.40691	1.31804	-0.0794	9.6678143	1.198963	181.739	-0.904	-7.467	1.683	-0.091	41.08	32.745931	111.58946	2	22	32.746394	111.590339	1.615	182.57	1	1.675	-0.041	0.061	0	0	6.9406E+218	330	337
20230809_1534410792	0	867043	-0.72351	-0.42894	1.27715	-0.079465	9.726346	1.2606961	181.739	-0.904	-7.467	1.683	-0.091	41.08	32.745931	111.58946	2	22	32.746394	111.590339	1.615	182.57	1	1.675	-0.041	0.061	0	0	6.9406E+218	330	337
20230809_1534410803	0	867044	-0.70373	-0.44943	1.34603	-0.079446	9.7264271	1.199109	181.739	-0.904	-7.467	1.683	-0.091	41.08	32.745931	111.58946	2	22	32.746394	111.590339	1.615	182.57	1	1.675	-0.041	0.061	0	0	6.9406E+218	330	337
20230809_1534410810	0	867045	-0.6717	-0.45866	1.30064	-0.079511	9.7849579	1.260841	181.752	-0.836	-7.504	1.686	-0.091	41.08	32.74593	111.58946	2	22	32.746394	111.590339	1.615	182.57	1	1.675	-0.041	0.061	0	0	6.9406E+218	330	337
20230809_1534410822	0	867046	-0.70119	-0.47737	1.29437	-0.079465	9.726346	1.2606961	181.752	-0.836	-7.504	1.686	-0.091	41.08	32.74593	111.58946	2	22	32.746394	111.590339	1.615	182.57	1	1.675	-0.041	0.061	0	0	6.9406E+218	330	337
20230809_1534410831	0	867047	-0.65216	-0.48572	1.30679	-0.01427	9.7264891	1.198926	181.752	-0.836	-7.504	1.686	-0.091	41.08	32.74593	111.58946	2	22	32.746394	111.590339	1.615	182.57	1	1.675	-0.041	0.061	0	0	6.9406E+218	330	337
20230809_1534410842	0	867048	-0.61736	-0.49664	1.36226	-0.079465	9.726346	1.2606961	181.752	-0.836	-7.504	1.686	-0.085	41.08	32.74593	111.58946	2	22	32.746394	111.590339	1.615	182.57	1	1.675	-0.041	0.061	0	0	6.9406E+218	330	337
20230809_1534410852	0	867049	-0.58143	-0.50233	1.32775	-0.079511	9.7849579	1.260841	181.752	-0.836	-7.504	1.686	-0.085	41.08	32.74593	111.58946	2	22	32.746394	111.590339	1.615	182.57	1	1.675	-0.041	0.061	0	0	6.9406E+218	330	337
20230809_1534410859	0	867050	-0.55286	-0.51551	1.35263	-0.079465	9.726346	1.2606961	181.768	-0.767	-7.535	1.69	-0.085	41.08	32.745929	111.58946	2	22	32.746394	111.590339	1.615	182.57	1	1.675	-0.041	0.061	0	0	6.9406E+218	330	337
20230809_1534410869	0	867051	-0.50568	-0.51472	1.34458	-0.014335	9.7850199	1.260658	181.768	-0.767	-7.535	1.69	-0.085	41.08	32.745929	111.58946	2	22	32.746394	111.590339	1.615	182.57	1	1.675	-0.041	0.061	0	0	6.9406E+218	330	337
20230809_1534410883	0	867052	-0.47359	-0.51364	1.2762	-0.079556	9.8435698	1.260986	181.768	-0.767	-7.535	1.69	-0.085	41.08	32.745929	111.58946	2	22	32.746394	111.590339	1.615	182.57	1	1.675	-0.041	0.061	0	0	6.9406E+218	330	337
20230809_1534410893	0	867053	-0.45379	-0.52569	1.305	-0.079485	9.726265	1.322282	181.768	-0.767	-7.535	1.69	-0.085	41.08	32.745929	111.58946	2	22	32.746394	111.590339	1.615	182.57	1	1.675	-0.041	0.061	0	0	6.9406E+218	330	337
20230809_1534410898	0	867054	-0.40223	-0.53306	1.29294	-0.014335	9.7850199	1.260658	181.768	-0.767	-7.535	1.69	-0.085	41.08	32.745929	111.58946	2	22	32.746394	111.590339	1.615	182.57	1	1.675	-0.041	0.061	0	0	6.9406E+218	330	337
20230809_1534410908	0	867055	-0.3469	-0.53959	1.33238	-0.079485	9.726265	1.322282	181.786	-0.699	-7.557	1.694	-0.085	41.08	32.745928	111.58946	2	22	32.746394	111.590339	1.615	182.57	1	1.675	-0.041	0.061	0	0	6.9406E+218	330	337
20230809_1534410920	0	867056	-0.3156	-0.55299	1.32072	-0.079511	9.7849579	1.260841	181.786	-0.699	-7.557	1.694	-0.085	41.08	32.745928	111.58946	2	22	32.746394	111.590339	1.615	182.57	1	1.675	-0.041	0.061	0	0	6.9406E+218	330	337
20230809_1534410928	0	867057	-0.2956	-0.54586	1.30655	-0.01438	9.8436327	1.2608041	181.786	-0.699	-7.557	1.694	-0.085	41.08	32.745928	111.58946	2	22	32.746394	111.590339	1.615	182.57	1	1.675	-0.041	0.061	0	0	6.9406E+218	330	337
20230809_1534410938	0	867058	-0.08621	-0.51819	1.22984	-0.079576	9.8434896	1.3225729	181.786	-0.699	-7.557	1.694	-0.085	41.08	32.745928	111.58946	2	22	32.746394	111.590339	1.615	182.57	1	1.675	-0.041	0.061	0	0	6.9406E+218	330	337
20230809_1534410952	0	867059	-0.06387	-0.5229	1.32562	-0.014309	9.7263269	1.322099	181.786	-0.699	-7.557	1.694	-0.085	41.08	32.745928	111.58946	2	22	32.746394	111.590339	1.615	182.57	1	1.675	-0.041	0.061	0	0	6.9406E+218	330	337
20230809_1534410961	0	867060	-0.09414	-0.54794	1.25869	-0.079531	9.7848768	1.322428	181.804	-0.631	-7.565	1.697	-0.085	41.08	32.745928	111.58946	2	22	32.746394	111.590339	1.615	182.57	1	1.675	-0.041	0.061	0	0	6.9406E+218	330	337
20230809_1534410969	0	867061	-0.0641	-0.55305	1.19688	-0.079576	9.8434896	1.3225729	181.804	-0.631	-7.565	1.697	-0.085	41.08	32.745928	111.58946	2	22	32.746394	111.590339	1.615	182.57	1	1.675	-0.041	0.061	0	0	6.9406E+218	330	337
20230809_1534410979	0	867062	0.10811	-0.52516	1.30329	-0.01427	9.7264891	1.198926	181.804	-0.631	-7.565	1.697	-0.085	41.08	32.745928	111.58946	2	22	32.746394	111.590339	1.615	182.57	1	1.675	-0.041	0.061	0	0	6.9406E+218	330	337
20230809_1534410992	0	867063	0.17709	-0.51544	1.29936	-0.079505	9.7261839	1.3838691	181.804	-0.631	-7.565	1.697	-0.085	41.08	32.745928	111.58946	2	22	32.746394	111.590339	1.615	182.57	1	1.675	-0.041	0.061	0	0	6.9406E+218	330	337
20230809_1534410999	0	867064	0.06976	-0.54304	1.17959	-0.014446	9.9021645	1.322536	181.804	-0.631	-7.565	1.697	-0.085	41.08	32.745928	111.58946	2	22	32.746394	111.590339	1.615	182.57	1	1.675	-0.041	0.061	0	0	6.9406E+218	330	337
20230809_1534420009	0	867065	0.15261	-0.52992	1.15535	-0.079531	9.7848768	1.322428	181.822	-0.567	-7.561	1.699	-0.085	41.08	32.745927	111.58946	2	22	32.746394	111.590339	1.615	182.57	1	1.675	-0.041	0.061	0	0	6.9406E+218	330	337
20230809_1534420019	0	867066	0.22893	-0.51507	1.2151	-0.014355	9.7849398	1.322245	181.822	-0.567	-7.561	1.699	-0.08	41.08	32.745927	111.58946	2	22	32.746394	111.590339	1.615	182.57	1	1.675	-0.041	0.061	0	0	6.9406E+218	330	337
20230809_1534420032	0	867067	0.31569	-0.49685	1.20642	-0.079531	9.7848768	1.322428	181.822	-0.567	-7.561	1.699	-0.08	41.08	32.745927	111.58946	2	22	32.746394	111.590339	1.615	182.57	1	1.675	-0.041	0.061	0	0	6.9406E+218	330	337
20230809_1534420045	0	867068	0.22294	-0.51023	1.1555	-0.014309	9.7263269	1.322099	181.822	-0.567	-7.561	1.699	-0.08	41.08	32.745927	111.58946	2	22	32.746394	111.590339	1.615	182.57	1	1.675	-0.041	0.061	0	0	6.9406E+218	330	337
20230809_1534420052	0	867069	0.29029	-0.50539	1.20809	-0.079576	9.8434896	1.3225729	181.822	-0.567	-7.561	1.699	-0.08	41.08	32.745927	111.58946	2	22	32.746394	111.590339	1.615	182.57	1	1.675	-0.041	0.061	0	0	6.9406E+218	330	337
20230809_1534420060	0	867070	0.31205	-0.49121	1.16585	-0.014355	9.7849398	1.322245	181.84	-0.505	-7.547	1.702	-0.08	41.08	32.745926	111.58946	2	22	32.746394	111.590339	1.615	182.57	1	1.675	-0.041	0.061	0	0	6.9406E+218	330	337
20230809_1534420076	0	867071	0.32752	-0.48167	1.12975	-0.079576	9.8434896	1.3225729	181.84	-0.505	-7.547	1.702	-0.08	41.08	32.745926	111.58946	2	22	32.746394	111.590339	1.615	182.57	1	1.675	-0.041	0.061	0	0	6.9406E+218	330	337
20230809_1534420079	0	867072	0.3229	-0.4666	1.08579	-0.014375	9.7848587	1.383831	181.84	-0.505	-7.547	1.702	-0.08	41.08	32.745926	111.58946	2	22	32.746394	111.590339	1.615	182.57	1	1.675	-0.041	0.061	0	0	6.9406E+218	330	337
20230809_1534420092	0	867073	0.33076	-0.46022	1.11033	-0.079485	9.726265	1.322282	181.84	-0.505	-7.547	1.702	-0.08	41.08	32.745926	111.58946	2	22	32.746394	111.590339	1.615	182.57	1	1.675	-0.041	0.061	0	0	6.9406E+218	330	337
20230809_1534420110	0	867074	0.35982	-0.46077	1.08489	-0.014355	9.7849398	1.322245	181.84	-0.505	-7.547	1.702	-0.08	41.08	32.745926	111.58946	2	22	32.746394	111.590339	1.615	182.57	1	1.675	-0.041	0.061	0	0	6.9406E+218	330	337
20230809_1534420112	0	867075	0.34794	-0.44266	1.09768	-0.079576	9.8434896	1.3225729	181.855	-0.447	-7.53	1.704	-0.08	41.08	32.745925	111.58946	2	22	32.746394	111.590339	1.615	182.57	1	1.675	-0.041	0.061	0	0	6.9406E+218	330	337
20230809_1534420121	0	867076	0.33313	-0.4238	1.03196	-0.014375	9.7848587	1.383831	181.855	-0.447	-7.53	1.704	-0.08	41.08	32.745925	111.58946	2	22	32.746394	111.590339	1.615	182.57	1	1.675	-0.041	0.061	0	0	6.9406E+218	330	337
20230809_1534420134	0	867077	0.35036	-0.40995	1.07342	-0.079531	9.7848768	1.322428	181.855	-0.447	-7.53	1.704	-0.08	41.08	32.745925	111.58946	2	22	32.746394	111.590339	1.615	182.57	1	1.675	-0.041	0.061	0	0	6.9406E+218	330	325
20230809_1534420139	0	867078	0.32384	-0.39973	1.07742	-0.014329	9.7262468	1.3836859	181.855	-0.447	-7.53	1.704	-0.08	41.08	32.745925	111.58946	2	22	32.746394	111.590339	1.615	182.57	1	1.675	-0.041	0.061	0	0	6.9406E+218	330	325
20230809_1534420156	0	867079	0.34237	-0.37947	1.00142	-0.079596	9.8434086	1.38416	181.855	-0.447	-7.53	1.704	-0.08	41.08	32.745925	111.58946	2	22	32.746394	111.590339	1.615	182.57	1	1.675	-0.041	0.061	0	0	6.9406E+218	330	325
20230809_1534420159	0	867080	0.29153	-0.37457	1.01024	-0.014335	9.7850199	1.260658	181.868	-0.393	-7.514	1.705	-0.08	41.08	32.745924	111.58946	2	22	32.746394	111.590339	1.615	182.57	1	1.675	-0.041	0.061	0	0	6.9406E+218	330	325
20230809_1534420169	0	867081	0.32647	-0.35936	1.00961	-0.079551	9.7847967	1.384014	181.868	-0.393	-7.514	1.705	-0.08	41.08	32.745924	111.58946	2	22	32.746394	111.590339	1.615	182.57	1	1.675	-0.041	0.061	0	0	6.9406E+218	330	325
[truncated: 229,094 more rows]
