# Supplementary material for: GNSS/SINS/DVL integrated navigation algorithm based on adaptive differential Kalman filtering
Source: PLoS One. 2026 Feb 5;21(2):e0342016. doi: 10.1371/journal.pone.0342016 (PMC12875519; doi:10.1371/journal.pone.0342016)
Supplement: S1 File — (ZIP) [file pone.0342016.s001.zip › RAWdata/16_12_53.csv]

Time	Data timestamp	Number of packages	The angular velocity of x (positive for right roll in °/s)	Y-angular velocity (°/s, positive for left turn)	z angular velocity (°/s pitch and head are positive)	x acceleration (positive before m/s ²)	y acceleration (positive on m/s ²)	z acceleration (m/s ² is positive on the right)	Heading (°)	Pitch (°)	Roll (°)	Top speed (m/s)	Current depth (m)	Current height (m)	Inertial navigation latitude (°)	Inertial navigation longitude(°)	Combined state	gps star count	gps latitude	gps longitude	gps speed	gps heading	dvl is effective	dvl front speed (m/s)	dvl right speed	dvl speed up	Magnetic North	Magnetic sky	Magnetic East	Thruster target	Thruster feedback
20230809_1612530213	0	1096176	-0.85379	0.06261	0.02277	-0.079525	9.7261038	1.445455	188.141	-0.242	-8.353	1.688	-0.076	29.76	32.711657	111.587573	2	22	32.712126	111.588684	1.64	189.31	1	1.696	-0.068	-0.017	0	0	6.9406E+218	330	325
20230809_1612530214	0	1096177	-0.82931	0.05908	0.06496	-0.07948	9.667491	1.44531	188.141	-0.242	-8.353	1.688	-0.076	29.76	32.711657	111.587573	2	22	32.712126	111.588684	1.64	189.31	1	1.696	-0.068	-0.017	0	0	6.9406E+218	330	325
20230809_1612530215	0	1096178	-0.83666	0.04487	0.02104	-0.079505	9.7261839	1.3838691	188.141	-0.242	-8.353	1.688	-0.076	29.76	32.711657	111.587573	2	22	32.712126	111.588684	1.64	189.31	1	1.696	-0.068	-0.017	0	0	6.9406E+218	330	325
20230809_1612530216	0	1096179	-0.82094	0.05109	0.04964	-0.079505	9.7261839	1.3838691	188.141	-0.242	-8.353	1.688	-0.076	29.76	32.711657	111.587573	2	22	32.712126	111.588684	1.64	189.31	1	1.696	-0.068	-0.017	0	0	6.9406E+218	330	325
20230809_1612530226	0	1096180	-0.78489	0.05071	0.01682	-0.07948	9.667491	1.44531	188.138	-0.241	-8.395	1.686	-0.076	29.76	32.711656	111.587573	2	22	32.712126	111.588684	1.64	189.31	1	1.696	-0.068	-0.017	0	0	6.9406E+218	330	325
20230809_1612530237	0	1096181	-0.75731	0.05355	0.05584	-0.014349	9.7261658	1.445272	188.138	-0.241	-8.395	1.686	-0.076	29.76	32.711656	111.587573	2	22	32.712126	111.588684	1.64	189.31	1	1.696	-0.068	-0.017	0	0	6.9406E+218	330	325
20230809_1612530248	0	1096182	-0.74343	0.05673	0.0084	-0.07948	9.667491	1.44531	188.138	-0.241	-8.395	1.686	-0.076	29.76	32.711656	111.587573	2	22	32.712126	111.588684	1.64	189.31	1	1.696	-0.068	-0.017	0	0	6.9406E+218	330	325
20230809_1612530255	0	1096183	-0.7446	0.05703	0.02447	-0.079505	9.7261839	1.3838691	188.138	-0.241	-8.395	1.686	-0.076	29.76	32.711656	111.587573	2	22	32.712126	111.588684	1.64	189.31	1	1.696	-0.068	-0.017	0	0	6.9406E+218	330	325
20230809_1612530266	0	1096184	-0.74565	0.05442	-0.008	-0.079525	9.7261038	1.445455	188.138	-0.241	-8.395	1.686	-0.076	29.76	32.711656	111.587573	2	22	32.712126	111.588684	1.64	189.31	1	1.696	-0.068	-0.017	0	0	6.9406E+218	330	325
20230809_1612530283	0	1096185	-0.77292	0.04936	-0.00682	-0.07948	9.667491	1.44531	188.135	-0.241	-8.432	1.685	-0.076	29.76	32.711655	111.587573	2	22	32.712126	111.588684	1.64	189.31	1	1.696	-0.068	-0.017	0	0	6.9406E+218	330	325
20230809_1612530289	0	1096186	-0.78218	0.052	-0.01967	-0.014329	9.7262468	1.3836859	188.135	-0.241	-8.432	1.685	-0.076	29.76	32.711655	111.587573	2	22	32.712126	111.588684	1.64	189.31	1	1.696	-0.068	-0.017	0	0	6.9406E+218	330	325
20230809_1612530296	0	1096187	-0.7812	0.0504	-0.03093	-0.079525	9.7261038	1.445455	188.135	-0.241	-8.432	1.685	-0.076	29.76	32.711655	111.587573	2	22	32.712126	111.588684	1.64	189.31	1	1.696	-0.068	-0.017	0	0	6.9406E+218	330	325
20230809_1612530308	0	1096188	-0.7838	0.04996	0.00019	-0.014286	9.667635	1.383545	188.135	-0.241	-8.432	1.685	-0.076	29.76	32.711655	111.587573	2	22	32.712126	111.588684	1.64	189.31	1	1.696	-0.068	-0.017	0	0	6.9406E+218	330	325
20230809_1612530317	0	1096189	-0.75109	0.05432	-0.01711	-0.079482	9.667491	1.445314	188.135	-0.241	-8.432	1.685	-0.076	29.76	32.711655	111.587573	2	22	32.712126	111.588684	1.64	189.31	1	1.696	-0.068	-0.017	0	0	6.9406E+218	330	325
20230809_1612530328	0	1096190	-0.75686	0.04755	-0.00765	-0.079482	9.667491	1.445314	188.133	-0.242	-8.47	1.684	-0.076	29.76	32.711655	111.587573	2	22	32.712126	111.588684	1.64	189.31	1	1.696	-0.068	-0.017	0	0	6.9406E+218	330	325
20230809_1612530337	0	1096191	-0.76206	0.0459	-0.01805	-0.079508	9.7261839	1.383873	188.133	-0.242	-8.47	1.684	-0.076	29.76	32.711655	111.587573	2	22	32.712126	111.588684	1.64	189.31	1	1.696	-0.068	-0.017	0	0	6.9406E+218	330	325
20230809_1612530348	0	1096192	-0.75875	0.04555	-0.0312	-0.014306	9.6675539	1.4451309	188.133	-0.242	-8.47	1.684	-0.078	29.76	32.711655	111.587573	2	22	32.712126	111.588684	1.64	189.31	1	1.696	-0.068	-0.017	0	0	6.9406E+218	330	325
20230809_1612530358	0	1096193	-0.77784	0.03693	-0.04961	-0.079482	9.667491	1.445314	188.133	-0.242	-8.47	1.684	-0.078	29.76	32.711655	111.587573	2	22	32.712126	111.588684	1.64	189.31	1	1.696	-0.068	-0.017	0	0	6.9406E+218	330	325
20230809_1612530366	0	1096194	-0.79143	0.03432	-0.04529	-0.079462	9.667572	1.383728	188.133	-0.242	-8.47	1.684	-0.078	29.76	32.711655	111.587573	2	22	32.712126	111.588684	1.64	189.31	1	1.696	-0.068	-0.017	0	0	6.9406E+218	330	325
20230809_1612530376	0	1096195	-0.78235	0.02698	-0.04331	-0.079482	9.667491	1.445314	188.132	-0.244	-8.509	1.683	-0.078	29.76	32.711654	111.587573	2	22	32.712126	111.588684	1.64	189.31	1	1.696	-0.068	-0.017	0	0	6.9406E+218	330	325
20230809_1612530388	0	1096196	-0.77613	0.02527	-0.05166	-0.014306	9.6675539	1.4451309	188.132	-0.244	-8.509	1.683	-0.078	29.76	32.711654	111.587573	2	22	32.712126	111.588684	1.64	189.31	1	1.696	-0.068	-0.017	0	0	6.9406E+218	330	325
20230809_1612530398	0	1096197	-0.77699	0.02041	-0.03668	-0.079462	9.667572	1.383728	188.132	-0.244	-8.509	1.683	-0.078	29.76	32.711654	111.587573	2	22	32.712126	111.588684	1.64	189.31	1	1.696	-0.068	-0.017	0	0	6.9406E+218	330	325
20230809_1612530406	0	1096198	-0.7728	0.01401	-0.05106	-0.014306	9.6675539	1.4451309	188.132	-0.244	-8.509	1.683	-0.078	29.76	32.711654	111.587573	2	22	32.712126	111.588684	1.64	189.31	1	1.696	-0.068	-0.017	0	0	6.9406E+218	330	325
20230809_1612530417	0	1096199	-0.76694	0.013	-0.04326	-0.079482	9.667491	1.445314	188.132	-0.244	-8.509	1.683	-0.078	29.76	32.711654	111.587573	2	22	32.712126	111.588684	1.64	189.31	1	1.696	-0.068	-0.017	0	0	6.9406E+218	330	325
20230809_1612530428	0	1096200	-0.75239	0.00776	-0.06612	-0.079482	9.667491	1.445314	188.131	-0.247	-8.547	1.682	-0.078	29.76	32.711653	111.587573	2	22	32.712126	111.588684	1.64	189.31	1	1.696	-0.068	-0.017	0	0	6.9406E+218	330	325
20230809_1612530437	0	1096201	-0.74984	0.00348	-0.05806	-0.014306	9.6675539	1.4451309	188.131	-0.247	-8.547	1.682	-0.078	29.76	32.711653	111.587573	2	22	32.712126	111.588684	1.64	189.31	1	1.696	-0.068	-0.017	0	0	6.9406E+218	330	325
20230809_1612530450	0	1096202	-0.73663	0.00746	-0.06223	-0.079462	9.667572	1.383728	188.131	-0.247	-8.547	1.682	-0.078	29.76	32.711653	111.587573	2	22	32.712126	111.588684	1.64	189.31	1	1.696	-0.068	-0.017	0	0	6.9406E+218	330	325
20230809_1612530456	0	1096203	-0.742	-0.01031	-0.0545	-0.079482	9.667491	1.445314	188.131	-0.247	-8.547	1.682	-0.078	29.76	32.711653	111.587573	2	22	32.712126	111.588684	1.64	189.31	1	1.696	-0.068	-0.017	0	0	6.9406E+218	330	325
20230809_1612530466	0	1096204	-0.74859	-0.00987	-0.03459	-0.014306	9.6675539	1.4451309	188.131	-0.247	-8.547	1.682	-0.078	29.76	32.711653	111.587573	2	22	32.712126	111.588684	1.64	189.31	1	1.696	-0.068	-0.017	0	0	6.9406E+218	330	325
20230809_1612530475	0	1096205	-0.7176	-0.00539	-0.06723	-0.079437	9.6088791	1.445169	188.132	-0.249	-8.584	1.681	-0.078	29.76	32.711652	111.587572	2	22	32.712126	111.588684	1.64	189.31	1	1.696	-0.068	-0.017	0	0	6.9406E+218	330	325
20230809_1612530486	0	1096206	-0.73292	-0.01844	-0.0404	-0.014306	9.6675539	1.4451309	188.132	-0.249	-8.584	1.681	-0.078	29.76	32.711652	111.587572	2	22	32.712126	111.588684	1.64	189.31	1	1.696	-0.068	-0.017	0	0	6.9406E+218	330	325
20230809_1612530496	0	1096207	-0.71464	-0.0189	-0.0452	-0.079482	9.667491	1.445314	188.132	-0.249	-8.584	1.681	-0.078	29.76	32.711652	111.587572	2	22	32.712126	111.588684	1.64	189.31	1	1.696	-0.068	-0.017	0	0	6.9406E+218	330	325
20230809_1612530509	0	1096208	-0.71731	-0.02203	-0.04262	-0.079437	9.6088791	1.445169	188.132	-0.249	-8.584	1.681	-0.068	29.76	32.711652	111.587572	2	22	32.712126	111.588684	1.64	189.31	1	1.696	-0.068	-0.017	0	0	6.9406E+218	330	325
20230809_1612530517	0	1096209	-0.73429	-0.03213	-0.05789	-0.014306	9.6675539	1.4451309	188.132	-0.249	-8.584	1.681	-0.068	29.76	32.711652	111.587572	2	22	32.712126	111.588684	1.64	189.31	1	1.696	-0.068	-0.017	0	0	6.9406E+218	330	325
20230809_1612530526	0	1096210	-0.71315	-0.03041	-0.0348	-0.079437	9.6088791	1.445169	188.134	-0.251	-8.62	1.681	-0.068	29.76	32.711652	111.587572	2	22	32.712126	111.588684	1.64	189.31	1	1.696	-0.068	-0.017	0	0	6.9406E+218	330	325
20230809_1612530537	0	1096211	-0.69292	-0.03036	-0.04297	-0.014281	9.608861	1.506573	188.134	-0.251	-8.62	1.681	-0.068	29.76	32.711652	111.587572	2	22	32.712126	111.588684	1.64	189.31	1	1.696	-0.068	-0.017	0	0	6.9406E+218	330	325
20230809_1612530548	0	1096212	-0.67751	-0.02885	-0.04156	-0.079482	9.667491	1.445314	188.134	-0.251	-8.62	1.681	-0.068	29.76	32.711652	111.587572	2	22	32.712111	111.588682	1.635	188.65	1	1.696	-0.068	-0.017	0	0	6.9406E+218	330	325
20230809_1612530556	0	1096213	-0.65042	-0.03236	-0.01699	-0.014261	9.608942	1.444986	188.134	-0.251	-8.62	1.681	-0.068	29.76	32.711652	111.587572	2	22	32.712111	111.588682	1.635	188.65	1	1.696	-0.068	-0.017	0	0	6.9406E+218	330	325
20230809_1612530566	0	1096214	-0.64638	-0.03688	-0.00939	-0.079437	9.6088791	1.445169	188.134	-0.251	-8.62	1.681	-0.068	29.76	32.711652	111.587572	2	22	32.712111	111.588682	1.635	188.65	1	1.696	-0.068	-0.017	0	0	6.9406E+218	330	325
20230809_1612530578	0	1096215	-0.65659	-0.04417	-0.03104	-0.014306	9.6675539	1.4451309	188.136	-0.253	-8.653	1.681	-0.068	29.76	32.711651	111.587572	2	22	32.712111	111.588682	1.635	188.65	1	1.696	-0.068	-0.017	0	0	6.9406E+218	330	325
20230809_1612530589	0	1096216	-0.66775	-0.0548	-0.02238	-0.079482	9.667491	1.445314	188.136	-0.253	-8.653	1.681	-0.068	29.76	32.711651	111.587572	2	22	32.712111	111.588682	1.635	188.65	1	1.696	-0.068	-0.017	0	0	6.9406E+218	330	325
20230809_1612530596	0	1096217	-0.6786	-0.05901	-0.02195	-0.014281	9.608861	1.506573	188.136	-0.253	-8.653	1.681	-0.068	29.76	32.711651	111.587572	2	22	32.712111	111.588682	1.635	188.65	1	1.696	-0.068	-0.017	0	0	6.9406E+218	330	325
20230809_1612530607	0	1096218	-0.65683	-0.05264	-0.01758	-0.079437	9.6088791	1.445169	188.136	-0.253	-8.653	1.681	-0.068	29.76	32.711651	111.587572	2	22	32.712111	111.588682	1.635	188.65	1	1.696	-0.068	-0.017	0	0	6.9406E+218	330	325
20230809_1612530616	0	1096219	-0.63682	-0.05559	-0.00807	-0.014281	9.608861	1.506573	188.136	-0.253	-8.653	1.681	-0.068	29.76	32.711651	111.587572	2	22	32.712111	111.588682	1.635	188.65	1	1.696	-0.068	-0.017	0	0	6.9406E+218	330	325
20230809_1612530626	0	1096220	-0.62324	-0.05606	0.0283	-0.014306	9.6675539	1.4451309	188.139	-0.253	-8.685	1.681	-0.068	29.76	32.71165	111.587572	2	22	32.712111	111.588682	1.635	188.65	1	1.696	-0.068	-0.017	0	0	6.9406E+218	330	325
20230809_1612530636	0	1096221	-0.58413	-0.05661	0.02684	-0.079437	9.6088791	1.445169	188.139	-0.253	-8.685	1.681	-0.068	29.76	32.71165	111.587572	2	22	32.712111	111.588682	1.635	188.65	1	1.696	-0.068	-0.017	0	0	6.9406E+218	330	325
20230809_1612530648	0	1096222	-0.56549	-0.06161	0.04652	-0.079482	9.667491	1.445314	188.139	-0.253	-8.685	1.681	-0.068	29.76	32.71165	111.587572	2	22	32.712111	111.588682	1.635	188.65	1	1.696	-0.068	-0.017	0	0	6.9406E+218	330	325
20230809_1612530664	0	1096223	-0.53592	-0.06195	0.01411	-0.014281	9.608861	1.506573	188.139	-0.253	-8.685	1.681	-0.068	29.76	32.71165	111.587572	2	22	32.712111	111.588682	1.635	188.65	1	1.696	-0.068	-0.017	0	0	6.9406E+218	330	325
20230809_1612530666	0	1096224	-0.51377	-0.06233	-0.00751	-0.014306	9.6675539	1.4451309	188.139	-0.253	-8.685	1.681	-0.068	29.76	32.71165	111.587572	2	22	32.712111	111.588682	1.635	188.65	1	1.696	-0.068	-0.017	0	0	6.9406E+218	330	325
20230809_1612530676	0	1096225	-0.49986	-0.06705	0.02741	-0.079457	9.608799	1.506755	188.142	-0.251	-8.712	1.681	-0.068	29.76	32.711649	111.587572	2	22	32.712111	111.588682	1.635	188.65	1	1.696	-0.068	-0.017	0	0	6.9406E+218	330	325
20230809_1612530686	0	1096226	-0.48731	-0.07062	0.03404	-0.014261	9.608942	1.444986	188.142	-0.251	-8.712	1.681	-0.075	29.76	32.711649	111.587572	2	22	32.712111	111.588682	1.635	188.65	1	1.696	-0.068	-0.017	0	0	6.9406E+218	330	325
20230809_1612530705	0	1096227	-0.4989	-0.08251	0.06651	-0.014306	9.6675539	1.4451309	188.142	-0.251	-8.712	1.681	-0.075	29.76	32.711649	111.587572	2	22	32.712111	111.588682	1.635	188.65	1	1.696	-0.068	-0.017	0	0	6.9406E+218	330	325
20230809_1612530706	0	1096228	-0.49644	-0.0884	0.06801	-0.079457	9.608799	1.506755	188.142	-0.251	-8.712	1.681	-0.075	29.76	32.711649	111.587572	2	22	32.712111	111.588682	1.635	188.65	1	1.696	-0.068	-0.017	0	0	6.9406E+218	330	325
20230809_1612530720	0	1096229	-0.47019	-0.08291	0.0765	-0.014352	9.7261658	1.445277	188.142	-0.251	-8.712	1.681	-0.075	29.76	32.711649	111.587572	2	22	32.712111	111.588682	1.635	188.65	1	1.696	-0.068	-0.017	0	0	6.9406E+218	330	325
20230809_1612530728	0	1096230	-0.46133	-0.08146	0.01536	-0.079502	9.6674109	1.506901	188.145	-0.248	-8.736	1.681	-0.075	29.76	32.711649	111.587572	2	22	32.712111	111.588682	1.635	188.65	1	1.696	-0.068	-0.017	0	0	6.9406E+218	330	325
20230809_1612530741	0	1096231	-0.45827	-0.08701	0.0546	-0.014281	9.608861	1.506573	188.145	-0.248	-8.736	1.681	-0.075	29.76	32.711649	111.587572	2	22	32.712111	111.588682	1.635	188.65	1	1.694	-0.056	0.013	0	0	6.9406E+218	330	325
20230809_1612530750	0	1096232	-0.44147	-0.09272	0.06998	-0.014261	9.608942	1.444986	188.145	-0.248	-8.736	1.681	-0.075	30.02	32.711649	111.587572	2	22	32.712111	111.588682	1.635	188.65	1	1.694	-0.056	0.013	0	0	6.9406E+218	330	325
20230809_1612530756	0	1096233	-0.44454	-0.10513	0.06766	-0.014306	9.6675539	1.4451309	188.145	-0.248	-8.736	1.681	-0.075	30.02	32.711649	111.587572	2	22	32.712111	111.588682	1.635	188.65	1	1.694	-0.056	0.013	0	0	6.9406E+218	330	325
20230809_1612530766	0	1096234	-0.42587	-0.10373	0.0948	-0.079437	9.6088791	1.445169	188.145	-0.248	-8.736	1.681	-0.075	30.02	32.711649	111.587572	2	22	32.712111	111.588682	1.635	188.65	1	1.694	-0.056	0.013	0	0	6.9406E+218	330	325
20230809_1612530776	0	1096235	-0.38831	-0.09853	0.09037	-0.014372	9.7260847	1.506863	188.15	-0.244	-8.758	1.694	-0.075	30.02	32.711648	111.587571	2	22	32.712111	111.588682	1.635	188.65	1	1.694	-0.056	0.013	0	0	6.9406E+218	330	325
20230809_1612530786	0	1096236	-0.35137	-0.09587	0.06563	-0.014306	9.6675539	1.4451309	188.15	-0.244	-8.758	1.694	-0.075	30.02	32.711648	111.587571	2	22	32.712111	111.588682	1.635	188.65	1	1.694	-0.056	0.013	0	0	6.9406E+218	330	325
20230809_1612530797	0	1096237	-0.3386	-0.09863	0.07674	-0.079502	9.6674109	1.506901	188.15	-0.244	-8.758	1.694	-0.075	30.02	32.711648	111.587571	2	22	32.712111	111.588682	1.635	188.65	1	1.694	-0.056	0.013	0	0	6.9406E+218	330	325
20230809_1612530812	0	1096238	-0.34931	-0.11569	0.09434	-0.014281	9.608861	1.506573	188.15	-0.244	-8.758	1.694	-0.075	30.02	32.711648	111.587571	2	22	32.712111	111.588682	1.635	188.65	1	1.694	-0.056	0.013	0	0	6.9406E+218	330	325
20230809_1612530817	0	1096239	-0.35824	-0.1313	0.11219	-0.014306	9.6675539	1.4451309	188.15	-0.244	-8.758	1.694	-0.075	30.02	32.711648	111.587571	2	22	32.712111	111.588682	1.635	188.65	1	1.694	-0.056	0.013	0	0	6.9406E+218	330	325
20230809_1612530826	0	1096240	-0.32392	-0.12904	0.12558	-0.079482	9.667491	1.445314	188.155	-0.238	-8.775	1.694	-0.075	30.02	32.711647	111.587571	2	22	32.712111	111.588682	1.635	188.65	1	1.694	-0.056	0.013	0	0	6.9406E+218	330	325
20230809_1612530836	0	1096241	-0.29453	-0.12969	0.10774	-0.014306	9.6675539	1.4451309	188.155	-0.238	-8.775	1.694	-0.075	30.02	32.711647	111.587571	2	22	32.712111	111.588682	1.635	188.65	1	1.694	-0.056	0.013	0	0	6.9406E+218	330	325
20230809_1612530848	0	1096242	-0.2625	-0.12387	0.08395	-0.014372	9.7260847	1.506863	188.155	-0.238	-8.775	1.694	-0.078	30.02	32.711647	111.587571	2	22	32.712111	111.588682	1.635	188.65	1	1.694	-0.056	0.013	0	0	6.9406E+218	330	325
20230809_1612530856	0	1096243	-0.23728	-0.12926	0.05852	-0.079548	9.7260227	1.507046	188.155	-0.238	-8.775	1.694	-0.078	30.02	32.711647	111.587571	2	22	32.712111	111.588682	1.635	188.65	1	1.694	-0.056	0.013	0	0	6.9406E+218	330	325
20230809_1612530866	0	1096244	-0.22863	-0.13411	0.09508	-0.014261	9.608942	1.444986	188.155	-0.238	-8.775	1.694	-0.078	30.02	32.711647	111.587571	2	22	32.712111	111.588682	1.635	188.65	1	1.694	-0.056	0.013	0	0	6.9406E+218	330	325
20230809_1612530877	0	1096245	-0.21783	-0.14436	0.11676	-0.014326	9.6674728	1.506718	188.161	-0.232	-8.787	1.695	-0.078	30.02	32.711646	111.587571	2	22	32.712111	111.588682	1.635	188.65	1	1.694	-0.056	0.013	0	0	6.9406E+218	330	325
20230809_1612530887	0	1096246	-0.21219	-0.15764	0.14413	-0.079482	9.667491	1.445314	188.161	-0.232	-8.787	1.695	-0.078	30.02	32.711646	111.587571	2	22	32.712111	111.588682	1.635	188.65	1	1.694	-0.056	0.013	0	0	6.9406E+218	330	325
20230809_1612530897	0	1096247	-0.15311	-0.15049	0.13108	-0.014352	9.7261658	1.445277	188.161	-0.232	-8.787	1.695	-0.078	30.02	32.711646	111.587571	2	22	32.712111	111.588682	1.635	188.65	1	1.694	-0.056	0.013	0	0	6.9406E+218	330	325
20230809_1612530913	0	1096248	-0.11086	-0.15381	0.11241	-0.014352	9.7261658	1.445277	188.161	-0.232	-8.787	1.695	-0.078	30.02	32.711646	111.587571	2	22	32.712111	111.588682	1.635	188.65	1	1.694	-0.056	0.013	0	0	6.9406E+218	330	325
20230809_1612530920	0	1096249	-0.10921	-0.16907	0.09587	-0.014372	9.7260847	1.506863	188.161	-0.232	-8.787	1.695	-0.078	30.02	32.711646	111.587571	2	22	32.712111	111.588682	1.635	188.65	1	1.694	-0.056	0.013	0	0	6.9406E+218	330	325
20230809_1612530926	0	1096250	-0.08726	-0.17353	0.07492	-0.079528	9.7261038	1.44546	188.168	-0.226	-8.794	1.695	-0.078	30.02	32.711646	111.587571	2	22	32.712111	111.588682	1.635	188.65	1	1.694	-0.056	0.013	0	0	6.9406E+218	330	325
20230809_1612530936	0	1096251	-0.08047	-0.17866	0.082	-0.014306	9.6675539	1.4451309	188.168	-0.226	-8.794	1.695	-0.078	30.02	32.711646	111.587571	2	22	32.712111	111.588682	1.635	188.65	1	1.694	-0.056	0.013	0	0	6.9406E+218	330	325
20230809_1612530947	0	1096252	-0.07956	-0.19369	0.11185	-0.014326	9.6674728	1.506718	188.168	-0.226	-8.794	1.695	-0.078	30.02	32.711646	111.587571	2	22	32.712111	111.588682	1.635	188.65	1	1.694	-0.056	0.013	0	0	6.9406E+218	330	325
20230809_1612530956	0	1096253	-0.06076	-0.19527	0.1063	-0.079528	9.7261038	1.44546	188.168	-0.226	-8.794	1.695	-0.078	30.02	32.711646	111.587571	2	22	32.712111	111.588682	1.635	188.65	1	1.694	-0.056	0.013	0	0	6.9406E+218	330	325
20230809_1612530965	0	1096254	-0.01698	-0.19033	0.11306	-0.014352	9.7261658	1.445277	188.168	-0.226	-8.794	1.695	-0.078	30.02	32.711646	111.587571	2	22	32.712111	111.588682	1.635	188.65	1	1.694	-0.056	0.013	0	0	6.9406E+218	330	325
20230809_1612530976	0	1096255	0.02476	-0.19816	0.09965	-0.014372	9.7260847	1.506863	188.177	-0.219	-8.796	1.695	-0.078	30.02	32.711645	111.587571	2	22	32.712111	111.588682	1.635	188.65	1	1.694	-0.056	0.013	0	0	6.9406E+218	330	325
20230809_1612530988	0	1096256	0.0588	-0.20169	0.11596	-0.079528	9.7261038	1.44546	188.177	-0.219	-8.796	1.695	-0.078	30.02	32.711645	111.587571	2	22	32.712111	111.588682	1.635	188.65	1	1.694	-0.056	0.013	0	0	6.9406E+218	330	325
20230809_1612540000	0	1096257	0.07873	-0.19952	0.07062	-0.014372	9.7260847	1.506863	188.177	-0.219	-8.796	1.695	-0.08	30.02	32.711645	111.587571	2	22	32.712111	111.588682	1.635	188.65	1	1.694	-0.056	0.013	0	0	6.9406E+218	330	325
20230809_1612540006	0	1096258	0.08312	-0.21721	0.07921	-0.079548	9.7260227	1.507046	188.177	-0.219	-8.796	1.695	-0.08	30.02	32.711645	111.587571	2	22	32.712111	111.588682	1.635	188.65	1	1.694	-0.056	0.013	0	0	6.9406E+218	330	325
20230809_1612540018	0	1096259	0.11075	-0.22	0.1	-0.014352	9.7261658	1.445277	188.177	-0.219	-8.796	1.695	-0.08	30.02	32.711645	111.587571	2	22	32.712111	111.588682	1.635	188.65	1	1.694	-0.056	0.013	0	0	6.9406E+218	330	325
20230809_1612540028	0	1096260	0.16244	-0.21779	0.06542	-0.014352	9.7261658	1.445277	188.187	-0.213	-8.79	1.695	-0.08	30.02	32.711644	111.587571	2	22	32.712111	111.588682	1.635	188.65	1	1.694	-0.056	0.013	0	0	6.9406E+218	330	325
20230809_1612540036	0	1096261	0.20136	-0.21896	0.09244	-0.079502	9.6674109	1.506901	188.187	-0.213	-8.79	1.695	-0.08	30.02	32.711644	111.587571	2	22	32.712111	111.588682	1.635	188.65	1	1.694	-0.056	0.013	0	0	6.9406E+218	330	325
20230809_1612540051	0	1096262	0.21791	-0.232	0.10047	-0.014326	9.6674728	1.506718	188.187	-0.213	-8.79	1.695	-0.08	30.02	32.711644	111.587571	2	22	32.712111	111.588682	1.635	188.65	1	1.694	-0.056	0.013	0	0	6.9406E+218	330	325
20230809_1612540058	0	1096263	0.23917	-0.23023	0.11913	-0.014352	9.7261658	1.445277	188.187	-0.213	-8.79	1.695	-0.08	30.02	32.711644	111.587571	2	22	32.712111	111.588682	1.635	188.65	1	1.694	-0.056	0.013	0	0	6.9406E+218	330	325
20230809_1612540067	0	1096264	0.28162	-0.22723	0.08739	-0.079548	9.7260227	1.507046	188.187	-0.213	-8.79	1.695	-0.08	30.02	32.711644	111.587571	2	22	32.712111	111.588682	1.635	188.65	1	1.694	-0.056	0.013	0	0	6.9406E+218	330	325
20230809_1612540081	0	1096265	0.31911	-0.23461	0.1048	-0.014352	9.7261658	1.445277	188.197	-0.207	-8.778	1.695	-0.08	30.02	32.711643	111.58757	2	22	32.712111	111.588682	1.635	188.65	1	1.694	-0.056	0.013	0	0	6.9406E+218	330	325
20230809_1612540086	0	1096266	0.37932	-0.23195	0.07487	-0.014372	9.7260847	1.506863	188.197	-0.207	-8.778	1.695	-0.08	30.02	32.711643	111.58757	2	22	32.712111	111.588682	1.635	188.65	1	1.694	-0.056	0.013	0	0	6.9406E+218	330	325
20230809_1612540099	0	1096267	0.42316	-0.23458	0.03835	-0.079528	9.7261038	1.44546	188.197	-0.207	-8.778	1.695	-0.08	30.02	32.711643	111.58757	2	22	32.712111	111.588682	1.635	188.65	1	1.694	-0.056	0.013	0	0	6.9406E+218	330	325
20230809_1612540110	0	1096268	0.45961	-0.24898	0.07221	-0.014326	9.6674728	1.506718	188.197	-0.207	-8.778	1.695	-0.08	30.02	32.711643	111.58757	2	22	32.712111	111.588682	1.635	188.65	1	1.694	-0.056	0.013	0	0	6.9406E+218	330	325
20230809_1612540115	0	1096269	0.53633	-0.24786	0.09725	-0.014352	9.7261658	1.445277	188.197	-0.207	-8.778	1.695	-0.08	30.02	32.711643	111.58757	2	22	32.712111	111.588682	1.635	188.65	1	1.694	-0.056	0.013	0	0	6.9406E+218	330	325
20230809_1612540129	0	1096270	0.58896	-0.25789	0.08696	-0.079528	9.7261038	1.44546	188.209	-0.201	-8.754	1.695	-0.08	30.02	32.711643	111.58757	2	22	32.712111	111.588682	1.635	188.65	1	1.694	-0.056	0.013	0	0	6.9406E+218	330	325
20230809_1612540136	0	1096271	0.65738	-0.26073	0.0993	-0.014352	9.7261658	1.445277	188.209	-0.201	-8.754	1.695	-0.08	30.02	32.711643	111.58757	2	22	32.712111	111.588682	1.635	188.65	1	1.694	-0.056	0.013	0	0	6.9406E+218	330	325
20230809_1612540149	0	1096272	0.74773	-0.25822	0.06954	-0.014417	9.7846975	1.507009	188.209	-0.201	-8.754	1.695	-0.08	30.02	32.711643	111.58757	2	22	32.712111	111.588682	1.635	188.65	1	1.694	-0.056	0.013	0	0	6.9406E+218	330	325
20230809_1612540161	0	1096273	0.80733	-0.26245	0.04152	-0.014372	9.7260847	1.506863	188.209	-0.201	-8.754	1.695	-0.08	30.02	32.711643	111.58757	2	22	32.712111	111.588682	1.635	188.65	1	1.694	-0.056	0.013	0	0	6.9406E+218	330	325
20230809_1612540166	0	1096274	0.86768	-0.26564	0.06831	-0.079528	9.7261038	1.44546	188.209	-0.201	-8.754	1.695	-0.08	30.02	32.711643	111.58757	2	22	32.712111	111.588682	1.635	188.65	1	1.694	-0.056	0.013	0	0	6.9406E+218	330	325
20230809_1612540176	0	1096275	0.95169	-0.25949	0.07266	-0.014352	9.7261658	1.445277	188.221	-0.196	-8.713	1.695	-0.08	30.02	32.711642	111.58757	2	22	32.712111	111.588682	1.635	188.65	1	1.694	-0.056	0.013	0	0	6.9406E+218	330	325
20230809_1612540187	0	1096276	0.993	-0.2696	0.04863	-0.079548	9.7260227	1.507046	188.221	-0.196	-8.713	1.695	-0.087	30.02	32.711642	111.58757	2	22	32.712111	111.588682	1.635	188.65	1	1.694	-0.056	0.013	0	0	6.9406E+218	330	325
20230809_1612540198	0	1096277	1.06628	-0.27079	0.09588	-0.014352	9.7261658	1.445277	188.221	-0.196	-8.713	1.695	-0.087	30.02	32.711642	111.58757	2	22	32.712111	111.588682	1.635	188.65	1	1.694	-0.056	0.013	0	0	6.9406E+218	330	325
20230809_1612540207	0	1096278	1.15503	-0.26725	0.04932	-0.014397	9.7847776	1.4454221	188.221	-0.196	-8.713	1.695	-0.087	30.02	32.711642	111.58757	2	22	32.712111	111.588682	1.635	188.65	1	1.694	-0.056	0.013	0	0	6.9406E+218	330	325
20230809_1612540216	0	1096279	1.21186	-0.26442	0.04817	-0.014372	9.7260847	1.506863	188.221	-0.196	-8.713	1.695	-0.087	30.02	32.711642	111.58757	2	22	32.712111	111.588682	1.635	188.65	1	1.694	-0.056	0.013	0	0	6.9406E+218	330	325
20230809_1612540225	0	1096280	1.27255	-0.27224	0.0272	-0.079573	9.7847157	1.445605	188.234	-0.191	-8.656	1.695	-0.087	30.02	32.711641	111.58757	2	22	32.712111	111.588682	1.635	188.65	1	1.694	-0.056	0.013	0	0	6.9406E+218	330	325
20230809_1612540236	0	1096281	1.32886	-0.27532	0.03952	-0.014372	9.7260847	1.506863	188.234	-0.191	-8.656	1.695	-0.087	30.02	32.711641	111.58757	2	22	32.712111	111.588682	1.635	188.65	1	1.694	-0.056	0.013	0	0	6.9406E+218	330	325
20230809_1612540251	0	1096282	1.40231	-0.26991	0.00473	-0.079528	9.7261038	1.44546	188.234	-0.191	-8.656	1.695	-0.087	30.02	32.711641	111.58757	2	22	32.712111	111.588682	1.635	188.65	1	1.694	-0.056	0.013	0	0	6.9406E+218	330	325
20230809_1612540255	0	1096283	1.45354	-0.27547	0.06715	-0.014372	9.7260847	1.506863	188.234	-0.191	-8.656	1.695	-0.087	30.02	32.711641	111.58757	2	22	32.712111	111.588682	1.635	188.65	1	1.694	-0.056	0.013	0	0	6.9406E+218	330	325
20230809_1612540265	0	1096284	1.51662	-0.26856	0.04568	-0.014397	9.7847776	1.4454221	188.234	-0.191	-8.656	1.695	-0.087	30.02	32.711641	111.58757	2	22	32.712111	111.588682	1.635	188.65	1	1.694	-0.056	0.013	0	0	6.9406E+218	330	325
20230809_1612540275	0	1096285	1.57074	-0.25523	0.02251	-0.079482	9.667491	1.445314	188.247	-0.187	-8.583	1.694	-0.087	30.02	32.71164	111.58757	2	22	32.712111	111.588682	1.635	188.65	1	1.694	-0.056	0.013	0	0	6.9406E+218	330	325
20230809_1612540286	0	1096286	1.61451	-0.2647	0.04296	-0.014417	9.7846975	1.507009	188.247	-0.187	-8.583	1.694	-0.087	30.02	32.71164	111.58757	2	22	32.712111	111.588682	1.635	188.65	1	1.694	-0.056	0.013	0	0	6.9406E+218	330	325
20230809_1612540302	0	1096287	1.68842	-0.25712	0.02471	-0.079528	9.7261038	1.44546	188.247	-0.187	-8.583	1.694	-0.087	30.02	32.71164	111.58757	2	22	32.712111	111.588682	1.635	188.65	1	1.694	-0.056	0.013	0	0	6.9406E+218	330	325
20230809_1612540310	0	1096288	1.73589	-0.25314	0.01491	-0.014349	9.7261658	1.445272	188.247	-0.187	-8.583	1.694	-0.087	30.02	32.71164	111.58757	2	22	32.712111	111.588682	1.635	188.65	1	1.694	-0.056	0.013	0	0	6.9406E+218	330	325
20230809_1612540320	0	1096289	1.78057	-0.25885	0.02937	-0.079525	9.7261038	1.445455	188.247	-0.187	-8.583	1.694	-0.087	30.02	32.71164	111.58757	2	22	32.712111	111.588682	1.635	188.65	1	1.694	-0.056	0.013	0	0	6.9406E+218	330	325
20230809_1612540329	0	1096290	1.85367	-0.24866	0.00245	-0.014414	9.7846975	1.507004	188.26	-0.184	-8.496	1.694	-0.084	30.02	32.71164	111.58757	2	22	32.712111	111.588682	1.635	188.65	1	1.694	-0.056	0.013	0	0	6.9406E+218	330	325
20230809_1612540336	0	1096291	1.89687	-0.24123	0.01212	-0.079525	9.7261038	1.445455	188.26	-0.184	-8.496	1.694	-0.084	30.02	32.71164	111.58757	2	22	32.712111	111.588682	1.635	188.65	1	1.694	-0.056	0.013	0	0	6.9406E+218	330	325
20230809_1612540348	0	1096292	1.92059	-0.24928	0.01951	-0.014349	9.7261658	1.445272	188.26	-0.184	-8.496	1.694	-0.084	30.02	32.71164	111.58757	2	22	32.712111	111.588682	1.635	188.65	1	1.694	-0.056	0.013	0	0	6.9406E+218	330	337
20230809_1612540356	0	1096293	1.97986	-0.23989	0.03817	-0.079525	9.7261038	1.445455	188.26	-0.184	-8.496	1.694	-0.084	30.02	32.71164	111.58757	2	22	32.712111	111.588682	1.635	188.65	1	1.694	-0.056	0.013	0	0	6.9406E+218	330	337
20230809_1612540366	0	1096294	2.00986	-0.23713	0.00795	-0.014369	9.7260847	1.5068589	188.26	-0.184	-8.496	1.694	-0.084	30.02	32.71164	111.58757	2	22	32.712111	111.588682	1.635	188.65	1	1.694	-0.056	0.013	0	0	6.9406E+218	330	337
20230809_1612540376	0	1096295	2.04025	-0.23087	0.03742	-0.079505	9.7261839	1.3838691	188.272	-0.181	-8.398	1.693	-0.084	30.02	32.711639	111.58757	2	22	32.712111	111.588682	1.635	188.65	1	1.694	-0.056	0.013	0	0	6.9406E+218	330	337
20230809_1612540386	0	1096296	2.1012	-0.21171	0.00751	-0.014369	9.7260847	1.5068589	188.272	-0.181	-8.398	1.693	-0.084	30.02	32.711639	111.58757	2	22	32.712111	111.588682	1.635	188.65	1	1.694	-0.056	0.013	0	0	6.9406E+218	330	337
20230809_1612540398	0	1096297	2.11565	-0.21431	-0.00953	-0.07957	9.7847157	1.445601	188.272	-0.181	-8.398	1.693	-0.084	30.02	32.711639	111.58757	2	22	32.712111	111.588682	1.635	188.65	1	1.694	-0.056	0.013	0	0	6.9406E+218	330	337
20230809_1612540412	0	1096298	2.14112	-0.21141	0.01138	-0.014349	9.7261658	1.445272	188.272	-0.181	-8.398	1.693	-0.084	30.02	32.711639	111.58757	2	22	32.712111	111.588682	1.635	188.65	1	1.694	-0.056	0.013	0	0	6.9406E+218	330	337
20230809_1612540416	0	1096299	2.17552	-0.20729	0.02178	-0.014349	9.7261658	1.445272	188.272	-0.181	-8.398	1.693	-0.084	30.02	32.711639	111.58757	2	22	32.712111	111.588682	1.635	188.65	1	1.694	-0.056	0.013	0	0	6.9406E+218	330	337
20230809_1612540426	0	1096300	2.21128	-0.1986	0.00981	-0.079525	9.7261038	1.445455	188.282	-0.18	-8.29	1.692	-0.084	30.02	32.711638	111.587569	2	22	32.712111	111.588682	1.635	188.65	1	1.694	-0.056	0.013	0	0	6.9406E+218	330	337
20230809_1612540437	0	1096301	2.25242	-0.19029	0.02107	-0.014349	9.7261658	1.445272	188.282	-0.18	-8.29	1.692	-0.084	30.02	32.711638	111.587569	2	22	32.712111	111.588682	1.635	188.65	1	1.694	-0.056	0.013	0	0	6.9406E+218	330	337
20230809_1612540449	0	1096302	2.31017	-0.17557	0.02786	-0.079525	9.7261038	1.445455	188.282	-0.18	-8.29	1.692	-0.084	30.02	32.711638	111.587569	2	22	32.712111	111.588682	1.635	188.65	1	1.694	-0.056	0.013	0	0	6.9406E+218	330	337
20230809_1612540456	0	1096303	2.35076	-0.18234	0.00285	-0.014349	9.7261658	1.445272	188.282	-0.18	-8.29	1.692	-0.084	30.02	32.711638	111.587569	2	22	32.712111	111.588682	1.635	188.65	1	1.694	-0.056	0.013	0	0	6.9406E+218	330	325
20230809_1612540465	0	1096304	2.3979	-0.16905	0.00991	-0.079505	9.7261839	1.3838691	188.282	-0.18	-8.29	1.692	-0.084	30.02	32.711638	111.587569	2	22	32.712111	111.588682	1.635	188.65	1	1.694	-0.056	0.013	0	0	6.9406E+218	330	325
20230809_1612540476	0	1096305	2.4624	-0.16005	0.00376	-0.014349	9.7261658	1.445272	188.291	-0.178	-8.172	1.692	-0.084	30.02	32.711637	111.587569	2	22	32.712111	111.588682	1.635	188.65	1	1.694	-0.056	0.013	0	0	6.9406E+218	330	325
20230809_1612540487	0	1096306	2.47416	-0.15887	-0.00342	-0.079525	9.7261038	1.445455	188.291	-0.178	-8.172	1.692	-0.084	30.02	32.711637	111.587569	2	22	32.712111	111.588682	1.635	188.65	1	1.694	-0.056	0.013	0	0	6.9406E+218	330	325
20230809_1612540498	0	1096307	2.4986	-0.15523	0.00458	-0.014329	9.7262468	1.3836859	188.291	-0.178	-8.172	1.692	-0.077	30.02	32.711637	111.587569	2	22	32.712111	111.588682	1.635	188.65	1	1.694	-0.056	0.013	0	0	6.9406E+218	330	325
20230809_1612540512	0	1096308	2.5395	-0.13493	0.02991	-0.079525	9.7261038	1.445455	188.291	-0.178	-8.172	1.692	-0.077	30.02	32.711637	111.587569	2	22	32.712111	111.588682	1.635	188.65	1	1.694	-0.056	0.013	0	0	6.9406E+218	330	325
20230809_1612540516	0	1096309	2.56445	-0.13292	-0.0314	-0.014375	9.7848587	1.383831	188.291	-0.178	-8.172	1.692	-0.077	30.02	32.711637	111.587569	2	22	32.712111	111.588682	1.635	188.65	1	1.694	-0.056	0.013	0	0	6.9406E+218	330	325
20230809_1612540527	0	1096310	2.60413	-0.12742	0.02295	-0.014349	9.7261658	1.445272	188.298	-0.176	-8.045	1.691	-0.077	30.02	32.711637	111.587569	2	22	32.712111	111.588682	1.635	188.65	1	1.694	-0.056	0.013	0	0	6.9406E+218	330	325
20230809_1612540542	0	1096311	2.63183	-0.1263	0.02287	-0.014329	9.7262468	1.3836859	188.298	-0.176	-8.045	1.691	-0.077	30.02	32.711637	111.587569	2	22	32.712111	111.588682	1.635	188.65	1	1.694	-0.056	0.013	0	0	6.9406E+218	330	325
20230809_1612540552	0	1096312	2.65629	-0.12048	-0.00012	-0.079505	9.7261839	1.3838691	188.298	-0.176	-8.045	1.691	-0.077	30.02	32.711637	111.587569	2	22	32.712096	111.588679	1.64	189.91	1	1.694	-0.056	0.013	0	0	6.9406E+218	330	325
20230809_1612540558	0	1096313	2.65486	-0.12706	-0.01064	-0.014309	9.7263269	1.322099	188.298	-0.176	-8.045	1.691	-0.077	30.02	32.711637	111.587569	2	22	32.712096	111.588679	1.64	189.91	1	1.694	-0.056	0.013	0	0	6.9406E+218	330	337
20230809_1612540566	0	1096314	2.68542	-0.10657	-0.01134	-0.079551	9.7847967	1.384014	188.298	-0.176	-8.045	1.691	-0.077	30.02	32.711637	111.587569	2	22	32.712096	111.588679	1.64	189.91	1	1.694	-0.056	0.013	0	0	6.9406E+218	330	337
20230809_1612540576	0	1096315	2.68547	-0.09847	-0.04721	-0.014349	9.7261658	1.445272	188.304	-0.176	-7.912	1.691	-0.077	30.02	32.711636	111.587569	2	22	32.712096	111.588679	1.64	189.91	1	1.694	-0.056	0.013	0	0	6.9406E+218	330	337
20230809_1612540587	0	1096316	2.67803	-0.09482	-0.02896	-0.014329	9.7262468	1.3836859	188.304	-0.176	-7.912	1.691	-0.077	30.02	32.711636	111.587569	2	22	32.712096	111.588679	1.64	189.91	1	1.694	-0.056	0.013	0	0	6.9406E+218	330	337
20230809_1612540597	0	1096317	2.66716	-0.09953	-0.0161	-0.014284	9.667635	1.38354	188.304	-0.176	-7.912	1.691	-0.077	30.02	32.711636	111.587569	2	22	32.712096	111.588679	1.64	189.91	1	1.694	-0.056	0.013	0	0	6.9406E+218	330	337
20230809_1612540607	0	1096318	2.6602	-0.0967	0.00649	-0.079531	9.7848768	1.322428	188.304	-0.176	-7.912	1.691	-0.077	30.02	32.711636	111.587569	2	22	32.712096	111.588679	1.64	189.91	1	1.694	-0.056	0.013	0	0	6.9406E+218	330	337
20230809_1612540617	0	1096319	2.68757	-0.09173	0.01545	-0.014309	9.7263269	1.322099	188.304	-0.176	-7.912	1.691	-0.077	30.02	32.711636	111.587569	2	22	32.712096	111.588679	1.64	189.91	1	1.694	-0.056	0.013	0	0	6.9406E+218	330	337
20230809_1612540629	0	1096320	2.6927	-0.08838	-0.00947	-0.079485	9.726265	1.322282	188.309	-0.176	-7.778	1.69	-0.077	30.02	32.711635	111.587569	2	22	32.712096	111.588679	1.64	189.91	1	1.694	-0.056	0.013	0	0	6.9406E+218	330	337
20230809_1612540636	0	1096321	2.69946	-0.07589	-0.06263	-0.014309	9.7263269	1.322099	188.309	-0.176	-7.778	1.69	-0.077	30.02	32.711635	111.587569	2	22	32.712096	111.588679	1.64	189.91	1	1.694	-0.056	0.013	0	0	6.9406E+218	330	337
20230809_1612540652	0	1096322	2.68221	-0.07648	-0.04028	-0.014329	9.7262468	1.3836859	188.309	-0.176	-7.778	1.69	-0.077	30.02	32.711635	111.587569	2	22	32.712096	111.588679	1.64	189.91	1	1.694	-0.056	0.013	0	0	6.9406E+218	330	337
20230809_1612540656	0	1096323	2.6246	-0.08999	-0.02782	-0.079485	9.726265	1.322282	188.309	-0.176	-7.778	1.69	-0.077	30.02	32.711635	111.587569	2	22	32.712096	111.588679	1.64	189.91	1	1.694	-0.056	0.013	0	0	6.9406E+218	330	337
20230809_1612540666	0	1096324	2.58528	-0.0901	-0.01212	-0.014244	9.6677961	1.260367	188.309	-0.176	-7.778	1.69	-0.079	30.02	32.711635	111.587569	2	22	32.712096	111.588679	1.64	189.91	1	1.694	-0.056	0.013	0	0	6.9406E+218	330	337
20230809_1612540677	0	1096325	2.53404	-0.0985	-0.00507	-0.014309	9.7263269	1.322099	188.313	-0.177	-7.647	1.69	-0.079	30.02	32.711634	111.587569	2	22	32.712096	111.588679	1.64	189.91	1	1.694	-0.056	0.013	0	0	6.9406E+218	330	337
20230809_1612540686	0	1096326	2.52608	-0.10262	-0.00549	-0.079465	9.726346	1.2606961	188.313	-0.177	-7.647	1.69	-0.079	30.02	32.711634	111.587569	2	22	32.712096	111.588679	1.64	189.91	1	1.694	-0.056	0.013	0	0	6.9406E+218	330	337
20230809_1612540707	0	1096327	2.52293	-0.09405	-0.04057	-0.014335	9.7850199	1.260658	188.313	-0.177	-7.647	1.69	-0.079	30.02	32.711634	111.587569	2	22	32.712096	111.588679	1.64	189.91	1	1.694	-0.056	0.013	0	0	6.9406E+218	330	337
20230809_1612540708	0	1096328	2.47853	-0.10193	-0.05275	-0.014264	9.6677151	1.321954	188.313	-0.177	-7.647	1.69	-0.079	30.02	32.711634	111.587569	2	22	32.712096	111.588679	1.64	189.91	1	1.694	-0.056	0.013	0	0	6.9406E+218	330	337
20230809_1612540724	0	1096329	2.43215	-0.11689	-0.03221	-0.079465	9.726346	1.2606961	188.313	-0.177	-7.647	1.69	-0.079	30.02	32.711634	111.587569	2	22	32.712096	111.588679	1.64	189.91	1	1.694	-0.056	0.013	0	0	6.9406E+218	330	337
20230809_1612540726	0	1096330	2.37725	-0.10996	-0.05544	-0.014289	9.726408	1.2605129	188.319	-0.178	-7.523	1.69	-0.079	30.02	32.711634	111.587569	2	22	32.712096	111.588679	1.64	189.91	1	1.694	-0.056	0.013	0	0	6.9406E+218	330	337
20230809_1612540736	0	1096331	2.29303	-0.12638	-0.01529	-0.07942	9.6677341	1.26055	188.319	-0.178	-7.523	1.69	-0.079	30.02	32.711634	111.587569	2	22	32.712096	111.588679	1.64	189.91	1	1.694	-0.056	0.013	0	0	6.9406E+218	330	337
20230809_1612540747	0	1096332	2.23575	-0.13114	-0.02094	-0.014289	9.726408	1.2605129	188.319	-0.178	-7.523	1.69	-0.079	30.38	32.711634	111.587569	2	22	32.712096	111.588679	1.64	189.91	1	1.688	-0.028	0.002	0	0	6.9406E+218	330	337
20230809_1612540760	0	1096333	2.18844	-0.13251	-0.02015	-0.014335	9.7850199	1.260658	188.319	-0.178	-7.523	1.69	-0.079	30.38	32.711634	111.587569	2	22	32.712096	111.588679	1.64	189.91	1	1.688	-0.028	0.002	0	0	6.9406E+218	330	337
20230809_1612540766	0	1096334	2.1109	-0.14416	-0.04474	-0.07942	9.6677341	1.26055	188.319	-0.178	-7.523	1.69	-0.079	30.38	32.711634	111.587569	2	22	32.712096	111.588679	1.64	189.91	1	1.688	-0.028	0.002	0	0	6.9406E+218	330	337
20230809_1612540776	0	1096335	2.0575	-0.15384	-0.05669	-0.079446	9.7264271	1.199109	188.326	-0.179	-7.414	1.687	-0.079	30.38	32.711633	111.587568	2	22	32.712096	111.588679	1.64	189.91	1	1.688	-0.028	0.002	0	0	6.9406E+218	330	337
20230809_1612540786	0	1096336	1.99264	-0.1526	-0.02749	-0.014289	9.726408	1.2605129	188.326	-0.179	-7.414	1.687	-0.079	30.38	32.711633	111.587568	2	22	32.712096	111.588679	1.64	189.91	1	1.688	-0.028	0.002	0	0	6.9406E+218	330	337
20230809_1612540795	0	1096337	1.915	-0.1634	-0.06461	-0.014289	9.726408	1.2605129	188.326	-0.179	-7.414	1.687	-0.079	30.38	32.711633	111.587568	2	22	32.712096	111.588679	1.64	189.91	1	1.688	-0.028	0.002	0	0	6.9406E+218	330	337
20230809_1612540809	0	1096338	1.83545	-0.17135	-0.03246	-0.079446	9.7264271	1.199109	188.326	-0.179	-7.414	1.687	-0.079	30.38	32.711633	111.587568	2	22	32.712096	111.588679	1.64	189.91	1	1.688	-0.028	0.002	0	0	6.9406E+218	330	337
20230809_1612540816	0	1096339	1.78715	-0.17238	-0.09665	-0.014335	9.7850199	1.260658	188.326	-0.179	-7.414	1.687	-0.079	30.38	32.711633	111.587568	2	22	32.712096	111.588679	1.64	189.91	1	1.688	-0.028	0.002	0	0	6.9406E+218	330	337
20230809_1612540829	0	1096340	1.71263	-0.18432	-0.0602	-0.07942	9.6677341	1.26055	188.335	-0.18	-7.322	1.687	-0.079	30.38	32.711632	111.587568	2	22	32.712096	111.588679	1.64	189.91	1	1.688	-0.028	0.002	0	0	6.9406E+218	330	337
20230809_1612540836	0	1096341	1.6818	-0.18712	-0.06808	-0.014335	9.7850199	1.260658	188.335	-0.18	-7.322	1.687	-0.087	30.38	32.711632	111.587568	2	22	32.712096	111.588679	1.64	189.91	1	1.688	-0.028	0.002	0	0	6.9406E+218	330	337
20230809_1612540847	0	1096342	1.63639	-0.18737	-0.05221	-0.079446	9.7264271	1.199109	188.335	-0.18	-7.322	1.687	-0.087	30.38	32.711632	111.587568	2	22	32.712096	111.588679	1.64	189.91	1	1.688	-0.028	0.002	0	0	6.9406E+218	330	337
20230809_1612540856	0	1096343	1.5995	-0.19678	-0.09205	-0.014289	9.726408	1.2605129	188.335	-0.18	-7.322	1.687	-0.087	30.38	32.711632	111.587568	2	22	32.712096	111.588679	1.64	189.91	1	1.688	-0.028	0.002	0	0	6.9406E+218	330	337
20230809_1612540865	0	1096344	1.57585	-0.19448	-0.08267	-0.079446	9.7264271	1.199109	188.335	-0.18	-7.322	1.687	-0.087	30.38	32.711632	111.587568	2	22	32.712096	111.588679	1.64	189.91	1	1.688	-0.028	0.002	0	0	6.9406E+218	330	337
20230809_1612540875	0	1096345	1.53963	-0.20143	-0.07991	-0.014289	9.726408	1.2605129	188.345	-0.183	-7.241	1.686	-0.087	30.38	32.711631	111.587568	2	22	32.712096	111.588679	1.64	189.91	1	1.688	-0.028	0.002	0	0	6.9406E+218	330	337
20230809_1612540887	0	1096346	1.46882	-0.20785	-0.11933	-0.014315	9.7851009	1.199072	188.345	-0.183	-7.241	1.686	-0.087	30.38	32.711631	111.587568	2	22	32.712096	111.588679	1.64	189.91	1	1.688	-0.028	0.002	0	0	6.9406E+218	330	337
20230809_1612540896	0	1096347	1.41031	-0.22015	-0.12036	-0.079465	9.726346	1.2606961	188.345	-0.183	-7.241	1.686	-0.087	30.38	32.711631	111.587568	2	22	32.712096	111.588679	1.64	189.91	1	1.688	-0.028	0.002	0	0	6.9406E+218	330	337
20230809_1612540907	0	1096348	1.35335	-0.22449	-0.08536	-0.014224	9.6678772	1.198781	188.345	-0.183	-7.241	1.686	-0.087	30.38	32.711631	111.587568	2	22	32.712096	111.588679	1.64	189.91	1	1.688	-0.028	0.002	0	0	6.9406E+218	330	337
20230809_1612540922	0	1096349	1.33085	-0.22544	-0.14253	-0.079491	9.7850389	1.199254	188.345	-0.183	-7.241	1.686	-0.087	30.38	32.711631	111.587568	2	22	32.712096	111.588679	1.64	189.91	1	1.688	-0.028	0.002	0	0	6.9406E+218	330	337
20230809_1612540925	0	1096350	1.29178	-0.22671	-0.10413	-0.014244	9.6677961	1.260367	188.357	-0.187	-7.172	1.686	-0.087	30.38	32.711631	111.587568	2	22	32.712096	111.588679	1.64	189.91	1	1.688	-0.028	0.002	0	0	6.9406E+218	330	337
20230809_1612540938	0	1096351	1.25516	-0.23756	-0.11535	-0.014315	9.7851009	1.199072	188.357	-0.187	-7.172	1.686	-0.087	30.38	32.711631	111.587568	2	22	32.712096	111.588679	1.64	189.91	1	1.688	-0.028	0.002	0	0	6.9406E+218	330	337
20230809_1612540949	0	1096352	1.21071	-0.23715	-0.13977	-0.079465	9.726346	1.2606961	188.357	-0.187	-7.172	1.686	-0.087	30.38	32.711631	111.587568	2	22	32.712096	111.588679	1.64	189.91	1	1.688	-0.028	0.002	0	0	6.9406E+218	330	337
20230809_1612540964	0	1096353	1.1616	-0.24549	-0.17101	-0.01427	9.7264891	1.198926	188.357	-0.187	-7.172	1.686	-0.087	30.38	32.711631	111.587568	2	22	32.712096	111.588679	1.64	189.91	1	1.688	-0.028	0.002	0	0	6.9406E+218	330	337
20230809_1612540965	0	1096354	1.10039	-0.24631	-0.11683	-0.0794	9.6678143	1.198963	188.357	-0.187	-7.172	1.686	-0.087	30.38	32.711631	111.587568	2	22	32.712096	111.588679	1.64	189.91	1	1.688	-0.028	0.002	0	0	6.9406E+218	330	337
20230809_1612540976	0	1096355	1.0552	-0.24728	-0.15369	-0.014289	9.726408	1.2605129	188.37	-0.193	-7.114	1.685	-0.087	30.38	32.71163	111.587568	2	22	32.712096	111.588679	1.64	189.91	1	1.688	-0.028	0.002	0	0	6.9406E+218	330	337
20230809_1612540987	0	1096356	0.97982	-0.25502	-0.14453	-0.079446	9.7264271	1.199109	188.37	-0.193	-7.114	1.685	-0.087	30.38	32.71163	111.587568	2	22	32.712096	111.588679	1.64	189.91	1	1.688	-0.028	0.002	0	0	6.9406E+218	330	337
20230809_1612540996	0	1096357	0.95398	-0.25	-0.14932	-0.01427	9.7264891	1.198926	188.37	-0.193	-7.114	1.685	-0.087	30.38	32.71163	111.587568	2	22	32.712096	111.588679	1.64	189.91	1	1.688	-0.028	0.002	0	0	6.9406E+218	330	337
20230809_1612550008	0	1096358	0.90189	-0.2618	-0.1884	-0.014335	9.7850199	1.260658	188.37	-0.193	-7.114	1.685	-0.08	30.38	32.71163	111.587568	2	22	32.712096	111.588679	1.64	189.91	1	1.688	-0.028	0.002	0	0	6.9406E+218	330	337
20230809_1612550016	0	1096359	0.85203	-0.26743	-0.15159	-0.0794	9.6678143	1.198963	188.37	-0.193	-7.114	1.685	-0.08	30.38	32.71163	111.587568	2	22	32.712096	111.588679	1.64	189.91	1	1.688	-0.028	0.002	0	0	6.9406E+218	330	337
20230809_1612550026	0	1096360	0.82692	-0.26392	-0.17687	-0.01427	9.7264891	1.198926	188.384	-0.199	-7.069	1.685	-0.08	30.38	32.711629	111.587568	2	22	32.712096	111.588679	1.64	189.91	1	1.688	-0.028	0.002	0	0	6.9406E+218	330	337
20230809_1612550037	0	1096361	0.79291	-0.2657	-0.19802	-0.079465	9.726346	1.2606961	188.384	-0.199	-7.069	1.685	-0.08	30.38	32.711629	111.587568	2	22	32.712096	111.588679	1.64	189.91	1	1.688	-0.028	0.002	0	0	6.9406E+218	330	337
20230809_1612550049	0	1096362	0.7564	-0.26698	-0.16805	-0.01427	9.7264891	1.198926	188.384	-0.199	-7.069	1.685	-0.08	30.38	32.711629	111.587568	2	22	32.712096	111.588679	1.64	189.91	1	1.688	-0.028	0.002	0	0	6.9406E+218	330	337
20230809_1612550056	0	1096363	0.74024	-0.26193	-0.18153	-0.014289	9.726408	1.2605129	188.384	-0.199	-7.069	1.685	-0.08	30.38	32.711629	111.587568	2	22	32.712096	111.588679	1.64	189.91	1	1.688	-0.028	0.002	0	0	6.9406E+218	330	337
20230809_1612550066	0	1096364	0.69275	-0.26888	-0.2198	-0.079446	9.7264271	1.199109	188.384	-0.199	-7.069	1.685	-0.08	30.38	32.711629	111.587568	2	22	32.712096	111.588679	1.64	189.91	1	1.688	-0.028	0.002	0	0	6.9406E+218	330	337
20230809_1612550075	0	1096365	0.66163	-0.26729	-0.19362	-0.01427	9.7264891	1.198926	188.398	-0.207	-7.033	1.685	-0.08	30.38	32.711628	111.587568	2	22	32.712096	111.588679	1.64	189.91	1	1.688	-0.028	0.002	0	0	6.9406E+218	330	337
20230809_1612550086	0	1096366	0.6367	-0.26647	-0.18955	-0.07942	9.6677341	1.26055	188.398	-0.207	-7.033	1.685	-0.08	30.38	32.711628	111.587568	2	22	32.712096	111.588679	1.64	189.91	1	1.688	-0.028	0.002	0	0	6.9406E+218	330	337
20230809_1612550096	0	1096367	0.58312	-0.27854	-0.19662	-0.014289	9.726408	1.2605129	188.398	-0.207	-7.033	1.685	-0.08	30.38	32.711628	111.587568	2	22	32.712096	111.588679	1.64	189.91	1	1.688	-0.028	0.002	0	0	6.9406E+218	330	337
20230809_1612550109	0	1096368	0.55207	-0.27576	-0.19157	-0.01427	9.7264891	1.198926	188.398	-0.207	-7.033	1.685	-0.08	30.38	32.711628	111.587568	2	22	32.712096	111.588679	1.64	189.91	1	1.688	-0.028	0.002	0	0	6.9406E+218	330	337
20230809_1612550116	0	1096369	0.52896	-0.27294	-0.20905	-0.079446	9.7264271	1.199109	188.398	-0.207	-7.033	1.685	-0.08	30.38	32.711628	111.587568	2	22	32.712096	111.588679	1.64	189.91	1	1.688	-0.028	0.002	0	0	6.9406E+218	330	337
20230809_1612550133	0	1096370	0.50035	-0.26796	-0.2462	-0.014335	9.7850199	1.260658	188.413	-0.216	-7.005	1.685	-0.08	30.38	32.711628	111.587567	2	22	32.712096	111.588679	1.64	189.91	1	1.688	-0.028	0.002	0	0	6.9406E+218	330	337
20230809_1612550136	0	1096371	0.47498	-0.26984	-0.22186	-0.014224	9.6678772	1.198781	188.413	-0.216	-7.005	1.685	-0.08	30.38	32.711628	111.587567	2	22	32.712096	111.588679	1.64	189.91	1	1.688	-0.028	0.002	0	0	6.9406E+218	330	337
20230809_1612550148	0	1096372	0.45046	-0.26442	-0.22754	-0.079446	9.7264271	1.199109	188.413	-0.216	-7.005	1.685	-0.08	30.38	32.711628	111.587567	2	22	32.712096	111.588679	1.64	189.91	1	1.688	-0.028	0.002	0	0	6.9406E+218	330	337
20230809_1612550158	0	1096373	0.45388	-0.2635	-0.23355	-0.014224	9.6678772	1.198781	188.413	-0.216	-7.005	1.685	-0.08	30.38	32.711628	111.587567	2	22	32.712096	111.588679	1.64	189.91	1	1.688	-0.028	0.002	0	0	6.9406E+218	330	337
20230809_1612550175	0	1096374	0.42455	-0.27095	-0.21614	-0.079465	9.726346	1.2606961	188.413	-0.216	-7.005	1.685	-0.08	30.38	32.711628	111.587567	2	22	32.712096	111.588679	1.64	189.91	1	1.688	-0.028	0.002	0	0	6.9406E+218	330	325
20230809_1612550177	0	1096375	0.4295	-0.2703	-0.25225	-0.014315	9.7851009	1.199072	188.428	-0.225	-6.982	1.684	-0.08	30.38	32.711627	111.587567	2	22	32.712096	111.588679	1.64	189.91	1	1.688	-0.028	0.002	0	0	6.9406E+218	330	325
20230809_1612550186	0	1096376	0.41681	-0.25982	-0.26605	-0.01427	9.7264891	1.198926	188.428	-0.225	-6.982	1.684	-0.091	30.38	32.711627	111.587567	2	22	32.712096	111.588679	1.64	189.91	1	1.688	-0.028	0.002	0	0	6.9406E+218	330	325
20230809_1612550196	0	1096377	0.39419	-0.26747	-0.23826	-0.07942	9.6677341	1.26055	188.428	-0.225	-6.982	1.684	-0.091	30.38	32.711627	111.587567	2	22	32.712096	111.588679	1.64	189.91	1	1.688	-0.028	0.002	0	0	6.9406E+218	330	325
20230809_1612550207	0	1096378	0.41178	-0.25618	-0.23469	-0.01427	9.7264891	1.198926	188.428	-0.225	-6.982	1.684	-0.091	30.38	32.711627	111.587567	2	22	32.712096	111.588679	1.64	189.91	1	1.688	-0.028	0.002	0	0	6.9406E+218	330	325
20230809_1612550216	0	1096379	0.40583	-0.26498	-0.25673	-0.0794	9.6678143	1.198963	188.428	-0.225	-6.982	1.684	-0.091	30.38	32.711627	111.587567	2	22	32.712096	111.588679	1.64	189.91	1	1.688	-0.028	0.002	0	0	6.9406E+218	330	325
20230809_1612550226	0	1096380	0.37998	-0.27544	-0.2545	-0.014315	9.7851009	1.199072	188.443	-0.236	-6.962	1.684	-0.091	30.38	32.711626	111.587567	2	22	32.712096	111.588679	1.64	189.91	1	1.688	-0.028	0.002	0	0	6.9406E+218	330	325
20230809_1612550237	0	1096381	0.40844	-0.26338	-0.27168	-0.01427	9.7264891	1.198926	188.443	-0.236	-6.962	1.684	-0.091	30.38	32.711626	111.587567	2	22	32.712096	111.588679	1.64	189.91	1	1.688	-0.028	0.002	0	0	6.9406E+218	330	325
20230809_1612550251	0	1096382	0.37669	-0.26736	-0.28688	-0.079446	9.7264271	1.199109	188.443	-0.236	-6.962	1.684	-0.091	30.38	32.711626	111.587567	2	22	32.712096	111.588679	1.64	189.91	1	1.688	-0.028	0.002	0	0	6.9406E+218	330	325
20230809_1612550256	0	1096383	0.38291	-0.26916	-0.25891	-0.014224	9.6678772	1.198781	188.443	-0.236	-6.962	1.684	-0.091	30.38	32.711626	111.587567	2	22	32.712096	111.588679	1.64	189.91	1	1.688	-0.028	0.002	0	0	6.9406E+218	330	325
20230809_1612550267	0	1096384	0.3995	-0.26282	-0.26959	-0.0794	9.6678143	1.198963	188.443	-0.236	-6.962	1.684	-0.091	30.38	32.711626	111.587567	2	22	32.712096	111.588679	1.64	189.91	1	1.688	-0.028	0.002	0	0	6.9406E+218	330	325
20230809_1612550275	0	1096385	0.39294	-0.26645	-0.26622	-0.014289	9.726408	1.2605129	188.458	-0.248	-6.942	1.684	-0.091	30.38	32.711625	111.587567	2	22	32.712096	111.588679	1.64	189.91	1	1.688	-0.028	0.002	0	0	6.9406E+218	330	325
20230809_1612550287	0	1096386	0.40325	-0.27105	-0.25964	-0.079426	9.7265072	1.137522	188.458	-0.248	-6.942	1.684	-0.091	30.38	32.711625	111.587567	2	22	32.712096	111.588679	1.64	189.91	1	1.688	-0.028	0.002	0	0	6.9406E+218	330	325
20230809_1612550297	0	1096387	0.42746	-0.26587	-0.27762	-0.01427	9.7264891	1.198926	188.458	-0.248	-6.942	1.684	-0.091	30.38	32.711625	111.587567	2	22	32.712096	111.588679	1.64	189.91	1	1.688	-0.028	0.002	0	0	6.9406E+218	330	325
20230809_1612550310	0	1096388	0.44017	-0.25613	-0.31759	-0.014272	9.7264891	1.19893	188.458	-0.248	-6.942	1.684	-0.091	30.38	32.711625	111.587567	2	22	32.712096	111.588679	1.64	189.91	1	1.688	-0.028	0.002	0	0	6.9406E+218	330	325
20230809_1612550317	0	1096389	0.43294	-0.26794	-0.28247	-0.079423	9.6677341	1.260554	188.458	-0.248	-6.942	1.684	-0.091	30.38	32.711625	111.587567	2	22	32.712096	111.588679	1.64	189.91	1	1.688	-0.028	0.002	0	0	6.9406E+218	330	325
20230809_1612550329	0	1096390	0.42913	-0.27098	-0.25021	-0.014272	9.7264891	1.19893	188.473	-0.26	-6.921	1.685	-0.1	30.38	32.711625	111.587567	2	22	32.712096	111.588679	1.64	189.91	1	1.688	-0.028	0.002	0	0	6.9406E+218	330	325
20230809_1612550339	0	1096391	0.44946	-0.26139	-0.27191	-0.079403	9.6678143	1.1989681	188.473	-0.26	-6.921	1.685	-0.1	30.38	32.711625	111.587567	2	22	32.712096	111.588679	1.64	189.91	1	1.688	-0.028	0.002	0	0	6.9406E+218	330	325
20230809_1612550346	0	1096392	0.44726	-0.2656	-0.26546	-0.014272	9.7264891	1.19893	188.473	-0.26	-6.921	1.685	-0.1	30.38	32.711625	111.587567	2	22	32.712096	111.588679	1.64	189.91	1	1.688	-0.028	0.002	0	0	6.9406E+218	330	325
20230809_1612550355	0	1096393	0.4709	-0.26257	-0.26965	-0.079428	9.7265072	1.137527	188.473	-0.26	-6.921	1.685	-0.1	30.38	32.711625	111.587567	2	22	32.712096	111.588679	1.64	189.91	1	1.688	-0.028	0.002	0	0	6.9406E+218	330	325
20230809_1612550366	0	1096394	0.48275	-0.25361	-0.30262	-0.014292	9.726408	1.260517	188.473	-0.26	-6.921	1.685	-0.1	30.38	32.711625	111.587567	2	22	32.712096	111.588679	1.64	189.91	1	1.688	-0.028	0.002	0	0	6.9406E+218	330	325
20230809_1612550376	0	1096395	0.46925	-0.2605	-0.28234	-0.079403	9.6678143	1.1989681	188.487	-0.273	-6.897	1.684	-0.1	30.38	32.711624	111.587567	2	22	32.712096	111.588679	1.64	189.91	1	1.688	-0.028	0.002	0	0	6.9406E+218	330	325
20230809_1612550386	0	1096396	0.49766	-0.2518	-0.28265	-0.014207	9.6679573	1.137198	188.487	-0.273	-6.897	1.684	-0.1	30.38	32.711624	111.587567	2	22	32.712096	111.588679	1.64	189.91	1	1.688	-0.028	0.002	0	0	6.9406E+218	330	325
20230809_1612550396	0	1096397	0.50551	-0.24608	-0.28323	-0.079448	9.7264261	1.199113	188.487	-0.273	-6.897	1.684	-0.1	30.38	32.711624	111.587567	2	22	32.712096	111.588679	1.64	189.91	1	1.688	-0.028	0.002	0	0	6.9406E+218	330	325
20230809_1612550409	0	1096398	0.4716	-0.25131	-0.24232	-0.014227	9.6678772	1.1987849	188.487	-0.273	-6.897	1.684	-0.1	30.38	32.711624	111.587567	2	22	32.712096	111.588679	1.64	189.91	1	1.688	-0.028	0.002	0	0	6.9406E+218	330	325
20230809_1612550416	0	1096399	0.50089	-0.24181	-0.26452	-0.079403	9.6678143	1.1989681	188.487	-0.273	-6.897	1.684	-0.1	30.38	32.711624	111.587567	2	22	32.712096	111.588679	1.64	189.91	1	1.688	-0.028	0.002	0	0	6.9406E+218	330	325
20230809_1612550426	0	1096400	0.47942	-0.24843	-0.2507	-0.014272	9.7264891	1.19893	188.501	-0.284	-6.873	1.685	-0.1	30.38	32.711623	111.587567	2	22	32.712096	111.588679	1.64	189.91	1	1.688	-0.028	0.002	0	0	6.9406E+218	330	325
20230809_1612550437	0	1096401	0.49129	-0.25208	-0.26427	-0.079428	9.7265072	1.137527	188.501	-0.284	-6.873	1.685	-0.1	30.38	32.711623	111.587567	2	22	32.712096	111.588679	1.64	189.91	1	1.688	-0.028	0.002	0	0	6.9406E+218	330	325
20230809_1612550447	0	1096402	0.52674	-0.24819	-0.26263	-0.014227	9.6678772	1.1987849	188.501	-0.284	-6.873	1.685	-0.1	30.38	32.711623	111.587567	2	22	32.712096	111.588679	1.64	189.91	1	1.688	-0.028	0.002	0	0	6.9406E+218	330	325
20230809_1612550464	0	1096403	0.54684	-0.24647	-0.27155	-0.079428	9.7265072	1.137527	188.501	-0.284	-6.873	1.685	-0.1	30.38	32.711623	111.587567	2	22	32.712096	111.588679	1.64	189.91	1	1.688	-0.028	0.002	0	0	6.9406E+218	330	325
20230809_1612550465	0	1096404	0.54414	-0.24989	-0.26718	-0.014227	9.6678772	1.1987849	188.501	-0.284	-6.873	1.685	-0.1	30.38	32.711623	111.587567	2	22	32.712096	111.588679	1.64	189.91	1	1.688	-0.028	0.002	0	0	6.9406E+218	330	325
20230809_1612550476	0	1096405	0.57258	-0.24328	-0.24243	-0.079383	9.6678953	1.137381	188.515	-0.296	-6.846	1.684	-0.1	30.38	32.711622	111.587566	2	22	32.712096	111.588679	1.64	189.91	1	1.688	-0.028	0.002	0	0	6.9406E+218	330	325
20230809_1612550486	0	1096406	0.56831	-0.24221	-0.24914	-0.014292	9.726408	1.260517	188.515	-0.296	-6.846	1.684	-0.1	30.38	32.711622	111.587566	2	22	32.712096	111.588679	1.64	189.91	1	1.688	-0.028	0.002	0	0	6.9406E+218	330	325
20230809_1612550498	0	1096407	0.5696	-0.24854	-0.18731	-0.079383	9.6678953	1.137381	188.515	-0.296	-6.846	1.684	-0.091	30.38	32.711622	111.587566	2	22	32.712096	111.588679	1.64	189.91	1	1.688	-0.028	0.002	0	0	6.9406E+218	330	325
20230809_1612550511	0	1096408	0.60342	-0.23735	-0.22319	-0.014207	9.6679573	1.137198	188.515	-0.296	-6.846	1.684	-0.091	30.38	32.711622	111.587566	2	22	32.712096	111.588679	1.64	189.91	1	1.688	-0.028	0.002	0	0	6.9406E+218	330	325
20230809_1612550516	0	1096409	0.6044	-0.23979	-0.21459	-0.079448	9.7264261	1.199113	188.515	-0.296	-6.846	1.684	-0.091	30.38	32.711622	111.587566	2	22	32.712096	111.588679	1.64	189.91	1	1.688	-0.028	0.002	0	0	6.9406E+218	330	325
20230809_1612550527	0	1096410	0.59573	-0.24	-0.22077	-0.014207	9.6679573	1.137198	188.529	-0.305	-6.816	1.685	-0.091	30.38	32.711622	111.587566	2	22	32.712096	111.588679	1.64	189.91	1	1.688	-0.028	0.002	0	0	6.9406E+218	330	325
20230809_1612550536	0	1096411	0.59592	-0.23526	-0.21245	-0.079403	9.6678143	1.1989681	188.529	-0.305	-6.816	1.685	-0.091	30.38	32.711622	111.587566	2	22	32.712096	111.588679	1.64	189.91	1	1.688	-0.028	0.002	0	0	6.9406E+218	330	325
20230809_1612550548	0	1096412	0.56262	-0.23655	-0.22251	-0.014227	9.6678772	1.1987849	188.529	-0.305	-6.816	1.685	-0.091	30.38	32.711622	111.587566	2	22	32.712081	111.588676	1.645	190.34	1	1.688	-0.028	0.002	0	0	6.9406E+218	330	325
20230809_1612550557	0	1096413	0.54074	-0.23622	-0.20691	-0.014207	9.6679573	1.137198	188.529	-0.305	-6.816	1.685	-0.091	30.38	32.711622	111.587566	2	22	32.712081	111.588676	1.645	190.34	1	1.688	-0.028	0.002	0	0	6.9406E+218	330	325
20230809_1612550566	0	1096414	0.52715	-0.23263	-0.15434	-0.079383	9.6678953	1.137381	188.529	-0.305	-6.816	1.685	-0.091	30.38	32.711622	111.587566	2	22	32.712081	111.588676	1.645	190.34	1	1.688	-0.028	0.002	0	0	6.9406E+218	330	325
20230809_1612550576	0	1096415	0.50212	-0.23059	-0.1849	-0.014227	9.6678772	1.1987849	188.542	-0.314	-6.789	1.686	-0.091	30.38	32.711621	111.587566	2	22	32.712081	111.588676	1.645	190.34	1	1.688	-0.028	0.002	0	0	6.9406E+218	330	325
20230809_1612550586	0	1096416	0.46918	-0.22862	-0.14248	-0.079428	9.7265072	1.137527	188.542	-0.314	-6.789	1.686	-0.091	30.38	32.711621	111.587566	2	22	32.712081	111.588676	1.645	190.34	1	1.688	-0.028	0.002	0	0	6.9406E+218	330	325
20230809_1612550597	0	1096417	0.44207	-0.22314	-0.1562	-0.014227	9.6678772	1.1987849	188.542	-0.314	-6.789	1.686	-0.091	30.38	32.711621	111.587566	2	22	32.712081	111.588676	1.645	190.34	1	1.688	-0.028	0.002	0	0	6.9406E+218	330	325
20230809_1612550608	0	1096418	0.39722	-0.22516	-0.17959	-0.079383	9.6678953	1.137381	188.542	-0.314	-6.789	1.686	-0.091	30.38	32.711621	111.587566	2	22	32.712081	111.588676	1.645	190.34	1	1.688	-0.028	0.002	0	0	6.9406E+218	330	325
20230809_1612550615	0	1096419	0.35441	-0.23414	-0.15928	-0.014207	9.6679573	1.137198	188.542	-0.314	-6.789	1.686	-0.091	30.38	32.711621	111.587566	2	22	32.712081	111.588676	1.645	190.34	1	1.688	-0.028	0.002	0	0	6.9406E+218	330	325
20230809_1612550625	0	1096420	0.32428	-0.22479	-0.13766	-0.079428	9.7265072	1.137527	188.554	-0.32	-6.769	1.686	-0.091	30.38	32.71162	111.587566	2	22	32.712081	111.588676	1.645	190.34	1	1.688	-0.028	0.002	0	0	6.9406E+218	330	325
20230809_1612550636	0	1096421	0.29161	-0.22141	-0.13334	-0.014207	9.6679573	1.137198	188.554	-0.32	-6.769	1.686	-0.091	30.38	32.71162	111.587566	2	22	32.712081	111.588676	1.645	190.34	1	1.688	-0.028	0.002	0	0	6.9406E+218	330	325
20230809_1612550647	0	1096422	0.23088	-0.2218	-0.13125	-0.079403	9.6678143	1.1989681	188.554	-0.32	-6.769	1.686	-0.091	30.38	32.71162	111.587566	2	22	32.712081	111.588676	1.645	190.34	1	1.688	-0.028	0.002	0	0	6.9406E+218	330	325
20230809_1612550657	0	1096423	0.20527	-0.21672	-0.1069	-0.014252	9.7265701	1.137344	188.554	-0.32	-6.769	1.686	-0.091	30.38	32.71162	111.587566	2	22	32.712081	111.588676	1.645	190.34	1	1.688	-0.028	0.002	0	0	6.9406E+218	330	325
20230809_1612550666	0	1096424	0.15044	-0.22581	-0.12809	-0.079403	9.6678143	1.1989681	188.554	-0.32	-6.769	1.686	-0.09	30.38	32.71162	111.587566	2	22	32.712081	111.588676	1.645	190.34	1	1.688	-0.028	0.002	0	0	6.9406E+218	330	325
20230809_1612550676	0	1096425	0.10932	-0.23414	-0.11898	-0.014232	9.7266502	1.075757	188.566	-0.325	-6.759	1.686	-0.09	30.38	32.711619	111.587566	2	22	32.712081	111.588676	1.645	190.34	1	1.688	-0.028	0.002	0	0	6.9406E+218	330	325
20230809_1612550688	0	1096426	0.08335	-0.22501	-0.08365	-0.014207	9.6679573	1.137198	188.566	-0.325	-6.759	1.686	-0.09	30.38	32.711619	111.587566	2	22	32.712081	111.588676	1.645	190.34	1	1.688	-0.028	0.002	0	0	6.9406E+218	330	337
20230809_1612550706	0	1096427	0.05808	-0.22177	-0.09868	-0.079448	9.7264261	1.199113	188.566	-0.325	-6.759	1.686	-0.09	30.38	32.711619	111.587566	2	22	32.712081	111.588676	1.645	190.34	1	1.688	-0.028	0.002	0	0	6.9406E+218	330	337
20230809_1612550707	0	1096428	0.0113	-0.21665	-0.07966	-0.079428	9.7265072	1.137527	188.566	-0.325	-6.759	1.686	-0.09	30.38	32.711619	111.587566	2	22	32.712081	111.588676	1.645	190.34	1	1.688	-0.028	0.002	0	0	6.9406E+218	330	337
20230809_1612550722	0	1096429	-0.03312	-0.21986	-0.07287	-0.014207	9.6679573	1.137198	188.566	-0.325	-6.759	1.686	-0.09	30.38	32.711619	111.587566	2	22	32.712081	111.588676	1.645	190.34	1	1.688	-0.028	0.002	0	0	6.9406E+218	330	337
20230809_1612550726	0	1096430	-0.10294	-0.22464	-0.07598	-0.079448	9.7264261	1.199113	188.578	-0.328	-6.759	1.686	-0.09	30.38	32.711619	111.587566	2	22	32.712081	111.588676	1.645	190.34	1	1.688	-0.028	0.002	0	0	6.9406E+218	330	337
20230809_1612550736	0	1096431	-0.14221	-0.22037	-0.08994	-0.014252	9.7265701	1.137344	188.578	-0.328	-6.759	1.686	-0.09	30.35	32.711619	111.587566	2	22	32.712081	111.588676	1.645	190.34	1	1.664	-0.031	0.018	0	0	6.9406E+218	330	337
20230809_1612550751	0	1096432	-0.17615	-0.21672	-0.06826	-0.079383	9.6678953	1.137381	188.578	-0.328	-6.759	1.686	-0.09	30.35	32.711619	111.587566	2	22	32.712081	111.588676	1.645	190.34	1	1.664	-0.031	0.018	0	0	6.9406E+218	330	337
20230809_1612550759	0	1096433	-0.20068	-0.22174	-0.05838	-0.079428	9.7265072	1.137527	188.578	-0.328	-6.759	1.686	-0.09	30.35	32.711619	111.587566	2	22	32.712081	111.588676	1.645	190.34	1	1.664	-0.031	0.018	0	0	6.9406E+218	330	337
20230809_1612550768	0	1096434	-0.23747	-0.22369	-0.06941	-0.014207	9.6679573	1.137198	188.578	-0.328	-6.759	1.686	-0.09	30.35	32.711619	111.587566	2	22	32.712081	111.588676	1.645	190.34	1	1.664	-0.031	0.018	0	0	6.9406E+218	330	337
20230809_1612550776	0	1096435	-0.26051	-0.2259	-0.03163	-0.079428	9.7265072	1.137527	188.589	-0.329	-6.769	1.665	-0.09	30.35	32.711618	111.587566	2	22	32.712081	111.588676	1.645	190.34	1	1.664	-0.031	0.018	0	0	6.9406E+218	330	337
20230809_1612550786	0	1096436	-0.30301	-0.22728	-0.06445	-0.079448	9.7264261	1.199113	188.589	-0.329	-6.769	1.665	-0.09	30.35	32.711618	111.587566	2	22	32.712081	111.588676	1.645	190.34	1	1.664	-0.031	0.018	0	0	6.9406E+218	330	337
20230809_1612550805	0	1096437	-0.31081	-0.22017	-0.07275	-0.014252	9.7265701	1.137344	188.589	-0.329	-6.769	1.665	-0.09	30.35	32.711618	111.587566	2	22	32.712081	111.588676	1.645	190.34	1	1.664	-0.031	0.018	0	0	6.9406E+218	330	337
20230809_1612550807	0	1096438	-0.35166	-0.22312	-0.05238	-0.079448	9.7264261	1.199113	188.589	-0.329	-6.769	1.665	-0.09	30.35	32.711618	111.587566	2	22	32.712081	111.588676	1.645	190.34	1	1.664	-0.031	0.018	0	0	6.9406E+218	330	337
20230809_1612550816	0	1096439	-0.38376	-0.2257	-0.04923	-0.014207	9.6679573	1.137198	188.589	-0.329	-6.769	1.665	-0.09	30.35	32.711618	111.587566	2	22	32.712081	111.588676	1.645	190.34	1	1.664	-0.031	0.018	0	0	6.9406E+218	330	337
20230809_1612550826	0	1096440	-0.40749	-0.22482	-0.03398	-0.079428	9.7265072	1.137527	188.601	-0.331	-6.786	1.665	-0.09	30.35	32.711617	111.587565	2	22	32.712081	111.588676	1.645	190.34	1	1.664	-0.031	0.018	0	0	6.9406E+218	330	337
20230809_1612550836	0	1096441	-0.4213	-0.22166	-0.03995	-0.079448	9.7264261	1.199113	188.601	-0.331	-6.786	1.665	-0.09	30.35	32.711617	111.587565	2	22	32.712081	111.588676	1.645	190.34	1	1.664	-0.031	0.018	0	0	6.9406E+218	330	337
20230809_1612550845	0	1096442	-0.41643	-0.20749	-0.02917	-0.014252	9.7265701	1.137344	188.601	-0.331	-6.786	1.665	-0.09	30.35	32.711617	111.587565	2	22	32.712081	111.588676	1.645	190.34	1	1.664	-0.031	0.018	0	0	6.9406E+218	330	337
20230809_1612550855	0	1096443	-0.43789	-0.20037	-0.09072	-0.079494	9.7850389	1.199259	188.601	-0.331	-6.786	1.665	-0.09	30.35	32.711617	111.587565	2	22	32.712081	111.588676	1.645	190.34	1	1.664	-0.031	0.018	0	0	6.9406E+218	330	337
20230809_1612550865	0	1096444	-0.48849	-0.21394	-0.03464	-0.014272	9.7264891	1.19893	188.601	-0.331	-6.786	1.665	-0.09	30.35	32.711617	111.587565	2	22	32.712081	111.588676	1.645	190.34	1	1.664	-0.031	0.018	0	0	6.9406E+218	330	337
20230809_1612550876	0	1096445	-0.51744	-0.21801	-0.06637	-0.079383	9.6678953	1.137381	188.612	-0.332	-6.809	1.665	-0.09	30.35	32.711616	111.587565	2	22	32.712081	111.588676	1.645	190.34	1	1.664	-0.031	0.018	0	0	6.9406E+218	330	337
20230809_1612550888	0	1096446	-0.53139	-0.21542	-0.03398	-0.079428	9.7265072	1.137527	188.612	-0.332	-6.809	1.665	-0.09	30.35	32.711616	111.587565	2	22	32.712081	111.588676	1.645	190.34	1	1.664	-0.031	0.018	0	0	6.9406E+218	330	337
20230809_1612550896	0	1096447	-0.55008	-0.20859	-0.01271	-0.014272	9.7264891	1.19893	188.612	-0.332	-6.809	1.665	-0.09	30.35	32.711616	111.587565	2	22	32.712081	111.588676	1.645	190.34	1	1.664	-0.031	0.018	0	0	6.9406E+218	330	337
20230809_1612550911	0	1096448	-0.54963	-0.19584	-0.03832	-0.079494	9.7850389	1.199259	188.612	-0.332	-6.809	1.665	-0.09	30.35	32.711616	111.587565	2	22	32.712081	111.588676	1.645	190.34	1	1.664	-0.031	0.018	0	0	6.9406E+218	330	337
20230809_1612550916	0	1096449	-0.60152	-0.19503	-0.09372	-0.014272	9.7264891	1.19893	188.612	-0.332	-6.809	1.665	-0.09	30.35	32.711616	111.587565	2	22	32.712081	111.588676	1.645	190.34	1	1.664	-0.031	0.018	0	0	6.9406E+218	330	337
20230809_1612550926	0	1096450	-0.64937	-0.19937	-0.06085	-0.079448	9.7264261	1.199113	188.622	-0.333	-6.838	1.665	-0.09	30.35	32.711616	111.587565	2	22	32.712081	111.588676	1.645	190.34	1	1.664	-0.031	0.018	0	0	6.9406E+218	330	337
20230809_1612550936	0	1096451	-0.66888	-0.18949	-0.04948	-0.079448	9.7264261	1.199113	188.622	-0.333	-6.838	1.665	-0.09	30.35	32.711616	111.587565	2	22	32.712081	111.588676	1.645	190.34	1	1.664	-0.031	0.018	0	0	6.9406E+218	330	337
20230809_1612550946	0	1096452	-0.71079	-0.19084	-0.06619	-0.014227	9.6678772	1.1987849	188.622	-0.333	-6.838	1.665	-0.09	30.35	32.711616	111.587565	2	22	32.712081	111.588676	1.645	190.34	1	1.664	-0.031	0.018	0	0	6.9406E+218	330	337
20230809_1612550964	0	1096453	-0.75505	-0.18823	-0.00656	-0.079428	9.7265072	1.137527	188.622	-0.333	-6.838	1.665	-0.09	30.35	32.711616	111.587565	2	22	32.712081	111.588676	1.645	190.34	1	1.664	-0.031	0.018	0	0	6.9406E+218	330	337
20230809_1612550966	0	1096454	-0.77195	-0.18027	-0.08374	-0.014318	9.7851009	1.1990761	188.622	-0.333	-6.838	1.665	-0.09	30.35	32.711616	111.587565	2	22	32.712081	111.588676	1.645	190.34	1	1.664	-0.031	0.018	0	0	6.9406E+218	330	337
20230809_1612550979	0	1096455	-0.81578	-0.17183	-0.08167	-0.079513	9.7849579	1.2608449	188.632	-0.335	-6.875	1.665	-0.09	30.35	32.711615	111.587565	2	22	32.712081	111.588676	1.645	190.34	1	1.664	-0.031	0.018	0	0	6.9406E+218	330	337
20230809_1612550986	0	1096456	-0.85984	-0.17083	-0.06339	-0.014227	9.6678772	1.1987849	188.632	-0.335	-6.875	1.665	-0.09	30.35	32.711615	111.587565	2	22	32.712081	111.588676	1.645	190.34	1	1.664	-0.031	0.018	0	0	6.9406E+218	330	337
20230809_1612550998	0	1096457	-0.89452	-0.17003	-0.07752	-0.079448	9.7264261	1.199113	188.632	-0.335	-6.875	1.665	-0.092	30.35	32.711615	111.587565	2	22	32.712081	111.588676	1.645	190.34	1	1.664	-0.031	0.018	0	0	6.9406E+218	330	337
20230809_1612560006	0	1096458	-0.9415	-0.17129	-0.07204	-0.079448	9.7264261	1.199113	188.632	-0.335	-6.875	1.665	-0.092	30.35	32.711615	111.587565	2	22	32.712081	111.588676	1.645	190.34	1	1.664	-0.031	0.018	0	0	6.9406E+218	330	337
20230809_1612560016	0	1096459	-0.97219	-0.16115	-0.07462	-0.014272	9.7264891	1.19893	188.632	-0.335	-6.875	1.665	-0.092	30.35	32.711615	111.587565	2	22	32.712081	111.588676	1.645	190.34	1	1.664	-0.031	0.018	0	0	6.9406E+218	330	337
20230809_1612560026	0	1096460	-1.00102	-0.15232	-0.06565	-0.079494	9.7850389	1.199259	188.64	-0.338	-6.921	1.666	-0.092	30.35	32.711614	111.587565	2	22	32.712081	111.588676	1.645	190.34	1	1.664	-0.031	0.018	0	0	6.9406E+218	330	337
20230809_1612560036	0	1096461	-1.03225	-0.13446	-0.07222	-0.014292	9.726408	1.260517	188.64	-0.338	-6.921	1.666	-0.092	30.35	32.711614	111.587565	2	22	32.712081	111.588676	1.645	190.34	1	1.664	-0.031	0.018	0	0	6.9406E+218	330	337
20230809_1612560051	0	1096462	-1.09122	-0.13594	-0.08582	-0.079468	9.726346	1.2607	188.64	-0.338	-6.921	1.666	-0.092	30.35	32.711614	111.587565	2	22	32.712081	111.588676	1.645	190.34	1	1.664	-0.031	0.018	0	0	6.9406E+218	330	337
20230809_1612560061	0	1096463	-1.15556	-0.13794	-0.08898	-0.079403	9.6678143	1.1989681	188.64	-0.338	-6.921	1.666	-0.092	30.35	32.711614	111.587565	2	22	32.712081	111.588676	1.645	190.34	1	1.664	-0.031	0.018	0	0	6.9406E+218	330	325
20230809_1612560066	0	1096464	-1.23004	-0.14478	-0.0866	-0.079448	9.7264261	1.199113	188.64	-0.338	-6.921	1.666	-0.092	30.35	32.711614	111.587565	2	22	32.712081	111.588676	1.645	190.34	1	1.664	-0.031	0.018	0	0	6.9406E+218	330	325
20230809_1612560076	0	1096465	-1.26894	-0.12878	-0.07303	-0.014272	9.7264891	1.19893	188.648	-0.341	-6.979	1.666	-0.092	30.35	32.711613	111.587565	2	22	32.712081	111.588676	1.645	190.34	1	1.664	-0.031	0.018	0	0	6.9406E+218	330	325
20230809_1612560086	0	1096466	-1.28428	-0.11029	-0.13067	-0.079513	9.7849579	1.2608449	188.648	-0.341	-6.979	1.666	-0.092	30.35	32.711613	111.587565	2	22	32.712081	111.588676	1.645	190.34	1	1.664	-0.031	0.018	0	0	6.9406E+218	330	325
20230809_1612560098	0	1096467	-1.34842	-0.11268	-0.08709	-0.014247	9.6677961	1.260372	188.648	-0.341	-6.979	1.666	-0.092	30.35	32.711613	111.587565	2	22	32.712081	111.588676	1.645	190.34	1	1.664	-0.031	0.018	0	0	6.9406E+218	330	325
20230809_1612560107	0	1096468	-1.37622	-0.11061	-0.12377	-0.079448	9.7264261	1.199113	188.648	-0.341	-6.979	1.666	-0.092	30.35	32.711613	111.587565	2	22	32.712081	111.588676	1.645	190.34	1	1.664	-0.031	0.018	0	0	6.9406E+218	330	325
20230809_1612560116	0	1096469	-1.41579	-0.10832	-0.08584	-0.079448	9.7264261	1.199113	188.648	-0.341	-6.979	1.666	-0.092	30.35	32.711613	111.587565	2	22	32.712081	111.588676	1.645	190.34	1	1.664	-0.031	0.018	0	0	6.9406E+218	330	325
20230809_1612560129	0	1096470	-1.4631	-0.11593	-0.08574	-0.079468	9.726346	1.2607	188.654	-0.345	-7.048	1.665	-0.092	30.35	32.711613	111.587565	2	22	32.712081	111.588676	1.645	190.34	1	1.664	-0.031	0.018	0	0	6.9406E+218	330	325
20230809_1612560136	0	1096471	-1.47766	-0.10852	-0.09656	-0.014272	9.7264891	1.19893	188.654	-0.345	-7.048	1.665	-0.092	30.35	32.711613	111.587565	2	22	32.712081	111.588676	1.645	190.34	1	1.664	-0.031	0.018	0	0	6.9406E+218	330	325
20230809_1612560152	0	1096472	-1.50412	-0.09598	-0.13708	-0.079468	9.726346	1.2607	188.654	-0.345	-7.048	1.665	-0.092	30.35	32.711613	111.587565	2	22	32.712081	111.588676	1.645	190.34	1	1.664	-0.031	0.018	0	0	6.9406E+218	330	325
20230809_1612560156	0	1096473	-1.52893	-0.09778	-0.12313	-0.079468	9.726346	1.2607	188.654	-0.345	-7.048	1.665	-0.092	30.35	32.711613	111.587565	2	22	32.712081	111.588676	1.645	190.34	1	1.664	-0.031	0.018	0	0	6.9406E+218	330	325
20230809_1612560166	0	1096474	-1.5433	-0.08559	-0.11785	-0.014227	9.6678772	1.1987849	188.654	-0.345	-7.048	1.665	-0.092	30.35	32.711613	111.587565	2	22	32.712081	111.588676	1.645	190.34	1	1.664	-0.031	0.018	0	0	6.9406E+218	330	325
20230809_1612560176	0	1096475	-1.57081	-0.08617	-0.14048	-0.079468	9.726346	1.2607	188.66	-0.351	-7.124	1.666	-0.092	30.35	32.711612	111.587564	2	22	32.712081	111.588676	1.645	190.34	1	1.664	-0.031	0.018	0	0	6.9406E+218	330	325
20230809_1612560187	0	1096476	-1.61932	-0.08546	-0.09951	-0.079423	9.6677341	1.260554	188.66	-0.351	-7.124	1.666	-0.079	30.35	32.711612	111.587564	2	22	32.712081	111.588676	1.645	190.34	1	1.664	-0.031	0.018	0	0	6.9406E+218	330	325
20230809_1612560198	0	1096477	-1.6291	-0.07811	-0.13595	-0.014292	9.726408	1.260517	188.66	-0.351	-7.124	1.666	-0.079	30.35	32.711612	111.587564	2	22	32.712081	111.588676	1.645	190.34	1	1.664	-0.031	0.018	0	0	6.9406E+218	330	325
20230809_1612560208	0	1096478	-1.6394	-0.07089	-0.13085	-0.079448	9.7264261	1.199113	188.66	-0.351	-7.124	1.666	-0.079	30.35	32.711612	111.587564	2	22	32.712081	111.588676	1.645	190.34	1	1.664	-0.031	0.018	0	0	6.9406E+218	330	325
20230809_1612560216	0	1096479	-1.64441	-0.06404	-0.13237	-0.079468	9.726346	1.2607	188.66	-0.351	-7.124	1.666	-0.079	30.35	32.711612	111.587564	2	22	32.712081	111.588676	1.645	190.34	1	1.664	-0.031	0.018	0	0	6.9406E+218	330	325
20230809_1612560226	0	1096480	-1.66657	-0.06766	-0.11635	-0.079423	9.6677341	1.260554	188.664	-0.357	-7.206	1.665	-0.079	30.35	32.711611	111.587564	2	22	32.712081	111.588676	1.645	190.34	1	1.664	-0.031	0.018	0	0	6.9406E+218	330	325
20230809_1612560237	0	1096481	-1.69982	-0.06929	-0.14218	-0.014292	9.726408	1.260517	188.664	-0.357	-7.206	1.665	-0.079	30.35	32.711611	111.587564	2	22	32.712081	111.588676	1.645	190.34	1	1.664	-0.031	0.018	0	0	6.9406E+218	330	325
20230809_1612560253	0	1096482	-1.74363	-0.06161	-0.14413	-0.079468	9.726346	1.2607	188.664	-0.357	-7.206	1.665	-0.079	30.35	32.711611	111.587564	2	22	32.712081	111.588676	1.645	190.34	1	1.664	-0.031	0.018	0	0	6.9406E+218	330	325
20230809_1612560257	0	1096483	-1.76123	-0.05376	-0.13034	-0.079443	9.6676531	1.3221411	188.664	-0.357	-7.206	1.665	-0.079	30.35	32.711611	111.587564	2	22	32.712081	111.588676	1.645	190.34	1	1.664	-0.031	0.018	0	0	6.9406E+218	330	325
20230809_1612560267	0	1096484	-1.78336	-0.04693	-0.17152	-0.014292	9.726408	1.260517	188.664	-0.357	-7.206	1.665	-0.079	30.35	32.711611	111.587564	2	22	32.712081	111.588676	1.645	190.34	1	1.664	-0.031	0.018	0	0	6.9406E+218	330	325
20230809_1612560277	0	1096485	-1.80642	-0.0418	-0.1432	-0.079423	9.6677341	1.260554	188.668	-0.364	-7.293	1.666	-0.079	30.35	32.71161	111.587564	2	22	32.712081	111.588676	1.645	190.34	1	1.664	-0.031	0.018	0	0	6.9406E+218	330	325
20230809_1612560286	0	1096486	-1.8041	-0.04119	-0.12966	-0.079423	9.6677341	1.260554	188.668	-0.364	-7.293	1.666	-0.079	30.35	32.71161	111.587564	2	22	32.712081	111.588676	1.645	190.34	1	1.664	-0.031	0.018	0	0	6.9406E+218	330	325
20230809_1612560296	0	1096487	-1.83749	-0.03989	-0.13475	-0.079468	9.726346	1.2607	188.668	-0.364	-7.293	1.666	-0.079	30.35	32.71161	111.587564	2	22	32.712081	111.588676	1.645	190.34	1	1.664	-0.031	0.018	0	0	6.9406E+218	330	325
20230809_1612560311	0	1096488	-1.88126	-0.0351	-0.13075	-0.014244	9.6677961	1.260367	188.668	-0.364	-7.293	1.666	-0.079	30.35	32.71161	111.587564	2	22	32.712081	111.588676	1.645	190.34	1	1.664	-0.031	0.018	0	0	6.9406E+218	330	325
20230809_1612560316	0	1096489	-1.9032	-0.03033	-0.16374	-0.079485	9.726265	1.322282	188.668	-0.364	-7.293	1.666	-0.079	30.35	32.71161	111.587564	2	22	32.712081	111.588676	1.645	190.34	1	1.664	-0.031	0.018	0	0	6.9406E+218	330	325
20230809_1612560327	0	1096490	-1.90787	-0.02545	-0.14479	-0.079465	9.726346	1.2606961	188.671	-0.37	-7.387	1.666	-0.079	30.35	32.71161	111.587564	2	22	32.712081	111.588676	1.645	190.34	1	1.664	-0.031	0.018	0	0	6.9406E+218	330	325
20230809_1612560337	0	1096491	-1.9268	-0.01888	-0.16047	-0.079394	9.6090412	1.321991	188.671	-0.37	-7.387	1.666	-0.09	30.35	32.71161	111.587564	2	22	32.712081	111.588676	1.645	190.34	1	1.664	-0.031	0.018	0	0	6.9406E+218	330	325
20230809_1612560347	0	1096492	-1.93379	-0.02833	-0.14177	-0.014309	9.7263269	1.322099	188.671	-0.37	-7.387	1.666	-0.09	30.35	32.71161	111.587564	2	22	32.712081	111.588676	1.645	190.34	1	1.664	-0.031	0.018	0	0	6.9406E+218	330	325
20230809_1612560367	0	1096493	-1.94683	-0.02499	-0.12715	-0.07942	9.6677341	1.26055	188.671	-0.37	-7.387	1.666	-0.09	30.35	32.71161	111.587564	2	22	32.712081	111.588676	1.645	190.34	1	1.664	-0.031	0.018	0	0	6.9406E+218	330	325
20230809_1612560367	0	1096494	-1.95487	-0.02063	-0.14818	-0.07942	9.6677341	1.26055	188.671	-0.37	-7.387	1.666	-0.09	30.35	32.71161	111.587564	2	22	32.712081	111.588676	1.645	190.34	1	1.664	-0.031	0.018	0	0	6.9406E+218	330	325
20230809_1612560377	0	1096495	-1.99236	-0.01669	-0.12475	-0.079485	9.726265	1.322282	188.673	-0.377	-7.484	1.666	-0.09	30.35	32.711609	111.587564	2	22	32.712081	111.588676	1.645	190.34	1	1.664	-0.031	0.018	0	0	6.9406E+218	330	337
20230809_1612560386	0	1096496	-2.00062	-0.00589	-0.17549	-0.014264	9.6677151	1.321954	188.673	-0.377	-7.484	1.666	-0.09	30.35	32.711609	111.587564	2	22	32.712081	111.588676	1.645	190.34	1	1.664	-0.031	0.018	0	0	6.9406E+218	330	337
20230809_1612560396	0	1096497	-2.01695	-0.00211	-0.13027	-0.07944	9.6676531	1.322137	188.673	-0.377	-7.484	1.666	-0.09	30.35	32.711609	111.587564	2	22	32.712081	111.588676	1.645	190.34	1	1.664	-0.031	0.018	0	0	6.9406E+218	330	337
20230809_1612560406	0	1096498	-2.05588	-0.01297	-0.14381	-0.079485	9.726265	1.322282	188.673	-0.377	-7.484	1.666	-0.09	30.35	32.711609	111.587564	2	22	32.712081	111.588676	1.645	190.34	1	1.664	-0.031	0.018	0	0	6.9406E+218	330	337
20230809_1612560416	0	1096499	-2.07684	-0.0097	-0.11664	-0.014244	9.6677961	1.260367	188.673	-0.377	-7.484	1.666	-0.09	30.35	32.711609	111.587564	2	22	32.712081	111.588676	1.645	190.34	1	1.664	-0.031	0.018	0	0	6.9406E+218	330	337
20230809_1612560429	0	1096500	-2.09872	-0.01532	-0.14917	-0.07944	9.6676531	1.322137	188.674	-0.384	-7.586	1.666	-0.09	30.35	32.711608	111.587564	2	22	32.712081	111.588676	1.645	190.34	1	1.664	-0.031	0.018	0	0	6.9406E+218	330	337
20230809_1612560436	0	1096501	-2.08555	-0.00723	-0.1277	-0.079465	9.726346	1.2606961	188.674	-0.384	-7.586	1.666	-0.09	30.35	32.711608	111.587564	2	22	32.712081	111.588676	1.645	190.34	1	1.664	-0.031	0.018	0	0	6.9406E+218	330	337
20230809_1612560448	0	1096502	-2.06076	-0.00079	-0.17105	-0.07944	9.6676531	1.322137	188.674	-0.384	-7.586	1.666	-0.09	30.35	32.711608	111.587564	2	22	32.712081	111.588676	1.645	190.34	1	1.664	-0.031	0.018	0	0	6.9406E+218	330	337
20230809_1612560456	0	1096503	-2.08145	-0.00396	-0.14721	-0.014309	9.7263269	1.322099	188.674	-0.384	-7.586	1.666	-0.09	30.35	32.711608	111.587564	2	22	32.712081	111.588676	1.645	190.34	1	1.664	-0.031	0.018	0	0	6.9406E+218	330	337
20230809_1612560466	0	1096504	-2.1108	-0.00919	-0.13145	-0.079414	9.6089602	1.3835779	188.674	-0.384	-7.586	1.666	-0.09	30.35	32.711608	111.587564	2	22	32.712081	111.588676	1.645	190.34	1	1.664	-0.031	0.018	0	0	6.9406E+218	330	337
20230809_1612560479	0	1096505	-2.13161	-0.00172	-0.1324	-0.079485	9.726265	1.322282	188.675	-0.391	-7.691	1.666	-0.09	30.35	32.711607	111.587563	2	22	32.712081	111.588676	1.645	190.34	1	1.664	-0.031	0.018	0	0	6.9406E+218	330	337
20230809_1612560486	0	1096506	-2.13455	0.00111	-0.13926	-0.07944	9.6676531	1.322137	188.675	-0.391	-7.691	1.666	-0.09	30.35	32.711607	111.587563	2	22	32.712081	111.588676	1.645	190.34	1	1.664	-0.031	0.018	0	0	6.9406E+218	330	337
20230809_1612560496	0	1096507	-2.14652	0.00502	-0.14324	-0.079485	9.726265	1.322282	188.675	-0.391	-7.691	1.666	-0.09	30.35	32.711607	111.587563	2	22	32.712081	111.588676	1.645	190.34	1	1.664	-0.031	0.018	0	0	6.9406E+218	330	337
20230809_1612560510	0	1096508	-2.12403	0.00163	-0.17273	-0.014309	9.7263269	1.322099	188.675	-0.391	-7.691	1.666	-0.09	30.35	32.711607	111.587563	2	22	32.712081	111.588676	1.645	190.34	1	1.664	-0.031	0.018	0	0	6.9406E+218	330	337
20230809_1612560516	0	1096509	-2.11442	-0.00077	-0.18113	-0.079485	9.726265	1.322282	188.675	-0.391	-7.691	1.666	-0.09	30.35	32.711607	111.587563	2	22	32.712081	111.588676	1.645	190.34	1	1.664	-0.031	0.018	0	0	6.9406E+218	330	337
20230809_1612560525	0	1096510	-2.10824	-0.00751	-0.16072	-0.07944	9.6676531	1.322137	188.677	-0.399	-7.797	1.666	-0.089	30.35	32.711607	111.587563	2	22	32.712081	111.588676	1.645	190.34	1	1.664	-0.031	0.018	0	0	6.9406E+218	330	337
20230809_1612560536	0	1096511	-2.12075	-0.01102	-0.12605	-0.07944	9.6676531	1.322137	188.677	-0.399	-7.797	1.666	-0.089	30.35	32.711607	111.587563	2	22	32.712081	111.588676	1.645	190.34	1	1.664	-0.031	0.018	0	0	6.9406E+218	330	337
20230809_1612560547	0	1096512	-2.15401	-0.0183	-0.14746	-0.079505	9.7261839	1.3838691	188.677	-0.399	-7.797	1.666	-0.089	30.35	32.711607	111.587563	2	22	32.712081	111.588676	1.645	190.34	1	1.664	-0.031	0.018	0	0	6.9406E+218	330	337
20230809_1612560556	0	1096513	-2.15106	-0.0146	-0.14676	-0.014309	9.7263269	1.322099	188.677	-0.399	-7.797	1.666	-0.089	30.35	32.711607	111.587563	2	22	32.712081	111.588676	1.645	190.34	1	1.664	-0.031	0.018	0	0	6.9406E+218	330	337
20230809_1612560567	0	1096514	-2.14297	-0.00697	-0.17342	-0.079505	9.7261839	1.3838691	188.677	-0.399	-7.797	1.666	-0.089	30.35	32.711607	111.587563	2	22	32.712066	111.588673	1.635	189.35	1	1.664	-0.031	0.018	0	0	6.9406E+218	330	337
20230809_1612560577	0	1096515	-2.13346	-0.0042	-0.22208	-0.079505	9.7261839	1.3838691	188.678	-0.407	-7.904	1.666	-0.089	30.35	32.711606	111.587563	2	22	32.712066	111.588673	1.635	189.35	1	1.664	-0.031	0.018	0	0	6.9406E+218	330	325
20230809_1612560587	0	1096516	-2.14611	-0.01036	-0.18352	-0.07944	9.6676531	1.322137	188.678	-0.407	-7.904	1.666	-0.089	30.35	32.711606	111.587563	2	22	32.712066	111.588673	1.635	189.35	1	1.664	-0.031	0.018	0	0	6.9406E+218	330	325
20230809_1612560597	0	1096517	-2.17364	-0.01578	-0.17922	-0.07946	9.667572	1.383723	188.678	-0.407	-7.904	1.666	-0.089	30.35	32.711606	111.587563	2	22	32.712066	111.588673	1.635	189.35	1	1.664	-0.031	0.018	0	0	6.9406E+218	330	325
20230809_1612560610	0	1096518	-2.18969	-0.02108	-0.16243	-0.079485	9.726265	1.322282	188.678	-0.407	-7.904	1.666	-0.089	30.35	32.711606	111.587563	2	22	32.712066	111.588673	1.635	189.35	1	1.664	-0.031	0.018	0	0	6.9406E+218	330	325
20230809_1612560615	0	1096519	-2.17428	-0.01484	-0.17368	-0.014329	9.7262468	1.3836859	188.678	-0.407	-7.904	1.666	-0.089	30.35	32.711606	111.587563	2	22	32.712066	111.588673	1.635	189.35	1	1.664	-0.031	0.018	0	0	6.9406E+218	330	325
20230809_1612560634	0	1096520	-2.14694	-0.0144	-0.16587	-0.079505	9.7261839	1.3838691	188.681	-0.416	-8.012	1.666	-0.089	30.35	32.711605	111.587563	2	22	32.712066	111.588673	1.635	189.35	1	1.664	-0.031	0.018	0	0	6.9406E+218	330	325
20230809_1612560635	0	1096521	-2.13135	-0.01749	-0.22355	-0.079505	9.7261839	1.3838691	188.681	-0.416	-8.012	1.666	-0.089	30.35	32.711605	111.587563	2	22	32.712066	111.588673	1.635	189.35	1	1.664	-0.031	0.018	0	0	6.9406E+218	330	325
20230809_1612560648	0	1096522	-2.12436	-0.02511	-0.24319	-0.079505	9.7261839	1.3838691	188.681	-0.416	-8.012	1.666	-0.089	30.35	32.711605	111.587563	2	22	32.712066	111.588673	1.635	189.35	1	1.664	-0.031	0.018	0	0	6.9406E+218	330	325
20230809_1612560656	0	1096523	-2.11754	-0.03153	-0.20216	-0.07946	9.667572	1.383723	188.681	-0.416	-8.012	1.666	-0.089	30.35	32.711605	111.587563	2	22	32.712066	111.588673	1.635	189.35	1	1.664	-0.031	0.018	0	0	6.9406E+218	330	325
20230809_1612560669	0	1096524	-2.09499	-0.0343	-0.20535	-0.07944	9.6676531	1.322137	188.681	-0.416	-8.012	1.666	-0.089	30.35	32.711605	111.587563	2	22	32.712066	111.588673	1.635	189.35	1	1.664	-0.031	0.018	0	0	6.9406E+218	330	325
20230809_1612560676	0	1096525	-2.04751	-0.03023	-0.2059	-0.079505	9.7261839	1.3838691	188.684	-0.426	-8.117	1.666	-0.089	30.35	32.711605	111.587563	2	22	32.712066	111.588673	1.635	189.35	1	1.664	-0.031	0.018	0	0	6.9406E+218	330	325
20230809_1612560688	0	1096526	-1.99119	-0.02824	-0.1981	-0.079505	9.7261839	1.3838691	188.684	-0.426	-8.117	1.666	-0.085	30.35	32.711605	111.587563	2	22	32.712066	111.588673	1.635	189.35	1	1.664	-0.031	0.018	0	0	6.9406E+218	330	325
20230809_1612560708	0	1096527	-1.94947	-0.02255	-0.23456	-0.079525	9.7261038	1.445455	188.684	-0.426	-8.117	1.666	-0.085	30.35	32.711605	111.587563	2	22	32.712066	111.588673	1.635	189.35	1	1.664	-0.031	0.018	0	0	6.9406E+218	330	325
20230809_1612560709	0	1096528	-1.93313	-0.02716	-0.24654	-0.07946	9.667572	1.383723	188.684	-0.426	-8.117	1.666	-0.085	30.35	32.711605	111.587563	2	22	32.712066	111.588673	1.635	189.35	1	1.664	-0.031	0.018	0	0	6.9406E+218	330	325
20230809_1612560720	0	1096529	-1.90867	-0.03345	-0.2263	-0.079505	9.7261839	1.3838691	188.684	-0.426	-8.117	1.666	-0.085	30.35	32.711605	111.587563	2	22	32.712066	111.588673	1.635	189.35	1	1.664	-0.031	0.018	0	0	6.9406E+218	330	325
20230809_1612560729	0	1096530	-1.88223	-0.03881	-0.22793	-0.07946	9.667572	1.383723	188.687	-0.437	-8.213	1.685	-0.085	30.25	32.711604	111.587563	2	22	32.712066	111.588673	1.635	189.35	1	1.686	-0.028	0.006	0	0	6.9406E+218	330	325
20230809_1612560739	0	1096531	-1.83493	-0.04531	-0.24725	-0.07948	9.667491	1.44531	188.687	-0.437	-8.213	1.685	-0.085	30.25	32.711604	111.587563	2	22	32.712066	111.588673	1.635	189.35	1	1.686	-0.028	0.006	0	0	6.9406E+218	330	325
20230809_1612560746	0	1096532	-1.7585	-0.04416	-0.22566	-0.079505	9.7261839	1.3838691	188.687	-0.437	-8.213	1.685	-0.085	30.25	32.711604	111.587563	2	22	32.712066	111.588673	1.635	189.35	1	1.686	-0.028	0.006	0	0	6.9406E+218	330	325
20230809_1612560765	0	1096533	-1.66811	-0.03178	-0.2498	-0.079505	9.7261839	1.3838691	188.687	-0.437	-8.213	1.685	-0.085	30.25	32.711604	111.587563	2	22	32.712066	111.588673	1.635	189.35	1	1.686	-0.028	0.006	0	0	6.9406E+218	330	325
20230809_1612560767	0	1096534	-1.61862	-0.03329	-0.26136	-0.079525	9.7261038	1.445455	188.687	-0.437	-8.213	1.685	-0.085	30.25	32.711604	111.587563	2	22	32.712066	111.588673	1.635	189.35	1	1.686	-0.028	0.006	0	0	6.9406E+218	330	325
20230809_1612560777	0	1096535	-1.58407	-0.03306	-0.22865	-0.079434	9.6088791	1.445164	188.691	-0.449	-8.298	1.685	-0.085	30.25	32.711603	111.587563	2	22	32.712066	111.588673	1.635	189.35	1	1.686	-0.028	0.006	0	0	6.9406E+218	330	325
20230809_1612560787	0	1096536	-1.5405	-0.03586	-0.23105	-0.079525	9.7261038	1.445455	188.691	-0.449	-8.298	1.685	-0.085	30.25	32.711603	111.587563	2	22	32.712066	111.588673	1.635	189.35	1	1.686	-0.028	0.006	0	0	6.9406E+218	330	325
20230809_1612560797	0	1096537	-1.51506	-0.0425	-0.22043	-0.07948	9.667491	1.44531	188.691	-0.449	-8.298	1.685	-0.085	30.25	32.711603	111.587563	2	22	32.712066	111.588673	1.635	189.35	1	1.686	-0.028	0.006	0	0	6.9406E+218	330	325
20230809_1612560808	0	1096538	-1.45334	-0.03621	-0.23076	-0.07946	9.667572	1.383723	188.691	-0.449	-8.298	1.685	-0.085	30.25	32.711603	111.587563	2	22	32.712066	111.588673	1.635	189.35	1	1.686	-0.028	0.006	0	0	6.9406E+218	330	325
20230809_1612560815	0	1096539	-1.37681	-0.03215	-0.25194	-0.079525	9.7261038	1.445455	188.691	-0.449	-8.298	1.685	-0.085	30.25	32.711603	111.587563	2	22	32.712066	111.588673	1.635	189.35	1	1.686	-0.028	0.006	0	0	6.9406E+218	330	325
20230809_1612560826	0	1096540	-1.3421	-0.02752	-0.29221	-0.07948	9.667491	1.44531	188.694	-0.461	-8.37	1.685	-0.085	30.25	32.711602	111.587562	2	22	32.712066	111.588673	1.635	189.35	1	1.686	-0.028	0.006	0	0	6.9406E+218	330	325
20230809_1612560837	0	1096541	-1.30646	-0.02313	-0.23518	-0.07948	9.667491	1.44531	188.694	-0.461	-8.37	1.685	-0.085	30.25	32.711602	111.587562	2	22	32.712066	111.588673	1.635	189.35	1	1.686	-0.028	0.006	0	0	6.9406E+218	330	325
20230809_1612560846	0	1096542	-1.28931	-0.03682	-0.24919	-0.07948	9.667491	1.44531	188.694	-0.461	-8.37	1.685	-0.08	30.25	32.711602	111.587562	2	22	32.712066	111.588673	1.635	189.35	1	1.686	-0.028	0.006	0	0	6.9406E+218	330	325
20230809_1612560856	0	1096543	-1.25189	-0.03412	-0.24791	-0.07948	9.667491	1.44531	188.694	-0.461	-8.37	1.685	-0.08	30.25	32.711602	111.587562	2	22	32.712066	111.588673	1.635	189.35	1	1.686	-0.028	0.006	0	0	6.9406E+218	330	325
20230809_1612560868	0	1096544	-1.19907	-0.03334	-0.20063	-0.07948	9.667491	1.44531	188.694	-0.461	-8.37	1.685	-0.08	30.25	32.711602	111.587562	2	22	32.712066	111.588673	1.635	189.35	1	1.686	-0.028	0.006	0	0	6.9406E+218	330	325
20230809_1612560877	0	1096545	-1.17924	-0.03518	-0.24482	-0.079525	9.7261038	1.445455	188.698	-0.472	-8.432	1.685	-0.08	30.25	32.711601	111.587562	2	22	32.712066	111.588673	1.635	189.35	1	1.686	-0.028	0.006	0	0	6.9406E+218	330	325
20230809_1612560887	0	1096546	-1.13927	-0.02335	-0.25057	-0.079525	9.7261038	1.445455	188.698	-0.472	-8.432	1.685	-0.08	30.25	32.711601	111.587562	2	22	32.712066	111.588673	1.635	189.35	1	1.686	-0.028	0.006	0	0	6.9406E+218	330	337
20230809_1612560896	0	1096547	-1.1227	-0.02632	-0.21578	-0.144675	9.6673479	1.507079	188.698	-0.472	-8.432	1.685	-0.08	30.25	32.711601	111.587562	2	22	32.712066	111.588673	1.635	189.35	1	1.686	-0.028	0.006	0	0	6.9406E+218	330	337
20230809_1612560909	0	1096548	-1.12965	-0.03077	-0.24119	-0.07948	9.667491	1.44531	188.698	-0.472	-8.432	1.685	-0.08	30.25	32.711601	111.587562	2	22	32.712066	111.588673	1.635	189.35	1	1.686	-0.028	0.006	0	0	6.9406E+218	330	337
20230809_1612560916	0	1096549	-1.13292	-0.03351	-0.27477	-0.07948	9.667491	1.44531	188.698	-0.472	-8.432	1.685	-0.08	30.25	32.711601	111.587562	2	22	32.712066	111.588673	1.635	189.35	1	1.686	-0.028	0.006	0	0	6.9406E+218	330	337
20230809_1612560926	0	1096550	-1.14597	-0.04293	-0.19029	-0.07948	9.667491	1.44531	188.701	-0.484	-8.489	1.684	-0.08	30.25	32.711601	111.587562	2	22	32.712066	111.588673	1.635	189.35	1	1.686	-0.028	0.006	0	0	6.9406E+218	330	337
20230809_1612560936	0	1096551	-1.11897	-0.03232	-0.24328	-0.079525	9.7261038	1.445455	188.701	-0.484	-8.489	1.684	-0.08	30.25	32.711601	111.587562	2	22	32.712066	111.588673	1.635	189.35	1	1.686	-0.028	0.006	0	0	6.9406E+218	330	337
20230809_1612560953	0	1096552	-1.10182	-0.0177	-0.22964	-0.079499	9.6674109	1.506896	188.701	-0.484	-8.489	1.684	-0.08	30.25	32.711601	111.587562	2	22	32.712066	111.588673	1.635	189.35	1	1.686	-0.028	0.006	0	0	6.9406E+218	330	337
20230809_1612560960	0	1096553	-1.1145	-0.03271	-0.17878	-0.079434	9.6088791	1.445164	188.701	-0.484	-8.489	1.684	-0.08	30.25	32.711601	111.587562	2	22	32.712066	111.588673	1.635	189.35	1	1.686	-0.028	0.006	0	0	6.9406E+218	330	337
20230809_1612560966	0	1096554	-1.09215	-0.02941	-0.22101	-0.079525	9.7261038	1.445455	188.701	-0.484	-8.489	1.684	-0.08	30.25	32.711601	111.587562	2	22	32.712066	111.588673	1.635	189.35	1	1.686	-0.028	0.006	0	0	6.9406E+218	330	337
20230809_1612560976	0	1096555	-1.079	-0.03207	-0.233	-0.144675	9.6673479	1.507079	188.704	-0.495	-8.544	1.684	-0.08	30.25	32.7116	111.587562	2	22	32.712066	111.588673	1.635	189.35	1	1.686	-0.028	0.006	0	0	6.9406E+218	330	337
20230809_1612560988	0	1096556	-1.05725	-0.0299	-0.21054	-0.07948	9.667491	1.44531	188.704	-0.495	-8.544	1.684	-0.08	30.25	32.7116	111.587562	2	22	32.712066	111.588673	1.635	189.35	1	1.686	-0.028	0.006	0	0	6.9406E+218	330	337
20230809_1612570000	0	1096557	-1.0097	-0.02824	-0.21349	-0.079525	9.7261038	1.445455	188.704	-0.495	-8.544	1.684	-0.083	30.25	32.7116	111.587562	2	22	32.712066	111.588673	1.635	189.35	1	1.686	-0.028	0.006	0	0	6.9406E+218	330	337
20230809_1612570007	0	1096558	-1.01953	-0.0261	-0.19583	-0.079454	9.608799	1.5067509	188.704	-0.495	-8.544	1.684	-0.083	30.25	32.7116	111.587562	2	22	32.712066	111.588673	1.635	189.35	1	1.686	-0.028	0.006	0	0	6.9406E+218	330	337
20230809_1612570019	0	1096559	-1.01319	-0.03588	-0.19141	-0.079499	9.6674109	1.506896	188.704	-0.495	-8.544	1.684	-0.083	30.25	32.7116	111.587562	2	22	32.712066	111.588673	1.635	189.35	1	1.686	-0.028	0.006	0	0	6.9406E+218	330	337
20230809_1612570026	0	1096560	-0.97832	-0.03541	-0.15361	-0.07948	9.667491	1.44531	188.707	-0.504	-8.594	1.684	-0.083	30.25	32.711599	111.587562	2	22	32.712066	111.588673	1.635	189.35	1	1.686	-0.028	0.006	0	0	6.9406E+218	330	337
20230809_1612570039	0	1096561	-0.95467	-0.03393	-0.1827	-0.144656	9.667429	1.445493	188.707	-0.504	-8.594	1.684	-0.083	30.25	32.711599	111.587562	2	22	32.712066	111.588673	1.635	189.35	1	1.686	-0.028	0.006	0	0	6.9406E+218	330	337
20230809_1612570046	0	1096562	-0.94003	-0.03742	-0.15517	-0.07948	9.667491	1.44531	188.707	-0.504	-8.594	1.684	-0.083	30.25	32.711599	111.587562	2	22	32.712066	111.588673	1.635	189.35	1	1.686	-0.028	0.006	0	0	6.9406E+218	330	337
20230809_1612570057	0	1096563	-0.91371	-0.04163	-0.21871	-0.079545	9.7260227	1.5070421	188.707	-0.504	-8.594	1.684	-0.083	30.25	32.711599	111.587562	2	22	32.712066	111.588673	1.635	189.35	1	1.686	-0.028	0.006	0	0	6.9406E+218	330	325
20230809_1612570066	0	1096564	-0.91087	-0.03754	-0.17766	-0.079499	9.6674109	1.506896	188.707	-0.504	-8.594	1.684	-0.083	30.25	32.711599	111.587562	2	22	32.712066	111.588673	1.635	189.35	1	1.686	-0.028	0.006	0	0	6.9406E+218	330	325
20230809_1612570076	0	1096565	-0.89552	-0.03826	-0.16903	-0.079434	9.6088791	1.445164	188.711	-0.513	-8.64	1.684	-0.083	30.25	32.711598	111.587562	2	22	32.712066	111.588673	1.635	189.35	1	1.686	-0.028	0.006	0	0	6.9406E+218	330	325
20230809_1612570086	0	1096566	-0.84451	-0.03073	-0.14239	-0.07948	9.667491	1.44531	188.711	-0.513	-8.64	1.684	-0.083	30.25	32.711598	111.587562	2	22	32.712066	111.588673	1.635	189.35	1	1.686	-0.028	0.006	0	0	6.9406E+218	330	325
20230809_1612570099	0	1096567	-0.82163	-0.03094	-0.14209	-0.144675	9.6673479	1.507079	188.711	-0.513	-8.64	1.684	-0.083	30.25	32.711598	111.587562	2	22	32.712066	111.588673	1.635	189.35	1	1.686	-0.028	0.006	0	0	6.9406E+218	330	325
20230809_1612570112	0	1096568	-0.79011	-0.04249	-0.10023	-0.07948	9.667491	1.44531	188.711	-0.513	-8.64	1.684	-0.083	30.25	32.711598	111.587562	2	22	32.712066	111.588673	1.635	189.35	1	1.686	-0.028	0.006	0	0	6.9406E+218	330	325
20230809_1612570115	0	1096569	-0.74274	-0.03835	-0.13319	-0.079525	9.7261038	1.445455	188.711	-0.513	-8.64	1.684	-0.083	30.25	32.711598	111.587562	2	22	32.712066	111.588673	1.635	189.35	1	1.686	-0.028	0.006	0	0	6.9406E+218	330	325
20230809_1612570129	0	1096570	-0.73438	-0.04092	-0.12468	-0.079454	9.608799	1.5067509	188.713	-0.519	-8.68	1.684	-0.083	30.25	32.711598	111.587561	2	22	32.712066	111.588673	1.635	189.35	1	1.686	-0.028	0.006	0	0	6.9406E+218	330	325
20230809_1612570137	0	1096571	-0.73143	-0.05048	-0.11998	-0.07948	9.667491	1.44531	188.713	-0.519	-8.68	1.684	-0.083	30.25	32.711598	111.587561	2	22	32.712066	111.588673	1.635	189.35	1	1.686	-0.028	0.006	0	0	6.9406E+218	330	325
20230809_1612570148	0	1096572	-0.69794	-0.05043	-0.10067	-0.07948	9.667491	1.44531	188.713	-0.519	-8.68	1.684	-0.083	30.25	32.711598	111.587561	2	22	32.712066	111.588673	1.635	189.35	1	1.686	-0.028	0.006	0	0	6.9406E+218	330	325
20230809_1612570156	0	1096573	-0.67466	-0.04468	-0.11325	-0.144675	9.6673479	1.507079	188.713	-0.519	-8.68	1.684	-0.083	30.25	32.711598	111.587561	2	22	32.712066	111.588673	1.635	189.35	1	1.686	-0.028	0.006	0	0	6.9406E+218	330	325
20230809_1612570166	0	1096574	-0.64282	-0.05262	-0.06652	-0.079434	9.6088791	1.445164	188.713	-0.519	-8.68	1.684	-0.083	30.25	32.711598	111.587561	2	22	32.712066	111.588673	1.635	189.35	1	1.686	-0.028	0.006	0	0	6.9406E+218	330	325
20230809_1612570177	0	1096575	-0.59008	-0.04398	-0.06564	-0.07948	9.667491	1.44531	188.717	-0.523	-8.713	1.683	-0.083	30.25	32.711597	111.587561	2	22	32.712066	111.588673	1.635	189.35	1	1.686	-0.028	0.006	0	0	6.9406E+218	330	325
20230809_1612570186	0	1096576	-0.55018	-0.04457	-0.0777	-0.079499	9.6674109	1.506896	188.717	-0.523	-8.713	1.683	-0.083	30.25	32.711597	111.587561	2	22	32.712066	111.588673	1.635	189.35	1	1.686	-0.028	0.006	0	0	6.9406E+218	330	325
20230809_1612570196	0	1096577	-0.5419	-0.06	-0.0399	-0.07948	9.667491	1.44531	188.717	-0.523	-8.713	1.683	-0.083	30.25	32.711597	111.587561	2	22	32.712066	111.588673	1.635	189.35	1	1.686	-0.028	0.006	0	0	6.9406E+218	330	325
20230809_1612570210	0	1096578	-0.49358	-0.05643	-0.03089	-0.14461	9.6088171	1.445347	188.717	-0.523	-8.713	1.683	-0.083	30.25	32.711597	111.587561	2	22	32.712066	111.588673	1.635	189.35	1	1.686	-0.028	0.006	0	0	6.9406E+218	330	325
20230809_1612570217	0	1096579	-0.47761	-0.06335	-0.02482	-0.079499	9.6674109	1.506896	188.717	-0.523	-8.713	1.683	-0.083	30.25	32.711597	111.587561	2	22	32.712066	111.588673	1.635	189.35	1	1.686	-0.028	0.006	0	0	6.9406E+218	330	325
20230809_1612570226	0	1096580	-0.4691	-0.07587	-0.00982	-0.07948	9.667491	1.44531	188.72	-0.524	-8.738	1.683	-0.083	30.25	32.711596	111.587561	2	22	32.712066	111.588673	1.635	189.35	1	1.686	-0.028	0.006	0	0	6.9406E+218	330	325
20230809_1612570237	0	1096581	-0.42747	-0.06986	-0.02067	-0.07948	9.667491	1.44531	188.72	-0.524	-8.738	1.683	-0.083	30.25	32.711596	111.587561	2	22	32.712066	111.588673	1.635	189.35	1	1.686	-0.028	0.006	0	0	6.9406E+218	330	325
20230809_1612570246	0	1096582	-0.43057	-0.08636	-0.02376	-0.07948	9.667491	1.44531	188.72	-0.524	-8.738	1.683	-0.083	30.25	32.711596	111.587561	2	22	32.712066	111.588673	1.635	189.35	1	1.686	-0.028	0.006	0	0	6.9406E+218	330	325
20230809_1612570264	0	1096583	-0.42403	-0.09037	0.01679	-0.07948	9.667491	1.44531	188.72	-0.524	-8.738	1.683	-0.083	30.25	32.711596	111.587561	2	22	32.712066	111.588673	1.635	189.35	1	1.686	-0.028	0.006	0	0	6.9406E+218	330	325
20230809_1612570268	0	1096584	-0.38282	-0.08637	0.02944	-0.14463	9.608736	1.506934	188.72	-0.524	-8.738	1.683	-0.083	30.25	32.711596	111.587561	2	22	32.712066	111.588673	1.635	189.35	1	1.686	-0.028	0.006	0	0	6.9406E+218	330	325
20230809_1612570276	0	1096585	-0.38886	-0.10197	0.01621	-0.07948	9.667491	1.44531	188.724	-0.524	-8.758	1.683	-0.083	30.25	32.711595	111.587561	2	22	32.712066	111.588673	1.635	189.35	1	1.686	-0.028	0.006	0	0	6.9406E+218	330	325
20230809_1612570286	0	1096586	-0.35738	-0.10128	0.0546	-0.07948	9.667491	1.44531	188.724	-0.524	-8.758	1.683	-0.083	30.25	32.711595	111.587561	2	22	32.712066	111.588673	1.635	189.35	1	1.686	-0.028	0.006	0	0	6.9406E+218	330	337
20230809_1612570295	0	1096587	-0.32316	-0.09591	0.04719	-0.07948	9.667491	1.44531	188.724	-0.524	-8.758	1.683	-0.083	30.25	32.711595	111.587561	2	22	32.712066	111.588673	1.635	189.35	1	1.686	-0.028	0.006	0	0	6.9406E+218	330	337
20230809_1612570310	0	1096588	-0.30708	-0.10519	0.0546	-0.144675	9.6673536	1.507084	188.724	-0.524	-8.758	1.683	-0.083	30.25	32.711595	111.587561	2	22	32.712066	111.588673	1.635	189.35	1	1.686	-0.028	0.006	0	0	6.9406E+218	330	337
20230809_1612570317	0	1096589	-0.29183	-0.10847	0.08501	-0.07948	9.6674967	1.445314	188.724	-0.524	-8.758	1.683	-0.083	30.25	32.711595	111.587561	2	22	32.712066	111.588673	1.635	189.35	1	1.686	-0.028	0.006	0	0	6.9406E+218	330	337
20230809_1612570329	0	1096590	-0.2492	-0.1112	0.07179	-0.07948	9.6674967	1.445314	188.729	-0.52	-8.773	1.683	-0.083	30.25	32.711595	111.587561	2	22	32.712066	111.588673	1.635	189.35	1	1.686	-0.028	0.006	0	0	6.9406E+218	330	337
20230809_1612570336	0	1096591	-0.24089	-0.11498	0.08373	-0.079499	9.6674156	1.506901	188.729	-0.52	-8.773	1.683	-0.083	30.25	32.711595	111.587561	2	22	32.712066	111.588673	1.635	189.35	1	1.686	-0.028	0.006	0	0	6.9406E+218	330	337
20230809_1612570346	0	1096592	-0.21988	-0.11532	0.1027	-0.07948	9.6674967	1.445314	188.729	-0.52	-8.773	1.683	-0.083	30.25	32.711595	111.587561	2	22	32.712066	111.588673	1.635	189.35	1	1.686	-0.028	0.006	0	0	6.9406E+218	330	337
20230809_1612570356	0	1096593	-0.19451	-0.11807	0.11627	-0.079499	9.6674156	1.506901	188.729	-0.52	-8.773	1.683	-0.083	30.25	32.711595	111.587561	2	22	32.712066	111.588673	1.635	189.35	1	1.686	-0.028	0.006	0	0	6.9406E+218	330	337
20230809_1612570366	0	1096594	-0.19419	-0.11755	0.10266	-0.07948	9.6674967	1.445314	188.729	-0.52	-8.773	1.683	-0.083	30.25	32.711595	111.587561	2	22	32.712066	111.588673	1.635	189.35	1	1.686	-0.028	0.006	0	0	6.9406E+218	330	337
20230809_1612570376	0	1096595	-0.20178	-0.13191	0.13023	-0.079499	9.6674156	1.506901	188.734	-0.514	-8.784	1.683	-0.083	30.25	32.711594	111.587561	2	22	32.712066	111.588673	1.635	189.35	1	1.686	-0.028	0.006	0	0	6.9406E+218	330	337
20230809_1612570387	0	1096596	-0.17309	-0.13857	0.15114	-0.07948	9.6674967	1.445314	188.734	-0.514	-8.784	1.683	-0.083	30.25	32.711594	111.587561	2	22	32.712066	111.588673	1.635	189.35	1	1.686	-0.028	0.006	0	0	6.9406E+218	330	337
20230809_1612570397	0	1096597	-0.14552	-0.14032	0.13797	-0.144656	9.6674347	1.445497	188.734	-0.514	-8.784	1.683	-0.083	30.25	32.711594	111.587561	2	22	32.712066	111.588673	1.635	189.35	1	1.686	-0.028	0.006	0	0	6.9406E+218	330	337
20230809_1612570407	0	1096598	-0.11325	-0.1446	0.14003	-0.079525	9.7261086	1.44546	188.734	-0.514	-8.784	1.683	-0.083	30.25	32.711594	111.587561	2	22	32.712066	111.588673	1.635	189.35	1	1.686	-0.028	0.006	0	0	6.9406E+218	330	337
20230809_1612570416	0	1096599	-0.0586	-0.14021	0.15843	-0.079499	9.6674156	1.506901	188.734	-0.514	-8.784	1.683	-0.083	30.25	32.711594	111.587561	2	22	32.712066	111.588673	1.635	189.35	1	1.686	-0.028	0.006	0	0	6.9406E+218	330	337
20230809_1612570426	0	1096600	-0.04945	-0.14103	0.14779	-0.07948	9.6674967	1.445314	188.74	-0.505	-8.789	1.683	-0.083	30.25	32.711593	111.587561	2	22	32.712066	111.588673	1.635	189.35	1	1.686	-0.028	0.006	0	0	6.9406E+218	330	337
20230809_1612570436	0	1096601	-0.05485	-0.1431	0.17219	-0.079499	9.6674156	1.506901	188.74	-0.505	-8.789	1.683	-0.083	30.25	32.711593	111.587561	2	22	32.712066	111.588673	1.635	189.35	1	1.686	-0.028	0.006	0	0	6.9406E+218	330	337
20230809_1612570449	0	1096602	-0.03831	-0.14388	0.18399	-0.079545	9.7260294	1.507046	188.74	-0.505	-8.789	1.683	-0.083	30.25	32.711593	111.587561	2	22	32.712066	111.588673	1.635	189.35	1	1.686	-0.028	0.006	0	0	6.9406E+218	330	337
20230809_1612570456	0	1096603	-0.02679	-0.14637	0.18151	-0.07948	9.6674967	1.445314	188.74	-0.505	-8.789	1.683	-0.083	30.25	32.711593	111.587561	2	22	32.712066	111.588673	1.635	189.35	1	1.686	-0.028	0.006	0	0	6.9406E+218	330	337
20230809_1612570466	0	1096604	-0.00979	-0.14439	0.1954	-0.079545	9.7260294	1.507046	188.74	-0.505	-8.789	1.683	-0.083	30.25	32.711593	111.587561	2	22	32.712066	111.588673	1.635	189.35	1	1.686	-0.028	0.006	0	0	6.9406E+218	330	337
20230809_1612570476	0	1096605	0.01759	-0.14872	0.18421	-0.079525	9.7261086	1.44546	188.746	-0.495	-8.79	1.683	-0.083	30.25	32.711592	111.58756	2	22	32.712066	111.588673	1.635	189.35	1	1.686	-0.028	0.006	0	0	6.9406E+218	330	337
20230809_1612570486	0	1096606	0.01971	-0.14525	0.15774	-0.079499	9.6674156	1.506901	188.746	-0.495	-8.79	1.683	-0.083	30.25	32.711592	111.58756	2	22	32.712066	111.588673	1.635	189.35	1	1.686	-0.028	0.006	0	0	6.9406E+218	330	337
20230809_1612570501	0	1096607	0.03814	-0.1479	0.187	-0.079499	9.6674156	1.506901	188.746	-0.495	-8.79	1.683	-0.083	30.25	32.711592	111.58756	2	22	32.712066	111.588673	1.635	189.35	1	1.686	-0.028	0.006	0	0	6.9406E+218	330	337
20230809_1612570507	0	1096608	0.04831	-0.14575	0.21412	-0.079525	9.7261086	1.44546	188.746	-0.495	-8.79	1.683	-0.08	30.25	32.711592	111.58756	2	22	32.712066	111.588673	1.635	189.35	1	1.686	-0.028	0.006	0	0	6.9406E+218	330	337
20230809_1612570516	0	1096609	0.07155	-0.14112	0.2078	-0.079499	9.6674156	1.506901	188.746	-0.495	-8.79	1.683	-0.08	30.25	32.711592	111.58756	2	22	32.712066	111.588673	1.635	189.35	1	1.686	-0.028	0.006	0	0	6.9406E+218	330	337
20230809_1612570527	0	1096610	0.08029	-0.14336	0.21499	-0.079545	9.7260294	1.507046	188.752	-0.484	-8.787	1.684	-0.08	30.25	32.711592	111.58756	2	22	32.712066	111.588673	1.635	189.35	1	1.686	-0.028	0.006	0	0	6.9406E+218	330	337
20230809_1612570537	0	1096611	0.12851	-0.1341	0.20664	-0.079525	9.7261086	1.44546	188.752	-0.484	-8.787	1.684	-0.08	30.25	32.711592	111.58756	2	22	32.712066	111.588673	1.635	189.35	1	1.686	-0.028	0.006	0	0	6.9406E+218	330	337
20230809_1612570548	0	1096612	0.13635	-0.12877	0.18242	-0.079545	9.7260294	1.507046	188.752	-0.484	-8.787	1.684	-0.08	30.25	32.711592	111.58756	2	22	32.712051	111.58867	1.66	189.1	1	1.686	-0.028	0.006	0	0	6.9406E+218	330	337
20230809_1612570557	0	1096613	0.14731	-0.13174	0.20132	-0.079499	9.6674156	1.506901	188.752	-0.484	-8.787	1.684	-0.08	30.25	32.711592	111.58756	2	22	32.712051	111.58867	1.66	189.1	1	1.686	-0.028	0.006	0	0	6.9406E+218	330	337
20230809_1612570569	0	1096614	0.18349	-0.13559	0.22205	-0.079545	9.7260294	1.507046	188.752	-0.484	-8.787	1.684	-0.08	30.25	32.711592	111.58756	2	22	32.712051	111.58867	1.66	189.1	1	1.686	-0.028	0.006	0	0	6.9406E+218	330	337
20230809_1612570578	0	1096615	0.2238	-0.14193	0.21847	-0.07948	9.6674967	1.445314	188.757	-0.473	-8.779	1.684	-0.08	30.25	32.711591	111.58756	2	22	32.712051	111.58867	1.66	189.1	1	1.686	-0.028	0.006	0	0	6.9406E+218	330	337
20230809_1612570586	0	1096616	0.24837	-0.14759	0.2335	-0.079545	9.7260294	1.507046	188.757	-0.473	-8.779	1.684	-0.08	30.25	32.711591	111.58756	2	22	32.712051	111.58867	1.66	189.1	1	1.686	-0.028	0.006	0	0	6.9406E+218	330	337
20230809_1612570596	0	1096617	0.30464	-0.14155	0.23152	-0.079525	9.7261086	1.44546	188.757	-0.473	-8.779	1.684	-0.08	30.25	32.711591	111.58756	2	22	32.712051	111.58867	1.66	189.1	1	1.686	-0.028	0.006	0	0	6.9406E+218	330	337
20230809_1612570608	0	1096618	0.32735	-0.13561	0.19506	-0.079545	9.7260294	1.507046	188.757	-0.473	-8.779	1.684	-0.08	30.25	32.711591	111.58756	2	22	32.712051	111.58867	1.66	189.1	1	1.686	-0.028	0.006	0	0	6.9406E+218	330	337
20230809_1612570616	0	1096619	0.35451	-0.13386	0.20557	-0.079499	9.6674156	1.506901	188.757	-0.473	-8.779	1.684	-0.08	30.25	32.711591	111.58756	2	22	32.712051	111.58867	1.66	189.1	1	1.686	-0.028	0.006	0	0	6.9406E+218	330	337
20230809_1612570626	0	1096620	0.37007	-0.13541	0.21003	-0.079545	9.7260294	1.507046	188.762	-0.461	-8.763	1.684	-0.08	30.25	32.71159	111.58756	2	22	32.712051	111.58867	1.66	189.1	1	1.686	-0.028	0.006	0	0	6.9406E+218	330	337
20230809_1612570636	0	1096621	0.39842	-0.13159	0.24185	-0.079499	9.6674156	1.506901	188.762	-0.461	-8.763	1.684	-0.08	30.25	32.71159	111.58756	2	22	32.712051	111.58867	1.66	189.1	1	1.686	-0.028	0.006	0	0	6.9406E+218	330	337
20230809_1612570646	0	1096622	0.42673	-0.12214	0.22577	-0.079545	9.7260294	1.507046	188.762	-0.461	-8.763	1.684	-0.08	30.25	32.71159	111.58756	2	22	32.712051	111.58867	1.66	189.1	1	1.686	-0.028	0.006	0	0	6.9406E+218	330	337
20230809_1612570660	0	1096623	0.45323	-0.11826	0.25015	-0.079545	9.7260294	1.507046	188.762	-0.461	-8.763	1.684	-0.08	30.25	32.71159	111.58756	2	22	32.712051	111.58867	1.66	189.1	1	1.686	-0.028	0.006	0	0	6.9406E+218	330	337
20230809_1612570666	0	1096624	0.46976	-0.11493	0.19738	-0.079545	9.7260294	1.507046	188.762	-0.461	-8.763	1.684	-0.076	30.25	32.71159	111.58756	2	22	32.712051	111.58867	1.66	189.1	1	1.686	-0.028	0.006	0	0	6.9406E+218	330	337
20230809_1612570676	0	1096625	0.48369	-0.10607	0.19783	-0.079545	9.7260294	1.507046	188.767	-0.45	-8.74	1.684	-0.076	30.25	32.711589	111.58756	2	22	32.712051	111.58867	1.66	189.1	1	1.686	-0.028	0.006	0	0	6.9406E+218	330	337
20230809_1612570688	0	1096626	0.48318	-0.11086	0.21726	-0.079499	9.6674156	1.506901	188.767	-0.45	-8.74	1.684	-0.076	30.25	32.711589	111.58756	2	22	32.712051	111.58867	1.66	189.1	1	1.686	-0.028	0.006	0	0	6.9406E+218	330	337
20230809_1612570704	0	1096627	0.48054	-0.1155	0.22878	-0.144721	9.7259665	1.507229	188.767	-0.45	-8.74	1.684	-0.076	30.25	32.711589	111.58756	2	22	32.712051	111.58867	1.66	189.1	1	1.686	-0.028	0.006	0	0	6.9406E+218	330	325
20230809_1612570706	0	1096628	0.48129	-0.11612	0.22099	-0.079525	9.7261086	1.44546	188.767	-0.45	-8.74	1.684	-0.076	30.25	32.711589	111.58756	2	22	32.712051	111.58867	1.66	189.1	1	1.686	-0.028	0.006	0	0	6.9406E+218	330	325
20230809_1612570720	0	1096629	0.50083	-0.10987	0.20115	-0.079545	9.7260294	1.507046	188.767	-0.45	-8.74	1.684	-0.076	30.25	32.711589	111.58756	2	22	32.712051	111.58867	1.66	189.1	1	1.686	-0.028	0.006	0	0	6.9406E+218	330	325
20230809_1612570726	0	1096630	0.52546	-0.10246	0.2023	-0.079545	9.7260294	1.507046	188.771	-0.438	-8.716	1.683	-0.076	30.25	32.711589	111.58756	2	22	32.712051	111.58867	1.66	189.1	1	1.686	-0.028	0.006	0	0	6.9406E+218	330	325
20230809_1612570738	0	1096631	0.53624	-0.09877	0.17393	-0.079545	9.7260294	1.507046	188.771	-0.438	-8.716	1.683	-0.076	30.25	32.711589	111.58756	2	22	32.712051	111.58867	1.66	189.1	1	1.671	-0.056	-0.015	0	0	6.9406E+218	330	325
20230809_1612570753	0	1096632	0.56187	-0.09577	0.19457	-0.079545	9.7260294	1.507046	188.771	-0.438	-8.716	1.683	-0.076	30.43	32.711589	111.58756	2	22	32.712051	111.58867	1.66	189.1	1	1.671	-0.056	-0.015	0	0	6.9406E+218	330	337
20230809_1612570755	0	1096633	0.58171	-0.09549	0.203	-0.079545	9.7260294	1.507046	188.771	-0.438	-8.716	1.683	-0.076	30.43	32.711589	111.58756	2	22	32.712051	111.58867	1.66	189.1	1	1.671	-0.056	-0.015	0	0	6.9406E+218	330	337
20230809_1612570767	0	1096634	0.57858	-0.09608	0.18859	-0.079545	9.7260294	1.507046	188.771	-0.438	-8.716	1.683	-0.076	30.43	32.711589	111.58756	2	22	32.712051	111.58867	1.66	189.1	1	1.671	-0.056	-0.015	0	0	6.9406E+218	330	337
20230809_1612570776	0	1096635	0.60877	-0.08186	0.18972	-0.07959	9.7846413	1.507192	188.774	-0.428	-8.687	1.671	-0.076	30.43	32.711588	111.587559	2	22	32.712051	111.58867	1.66	189.1	1	1.671	-0.056	-0.015	0	0	6.9406E+218	330	337
20230809_1612570786	0	1096636	0.62047	-0.07556	0.14908	-0.07959	9.7846413	1.507192	188.774	-0.428	-8.687	1.671	-0.076	30.43	32.711588	111.587559	2	22	32.712051	111.58867	1.66	189.1	1	1.671	-0.056	-0.015	0	0	6.9406E+218	330	337
20230809_1612570802	0	1096637	0.63586	-0.0776	0.1518	-0.079545	9.7260294	1.507046	188.774	-0.428	-8.687	1.671	-0.076	30.43	32.711588	111.587559	2	22	32.712051	111.58867	1.66	189.1	1	1.671	-0.056	-0.015	0	0	6.9406E+218	330	337
20230809_1612570807	0	1096638	0.66405	-0.0839	0.14145	-0.079525	9.7261086	1.44546	188.774	-0.428	-8.687	1.671	-0.076	30.43	32.711588	111.587559	2	22	32.712051	111.58867	1.66	189.1	1	1.671	-0.056	-0.015	0	0	6.9406E+218	330	337
20230809_1612570817	0	1096639	0.69527	-0.08393	0.16439	-0.079545	9.7260294	1.507046	188.774	-0.428	-8.687	1.671	-0.076	30.43	32.711588	111.587559	2	22	32.712051	111.58867	1.66	189.1	1	1.671	-0.056	-0.015	0	0	6.9406E+218	330	337
20230809_1612570829	0	1096640	0.73725	-0.07788	0.13131	-0.07957	9.7847223	1.445605	188.777	-0.42	-8.653	1.671	-0.077	30.43	32.711587	111.587559	2	22	32.712051	111.58867	1.66	189.1	1	1.671	-0.056	-0.015	0	0	6.9406E+218	330	337
20230809_1612570836	0	1096641	0.77483	-0.07516	0.15463	-0.079545	9.7260294	1.507046	188.777	-0.42	-8.653	1.671	-0.077	30.43	32.711587	111.587559	2	22	32.712051	111.58867	1.66	189.1	1	1.671	-0.056	-0.015	0	0	6.9406E+218	330	337
20230809_1612570849	0	1096642	0.81605	-0.06436	0.08444	-0.07959	9.7846413	1.507192	188.777	-0.42	-8.653	1.671	-0.077	30.43	32.711587	111.587559	2	22	32.712051	111.58867	1.66	189.1	1	1.671	-0.056	-0.015	0	0	6.9406E+218	330	337
20230809_1612570856	0	1096643	0.85423	-0.06179	0.0863	-0.07959	9.7846413	1.507192	188.777	-0.42	-8.653	1.671	-0.077	30.43	32.711587	111.587559	2	22	32.712051	111.58867	1.66	189.1	1	1.671	-0.056	-0.015	0	0	6.9406E+218	330	337
20230809_1612570866	0	1096644	0.88068	-0.07081	0.11141	-0.079499	9.6674156	1.506901	188.777	-0.42	-8.653	1.671	-0.077	30.43	32.711587	111.587559	2	22	32.712051	111.58867	1.66	189.1	1	1.671	-0.056	-0.015	0	0	6.9406E+218	330	337
20230809_1612570876	0	1096645	0.93214	-0.06701	0.12642	-0.079525	9.7261086	1.44546	188.78	-0.414	-8.61	1.67	-0.077	30.43	32.711587	111.587559	2	22	32.712051	111.58867	1.66	189.1	1	1.671	-0.056	-0.015	0	0	6.9406E+218	330	337
20230809_1612570888	0	1096646	0.9543	-0.07111	0.09314	-0.07959	9.7846413	1.507192	188.78	-0.414	-8.61	1.67	-0.077	30.43	32.711587	111.587559	2	22	32.712051	111.58867	1.66	189.1	1	1.671	-0.056	-0.015	0	0	6.9406E+218	330	325
20230809_1612570897	0	1096647	0.97107	-0.0736	0.10832	-0.079525	9.7261086	1.44546	188.78	-0.414	-8.61	1.67	-0.077	30.43	32.711587	111.587559	2	22	32.712051	111.58867	1.66	189.1	1	1.671	-0.056	-0.015	0	0	6.9406E+218	330	325
20230809_1612570908	0	1096648	1.00956	-0.05759	0.06098	-0.07959	9.7846413	1.507192	188.78	-0.414	-8.61	1.67	-0.077	30.43	32.711587	111.587559	2	22	32.712051	111.58867	1.66	189.1	1	1.671	-0.056	-0.015	0	0	6.9406E+218	330	325
20230809_1612570916	0	1096649	1.02412	-0.06083	0.01979	-0.079545	9.7260294	1.507046	188.78	-0.414	-8.61	1.67	-0.077	30.43	32.711587	111.587559	2	22	32.712051	111.58867	1.66	189.1	1	1.671	-0.056	-0.015	0	0	6.9406E+218	330	325
20230809_1612570927	0	1096650	1.01953	-0.06352	0.078	-0.079545	9.7260294	1.507046	188.782	-0.41	-8.56	1.67	-0.077	30.43	32.711586	111.587559	2	22	32.712051	111.58867	1.66	189.1	1	1.671	-0.056	-0.015	0	0	6.9406E+218	330	325
20230809_1612570937	0	1096651	1.05792	-0.06233	0.05221	-0.07948	9.6674967	1.445314	188.782	-0.41	-8.56	1.67	-0.077	30.43	32.711586	111.587559	2	22	32.712051	111.58867	1.66	189.1	1	1.671	-0.056	-0.015	0	0	6.9406E+218	330	325
20230809_1612570945	0	1096652	1.03963	-0.06853	0.05956	-0.079525	9.7261086	1.44546	188.782	-0.41	-8.56	1.67	-0.077	30.43	32.711586	111.587559	2	22	32.712051	111.58867	1.66	189.1	1	1.671	-0.056	-0.015	0	0	6.9406E+218	330	325
20230809_1612570956	0	1096653	1.02772	-0.07051	0.06593	-0.079525	9.7261086	1.44546	188.782	-0.41	-8.56	1.67	-0.077	30.43	32.711586	111.587559	2	22	32.712051	111.58867	1.66	189.1	1	1.671	-0.056	-0.015	0	0	6.9406E+218	330	325
20230809_1612570965	0	1096654	1.0471	-0.0616	0.03885	-0.079525	9.7261086	1.44546	188.782	-0.41	-8.56	1.67	-0.077	30.43	32.711586	111.587559	2	22	32.712051	111.58867	1.66	189.1	1	1.671	-0.056	-0.015	0	0	6.9406E+218	330	325
20230809_1612570975	0	1096655	1.02896	-0.06663	0.03315	-0.014369	9.7260914	1.506863	188.785	-0.407	-8.508	1.67	-0.077	30.43	32.711585	111.587559	2	22	32.712051	111.58867	1.66	189.1	1	1.671	-0.056	-0.015	0	0	6.9406E+218	330	325
20230809_1612570985	0	1096656	1.02385	-0.07119	0.06637	-0.07948	9.6674967	1.445314	188.785	-0.407	-8.508	1.67	-0.077	30.43	32.711585	111.587559	2	22	32.712051	111.58867	1.66	189.1	1	1.671	-0.056	-0.015	0	0	6.9406E+218	330	325
20230809_1612570997	0	1096657	1.00819	-0.07925	0.07705	-0.144656	9.6674347	1.445497	188.785	-0.407	-8.508	1.67	-0.077	30.43	32.711585	111.587559	2	22	32.712051	111.58867	1.66	189.1	1	1.671	-0.056	-0.015	0	0	6.9406E+218	330	325
20230809_1612580007	0	1096658	0.98666	-0.07281	0.03455	-0.079525	9.7261086	1.44546	188.785	-0.407	-8.508	1.67	-0.077	30.43	32.711585	111.587559	2	22	32.712051	111.58867	1.66	189.1	1	1.671	-0.056	-0.015	0	0	6.9406E+218	330	325
20230809_1612580015	0	1096659	0.97799	-0.07326	0.04797	-0.014349	9.7261724	1.445277	188.785	-0.407	-8.508	1.67	-0.077	30.43	32.711585	111.587559	2	22	32.712051	111.58867	1.66	189.1	1	1.671	-0.056	-0.015	0	0	6.9406E+218	330	325
20230809_1612580026	0	1096660	0.96556	-0.07683	0.0078	-0.079525	9.7261086	1.44546	188.789	-0.404	-8.458	1.67	-0.073	30.43	32.711584	111.587559	2	22	32.712051	111.58867	1.66	189.1	1	1.671	-0.056	-0.015	0	0	6.9406E+218	330	325
20230809_1612580038	0	1096661	0.97031	-0.06881	0.02378	-0.079454	9.6088037	1.506755	188.789	-0.404	-8.458	1.67	-0.073	30.43	32.711584	111.587559	2	22	32.712051	111.58867	1.66	189.1	1	1.671	-0.056	-0.015	0	0	6.9406E+218	330	325
20230809_1612580065	0	1096662	0.95422	-0.08674	0.06622	-0.07946	9.6675777	1.383728	188.789	-0.404	-8.458	1.67	-0.073	30.43	32.711584	111.587559	2	22	32.712051	111.58867	1.66	189.1	1	1.671	-0.056	-0.015	0	0	6.9406E+218	330	312
20230809_1612580076	0	1096663	0.96173	-0.09076	0.10142	-0.07948	9.6674967	1.445314	188.789	-0.404	-8.458	1.67	-0.073	30.43	32.711584	111.587559	2	22	32.712051	111.58867	1.66	189.1	1	1.671	-0.056	-0.015	0	0	6.9406E+218	330	312
20230809_1612580080	0	1096664	0.95081	-0.08362	0.0598	-0.07946	9.6675777	1.383728	188.789	-0.404	-8.458	1.67	-0.073	30.43	32.711584	111.587559	2	22	32.712051	111.58867	1.66	189.1	1	1.671	-0.056	-0.015	0	0	6.9406E+218	330	312
20230809_1612580081	0	1096665	0.92153	-0.09116	0.09633	-0.079525	9.7261086	1.44546	188.793	-0.4	-8.411	1.669	-0.073	30.43	32.711584	111.587558	2	22	32.712051	111.58867	1.66	189.1	1	1.671	-0.056	-0.015	0	0	6.9406E+218	330	312
20230809_1612580087	0	1096666	0.91475	-0.09283	0.0453	-0.079525	9.7261086	1.44546	188.793	-0.4	-8.411	1.669	-0.073	30.43	32.711584	111.587558	2	22	32.712051	111.58867	1.66	189.1	1	1.671	-0.056	-0.015	0	0	6.9406E+218	330	312
20230809_1612580100	0	1096667	0.89698	-0.09693	0.04594	-0.07948	9.6674967	1.445314	188.793	-0.4	-8.411	1.669	-0.073	30.43	32.711584	111.587558	2	22	32.712051	111.58867	1.66	189.1	1	1.671	-0.056	-0.015	0	0	6.9406E+218	330	312
20230809_1612580111	0	1096668	0.86209	-0.11063	0.05709	-0.07946	9.6675777	1.383728	188.793	-0.4	-8.411	1.669	-0.073	30.43	32.711584	111.587558	2	22	32.712051	111.58867	1.66	189.1	1	1.671	-0.056	-0.015	0	0	6.9406E+218	330	312
20230809_1612580116	0	1096669	0.87781	-0.11572	0.09855	-0.079434	9.6088848	1.445169	188.793	-0.4	-8.411	1.669	-0.073	30.43	32.711584	111.587558	2	22	32.712051	111.58867	1.66	189.1	1	1.671	-0.056	-0.015	0	0	6.9406E+218	330	312
20230809_1612580127	0	1096670	0.85913	-0.11162	0.0658	-0.079505	9.7261896	1.383873	188.797	-0.396	-8.366	1.669	-0.073	30.43	32.711583	111.587558	2	22	32.712051	111.58867	1.66	189.1	1	1.671	-0.056	-0.015	0	0	6.9406E+218	330	312
20230809_1612580136	0	1096671	0.84348	-0.11314	0.1295	-0.07946	9.6675777	1.383728	188.797	-0.396	-8.366	1.669	-0.073	30.43	32.711583	111.587558	2	22	32.712051	111.58867	1.66	189.1	1	1.671	-0.056	-0.015	0	0	6.9406E+218	330	312
20230809_1612580148	0	1096672	0.84204	-0.12275	0.07694	-0.079525	9.7261086	1.44546	188.797	-0.396	-8.366	1.669	-0.073	30.43	32.711583	111.587558	2	22	32.712051	111.58867	1.66	189.1	1	1.671	-0.056	-0.015	0	0	6.9406E+218	330	312
20230809_1612580168	0	1096673	0.84221	-0.11302	0.0896	-0.07948	9.6674967	1.445314	188.797	-0.396	-8.366	1.669	-0.073	30.43	32.711583	111.587558	2	22	32.712051	111.58867	1.66	189.1	1	1.671	-0.056	-0.015	0	0	6.9406E+218	330	312
20230809_1612580169	0	1096674	0.80974	-0.12427	0.09073	-0.07948	9.6674967	1.445314	188.797	-0.396	-8.366	1.669	-0.073	30.43	32.711583	111.587558	2	22	32.712051	111.58867	1.66	189.1	1	1.671	-0.056	-0.015	0	0	6.9406E+218	330	312
20230809_1612580181	0	1096675	0.79474	-0.12878	0.15971	-0.079414	9.6089659	1.383582	188.803	-0.39	-8.325	1.668	-0.073	30.43	32.711582	111.587558	2	22	32.712051	111.58867	1.66	189.1	1	1.671	-0.056	-0.015	0	0	6.9406E+218	330	312
20230809_1612580194	0	1096676	0.76915	-0.1271	0.10207	-0.07946	9.6675777	1.383728	188.803	-0.39	-8.325	1.668	-0.077	30.43	32.711582	111.587558	2	22	32.712051	111.58867	1.66	189.1	1	1.671	-0.056	-0.015	0	0	6.9406E+218	330	312
20230809_1612580197	0	1096677	0.73901	-0.13391	0.13966	-0.079505	9.7261896	1.383873	188.803	-0.39	-8.325	1.668	-0.077	30.43	32.711582	111.587558	2	22	32.712051	111.58867	1.66	189.1	1	1.671	-0.056	-0.015	0	0	6.9406E+218	330	312
20230809_1612580207	0	1096678	0.74442	-0.13407	0.12925	-0.07946	9.6675777	1.383728	188.803	-0.39	-8.325	1.668	-0.077	30.43	32.711582	111.587558	2	22	32.712051	111.58867	1.66	189.1	1	1.671	-0.056	-0.015	0	0	6.9406E+218	330	312
20230809_1612580216	0	1096679	0.76733	-0.1197	0.10454	-0.014304	9.6675587	1.4451309	188.803	-0.39	-8.325	1.668	-0.077	30.43	32.711582	111.587558	2	22	32.712051	111.58867	1.66	189.1	1	1.671	-0.056	-0.015	0	0	6.9406E+218	330	312
20230809_1612580226	0	1096680	0.71918	-0.14799	0.15903	-0.079434	9.6088848	1.445169	188.808	-0.383	-8.288	1.668	-0.077	30.43	32.711581	111.587558	2	22	32.712051	111.58867	1.66	189.1	1	1.671	-0.056	-0.015	0	0	6.9406E+218	330	312
20230809_1612580237	0	1096681	0.71935	-0.15368	0.19205	-0.144616	9.6675959	1.322324	188.808	-0.383	-8.288	1.668	-0.077	30.43	32.711581	111.587558	2	22	32.712051	111.58867	1.66	189.1	1	1.671	-0.056	-0.015	0	0	6.9406E+218	330	312
20230809_1612580247	0	1096682	0.7401	-0.14281	0.16964	-0.014284	9.6676397	1.383545	188.808	-0.383	-8.288	1.668	-0.077	30.43	32.711581	111.587558	2	22	32.712051	111.58867	1.66	189.1	1	1.671	-0.056	-0.015	0	0	6.9406E+218	330	312
20230809_1612580255	0	1096683	0.72951	-0.15098	0.18341	-0.07948	9.6674967	1.445314	188.808	-0.383	-8.288	1.668	-0.077	30.43	32.711581	111.587558	2	22	32.712051	111.58867	1.66	189.1	1	1.671	-0.056	-0.015	0	0	6.9406E+218	330	312
20230809_1612580266	0	1096684	0.77588	-0.14232	0.19624	-0.07946	9.6675777	1.383728	188.808	-0.383	-8.288	1.668	-0.077	30.43	32.711581	111.587558	2	22	32.712051	111.58867	1.66	189.1	1	1.671	-0.056	-0.015	0	0	6.9406E+218	330	312
20230809_1612580278	0	1096685	0.78312	-0.14264	0.16391	-0.07946	9.6675777	1.383728	188.815	-0.373	-8.25	1.667	-0.077	30.43	32.711581	111.587558	2	22	32.712051	111.58867	1.66	189.1	1	1.671	-0.056	-0.015	0	0	6.9406E+218	330	312
20230809_1612580286	0	1096686	0.74139	-0.15919	0.19046	-0.07948	9.6674967	1.445314	188.815	-0.373	-8.25	1.667	-0.077	30.43	32.711581	111.587558	2	22	32.712051	111.58867	1.66	189.1	1	1.671	-0.056	-0.015	0	0	6.9406E+218	330	337
20230809_1612580298	0	1096687	0.75908	-0.15936	0.22598	-0.07946	9.6675777	1.383728	188.815	-0.373	-8.25	1.667	-0.077	30.43	32.711581	111.587558	2	22	32.712051	111.58867	1.66	189.1	1	1.671	-0.056	-0.015	0	0	6.9406E+218	330	337
20230809_1612580311	0	1096688	0.74433	-0.15677	0.19537	-0.07946	9.667572	1.383723	188.815	-0.373	-8.25	1.667	-0.077	30.43	32.711581	111.587558	2	22	32.712051	111.58867	1.66	189.1	1	1.671	-0.056	-0.015	0	0	6.9406E+218	330	337
20230809_1612580316	0	1096689	0.75983	-0.14892	0.23143	-0.079414	9.6089602	1.3835779	188.815	-0.373	-8.25	1.667	-0.077	30.43	32.711581	111.587558	2	22	32.712051	111.58867	1.66	189.1	1	1.671	-0.056	-0.015	0	0	6.9406E+218	330	337
20230809_1612580329	0	1096690	0.80828	-0.13892	0.23433	-0.07946	9.667572	1.383723	188.821	-0.361	-8.212	1.666	-0.087	30.43	32.71158	111.587558	2	22	32.712051	111.58867	1.66	189.1	1	1.671	-0.056	-0.015	0	0	6.9406E+218	330	337
20230809_1612580336	0	1096691	0.81623	-0.14315	0.22651	-0.079505	9.7261839	1.3838691	188.821	-0.361	-8.212	1.666	-0.087	30.43	32.71158	111.587558	2	22	32.712051	111.58867	1.66	189.1	1	1.671	-0.056	-0.015	0	0	6.9406E+218	330	337
20230809_1612580349	0	1096692	0.80671	-0.14204	0.24925	-0.014258	9.608942	1.4449821	188.821	-0.361	-8.212	1.666	-0.087	30.43	32.71158	111.587558	2	22	32.712051	111.58867	1.66	189.1	1	1.671	-0.056	-0.015	0	0	6.9406E+218	330	337
20230809_1612580358	0	1096693	0.81308	-0.14523	0.26521	-0.07944	9.6676531	1.322137	188.821	-0.361	-8.212	1.666	-0.087	30.43	32.71158	111.587558	2	22	32.712051	111.58867	1.66	189.1	1	1.671	-0.056	-0.015	0	0	6.9406E+218	330	337
20230809_1612580366	0	1096694	0.81187	-0.142	0.27745	-0.07946	9.667572	1.383723	188.821	-0.361	-8.212	1.666	-0.087	30.43	32.71158	111.587558	2	22	32.712051	111.58867	1.66	189.1	1	1.671	-0.056	-0.015	0	0	6.9406E+218	330	337
20230809_1612580376	0	1096695	0.80911	-0.14433	0.23972	-0.07946	9.667572	1.383723	188.826	-0.348	-8.171	1.666	-0.087	30.43	32.711579	111.587557	2	22	32.712051	111.58867	1.66	189.1	1	1.671	-0.056	-0.015	0	0	6.9406E+218	330	337
20230809_1612580386	0	1096696	0.8227	-0.14284	0.30465	-0.07946	9.667572	1.383723	188.826	-0.348	-8.171	1.666	-0.087	30.43	32.711579	111.587557	2	22	32.712051	111.58867	1.66	189.1	1	1.671	-0.056	-0.015	0	0	6.9406E+218	330	337
20230809_1612580400	0	1096697	0.8662	-0.14386	0.2274	-0.079505	9.7261839	1.3838691	188.826	-0.348	-8.171	1.666	-0.087	30.43	32.711579	111.587557	2	22	32.712051	111.58867	1.66	189.1	1	1.671	-0.056	-0.015	0	0	6.9406E+218	330	337
20230809_1612580411	0	1096698	0.88555	-0.14118	0.27207	-0.014284	9.667635	1.38354	188.826	-0.348	-8.171	1.666	-0.087	30.43	32.711579	111.587557	2	22	32.712051	111.58867	1.66	189.1	1	1.671	-0.056	-0.015	0	0	6.9406E+218	330	337
20230809_1612580415	0	1096699	0.91267	-0.13611	0.29977	-0.07946	9.667572	1.383723	188.826	-0.348	-8.171	1.666	-0.087	30.43	32.711579	111.587557	2	22	32.712051	111.58867	1.66	189.1	1	1.671	-0.056	-0.015	0	0	6.9406E+218	330	337
20230809_1612580425	0	1096700	0.92996	-0.14056	0.30688	-0.07946	9.667572	1.383723	188.831	-0.333	-8.127	1.666	-0.087	30.43	32.711578	111.587557	2	22	32.712051	111.58867	1.66	189.1	1	1.671	-0.056	-0.015	0	0	6.9406E+218	330	337
20230809_1612580437	0	1096701	0.95941	-0.13698	0.30005	-0.07946	9.667572	1.383723	188.831	-0.333	-8.127	1.666	-0.087	30.43	32.711578	111.587557	2	22	32.712051	111.58867	1.66	189.1	1	1.671	-0.056	-0.015	0	0	6.9406E+218	330	337
20230809_1612580448	0	1096702	1.02556	-0.13123	0.32213	-0.079485	9.726265	1.322282	188.831	-0.333	-8.127	1.666	-0.087	30.43	32.711578	111.587557	2	22	32.712051	111.58867	1.66	189.1	1	1.671	-0.056	-0.015	0	0	6.9406E+218	330	337
20230809_1612580458	0	1096703	1.06419	-0.13697	0.27161	-0.014329	9.7262468	1.3836859	188.831	-0.333	-8.127	1.666	-0.087	30.43	32.711578	111.587557	2	22	32.712051	111.58867	1.66	189.1	1	1.671	-0.056	-0.015	0	0	6.9406E+218	330	337
20230809_1612580466	0	1096704	1.11109	-0.13163	0.2741	-0.079505	9.7261839	1.3838691	188.831	-0.333	-8.127	1.666	-0.087	30.43	32.711578	111.587557	2	22	32.712051	111.58867	1.66	189.1	1	1.671	-0.056	-0.015	0	0	6.9406E+218	330	325
20230809_1612580476	0	1096705	1.15342	-0.12885	0.31755	-0.07946	9.667572	1.383723	188.836	-0.317	-8.073	1.665	-0.087	30.43	32.711578	111.587557	2	22	32.712051	111.58867	1.66	189.1	1	1.671	-0.056	-0.015	0	0	6.9406E+218	330	325
20230809_1612580489	0	1096706	1.19937	-0.13432	0.2968	-0.014264	9.6677151	1.321954	188.836	-0.317	-8.073	1.665	-0.087	30.43	32.711578	111.587557	2	22	32.712051	111.58867	1.66	189.1	1	1.671	-0.056	-0.015	0	0	6.9406E+218	330	325
20230809_1612580496	0	1096707	1.24661	-0.13098	0.32421	-0.07944	9.6676531	1.322137	188.836	-0.317	-8.073	1.665	-0.104	30.43	32.711578	111.587557	2	22	32.712051	111.58867	1.66	189.1	1	1.671	-0.056	-0.015	0	0	6.9406E+218	330	325
20230809_1612580511	0	1096708	1.3263	-0.1257	0.32206	-0.079505	9.7261839	1.3838691	188.836	-0.317	-8.073	1.665	-0.104	30.43	32.711578	111.587557	2	22	32.712051	111.58867	1.66	189.1	1	1.671	-0.056	-0.015	0	0	6.9406E+218	330	325
20230809_1612580518	0	1096709	1.37942	-0.12661	0.28785	-0.014309	9.7263269	1.322099	188.836	-0.317	-8.073	1.665	-0.104	30.43	32.711578	111.587557	2	22	32.712051	111.58867	1.66	189.1	1	1.671	-0.056	-0.015	0	0	6.9406E+218	330	325
20230809_1612580526	0	1096710	1.39804	-0.12977	0.31089	-0.07946	9.667572	1.383723	188.84	-0.301	-8.008	1.665	-0.104	30.43	32.711577	111.587557	2	22	32.712051	111.58867	1.66	189.1	1	1.671	-0.056	-0.015	0	0	6.9406E+218	330	325
20230809_1612580537	0	1096711	1.43235	-0.12442	0.31437	-0.079485	9.726265	1.322282	188.84	-0.301	-8.008	1.665	-0.104	30.43	32.711577	111.587557	2	22	32.712051	111.58867	1.66	189.1	1	1.671	-0.056	-0.015	0	0	6.9406E+218	330	325
20230809_1612580548	0	1096712	1.48489	-0.12542	0.29188	-0.07946	9.667572	1.383723	188.84	-0.301	-8.008	1.665	-0.104	30.43	32.711577	111.587557	2	22	32.712051	111.58867	1.66	189.1	1	1.671	-0.056	-0.015	0	0	6.9406E+218	330	325
20230809_1612580556	0	1096713	1.53667	-0.12804	0.30172	-0.014264	9.6677151	1.321954	188.84	-0.301	-8.008	1.665	-0.104	30.43	32.711577	111.587557	2	22	32.712051	111.58867	1.66	189.1	1	1.671	-0.056	-0.015	0	0	6.9406E+218	330	325
20230809_1612580566	0	1096714	1.61086	-0.128	0.34554	-0.079485	9.726265	1.322282	188.84	-0.301	-8.008	1.665	-0.104	30.43	32.711577	111.587557	2	22	32.712036	111.588667	1.64	190.95	1	1.671	-0.056	-0.015	0	0	6.9406E+218	330	325
20230809_1612580577	0	1096715	1.6594	-0.12563	0.30462	-0.079485	9.726265	1.322282	188.844	-0.285	-7.93	1.664	-0.104	30.43	32.711576	111.587557	2	22	32.712036	111.588667	1.64	190.95	1	1.671	-0.056	-0.015	0	0	6.9406E+218	330	325
20230809_1612580586	0	1096716	1.69183	-0.12629	0.27765	-0.014309	9.7263269	1.322099	188.844	-0.285	-7.93	1.664	-0.104	30.43	32.711576	111.587557	2	22	32.712036	111.588667	1.64	190.95	1	1.671	-0.056	-0.015	0	0	6.9406E+218	330	325
20230809_1612580599	0	1096717	1.74648	-0.12322	0.30626	-0.079485	9.726265	1.322282	188.844	-0.285	-7.93	1.664	-0.104	30.43	32.711576	111.587557	2	22	32.712036	111.588667	1.64	190.95	1	1.671	-0.056	-0.015	0	0	6.9406E+218	330	325
20230809_1612580607	0	1096718	1.78323	-0.12676	0.28855	-0.07944	9.6676531	1.322137	188.844	-0.285	-7.93	1.664	-0.104	30.43	32.711576	111.587557	2	22	32.712036	111.588667	1.64	190.95	1	1.671	-0.056	-0.015	0	0	6.9406E+218	330	325
20230809_1612580615	0	1096719	1.80973	-0.1311	0.30362	-0.079505	9.7261839	1.3838691	188.844	-0.285	-7.93	1.664	-0.104	30.43	32.711576	111.587557	2	22	32.712036	111.588667	1.64	190.95	1	1.671	-0.056	-0.015	0	0	6.9406E+218	330	325
20230809_1612580626	0	1096720	1.85191	-0.12899	0.31457	-0.014289	9.726408	1.2605129	188.849	-0.269	-7.841	1.664	-0.104	30.43	32.711575	111.587557	2	22	32.712036	111.588667	1.64	190.95	1	1.671	-0.056	-0.015	0	0	6.9406E+218	330	325
20230809_1612580638	0	1096721	1.91461	-0.12769	0.29018	-0.079485	9.726265	1.322282	188.849	-0.269	-7.841	1.664	-0.104	30.43	32.711575	111.587557	2	22	32.712036	111.588667	1.64	190.95	1	1.671	-0.056	-0.015	0	0	6.9406E+218	330	325
20230809_1612580647	0	1096722	1.96924	-0.11821	0.28424	-0.079485	9.726265	1.322282	188.849	-0.269	-7.841	1.664	-0.104	30.43	32.711575	111.587557	2	22	32.712036	111.588667	1.64	190.95	1	1.671	-0.056	-0.015	0	0	6.9406E+218	330	325
20230809_1612580657	0	1096723	2.01764	-0.11549	0.28346	-0.014309	9.7263269	1.322099	188.849	-0.269	-7.841	1.664	-0.104	30.43	32.711575	111.587557	2	22	32.712036	111.588667	1.64	190.95	1	1.671	-0.056	-0.015	0	0	6.9406E+218	330	325
20230809_1612580667	0	1096724	2.01621	-0.12542	0.27604	-0.079465	9.726346	1.2606961	188.849	-0.269	-7.841	1.664	-0.104	30.43	32.711575	111.587557	2	22	32.712036	111.588667	1.64	190.95	1	1.671	-0.056	-0.015	0	0	6.9406E+218	330	325
20230809_1612580677	0	1096725	2.02665	-0.14155	0.25464	-0.079485	9.726265	1.322282	188.853	-0.255	-7.742	1.663	-0.104	30.43	32.711575	111.587556	2	22	32.712036	111.588667	1.64	190.95	1	1.671	-0.056	-0.015	0	0	6.9406E+218	330	325
20230809_1612580687	0	1096726	2.06169	-0.14694	0.29422	-0.014289	9.726408	1.2605129	188.853	-0.255	-7.742	1.663	-0.092	30.43	32.711575	111.587556	2	22	32.712036	111.588667	1.64	190.95	1	1.671	-0.056	-0.015	0	0	6.9406E+218	330	325
20230809_1612580707	0	1096727	2.08871	-0.15049	0.24247	-0.079465	9.726346	1.2606961	188.853	-0.255	-7.742	1.663	-0.092	30.43	32.711575	111.587556	2	22	32.712036	111.588667	1.64	190.95	1	1.671	-0.056	-0.015	0	0	6.9406E+218	330	325
20230809_1612580708	0	1096728	2.11174	-0.15446	0.26119	-0.014309	9.7263269	1.322099	188.853	-0.255	-7.742	1.663	-0.092	30.43	32.711575	111.587556	2	22	32.712036	111.588667	1.64	190.95	1	1.671	-0.056	-0.015	0	0	6.9406E+218	330	325
20230809_1612580721	0	1096729	2.11853	-0.15227	0.24812	-0.079465	9.726346	1.2606961	188.853	-0.255	-7.742	1.663	-0.092	30.43	32.711575	111.587556	2	22	32.712036	111.588667	1.64	190.95	1	1.671	-0.056	-0.015	0	0	6.9406E+218	330	325
20230809_1612580726	0	1096730	2.13804	-0.15241	0.23674	-0.079465	9.726346	1.2606961	188.859	-0.241	-7.636	1.663	-0.092	30.43	32.711574	111.587556	2	22	32.712036	111.588667	1.64	190.95	1	1.671	-0.056	-0.015	0	0	6.9406E+218	330	325
20230809_1612580736	0	1096731	2.14242	-0.15666	0.20769	-0.014309	9.7263269	1.322099	188.859	-0.241	-7.636	1.663	-0.092	30.43	32.711574	111.587556	2	22	32.712036	111.588667	1.64	190.95	1	1.682	-0.04	0.004	0	0	6.9406E+218	330	325
20230809_1612580748	0	1096732	2.13905	-0.16128	0.26038	-0.079465	9.726346	1.2606961	188.859	-0.241	-7.636	1.663	-0.092	30.53	32.711574	111.587556	2	22	32.712036	111.588667	1.64	190.95	1	1.682	-0.04	0.004	0	0	6.9406E+218	330	325
20230809_1612580757	0	1096733	2.14035	-0.16088	0.22182	-0.014335	9.7850199	1.260658	188.859	-0.241	-7.636	1.663	-0.092	30.53	32.711574	111.587556	2	22	32.712036	111.588667	1.64	190.95	1	1.682	-0.04	0.004	0	0	6.9406E+218	330	325
20230809_1612580769	0	1096734	2.13214	-0.16406	0.19075	-0.079465	9.726346	1.2606961	188.859	-0.241	-7.636	1.663	-0.092	30.53	32.711574	111.587556	2	22	32.712036	111.588667	1.64	190.95	1	1.682	-0.04	0.004	0	0	6.9406E+218	330	325
20230809_1612580777	0	1096735	2.08329	-0.17699	0.21437	-0.014289	9.726408	1.2605129	188.866	-0.229	-7.53	1.681	-0.092	30.53	32.711573	111.587556	2	22	32.712036	111.588667	1.64	190.95	1	1.682	-0.04	0.004	0	0	6.9406E+218	330	325
20230809_1612580788	0	1096736	2.077	-0.18628	0.21213	-0.079465	9.726346	1.2606961	188.866	-0.229	-7.53	1.681	-0.092	30.53	32.711573	111.587556	2	22	32.712036	111.588667	1.64	190.95	1	1.682	-0.04	0.004	0	0	6.9406E+218	330	362
20230809_1612580800	0	1096737	2.06043	-0.18762	0.19872	-0.079465	9.726346	1.2606961	188.866	-0.229	-7.53	1.681	-0.092	30.53	32.711573	111.587556	2	22	32.712036	111.588667	1.64	190.95	1	1.682	-0.04	0.004	0	0	6.9406E+218	330	362
20230809_1612580807	0	1096738	2.04194	-0.19654	0.2148	-0.01427	9.7264891	1.198926	188.866	-0.229	-7.53	1.681	-0.092	30.53	32.711573	111.587556	2	22	32.712036	111.588667	1.64	190.95	1	1.682	-0.04	0.004	0	0	6.9406E+218	330	362
20230809_1612580816	0	1096739	2.02699	-0.19556	0.18882	-0.079465	9.726346	1.2606961	188.866	-0.229	-7.53	1.681	-0.092	30.53	32.711573	111.587556	2	22	32.712036	111.588667	1.64	190.95	1	1.682	-0.04	0.004	0	0	6.9406E+218	330	362
20230809_1612580828	0	1096740	1.98883	-0.2039	0.17977	-0.014335	9.7850199	1.260658	188.874	-0.218	-7.428	1.68	-0.092	30.53	32.711572	111.587556	2	22	32.712036	111.588667	1.64	190.95	1	1.682	-0.04	0.004	0	0	6.9406E+218	330	362
20230809_1612580836	0	1096741	1.93345	-0.21105	0.15422	-0.079465	9.726346	1.2606961	188.874	-0.218	-7.428	1.68	-0.096	30.53	32.711572	111.587556	2	22	32.712036	111.588667	1.64	190.95	1	1.682	-0.04	0.004	0	0	6.9406E+218	330	362
20230809_1612580848	0	1096742	1.9026	-0.22099	0.15571	-0.014289	9.726408	1.2605129	188.874	-0.218	-7.428	1.68	-0.096	30.53	32.711572	111.587556	2	22	32.712036	111.588667	1.64	190.95	1	1.682	-0.04	0.004	0	0	6.9406E+218	330	362
20230809_1612580856	0	1096743	1.87377	-0.22251	0.13752	-0.079446	9.7264271	1.199109	188.874	-0.218	-7.428	1.68	-0.096	30.53	32.711572	111.587556	2	22	32.712036	111.588667	1.64	190.95	1	1.682	-0.04	0.004	0	0	6.9406E+218	330	362
20230809_1612580866	0	1096744	1.84625	-0.21982	0.15348	-0.079446	9.7264271	1.199109	188.874	-0.218	-7.428	1.68	-0.096	30.53	32.711572	111.587556	2	22	32.712036	111.588667	1.64	190.95	1	1.682	-0.04	0.004	0	0	6.9406E+218	330	362
20230809_1612580876	0	1096745	1.82937	-0.22371	0.16506	-0.014289	9.726408	1.2605129	188.884	-0.209	-7.334	1.679	-0.096	30.53	32.711572	111.587556	2	22	32.712036	111.588667	1.64	190.95	1	1.682	-0.04	0.004	0	0	6.9406E+218	330	362
20230809_1612580891	0	1096746	1.75063	-0.23851	0.14096	-0.079491	9.7850389	1.199254	188.884	-0.209	-7.334	1.679	-0.096	30.53	32.711572	111.587556	2	22	32.712036	111.588667	1.64	190.95	1	1.682	-0.04	0.004	0	0	6.9406E+218	330	362
20230809_1612580897	0	1096747	1.74389	-0.23878	0.12015	-0.014289	9.726408	1.2605129	188.884	-0.209	-7.334	1.679	-0.096	30.53	32.711572	111.587556	2	22	32.712036	111.588667	1.64	190.95	1	1.682	-0.04	0.004	0	0	6.9406E+218	330	362
20230809_1612580911	0	1096748	1.65983	-0.26273	0.10265	-0.014315	9.7851009	1.199072	188.884	-0.209	-7.334	1.679	-0.096	30.53	32.711572	111.587556	2	22	32.712036	111.588667	1.64	190.95	1	1.682	-0.04	0.004	0	0	6.9406E+218	330	362
20230809_1612580916	0	1096749	1.63987	-0.27099	0.11213	-0.079446	9.7264271	1.199109	188.884	-0.209	-7.334	1.679	-0.096	30.53	32.711572	111.587556	2	22	32.712036	111.588667	1.64	190.95	1	1.682	-0.04	0.004	0	0	6.9406E+218	330	362
20230809_1612580926	0	1096750	1.59874	-0.26335	0.07135	-0.014335	9.7850199	1.260658	188.896	-0.202	-7.25	1.679	-0.096	30.53	32.711571	111.587556	2	22	32.712036	111.588667	1.64	190.95	1	1.682	-0.04	0.004	0	0	6.9406E+218	330	362
20230809_1612580937	0	1096751	1.54231	-0.2736	0.12586	-0.079446	9.7264271	1.199109	188.896	-0.202	-7.25	1.679	-0.096	30.53	32.711571	111.587556	2	22	32.712036	111.588667	1.64	190.95	1	1.682	-0.04	0.004	0	0	6.9406E+218	330	362
20230809_1612580948	0	1096752	1.47937	-0.26987	0.0542	-0.014335	9.7850199	1.260658	188.896	-0.202	-7.25	1.679	-0.096	30.53	32.711571	111.587556	2	22	32.712036	111.588667	1.64	190.95	1	1.682	-0.04	0.004	0	0	6.9406E+218	330	362
20230809_1612580956	0	1096753	1.41853	-0.2715	0.06358	-0.014289	9.726408	1.2605129	188.896	-0.202	-7.25	1.679	-0.096	30.53	32.711571	111.587556	2	22	32.712036	111.588667	1.64	190.95	1	1.682	-0.04	0.004	0	0	6.9406E+218	330	337
20230809_1612580966	0	1096754	1.34238	-0.28329	0.06438	-0.079446	9.7264271	1.199109	188.896	-0.202	-7.25	1.679	-0.096	30.53	32.711571	111.587556	2	22	32.712036	111.588667	1.64	190.95	1	1.682	-0.04	0.004	0	0	6.9406E+218	330	337
20230809_1612580977	0	1096755	1.32711	-0.27448	0.06861	-0.014289	9.726408	1.2605129	188.91	-0.197	-7.178	1.679	-0.096	30.53	32.71157	111.587555	2	22	32.712036	111.588667	1.64	190.95	1	1.682	-0.04	0.004	0	0	6.9406E+218	330	337
20230809_1612580986	0	1096756	1.21326	-0.29108	0.05128	-0.079446	9.7264271	1.199109	188.91	-0.197	-7.178	1.679	-0.096	30.53	32.71157	111.587555	2	22	32.712036	111.588667	1.64	190.95	1	1.682	-0.04	0.004	0	0	6.9406E+218	330	337
20230809_1612580996	0	1096757	1.18263	-0.28457	0.08573	-0.014335	9.7850199	1.260658	188.91	-0.197	-7.178	1.679	-0.091	30.53	32.71157	111.587555	2	22	32.712036	111.588667	1.64	190.95	1	1.682	-0.04	0.004	0	0	6.9406E+218	330	337
20230809_1612590009	0	1096758	1.10891	-0.28402	0.03061	-0.079491	9.7850389	1.199254	188.91	-0.197	-7.178	1.679	-0.091	30.53	32.71157	111.587555	2	22	32.712036	111.588667	1.64	190.95	1	1.682	-0.04	0.004	0	0	6.9406E+218	330	337
20230809_1612590016	0	1096759	1.05798	-0.2879	0.01161	-0.014309	9.7263269	1.322099	188.91	-0.197	-7.178	1.679	-0.091	30.53	32.71157	111.587555	2	22	32.712036	111.588667	1.64	190.95	1	1.682	-0.04	0.004	0	0	6.9406E+218	330	337
20230809_1612590034	0	1096760	0.99106	-0.28875	0.02381	-0.079446	9.7264271	1.199109	188.924	-0.193	-7.123	1.678	-0.091	30.53	32.711569	111.587555	2	22	32.712036	111.588667	1.64	190.95	1	1.682	-0.04	0.004	0	0	6.9406E+218	330	337
20230809_1612590036	0	1096761	0.9665	-0.2879	0.01589	-0.014289	9.726408	1.2605129	188.924	-0.193	-7.123	1.678	-0.091	30.53	32.711569	111.587555	2	22	32.712036	111.588667	1.64	190.95	1	1.682	-0.04	0.004	0	0	6.9406E+218	330	337
20230809_1612590048	0	1096762	0.90744	-0.28416	-0.01045	-0.01427	9.7264891	1.198926	188.924	-0.193	-7.123	1.678	-0.091	30.53	32.711569	111.587555	2	22	32.712036	111.588667	1.64	190.95	1	1.682	-0.04	0.004	0	0	6.9406E+218	330	337
20230809_1612590056	0	1096763	0.84477	-0.2809	0.05528	-0.079465	9.726346	1.2606961	188.924	-0.193	-7.123	1.678	-0.091	30.53	32.711569	111.587555	2	22	32.712036	111.588667	1.64	190.95	1	1.682	-0.04	0.004	0	0	6.9406E+218	330	337
20230809_1612590068	0	1096764	0.7731	-0.26595	-0.0032	-0.014289	9.726408	1.2605129	188.924	-0.193	-7.123	1.678	-0.091	30.53	32.711569	111.587555	2	22	32.712036	111.588667	1.64	190.95	1	1.682	-0.04	0.004	0	0	6.9406E+218	330	337
20230809_1612590075	0	1096765	0.70435	-0.26428	-0.0097	-0.079485	9.726265	1.322282	188.938	-0.191	-7.081	1.678	-0.091	30.53	32.711569	111.587555	2	22	32.712036	111.588667	1.64	190.95	1	1.682	-0.04	0.004	0	0	6.9406E+218	330	337
20230809_1612590086	0	1096766	0.61526	-0.26422	0.00087	-0.014289	9.726408	1.2605129	188.938	-0.191	-7.081	1.678	-0.091	30.53	32.711569	111.587555	2	22	32.712036	111.588667	1.64	190.95	1	1.682	-0.04	0.004	0	0	6.9406E+218	330	349
20230809_1612590116	0	1096767	0.56802	-0.25804	0.00465	-0.079446	9.7264271	1.199109	188.938	-0.191	-7.081	1.678	-0.091	30.53	32.711569	111.587555	2	22	32.712036	111.588667	1.64	190.95	1	1.682	-0.04	0.004	0	0	6.9406E+218	330	349
20230809_1612590120	0	1096768	0.48966	-0.25528	-0.00952	-0.014289	9.726408	1.2605129	188.938	-0.191	-7.081	1.678	-0.091	30.53	32.711569	111.587555	2	22	32.712036	111.588667	1.64	190.95	1	1.682	-0.04	0.004	0	0	6.9406E+218	330	349
20230809_1612590121	0	1096769	0.45252	-0.24093	-0.00148	-0.014289	9.726408	1.2605129	188.938	-0.191	-7.081	1.678	-0.091	30.53	32.711569	111.587555	2	22	32.712036	111.588667	1.64	190.95	1	1.682	-0.04	0.004	0	0	6.9406E+218	330	349
20230809_1612590129	0	1096770	0.40362	-0.23745	-0.04253	-0.079465	9.726346	1.2606961	188.95	-0.19	-7.055	1.677	-0.091	30.53	32.711568	111.587555	2	22	32.712036	111.588667	1.64	190.95	1	1.682	-0.04	0.004	0	0	6.9406E+218	330	349
20230809_1612590136	0	1096771	0.33368	-0.24216	-0.01978	-0.014289	9.726408	1.2605129	188.95	-0.19	-7.055	1.677	-0.091	30.53	32.711568	111.587555	2	22	32.712036	111.588667	1.64	190.95	1	1.682	-0.04	0.004	0	0	6.9406E+218	330	349
20230809_1612590146	0	1096772	0.25309	-0.23976	0.00188	-0.014224	9.6678772	1.198781	188.95	-0.19	-7.055	1.677	-0.091	30.53	32.711568	111.587555	2	22	32.712036	111.588667	1.64	190.95	1	1.682	-0.04	0.004	0	0	6.9406E+218	330	349
20230809_1612590156	0	1096773	0.25379	-0.22075	-0.03946	-0.014289	9.726408	1.2605129	188.95	-0.19	-7.055	1.677	-0.091	30.53	32.711568	111.587555	2	22	32.712036	111.588667	1.64	190.95	1	1.682	-0.04	0.004	0	0	6.9406E+218	330	349
20230809_1612590167	0	1096774	0.12144	-0.22474	-0.01536	-0.079485	9.726265	1.322282	188.95	-0.19	-7.055	1.677	-0.091	30.53	32.711568	111.587555	2	22	32.712036	111.588667	1.64	190.95	1	1.682	-0.04	0.004	0	0	6.9406E+218	330	349
20230809_1612590176	0	1096775	0.09834	-0.19374	-0.03053	-0.014289	9.726408	1.2605129	188.962	-0.189	-7.045	1.677	-0.091	30.53	32.711567	111.587555	2	22	32.712036	111.588667	1.64	190.95	1	1.682	-0.04	0.004	0	0	6.9406E+218	330	349
20230809_1612590188	0	1096776	-0.00815	-0.19798	-0.05404	-0.014309	9.7263269	1.322099	188.962	-0.189	-7.045	1.677	-0.091	30.53	32.711567	111.587555	2	22	32.712036	111.588667	1.64	190.95	1	1.682	-0.04	0.004	0	0	6.9406E+218	330	349
20230809_1612590197	0	1096777	-0.07659	-0.19888	-0.01598	-0.079446	9.7264271	1.199109	188.962	-0.189	-7.045	1.677	-0.091	30.53	32.711567	111.587555	2	22	32.712036	111.588667	1.64	190.95	1	1.682	-0.04	0.004	0	0	6.9406E+218	330	349
20230809_1612590209	0	1096778	-0.05963	-0.18166	-0.02509	-0.014244	9.6677961	1.260367	188.962	-0.189	-7.045	1.677	-0.089	30.53	32.711567	111.587555	2	22	32.712036	111.588667	1.64	190.95	1	1.682	-0.04	0.004	0	0	6.9406E+218	330	349
20230809_1612590216	0	1096779	-0.15411	-0.18778	-0.00654	-0.014289	9.726408	1.2605129	188.962	-0.189	-7.045	1.677	-0.089	30.53	32.711567	111.587555	2	22	32.712036	111.588667	1.64	190.95	1	1.682	-0.04	0.004	0	0	6.9406E+218	330	349
20230809_1612590226	0	1096780	-0.15499	-0.16356	-0.0589	-0.014289	9.726408	1.2605129	188.971	-0.19	-7.049	1.678	-0.089	30.53	32.711567	111.587555	2	22	32.712036	111.588667	1.64	190.95	1	1.682	-0.04	0.004	0	0	6.9406E+218	330	349
20230809_1612590237	0	1096781	-0.22181	-0.14727	-0.05699	-0.014335	9.7850199	1.260658	188.971	-0.19	-7.049	1.678	-0.089	30.53	32.711567	111.587555	2	22	32.712036	111.588667	1.64	190.95	1	1.682	-0.04	0.004	0	0	6.9406E+218	330	349
20230809_1612590246	0	1096782	-0.27529	-0.15139	-0.08887	-0.07944	9.6676531	1.322137	188.971	-0.19	-7.049	1.678	-0.089	30.53	32.711567	111.587555	2	22	32.712036	111.588667	1.64	190.95	1	1.682	-0.04	0.004	0	0	6.9406E+218	330	349
20230809_1612590258	0	1096783	-0.31368	-0.12672	-0.02644	-0.014289	9.726408	1.2605129	188.971	-0.19	-7.049	1.678	-0.089	30.53	32.711567	111.587555	2	22	32.712036	111.588667	1.64	190.95	1	1.682	-0.04	0.004	0	0	6.9406E+218	330	337
20230809_1612590266	0	1096784	-0.3589	-0.13565	-0.0496	-0.014289	9.726408	1.2605129	188.971	-0.19	-7.049	1.678	-0.089	30.53	32.711567	111.587555	2	22	32.712036	111.588667	1.64	190.95	1	1.682	-0.04	0.004	0	0	6.9406E+218	330	337
20230809_1612590277	0	1096785	-0.42581	-0.12736	-0.02223	-0.014289	9.726408	1.2605129	188.978	-0.191	-7.065	1.678	-0.089	30.53	32.711566	111.587554	2	22	32.712036	111.588667	1.64	190.95	1	1.682	-0.04	0.004	0	0	6.9406E+218	330	337
20230809_1612590287	0	1096786	-0.42485	-0.10525	-0.02783	-0.079465	9.726346	1.2606961	188.978	-0.191	-7.065	1.678	-0.089	30.53	32.711566	111.587554	2	22	32.712036	111.588667	1.64	190.95	1	1.682	-0.04	0.004	0	0	6.9406E+218	330	337
20230809_1612590298	0	1096787	-0.44671	-0.09043	-0.08551	-0.014335	9.7850199	1.260658	188.978	-0.191	-7.065	1.678	-0.089	30.53	32.711566	111.587554	2	22	32.712036	111.588667	1.64	190.95	1	1.682	-0.04	0.004	0	0	6.9406E+218	330	337
20230809_1612590310	0	1096788	-0.47595	-0.07582	-0.07747	-0.014292	9.726408	1.2605129	188.978	-0.191	-7.065	1.678	-0.089	30.53	32.711566	111.587554	2	22	32.712036	111.588667	1.64	190.95	1	1.682	-0.04	0.004	0	0	6.9406E+218	330	337
20230809_1612590316	0	1096789	-0.50829	-0.06791	-0.0892	-0.014267	9.6677151	1.321954	188.978	-0.191	-7.065	1.678	-0.089	30.53	32.711566	111.587554	2	22	32.712036	111.588667	1.64	190.95	1	1.682	-0.04	0.004	0	0	6.9406E+218	330	337
20230809_1612590329	0	1096790	-0.57007	-0.08008	-0.05981	-0.079468	9.726346	1.2606961	188.983	-0.194	-7.089	1.678	-0.089	30.53	32.711565	111.587554	2	22	32.712036	111.588667	1.64	190.95	1	1.682	-0.04	0.004	0	0	6.9406E+218	330	337
20230809_1612590336	0	1096791	-0.58992	-0.06652	-0.08008	-0.014247	9.6677961	1.260367	188.983	-0.194	-7.089	1.678	-0.088	30.53	32.711565	111.587554	2	22	32.712036	111.588667	1.64	190.95	1	1.682	-0.04	0.004	0	0	6.9406E+218	330	337
20230809_1612590346	0	1096792	-0.61198	-0.05676	-0.06407	-0.014292	9.726408	1.2605129	188.983	-0.194	-7.089	1.678	-0.088	30.53	32.711565	111.587554	2	22	32.712036	111.588667	1.64	190.95	1	1.682	-0.04	0.004	0	0	6.9406E+218	330	337
20230809_1612590360	0	1096793	-0.62291	-0.04405	-0.07071	-0.014318	9.7851009	1.199072	188.983	-0.194	-7.089	1.678	-0.088	30.53	32.711565	111.587554	2	22	32.712036	111.588667	1.64	190.95	1	1.682	-0.04	0.004	0	0	6.9406E+218	330	337
20230809_1612590365	0	1096794	-0.59662	-0.02633	-0.08197	-0.014292	9.726408	1.2605129	188.983	-0.194	-7.089	1.678	-0.088	30.53	32.711565	111.587554	2	22	32.712036	111.588667	1.64	190.95	1	1.682	-0.04	0.004	0	0	6.9406E+218	330	337
20230809_1612590376	0	1096795	-0.58403	-0.00913	-0.07974	-0.079443	9.6676531	1.322137	188.986	-0.198	-7.119	1.678	-0.088	30.53	32.711564	111.587554	2	22	32.712036	111.588667	1.64	190.95	1	1.682	-0.04	0.004	0	0	6.9406E+218	330	337
20230809_1612590386	0	1096796	-0.63789	-0.02335	-0.10124	-0.014292	9.726408	1.2605129	188.986	-0.198	-7.119	1.678	-0.088	30.53	32.711564	111.587554	2	22	32.712036	111.588667	1.64	190.95	1	1.682	-0.04	0.004	0	0	6.9406E+218	330	337
20230809_1612590396	0	1096797	-0.65849	-0.01153	-0.08727	-0.014292	9.726408	1.2605129	188.986	-0.198	-7.119	1.678	-0.088	30.53	32.711564	111.587554	2	22	32.712036	111.588667	1.64	190.95	1	1.682	-0.04	0.004	0	0	6.9406E+218	330	337
20230809_1612590406	0	1096798	-0.67521	-0.00411	-0.14253	-0.014338	9.7850199	1.260658	188.986	-0.198	-7.119	1.678	-0.088	30.53	32.711564	111.587554	2	22	32.712036	111.588667	1.64	190.95	1	1.682	-0.04	0.004	0	0	6.9406E+218	330	337
20230809_1612590416	0	1096799	-0.68522	0.00606	-0.10071	-0.014247	9.6677961	1.260367	188.986	-0.198	-7.119	1.678	-0.088	30.53	32.711564	111.587554	2	22	32.712036	111.588667	1.64	190.95	1	1.682	-0.04	0.004	0	0	6.9406E+218	330	337
20230809_1612590430	0	1096800	-0.65631	0.02438	-0.11589	-0.079468	9.726346	1.2606961	188.987	-0.203	-7.152	1.678	-0.088	30.53	32.711564	111.587554	2	22	32.712036	111.588667	1.64	190.95	1	1.682	-0.04	0.004	0	0	6.9406E+218	330	337
20230809_1612590438	0	1096801	-0.6603	0.03446	-0.10412	-0.014292	9.726408	1.2605129	188.987	-0.203	-7.152	1.678	-0.088	30.53	32.711564	111.587554	2	22	32.712036	111.588667	1.64	190.95	1	1.682	-0.04	0.004	0	0	6.9406E+218	330	337
20230809_1612590446	0	1096802	-0.64688	0.03055	-0.10308	-0.014292	9.726408	1.2605129	188.987	-0.203	-7.152	1.678	-0.088	30.53	32.711564	111.587554	2	22	32.712036	111.588667	1.64	190.95	1	1.682	-0.04	0.004	0	0	6.9406E+218	330	337
20230809_1612590456	0	1096803	-0.65319	0.03526	-0.08742	-0.014247	9.6677961	1.260367	188.987	-0.203	-7.152	1.678	-0.088	30.53	32.711564	111.587554	2	22	32.712036	111.588667	1.64	190.95	1	1.682	-0.04	0.004	0	0	6.9406E+218	330	337
20230809_1612590467	0	1096804	-0.67942	0.03771	-0.14291	-0.014338	9.7850199	1.260658	188.987	-0.203	-7.152	1.678	-0.088	30.53	32.711564	111.587554	2	22	32.712036	111.588667	1.64	190.95	1	1.682	-0.04	0.004	0	0	6.9406E+218	330	325
20230809_1612590476	0	1096805	-0.66451	0.0576	-0.1201	-0.014247	9.6677961	1.260367	188.985	-0.209	-7.185	1.679	-0.088	30.53	32.711563	111.587554	2	22	32.712036	111.588667	1.64	190.95	1	1.682	-0.04	0.004	0	0	6.9406E+218	330	325
20230809_1612590486	0	1096806	-0.65051	0.06124	-0.12865	-0.014247	9.6677961	1.260367	188.985	-0.209	-7.185	1.679	-0.088	30.53	32.711563	111.587554	2	22	32.712036	111.588667	1.64	190.95	1	1.682	-0.04	0.004	0	0	6.9406E+218	330	325
20230809_1612590501	0	1096807	-0.63204	0.07573	-0.11802	-0.079423	9.6677341	1.26055	188.985	-0.209	-7.185	1.679	-0.092	30.53	32.711563	111.587554	2	22	32.712036	111.588667	1.64	190.95	1	1.682	-0.04	0.004	0	0	6.9406E+218	330	325
20230809_1612590512	0	1096808	-0.65825	0.0817	-0.15051	-0.014292	9.726408	1.2605129	188.985	-0.209	-7.185	1.679	-0.092	30.53	32.711563	111.587554	2	22	32.712036	111.588667	1.64	190.95	1	1.682	-0.04	0.004	0	0	6.9406E+218	330	325
20230809_1612590516	0	1096809	-0.69376	0.07635	-0.08816	-0.014247	9.6677961	1.260367	188.985	-0.209	-7.185	1.679	-0.092	30.53	32.711563	111.587554	2	22	32.712036	111.588667	1.64	190.95	1	1.682	-0.04	0.004	0	0	6.9406E+218	330	325
20230809_1612590526	0	1096810	-0.71358	0.08132	-0.15198	-0.014272	9.7264891	1.198926	188.983	-0.216	-7.218	1.68	-0.092	30.53	32.711562	111.587554	2	22	32.712036	111.588667	1.64	190.95	1	1.682	-0.04	0.004	0	0	6.9406E+218	330	325
20230809_1612590537	0	1096811	-0.71256	0.09366	-0.08412	-0.014247	9.6677961	1.260367	188.983	-0.216	-7.218	1.68	-0.092	30.53	32.711562	111.587554	2	22	32.712036	111.588667	1.64	190.95	1	1.682	-0.04	0.004	0	0	6.9406E+218	330	325
20230809_1612590550	0	1096812	-0.72214	0.0899	-0.12854	-0.014247	9.6677961	1.260367	188.983	-0.216	-7.218	1.68	-0.092	30.53	32.711562	111.587554	2	22	32.712036	111.588667	1.64	190.95	1	1.682	-0.04	0.004	0	0	6.9406E+218	330	325
20230809_1612590556	0	1096813	-0.68714	0.09726	-0.0951	-0.079423	9.6677341	1.26055	188.983	-0.216	-7.218	1.68	-0.092	30.53	32.711562	111.587554	2	22	32.712036	111.588667	1.64	190.95	1	1.682	-0.04	0.004	0	0	6.9406E+218	330	325
20230809_1612590568	0	1096814	-0.67703	0.09671	-0.13683	-0.014272	9.7264891	1.198926	188.983	-0.216	-7.218	1.68	-0.092	30.53	32.711562	111.587554	2	22	32.712021	111.588663	1.645	190.71	1	1.682	-0.04	0.004	0	0	6.9406E+218	330	325
20230809_1612590577	0	1096815	-0.676	0.09341	-0.09733	-0.014247	9.6677961	1.260367	188.979	-0.222	-7.252	1.68	-0.092	30.53	32.711561	111.587553	2	22	32.712021	111.588663	1.645	190.71	1	1.682	-0.04	0.004	0	0	6.9406E+218	330	325
20230809_1612590589	0	1096816	-0.67496	0.09597	-0.15852	-0.014272	9.7264891	1.198926	188.979	-0.222	-7.252	1.68	-0.092	30.53	32.711561	111.587553	2	22	32.712021	111.588663	1.645	190.71	1	1.682	-0.04	0.004	0	0	6.9406E+218	330	325
20230809_1612590602	0	1096817	-0.67111	0.1005	-0.13733	-0.079423	9.6677341	1.26055	188.979	-0.222	-7.252	1.68	-0.092	30.53	32.711561	111.587553	2	22	32.712021	111.588663	1.645	190.71	1	1.682	-0.04	0.004	0	0	6.9406E+218	330	325
20230809_1612590608	0	1096818	-0.64028	0.09918	-0.11846	-0.014247	9.6677961	1.260367	188.979	-0.222	-7.252	1.68	-0.092	30.53	32.711561	111.587553	2	22	32.712021	111.588663	1.645	190.71	1	1.682	-0.04	0.004	0	0	6.9406E+218	330	325
20230809_1612590617	0	1096819	-0.61292	0.09382	-0.06997	-0.014201	9.6091843	1.260222	188.979	-0.222	-7.252	1.68	-0.092	30.53	32.711561	111.587553	2	22	32.712021	111.588663	1.645	190.71	1	1.682	-0.04	0.004	0	0	6.9406E+218	330	325
20230809_1612590626	0	1096820	-0.61308	0.09666	-0.10475	-0.079448	9.7264271	1.199109	188.975	-0.228	-7.284	1.68	-0.092	30.53	32.711561	111.587553	2	22	32.712021	111.588663	1.645	190.71	1	1.682	-0.04	0.004	0	0	6.9406E+218	330	325
20230809_1612590636	0	1096821	-0.59574	0.09216	-0.07473	-0.014247	9.6677961	1.260367	188.975	-0.228	-7.284	1.68	-0.092	30.53	32.711561	111.587553	2	22	32.712021	111.588663	1.645	190.71	1	1.682	-0.04	0.004	0	0	6.9406E+218	330	325
20230809_1612590648	0	1096822	-0.54073	0.10094	-0.13564	-0.014272	9.7264891	1.198926	188.975	-0.228	-7.284	1.68	-0.092	30.53	32.711561	111.587553	2	22	32.712021	111.588663	1.645	190.71	1	1.682	-0.04	0.004	0	0	6.9406E+218	330	325
20230809_1612590659	0	1096823	-0.47492	0.11462	-0.14551	-0.079468	9.726346	1.2606961	188.975	-0.228	-7.284	1.68	-0.092	30.53	32.711561	111.587553	2	22	32.712021	111.588663	1.645	190.71	1	1.682	-0.04	0.004	0	0	6.9406E+218	330	325
20230809_1612590665	0	1096824	-0.43186	0.1108	-0.09872	-0.014201	9.6091843	1.260222	188.975	-0.228	-7.284	1.68	-0.092	30.53	32.711561	111.587553	2	22	32.712021	111.588663	1.645	190.71	1	1.682	-0.04	0.004	0	0	6.9406E+218	330	325
20230809_1612590676	0	1096825	-0.38887	0.09624	-0.07609	-0.014247	9.6677961	1.260367	188.97	-0.234	-7.308	1.681	-0.092	30.53	32.71156	111.587553	2	22	32.712021	111.588663	1.645	190.71	1	1.682	-0.04	0.004	0	0	6.9406E+218	330	325
20230809_1612590686	0	1096826	-0.3414	0.10411	-0.05934	-0.014227	9.6678772	1.198781	188.97	-0.234	-7.308	1.681	-0.092	30.53	32.71156	111.587553	2	22	32.712021	111.588663	1.645	190.71	1	1.682	-0.04	0.004	0	0	6.9406E+218	330	325
20230809_1612590705	0	1096827	-0.32517	0.09463	-0.07509	-0.079403	9.6678143	1.198964	188.97	-0.234	-7.308	1.681	-0.095	30.53	32.71156	111.587553	2	22	32.712021	111.588663	1.645	190.71	1	1.682	-0.04	0.004	0	0	6.9406E+218	330	325
20230809_1612590707	0	1096828	-0.28728	0.09939	-0.04284	-0.014292	9.726408	1.2605129	188.97	-0.234	-7.308	1.681	-0.095	30.53	32.71156	111.587553	2	22	32.712021	111.588663	1.645	190.71	1	1.682	-0.04	0.004	0	0	6.9406E+218	330	325
20230809_1612590721	0	1096829	-0.24328	0.10397	-0.11831	-0.014247	9.6677961	1.260367	188.97	-0.234	-7.308	1.681	-0.095	30.53	32.71156	111.587553	2	22	32.712021	111.588663	1.645	190.71	1	1.682	-0.04	0.004	0	0	6.9406E+218	330	325
20230809_1612590729	0	1096830	-0.22189	0.09533	-0.07905	-0.079423	9.6677341	1.26055	188.966	-0.239	-7.323	1.696	-0.095	30.55	32.711559	111.587553	2	22	32.712021	111.588663	1.645	190.71	1	1.697	-0.034	0.003	0	0	6.9406E+218	330	325
20230809_1612590739	0	1096831	-0.18898	0.08605	-0.06746	-0.014181	9.6092644	1.198635	188.966	-0.239	-7.323	1.696	-0.095	30.55	32.711559	111.587553	2	22	32.712021	111.588663	1.645	190.71	1	1.697	-0.034	0.003	0	0	6.9406E+218	330	325
20230809_1612590747	0	1096832	-0.1539	0.09143	-0.024	-0.014247	9.6677961	1.260367	188.966	-0.239	-7.323	1.696	-0.095	30.55	32.711559	111.587553	2	22	32.712021	111.588663	1.645	190.71	1	1.697	-0.034	0.003	0	0	6.9406E+218	330	325
20230809_1612590757	0	1096833	-0.11136	0.09015	-0.04905	-0.079403	9.6678143	1.198964	188.966	-0.239	-7.323	1.696	-0.095	30.55	32.711559	111.587553	2	22	32.712021	111.588663	1.645	190.71	1	1.697	-0.034	0.003	0	0	6.9406E+218	330	325
20230809_1612590766	0	1096834	-0.08027	0.08997	-0.0321	-0.014292	9.726408	1.2605129	188.966	-0.239	-7.323	1.696	-0.095	30.55	32.711559	111.587553	2	22	32.712021	111.588663	1.645	190.71	1	1.697	-0.034	0.003	0	0	6.9406E+218	330	325
20230809_1612590776	0	1096835	-0.02727	0.09529	-0.05214	-0.014247	9.6677961	1.260367	188.962	-0.241	-7.328	1.697	-0.095	30.55	32.711558	111.587553	2	22	32.712021	111.588663	1.645	190.71	1	1.697	-0.034	0.003	0	0	6.9406E+218	330	325
20230809_1612590790	0	1096836	0.00414	0.09018	-0.07953	-0.014247	9.6677961	1.260367	188.962	-0.241	-7.328	1.697	-0.095	30.55	32.711558	111.587553	2	22	32.712021	111.588663	1.645	190.71	1	1.697	-0.034	0.003	0	0	6.9406E+218	330	325
20230809_1612590797	0	1096837	0.03351	0.08142	-0.0139	-0.014181	9.6092644	1.198635	188.962	-0.241	-7.328	1.697	-0.095	30.55	32.711558	111.587553	2	22	32.712021	111.588663	1.645	190.71	1	1.697	-0.034	0.003	0	0	6.9406E+218	330	325
20230809_1612590808	0	1096838	0.07219	0.0835	0.0091	-0.079423	9.6677341	1.26055	188.962	-0.241	-7.328	1.697	-0.095	30.55	32.711558	111.587553	2	22	32.712021	111.588663	1.645	190.71	1	1.697	-0.034	0.003	0	0	6.9406E+218	330	325
20230809_1612590821	0	1096839	0.067	0.06924	0.01049	-0.014227	9.6678772	1.198781	188.962	-0.241	-7.328	1.697	-0.095	30.55	32.711558	111.587553	2	22	32.712021	111.588663	1.645	190.71	1	1.697	-0.034	0.003	0	0	6.9406E+218	330	325
20230809_1612590826	0	1096840	0.1049	0.06932	0.02752	-0.014227	9.6678772	1.198781	188.958	-0.242	-7.325	1.698	-0.095	30.55	32.711558	111.587553	2	22	32.712021	111.588663	1.645	190.71	1	1.697	-0.034	0.003	0	0	6.9406E+218	330	325
20230809_1612590837	0	1096841	0.15612	0.07125	0.01825	-0.014247	9.6677961	1.260367	188.958	-0.242	-7.325	1.698	-0.084	30.55	32.711558	111.587553	2	22	32.712021	111.588663	1.645	190.71	1	1.697	-0.034	0.003	0	0	6.9406E+218	330	325
20230809_1612590848	0	1096842	0.19881	0.07394	0.00645	-0.079403	9.6678143	1.198964	188.958	-0.242	-7.325	1.698	-0.084	30.55	32.711558	111.587553	2	22	32.712021	111.588663	1.645	190.71	1	1.697	-0.034	0.003	0	0	6.9406E+218	330	325
20230809_1612590857	0	1096843	0.21282	0.0638	-0.00448	-0.014201	9.6091843	1.260222	188.958	-0.242	-7.325	1.698	-0.084	30.55	32.711558	111.587553	2	22	32.712021	111.588663	1.645	190.71	1	1.697	-0.034	0.003	0	0	6.9406E+218	330	325
20230809_1612590867	0	1096844	0.20264	0.05558	0.03183	-0.014227	9.6678772	1.198781	188.958	-0.242	-7.325	1.698	-0.084	30.55	32.711558	111.587553	2	22	32.712021	111.588663	1.645	190.71	1	1.697	-0.034	0.003	0	0	6.9406E+218	330	325
20230809_1612590876	0	1096845	0.18129	0.039	0.05947	-0.014247	9.6677961	1.260367	188.955	-0.242	-7.315	1.698	-0.084	30.55	32.711557	111.587553	2	22	32.712021	111.588663	1.645	190.71	1	1.697	-0.034	0.003	0	0	6.9406E+218	330	325
20230809_1612590886	0	1096846	0.21757	0.04547	0.08278	-0.014227	9.6678772	1.198781	188.955	-0.242	-7.315	1.698	-0.084	30.55	32.711557	111.587553	2	22	32.712021	111.588663	1.645	190.71	1	1.697	-0.034	0.003	0	0	6.9406E+218	330	325
20230809_1612590896	0	1096847	0.24669	0.04151	0.09861	-0.079357	9.6092024	1.198818	188.955	-0.242	-7.315	1.698	-0.084	30.55	32.711557	111.587553	2	22	32.712021	111.588663	1.645	190.71	1	1.697	-0.034	0.003	0	0	6.9406E+218	330	325
20230809_1612590909	0	1096848	0.27194	0.03576	0.09731	-0.014247	9.6677961	1.260367	188.955	-0.242	-7.315	1.698	-0.084	30.55	32.711557	111.587553	2	22	32.712021	111.588663	1.645	190.71	1	1.697	-0.034	0.003	0	0	6.9406E+218	330	325
20230809_1612590916	0	1096849	0.29587	0.02915	0.09328	-0.014272	9.7264891	1.198926	188.955	-0.242	-7.315	1.698	-0.084	30.55	32.711557	111.587553	2	22	32.712021	111.588663	1.645	190.71	1	1.697	-0.034	0.003	0	0	6.9406E+218	330	325
20230809_1612590926	0	1096850	0.27283	0.01655	0.09506	-0.079357	9.6092024	1.198818	188.953	-0.237	-7.302	1.698	-0.084	30.55	32.711556	111.587552	2	22	32.712021	111.588663	1.645	190.71	1	1.697	-0.034	0.003	0	0	6.9406E+218	330	325
20230809_1612590936	0	1096851	0.25368	-0.0001	0.1278	-0.014227	9.6678772	1.198781	188.953	-0.237	-7.302	1.698	-0.084	30.55	32.711556	111.587552	2	22	32.712021	111.588663	1.645	190.71	1	1.697	-0.034	0.003	0	0	6.9406E+218	330	325
20230809_1612590947	0	1096852	0.26138	-0.00257	0.11148	-0.014272	9.7264891	1.198926	188.953	-0.237	-7.302	1.698	-0.084	30.55	32.711556	111.587552	2	22	32.712021	111.588663	1.645	190.71	1	1.697	-0.034	0.003	0	0	6.9406E+218	330	325
20230809_1612590957	0	1096853	0.28916	-0.0051	0.10907	-0.014227	9.6678772	1.198781	188.953	-0.237	-7.302	1.698	-0.084	30.55	32.711556	111.587552	2	22	32.712021	111.588663	1.645	190.71	1	1.697	-0.034	0.003	0	0	6.9406E+218	330	325
20230809_1612590966	0	1096854	0.28705	-0.01147	0.11849	-0.079423	9.6677341	1.26055	188.953	-0.237	-7.302	1.698	-0.084	30.55	32.711556	111.587552	2	22	32.712021	111.588663	1.645	190.71	1	1.697	-0.034	0.003	0	0	6.9406E+218	330	325
20230809_1612590977	0	1096855	0.31441	-0.01862	0.13337	-0.014272	9.7264891	1.198926	188.953	-0.231	-7.288	1.699	-0.084	30.55	32.711555	111.587552	2	22	32.712021	111.588663	1.645	190.71	1	1.697	-0.034	0.003	0	0	6.9406E+218	330	325
20230809_1612590987	0	1096856	0.30446	-0.02857	0.14281	-0.014227	9.6678772	1.198781	188.953	-0.231	-7.288	1.699	-0.084	30.55	32.711555	111.587552	2	22	32.712021	111.588663	1.645	190.71	1	1.697	-0.034	0.003	0	0	6.9406E+218	330	325
20230809_1612590996	0	1096857	0.32125	-0.04044	0.17987	-0.079403	9.6678143	1.198964	188.953	-0.231	-7.288	1.699	-0.084	30.55	32.711555	111.587552	2	22	32.712021	111.588663	1.645	190.71	1	1.697	-0.034	0.003	0	0	6.9406E+218	330	325
20230809_1613000007	0	1096858	0.35745	-0.05424	0.16107	-0.014252	9.7265701	1.1373399	188.953	-0.231	-7.288	1.699	-0.088	30.55	32.711555	111.587552	2	22	32.712021	111.588663	1.645	190.71	1	1.697	-0.034	0.003	0	0	6.9406E+218	330	325
20230809_1613000016	0	1096859	0.38694	-0.0587	0.15365	-0.014272	9.7264891	1.198926	188.953	-0.231	-7.288	1.699	-0.088	30.55	32.711555	111.587552	2	22	32.712021	111.588663	1.645	190.71	1	1.697	-0.034	0.003	0	0	6.9406E+218	330	325
20230809_1613000026	0	1096860	0.41032	-0.06292	0.15932	-0.079448	9.7264271	1.199109	188.954	-0.223	-7.27	1.699	-0.088	30.55	32.711554	111.587552	2	22	32.712021	111.588663	1.645	190.71	1	1.697	-0.034	0.003	0	0	6.9406E+218	330	325
20230809_1613000037	0	1096861	0.39803	-0.08071	0.15164	-0.014292	9.726408	1.2605129	188.954	-0.223	-7.27	1.699	-0.088	30.55	32.711554	111.587552	2	22	32.712021	111.588663	1.645	190.71	1	1.697	-0.034	0.003	0	0	6.9406E+218	330	325
20230809_1613000049	0	1096862	0.39046	-0.0815	0.14728	-0.014272	9.7264891	1.198926	188.954	-0.223	-7.27	1.699	-0.088	30.55	32.711554	111.587552	2	22	32.712021	111.588663	1.645	190.71	1	1.697	-0.034	0.003	0	0	6.9406E+218	330	325
20230809_1613000056	0	1096863	0.38558	-0.08764	0.15175	-0.079423	9.6677341	1.26055	188.954	-0.223	-7.27	1.699	-0.088	30.55	32.711554	111.587552	2	22	32.712021	111.588663	1.645	190.71	1	1.697	-0.034	0.003	0	0	6.9406E+218	330	325
20230809_1613000069	0	1096864	0.36056	-0.10826	0.18684	-0.014272	9.7264891	1.198926	188.954	-0.223	-7.27	1.699	-0.088	30.55	32.711554	111.587552	2	22	32.712021	111.588663	1.645	190.71	1	1.697	-0.034	0.003	0	0	6.9406E+218	330	325
20230809_1613000076	0	1096865	0.40131	-0.09881	0.19114	-0.079428	9.7265072	1.137522	188.958	-0.214	-7.25	1.699	-0.088	30.55	32.711554	111.587552	2	22	32.712021	111.588663	1.645	190.71	1	1.697	-0.034	0.003	0	0	6.9406E+218	330	325
20230809_1613000087	0	1096866	0.42593	-0.09971	0.18925	-0.014272	9.7264891	1.198926	188.958	-0.214	-7.25	1.699	-0.088	30.55	32.711554	111.587552	2	22	32.712021	111.588663	1.645	190.71	1	1.697	-0.034	0.003	0	0	6.9406E+218	330	325
20230809_1613000097	0	1096867	0.41058	-0.11863	0.19174	-0.014247	9.6677961	1.260367	188.958	-0.214	-7.25	1.699	-0.088	30.55	32.711554	111.587552	2	22	32.712021	111.588663	1.645	190.71	1	1.697	-0.034	0.003	0	0	6.9406E+218	330	325
20230809_1613000108	0	1096868	0.39894	-0.11621	0.17641	-0.079494	9.7850389	1.199254	188.958	-0.214	-7.25	1.699	-0.088	30.55	32.711554	111.587552	2	22	32.712021	111.588663	1.645	190.71	1	1.697	-0.034	0.003	0	0	6.9406E+218	330	325
20230809_1613000116	0	1096869	0.35951	-0.13344	0.13806	-0.014227	9.6678772	1.198781	188.958	-0.214	-7.25	1.699	-0.088	30.55	32.711554	111.587552	2	22	32.712021	111.588663	1.645	190.71	1	1.697	-0.034	0.003	0	0	6.9406E+218	330	325
20230809_1613000126	0	1096870	0.33175	-0.14634	0.19352	-0.079448	9.7264271	1.199109	188.963	-0.205	-7.231	1.699	-0.088	30.55	32.711553	111.587552	2	22	32.712021	111.588663	1.645	190.71	1	1.697	-0.034	0.003	0	0	6.9406E+218	330	325
20230809_1613000142	0	1096871	0.36391	-0.13967	0.17271	-0.014272	9.7264891	1.198926	188.963	-0.205	-7.231	1.699	-0.088	30.55	32.711553	111.587552	2	22	32.712021	111.588663	1.645	190.71	1	1.697	-0.034	0.003	0	0	6.9406E+218	330	325
20230809_1613000152	0	1096872	0.35233	-0.15099	0.18668	-0.079448	9.7264271	1.199109	188.963	-0.205	-7.231	1.699	-0.088	30.55	32.711553	111.587552	2	22	32.712021	111.588663	1.645	190.71	1	1.697	-0.034	0.003	0	0	6.9406E+218	330	337
20230809_1613000156	0	1096873	0.33543	-0.16026	0.21875	-0.014272	9.7264891	1.198926	188.963	-0.205	-7.231	1.699	-0.088	30.55	32.711553	111.587552	2	22	32.712021	111.588663	1.645	190.71	1	1.697	-0.034	0.003	0	0	6.9406E+218	330	337
20230809_1613000167	0	1096874	0.36204	-0.14879	0.18577	-0.014318	9.7851009	1.199072	188.963	-0.205	-7.231	1.699	-0.088	30.55	32.711553	111.587552	2	22	32.712021	111.588663	1.645	190.71	1	1.697	-0.034	0.003	0	0	6.9406E+218	330	337
20230809_1613000177	0	1096875	0.3273	-0.15529	0.16509	-0.079468	9.726346	1.2606961	188.969	-0.195	-7.213	1.698	-0.088	30.55	32.711552	111.587552	2	22	32.712021	111.588663	1.645	190.71	1	1.697	-0.034	0.003	0	0	6.9406E+218	330	337
20230809_1613000190	0	1096876	0.32486	-0.15615	0.16611	-0.014338	9.7850199	1.260658	188.969	-0.195	-7.213	1.698	-0.088	30.55	32.711552	111.587552	2	22	32.712021	111.588663	1.645	190.71	1	1.697	-0.034	0.003	0	0	6.9406E+218	330	337
20230809_1613000196	0	1096877	0.30419	-0.15905	0.16391	-0.079448	9.7264271	1.199109	188.969	-0.195	-7.213	1.698	-0.081	30.55	32.711552	111.587552	2	22	32.712021	111.588663	1.645	190.71	1	1.697	-0.034	0.003	0	0	6.9406E+218	330	337
20230809_1613000209	0	1096878	0.30656	-0.15342	0.14402	-0.014272	9.7264891	1.198926	188.969	-0.195	-7.213	1.698	-0.081	30.55	32.711552	111.587552	2	22	32.712021	111.588663	1.645	190.71	1	1.697	-0.034	0.003	0	0	6.9406E+218	330	337
20230809_1613000216	0	1096879	0.32089	-0.1541	0.16694	-0.014338	9.7850199	1.260658	188.969	-0.195	-7.213	1.698	-0.081	30.55	32.711552	111.587552	2	22	32.712021	111.588663	1.645	190.71	1	1.697	-0.034	0.003	0	0	6.9406E+218	330	337
20230809_1613000226	0	1096880	0.30111	-0.16154	0.13157	-0.014318	9.7851009	1.199072	188.976	-0.186	-7.198	1.699	-0.081	30.55	32.711551	111.587551	2	22	32.712021	111.588663	1.645	190.71	1	1.697	-0.034	0.003	0	0	6.9406E+218	330	337
20230809_1613000236	0	1096881	0.29788	-0.16162	0.17917	-0.079448	9.7264271	1.199109	188.976	-0.186	-7.198	1.699	-0.081	30.55	32.711551	111.587551	2	22	32.712021	111.588663	1.645	190.71	1	1.697	-0.034	0.003	0	0	6.9406E+218	330	337
20230809_1613000248	0	1096882	0.32609	-0.16845	0.14869	-0.014338	9.7850199	1.260658	188.976	-0.186	-7.198	1.699	-0.081	30.55	32.711551	111.587551	2	22	32.712021	111.588663	1.645	190.71	1	1.697	-0.034	0.003	0	0	6.9406E+218	330	337
20230809_1613000260	0	1096883	0.33778	-0.17633	0.14721	-0.079494	9.7850389	1.199254	188.976	-0.186	-7.198	1.699	-0.081	30.55	32.711551	111.587551	2	22	32.712021	111.588663	1.645	190.71	1	1.697	-0.034	0.003	0	0	6.9406E+218	330	337
20230809_1613000265	0	1096884	0.33796	-0.16903	0.11526	-0.014338	9.7850199	1.260658	188.976	-0.186	-7.198	1.699	-0.081	30.55	32.711551	111.587551	2	22	32.712021	111.588663	1.645	190.71	1	1.697	-0.034	0.003	0	0	6.9406E+218	330	337
20230809_1613000277	0	1096885	0.33463	-0.16636	0.08402	-0.014338	9.7850199	1.260658	188.984	-0.178	-7.181	1.698	-0.081	30.55	32.711551	111.587551	2	22	32.712021	111.588663	1.645	190.71	1	1.697	-0.034	0.003	0	0	6.9406E+218	330	337
20230809_1613000287	0	1096886	0.33244	-0.16177	0.12331	-0.079448	9.7264271	1.199109	188.984	-0.178	-7.181	1.698	-0.081	30.55	32.711551	111.587551	2	22	32.712021	111.588663	1.645	190.71	1	1.697	-0.034	0.003	0	0	6.9406E+218	330	337
20230809_1613000298	0	1096887	0.36386	-0.14693	0.09262	-0.014338	9.7850199	1.260658	188.984	-0.178	-7.181	1.698	-0.081	30.55	32.711551	111.587551	2	22	32.712021	111.588663	1.645	190.71	1	1.697	-0.034	0.003	0	0	6.9406E+218	330	337
20230809_1613000307	0	1096888	0.35174	-0.15475	0.08578	-0.079446	9.7264318	1.199109	188.984	-0.178	-7.181	1.698	-0.081	30.55	32.711551	111.587551	2	22	32.712021	111.588663	1.645	190.71	1	1.697	-0.034	0.003	0	0	6.9406E+218	330	337
20230809_1613000317	0	1096889	0.37118	-0.15495	0.09958	-0.014335	9.7850256	1.260658	188.984	-0.178	-7.181	1.698	-0.081	30.55	32.711551	111.587551	2	22	32.712021	111.588663	1.645	190.71	1	1.697	-0.034	0.003	0	0	6.9406E+218	330	337
20230809_1613000327	0	1096890	0.37096	-0.15529	0.09719	-0.079491	9.7850437	1.199254	188.991	-0.173	-7.163	1.697	-0.078	30.55	32.71155	111.587551	2	22	32.712021	111.588663	1.645	190.71	1	1.697	-0.034	0.003	0	0	6.9406E+218	330	337
20230809_1613000337	0	1096891	0.36497	-0.14887	0.04964	-0.014315	9.7851067	1.199072	188.991	-0.173	-7.163	1.697	-0.078	30.55	32.71155	111.587551	2	22	32.712021	111.588663	1.645	190.71	1	1.697	-0.034	0.003	0	0	6.9406E+218	330	337
20230809_1613000346	0	1096892	0.36024	-0.15025	0.0486	-0.079511	9.7849636	1.260841	188.991	-0.173	-7.163	1.697	-0.078	30.55	32.71155	111.587551	2	22	32.712021	111.588663	1.645	190.71	1	1.697	-0.034	0.003	0	0	6.9406E+218	330	337
20230809_1613000361	0	1096893	0.34415	-0.15029	0.0429	-0.014289	9.7264137	1.2605129	188.991	-0.173	-7.163	1.697	-0.078	30.55	32.71155	111.587551	2	22	32.712021	111.588663	1.645	190.71	1	1.697	-0.034	0.003	0	0	6.9406E+218	330	337
20230809_1613000366	0	1096894	0.33648	-0.15107	-0.00194	-0.079491	9.7850437	1.199254	188.991	-0.173	-7.163	1.697	-0.078	30.55	32.71155	111.587551	2	22	32.712021	111.588663	1.645	190.71	1	1.697	-0.034	0.003	0	0	6.9406E+218	330	337
20230809_1613000376	0	1096895	0.32349	-0.14519	0.06721	-0.01427	9.7264948	1.198926	188.998	-0.17	-7.146	1.697	-0.078	30.55	32.711549	111.587551	2	22	32.712021	111.588663	1.645	190.71	1	1.697	-0.034	0.003	0	0	6.9406E+218	330	337
20230809_1613000386	0	1096896	0.30642	-0.13786	0.02115	-0.079511	9.7849636	1.260841	188.998	-0.17	-7.146	1.697	-0.078	30.55	32.711549	111.587551	2	22	32.712021	111.588663	1.645	190.71	1	1.697	-0.034	0.003	0	0	6.9406E+218	330	337
20230809_1613000397	0	1096897	0.27828	-0.12641	0.0181	-0.014335	9.7850256	1.260658	188.998	-0.17	-7.146	1.697	-0.078	30.55	32.711549	111.587551	2	22	32.712021	111.588663	1.645	190.71	1	1.697	-0.034	0.003	0	0	6.9406E+218	330	337
20230809_1613000406	0	1096898	0.25177	-0.12721	0.01129	-0.079465	9.7263508	1.2606961	188.998	-0.17	-7.146	1.697	-0.078	30.55	32.711549	111.587551	2	22	32.712021	111.588663	1.645	190.71	1	1.697	-0.034	0.003	0	0	6.9406E+218	330	337
20230809_1613000417	0	1096899	0.22213	-0.12197	0.02975	-0.014289	9.7264137	1.2605129	188.998	-0.17	-7.146	1.697	-0.078	30.55	32.711549	111.587551	2	22	32.712021	111.588663	1.645	190.71	1	1.697	-0.034	0.003	0	0	6.9406E+218	330	337
20230809_1613000426	0	1096900	0.2155	-0.11295	-0.02227	-0.079491	9.7850437	1.199254	189.005	-0.168	-7.133	1.695	-0.078	30.55	32.711548	111.587551	2	22	32.712021	111.588663	1.645	190.71	1	1.697	-0.034	0.003	0	0	6.9406E+218	330	337
20230809_1613000438	0	1096901	0.19425	-0.10283	0.00939	-0.014289	9.7264137	1.2605129	189.005	-0.168	-7.133	1.695	-0.078	30.55	32.711548	111.587551	2	22	32.712021	111.588663	1.645	190.71	1	1.697	-0.034	0.003	0	0	6.9406E+218	330	337
20230809_1613000448	0	1096902	0.19555	-0.09227	-0.03188	-0.079511	9.7849636	1.260841	189.005	-0.168	-7.133	1.695	-0.078	30.55	32.711548	111.587551	2	22	32.712021	111.588663	1.645	190.71	1	1.697	-0.034	0.003	0	0	6.9406E+218	330	337
20230809_1613000457	0	1096903	0.17437	-0.08597	-0.02449	-0.014315	9.7851067	1.199072	189.005	-0.168	-7.133	1.695	-0.078	30.55	32.711548	111.587551	2	22	32.712021	111.588663	1.645	190.71	1	1.697	-0.034	0.003	0	0	6.9406E+218	330	337
20230809_1613000466	0	1096904	0.16754	-0.07685	-0.04988	-0.079465	9.7263508	1.2606961	189.005	-0.168	-7.133	1.695	-0.078	30.55	32.711548	111.587551	2	22	32.712021	111.588663	1.645	190.71	1	1.697	-0.034	0.003	0	0	6.9406E+218	330	325
20230809_1613000477	0	1096905	0.17482	-0.07759	-0.03306	-0.014335	9.7850256	1.260658	189.009	-0.169	-7.123	1.695	-0.078	30.55	32.711548	111.587551	2	22	32.712021	111.588663	1.645	190.71	1	1.697	-0.034	0.003	0	0	6.9406E+218	330	325
20230809_1613000487	0	1096906	0.16885	-0.0721	-0.05424	-0.079446	9.7264318	1.199109	189.009	-0.169	-7.123	1.695	-0.078	30.55	32.711548	111.587551	2	22	32.712021	111.588663	1.645	190.71	1	1.697	-0.034	0.003	0	0	6.9406E+218	330	325
20230809_1613000496	0	1096907	0.19987	-0.05536	-0.06819	-0.079511	9.7849636	1.260841	189.009	-0.169	-7.123	1.695	-0.077	30.55	32.711548	111.587551	2	22	32.712021	111.588663	1.645	190.71	1	1.697	-0.034	0.003	0	0	6.9406E+218	330	325
20230809_1613000507	0	1096908	0.17104	-0.05649	-0.06914	-0.014335	9.7850256	1.260658	189.009	-0.169	-7.123	1.695	-0.077	30.55	32.711548	111.587551	2	22	32.712021	111.588663	1.645	190.71	1	1.697	-0.034	0.003	0	0	6.9406E+218	330	325
20230809_1613000516	0	1096909	0.1814	-0.03767	-0.1056	-0.079511	9.7849636	1.260841	189.009	-0.169	-7.123	1.695	-0.077	30.55	32.711548	111.587551	2	22	32.712021	111.588663	1.645	190.71	1	1.697	-0.034	0.003	0	0	6.9406E+218	330	325
20230809_1613000526	0	1096910	0.1784	-0.02864	-0.10772	-0.014335	9.7850256	1.260658	189.012	-0.173	-7.114	1.694	-0.077	30.55	32.711547	111.58755	2	22	32.712021	111.588663	1.645	190.71	1	1.697	-0.034	0.003	0	0	6.9406E+218	330	325
20230809_1613000536	0	1096911	0.18101	-0.03076	-0.12237	-0.079465	9.7263508	1.2606961	189.012	-0.173	-7.114	1.694	-0.077	30.55	32.711547	111.58755	2	22	32.712021	111.588663	1.645	190.71	1	1.697	-0.034	0.003	0	0	6.9406E+218	330	325
20230809_1613000546	0	1096912	0.20516	-0.00712	-0.116	-0.014335	9.7850256	1.260658	189.012	-0.173	-7.114	1.694	-0.077	30.55	32.711547	111.58755	2	22	32.712006	111.58866	1.64	189.97	1	1.697	-0.034	0.003	0	0	6.9406E+218	330	325
20230809_1613000559	0	1096913	0.20241	-0.00566	-0.10436	-0.079465	9.7263508	1.2606961	189.012	-0.173	-7.114	1.694	-0.077	30.55	32.711547	111.58755	2	22	32.712006	111.58866	1.64	189.97	1	1.697	-0.034	0.003	0	0	6.9406E+218	330	325
20230809_1613000567	0	1096914	0.20981	0.00168	-0.12072	-0.079491	9.7850437	1.199254	189.012	-0.173	-7.114	1.694	-0.077	30.55	32.711547	111.58755	2	22	32.712006	111.58866	1.64	189.97	1	1.697	-0.034	0.003	0	0	6.9406E+218	330	325
20230809_1613000576	0	1096915	0.23461	0.02025	-0.16414	-0.014335	9.7850256	1.260658	189.014	-0.179	-7.104	1.692	-0.077	30.55	32.711546	111.58755	2	22	32.712006	111.58866	1.64	189.97	1	1.697	-0.034	0.003	0	0	6.9406E+218	330	325
20230809_1613000587	0	1096916	0.21637	0.02072	-0.20001	-0.079556	9.8435764	1.260986	189.014	-0.179	-7.104	1.692	-0.077	30.55	32.711546	111.58755	2	22	32.712006	111.58866	1.64	189.97	1	1.697	-0.034	0.003	0	0	6.9406E+218	330	325
20230809_1613000596	0	1096917	0.24937	0.03394	-0.17837	-0.014289	9.7264137	1.2605129	189.014	-0.179	-7.104	1.692	-0.077	30.55	32.711546	111.58755	2	22	32.712006	111.58866	1.64	189.97	1	1.697	-0.034	0.003	0	0	6.9406E+218	330	325
20230809_1613000607	0	1096918	0.25028	0.0473	-0.19381	-0.079511	9.7849636	1.260841	189.014	-0.179	-7.104	1.692	-0.077	30.55	32.711546	111.58755	2	22	32.712006	111.58866	1.64	189.97	1	1.697	-0.034	0.003	0	0	6.9406E+218	330	325
20230809_1613000616	0	1096919	0.24251	0.04738	-0.19852	-0.01427	9.7264948	1.198926	189.014	-0.179	-7.104	1.692	-0.077	30.55	32.711546	111.58755	2	22	32.712006	111.58866	1.64	189.97	1	1.697	-0.034	0.003	0	0	6.9406E+218	330	325
20230809_1613000625	0	1096920	0.24584	0.06217	-0.18889	-0.079511	9.7849636	1.260841	189.013	-0.189	-7.092	1.691	-0.077	30.55	32.711545	111.58755	2	22	32.712006	111.58866	1.64	189.97	1	1.697	-0.034	0.003	0	0	6.9406E+218	330	325
20230809_1613000636	0	1096921	0.2746	0.08047	-0.2111	-0.079465	9.7263508	1.2606961	189.013	-0.189	-7.092	1.691	-0.077	30.55	32.711545	111.58755	2	22	32.712006	111.58866	1.64	189.97	1	1.697	-0.034	0.003	0	0	6.9406E+218	330	325
20230809_1613000648	0	1096922	0.2612	0.09062	-0.25592	-0.014335	9.7850256	1.260658	189.013	-0.189	-7.092	1.691	-0.077	30.55	32.711545	111.58755	2	22	32.712006	111.58866	1.64	189.97	1	1.697	-0.034	0.003	0	0	6.9406E+218	330	325
20230809_1613000656	0	1096923	0.24392	0.08889	-0.2269	-0.079465	9.7263508	1.2606961	189.013	-0.189	-7.092	1.691	-0.08	30.55	32.711545	111.58755	2	22	32.712006	111.58866	1.64	189.97	1	1.697	-0.034	0.003	0	0	6.9406E+218	330	325
20230809_1613000666	0	1096924	0.2338	0.09869	-0.25667	-0.01427	9.7264948	1.198926	189.013	-0.189	-7.092	1.691	-0.08	30.55	32.711545	111.58755	2	22	32.712006	111.58866	1.64	189.97	1	1.697	-0.034	0.003	0	0	6.9406E+218	330	325
20230809_1613000676	0	1096925	0.22342	0.10319	-0.25914	-0.079465	9.7263508	1.2606961	189.01	-0.201	-7.079	1.69	-0.08	30.55	32.711545	111.58755	2	22	32.712006	111.58866	1.64	189.97	1	1.697	-0.034	0.003	0	0	6.9406E+218	330	325
20230809_1613000688	0	1096926	0.21617	0.11558	-0.25344	-0.01427	9.7264948	1.198926	189.01	-0.201	-7.079	1.69	-0.08	30.55	32.711545	111.58755	2	22	32.712006	111.58866	1.64	189.97	1	1.697	-0.034	0.003	0	0	6.9406E+218	330	325
20230809_1613000705	0	1096927	0.22149	0.12713	-0.28133	-0.079511	9.7849636	1.260841	189.01	-0.201	-7.079	1.69	-0.08	30.55	32.711545	111.58755	2	22	32.712006	111.58866	1.64	189.97	1	1.697	-0.034	0.003	0	0	6.9406E+218	330	337
20230809_1613000708	0	1096928	0.17285	0.12627	-0.29169	-0.079465	9.7263508	1.2606961	189.01	-0.201	-7.079	1.69	-0.08	30.55	32.711545	111.58755	2	22	32.712006	111.58866	1.64	189.97	1	1.697	-0.034	0.003	0	0	6.9406E+218	330	337
20230809_1613000719	0	1096929	0.16423	0.13224	-0.25836	-0.014224	9.667882	1.198781	189.01	-0.201	-7.079	1.69	-0.08	30.55	32.711545	111.58755	2	22	32.712006	111.58866	1.64	189.97	1	1.697	-0.034	0.003	0	0	6.9406E+218	330	337
20230809_1613000727	0	1096930	0.12557	0.13682	-0.3026	-0.079446	9.7264318	1.199109	189.005	-0.216	-7.07	1.689	-0.08	30.55	32.711544	111.58755	2	22	32.712006	111.58866	1.64	189.97	1	1.697	-0.034	0.003	0	0	6.9406E+218	330	337
20230809_1613000741	0	1096931	0.08461	0.14341	-0.2958	-0.014289	9.7264137	1.2605129	189.005	-0.216	-7.07	1.689	-0.08	30.55	32.711544	111.58755	2	22	32.712006	111.58866	1.64	189.97	1	1.715	-0.023	-0.011	0	0	6.9406E+218	330	337
20230809_1613000748	0	1096932	0.06058	0.15158	-0.29556	-0.079446	9.7264318	1.199109	189.005	-0.216	-7.07	1.689	-0.08	30.55	32.711544	111.58755	2	22	32.712006	111.58866	1.64	189.97	1	1.715	-0.023	-0.011	0	0	6.9406E+218	330	337
20230809_1613000760	0	1096933	0.05825	0.16127	-0.31953	-0.014335	9.7850256	1.260658	189.005	-0.216	-7.07	1.689	-0.08	30.55	32.711544	111.58755	2	22	32.712006	111.58866	1.64	189.97	1	1.715	-0.023	-0.011	0	0	6.9406E+218	330	337
20230809_1613000768	0	1096934	0.03596	0.16866	-0.31206	-0.0794	9.66782	1.198964	189.005	-0.216	-7.07	1.689	-0.08	30.43	32.711544	111.58755	2	22	32.712006	111.58866	1.64	189.97	1	1.715	-0.023	-0.011	0	0	6.9406E+218	330	337
20230809_1613000777	0	1096935	0.03801	0.16492	-0.29936	-0.0794	9.66782	1.198964	188.999	-0.232	-7.067	1.713	-0.08	30.43	32.711543	111.58755	2	22	32.712006	111.58866	1.64	189.97	1	1.715	-0.023	-0.011	0	0	6.9406E+218	330	337
20230809_1613000786	0	1096936	0.0179	0.16746	-0.30125	-0.01427	9.7264948	1.198926	188.999	-0.232	-7.067	1.713	-0.08	30.43	32.711543	111.58755	2	22	32.712006	111.58866	1.64	189.97	1	1.715	-0.023	-0.011	0	0	6.9406E+218	330	337
20230809_1613000798	0	1096937	-0.01244	0.16623	-0.30984	-0.079446	9.7264318	1.199109	188.999	-0.232	-7.067	1.713	-0.08	30.43	32.711543	111.58755	2	22	32.712006	111.58866	1.64	189.97	1	1.715	-0.023	-0.011	0	0	6.9406E+218	330	337
20230809_1613000808	0	1096938	-0.05281	0.16568	-0.30874	-0.079465	9.7263508	1.2606961	188.999	-0.232	-7.067	1.713	-0.08	30.43	32.711543	111.58755	2	22	32.712006	111.58866	1.64	189.97	1	1.715	-0.023	-0.011	0	0	6.9406E+218	330	337
20230809_1613000818	0	1096939	-0.06013	0.1701	-0.35026	-0.01427	9.7264948	1.198926	188.999	-0.232	-7.067	1.713	-0.08	30.43	32.711543	111.58755	2	22	32.712006	111.58866	1.64	189.97	1	1.715	-0.023	-0.011	0	0	6.9406E+218	330	337
20230809_1613000826	0	1096940	-0.08392	0.17518	-0.34637	-0.0794	9.66782	1.198964	188.993	-0.249	-7.069	1.712	-0.08	30.43	32.711542	111.587549	2	22	32.712006	111.58866	1.64	189.97	1	1.715	-0.023	-0.011	0	0	6.9406E+218	330	337
20230809_1613000837	0	1096941	-0.12652	0.16078	-0.33395	-0.0794	9.66782	1.198964	188.993	-0.249	-7.069	1.712	-0.08	30.43	32.711542	111.587549	2	22	32.712006	111.58866	1.64	189.97	1	1.715	-0.023	-0.011	0	0	6.9406E+218	330	337
20230809_1613000846	0	1096942	-0.14788	0.15908	-0.31371	-0.014204	9.667963	1.137194	188.993	-0.249	-7.069	1.712	-0.08	30.43	32.711542	111.587549	2	22	32.712006	111.58866	1.64	189.97	1	1.715	-0.023	-0.011	0	0	6.9406E+218	330	337
20230809_1613000859	0	1096943	-0.18899	0.1549	-0.34154	-0.079446	9.7264318	1.199109	188.993	-0.249	-7.069	1.712	-0.08	30.43	32.711542	111.587549	2	22	32.712006	111.58866	1.64	189.97	1	1.715	-0.023	-0.011	0	0	6.9406E+218	330	337
20230809_1613000868	0	1096944	-0.2148	0.15421	-0.31867	-0.014224	9.667882	1.198781	188.993	-0.249	-7.069	1.712	-0.08	30.43	32.711542	111.587549	2	22	32.712006	111.58866	1.64	189.97	1	1.715	-0.023	-0.011	0	0	6.9406E+218	330	337
20230809_1613000876	0	1096945	-0.19831	0.16357	-0.31951	-0.079446	9.7264318	1.199109	188.987	-0.266	-7.077	1.712	-0.08	30.43	32.711542	111.587549	2	22	32.712006	111.58866	1.64	189.97	1	1.715	-0.023	-0.011	0	0	6.9406E+218	330	337
20230809_1613000888	0	1096946	-0.21635	0.16013	-0.33409	-0.07942	9.6677389	1.26055	188.987	-0.266	-7.077	1.712	-0.08	30.43	32.711542	111.587549	2	22	32.712006	111.58866	1.64	189.97	1	1.715	-0.023	-0.011	0	0	6.9406E+218	330	337
20230809_1613000896	0	1096947	-0.23035	0.14898	-0.31999	-0.014204	9.667963	1.137194	188.987	-0.266	-7.077	1.712	-0.08	30.43	32.711542	111.587549	2	22	32.712006	111.58866	1.64	189.97	1	1.715	-0.023	-0.011	0	0	6.9406E+218	330	325
20230809_1613000907	0	1096948	-0.2342	0.14332	-0.30522	-0.0794	9.66782	1.198964	188.987	-0.266	-7.077	1.712	-0.08	30.43	32.711542	111.587549	2	22	32.712006	111.58866	1.64	189.97	1	1.715	-0.023	-0.011	0	0	6.9406E+218	330	325
20230809_1613000916	0	1096949	-0.2444	0.13595	-0.29629	-0.07938	9.667901	1.137377	188.987	-0.266	-7.077	1.712	-0.08	30.43	32.711542	111.587549	2	22	32.712006	111.58866	1.64	189.97	1	1.715	-0.023	-0.011	0	0	6.9406E+218	330	325
20230809_1613000926	0	1096950	-0.21548	0.13106	-0.31544	-0.014224	9.667882	1.198781	188.982	-0.283	-7.088	1.712	-0.08	30.43	32.711541	111.587549	2	22	32.712006	111.58866	1.64	189.97	1	1.715	-0.023	-0.011	0	0	6.9406E+218	330	325
20230809_1613000936	0	1096951	-0.18974	0.12996	-0.30647	-0.0794	9.66782	1.198964	188.982	-0.283	-7.088	1.712	-0.08	30.43	32.711541	111.587549	2	22	32.712006	111.58866	1.64	189.97	1	1.715	-0.023	-0.011	0	0	6.9406E+218	330	325
20230809_1613000947	0	1096952	-0.16839	0.12896	-0.32071	-0.014224	9.667882	1.198781	188.982	-0.283	-7.088	1.712	-0.08	30.43	32.711541	111.587549	2	22	32.712006	111.58866	1.64	189.97	1	1.715	-0.023	-0.011	0	0	6.9406E+218	330	325
20230809_1613000956	0	1096953	-0.16564	0.11319	-0.27595	-0.079355	9.6092081	1.198818	188.982	-0.283	-7.088	1.712	-0.08	30.43	32.711541	111.587549	2	22	32.712006	111.58866	1.64	189.97	1	1.715	-0.023	-0.011	0	0	6.9406E+218	330	325
20230809_1613000967	0	1096954	-0.15637	0.10593	-0.27845	-0.07938	9.667901	1.137377	188.982	-0.283	-7.088	1.712	-0.08	30.43	32.711541	111.587549	2	22	32.712006	111.58866	1.64	189.97	1	1.715	-0.023	-0.011	0	0	6.9406E+218	330	325
20230809_1613000977	0	1096955	-0.14025	0.10123	-0.26451	-0.014224	9.667882	1.198781	188.978	-0.298	-7.096	1.711	-0.08	30.43	32.71154	111.587549	2	22	32.712006	111.58866	1.64	189.97	1	1.715	-0.023	-0.011	0	0	6.9406E+218	330	325
20230809_1613000986	0	1096956	-0.11608	0.09268	-0.25789	-0.079355	9.6092081	1.198818	188.978	-0.298	-7.096	1.711	-0.08	30.43	32.71154	111.587549	2	22	32.712006	111.58866	1.64	189.97	1	1.715	-0.023	-0.011	0	0	6.9406E+218	330	325
20230809_1613000997	0	1096957	-0.0586	0.08964	-0.25703	-0.014204	9.667963	1.137194	188.978	-0.298	-7.096	1.711	-0.08	30.43	32.71154	111.587549	2	22	32.712006	111.58866	1.64	189.97	1	1.715	-0.023	-0.011	0	0	6.9406E+218	330	325
20230809_1613010011	0	1096958	-0.01549	0.08877	-0.27717	-0.0794	9.66782	1.198964	188.978	-0.298	-7.096	1.711	-0.1	30.43	32.71154	111.587549	2	22	32.712006	111.58866	1.64	189.97	1	1.715	-0.023	-0.011	0	0	6.9406E+218	330	325
20230809_1613010016	0	1096959	0.00571	0.07523	-0.25194	-0.079355	9.6092081	1.198818	188.978	-0.298	-7.096	1.711	-0.1	30.43	32.71154	111.587549	2	22	32.712006	111.58866	1.64	189.97	1	1.715	-0.023	-0.011	0	0	6.9406E+218	330	325
20230809_1613010026	0	1096960	0.02833	0.06972	-0.22966	-0.014204	9.667963	1.137194	188.976	-0.311	-7.098	1.711	-0.1	30.43	32.711539	111.587549	2	22	32.712006	111.58866	1.64	189.97	1	1.715	-0.023	-0.011	0	0	6.9406E+218	330	325
20230809_1613010036	0	1096961	0.03171	0.05464	-0.23016	-0.079355	9.6092081	1.198818	188.976	-0.311	-7.098	1.711	-0.1	30.43	32.711539	111.587549	2	22	32.712006	111.58866	1.64	189.97	1	1.715	-0.023	-0.011	0	0	6.9406E+218	330	325
20230809_1613010049	0	1096962	0.02984	0.04318	-0.20612	-0.014204	9.667963	1.137194	188.976	-0.311	-7.098	1.711	-0.1	30.43	32.711539	111.587549	2	22	32.712006	111.58866	1.64	189.97	1	1.715	-0.023	-0.011	0	0	6.9406E+218	330	325
20230809_1613010060	0	1096963	0.06744	0.04651	-0.19162	-0.079355	9.6092081	1.198818	188.976	-0.311	-7.098	1.711	-0.1	30.43	32.711539	111.587549	2	22	32.712006	111.58866	1.64	189.97	1	1.715	-0.023	-0.011	0	0	6.9406E+218	330	325
20230809_1613010067	0	1096964	0.07373	0.03638	-0.19422	-0.0794	9.66782	1.198964	188.976	-0.311	-7.098	1.711	-0.1	30.43	32.711539	111.587549	2	22	32.712006	111.58866	1.64	189.97	1	1.715	-0.023	-0.011	0	0	6.9406E+218	330	325
20230809_1613010076	0	1096965	0.087	0.02857	-0.18675	-0.014179	9.6092701	1.198635	188.975	-0.321	-7.095	1.711	-0.1	30.43	32.711539	111.587549	2	22	32.712006	111.58866	1.64	189.97	1	1.715	-0.023	-0.011	0	0	6.9406E+218	330	325
20230809_1613010087	0	1096966	0.09027	0.01834	-0.17831	-0.07938	9.667901	1.137377	188.975	-0.321	-7.095	1.711	-0.1	30.43	32.711539	111.587549	2	22	32.712006	111.58866	1.64	189.97	1	1.715	-0.023	-0.011	0	0	6.9406E+218	330	325
20230809_1613010097	0	1096967	0.07546	0.00476	-0.17005	-0.0794	9.66782	1.198964	188.975	-0.321	-7.095	1.711	-0.1	30.43	32.711539	111.587549	2	22	32.712006	111.58866	1.64	189.97	1	1.715	-0.023	-0.011	0	0	6.9406E+218	330	325
20230809_1613010110	0	1096968	0.06623	-0.00657	-0.14722	-0.014179	9.6092701	1.198635	188.975	-0.321	-7.095	1.711	-0.1	30.43	32.711539	111.587549	2	22	32.712006	111.58866	1.64	189.97	1	1.715	-0.023	-0.011	0	0	6.9406E+218	330	325
20230809_1613010116	0	1096969	0.08469	-0.0101	-0.13004	-0.0794	9.66782	1.198964	188.975	-0.321	-7.095	1.711	-0.1	30.43	32.711539	111.587549	2	22	32.712006	111.58866	1.64	189.97	1	1.715	-0.023	-0.011	0	0	6.9406E+218	330	325
20230809_1613010128	0	1096970	0.09279	-0.01869	-0.13524	-0.014224	9.667882	1.198781	188.976	-0.329	-7.09	1.711	-0.1	30.43	32.711538	111.587549	2	22	32.712006	111.58866	1.64	189.97	1	1.715	-0.023	-0.011	0	0	6.9406E+218	330	325
20230809_1613010136	0	1096971	0.10518	-0.0241	-0.12269	-0.0794	9.66782	1.198964	188.976	-0.329	-7.09	1.711	-0.1	30.43	32.711538	111.587549	2	22	32.712006	111.58866	1.64	189.97	1	1.715	-0.023	-0.011	0	0	6.9406E+218	330	325
20230809_1613010149	0	1096972	0.11265	-0.0357	-0.10779	-0.014159	9.6093512	1.137049	188.976	-0.329	-7.09	1.711	-0.1	30.43	32.711538	111.587549	2	22	32.712006	111.58866	1.64	189.97	1	1.715	-0.023	-0.011	0	0	6.9406E+218	330	325
20230809_1613010156	0	1096973	0.12243	-0.04204	-0.10593	-0.0794	9.66782	1.198964	188.976	-0.329	-7.09	1.711	-0.1	30.43	32.711538	111.587549	2	22	32.712006	111.58866	1.64	189.97	1	1.715	-0.023	-0.011	0	0	6.9406E+218	330	325
20230809_1613010166	0	1096974	0.14	-0.04969	-0.10805	-0.0794	9.66782	1.198964	188.976	-0.329	-7.09	1.711	-0.1	30.43	32.711538	111.587549	2	22	32.712006	111.58866	1.64	189.97	1	1.715	-0.023	-0.011	0	0	6.9406E+218	330	325
20230809_1613010184	0	1096975	0.14539	-0.0622	-0.08713	-0.014224	9.667882	1.198781	188.979	-0.334	-7.084	1.711	-0.1	30.43	32.711537	111.587548	2	22	32.712006	111.58866	1.64	189.97	1	1.715	-0.023	-0.011	0	0	6.9406E+218	330	325
20230809_1613010188	0	1096976	0.16533	-0.06503	-0.08831	-0.014224	9.667882	1.198781	188.979	-0.334	-7.084	1.711	-0.087	30.43	32.711537	111.587548	2	22	32.712006	111.58866	1.64	189.97	1	1.715	-0.023	-0.011	0	0	6.9406E+218	330	325
20230809_1613010198	0	1096977	0.19328	-0.07138	-0.07053	-0.0794	9.66782	1.198964	188.979	-0.334	-7.084	1.711	-0.087	30.43	32.711537	111.587548	2	22	32.712006	111.58866	1.64	189.97	1	1.715	-0.023	-0.011	0	0	6.9406E+218	330	325
20230809_1613010208	0	1096978	0.20603	-0.08431	-0.04845	-0.014224	9.667882	1.198781	188.979	-0.334	-7.084	1.711	-0.087	30.43	32.711537	111.587548	2	22	32.712006	111.58866	1.64	189.97	1	1.715	-0.023	-0.011	0	0	6.9406E+218	330	325
20230809_1613010218	0	1096979	0.22773	-0.09448	-0.04118	-0.0794	9.66782	1.198964	188.979	-0.334	-7.084	1.711	-0.087	30.43	32.711537	111.587548	2	22	32.712006	111.58866	1.64	189.97	1	1.715	-0.023	-0.011	0	0	6.9406E+218	330	325
20230809_1613010226	0	1096980	0.24885	-0.10447	-0.04711	-0.014224	9.667882	1.198781	188.984	-0.336	-7.073	1.712	-0.087	30.43	32.711536	111.587548	2	22	32.712006	111.58866	1.64	189.97	1	1.715	-0.023	-0.011	0	0	6.9406E+218	330	325
20230809_1613010237	0	1096981	0.30692	-0.09977	-0.0435	-0.079446	9.7264318	1.199109	188.984	-0.336	-7.073	1.712	-0.087	30.43	32.711536	111.587548	2	22	32.712006	111.58866	1.64	189.97	1	1.715	-0.023	-0.011	0	0	6.9406E+218	330	325
20230809_1613010246	0	1096982	0.33261	-0.10928	-0.03249	-0.014224	9.667882	1.198781	188.984	-0.336	-7.073	1.712	-0.087	30.43	32.711536	111.587548	2	22	32.712006	111.58866	1.64	189.97	1	1.715	-0.023	-0.011	0	0	6.9406E+218	330	325
20230809_1613010265	0	1096983	0.34056	-0.11152	-0.05367	-0.0794	9.66782	1.198964	188.984	-0.336	-7.073	1.712	-0.087	30.43	32.711536	111.587548	2	22	32.712006	111.58866	1.64	189.97	1	1.715	-0.023	-0.011	0	0	6.9406E+218	330	325
20230809_1613010265	0	1096984	0.35542	-0.12347	-0.013	-0.014224	9.667882	1.198781	188.984	-0.336	-7.073	1.712	-0.087	30.43	32.711536	111.587548	2	22	32.712006	111.58866	1.64	189.97	1	1.715	-0.023	-0.011	0	0	6.9406E+218	330	325
20230809_1613010275	0	1096985	0.35372	-0.13507	-0.00973	-0.079446	9.7264318	1.199109	188.99	-0.337	-7.056	1.712	-0.087	30.43	32.711536	111.587548	2	22	32.712006	111.58866	1.64	189.97	1	1.715	-0.023	-0.011	0	0	6.9406E+218	330	325
20230809_1613010288	0	1096986	0.35974	-0.13901	0.00574	-0.014224	9.667882	1.198781	188.99	-0.337	-7.056	1.712	-0.087	30.43	32.711536	111.587548	2	22	32.712006	111.58866	1.64	189.97	1	1.715	-0.023	-0.011	0	0	6.9406E+218	330	337
20230809_1613010297	0	1096987	0.37198	-0.1381	0.01514	-0.079446	9.7264318	1.199109	188.99	-0.337	-7.056	1.712	-0.087	30.43	32.711536	111.587548	2	22	32.712006	111.58866	1.64	189.97	1	1.715	-0.023	-0.011	0	0	6.9406E+218	330	337
20230809_1613010312	0	1096988	0.39637	-0.14211	-0.01566	-0.014292	9.726408	1.2605129	188.99	-0.337	-7.056	1.712	-0.087	30.43	32.711536	111.587548	2	22	32.712006	111.58866	1.64	189.97	1	1.715	-0.023	-0.011	0	0	6.9406E+218	330	337
20230809_1613010317	0	1096989	0.42143	-0.14003	0.01878	-0.014227	9.6678772	1.198781	188.99	-0.337	-7.056	1.712	-0.082	30.43	32.711536	111.587548	2	22	32.712006	111.58866	1.64	189.97	1	1.715	-0.023	-0.011	0	0	6.9406E+218	330	337
20230809_1613010329	0	1096990	0.43613	-0.15105	0.00494	-0.079448	9.7264271	1.199109	188.997	-0.336	-7.036	1.713	-0.082	30.43	32.711535	111.587548	2	22	32.712006	111.58866	1.64	189.97	1	1.715	-0.023	-0.011	0	0	6.9406E+218	330	337
20230809_1613010338	0	1096991	0.44779	-0.15631	0.04153	-0.014227	9.6678772	1.198781	188.997	-0.336	-7.036	1.713	-0.082	30.43	32.711535	111.587548	2	22	32.712006	111.58866	1.64	189.97	1	1.715	-0.023	-0.011	0	0	6.9406E+218	330	337
20230809_1613010349	0	1096992	0.46514	-0.16264	0.0138	-0.079448	9.7264271	1.199109	188.997	-0.336	-7.036	1.713	-0.082	30.43	32.711535	111.587548	2	22	32.712006	111.58866	1.64	189.97	1	1.715	-0.023	-0.011	0	0	6.9406E+218	330	337
20230809_1613010357	0	1096993	0.48487	-0.16359	0.06805	-0.014272	9.7264891	1.198926	188.997	-0.336	-7.036	1.713	-0.082	30.43	32.711535	111.587548	2	22	32.712006	111.58866	1.64	189.97	1	1.715	-0.023	-0.011	0	0	6.9406E+218	330	337
20230809_1613010367	0	1096994	0.50498	-0.15903	0.01551	-0.079423	9.6677341	1.26055	188.997	-0.336	-7.036	1.713	-0.082	30.43	32.711535	111.587548	2	22	32.712006	111.58866	1.64	189.97	1	1.715	-0.023	-0.011	0	0	6.9406E+218	330	337
20230809_1613010377	0	1096995	0.50516	-0.16589	0.04321	-0.014272	9.7264891	1.198926	189.005	-0.333	-7.012	1.714	-0.082	30.43	32.711534	111.587548	2	22	32.712006	111.58866	1.64	189.97	1	1.715	-0.023	-0.011	0	0	6.9406E+218	330	337
20230809_1613010386	0	1096996	0.51379	-0.16973	0.06524	-0.014227	9.6678772	1.198781	189.005	-0.333	-7.012	1.714	-0.082	30.43	32.711534	111.587548	2	22	32.712006	111.58866	1.64	189.97	1	1.715	-0.023	-0.011	0	0	6.9406E+218	330	337
20230809_1613010397	0	1096997	0.53535	-0.16702	0.04916	-0.079448	9.7264271	1.199109	189.005	-0.333	-7.012	1.714	-0.082	30.43	32.711534	111.587548	2	22	32.712006	111.58866	1.64	189.97	1	1.715	-0.023	-0.011	0	0	6.9406E+218	330	337
20230809_1613010407	0	1096998	0.51949	-0.17685	0.1012	-0.014292	9.726408	1.2605129	189.005	-0.333	-7.012	1.714	-0.082	30.43	32.711534	111.587548	2	22	32.712006	111.58866	1.64	189.97	1	1.715	-0.023	-0.011	0	0	6.9406E+218	330	337
20230809_1613010416	0	1096999	0.5453	-0.17037	0.06838	-0.079448	9.7264271	1.199109	189.005	-0.333	-7.012	1.714	-0.082	30.43	32.711534	111.587548	2	22	32.712006	111.58866	1.64	189.97	1	1.715	-0.023	-0.011	0	0	6.9406E+218	330	337
20230809_1613010426	0	1097000	0.5383	-0.17206	0.08662	-0.014272	9.7264891	1.198926	189.013	-0.329	-6.986	1.715	-0.082	30.43	32.711533	111.587548	2	22	32.712006	111.58866	1.64	189.97	1	1.715	-0.023	-0.011	0	0	6.9406E+218	330	337
20230809_1613010436	0	1097001	0.55465	-0.17435	0.06184	-0.079448	9.7264271	1.199109	189.013	-0.329	-6.986	1.715	-0.082	30.43	32.711533	111.587548	2	22	32.712006	111.58866	1.64	189.97	1	1.715	-0.023	-0.011	0	0	6.9406E+218	330	337
20230809_1613010446	0	1097002	0.55859	-0.1737	0.09909	-0.014247	9.6677961	1.260367	189.013	-0.329	-6.986	1.715	-0.082	30.43	32.711533	111.587548	2	22	32.712006	111.58866	1.64	189.97	1	1.715	-0.023	-0.011	0	0	6.9406E+218	330	337
20230809_1613010457	0	1097003	0.54961	-0.17547	0.10946	-0.079448	9.7264271	1.199109	189.013	-0.329	-6.986	1.715	-0.082	30.43	32.711533	111.587548	2	22	32.712006	111.58866	1.64	189.97	1	1.715	-0.023	-0.011	0	0	6.9406E+218	330	337
20230809_1613010466	0	1097004	0.54385	-0.17302	0.11684	-0.014227	9.6678772	1.198781	189.013	-0.329	-6.986	1.715	-0.082	30.43	32.711533	111.587548	2	22	32.712006	111.58866	1.64	189.97	1	1.715	-0.023	-0.011	0	0	6.9406E+218	330	337
20230809_1613010476	0	1097005	0.51562	-0.17567	0.13919	-0.079448	9.7264271	1.199109	189.021	-0.322	-6.958	1.715	-0.082	30.43	32.711532	111.587547	2	22	32.712006	111.58866	1.64	189.97	1	1.715	-0.023	-0.011	0	0	6.9406E+218	330	337
20230809_1613010487	0	1097006	0.48651	-0.17449	0.10796	-0.014292	9.726408	1.2605129	189.021	-0.322	-6.958	1.715	-0.082	30.43	32.711532	111.587547	2	22	32.712006	111.58866	1.64	189.97	1	1.715	-0.023	-0.011	0	0	6.9406E+218	330	325
20230809_1613010497	0	1097007	0.46359	-0.17207	0.1493	-0.079468	9.726346	1.2606961	189.021	-0.322	-6.958	1.715	-0.082	30.43	32.711532	111.587547	2	22	32.712006	111.58866	1.64	189.97	1	1.715	-0.023	-0.011	0	0	6.9406E+218	330	325
20230809_1613010511	0	1097008	0.4332	-0.17256	0.13448	-0.014272	9.7264891	1.198926	189.021	-0.322	-6.958	1.715	-0.107	30.43	32.711532	111.587547	2	22	32.712006	111.58866	1.64	189.97	1	1.715	-0.023	-0.011	0	0	6.9406E+218	330	325
20230809_1613010516	0	1097009	0.41479	-0.16522	0.14441	-0.079468	9.726346	1.2606961	189.021	-0.322	-6.958	1.715	-0.107	30.43	32.711532	111.587547	2	22	32.712006	111.58866	1.64	189.97	1	1.715	-0.023	-0.011	0	0	6.9406E+218	330	325
20230809_1613010528	0	1097010	0.4104	-0.15845	0.12886	-0.014272	9.7264891	1.198926	189.029	-0.315	-6.936	1.716	-0.107	30.43	32.711532	111.587547	2	22	32.712006	111.58866	1.64	189.97	1	1.715	-0.023	-0.011	0	0	6.9406E+218	330	325
20230809_1613010537	0	1097011	0.40778	-0.15178	0.15571	-0.014272	9.7264891	1.198926	189.029	-0.315	-6.936	1.716	-0.107	30.43	32.711532	111.587547	2	22	32.712006	111.58866	1.64	189.97	1	1.715	-0.023	-0.011	0	0	6.9406E+218	330	325
20230809_1613010549	0	1097012	0.39841	-0.14724	0.16508	-0.079468	9.726346	1.2606961	189.029	-0.315	-6.936	1.716	-0.107	30.43	32.711532	111.587547	2	22	32.712006	111.58866	1.64	189.97	1	1.715	-0.023	-0.011	0	0	6.9406E+218	330	325
20230809_1613010557	0	1097013	0.36784	-0.14801	0.16986	-0.014292	9.726408	1.2605129	189.029	-0.315	-6.936	1.716	-0.107	30.43	32.711532	111.587547	2	22	32.712006	111.58866	1.64	189.97	1	1.715	-0.023	-0.011	0	0	6.9406E+218	330	325
20230809_1613010567	0	1097014	0.3619	-0.136	0.20215	-0.014272	9.7264891	1.198926	189.029	-0.315	-6.936	1.716	-0.107	30.43	32.711532	111.587547	2	22	32.711991	111.588657	1.65	190.15	1	1.715	-0.023	-0.011	0	0	6.9406E+218	330	325
20230809_1613010576	0	1097015	0.34672	-0.13717	0.18409	-0.079468	9.726346	1.2606961	189.035	-0.305	-6.917	1.716	-0.107	30.43	32.711531	111.587547	2	22	32.711991	111.588657	1.65	190.15	1	1.715	-0.023	-0.011	0	0	6.9406E+218	330	325
20230809_1613010587	0	1097016	0.30016	-0.13912	0.2036	-0.079448	9.7264271	1.199109	189.035	-0.305	-6.917	1.716	-0.107	30.43	32.711531	111.587547	2	22	32.711991	111.588657	1.65	190.15	1	1.715	-0.023	-0.011	0	0	6.9406E+218	330	325
20230809_1613010599	0	1097017	0.28034	-0.13214	0.18555	-0.014318	9.7851009	1.199072	189.035	-0.305	-6.917	1.716	-0.107	30.43	32.711531	111.587547	2	22	32.711991	111.588657	1.65	190.15	1	1.715	-0.023	-0.011	0	0	6.9406E+218	330	325
20230809_1613010607	0	1097018	0.25229	-0.12513	0.19493	-0.014272	9.7264891	1.198926	189.035	-0.305	-6.917	1.716	-0.107	30.43	32.711531	111.587547	2	22	32.711991	111.588657	1.65	190.15	1	1.715	-0.023	-0.011	0	0	6.9406E+218	330	325
20230809_1613010616	0	1097019	0.23356	-0.12671	0.1762	-0.079468	9.726346	1.2606961	189.035	-0.305	-6.917	1.716	-0.107	30.43	32.711531	111.587547	2	22	32.711991	111.588657	1.65	190.15	1	1.715	-0.023	-0.011	0	0	6.9406E+218	330	325
20230809_1613010626	0	1097020	0.21126	-0.11306	0.18944	-0.014318	9.7851009	1.199072	189.041	-0.295	-6.904	1.717	-0.107	30.43	32.71153	111.587547	2	22	32.711991	111.588657	1.65	190.15	1	1.715	-0.023	-0.011	0	0	6.9406E+218	330	325
20230809_1613010637	0	1097021	0.17883	-0.11061	0.21127	-0.079468	9.726346	1.2606961	189.041	-0.295	-6.904	1.717	-0.107	30.43	32.71153	111.587547	2	22	32.711991	111.588657	1.65	190.15	1	1.715	-0.023	-0.011	0	0	6.9406E+218	330	325
20230809_1613010649	0	1097022	0.14663	-0.11058	0.21655	-0.014272	9.7264891	1.198926	189.041	-0.295	-6.904	1.717	-0.092	30.43	32.71153	111.587547	2	22	32.711991	111.588657	1.65	190.15	1	1.715	-0.023	-0.011	0	0	6.9406E+218	330	325
20230809_1613010656	0	1097023	0.13829	-0.09344	0.23411	-0.014272	9.7264891	1.198926	189.041	-0.295	-6.904	1.717	-0.092	30.43	32.71153	111.587547	2	22	32.711991	111.588657	1.65	190.15	1	1.715	-0.023	-0.011	0	0	6.9406E+218	330	325
20230809_1613010667	0	1097024	0.12214	-0.0836	0.21692	-0.079513	9.7849579	1.260841	189.041	-0.295	-6.904	1.717	-0.092	30.43	32.71153	111.587547	2	22	32.711991	111.588657	1.65	190.15	1	1.715	-0.023	-0.011	0	0	6.9406E+218	330	325
20230809_1613010678	0	1097025	0.09732	-0.08909	0.20592	-0.014338	9.7850199	1.260658	189.044	-0.284	-6.897	1.718	-0.092	30.43	32.711529	111.587547	2	22	32.711991	111.588657	1.65	190.15	1	1.715	-0.023	-0.011	0	0	6.9406E+218	330	325
20230809_1613010688	0	1097026	0.049	-0.08919	0.2576	-0.014252	9.7265701	1.1373399	189.044	-0.284	-6.897	1.718	-0.092	30.43	32.711529	111.587547	2	22	32.711991	111.588657	1.65	190.15	1	1.715	-0.023	-0.011	0	0	6.9406E+218	330	337
20230809_1613010702	0	1097027	0.0173	-0.08236	0.24124	-0.079494	9.7850389	1.199254	189.044	-0.284	-6.897	1.718	-0.092	30.43	32.711529	111.587547	2	22	32.711991	111.588657	1.65	190.15	1	1.715	-0.023	-0.011	0	0	6.9406E+218	330	337
20230809_1613010708	0	1097028	-0.03005	-0.08305	0.24648	-0.014292	9.726408	1.2605129	189.044	-0.284	-6.897	1.718	-0.092	30.43	32.711529	111.587547	2	22	32.711991	111.588657	1.65	190.15	1	1.715	-0.023	-0.011	0	0	6.9406E+218	330	337
20230809_1613010717	0	1097029	-0.06383	-0.07655	0.22762	-0.014318	9.7851009	1.199072	189.044	-0.284	-6.897	1.718	-0.092	30.43	32.711529	111.587547	2	22	32.711991	111.588657	1.65	190.15	1	1.715	-0.023	-0.011	0	0	6.9406E+218	330	337
20230809_1613010726	0	1097030	-0.10267	-0.06002	0.22544	-0.079494	9.7850389	1.199254	189.047	-0.271	-6.898	1.718	-0.092	30.43	32.711529	111.587547	2	22	32.711991	111.588657	1.65	190.15	1	1.715	-0.023	-0.011	0	0	6.9406E+218	330	337
20230809_1613010736	0	1097031	-0.15165	-0.06431	0.21331	-0.014338	9.7850199	1.260658	189.047	-0.271	-6.898	1.718	-0.092	30.43	32.711529	111.587547	2	22	32.711991	111.588657	1.65	190.15	1	1.703	-0.036	-0.018	0	0	6.9406E+218	330	337
20230809_1613010752	0	1097032	-0.18585	-0.05397	0.26196	-0.014272	9.7264891	1.198926	189.047	-0.271	-6.898	1.718	-0.092	30.53	32.711529	111.587547	2	22	32.711991	111.588657	1.65	190.15	1	1.703	-0.036	-0.018	0	0	6.9406E+218	330	337
20230809_1613010762	0	1097033	-0.20403	-0.04964	0.24117	-0.079494	9.7850389	1.199254	189.047	-0.271	-6.898	1.718	-0.092	30.53	32.711529	111.587547	2	22	32.711991	111.588657	1.65	190.15	1	1.703	-0.036	-0.018	0	0	6.9406E+218	330	337
20230809_1613010766	0	1097034	-0.24585	-0.05642	0.24203	-0.014318	9.7851009	1.199072	189.047	-0.271	-6.898	1.718	-0.092	30.53	32.711529	111.587547	2	22	32.711991	111.588657	1.65	190.15	1	1.703	-0.036	-0.018	0	0	6.9406E+218	330	337
20230809_1613010776	0	1097035	-0.2392	-0.04384	0.27136	-0.014318	9.7851009	1.199072	189.048	-0.259	-6.908	1.704	-0.092	30.53	32.711528	111.587547	2	22	32.711991	111.588657	1.65	190.15	1	1.703	-0.036	-0.018	0	0	6.9406E+218	330	337
20230809_1613010787	0	1097036	-0.2726	-0.03274	0.25236	-0.079494	9.7850389	1.199254	189.048	-0.259	-6.908	1.704	-0.092	30.53	32.711528	111.587547	2	22	32.711991	111.588657	1.65	190.15	1	1.703	-0.036	-0.018	0	0	6.9406E+218	330	337
20230809_1613010796	0	1097037	-0.30479	-0.03129	0.19509	-0.014338	9.7850199	1.260658	189.048	-0.259	-6.908	1.704	-0.092	30.53	32.711528	111.587547	2	22	32.711991	111.588657	1.65	190.15	1	1.703	-0.036	-0.018	0	0	6.9406E+218	330	337
20230809_1613010809	0	1097038	-0.34873	-0.03386	0.24536	-0.014318	9.7851009	1.199072	189.048	-0.259	-6.908	1.704	-0.092	30.53	32.711528	111.587547	2	22	32.711991	111.588657	1.65	190.15	1	1.703	-0.036	-0.018	0	0	6.9406E+218	330	337
20230809_1613010817	0	1097039	-0.39643	-0.03797	0.23984	-0.014318	9.7851009	1.199072	189.048	-0.259	-6.908	1.704	-0.092	30.53	32.711528	111.587547	2	22	32.711991	111.588657	1.65	190.15	1	1.703	-0.036	-0.018	0	0	6.9406E+218	330	337
20230809_1613010827	0	1097040	-0.43669	-0.03502	0.2531	-0.079448	9.7264271	1.199109	189.048	-0.247	-6.926	1.704	-0.092	30.53	32.711527	111.587546	2	22	32.711991	111.588657	1.65	190.15	1	1.703	-0.036	-0.018	0	0	6.9406E+218	330	337
20230809_1613010838	0	1097041	-0.4561	-0.02502	0.26348	-0.014363	9.8437128	1.199217	189.048	-0.247	-6.926	1.704	-0.088	30.53	32.711527	111.587546	2	22	32.711991	111.588657	1.65	190.15	1	1.703	-0.036	-0.018	0	0	6.9406E+218	330	337
20230809_1613010847	0	1097042	-0.46426	-0.01438	0.24332	-0.014318	9.7851009	1.199072	189.048	-0.247	-6.926	1.704	-0.088	30.53	32.711527	111.587546	2	22	32.711991	111.588657	1.65	190.15	1	1.703	-0.036	-0.018	0	0	6.9406E+218	330	337
20230809_1613010857	0	1097043	-0.48794	-0.00926	0.21019	-0.079559	9.8435698	1.260986	189.048	-0.247	-6.926	1.704	-0.088	30.53	32.711527	111.587546	2	22	32.711991	111.588657	1.65	190.15	1	1.703	-0.036	-0.018	0	0	6.9406E+218	330	337
20230809_1613010866	0	1097044	-0.52183	-0.01419	0.242	-0.014272	9.7264891	1.198926	189.048	-0.247	-6.926	1.704	-0.088	30.53	32.711527	111.587546	2	22	32.711991	111.588657	1.65	190.15	1	1.703	-0.036	-0.018	0	0	6.9406E+218	330	337
20230809_1613010876	0	1097045	-0.55228	-0.0168	0.24107	-0.014298	9.785182	1.137485	189.048	-0.235	-6.95	1.705	-0.088	30.53	32.711526	111.587546	2	22	32.711991	111.588657	1.65	190.15	1	1.703	-0.036	-0.018	0	0	6.9406E+218	330	337
20230809_1613010889	0	1097046	-0.56792	-0.02337	0.22325	-0.079494	9.7850389	1.199254	189.048	-0.235	-6.95	1.705	-0.088	30.53	32.711526	111.587546	2	22	32.711991	111.588657	1.65	190.15	1	1.703	-0.036	-0.018	0	0	6.9406E+218	330	325
20230809_1613010896	0	1097047	-0.60322	-0.02437	0.24457	-0.014298	9.785182	1.137485	189.048	-0.235	-6.95	1.705	-0.088	30.53	32.711526	111.587546	2	22	32.711991	111.588657	1.65	190.15	1	1.703	-0.036	-0.018	0	0	6.9406E+218	330	325
20230809_1613010913	0	1097048	-0.60314	-0.0147	0.2436	-0.014318	9.7851009	1.199072	189.048	-0.235	-6.95	1.705	-0.088	30.53	32.711526	111.587546	2	22	32.711991	111.588657	1.65	190.15	1	1.703	-0.036	-0.018	0	0	6.9406E+218	330	325
20230809_1613010916	0	1097049	-0.6152	-0.00639	0.21938	-0.014338	9.7850199	1.260658	189.048	-0.235	-6.95	1.705	-0.088	30.53	32.711526	111.587546	2	22	32.711991	111.588657	1.65	190.15	1	1.703	-0.036	-0.018	0	0	6.9406E+218	330	325
20230809_1613010925	0	1097050	-0.6323	-0.01595	0.23583	-0.079494	9.7850389	1.199254	189.047	-0.223	-6.98	1.705	-0.088	30.53	32.711526	111.587546	2	22	32.711991	111.588657	1.65	190.15	1	1.703	-0.036	-0.018	0	0	6.9406E+218	330	325
20230809_1613010936	0	1097051	-0.64666	-0.0145	0.26624	-0.014318	9.7851009	1.199072	189.047	-0.223	-6.98	1.705	-0.088	30.53	32.711526	111.587546	2	22	32.711991	111.588657	1.65	190.15	1	1.703	-0.036	-0.018	0	0	6.9406E+218	330	325
20230809_1613010948	0	1097052	-0.66596	-0.01919	0.23939	-0.079448	9.7264271	1.199109	189.047	-0.223	-6.98	1.705	-0.088	30.53	32.711526	111.587546	2	22	32.711991	111.588657	1.65	190.15	1	1.703	-0.036	-0.018	0	0	6.9406E+218	330	325
20230809_1613010958	0	1097053	-0.66737	-0.00697	0.22686	-0.014343	9.8437939	1.13763	189.047	-0.223	-6.98	1.705	-0.088	30.53	32.711526	111.587546	2	22	32.711991	111.588657	1.65	190.15	1	1.703	-0.036	-0.018	0	0	6.9406E+218	330	325
20230809_1613010966	0	1097054	-0.66113	0.00349	0.23312	-0.014318	9.7851009	1.199072	189.047	-0.223	-6.98	1.705	-0.088	30.53	32.711526	111.587546	2	22	32.711991	111.588657	1.65	190.15	1	1.703	-0.036	-0.018	0	0	6.9406E+218	330	325
20230809_1613010979	0	1097055	-0.65478	0.00489	0.20924	-0.079494	9.7850389	1.199254	189.046	-0.212	-7.013	1.705	-0.088	30.53	32.711525	111.587546	2	22	32.711991	111.588657	1.65	190.15	1	1.703	-0.036	-0.018	0	0	6.9406E+218	330	325
20230809_1613010989	0	1097056	-0.65989	-0.00245	0.20558	-0.014318	9.7851009	1.199072	189.046	-0.212	-7.013	1.705	-0.081	30.53	32.711525	111.587546	2	22	32.711991	111.588657	1.65	190.15	1	1.703	-0.036	-0.018	0	0	6.9406E+218	330	325
20230809_1613010999	0	1097057	-0.68182	-0.01055	0.23209	-0.079474	9.7851191	1.137668	189.046	-0.212	-7.013	1.705	-0.081	30.53	32.711525	111.587546	2	22	32.711991	111.588657	1.65	190.15	1	1.703	-0.036	-0.018	0	0	6.9406E+218	330	325
20230809_1613020007	0	1097058	-0.70733	-0.01927	0.2352	-0.014318	9.7851009	1.199072	189.046	-0.212	-7.013	1.705	-0.081	30.53	32.711525	111.587546	2	22	32.711991	111.588657	1.65	190.15	1	1.703	-0.036	-0.018	0	0	6.9406E+218	330	325
20230809_1613020017	0	1097059	-0.72953	-0.01473	0.22928	-0.014363	9.8437128	1.199217	189.046	-0.212	-7.013	1.705	-0.081	30.53	32.711525	111.587546	2	22	32.711991	111.588657	1.65	190.15	1	1.703	-0.036	-0.018	0	0	6.9406E+218	330	325
20230809_1613020026	0	1097060	-0.71916	-0.00136	0.21931	-0.079494	9.7850389	1.199254	189.046	-0.201	-7.048	1.705	-0.081	30.53	32.711524	111.587546	2	22	32.711991	111.588657	1.65	190.15	1	1.703	-0.036	-0.018	0	0	6.9406E+218	330	325
20230809_1613020039	0	1097061	-0.74342	-0.00352	0.22147	-0.014338	9.7850199	1.260658	189.046	-0.201	-7.048	1.705	-0.081	30.53	32.711524	111.587546	2	22	32.711991	111.588657	1.65	190.15	1	1.703	-0.036	-0.018	0	0	6.9406E+218	330	325
20230809_1613020049	0	1097062	-0.7474	-0.01047	0.21535	-0.079448	9.7264271	1.199109	189.046	-0.201	-7.048	1.705	-0.081	30.53	32.711524	111.587546	2	22	32.711991	111.588657	1.65	190.15	1	1.703	-0.036	-0.018	0	0	6.9406E+218	330	325
20230809_1613020057	0	1097063	-0.75124	-0.00745	0.22523	-0.014298	9.785182	1.137485	189.046	-0.201	-7.048	1.705	-0.081	30.53	32.711524	111.587546	2	22	32.711991	111.588657	1.65	190.15	1	1.703	-0.036	-0.018	0	0	6.9406E+218	330	325
20230809_1613020068	0	1097064	-0.77409	-0.00833	0.20744	-0.079494	9.7850389	1.199254	189.046	-0.201	-7.048	1.705	-0.081	30.53	32.711524	111.587546	2	22	32.711991	111.588657	1.65	190.15	1	1.703	-0.036	-0.018	0	0	6.9406E+218	330	325
20230809_1613020077	0	1097065	-0.78378	-0.00555	0.20974	-0.014298	9.785182	1.137485	189.045	-0.19	-7.086	1.704	-0.081	30.53	32.711523	111.587546	2	22	32.711991	111.588657	1.65	190.15	1	1.703	-0.036	-0.018	0	0	6.9406E+218	330	325
20230809_1613020091	0	1097066	-0.80506	-0.00083	0.23602	-0.079513	9.7849579	1.260841	189.045	-0.19	-7.086	1.704	-0.081	30.53	32.711523	111.587546	2	22	32.711991	111.588657	1.65	190.15	1	1.703	-0.036	-0.018	0	0	6.9406E+218	330	325
20230809_1613020099	0	1097067	-0.83952	-0.01229	0.20887	-0.014272	9.7264891	1.198926	189.045	-0.19	-7.086	1.704	-0.081	30.53	32.711523	111.587546	2	22	32.711991	111.588657	1.65	190.15	1	1.703	-0.036	-0.018	0	0	6.9406E+218	330	325
20230809_1613020109	0	1097068	-0.85406	-0.0147	0.23568	-0.014318	9.7851009	1.199072	189.045	-0.19	-7.086	1.704	-0.081	30.53	32.711523	111.587546	2	22	32.711991	111.588657	1.65	190.15	1	1.703	-0.036	-0.018	0	0	6.9406E+218	330	325
20230809_1613020116	0	1097069	-0.86287	-0.01477	0.22221	-0.079448	9.7264271	1.199109	189.045	-0.19	-7.086	1.704	-0.081	30.53	32.711523	111.587546	2	22	32.711991	111.588657	1.65	190.15	1	1.703	-0.036	-0.018	0	0	6.9406E+218	330	325
20230809_1613020129	0	1097070	-0.8884	-0.0161	0.2256	-0.014298	9.785182	1.137485	189.044	-0.179	-7.128	1.704	-0.081	30.53	32.711523	111.587545	2	22	32.711991	111.588657	1.65	190.15	1	1.703	-0.036	-0.018	0	0	6.9406E+218	330	325
20230809_1613020137	0	1097071	-0.90317	-0.01031	0.19721	-0.079494	9.7850389	1.199254	189.044	-0.179	-7.128	1.704	-0.081	30.53	32.711523	111.587545	2	22	32.711991	111.588657	1.65	190.15	1	1.703	-0.036	-0.018	0	0	6.9406E+218	330	325
20230809_1613020146	0	1097072	-0.92556	-0.00841	0.21847	-0.014292	9.726408	1.2605129	189.044	-0.179	-7.128	1.704	-0.081	30.53	32.711523	111.587545	2	22	32.711991	111.588657	1.65	190.15	1	1.703	-0.036	-0.018	0	0	6.9406E+218	330	325
20230809_1613020156	0	1097073	-0.9322	-0.01456	0.22499	-0.014318	9.7851009	1.199072	189.044	-0.179	-7.128	1.704	-0.081	30.53	32.711523	111.587545	2	22	32.711991	111.588657	1.65	190.15	1	1.703	-0.036	-0.018	0	0	6.9406E+218	330	325
20230809_1613020169	0	1097074	-0.91002	-0.01545	0.25119	-0.079448	9.7264271	1.199109	189.044	-0.179	-7.128	1.704	-0.081	30.53	32.711523	111.587545	2	22	32.711991	111.588657	1.65	190.15	1	1.703	-0.036	-0.018	0	0	6.9406E+218	330	325
20230809_1613020176	0	1097075	-0.93178	-0.02436	0.27438	-0.014272	9.7264891	1.198926	189.043	-0.167	-7.174	1.703	-0.081	30.53	32.711522	111.587545	2	22	32.711991	111.588657	1.65	190.15	1	1.703	-0.036	-0.018	0	0	6.9406E+218	330	325
20230809_1613020186	0	1097076	-0.94551	-0.03577	0.26308	-0.014272	9.7264891	1.198926	189.043	-0.167	-7.174	1.703	-0.081	30.53	32.711522	111.587545	2	22	32.711991	111.588657	1.65	190.15	1	1.703	-0.036	-0.018	0	0	6.9406E+218	330	325
20230809_1613020198	0	1097077	-0.95601	-0.03598	0.24725	-0.079494	9.7850389	1.199254	189.043	-0.167	-7.174	1.703	-0.081	30.53	32.711522	111.587545	2	22	32.711991	111.588657	1.65	190.15	1	1.703	-0.036	-0.018	0	0	6.9406E+218	330	325
20230809_1613020210	0	1097078	-0.9649	-0.03859	0.20891	-0.014272	9.7264891	1.198926	189.043	-0.167	-7.174	1.703	-0.081	30.53	32.711522	111.587545	2	22	32.711991	111.588657	1.65	190.15	1	1.703	-0.036	-0.018	0	0	6.9406E+218	330	325
20230809_1613020225	0	1097079	-0.96364	-0.04016	0.2127	-0.079494	9.7850389	1.199254	189.043	-0.167	-7.174	1.703	-0.081	30.53	32.711522	111.587545	2	22	32.711991	111.588657	1.65	190.15	1	1.703	-0.036	-0.018	0	0	6.9406E+218	330	325
20230809_1613020226	0	1097080	-0.96636	-0.05458	0.24725	-0.014247	9.6677961	1.260367	189.044	-0.155	-7.222	1.703	-0.081	30.53	32.711521	111.587545	2	22	32.711991	111.588657	1.65	190.15	1	1.703	-0.036	-0.018	0	0	6.9406E+218	330	325
20230809_1613020240	0	1097081	-0.98649	-0.05664	0.26765	-0.079428	9.7265072	1.137522	189.044	-0.155	-7.222	1.703	-0.081	30.53	32.711521	111.587545	2	22	32.711991	111.588657	1.65	190.15	1	1.703	-0.036	-0.018	0	0	6.9406E+218	330	325
20230809_1613020247	0	1097082	-0.996	-0.06564	0.26542	-0.014272	9.7264891	1.198926	189.044	-0.155	-7.222	1.703	-0.081	30.53	32.711521	111.587545	2	22	32.711991	111.588657	1.65	190.15	1	1.703	-0.036	-0.018	0	0	6.9406E+218	330	325
20230809_1613020256	0	1097083	-1.01419	-0.06321	0.27018	-0.014338	9.7850199	1.260658	189.044	-0.155	-7.222	1.703	-0.081	30.53	32.711521	111.587545	2	22	32.711991	111.588657	1.65	190.15	1	1.703	-0.036	-0.018	0	0	6.9406E+218	330	325
20230809_1613020267	0	1097084	-1.00001	-0.06022	0.23851	-0.014318	9.7851009	1.199072	189.044	-0.155	-7.222	1.703	-0.081	30.53	32.711521	111.587545	2	22	32.711991	111.588657	1.65	190.15	1	1.703	-0.036	-0.018	0	0	6.9406E+218	330	325
20230809_1613020276	0	1097085	-1.01304	-0.05927	0.22961	-0.079513	9.7849579	1.260841	189.046	-0.142	-7.272	1.702	-0.081	30.53	32.71152	111.587545	2	22	32.711991	111.588657	1.65	190.15	1	1.703	-0.036	-0.018	0	0	6.9406E+218	330	325
20230809_1613020288	0	1097086	-1.04853	-0.07578	0.23519	-0.014227	9.6678772	1.198781	189.046	-0.142	-7.272	1.702	-0.081	30.53	32.71152	111.587545	2	22	32.711991	111.588657	1.65	190.15	1	1.703	-0.036	-0.018	0	0	6.9406E+218	330	325
20230809_1613020302	0	1097087	-1.05298	-0.08038	0.24685	-0.079448	9.7264271	1.199109	189.046	-0.142	-7.272	1.702	-0.081	30.53	32.71152	111.587545	2	22	32.711991	111.588657	1.65	190.15	1	1.703	-0.036	-0.018	0	0	6.9406E+218	330	325
20230809_1613020309	0	1097088	-1.07099	-0.10024	0.24916	-0.014315	9.7851009	1.199072	189.046	-0.142	-7.272	1.702	-0.081	30.53	32.71152	111.587545	2	22	32.711991	111.588657	1.65	190.15	1	1.703	-0.036	-0.018	0	0	6.9406E+218	330	325
20230809_1613020318	0	1097089	-1.07497	-0.10703	0.2662	-0.014315	9.7851009	1.199072	189.046	-0.142	-7.272	1.702	-0.081	30.53	32.71152	111.587545	2	22	32.711991	111.588657	1.65	190.15	1	1.703	-0.036	-0.018	0	0	6.9406E+218	330	325
20230809_1613020326	0	1097090	-1.05391	-0.11036	0.23907	-0.079491	9.7850389	1.199254	189.049	-0.129	-7.325	1.701	-0.081	30.53	32.71152	111.587545	2	22	32.711991	111.588657	1.65	190.15	1	1.703	-0.036	-0.018	0	0	6.9406E+218	330	325
20230809_1613020337	0	1097091	-1.04211	-0.11353	0.21915	-0.014289	9.726408	1.2605129	189.049	-0.129	-7.325	1.701	-0.081	30.53	32.71152	111.587545	2	22	32.711991	111.588657	1.65	190.15	1	1.703	-0.036	-0.018	0	0	6.9406E+218	330	325
20230809_1613020346	0	1097092	-1.01646	-0.11426	0.23064	-0.014289	9.726408	1.2605129	189.049	-0.129	-7.325	1.701	-0.081	30.53	32.71152	111.587545	2	22	32.711991	111.588657	1.65	190.15	1	1.703	-0.036	-0.018	0	0	6.9406E+218	330	325
20230809_1613020366	0	1097093	-1.03669	-0.12216	0.23499	-0.079491	9.7850389	1.199254	189.049	-0.129	-7.325	1.701	-0.081	30.53	32.71152	111.587545	2	22	32.711991	111.588657	1.65	190.15	1	1.703	-0.036	-0.018	0	0	6.9406E+218	330	325
20230809_1613020367	0	1097094	-1.08134	-0.13431	0.23718	-0.014289	9.726408	1.2605129	189.049	-0.129	-7.325	1.701	-0.081	30.53	32.71152	111.587545	2	22	32.711991	111.588657	1.65	190.15	1	1.703	-0.036	-0.018	0	0	6.9406E+218	330	325
20230809_1613020376	0	1097095	-1.08611	-0.1367	0.21617	-0.014315	9.7851009	1.199072	189.054	-0.117	-7.377	1.701	-0.081	30.53	32.711519	111.587545	2	22	32.711991	111.588657	1.65	190.15	1	1.703	-0.036	-0.018	0	0	6.9406E+218	330	325
20230809_1613020386	0	1097096	-1.05769	-0.13032	0.21845	-0.01427	9.7264891	1.198926	189.054	-0.117	-7.377	1.701	-0.081	30.53	32.711519	111.587545	2	22	32.711991	111.588657	1.65	190.15	1	1.703	-0.036	-0.018	0	0	6.9406E+218	330	325
20230809_1613020396	0	1097097	-1.04318	-0.13447	0.20124	-0.079511	9.7849579	1.260841	189.054	-0.117	-7.377	1.701	-0.081	30.53	32.711519	111.587545	2	22	32.711991	111.588657	1.65	190.15	1	1.703	-0.036	-0.018	0	0	6.9406E+218	330	325
20230809_1613020408	0	1097098	-1.05338	-0.14718	0.22769	-0.014289	9.726408	1.2605129	189.054	-0.117	-7.377	1.701	-0.081	30.53	32.711519	111.587545	2	22	32.711991	111.588657	1.65	190.15	1	1.703	-0.036	-0.018	0	0	6.9406E+218	330	325
20230809_1613020417	0	1097099	-1.07509	-0.15851	0.20295	-0.079446	9.7264271	1.199109	189.054	-0.117	-7.377	1.701	-0.081	30.53	32.711519	111.587545	2	22	32.711991	111.588657	1.65	190.15	1	1.703	-0.036	-0.018	0	0	6.9406E+218	330	325
20230809_1613020428	0	1097100	-1.10484	-0.17894	0.20028	-0.014335	9.7850199	1.260658	189.06	-0.106	-7.43	1.7	-0.081	30.53	32.711518	111.587544	2	22	32.711991	111.588657	1.65	190.15	1	1.703	-0.036	-0.018	0	0	6.9406E+218	330	325
20230809_1613020437	0	1097101	-1.13038	-0.19345	0.18702	-0.01427	9.7264891	1.198926	189.06	-0.106	-7.43	1.7	-0.081	30.53	32.711518	111.587544	2	22	32.711991	111.588657	1.65	190.15	1	1.703	-0.036	-0.018	0	0	6.9406E+218	330	325
20230809_1613020447	0	1097102	-1.1277	-0.19106	0.17298	-0.014315	9.7851009	1.199072	189.06	-0.106	-7.43	1.7	-0.081	30.53	32.711518	111.587544	2	22	32.711991	111.588657	1.65	190.15	1	1.703	-0.036	-0.018	0	0	6.9406E+218	330	325
20230809_1613020458	0	1097103	-1.12406	-0.19895	0.1536	-0.079485	9.726265	1.322282	189.06	-0.106	-7.43	1.7	-0.081	30.53	32.711518	111.587544	2	22	32.711991	111.588657	1.65	190.15	1	1.703	-0.036	-0.018	0	0	6.9406E+218	330	325
20230809_1613020468	0	1097104	-1.11391	-0.19654	0.1772	-0.014335	9.7850199	1.260658	189.06	-0.106	-7.43	1.7	-0.081	30.53	32.711518	111.587544	2	22	32.711991	111.588657	1.65	190.15	1	1.703	-0.036	-0.018	0	0	6.9406E+218	330	325
20230809_1613020476	0	1097105	-1.10287	-0.19029	0.15596	-0.014289	9.726408	1.2605129	189.068	-0.096	-7.486	1.699	-0.081	30.53	32.711517	111.587544	2	22	32.711991	111.588657	1.65	190.15	1	1.703	-0.036	-0.018	0	0	6.9406E+218	330	325
20230809_1613020490	0	1097106	-1.16296	-0.21574	0.14398	-0.079511	9.7849579	1.260841	189.068	-0.096	-7.486	1.699	-0.081	30.53	32.711517	111.587544	2	22	32.711991	111.588657	1.65	190.15	1	1.703	-0.036	-0.018	0	0	6.9406E+218	330	325
20230809_1613020502	0	1097107	-1.1951	-0.22597	0.14849	-0.014315	9.7851009	1.199072	189.068	-0.096	-7.486	1.699	-0.072	30.53	32.711517	111.587544	2	22	32.711991	111.588657	1.65	190.15	1	1.703	-0.036	-0.018	0	0	6.9406E+218	330	325
20230809_1613020511	0	1097108	-1.14151	-0.20852	0.1063	-0.014335	9.7850199	1.260658	189.068	-0.096	-7.486	1.699	-0.072	30.53	32.711517	111.587544	2	22	32.711991	111.588657	1.65	190.15	1	1.703	-0.036	-0.018	0	0	6.9406E+218	330	325
20230809_1613020516	0	1097109	-1.15174	-0.22322	0.1059	-0.079531	9.7848768	1.322428	189.068	-0.096	-7.486	1.699	-0.072	30.53	32.711517	111.587544	2	22	32.711991	111.588657	1.65	190.15	1	1.703	-0.036	-0.018	0	0	6.9406E+218	330	325
20230809_1613020526	0	1097110	-1.16183	-0.23351	0.10909	-0.014335	9.7850199	1.260658	189.079	-0.089	-7.544	1.698	-0.072	30.53	32.711517	111.587544	2	22	32.711991	111.588657	1.65	190.15	1	1.703	-0.036	-0.018	0	0	6.9406E+218	330	325
20230809_1613020540	0	1097111	-1.13832	-0.23154	0.10417	-0.014289	9.726408	1.2605129	189.079	-0.089	-7.544	1.698	-0.072	30.53	32.711517	111.587544	2	22	32.711991	111.588657	1.65	190.15	1	1.703	-0.036	-0.018	0	0	6.9406E+218	330	325
20230809_1613020546	0	1097112	-1.17474	-0.25075	0.09055	-0.014335	9.7850199	1.260658	189.079	-0.089	-7.544	1.698	-0.072	30.53	32.711517	111.587544	2	22	32.711991	111.588657	1.65	190.15	1	1.703	-0.036	-0.018	0	0	6.9406E+218	330	325
20230809_1613020556	0	1097113	-1.19062	-0.25645	0.06267	-0.079511	9.7849579	1.260841	189.079	-0.089	-7.544	1.698	-0.072	30.53	32.711517	111.587544	2	22	32.711976	111.588653	1.65	190.73	1	1.703	-0.036	-0.018	0	0	6.9406E+218	330	325
20230809_1613020569	0	1097114	-1.18233	-0.24651	0.03553	-0.014335	9.7850199	1.260658	189.079	-0.089	-7.544	1.698	-0.072	30.53	32.711517	111.587544	2	22	32.711976	111.588653	1.65	190.73	1	1.703	-0.036	-0.018	0	0	6.9406E+218	330	337
20230809_1613020578	0	1097115	-1.1673	-0.25109	0.03289	-0.014355	9.7849398	1.322245	189.091	-0.084	-7.602	1.697	-0.072	30.53	32.711516	111.587544	2	22	32.711976	111.588653	1.65	190.73	1	1.703	-0.036	-0.018	0	0	6.9406E+218	330	337
20230809_1613020587	0	1097116	-1.16	-0.25189	0.04984	-0.014289	9.726408	1.2605129	189.091	-0.084	-7.602	1.697	-0.072	30.53	32.711516	111.587544	2	22	32.711976	111.588653	1.65	190.73	1	1.703	-0.036	-0.018	0	0	6.9406E+218	330	337
20230809_1613020600	0	1097117	-1.16053	-0.25912	0.0102	-0.014309	9.7263269	1.322099	189.091	-0.084	-7.602	1.697	-0.072	30.53	32.711516	111.587544	2	22	32.711976	111.588653	1.65	190.73	1	1.703	-0.036	-0.018	0	0	6.9406E+218	330	337
20230809_1613020607	0	1097118	-1.20439	-0.27277	0.03046	-0.079511	9.7849579	1.260841	189.091	-0.084	-7.602	1.697	-0.072	30.53	32.711516	111.587544	2	22	32.711976	111.588653	1.65	190.73	1	1.703	-0.036	-0.018	0	0	6.9406E+218	330	337
20230809_1613020616	0	1097119	-1.21395	-0.28298	0.01426	-0.014335	9.7850199	1.260658	189.091	-0.084	-7.602	1.697	-0.072	30.53	32.711516	111.587544	2	22	32.711976	111.588653	1.65	190.73	1	1.703	-0.036	-0.018	0	0	6.9406E+218	330	337
20230809_1613020627	0	1097120	-1.20446	-0.2785	-0.00038	-0.014309	9.7263269	1.322099	189.104	-0.081	-7.662	1.697	-0.072	30.53	32.711515	111.587544	2	22	32.711976	111.588653	1.65	190.73	1	1.703	-0.036	-0.018	0	0	6.9406E+218	330	337
20230809_1613020637	0	1097121	-1.15912	-0.26864	-0.04905	-0.014355	9.7849398	1.322245	189.104	-0.081	-7.662	1.697	-0.072	30.53	32.711515	111.587544	2	22	32.711976	111.588653	1.65	190.73	1	1.703	-0.036	-0.018	0	0	6.9406E+218	330	337
20230809_1613020647	0	1097122	-1.18237	-0.27935	-0.04833	-0.014309	9.7263269	1.322099	189.104	-0.081	-7.662	1.697	-0.079	30.53	32.711515	111.587544	2	22	32.711976	111.588653	1.65	190.73	1	1.703	-0.036	-0.018	0	0	6.9406E+218	330	337
20230809_1613020657	0	1097123	-1.17154	-0.2795	-0.03272	-0.014289	9.726408	1.2605129	189.104	-0.081	-7.662	1.697	-0.079	30.53	32.711515	111.587544	2	22	32.711976	111.588653	1.65	190.73	1	1.703	-0.036	-0.018	0	0	6.9406E+218	330	337
20230809_1613020666	0	1097124	-1.17384	-0.27112	-0.0535	-0.079531	9.7848768	1.322428	189.104	-0.081	-7.662	1.697	-0.079	30.53	32.711515	111.587544	2	22	32.711976	111.588653	1.65	190.73	1	1.703	-0.036	-0.018	0	0	6.9406E+218	330	337
20230809_1613020676	0	1097125	-1.22541	-0.28601	-0.03571	-0.014309	9.7263269	1.322099	189.118	-0.081	-7.721	1.696	-0.079	30.53	32.711514	111.587544	2	22	32.711976	111.588653	1.65	190.73	1	1.703	-0.036	-0.018	0	0	6.9406E+218	330	337
20230809_1613020687	0	1097126	-1.22068	-0.27876	-0.05675	-0.014355	9.7849398	1.322245	189.118	-0.081	-7.721	1.696	-0.079	30.53	32.711514	111.587544	2	22	32.711976	111.588653	1.65	190.73	1	1.703	-0.036	-0.018	0	0	6.9406E+218	330	337
20230809_1613020704	0	1097127	-1.23484	-0.28603	-0.07947	-0.014309	9.7263269	1.322099	189.118	-0.081	-7.721	1.696	-0.079	30.53	32.711514	111.587544	2	22	32.711976	111.588653	1.65	190.73	1	1.703	-0.036	-0.018	0	0	6.9406E+218	330	337
20230809_1613020706	0	1097128	-1.22986	-0.28687	-0.1361	-0.014355	9.7849398	1.322245	189.118	-0.081	-7.721	1.696	-0.079	30.53	32.711514	111.587544	2	22	32.711976	111.588653	1.65	190.73	1	1.703	-0.036	-0.018	0	0	6.9406E+218	330	337
20230809_1613020722	0	1097129	-1.2338	-0.28902	-0.10951	-0.014264	9.6677151	1.321954	189.118	-0.081	-7.721	1.696	-0.079	30.53	32.711514	111.587544	2	22	32.711976	111.588653	1.65	190.73	1	1.703	-0.036	-0.018	0	0	6.9406E+218	330	337
20230809_1613020729	0	1097130	-1.2599	-0.29436	-0.11901	-0.014355	9.7849398	1.322245	189.133	-0.084	-7.782	1.696	-0.079	30.53	32.711514	111.587544	2	22	32.711976	111.588653	1.65	190.73	1	1.703	-0.036	-0.018	0	0	6.9406E+218	330	337
20230809_1613020736	0	1097131	-1.27939	-0.30343	-0.13205	-0.079485	9.726265	1.322282	189.133	-0.084	-7.782	1.696	-0.079	30.53	32.711514	111.587544	2	22	32.711976	111.588653	1.65	190.73	1	1.713	-0.036	0.003	0	0	6.9406E+218	330	337
20230809_1613020753	0	1097132	-1.28483	-0.30893	-0.12876	-0.014329	9.7262468	1.3836859	189.133	-0.084	-7.782	1.696	-0.079	30.76	32.711514	111.587544	2	22	32.711976	111.588653	1.65	190.73	1	1.713	-0.036	0.003	0	0	6.9406E+218	330	337
20230809_1613020758	0	1097133	-1.23883	-0.30013	-0.14953	-0.014309	9.7263269	1.322099	189.133	-0.084	-7.782	1.696	-0.079	30.76	32.711514	111.587544	2	22	32.711976	111.588653	1.65	190.73	1	1.713	-0.036	0.003	0	0	6.9406E+218	330	337
20230809_1613020766	0	1097134	-1.25431	-0.29925	-0.1582	-0.014355	9.7849398	1.322245	189.133	-0.084	-7.782	1.696	-0.079	30.76	32.711514	111.587544	2	22	32.711976	111.588653	1.65	190.73	1	1.713	-0.036	0.003	0	0	6.9406E+218	330	337
20230809_1613020776	0	1097135	-1.18897	-0.2929	-0.16548	-0.014284	9.667635	1.38354	189.149	-0.09	-7.845	1.712	-0.079	30.76	32.711513	111.587543	2	22	32.711976	111.588653	1.65	190.73	1	1.713	-0.036	0.003	0	0	6.9406E+218	330	337
20230809_1613020786	0	1097136	-1.25107	-0.30398	-0.1924	-0.014355	9.7849398	1.322245	189.149	-0.09	-7.845	1.712	-0.079	30.76	32.711513	111.587543	2	22	32.711976	111.588653	1.65	190.73	1	1.713	-0.036	0.003	0	0	6.9406E+218	330	337
20230809_1613020797	0	1097137	-1.23764	-0.30949	-0.19152	-0.014309	9.7263269	1.322099	189.149	-0.09	-7.845	1.712	-0.079	30.76	32.711513	111.587543	2	22	32.711976	111.588653	1.65	190.73	1	1.713	-0.036	0.003	0	0	6.9406E+218	330	337
20230809_1613020810	0	1097138	-1.25338	-0.30415	-0.22053	-0.079505	9.7261839	1.3838691	189.149	-0.09	-7.845	1.712	-0.089	30.76	32.711513	111.587543	2	22	32.711976	111.588653	1.65	190.73	1	1.713	-0.036	0.003	0	0	6.9406E+218	330	337
20230809_1613020817	0	1097139	-1.26651	-0.3097	-0.20169	-0.014284	9.667635	1.38354	189.149	-0.09	-7.845	1.712	-0.089	30.76	32.711513	111.587543	2	22	32.711976	111.588653	1.65	190.73	1	1.713	-0.036	0.003	0	0	6.9406E+218	330	337
20230809_1613020826	0	1097140	-1.25834	-0.3008	-0.21971	-0.014309	9.7263269	1.322099	189.166	-0.098	-7.907	1.712	-0.089	30.76	32.711512	111.587543	2	22	32.711976	111.588653	1.65	190.73	1	1.713	-0.036	0.003	0	0	6.9406E+218	330	337
20230809_1613020837	0	1097141	-1.33047	-0.31433	-0.20453	-0.014284	9.667635	1.38354	189.166	-0.098	-7.907	1.712	-0.089	30.76	32.711512	111.587543	2	22	32.711976	111.588653	1.65	190.73	1	1.713	-0.036	0.003	0	0	6.9406E+218	330	337
20230809_1613020848	0	1097142	-1.30256	-0.30412	-0.22396	-0.014309	9.7263269	1.322099	189.166	-0.098	-7.907	1.712	-0.089	30.76	32.711512	111.587543	2	22	32.711976	111.588653	1.65	190.73	1	1.713	-0.036	0.003	0	0	6.9406E+218	330	337
20230809_1613020858	0	1097143	-1.40909	-0.32412	-0.2206	-0.014284	9.667635	1.38354	189.166	-0.098	-7.907	1.712	-0.089	30.76	32.711512	111.587543	2	22	32.711976	111.588653	1.65	190.73	1	1.713	-0.036	0.003	0	0	6.9406E+218	330	337
20230809_1613020865	0	1097144	-1.42621	-0.32344	-0.2573	-0.014329	9.7262468	1.3836859	189.166	-0.098	-7.907	1.712	-0.089	30.76	32.711512	111.587543	2	22	32.711976	111.588653	1.65	190.73	1	1.713	-0.036	0.003	0	0	6.9406E+218	330	337
20230809_1613020877	0	1097145	-1.45533	-0.30964	-0.27926	-0.014284	9.667635	1.38354	189.183	-0.107	-7.976	1.712	-0.089	30.76	32.711511	111.587543	2	22	32.711976	111.588653	1.65	190.73	1	1.713	-0.036	0.003	0	0	6.9406E+218	330	337
20230809_1613020887	0	1097146	-1.49473	-0.30618	-0.27703	-0.014329	9.7262468	1.3836859	189.183	-0.107	-7.976	1.712	-0.089	30.76	32.711511	111.587543	2	22	32.711976	111.588653	1.65	190.73	1	1.713	-0.036	0.003	0	0	6.9406E+218	330	325
20230809_1613020897	0	1097147	-1.54437	-0.30237	-0.26715	-0.07946	9.667572	1.383723	189.183	-0.107	-7.976	1.712	-0.089	30.76	32.711511	111.587543	2	22	32.711976	111.588653	1.65	190.73	1	1.713	-0.036	0.003	0	0	6.9406E+218	330	325
20230809_1613020913	0	1097148	-1.62956	-0.30884	-0.25622	-0.014304	9.6675539	1.445127	189.183	-0.107	-7.976	1.712	-0.089	30.76	32.711511	111.587543	2	22	32.711976	111.588653	1.65	190.73	1	1.713	-0.036	0.003	0	0	6.9406E+218	330	325
20230809_1613020915	0	1097149	-1.69259	-0.31501	-0.27211	-0.014284	9.667635	1.38354	189.183	-0.107	-7.976	1.712	-0.089	30.76	32.711511	111.587543	2	22	32.711976	111.588653	1.65	190.73	1	1.713	-0.036	0.003	0	0	6.9406E+218	330	325
20230809_1613020926	0	1097150	-1.77691	-0.31427	-0.25031	-0.014329	9.7262468	1.3836859	189.201	-0.118	-8.057	1.712	-0.089	30.76	32.711511	111.587543	2	22	32.711976	111.588653	1.65	190.73	1	1.713	-0.036	0.003	0	0	6.9406E+218	330	325
20230809_1613020937	0	1097151	-1.80855	-0.30607	-0.31733	-0.014329	9.7262468	1.3836859	189.201	-0.118	-8.057	1.712	-0.089	30.76	32.711511	111.587543	2	22	32.711976	111.588653	1.65	190.73	1	1.713	-0.036	0.003	0	0	6.9406E+218	330	325
20230809_1613020948	0	1097152	-1.76818	-0.28425	-0.29813	-0.07948	9.667491	1.44531	189.201	-0.118	-8.057	1.712	-0.089	30.76	32.711511	111.587543	2	22	32.711976	111.588653	1.65	190.73	1	1.713	-0.036	0.003	0	0	6.9406E+218	330	325
20230809_1613020957	0	1097153	-1.83908	-0.29398	-0.30502	-0.014284	9.667635	1.38354	189.201	-0.118	-8.057	1.712	-0.089	30.76	32.711511	111.587543	2	22	32.711976	111.588653	1.65	190.73	1	1.713	-0.036	0.003	0	0	6.9406E+218	330	325
20230809_1613020966	0	1097154	-1.87009	-0.29275	-0.33207	-0.014304	9.6675539	1.445127	189.201	-0.118	-8.057	1.712	-0.089	30.76	32.711511	111.587543	2	22	32.711976	111.588653	1.65	190.73	1	1.713	-0.036	0.003	0	0	6.9406E+218	330	325
20230809_1613020978	0	1097155	-1.89624	-0.28978	-0.3059	-0.014284	9.667635	1.38354	189.217	-0.132	-8.149	1.711	-0.088	30.76	32.71151	111.587543	2	22	32.711976	111.588653	1.65	190.73	1	1.713	-0.036	0.003	0	0	6.9406E+218	330	325
20230809_1613020992	0	1097156	-1.88606	-0.28069	-0.31766	-0.014349	9.7261658	1.445272	189.217	-0.132	-8.149	1.711	-0.088	30.76	32.71151	111.587543	2	22	32.711976	111.588653	1.65	190.73	1	1.713	-0.036	0.003	0	0	6.9406E+218	330	325
20230809_1613020998	0	1097157	-1.90571	-0.2684	-0.29731	-0.014304	9.6675539	1.445127	189.217	-0.132	-8.149	1.711	-0.088	30.76	32.71151	111.587543	2	22	32.711976	111.588653	1.65	190.73	1	1.713	-0.036	0.003	0	0	6.9406E+218	330	325
20230809_1613030008	0	1097158	-1.93623	-0.26792	-0.33231	-0.014304	9.6675539	1.445127	189.217	-0.132	-8.149	1.711	-0.088	30.76	32.71151	111.587543	2	22	32.711976	111.588653	1.65	190.73	1	1.713	-0.036	0.003	0	0	6.9406E+218	330	325
20230809_1613030016	0	1097159	-1.96077	-0.27039	-0.29125	-0.07948	9.667491	1.44531	189.217	-0.132	-8.149	1.711	-0.088	30.76	32.71151	111.587543	2	22	32.711976	111.588653	1.65	190.73	1	1.713	-0.036	0.003	0	0	6.9406E+218	330	325
20230809_1613030028	0	1097160	-1.98078	-0.26247	-0.35155	-0.014284	9.667635	1.38354	189.233	-0.146	-8.246	1.711	-0.088	30.76	32.711509	111.587542	2	22	32.711976	111.588653	1.65	190.73	1	1.713	-0.036	0.003	0	0	6.9406E+218	330	325
20230809_1613030037	0	1097161	-2.00795	-0.25709	-0.33201	-0.014304	9.6675539	1.445127	189.233	-0.146	-8.246	1.711	-0.088	30.76	32.711509	111.587542	2	22	32.711976	111.588653	1.65	190.73	1	1.713	-0.036	0.003	0	0	6.9406E+218	330	325
20230809_1613030045	0	1097162	-2.03606	-0.26547	-0.34748	-0.014304	9.6675539	1.445127	189.233	-0.146	-8.246	1.711	-0.088	30.76	32.711509	111.587542	2	22	32.711976	111.588653	1.65	190.73	1	1.713	-0.036	0.003	0	0	6.9406E+218	330	325
20230809_1613030057	0	1097163	-2.02707	-0.25079	-0.35173	-0.014304	9.6675539	1.445127	189.233	-0.146	-8.246	1.711	-0.088	30.76	32.711509	111.587542	2	22	32.711976	111.588653	1.65	190.73	1	1.713	-0.036	0.003	0	0	6.9406E+218	330	325
20230809_1613030067	0	1097164	-2.04676	-0.24887	-0.36566	-0.014324	9.6674728	1.506714	189.233	-0.146	-8.246	1.711	-0.088	30.76	32.711509	111.587542	2	22	32.711976	111.588653	1.65	190.73	1	1.713	-0.036	0.003	0	0	6.9406E+218	330	325
20230809_1613030077	0	1097165	-2.03748	-0.24031	-0.32524	-0.07948	9.667491	1.44531	189.248	-0.161	-8.347	1.711	-0.088	30.76	32.711508	111.587542	2	22	32.711976	111.588653	1.65	190.73	1	1.713	-0.036	0.003	0	0	6.9406E+218	330	325
20230809_1613030086	0	1097166	-2.03411	-0.2259	-0.32008	-0.014304	9.6675539	1.445127	189.248	-0.161	-8.347	1.711	-0.088	30.76	32.711508	111.587542	2	22	32.711976	111.588653	1.65	190.73	1	1.713	-0.036	0.003	0	0	6.9406E+218	330	325
20230809_1613030098	0	1097167	-2.03723	-0.21414	-0.33532	-0.014324	9.6674728	1.506714	189.248	-0.161	-8.347	1.711	-0.088	30.76	32.711508	111.587542	2	22	32.711976	111.588653	1.65	190.73	1	1.713	-0.036	0.003	0	0	6.9406E+218	330	325
20230809_1613030110	0	1097168	-2.07312	-0.22216	-0.34529	-0.014304	9.6675539	1.445127	189.248	-0.161	-8.347	1.711	-0.088	30.76	32.711508	111.587542	2	22	32.711976	111.588653	1.65	190.73	1	1.713	-0.036	0.003	0	0	6.9406E+218	330	325
20230809_1613030122	0	1097169	-2.0921	-0.21347	-0.34616	-0.014304	9.6675539	1.445127	189.248	-0.161	-8.347	1.711	-0.088	30.76	32.711508	111.587542	2	22	32.711976	111.588653	1.65	190.73	1	1.713	-0.036	0.003	0	0	6.9406E+218	330	325
20230809_1613030127	0	1097170	-2.07582	-0.18844	-0.38223	-0.014324	9.6674728	1.506714	189.261	-0.176	-8.45	1.712	-0.088	30.76	32.711507	111.587542	2	22	32.711976	111.588653	1.65	190.73	1	1.713	-0.036	0.003	0	0	6.9406E+218	330	325
20230809_1613030136	0	1097171	-2.08509	-0.18585	-0.35766	-0.014278	9.608861	1.506568	189.261	-0.176	-8.45	1.712	-0.088	30.76	32.711507	111.587542	2	22	32.711976	111.588653	1.65	190.73	1	1.713	-0.036	0.003	0	0	6.9406E+218	330	325
20230809_1613030149	0	1097172	-2.09314	-0.18638	-0.32624	-0.07948	9.667491	1.44531	189.261	-0.176	-8.45	1.712	-0.079	30.76	32.711507	111.587542	2	22	32.711976	111.588653	1.65	190.73	1	1.713	-0.036	0.003	0	0	6.9406E+218	330	325
20230809_1613030156	0	1097173	-2.07596	-0.17074	-0.31495	-0.014278	9.608861	1.506568	189.261	-0.176	-8.45	1.712	-0.079	30.76	32.711507	111.587542	2	22	32.711976	111.588653	1.65	190.73	1	1.713	-0.036	0.003	0	0	6.9406E+218	330	325
20230809_1613030167	0	1097174	-2.08928	-0.18178	-0.31671	-0.014324	9.6674728	1.506714	189.261	-0.176	-8.45	1.712	-0.079	30.76	32.711507	111.587542	2	22	32.711976	111.588653	1.65	190.73	1	1.713	-0.036	0.003	0	0	6.9406E+218	330	325
20230809_1613030176	0	1097175	-2.04043	-0.16342	-0.3183	-0.014304	9.6675539	1.445127	189.273	-0.191	-8.554	1.712	-0.079	30.76	32.711507	111.587542	2	22	32.711976	111.588653	1.65	190.73	1	1.713	-0.036	0.003	0	0	6.9406E+218	330	325
20230809_1613030186	0	1097176	-2.03055	-0.15351	-0.35527	-0.014324	9.6674728	1.506714	189.273	-0.191	-8.554	1.712	-0.079	30.76	32.711507	111.587542	2	22	32.711976	111.588653	1.65	190.73	1	1.713	-0.036	0.003	0	0	6.9406E+218	330	325
20230809_1613030206	0	1097177	-2.02231	-0.14876	-0.3392	-0.014298	9.6087799	1.5681551	189.273	-0.191	-8.554	1.712	-0.079	30.76	32.711507	111.587542	2	22	32.711976	111.588653	1.65	190.73	1	1.713	-0.036	0.003	0	0	6.9406E+218	330	325
20230809_1613030208	0	1097178	-1.99805	-0.13801	-0.33636	-0.079434	9.6088791	1.445164	189.273	-0.191	-8.554	1.712	-0.079	30.76	32.711507	111.587542	2	22	32.711976	111.588653	1.65	190.73	1	1.713	-0.036	0.003	0	0	6.9406E+218	330	325
20230809_1613030216	0	1097179	-1.96986	-0.12027	-0.32005	-0.014324	9.6674728	1.506714	189.273	-0.191	-8.554	1.712	-0.079	30.76	32.711507	111.587542	2	22	32.711976	111.588653	1.65	190.73	1	1.713	-0.036	0.003	0	0	6.9406E+218	330	325
20230809_1613030228	0	1097180	-1.97452	-0.12534	-0.29019	-0.014278	9.608861	1.506568	189.282	-0.207	-8.654	1.712	-0.079	30.76	32.711506	111.587542	2	22	32.711976	111.588653	1.65	190.73	1	1.713	-0.036	0.003	0	0	6.9406E+218	330	325
20230809_1613030237	0	1097181	-1.95209	-0.11679	-0.2844	-0.014324	9.6674728	1.506714	189.282	-0.207	-8.654	1.712	-0.079	30.76	32.711506	111.587542	2	22	32.711976	111.588653	1.65	190.73	1	1.713	-0.036	0.003	0	0	6.9406E+218	330	325
20230809_1613030266	0	1097182	-1.9386	-0.10175	-0.31054	-0.014324	9.6674728	1.506714	189.282	-0.207	-8.654	1.712	-0.079	30.76	32.711506	111.587542	2	22	32.711976	111.588653	1.65	190.73	1	1.713	-0.036	0.003	0	0	6.9406E+218	330	325
20230809_1613030267	0	1097183	-1.931	-0.10337	-0.29779	-0.079519	9.6673298	1.568483	189.282	-0.207	-8.654	1.712	-0.079	30.76	32.711506	111.587542	2	22	32.711976	111.588653	1.65	190.73	1	1.713	-0.036	0.003	0	0	6.9406E+218	330	325
20230809_1613030267	0	1097184	-1.86538	-0.08645	-0.2905	-0.014258	9.608942	1.4449821	189.282	-0.207	-8.654	1.712	-0.079	30.76	32.711506	111.587542	2	22	32.711976	111.588653	1.65	190.73	1	1.713	-0.036	0.003	0	0	6.9406E+218	330	325
20230809_1613030276	0	1097185	-1.81051	-0.07078	-0.28527	-0.014324	9.6674728	1.506714	189.289	-0.22	-8.748	1.713	-0.079	30.76	32.711505	111.587542	2	22	32.711976	111.588653	1.65	190.73	1	1.713	-0.036	0.003	0	0	6.9406E+218	330	325
20230809_1613030286	0	1097186	-1.78179	-0.08038	-0.26706	-0.014298	9.6087799	1.5681551	189.289	-0.22	-8.748	1.713	-0.079	30.76	32.711505	111.587542	2	22	32.711976	111.588653	1.65	190.73	1	1.713	-0.036	0.003	0	0	6.9406E+218	330	325
20230809_1613030296	0	1097187	-1.70969	-0.07413	-0.25315	-0.07948	9.667491	1.44531	189.289	-0.22	-8.748	1.713	-0.079	30.76	32.711505	111.587542	2	22	32.711976	111.588653	1.65	190.73	1	1.713	-0.036	0.003	0	0	6.9406E+218	330	325
20230809_1613030307	0	1097188	-1.65495	-0.05882	-0.26578	-0.014343	9.6673918	1.568305	189.289	-0.22	-8.748	1.713	-0.077	30.76	32.711505	111.587542	2	22	32.711976	111.588653	1.65	190.73	1	1.713	-0.036	0.003	0	0	6.9406E+218	330	325
20230809_1613030317	0	1097189	-1.60988	-0.05289	-0.22369	-0.014278	9.608861	1.506573	189.289	-0.22	-8.748	1.713	-0.077	30.76	32.711505	111.587542	2	22	32.711976	111.588653	1.65	190.73	1	1.713	-0.036	0.003	0	0	6.9406E+218	330	325
20230809_1613030326	0	1097190	-1.57529	-0.04628	-0.22837	-0.014324	9.6674728	1.506718	189.294	-0.232	-8.832	1.713	-0.077	30.76	32.711504	111.587541	2	22	32.711976	111.588653	1.65	190.73	1	1.713	-0.036	0.003	0	0	6.9406E+218	330	325
20230809_1613030337	0	1097191	-1.49374	-0.0238	-0.2528	-0.079474	9.6087179	1.568342	189.294	-0.232	-8.832	1.713	-0.077	30.76	32.711504	111.587541	2	22	32.711976	111.588653	1.65	190.73	1	1.713	-0.036	0.003	0	0	6.9406E+218	330	325
20230809_1613030348	0	1097192	-1.49703	-0.03325	-0.21088	-0.014298	9.6087799	1.568159	189.294	-0.232	-8.832	1.713	-0.077	30.76	32.711504	111.587541	2	22	32.711976	111.588653	1.65	190.73	1	1.713	-0.036	0.003	0	0	6.9406E+218	330	325
20230809_1613030365	0	1097193	-1.42156	-0.02994	-0.2036	-0.014304	9.6675539	1.4451309	189.294	-0.232	-8.832	1.713	-0.077	30.76	32.711504	111.587541	2	22	32.711976	111.588653	1.65	190.73	1	1.713	-0.036	0.003	0	0	6.9406E+218	330	337
20230809_1613030366	0	1097194	-1.36839	-0.0151	-0.21866	-0.014278	9.608861	1.506573	189.294	-0.232	-8.832	1.713	-0.077	30.76	32.711504	111.587541	2	22	32.711976	111.588653	1.65	190.73	1	1.713	-0.036	0.003	0	0	6.9406E+218	330	337
20230809_1613030377	0	1097195	-1.31148	-0.01777	-0.19997	-0.079519	9.6673298	1.568487	189.297	-0.243	-8.902	1.713	-0.077	30.76	32.711504	111.587541	2	22	32.711976	111.588653	1.65	190.73	1	1.713	-0.036	0.003	0	0	6.9406E+218	330	337
20230809_1613030386	0	1097196	-1.2129	-0.00479	-0.17167	-0.014278	9.608861	1.506573	189.297	-0.243	-8.902	1.713	-0.077	30.76	32.711504	111.587541	2	22	32.711976	111.588653	1.65	190.73	1	1.713	-0.036	0.003	0	0	6.9406E+218	330	337
20230809_1613030397	0	1097197	-1.14589	0.01012	-0.18481	-0.014343	9.6673918	1.568305	189.297	-0.243	-8.902	1.713	-0.077	30.76	32.711504	111.587541	2	22	32.711976	111.588653	1.65	190.73	1	1.713	-0.036	0.003	0	0	6.9406E+218	330	337
20230809_1613030408	0	1097198	-1.12542	0.0081	-0.1453	-0.079474	9.6087179	1.568342	189.297	-0.243	-8.902	1.713	-0.077	30.76	32.711504	111.587541	2	22	32.711976	111.588653	1.65	190.73	1	1.713	-0.036	0.003	0	0	6.9406E+218	330	337
20230809_1613030415	0	1097199	-1.06385	0.00824	-0.15078	-0.014324	9.6674728	1.506718	189.297	-0.243	-8.902	1.713	-0.077	30.76	32.711504	111.587541	2	22	32.711976	111.588653	1.65	190.73	1	1.713	-0.036	0.003	0	0	6.9406E+218	330	337
20230809_1613030426	0	1097200	-1.00997	0.01599	-0.15314	-0.014324	9.6674728	1.506718	189.298	-0.251	-8.958	1.714	-0.077	30.76	32.711503	111.587541	2	22	32.711976	111.588653	1.65	190.73	1	1.713	-0.036	0.003	0	0	6.9406E+218	330	337
20230809_1613030437	0	1097201	-0.97203	0.0178	-0.13325	-0.079474	9.6087179	1.568342	189.298	-0.251	-8.958	1.714	-0.077	30.76	32.711503	111.587541	2	22	32.711976	111.588653	1.65	190.73	1	1.713	-0.036	0.003	0	0	6.9406E+218	330	337
20230809_1613030448	0	1097202	-0.87969	0.02277	-0.10139	-0.014324	9.6674728	1.506718	189.298	-0.251	-8.958	1.714	-0.077	30.76	32.711503	111.587541	2	22	32.711976	111.588653	1.65	190.73	1	1.713	-0.036	0.003	0	0	6.9406E+218	330	337
20230809_1613030457	0	1097203	-0.826	0.03235	-0.13044	-0.079454	9.608799	1.506755	189.298	-0.251	-8.958	1.714	-0.077	30.76	32.711503	111.587541	2	22	32.711976	111.588653	1.65	190.73	1	1.713	-0.036	0.003	0	0	6.9406E+218	330	337
20230809_1613030467	0	1097204	-0.77588	0.03299	-0.09561	-0.014343	9.6673918	1.568305	189.298	-0.251	-8.958	1.714	-0.077	30.76	32.711503	111.587541	2	22	32.711976	111.588653	1.65	190.73	1	1.713	-0.036	0.003	0	0	6.9406E+218	330	337
20230809_1613030477	0	1097205	-0.72115	0.03789	-0.11059	-0.014324	9.6674728	1.506718	189.298	-0.257	-8.999	1.714	-0.077	30.76	32.711502	111.587541	2	22	32.711976	111.588653	1.65	190.73	1	1.713	-0.036	0.003	0	0	6.9406E+218	330	337
20230809_1613030486	0	1097206	-0.695	0.03564	-0.08172	-0.079519	9.6673298	1.568487	189.298	-0.257	-8.999	1.714	-0.077	30.76	32.711502	111.587541	2	22	32.711976	111.588653	1.65	190.73	1	1.713	-0.036	0.003	0	0	6.9406E+218	330	337
20230809_1613030496	0	1097207	-0.65254	0.03528	-0.07741	-0.014278	9.608861	1.506573	189.298	-0.257	-8.999	1.714	-0.069	30.76	32.711502	111.587541	2	22	32.711976	111.588653	1.65	190.73	1	1.713	-0.036	0.003	0	0	6.9406E+218	330	337
20230809_1613030511	0	1097208	-0.55849	0.0445	-0.03901	-0.014278	9.608861	1.506573	189.298	-0.257	-8.999	1.714	-0.069	30.76	32.711502	111.587541	2	22	32.711976	111.588653	1.65	190.73	1	1.713	-0.036	0.003	0	0	6.9406E+218	330	337
20230809_1613030517	0	1097209	-0.46921	0.0456	-0.05608	-0.079499	9.6674109	1.506901	189.298	-0.257	-8.999	1.714	-0.069	30.76	32.711502	111.587541	2	22	32.711976	111.588653	1.65	190.73	1	1.713	-0.036	0.003	0	0	6.9406E+218	330	337
20230809_1613030527	0	1097210	-0.39997	0.05414	-0.02046	-0.014324	9.6674728	1.506718	189.296	-0.26	-9.027	1.714	-0.069	30.76	32.711501	111.587541	2	22	32.711976	111.588653	1.65	190.73	1	1.713	-0.036	0.003	0	0	6.9406E+218	330	337
20230809_1613030537	0	1097211	-0.33954	0.04397	-0.02346	-0.079474	9.6087179	1.568342	189.296	-0.26	-9.027	1.714	-0.069	30.76	32.711501	111.587541	2	22	32.711976	111.588653	1.65	190.73	1	1.713	-0.036	0.003	0	0	6.9406E+218	330	337
20230809_1613030548	0	1097212	-0.28816	0.04821	-0.02638	-0.014324	9.6674728	1.506718	189.296	-0.26	-9.027	1.714	-0.069	30.76	32.711501	111.587541	2	22	32.711961	111.58865	1.66	189.37	1	1.713	-0.036	0.003	0	0	6.9406E+218	330	337
20230809_1613030559	0	1097213	-0.23112	0.05503	-0.02772	-0.079519	9.6673298	1.568487	189.296	-0.26	-9.027	1.714	-0.069	30.76	32.711501	111.587541	2	22	32.711961	111.58865	1.66	189.37	1	1.713	-0.036	0.003	0	0	6.9406E+218	330	325
20230809_1613030568	0	1097214	-0.17062	0.05024	-0.00004	-0.014343	9.6673918	1.568305	189.296	-0.26	-9.027	1.714	-0.069	30.76	32.711501	111.587541	2	22	32.711961	111.58865	1.66	189.37	1	1.713	-0.036	0.003	0	0	6.9406E+218	330	325
20230809_1613030576	0	1097215	-0.07692	0.05742	-0.00991	-0.079499	9.6674109	1.506901	189.294	-0.261	-9.038	1.714	-0.069	30.76	32.711501	111.58754	2	22	32.711961	111.58865	1.66	189.37	1	1.713	-0.036	0.003	0	0	6.9406E+218	330	325
20230809_1613030587	0	1097216	0.01722	0.06776	-0.0222	-0.014324	9.6674728	1.506718	189.294	-0.261	-9.038	1.714	-0.069	30.76	32.711501	111.58754	2	22	32.711961	111.58865	1.66	189.37	1	1.713	-0.036	0.003	0	0	6.9406E+218	330	325
20230809_1613030596	0	1097217	0.09313	0.06321	0.00565	-0.079454	9.608799	1.506755	189.294	-0.261	-9.038	1.714	-0.069	30.76	32.711501	111.58754	2	22	32.711961	111.58865	1.66	189.37	1	1.713	-0.036	0.003	0	0	6.9406E+218	330	325
20230809_1613030608	0	1097218	0.19224	0.07096	0.0136	-0.014389	9.7260046	1.56845	189.294	-0.261	-9.038	1.714	-0.069	30.76	32.711501	111.58754	2	22	32.711961	111.58865	1.66	189.37	1	1.713	-0.036	0.003	0	0	6.9406E+218	330	325
20230809_1613030618	0	1097219	0.24445	0.06641	-0.01788	-0.079499	9.6674109	1.506901	189.294	-0.261	-9.038	1.714	-0.069	30.76	32.711501	111.58754	2	22	32.711961	111.58865	1.66	189.37	1	1.713	-0.036	0.003	0	0	6.9406E+218	330	325
20230809_1613030631	0	1097220	0.32073	0.06484	0.02433	-0.014324	9.6674728	1.506718	189.291	-0.262	-9.029	1.714	-0.069	30.76	32.7115	111.58754	2	22	32.711961	111.58865	1.66	189.37	1	1.713	-0.036	0.003	0	0	6.9406E+218	330	325
20230809_1613030636	0	1097221	0.39026	0.06612	0.01943	-0.079545	9.7260227	1.507046	189.291	-0.262	-9.029	1.714	-0.069	30.76	32.7115	111.58754	2	22	32.711961	111.58865	1.66	189.37	1	1.713	-0.036	0.003	0	0	6.9406E+218	330	325
20230809_1613030650	0	1097222	0.46284	0.06931	-0.00184	-0.079519	9.6673298	1.568487	189.291	-0.262	-9.029	1.714	-0.065	30.76	32.7115	111.58754	2	22	32.711961	111.58865	1.66	189.37	1	1.713	-0.036	0.003	0	0	6.9406E+218	330	325
20230809_1613030657	0	1097223	0.52731	0.06841	0.00103	-0.014369	9.7260847	1.506863	189.291	-0.262	-9.029	1.714	-0.065	30.76	32.7115	111.58754	2	22	32.711961	111.58865	1.66	189.37	1	1.713	-0.036	0.003	0	0	6.9406E+218	330	325
20230809_1613030666	0	1097224	0.61432	0.06996	-0.01137	-0.079545	9.7260227	1.507046	189.291	-0.262	-9.029	1.714	-0.065	30.76	32.7115	111.58754	2	22	32.711961	111.58865	1.66	189.37	1	1.713	-0.036	0.003	0	0	6.9406E+218	330	325
20230809_1613030676	0	1097225	0.67566	0.07057	-0.02411	-0.014324	9.6674728	1.506718	189.287	-0.262	-9.002	1.714	-0.065	30.76	32.711499	111.58754	2	22	32.711961	111.58865	1.66	189.37	1	1.713	-0.036	0.003	0	0	6.9406E+218	330	325
20230809_1613030687	0	1097226	0.73203	0.0666	-0.00343	-0.079545	9.7260227	1.507046	189.287	-0.262	-9.002	1.714	-0.065	30.76	32.711499	111.58754	2	22	32.711961	111.58865	1.66	189.37	1	1.713	-0.036	0.003	0	0	6.9406E+218	330	325
20230809_1613030705	0	1097227	0.80327	0.07041	0.00375	-0.014324	9.6674728	1.506718	189.287	-0.262	-9.002	1.714	-0.065	30.76	32.711499	111.58754	2	22	32.711961	111.58865	1.66	189.37	1	1.713	-0.036	0.003	0	0	6.9406E+218	330	325
20230809_1613030708	0	1097228	0.86811	0.07797	0.00208	-0.079565	9.7259417	1.568633	189.287	-0.262	-9.002	1.714	-0.065	30.76	32.711499	111.58754	2	22	32.711961	111.58865	1.66	189.37	1	1.713	-0.036	0.003	0	0	6.9406E+218	330	325
20230809_1613030722	0	1097229	0.92603	0.07943	-0.01122	-0.014369	9.7260847	1.506863	189.287	-0.262	-9.002	1.714	-0.065	30.76	32.711499	111.58754	2	22	32.711961	111.58865	1.66	189.37	1	1.713	-0.036	0.003	0	0	6.9406E+218	330	325
20230809_1613030726	0	1097230	0.98116	0.07867	-0.02795	-0.079545	9.7260227	1.507046	189.284	-0.263	-8.959	1.713	-0.065	30.76	32.711498	111.58754	2	22	32.711961	111.58865	1.66	189.37	1	1.713	-0.036	0.003	0	0	6.9406E+218	330	325
20230809_1613030737	0	1097231	1.01388	0.07398	-0.0433	-0.079545	9.7260227	1.507046	189.284	-0.263	-8.959	1.713	-0.065	30.78	32.711498	111.58754	2	22	32.711961	111.58865	1.66	189.37	1	1.713	-0.018	0.022	0	0	6.9406E+218	330	325
20230809_1613030750	0	1097232	1.04646	0.06859	-0.05199	-0.014304	9.6675539	1.4451309	189.284	-0.263	-8.959	1.713	-0.065	30.78	32.711498	111.58754	2	22	32.711961	111.58865	1.66	189.37	1	1.713	-0.018	0.022	0	0	6.9406E+218	330	325
20230809_1613030759	0	1097233	1.09786	0.06684	-0.04318	-0.079499	9.6674109	1.506901	189.284	-0.263	-8.959	1.713	-0.065	30.78	32.711498	111.58754	2	22	32.711961	111.58865	1.66	189.37	1	1.713	-0.018	0.022	0	0	6.9406E+218	330	325
20230809_1613030766	0	1097234	1.13292	0.06865	-0.03981	-0.079545	9.7260227	1.507046	189.284	-0.263	-8.959	1.713	-0.065	30.78	32.711498	111.58754	2	22	32.711961	111.58865	1.66	189.37	1	1.713	-0.018	0.022	0	0	6.9406E+218	330	325
20230809_1613030778	0	1097235	1.15939	0.0714	-0.01712	-0.014324	9.6674728	1.506718	189.281	-0.266	-8.904	1.713	-0.065	30.78	32.711498	111.58754	2	22	32.711961	111.58865	1.66	189.37	1	1.713	-0.018	0.022	0	0	6.9406E+218	330	325
20230809_1613030786	0	1097236	1.19049	0.07057	-0.04163	-0.079545	9.7260227	1.507046	189.281	-0.266	-8.904	1.713	-0.065	30.78	32.711498	111.58754	2	22	32.711961	111.58865	1.66	189.37	1	1.713	-0.018	0.022	0	0	6.9406E+218	330	325
20230809_1613030803	0	1097237	1.18274	0.06925	-0.05206	-0.079545	9.7260227	1.507046	189.281	-0.266	-8.904	1.713	-0.075	30.78	32.711498	111.58754	2	22	32.711961	111.58865	1.66	189.37	1	1.713	-0.018	0.022	0	0	6.9406E+218	330	325
20230809_1613030808	0	1097238	1.20573	0.06928	-0.11725	-0.014369	9.7260847	1.506863	189.281	-0.266	-8.904	1.713	-0.075	30.78	32.711498	111.58754	2	22	32.711961	111.58865	1.66	189.37	1	1.713	-0.018	0.022	0	0	6.9406E+218	330	325
20230809_1613030817	0	1097239	1.21324	0.05705	-0.10045	-0.079545	9.7260227	1.507046	189.281	-0.266	-8.904	1.713	-0.075	30.78	32.711498	111.58754	2	22	32.711961	111.58865	1.66	189.37	1	1.713	-0.018	0.022	0	0	6.9406E+218	330	325
20230809_1613030826	0	1097240	1.22989	0.05901	-0.09579	-0.07948	9.667491	1.445314	189.278	-0.27	-8.844	1.712	-0.075	30.78	32.711497	111.58754	2	22	32.711961	111.58865	1.66	189.37	1	1.713	-0.018	0.022	0	0	6.9406E+218	330	325
20230809_1613030837	0	1097241	1.26794	0.06817	-0.08821	-0.079545	9.7260227	1.507046	189.278	-0.27	-8.844	1.712	-0.075	30.78	32.711497	111.58754	2	22	32.711961	111.58865	1.66	189.37	1	1.713	-0.018	0.022	0	0	6.9406E+218	330	325
20230809_1613030847	0	1097242	1.26651	0.06411	-0.07545	-0.079499	9.6674109	1.506901	189.278	-0.27	-8.844	1.712	-0.075	30.78	32.711497	111.58754	2	22	32.711961	111.58865	1.66	189.37	1	1.713	-0.018	0.022	0	0	6.9406E+218	330	325
20230809_1613030860	0	1097243	1.24787	0.05931	-0.09067	-0.014369	9.7260847	1.506863	189.278	-0.27	-8.844	1.712	-0.075	30.78	32.711497	111.58754	2	22	32.711961	111.58865	1.66	189.37	1	1.713	-0.018	0.022	0	0	6.9406E+218	330	337
20230809_1613030866	0	1097244	1.21074	0.05886	-0.11391	-0.079545	9.7260227	1.507046	189.278	-0.27	-8.844	1.712	-0.075	30.78	32.711497	111.58754	2	22	32.711961	111.58865	1.66	189.37	1	1.713	-0.018	0.022	0	0	6.9406E+218	330	337
20230809_1613030876	0	1097245	1.19102	0.04776	-0.14987	-0.079499	9.6674109	1.506901	189.276	-0.276	-8.782	1.711	-0.075	30.78	32.711496	111.58754	2	22	32.711961	111.58865	1.66	189.37	1	1.713	-0.018	0.022	0	0	6.9406E+218	330	337
20230809_1613030887	0	1097246	1.19467	0.06104	-0.12592	-0.079525	9.7261038	1.44546	189.276	-0.276	-8.782	1.711	-0.075	30.78	32.711496	111.58754	2	22	32.711961	111.58865	1.66	189.37	1	1.713	-0.018	0.022	0	0	6.9406E+218	330	337
20230809_1613030896	0	1097247	1.23412	0.06495	-0.16306	-0.014324	9.6674728	1.506718	189.276	-0.276	-8.782	1.711	-0.075	30.78	32.711496	111.58754	2	22	32.711961	111.58865	1.66	189.37	1	1.713	-0.018	0.022	0	0	6.9406E+218	330	337
20230809_1613030910	0	1097248	1.21149	0.05723	-0.16115	-0.079499	9.6674109	1.506901	189.276	-0.276	-8.782	1.711	-0.075	30.78	32.711496	111.58754	2	22	32.711961	111.58865	1.66	189.37	1	1.713	-0.018	0.022	0	0	6.9406E+218	330	337
20230809_1613030916	0	1097249	1.24242	0.06599	-0.13594	-0.079525	9.7261038	1.44546	189.276	-0.276	-8.782	1.711	-0.075	30.78	32.711496	111.58754	2	22	32.711961	111.58865	1.66	189.37	1	1.713	-0.018	0.022	0	0	6.9406E+218	330	337
20230809_1613030927	0	1097250	1.23295	0.06137	-0.17584	-0.079545	9.7260227	1.507046	189.275	-0.284	-8.72	1.71	-0.075	30.78	32.711495	111.587539	2	22	32.711961	111.58865	1.66	189.37	1	1.713	-0.018	0.022	0	0	6.9406E+218	330	337
20230809_1613030937	0	1097251	1.22019	0.04718	-0.15625	-0.014324	9.6674728	1.506718	189.275	-0.284	-8.72	1.71	-0.075	30.78	32.711495	111.587539	2	22	32.711961	111.58865	1.66	189.37	1	1.713	-0.018	0.022	0	0	6.9406E+218	330	337
20230809_1613030946	0	1097252	1.24081	0.05793	-0.16009	-0.079525	9.7261038	1.44546	189.275	-0.284	-8.72	1.71	-0.075	30.78	32.711495	111.587539	2	22	32.711961	111.58865	1.66	189.37	1	1.713	-0.018	0.022	0	0	6.9406E+218	330	337
20230809_1613030956	0	1097253	1.23956	0.04415	-0.17689	-0.079454	9.608799	1.506755	189.275	-0.284	-8.72	1.71	-0.075	30.78	32.711495	111.587539	2	22	32.711961	111.58865	1.66	189.37	1	1.713	-0.018	0.022	0	0	6.9406E+218	330	337
20230809_1613030967	0	1097254	1.2613	0.0521	-0.21783	-0.079525	9.7261038	1.44546	189.275	-0.284	-8.72	1.71	-0.079	30.78	32.711495	111.587539	2	22	32.711961	111.58865	1.66	189.37	1	1.713	-0.018	0.022	0	0	6.9406E+218	330	337
20230809_1613030977	0	1097255	1.30614	0.05911	-0.2101	-0.079525	9.7261038	1.44546	189.273	-0.293	-8.657	1.709	-0.079	30.78	32.711495	111.587539	2	22	32.711961	111.58865	1.66	189.37	1	1.713	-0.018	0.022	0	0	6.9406E+218	330	337
20230809_1613030986	0	1097256	1.27491	0.05643	-0.26	-0.014324	9.6674728	1.506718	189.273	-0.293	-8.657	1.709	-0.079	30.78	32.711495	111.587539	2	22	32.711961	111.58865	1.66	189.37	1	1.713	-0.018	0.022	0	0	6.9406E+218	330	337
20230809_1613030997	0	1097257	1.26035	0.05219	-0.21921	-0.079545	9.7260227	1.507046	189.273	-0.293	-8.657	1.709	-0.079	30.78	32.711495	111.587539	2	22	32.711961	111.58865	1.66	189.37	1	1.713	-0.018	0.022	0	0	6.9406E+218	330	337
20230809_1613040008	0	1097258	1.24026	0.04753	-0.21963	-0.07948	9.667491	1.445314	189.273	-0.293	-8.657	1.709	-0.079	30.78	32.711495	111.587539	2	22	32.711961	111.58865	1.66	189.37	1	1.713	-0.018	0.022	0	0	6.9406E+218	330	337
20230809_1613040016	0	1097259	1.2324	0.0431	-0.22399	-0.07948	9.667491	1.445314	189.273	-0.293	-8.657	1.709	-0.079	30.78	32.711495	111.587539	2	22	32.711961	111.58865	1.66	189.37	1	1.713	-0.018	0.022	0	0	6.9406E+218	330	337
20230809_1613040027	0	1097260	1.25474	0.05451	-0.22385	-0.014349	9.7261658	1.445277	189.273	-0.305	-8.595	1.709	-0.079	30.78	32.711494	111.587539	2	22	32.711961	111.58865	1.66	189.37	1	1.713	-0.018	0.022	0	0	6.9406E+218	330	337
20230809_1613040036	0	1097261	1.27638	0.05376	-0.28142	-0.079525	9.7261038	1.44546	189.273	-0.305	-8.595	1.709	-0.079	30.78	32.711494	111.587539	2	22	32.711961	111.58865	1.66	189.37	1	1.713	-0.018	0.022	0	0	6.9406E+218	330	337
20230809_1613040046	0	1097262	1.25452	0.04415	-0.29765	-0.079545	9.7260227	1.507046	189.273	-0.305	-8.595	1.709	-0.079	30.78	32.711494	111.587539	2	22	32.711961	111.58865	1.66	189.37	1	1.713	-0.018	0.022	0	0	6.9406E+218	330	337
20230809_1613040060	0	1097263	1.24792	0.03058	-0.30498	-0.079414	9.6089602	1.383582	189.273	-0.305	-8.595	1.709	-0.079	30.78	32.711494	111.587539	2	22	32.711961	111.58865	1.66	189.37	1	1.713	-0.018	0.022	0	0	6.9406E+218	330	337
20230809_1613040068	0	1097264	1.24613	0.02396	-0.29266	-0.07948	9.667491	1.445314	189.273	-0.305	-8.595	1.709	-0.079	30.78	32.711494	111.587539	2	22	32.711961	111.58865	1.66	189.37	1	1.713	-0.018	0.022	0	0	6.9406E+218	330	337
20230809_1613040077	0	1097265	1.25525	0.02466	-0.28447	-0.014284	9.667635	1.383545	189.273	-0.32	-8.532	1.708	-0.079	30.78	32.711493	111.587539	2	22	32.711961	111.58865	1.66	189.37	1	1.713	-0.018	0.022	0	0	6.9406E+218	330	337
20230809_1613040090	0	1097266	1.25949	0.02665	-0.2844	-0.079545	9.7260227	1.507046	189.273	-0.32	-8.532	1.708	-0.079	30.78	32.711493	111.587539	2	22	32.711961	111.58865	1.66	189.37	1	1.713	-0.018	0.022	0	0	6.9406E+218	330	337
20230809_1613040096	0	1097267	1.25195	0.02602	-0.30293	-0.07948	9.667491	1.445314	189.273	-0.32	-8.532	1.708	-0.079	30.78	32.711493	111.587539	2	22	32.711961	111.58865	1.66	189.37	1	1.713	-0.018	0.022	0	0	6.9406E+218	330	337
20230809_1613040109	0	1097268	1.23441	0.02487	-0.32788	-0.07948	9.667491	1.445314	189.273	-0.32	-8.532	1.708	-0.079	30.78	32.711493	111.587539	2	22	32.711961	111.58865	1.66	189.37	1	1.713	-0.018	0.022	0	0	6.9406E+218	330	337
20230809_1613040115	0	1097269	1.22781	0.01459	-0.33683	-0.07948	9.667491	1.445314	189.273	-0.32	-8.532	1.708	-0.079	30.78	32.711493	111.587539	2	22	32.711961	111.58865	1.66	189.37	1	1.713	-0.018	0.022	0	0	6.9406E+218	330	337
20230809_1613040131	0	1097270	1.22049	0.0053	-0.35542	-0.079505	9.7261839	1.383873	189.275	-0.336	-8.47	1.707	-0.079	30.78	32.711492	111.587539	2	22	32.711961	111.58865	1.66	189.37	1	1.713	-0.018	0.022	0	0	6.9406E+218	330	337
20230809_1613040136	0	1097271	1.24322	0.00839	-0.35311	-0.07948	9.667491	1.445314	189.275	-0.336	-8.47	1.707	-0.079	30.78	32.711492	111.587539	2	22	32.711961	111.58865	1.66	189.37	1	1.713	-0.018	0.022	0	0	6.9406E+218	330	337
20230809_1613040148	0	1097272	1.26146	0.00588	-0.34329	-0.079414	9.6089602	1.383582	189.275	-0.336	-8.47	1.707	-0.086	30.78	32.711492	111.587539	2	22	32.711961	111.58865	1.66	189.37	1	1.713	-0.018	0.022	0	0	6.9406E+218	330	337
20230809_1613040156	0	1097273	1.25413	0.01048	-0.35365	-0.014304	9.6675539	1.4451309	189.275	-0.336	-8.47	1.707	-0.086	30.78	32.711492	111.587539	2	22	32.711961	111.58865	1.66	189.37	1	1.713	-0.018	0.022	0	0	6.9406E+218	330	337
20230809_1613040165	0	1097274	1.23238	0.0005	-0.3527	-0.07948	9.667491	1.445314	189.275	-0.336	-8.47	1.707	-0.086	30.78	32.711492	111.587539	2	22	32.711961	111.58865	1.66	189.37	1	1.713	-0.018	0.022	0	0	6.9406E+218	330	337
20230809_1613040176	0	1097275	1.209	0.00027	-0.34305	-0.07946	9.667572	1.383728	189.277	-0.353	-8.407	1.707	-0.086	30.78	32.711492	111.587539	2	22	32.711961	111.58865	1.66	189.37	1	1.713	-0.018	0.022	0	0	6.9406E+218	330	337
20230809_1613040192	0	1097276	1.20713	-0.00281	-0.36967	-0.079525	9.7261038	1.44546	189.277	-0.353	-8.407	1.707	-0.086	30.78	32.711492	111.587539	2	22	32.711961	111.58865	1.66	189.37	1	1.713	-0.018	0.022	0	0	6.9406E+218	330	337
20230809_1613040199	0	1097277	1.18522	-0.00538	-0.37441	-0.14461	9.6088171	1.445352	189.277	-0.353	-8.407	1.707	-0.086	30.78	32.711492	111.587539	2	22	32.711961	111.58865	1.66	189.37	1	1.713	-0.018	0.022	0	0	6.9406E+218	330	337
20230809_1613040207	0	1097278	1.18121	-0.00059	-0.41347	-0.07946	9.667572	1.383728	189.277	-0.353	-8.407	1.707	-0.086	30.78	32.711492	111.587539	2	22	32.711961	111.58865	1.66	189.37	1	1.713	-0.018	0.022	0	0	6.9406E+218	330	337
20230809_1613040228	0	1097279	1.16027	-0.00115	-0.39435	-0.014304	9.6675539	1.4451309	189.277	-0.353	-8.407	1.707	-0.086	30.78	32.711492	111.587539	2	22	32.711961	111.58865	1.66	189.37	1	1.713	-0.018	0.022	0	0	6.9406E+218	330	337
20230809_1613040232	0	1097280	1.13446	-0.00746	-0.40331	-0.079434	9.6088791	1.445169	189.28	-0.373	-8.349	1.706	-0.086	30.78	32.711491	111.587539	2	22	32.711961	111.58865	1.66	189.37	1	1.713	-0.018	0.022	0	0	6.9406E+218	330	337
20230809_1613040239	0	1097281	1.11974	-0.00813	-0.35005	-0.07946	9.667572	1.383728	189.28	-0.373	-8.349	1.706	-0.086	30.78	32.711491	111.587539	2	22	32.711961	111.58865	1.66	189.37	1	1.713	-0.018	0.022	0	0	6.9406E+218	330	337
20230809_1613040247	0	1097282	1.10546	-0.00817	-0.36969	-0.079414	9.6089602	1.383582	189.28	-0.373	-8.349	1.706	-0.086	30.78	32.711491	111.587539	2	22	32.711961	111.58865	1.66	189.37	1	1.713	-0.018	0.022	0	0	6.9406E+218	330	337
20230809_1613040262	0	1097283	1.07965	-0.01275	-0.3602	-0.07948	9.667491	1.445314	189.28	-0.373	-8.349	1.706	-0.086	30.78	32.711491	111.587539	2	22	32.711961	111.58865	1.66	189.37	1	1.713	-0.018	0.022	0	0	6.9406E+218	330	337
20230809_1613040267	0	1097284	1.05441	-0.019	-0.37447	-0.07946	9.667572	1.383728	189.28	-0.373	-8.349	1.706	-0.086	30.78	32.711491	111.587539	2	22	32.711961	111.58865	1.66	189.37	1	1.713	-0.018	0.022	0	0	6.9406E+218	330	337
20230809_1613040277	0	1097285	1.04565	-0.01983	-0.41654	-0.079505	9.7261839	1.383873	189.284	-0.391	-8.294	1.705	-0.086	30.78	32.71149	111.587538	2	22	32.711961	111.58865	1.66	189.37	1	1.713	-0.018	0.022	0	0	6.9406E+218	330	337
20230809_1613040297	0	1097286	1.02069	-0.01843	-0.43731	-0.079434	9.6088791	1.445169	189.284	-0.391	-8.294	1.705	-0.085	30.78	32.71149	111.587538	2	22	32.711961	111.58865	1.66	189.37	1	1.713	-0.018	0.022	0	0	6.9406E+218	330	337
20230809_1613040299	0	1097287	0.99765	-0.02129	-0.4243	-0.144636	9.66751	1.3839099	189.284	-0.391	-8.294	1.705	-0.085	30.78	32.71149	111.587538	2	22	32.711961	111.58865	1.66	189.37	1	1.713	-0.018	0.022	0	0	6.9406E+218	330	337
20230809_1613040314	0	1097288	0.9949	-0.01582	-0.3904	-0.014258	9.608942	1.4449821	189.284	-0.391	-8.294	1.705	-0.085	30.78	32.71149	111.587538	2	22	32.711961	111.58865	1.66	189.37	1	1.713	-0.018	0.022	0	0	6.9406E+218	330	337
20230809_1613040326	0	1097289	0.95415	-0.01445	-0.37555	-0.14461	9.6088171	1.445347	189.284	-0.391	-8.294	1.705	-0.085	30.78	32.71149	111.587538	2	22	32.711961	111.58865	1.66	189.37	1	1.713	-0.018	0.022	0	0	6.9406E+218	330	337
20230809_1613040332	0	1097290	0.93564	-0.01192	-0.34008	-0.07946	9.667572	1.383723	189.288	-0.41	-8.245	1.704	-0.085	30.78	32.711489	111.587538	2	22	32.711961	111.58865	1.66	189.37	1	1.713	-0.018	0.022	0	0	6.9406E+218	330	337
20230809_1613040337	0	1097291	0.92422	-0.00483	-0.38179	-0.07946	9.667572	1.383723	189.288	-0.41	-8.245	1.704	-0.085	30.78	32.711489	111.587538	2	22	32.711961	111.58865	1.66	189.37	1	1.713	-0.018	0.022	0	0	6.9406E+218	330	337
20230809_1613040347	0	1097292	0.91378	-0.0059	-0.39254	-0.079525	9.7261038	1.445455	189.288	-0.41	-8.245	1.704	-0.085	30.78	32.711489	111.587538	2	22	32.711961	111.58865	1.66	189.37	1	1.713	-0.018	0.022	0	0	6.9406E+218	330	337
20230809_1613040364	0	1097293	0.89762	-0.00639	-0.39353	-0.079414	9.6089602	1.3835779	189.288	-0.41	-8.245	1.704	-0.085	30.78	32.711489	111.587538	2	22	32.711961	111.58865	1.66	189.37	1	1.713	-0.018	0.022	0	0	6.9406E+218	330	337
20230809_1613040371	0	1097294	0.92444	-0.00623	-0.42415	-0.07946	9.667572	1.383723	189.288	-0.41	-8.245	1.704	-0.085	30.78	32.711489	111.587538	2	22	32.711961	111.58865	1.66	189.37	1	1.713	-0.018	0.022	0	0	6.9406E+218	330	337
20230809_1613040376	0	1097295	0.92094	-0.01311	-0.39497	-0.079414	9.6089602	1.3835779	189.291	-0.43	-8.199	1.703	-0.085	30.78	32.711488	111.587538	2	22	32.711961	111.58865	1.66	189.37	1	1.713	-0.018	0.022	0	0	6.9406E+218	330	337
20230809_1613040389	0	1097296	0.92588	-0.01599	-0.38418	-0.079414	9.6089602	1.3835779	189.291	-0.43	-8.199	1.703	-0.085	30.78	32.711488	111.587538	2	22	32.711961	111.58865	1.66	189.37	1	1.713	-0.018	0.022	0	0	6.9406E+218	330	337
20230809_1613040398	0	1097297	0.95734	-0.00557	-0.34906	-0.07946	9.667572	1.383723	189.291	-0.43	-8.199	1.703	-0.085	30.78	32.711488	111.587538	2	22	32.711961	111.58865	1.66	189.37	1	1.713	-0.018	0.022	0	0	6.9406E+218	330	337
20230809_1613040412	0	1097298	0.94945	0.00464	-0.35412	-0.079434	9.6088791	1.445164	189.291	-0.43	-8.199	1.703	-0.085	30.78	32.711488	111.587538	2	22	32.711961	111.58865	1.66	189.37	1	1.713	-0.018	0.022	0	0	6.9406E+218	330	337
20230809_1613040415	0	1097299	0.94303	-0.00004	-0.34825	-0.07948	9.667491	1.44531	189.291	-0.43	-8.199	1.703	-0.085	30.78	32.711488	111.587538	2	22	32.711961	111.58865	1.66	189.37	1	1.713	-0.018	0.022	0	0	6.9406E+218	330	337
20230809_1613040426	0	1097300	0.95173	0.01209	-0.36398	-0.14459	9.6088982	1.383761	189.294	-0.448	-8.152	1.703	-0.085	30.78	32.711488	111.587538	2	22	32.711961	111.58865	1.66	189.37	1	1.713	-0.018	0.022	0	0	6.9406E+218	330	337
20230809_1613040436	0	1097301	0.95534	0.01621	-0.3695	-0.079434	9.6088791	1.445164	189.294	-0.448	-8.152	1.703	-0.085	30.78	32.711488	111.587538	2	22	32.711961	111.58865	1.66	189.37	1	1.713	-0.018	0.022	0	0	6.9406E+218	330	337
20230809_1613040446	0	1097302	0.97713	0.01871	-0.33821	-0.07946	9.667572	1.383723	189.294	-0.448	-8.152	1.703	-0.085	30.78	32.711488	111.587538	2	22	32.711961	111.58865	1.66	189.37	1	1.713	-0.018	0.022	0	0	6.9406E+218	330	337
20230809_1613040458	0	1097303	0.99732	0.02693	-0.36658	-0.07946	9.667572	1.383723	189.294	-0.448	-8.152	1.703	-0.085	30.78	32.711488	111.587538	2	22	32.711961	111.58865	1.66	189.37	1	1.713	-0.018	0.022	0	0	6.9406E+218	330	337
20230809_1613040467	0	1097304	1.01054	0.02891	-0.35047	-0.079414	9.6089602	1.3835779	189.294	-0.448	-8.152	1.703	-0.085	30.78	32.711488	111.587538	2	22	32.711961	111.58865	1.66	189.37	1	1.713	-0.018	0.022	0	0	6.9406E+218	330	337
20230809_1613040476	0	1097305	1.0406	0.02947	-0.31277	-0.079414	9.6089602	1.3835779	189.295	-0.465	-8.102	1.702	-0.085	30.78	32.711487	111.587538	2	22	32.711961	111.58865	1.66	189.37	1	1.713	-0.018	0.022	0	0	6.9406E+218	330	337
20230809_1613040486	0	1097306	1.06192	0.02702	-0.28367	-0.14459	9.6088982	1.383761	189.295	-0.465	-8.102	1.702	-0.085	30.78	32.711487	111.587538	2	22	32.711961	111.58865	1.66	189.37	1	1.713	-0.018	0.022	0	0	6.9406E+218	330	337
20230809_1613040498	0	1097307	1.04131	0.02139	-0.30394	-0.07946	9.667572	1.383723	189.295	-0.465	-8.102	1.702	-0.085	30.78	32.711487	111.587538	2	22	32.711961	111.58865	1.66	189.37	1	1.713	-0.018	0.022	0	0	6.9406E+218	330	337
20230809_1613040511	0	1097308	1.06826	0.02944	-0.29887	-0.07946	9.667572	1.383723	189.295	-0.465	-8.102	1.702	-0.089	30.78	32.711487	111.587538	2	22	32.711961	111.58865	1.66	189.37	1	1.713	-0.018	0.022	0	0	6.9406E+218	330	337
20230809_1613040516	0	1097309	1.09387	0.04025	-0.32933	-0.07946	9.667572	1.383723	189.295	-0.465	-8.102	1.702	-0.089	30.78	32.711487	111.587538	2	22	32.711961	111.58865	1.66	189.37	1	1.713	-0.018	0.022	0	0	6.9406E+218	330	337
20230809_1613040532	0	1097310	1.11343	0.04955	-0.31459	-0.14459	9.6088982	1.383761	189.296	-0.481	-8.048	1.701	-0.089	30.78	32.711486	111.587538	2	22	32.711961	111.58865	1.66	189.37	1	1.713	-0.018	0.022	0	0	6.9406E+218	330	337
20230809_1613040537	0	1097311	1.14256	0.0497	-0.28242	-0.079414	9.6089602	1.3835779	189.296	-0.481	-8.048	1.701	-0.089	30.78	32.711486	111.587538	2	22	32.711961	111.58865	1.66	189.37	1	1.713	-0.018	0.022	0	0	6.9406E+218	330	337
20230809_1613040550	0	1097312	1.17582	0.05186	-0.2831	-0.07946	9.667572	1.383723	189.296	-0.481	-8.048	1.701	-0.089	30.78	32.711486	111.587538	2	22	32.711961	111.58865	1.66	189.37	1	1.713	-0.018	0.022	0	0	6.9406E+218	330	325
20230809_1613040556	0	1097313	1.20337	0.05238	-0.25325	-0.079414	9.6089602	1.3835779	189.296	-0.481	-8.048	1.701	-0.089	30.78	32.711486	111.587538	2	22	32.711946	111.588647	1.665	190.85	1	1.713	-0.018	0.022	0	0	6.9406E+218	330	325
20230809_1613040566	0	1097314	1.22176	0.06302	-0.24169	-0.144636	9.66751	1.383906	189.296	-0.481	-8.048	1.701	-0.089	30.78	32.711486	111.587538	2	22	32.711946	111.588647	1.665	190.85	1	1.713	-0.018	0.022	0	0	6.9406E+218	330	325
20230809_1613040576	0	1097315	1.24066	0.06999	-0.25662	-0.079505	9.7261839	1.3838691	189.295	-0.494	-7.988	1.701	-0.089	30.78	32.711485	111.587538	2	22	32.711946	111.588647	1.665	190.85	1	1.713	-0.018	0.022	0	0	6.9406E+218	330	325
20230809_1613040586	0	1097316	1.24962	0.0693	-0.26475	-0.079414	9.6089602	1.3835779	189.295	-0.494	-7.988	1.701	-0.089	30.78	32.711485	111.587538	2	22	32.711946	111.588647	1.665	190.85	1	1.713	-0.018	0.022	0	0	6.9406E+218	330	325
20230809_1613040598	0	1097317	1.2843	0.06821	-0.26214	-0.144636	9.66751	1.383906	189.295	-0.494	-7.988	1.701	-0.089	30.78	32.711485	111.587538	2	22	32.711946	111.588647	1.665	190.85	1	1.713	-0.018	0.022	0	0	6.9406E+218	330	325
20230809_1613040610	0	1097318	1.33632	0.07783	-0.25951	-0.07944	9.6676531	1.322137	189.295	-0.494	-7.988	1.701	-0.089	30.78	32.711485	111.587538	2	22	32.711946	111.588647	1.665	190.85	1	1.713	-0.018	0.022	0	0	6.9406E+218	330	325
20230809_1613040616	0	1097319	1.37073	0.08545	-0.26558	-0.079505	9.7261839	1.3838691	189.295	-0.494	-7.988	1.701	-0.089	30.78	32.711485	111.587538	2	22	32.711946	111.588647	1.665	190.85	1	1.713	-0.018	0.022	0	0	6.9406E+218	330	325
20230809_1613040627	0	1097320	1.38326	0.08861	-0.20577	-0.07946	9.667572	1.383723	189.293	-0.507	-7.921	1.7	-0.088	30.78	32.711485	111.587537	2	22	32.711946	111.588647	1.665	190.85	1	1.713	-0.018	0.022	0	0	6.9406E+218	330	325
20230809_1613040636	0	1097321	1.38404	0.09669	-0.23233	-0.144636	9.66751	1.383906	189.293	-0.507	-7.921	1.7	-0.088	30.78	32.711485	111.587537	2	22	32.711946	111.588647	1.665	190.85	1	1.713	-0.018	0.022	0	0	6.9406E+218	330	325
20230809_1613040646	0	1097322	1.39337	0.10557	-0.2196	-0.07946	9.667572	1.383723	189.293	-0.507	-7.921	1.7	-0.088	30.78	32.711485	111.587537	2	22	32.711946	111.588647	1.665	190.85	1	1.713	-0.018	0.022	0	0	6.9406E+218	330	325
20230809_1613040656	0	1097323	1.39231	0.10593	-0.23915	-0.079505	9.7261839	1.3838691	189.293	-0.507	-7.921	1.7	-0.088	30.78	32.711485	111.587537	2	22	32.711946	111.588647	1.665	190.85	1	1.713	-0.018	0.022	0	0	6.9406E+218	330	337
20230809_1613040666	0	1097324	1.4257	0.11226	-0.21541	-0.144616	9.6675911	1.322319	189.293	-0.507	-7.921	1.7	-0.088	30.78	32.711485	111.587537	2	22	32.711946	111.588647	1.665	190.85	1	1.713	-0.018	0.022	0	0	6.9406E+218	330	337
20230809_1613040677	0	1097325	1.41042	0.11425	-0.24396	-0.079505	9.7261839	1.3838691	189.289	-0.519	-7.851	1.699	-0.088	30.78	32.711484	111.587537	2	22	32.711946	111.588647	1.665	190.85	1	1.713	-0.018	0.022	0	0	6.9406E+218	330	337
20230809_1613040686	0	1097326	1.434	0.11311	-0.21087	-0.07944	9.6676531	1.322137	189.289	-0.519	-7.851	1.699	-0.088	30.78	32.711484	111.587537	2	22	32.711946	111.588647	1.665	190.85	1	1.713	-0.018	0.022	0	0	6.9406E+218	330	337
20230809_1613040702	0	1097327	1.47799	0.12843	-0.23372	-0.144661	9.726203	1.3224649	189.289	-0.519	-7.851	1.699	-0.088	30.78	32.711484	111.587537	2	22	32.711946	111.588647	1.665	190.85	1	1.713	-0.018	0.022	0	0	6.9406E+218	330	337
20230809_1613040707	0	1097328	1.50325	0.13364	-0.22073	-0.07946	9.667572	1.383723	189.289	-0.519	-7.851	1.699	-0.088	30.78	32.711484	111.587537	2	22	32.711946	111.588647	1.665	190.85	1	1.713	-0.018	0.022	0	0	6.9406E+218	330	337
20230809_1613040719	0	1097329	1.52241	0.13578	-0.18953	-0.079485	9.726265	1.322282	189.289	-0.519	-7.851	1.699	-0.088	30.78	32.711484	111.587537	2	22	32.711946	111.588647	1.665	190.85	1	1.713	-0.018	0.022	0	0	6.9406E+218	330	337
20230809_1613040727	0	1097330	1.55051	0.14266	-0.21371	-0.07944	9.6676531	1.322137	189.284	-0.531	-7.776	1.699	-0.088	30.78	32.711483	111.587537	2	22	32.711946	111.588647	1.665	190.85	1	1.713	-0.018	0.022	0	0	6.9406E+218	330	337
20230809_1613040736	0	1097331	1.53065	0.14327	-0.20663	-0.144681	9.7261219	1.384051	189.284	-0.531	-7.776	1.699	-0.088	30.78	32.711483	111.587537	2	22	32.711946	111.588647	1.665	190.85	1	1.717	-0.031	0.01	0	0	6.9406E+218	330	337
20230809_1613040752	0	1097332	1.52422	0.14265	-0.20977	-0.079485	9.726265	1.322282	189.284	-0.531	-7.776	1.699	-0.088	30.78	32.711483	111.587537	2	22	32.711946	111.588647	1.665	190.85	1	1.717	-0.031	0.01	0	0	6.9406E+218	330	337
20230809_1613040756	0	1097333	1.52792	0.14971	-0.22081	-0.079505	9.7261839	1.3838691	189.284	-0.531	-7.776	1.699	-0.088	30.78	32.711483	111.587537	2	22	32.711946	111.588647	1.665	190.85	1	1.717	-0.031	0.01	0	0	6.9406E+218	330	337
20230809_1613040766	0	1097334	1.53394	0.16062	-0.22267	-0.07944	9.6676531	1.322137	189.284	-0.531	-7.776	1.699	-0.088	31.04	32.711483	111.587537	2	22	32.711946	111.588647	1.665	190.85	1	1.717	-0.031	0.01	0	0	6.9406E+218	330	337
20230809_1613040776	0	1097335	1.54762	0.16323	-0.18484	-0.144661	9.726203	1.3224649	189.278	-0.542	-7.699	1.716	-0.088	31.04	32.711482	111.587537	2	22	32.711946	111.588647	1.665	190.85	1	1.717	-0.031	0.01	0	0	6.9406E+218	330	337
20230809_1613040787	0	1097336	1.56946	0.17714	-0.15991	-0.07946	9.667572	1.383723	189.278	-0.542	-7.699	1.716	-0.088	31.04	32.711482	111.587537	2	22	32.711946	111.588647	1.665	190.85	1	1.717	-0.031	0.01	0	0	6.9406E+218	330	325
20230809_1613040799	0	1097337	1.58307	0.18394	-0.19273	-0.079485	9.726265	1.322282	189.278	-0.542	-7.699	1.716	-0.088	31.04	32.711482	111.587537	2	22	32.711946	111.588647	1.665	190.85	1	1.717	-0.031	0.01	0	0	6.9406E+218	330	325
20230809_1613040807	0	1097338	1.6057	0.19649	-0.15513	-0.144641	9.7262831	1.260878	189.278	-0.542	-7.699	1.716	-0.088	31.04	32.711482	111.587537	2	22	32.711946	111.588647	1.665	190.85	1	1.717	-0.031	0.01	0	0	6.9406E+218	330	325
20230809_1613040818	0	1097339	1.61129	0.19624	-0.20971	-0.079505	9.7261839	1.3838691	189.278	-0.542	-7.699	1.716	-0.088	31.04	32.711482	111.587537	2	22	32.711946	111.588647	1.665	190.85	1	1.717	-0.031	0.01	0	0	6.9406E+218	330	325
20230809_1613040827	0	1097340	1.59678	0.19867	-0.19605	-0.144616	9.6675911	1.322319	189.27	-0.553	-7.619	1.716	-0.088	31.04	32.711482	111.587537	2	22	32.711946	111.588647	1.665	190.85	1	1.717	-0.031	0.01	0	0	6.9406E+218	330	325
20230809_1613040836	0	1097341	1.61067	0.20524	-0.19646	-0.07944	9.6676531	1.322137	189.27	-0.553	-7.619	1.716	-0.088	31.04	32.711482	111.587537	2	22	32.711946	111.588647	1.665	190.85	1	1.717	-0.031	0.01	0	0	6.9406E+218	330	325
20230809_1613040846	0	1097342	1.62516	0.21308	-0.16027	-0.079485	9.726265	1.322282	189.27	-0.553	-7.619	1.716	-0.088	31.04	32.711482	111.587537	2	22	32.711946	111.588647	1.665	190.85	1	1.717	-0.031	0.01	0	0	6.9406E+218	330	325
20230809_1613040856	0	1097343	1.6294	0.2156	-0.16996	-0.144596	9.6676712	1.260733	189.27	-0.553	-7.619	1.716	-0.088	31.04	32.711482	111.587537	2	22	32.711946	111.588647	1.665	190.85	1	1.717	-0.031	0.01	0	0	6.9406E+218	330	325
20230809_1613040866	0	1097344	1.65626	0.22591	-0.1333	-0.079485	9.726265	1.322282	189.27	-0.553	-7.619	1.716	-0.088	31.04	32.711482	111.587537	2	22	32.711946	111.588647	1.665	190.85	1	1.717	-0.031	0.01	0	0	6.9406E+218	330	325
20230809_1613040877	0	1097345	1.67443	0.23106	-0.15312	-0.079465	9.726346	1.2606961	189.261	-0.562	-7.537	1.716	-0.088	31.04	32.711481	111.587536	2	22	32.711946	111.588647	1.665	190.85	1	1.717	-0.031	0.01	0	0	6.9406E+218	330	325
20230809_1613040887	0	1097346	1.69918	0.23009	-0.16184	-0.144661	9.726203	1.3224649	189.261	-0.562	-7.537	1.716	-0.088	31.04	32.711481	111.587536	2	22	32.711946	111.588647	1.665	190.85	1	1.717	-0.031	0.01	0	0	6.9406E+218	330	325
20230809_1613040899	0	1097347	1.72616	0.22501	-0.15721	-0.07942	9.6677341	1.26055	189.261	-0.562	-7.537	1.716	-0.088	31.04	32.711481	111.587536	2	22	32.711946	111.588647	1.665	190.85	1	1.717	-0.031	0.01	0	0	6.9406E+218	330	325
20230809_1613040908	0	1097348	1.79032	0.23851	-0.1534	-0.079465	9.726346	1.2606961	189.261	-0.562	-7.537	1.716	-0.088	31.04	32.711481	111.587536	2	22	32.711946	111.588647	1.665	190.85	1	1.717	-0.031	0.01	0	0	6.9406E+218	330	325
20230809_1613040916	0	1097349	1.80688	0.23162	-0.14625	-0.144661	9.726203	1.3224649	189.261	-0.562	-7.537	1.716	-0.088	31.04	32.711481	111.587536	2	22	32.711946	111.588647	1.665	190.85	1	1.717	-0.031	0.01	0	0	6.9406E+218	330	325
20230809_1613040929	0	1097350	1.86456	0.24014	-0.10593	-0.079446	9.7264271	1.199109	189.25	-0.571	-7.448	1.715	-0.088	31.04	32.71148	111.587536	2	22	32.711946	111.588647	1.665	190.85	1	1.717	-0.031	0.01	0	0	6.9406E+218	330	325
20230809_1613040937	0	1097351	1.91039	0.24519	-0.14295	-0.079465	9.726346	1.2606961	189.25	-0.571	-7.448	1.715	-0.088	31.04	32.71148	111.587536	2	22	32.711946	111.588647	1.665	190.85	1	1.717	-0.031	0.01	0	0	6.9406E+218	330	325
20230809_1613040946	0	1097352	1.95323	0.23968	-0.17881	-0.144707	9.7848148	1.32261	189.25	-0.571	-7.448	1.715	-0.088	31.04	32.71148	111.587536	2	22	32.711946	111.588647	1.665	190.85	1	1.717	-0.031	0.01	0	0	6.9406E+218	330	325
20230809_1613040956	0	1097353	1.97104	0.23767	-0.12462	-0.07942	9.6677341	1.26055	189.25	-0.571	-7.448	1.715	-0.088	31.04	32.71148	111.587536	2	22	32.711946	111.588647	1.665	190.85	1	1.717	-0.031	0.01	0	0	6.9406E+218	330	325
20230809_1613040969	0	1097354	2.01008	0.24275	-0.12813	-0.079511	9.7849579	1.260841	189.25	-0.571	-7.448	1.715	-0.088	31.04	32.71148	111.587536	2	22	32.711946	111.588647	1.665	190.85	1	1.717	-0.031	0.01	0	0	6.9406E+218	330	325
20230809_1613040977	0	1097355	2.04181	0.24256	-0.13685	-0.144667	9.784976	1.199437	189.239	-0.58	-7.349	1.715	-0.093	31.04	32.711479	111.587536	2	22	32.711946	111.588647	1.665	190.85	1	1.717	-0.031	0.01	0	0	6.9406E+218	330	325
20230809_1613040986	0	1097356	2.06712	0.24622	-0.12956	-0.07942	9.6677341	1.26055	189.239	-0.58	-7.349	1.715	-0.093	31.04	32.711479	111.587536	2	22	32.711946	111.588647	1.665	190.85	1	1.717	-0.031	0.01	0	0	6.9406E+218	330	375
20230809_1613040996	0	1097357	2.10667	0.25063	-0.11828	-0.144687	9.7848959	1.261024	189.239	-0.58	-7.349	1.715	-0.093	31.04	32.711479	111.587536	2	22	32.711946	111.588647	1.665	190.85	1	1.717	-0.031	0.01	0	0	6.9406E+218	330	375
20230809_1613050007	0	1097358	2.13277	0.25331	-0.16516	-0.079511	9.7849579	1.260841	189.239	-0.58	-7.349	1.715	-0.093	31.04	32.711479	111.587536	2	22	32.711946	111.588647	1.665	190.85	1	1.717	-0.031	0.01	0	0	6.9406E+218	330	375
20230809_1613050016	0	1097359	2.15685	0.24983	-0.15431	-0.079446	9.7264271	1.199109	189.239	-0.58	-7.349	1.715	-0.093	31.04	32.711479	111.587536	2	22	32.711946	111.588647	1.665	190.85	1	1.717	-0.031	0.01	0	0	6.9406E+218	330	375
20230809_1613050026	0	1097360	2.18442	0.2501	-0.10592	-0.144621	9.7263641	1.1992919	189.228	-0.588	-7.242	1.715	-0.093	31.04	32.711479	111.587536	2	22	32.711946	111.588647	1.665	190.85	1	1.717	-0.031	0.01	0	0	6.9406E+218	330	375
20230809_1613050037	0	1097361	2.19805	0.24953	-0.13015	-0.144641	9.7262831	1.260878	189.228	-0.588	-7.242	1.715	-0.093	31.04	32.711479	111.587536	2	22	32.711946	111.588647	1.665	190.85	1	1.717	-0.031	0.01	0	0	6.9406E+218	330	375
20230809_1613050047	0	1097362	2.199	0.24668	-0.11845	-0.079446	9.7264271	1.199109	189.228	-0.588	-7.242	1.715	-0.093	31.04	32.711479	111.587536	2	22	32.711946	111.588647	1.665	190.85	1	1.717	-0.031	0.01	0	0	6.9406E+218	330	375
20230809_1613050058	0	1097363	2.22639	0.24693	-0.0972	-0.079446	9.7264271	1.199109	189.228	-0.588	-7.242	1.715	-0.093	31.04	32.711479	111.587536	2	22	32.711946	111.588647	1.665	190.85	1	1.717	-0.031	0.01	0	0	6.9406E+218	330	375
20230809_1613050067	0	1097364	2.19988	0.24834	-0.13418	-0.144667	9.784976	1.199437	189.228	-0.588	-7.242	1.715	-0.093	31.04	32.711479	111.587536	2	22	32.711946	111.588647	1.665	190.85	1	1.717	-0.031	0.01	0	0	6.9406E+218	330	375
20230809_1613050077	0	1097365	2.19168	0.24309	-0.14565	-0.079465	9.726346	1.2606961	189.216	-0.596	-7.132	1.714	-0.093	31.04	32.711478	111.587536	2	22	32.711946	111.588647	1.665	190.85	1	1.717	-0.031	0.01	0	0	6.9406E+218	330	375
20230809_1613050087	0	1097366	2.18283	0.24563	-0.1367	-0.144621	9.7263641	1.1992919	189.216	-0.596	-7.132	1.714	-0.093	31.04	32.711478	111.587536	2	22	32.711946	111.588647	1.665	190.85	1	1.717	-0.031	0.01	0	0	6.9406E+218	330	375
20230809_1613050097	0	1097367	2.18273	0.24905	-0.07898	-0.079446	9.7264271	1.199109	189.216	-0.596	-7.132	1.714	-0.093	31.04	32.711478	111.587536	2	22	32.711946	111.588647	1.665	190.85	1	1.717	-0.031	0.01	0	0	6.9406E+218	330	375
20230809_1613050109	0	1097368	2.16599	0.24393	-0.0915	-0.144621	9.7263641	1.1992919	189.216	-0.596	-7.132	1.714	-0.093	31.04	32.711478	111.587536	2	22	32.711946	111.588647	1.665	190.85	1	1.717	-0.031	0.01	0	0	6.9406E+218	330	375
20230809_1613050117	0	1097369	2.16615	0.23589	-0.06723	-0.079426	9.7265072	1.137522	189.216	-0.596	-7.132	1.714	-0.093	31.04	32.711478	111.587536	2	22	32.711946	111.588647	1.665	190.85	1	1.717	-0.031	0.01	0	0	6.9406E+218	330	375
20230809_1613050128	0	1097370	2.16192	0.23795	-0.08372	-0.144621	9.7263641	1.1992919	189.205	-0.602	-7.023	1.713	-0.09	31.04	32.711477	111.587536	2	22	32.711946	111.588647	1.665	190.85	1	1.717	-0.031	0.01	0	0	6.9406E+218	330	375
20230809_1613050137	0	1097371	2.17003	0.2341	-0.11558	-0.079471	9.7851191	1.137668	189.205	-0.602	-7.023	1.713	-0.09	31.04	32.711477	111.587536	2	22	32.711946	111.588647	1.665	190.85	1	1.717	-0.031	0.01	0	0	6.9406E+218	330	375
20230809_1613050155	0	1097372	2.16688	0.22782	-0.08777	-0.079426	9.7265072	1.137522	189.205	-0.602	-7.023	1.713	-0.09	31.04	32.711477	111.587536	2	22	32.711946	111.588647	1.665	190.85	1	1.717	-0.031	0.01	0	0	6.9406E+218	330	375
20230809_1613050166	0	1097373	2.15208	0.21782	-0.09385	-0.144621	9.7263641	1.1992919	189.205	-0.602	-7.023	1.713	-0.09	31.04	32.711477	111.587536	2	22	32.711946	111.588647	1.665	190.85	1	1.717	-0.031	0.01	0	0	6.9406E+218	330	337
20230809_1613050167	0	1097374	2.09563	0.19189	-0.06277	-0.144602	9.7264452	1.137705	189.205	-0.602	-7.023	1.713	-0.09	31.04	32.711477	111.587536	2	22	32.711946	111.588647	1.665	190.85	1	1.717	-0.031	0.01	0	0	6.9406E+218	330	337
20230809_1613050176	0	1097375	2.09078	0.19013	-0.0554	-0.07938	9.6678953	1.137377	189.195	-0.607	-6.916	1.713	-0.09	31.04	32.711476	111.587535	2	22	32.711946	111.588647	1.665	190.85	1	1.717	-0.031	0.01	0	0	6.9406E+218	330	337
20230809_1613050188	0	1097376	2.0841	0.18812	-0.0431	-0.079471	9.7851191	1.137668	189.195	-0.607	-6.916	1.713	-0.09	31.04	32.711476	111.587535	2	22	32.711946	111.588647	1.665	190.85	1	1.717	-0.031	0.01	0	0	6.9406E+218	330	337
20230809_1613050199	0	1097377	2.06067	0.17311	-0.07954	-0.144647	9.7850571	1.137851	189.195	-0.607	-6.916	1.713	-0.09	31.04	32.711476	111.587535	2	22	32.711946	111.588647	1.665	190.85	1	1.717	-0.031	0.01	0	0	6.9406E+218	330	337
20230809_1613050209	0	1097378	2.05016	0.17495	-0.08362	-0.079426	9.7265072	1.137522	189.195	-0.607	-6.916	1.713	-0.09	31.04	32.711476	111.587535	2	22	32.711946	111.588647	1.665	190.85	1	1.717	-0.031	0.01	0	0	6.9406E+218	330	337
20230809_1613050216	0	1097379	2.06364	0.17242	-0.08827	-0.144602	9.7264452	1.137705	189.195	-0.607	-6.916	1.713	-0.09	31.04	32.711476	111.587535	2	22	32.711946	111.588647	1.665	190.85	1	1.717	-0.031	0.01	0	0	6.9406E+218	330	337
20230809_1613050226	0	1097380	2.03639	0.15763	-0.06077	-0.079426	9.7265072	1.137522	189.187	-0.612	-6.812	1.713	-0.09	31.04	32.711476	111.587535	2	22	32.711946	111.588647	1.665	190.85	1	1.717	-0.031	0.01	0	0	6.9406E+218	330	337
20230809_1613050237	0	1097381	2.03989	0.15258	-0.01901	-0.144602	9.7264452	1.137705	189.187	-0.612	-6.812	1.713	-0.09	31.04	32.711476	111.587535	2	22	32.711946	111.588647	1.665	190.85	1	1.717	-0.031	0.01	0	0	6.9406E+218	330	337
20230809_1613050248	0	1097382	1.99701	0.13868	-0.02503	-0.079406	9.7265882	1.075936	189.187	-0.612	-6.812	1.713	-0.09	31.04	32.711476	111.587535	2	22	32.711946	111.588647	1.665	190.85	1	1.717	-0.031	0.01	0	0	6.9406E+218	330	337
20230809_1613050256	0	1097383	1.96855	0.12202	-0.02638	-0.079426	9.7265072	1.137522	189.187	-0.612	-6.812	1.713	-0.09	31.04	32.711476	111.587535	2	22	32.711946	111.588647	1.665	190.85	1	1.717	-0.031	0.01	0	0	6.9406E+218	330	337
20230809_1613050267	0	1097384	1.94913	0.1142	-0.01897	-0.144582	9.7265263	1.0761189	189.187	-0.612	-6.812	1.713	-0.09	31.04	32.711476	111.587535	2	22	32.711946	111.588647	1.665	190.85	1	1.717	-0.031	0.01	0	0	6.9406E+218	330	337
20230809_1613050277	0	1097385	1.90718	0.10305	-0.02179	-0.079406	9.7265882	1.075936	189.181	-0.614	-6.714	1.713	-0.09	31.04	32.711475	111.587535	2	22	32.711946	111.588647	1.665	190.85	1	1.717	-0.031	0.01	0	0	6.9406E+218	330	337
20230809_1613050288	0	1097386	1.86713	0.08641	-0.01736	-0.144582	9.7265263	1.0761189	189.181	-0.614	-6.714	1.713	-0.09	31.04	32.711475	111.587535	2	22	32.711946	111.588647	1.665	190.85	1	1.717	-0.031	0.01	0	0	6.9406E+218	330	325
20230809_1613050296	0	1097387	1.8193	0.07067	-0.0299	-0.079426	9.7265072	1.137522	189.181	-0.614	-6.714	1.713	-0.094	31.04	32.711475	111.587535	2	22	32.711946	111.588647	1.665	190.85	1	1.717	-0.031	0.01	0	0	6.9406E+218	330	325
20230809_1613050308	0	1097388	1.7442	0.06436	-0.00414	-0.144582	9.726531	1.0761189	189.181	-0.614	-6.714	1.713	-0.094	31.04	32.711475	111.587535	2	22	32.711946	111.588647	1.665	190.85	1	1.717	-0.031	0.01	0	0	6.9406E+218	330	325
20230809_1613050319	0	1097389	1.70168	0.05446	-0.03303	-0.079471	9.7851248	1.137668	189.181	-0.614	-6.714	1.713	-0.094	31.04	32.711475	111.587535	2	22	32.711946	111.588647	1.665	190.85	1	1.717	-0.031	0.01	0	0	6.9406E+218	330	325
20230809_1613050326	0	1097390	1.65208	0.04153	-0.00372	-0.144582	9.726531	1.0761189	189.178	-0.615	-6.625	1.713	-0.094	31.04	32.711474	111.587535	2	22	32.711946	111.588647	1.665	190.85	1	1.717	-0.031	0.01	0	0	6.9406E+218	330	325
20230809_1613050345	0	1097391	1.63795	0.04115	-0.01223	-0.079426	9.7265129	1.137522	189.178	-0.615	-6.625	1.713	-0.094	31.04	32.711474	111.587535	2	22	32.711946	111.588647	1.665	190.85	1	1.717	-0.031	0.01	0	0	6.9406E+218	330	325
20230809_1613050357	0	1097392	1.60486	0.02575	0.02668	-0.144582	9.726531	1.0761189	189.178	-0.615	-6.625	1.713	-0.094	31.04	32.711474	111.587535	2	22	32.711946	111.588647	1.665	190.85	1	1.717	-0.031	0.01	0	0	6.9406E+218	330	325
20230809_1613050365	0	1097393	1.58385	0.00896	0.02464	-0.079406	9.726594	1.075936	189.178	-0.615	-6.625	1.713	-0.094	31.04	32.711474	111.587535	2	22	32.711946	111.588647	1.665	190.85	1	1.717	-0.031	0.01	0	0	6.9406E+218	330	325
20230809_1613050372	0	1097394	1.56784	0.00655	0.0307	-0.144627	9.7851429	1.076264	189.178	-0.615	-6.625	1.713	-0.094	31.04	32.711474	111.587535	2	22	32.711946	111.588647	1.665	190.85	1	1.717	-0.031	0.01	0	0	6.9406E+218	330	325
20230809_1613050377	0	1097395	1.49656	-0.01794	-0.0126	-0.079451	9.7852058	1.076081	189.177	-0.614	-6.546	1.713	-0.094	31.04	32.711473	111.587535	2	22	32.711946	111.588647	1.665	190.85	1	1.717	-0.031	0.01	0	0	6.9406E+218	330	325
20230809_1613050386	0	1097396	1.44036	-0.02713	0.01626	-0.079451	9.7852058	1.076081	189.177	-0.614	-6.546	1.713	-0.094	31.04	32.711473	111.587535	2	22	32.711946	111.588647	1.665	190.85	1	1.717	-0.031	0.01	0	0	6.9406E+218	330	325
20230809_1613050401	0	1097397	1.42542	-0.01973	0.0092	-0.144582	9.726531	1.0761189	189.177	-0.614	-6.546	1.713	-0.094	31.04	32.711473	111.587535	2	22	32.711946	111.588647	1.665	190.85	1	1.717	-0.031	0.01	0	0	6.9406E+218	330	325
20230809_1613050408	0	1097398	1.3628	-0.03874	0.0438	-0.144602	9.72645	1.137705	189.177	-0.614	-6.546	1.713	-0.094	31.04	32.711473	111.587535	2	22	32.711946	111.588647	1.665	190.85	1	1.717	-0.031	0.01	0	0	6.9406E+218	330	325
20230809_1613050418	0	1097399	1.31205	-0.0466	0.04048	-0.079386	9.7266741	1.014349	189.177	-0.614	-6.546	1.713	-0.094	31.04	32.711473	111.587535	2	22	32.711946	111.588647	1.665	190.85	1	1.717	-0.031	0.01	0	0	6.9406E+218	330	325
20230809_1613050428	0	1097400	1.26728	-0.0534	0.04151	-0.144647	9.7850628	1.137851	189.179	-0.613	-6.478	1.712	-0.094	31.04	32.711473	111.587535	2	22	32.711946	111.588647	1.665	190.85	1	1.717	-0.031	0.01	0	0	6.9406E+218	330	325
20230809_1613050440	0	1097401	1.21714	-0.06238	-0.01102	-0.079451	9.7852058	1.076081	189.179	-0.613	-6.478	1.712	-0.094	31.04	32.711473	111.587535	2	22	32.711946	111.588647	1.665	190.85	1	1.717	-0.031	0.01	0	0	6.9406E+218	330	325
20230809_1613050447	0	1097402	1.15806	-0.07187	0.02819	-0.144582	9.726531	1.0761189	189.179	-0.613	-6.478	1.712	-0.094	31.04	32.711473	111.587535	2	22	32.711946	111.588647	1.665	190.85	1	1.717	-0.031	0.01	0	0	6.9406E+218	330	325
20230809_1613050459	0	1097403	1.12685	-0.07412	0.02281	-0.079406	9.726594	1.075936	189.179	-0.613	-6.478	1.712	-0.094	31.04	32.711473	111.587535	2	22	32.711946	111.588647	1.665	190.85	1	1.717	-0.031	0.01	0	0	6.9406E+218	330	325
20230809_1613050466	0	1097404	1.05283	-0.09905	0.03598	-0.144582	9.726531	1.0761189	189.179	-0.613	-6.478	1.712	-0.094	31.04	32.711473	111.587535	2	22	32.711946	111.588647	1.665	190.85	1	1.717	-0.031	0.01	0	0	6.9406E+218	330	337
20230809_1613050476	0	1097405	1.02832	-0.09927	0.0626	-0.079406	9.726594	1.075936	189.183	-0.611	-6.422	1.712	-0.094	31.04	32.711472	111.587534	2	22	32.711946	111.588647	1.665	190.85	1	1.717	-0.031	0.01	0	0	6.9406E+218	330	337
20230809_1613050486	0	1097406	0.97954	-0.1051	0.04558	-0.144607	9.785224	1.014677	189.183	-0.611	-6.422	1.712	-0.094	31.04	32.711472	111.587534	2	22	32.711946	111.588647	1.665	190.85	1	1.717	-0.031	0.01	0	0	6.9406E+218	330	337
20230809_1613050497	0	1097407	0.92023	-0.11296	0.02803	-0.079471	9.7851248	1.137668	189.183	-0.611	-6.422	1.712	-0.097	31.04	32.711472	111.587534	2	22	32.711946	111.588647	1.665	190.85	1	1.717	-0.031	0.01	0	0	6.9406E+218	330	337
20230809_1613050508	0	1097408	0.8917	-0.12349	0.02675	-0.144582	9.726531	1.0761189	189.183	-0.611	-6.422	1.712	-0.097	31.04	32.711472	111.587534	2	22	32.711946	111.588647	1.665	190.85	1	1.717	-0.031	0.01	0	0	6.9406E+218	330	337
20230809_1613050517	0	1097409	0.86915	-0.13034	0.01992	-0.079451	9.7852058	1.076081	189.183	-0.611	-6.422	1.712	-0.097	31.04	32.711472	111.587534	2	22	32.711946	111.588647	1.665	190.85	1	1.717	-0.031	0.01	0	0	6.9406E+218	330	337
20230809_1613050526	0	1097410	0.84428	-0.14598	-0.00433	-0.144562	9.7266121	1.014532	189.189	-0.609	-6.377	1.711	-0.097	31.04	32.711471	111.587534	2	22	32.711946	111.588647	1.665	190.85	1	1.717	-0.031	0.01	0	0	6.9406E+218	330	337
20230809_1613050537	0	1097411	0.82313	-0.14128	0.05597	-0.079406	9.726594	1.075936	189.189	-0.609	-6.377	1.711	-0.097	31.04	32.711471	111.587534	2	22	32.711946	111.588647	1.665	190.85	1	1.717	-0.031	0.01	0	0	6.9406E+218	330	337
20230809_1613050557	0	1097412	0.80135	-0.14604	0.03035	-0.079451	9.7852058	1.076081	189.189	-0.609	-6.377	1.711	-0.097	31.04	32.711471	111.587534	2	22	32.711931	111.588644	1.65	191.63	1	1.717	-0.031	0.01	0	0	6.9406E+218	330	337
20230809_1613050560	0	1097413	0.77029	-0.14774	0.05226	-0.144582	9.726531	1.0761189	189.189	-0.609	-6.377	1.711	-0.097	31.04	32.711471	111.587534	2	22	32.711931	111.588644	1.65	191.63	1	1.717	-0.031	0.01	0	0	6.9406E+218	330	337
20230809_1613050567	0	1097414	0.75329	-0.16227	0.04805	-0.079451	9.7852058	1.076081	189.189	-0.609	-6.377	1.711	-0.097	31.04	32.711471	111.587534	2	22	32.711931	111.588644	1.65	191.63	1	1.717	-0.031	0.01	0	0	6.9406E+218	330	337
20230809_1613050576	0	1097415	0.73023	-0.17611	0.05632	-0.144582	9.726531	1.0761189	189.197	-0.606	-6.338	1.711	-0.097	31.04	32.71147	111.587534	2	22	32.711931	111.588644	1.65	191.63	1	1.717	-0.031	0.01	0	0	6.9406E+218	330	337
20230809_1613050587	0	1097416	0.71894	-0.18472	0.02586	-0.079431	9.7852859	1.014495	189.197	-0.606	-6.338	1.711	-0.097	31.04	32.71147	111.587534	2	22	32.711931	111.588644	1.65	191.63	1	1.717	-0.031	0.01	0	0	6.9406E+218	330	337
20230809_1613050598	0	1097417	0.71369	-0.18335	0.02338	-0.079451	9.7852058	1.076081	189.197	-0.606	-6.338	1.711	-0.097	31.04	32.71147	111.587534	2	22	32.711931	111.588644	1.65	191.63	1	1.717	-0.031	0.01	0	0	6.9406E+218	330	337
20230809_1613050610	0	1097418	0.67788	-0.19199	0.01117	-0.144582	9.726531	1.0761189	189.197	-0.606	-6.338	1.711	-0.097	31.04	32.71147	111.587534	2	22	32.711931	111.588644	1.65	191.63	1	1.717	-0.031	0.01	0	0	6.9406E+218	330	337
20230809_1613050616	0	1097419	0.63688	-0.19213	0.01663	-0.079406	9.726594	1.075936	189.197	-0.606	-6.338	1.711	-0.097	31.04	32.71147	111.587534	2	22	32.711931	111.588644	1.65	191.63	1	1.717	-0.031	0.01	0	0	6.9406E+218	330	337
20230809_1613050631	0	1097420	0.60117	-0.19415	0.05726	-0.144582	9.726531	1.0761189	189.206	-0.604	-6.305	1.711	-0.103	31.04	32.711469	111.587534	2	22	32.711931	111.588644	1.65	191.63	1	1.717	-0.031	0.01	0	0	6.9406E+218	330	337
20230809_1613050636	0	1097421	0.57371	-0.19987	0.01939	-0.079451	9.7852058	1.076081	189.206	-0.604	-6.305	1.711	-0.103	31.04	32.711469	111.587534	2	22	32.711931	111.588644	1.65	191.63	1	1.717	-0.031	0.01	0	0	6.9406E+218	330	337
20230809_1613050648	0	1097422	0.52517	-0.21484	0.09087	-0.07936	9.6679811	1.07579	189.206	-0.604	-6.305	1.711	-0.103	31.04	32.711469	111.587534	2	22	32.711931	111.588644	1.65	191.63	1	1.717	-0.031	0.01	0	0	6.9406E+218	330	337
20230809_1613050656	0	1097423	0.49516	-0.22162	0.05096	-0.144607	9.785224	1.014677	189.206	-0.604	-6.305	1.711	-0.103	31.04	32.711469	111.587534	2	22	32.711931	111.588644	1.65	191.63	1	1.717	-0.031	0.01	0	0	6.9406E+218	330	325
20230809_1613050666	0	1097424	0.4678	-0.21784	0.04084	-0.079451	9.7852058	1.076081	189.206	-0.604	-6.305	1.711	-0.103	31.04	32.711469	111.587534	2	22	32.711931	111.588644	1.65	191.63	1	1.717	-0.031	0.01	0	0	6.9406E+218	330	325
20230809_1613050676	0	1097425	0.45718	-0.22185	0.01134	-0.079406	9.726594	1.075936	189.217	-0.6	-6.279	1.712	-0.103	31.04	32.711469	111.587534	2	22	32.711931	111.588644	1.65	191.63	1	1.717	-0.031	0.01	0	0	6.9406E+218	330	325
20230809_1613050687	0	1097426	0.4665	-0.22457	0.03003	-0.144582	9.726531	1.0761189	189.217	-0.6	-6.279	1.712	-0.103	31.04	32.711469	111.587534	2	22	32.711931	111.588644	1.65	191.63	1	1.717	-0.031	0.01	0	0	6.9406E+218	330	325
20230809_1613050705	0	1097427	0.44383	-0.23154	0.0223	-0.079406	9.726594	1.075936	189.217	-0.6	-6.279	1.712	-0.103	31.04	32.711469	111.587534	2	22	32.711931	111.588644	1.65	191.63	1	1.717	-0.031	0.01	0	0	6.9406E+218	330	325
20230809_1613050706	0	1097428	0.38106	-0.24706	0.06714	-0.144536	9.6679192	1.075973	189.217	-0.6	-6.279	1.712	-0.103	31.04	32.711469	111.587534	2	22	32.711931	111.588644	1.65	191.63	1	1.717	-0.031	0.01	0	0	6.9406E+218	330	325
20230809_1613050721	0	1097429	0.39323	-0.24026	0.07658	-0.079386	9.7266741	1.014349	189.217	-0.6	-6.279	1.712	-0.103	31.04	32.711469	111.587534	2	22	32.711931	111.588644	1.65	191.63	1	1.717	-0.031	0.01	0	0	6.9406E+218	330	325
20230809_1613050727	0	1097430	0.40901	-0.23358	0.08115	-0.079451	9.7852058	1.076081	189.228	-0.596	-6.258	1.711	-0.103	31.04	32.711468	111.587534	2	22	32.711931	111.588644	1.65	191.63	1	1.717	-0.031	0.01	0	0	6.9406E+218	330	325
20230809_1613050737	0	1097431	0.40461	-0.23697	0.06844	-0.144582	9.726531	1.0761189	189.228	-0.596	-6.258	1.711	-0.103	31.04	32.711468	111.587534	2	22	32.711931	111.588644	1.65	191.63	1	1.68	-0.037	0.003	0	0	6.9406E+218	330	325
20230809_1613050748	0	1097432	0.42153	-0.23901	0.06389	-0.079406	9.726594	1.075936	189.228	-0.596	-6.258	1.711	-0.103	31.04	32.711468	111.587534	2	22	32.711931	111.588644	1.65	191.63	1	1.68	-0.037	0.003	0	0	6.9406E+218	330	325
20230809_1613050758	0	1097433	0.4087	-0.25351	0.05804	-0.079406	9.726594	1.075936	189.228	-0.596	-6.258	1.711	-0.103	31.04	32.711468	111.587534	2	22	32.711931	111.588644	1.65	191.63	1	1.68	-0.037	0.003	0	0	6.9406E+218	330	325
20230809_1613050769	0	1097434	0.39589	-0.26004	0.06504	-0.144582	9.726531	1.0761189	189.228	-0.596	-6.258	1.711	-0.103	31.04	32.711468	111.587534	2	22	32.711931	111.588644	1.65	191.63	1	1.68	-0.037	0.003	0	0	6.9406E+218	330	325
20230809_1613050777	0	1097435	0.37184	-0.25892	0.07091	-0.079406	9.726594	1.075936	189.24	-0.592	-6.238	1.681	-0.103	31.04	32.711467	111.587534	2	22	32.711931	111.588644	1.65	191.63	1	1.68	-0.037	0.003	0	0	6.9406E+218	330	325
20230809_1613050790	0	1097436	0.33555	-0.26634	0.06924	-0.079406	9.726594	1.075936	189.24	-0.592	-6.238	1.681	-0.103	31.04	32.711467	111.587534	2	22	32.711931	111.588644	1.65	191.63	1	1.68	-0.037	0.003	0	0	6.9406E+218	330	325
20230809_1613050799	0	1097437	0.31911	-0.26656	0.10578	-0.079406	9.726594	1.075936	189.24	-0.592	-6.238	1.681	-0.092	31.04	32.711467	111.587534	2	22	32.711931	111.588644	1.65	191.63	1	1.68	-0.037	0.003	0	0	6.9406E+218	330	325
20230809_1613050810	0	1097438	0.34639	-0.25288	0.08861	-0.144582	9.726531	1.0761189	189.24	-0.592	-6.238	1.681	-0.092	31.04	32.711467	111.587534	2	22	32.711931	111.588644	1.65	191.63	1	1.68	-0.037	0.003	0	0	6.9406E+218	330	325
20230809_1613050817	0	1097439	0.3213	-0.25754	0.09239	-0.07938	9.667901	1.137377	189.24	-0.592	-6.238	1.681	-0.092	31.04	32.711467	111.587534	2	22	32.711931	111.588644	1.65	191.63	1	1.68	-0.037	0.003	0	0	6.9406E+218	330	325
20230809_1613050826	0	1097440	0.302	-0.26021	0.10515	-0.079451	9.7852058	1.076081	189.253	-0.586	-6.222	1.682	-0.092	31.04	32.711467	111.587533	2	22	32.711931	111.588644	1.65	191.63	1	1.68	-0.037	0.003	0	0	6.9406E+218	330	325
20230809_1613050838	0	1097441	0.29042	-0.25715	0.08999	-0.079406	9.726594	1.075936	189.253	-0.586	-6.222	1.682	-0.092	31.04	32.711467	111.587533	2	22	32.711931	111.588644	1.65	191.63	1	1.68	-0.037	0.003	0	0	6.9406E+218	330	325
20230809_1613050849	0	1097442	0.2163	-0.26647	0.10356	-0.144602	9.72645	1.137705	189.253	-0.586	-6.222	1.682	-0.092	31.04	32.711467	111.587533	2	22	32.711931	111.588644	1.65	191.63	1	1.68	-0.037	0.003	0	0	6.9406E+218	330	325
20230809_1613050856	0	1097443	0.21655	-0.26578	0.10345	-0.079406	9.726594	1.075936	189.253	-0.586	-6.222	1.682	-0.092	31.04	32.711467	111.587533	2	22	32.711931	111.588644	1.65	191.63	1	1.68	-0.037	0.003	0	0	6.9406E+218	330	325
20230809_1613050866	0	1097444	0.20118	-0.25917	0.124	-0.079406	9.726594	1.075936	189.253	-0.586	-6.222	1.682	-0.092	31.04	32.711467	111.587533	2	22	32.711931	111.588644	1.65	191.63	1	1.68	-0.037	0.003	0	0	6.9406E+218	330	325
20230809_1613050876	0	1097445	0.22134	-0.25411	0.12175	-0.079406	9.726594	1.075936	189.265	-0.579	-6.21	1.682	-0.092	31.04	32.711466	111.587533	2	22	32.711931	111.588644	1.65	191.63	1	1.68	-0.037	0.003	0	0	6.9406E+218	330	325
20230809_1613050887	0	1097446	0.184	-0.2527	0.13826	-0.144582	9.726531	1.0761189	189.265	-0.579	-6.21	1.682	-0.092	31.04	32.711466	111.587533	2	22	32.711931	111.588644	1.65	191.63	1	1.68	-0.037	0.003	0	0	6.9406E+218	330	325
20230809_1613050899	0	1097447	0.15499	-0.25527	0.11273	-0.079426	9.7265129	1.137522	189.265	-0.579	-6.21	1.682	-0.092	31.04	32.711466	111.587533	2	22	32.711931	111.588644	1.65	191.63	1	1.68	-0.037	0.003	0	0	6.9406E+218	330	325
20230809_1613050907	0	1097448	0.12755	-0.24731	0.11488	-0.079406	9.726594	1.075936	189.265	-0.579	-6.21	1.682	-0.092	31.04	32.711466	111.587533	2	22	32.711931	111.588644	1.65	191.63	1	1.68	-0.037	0.003	0	0	6.9406E+218	330	325
20230809_1613050916	0	1097449	0.09292	-0.25656	0.13053	-0.079426	9.7265129	1.137522	189.265	-0.579	-6.21	1.682	-0.092	31.04	32.711466	111.587533	2	22	32.711931	111.588644	1.65	191.63	1	1.68	-0.037	0.003	0	0	6.9406E+218	330	325
20230809_1613050926	0	1097450	0.06789	-0.25364	0.1497	-0.079406	9.726594	1.075936	189.277	-0.571	-6.204	1.682	-0.092	31.04	32.711465	111.587533	2	22	32.711931	111.588644	1.65	191.63	1	1.68	-0.037	0.003	0	0	6.9406E+218	330	325
20230809_1613050937	0	1097451	0.03479	-0.25313	0.15583	-0.144556	9.6678381	1.13756	189.277	-0.571	-6.204	1.682	-0.092	31.04	32.711465	111.587533	2	22	32.711931	111.588644	1.65	191.63	1	1.68	-0.037	0.003	0	0	6.9406E+218	330	325
20230809_1613050946	0	1097452	-0.00708	-0.24586	0.17723	-0.079406	9.726594	1.075936	189.277	-0.571	-6.204	1.682	-0.092	31.04	32.711465	111.587533	2	22	32.711931	111.588644	1.65	191.63	1	1.68	-0.037	0.003	0	0	6.9406E+218	330	325
20230809_1613050956	0	1097453	-0.02579	-0.23722	0.16669	-0.079406	9.726594	1.075936	189.277	-0.571	-6.204	1.682	-0.092	31.04	32.711465	111.587533	2	22	32.711931	111.588644	1.65	191.63	1	1.68	-0.037	0.003	0	0	6.9406E+218	330	325
20230809_1613050968	0	1097454	-0.08796	-0.23481	0.15766	-0.07938	9.667901	1.137377	189.277	-0.571	-6.204	1.682	-0.092	31.04	32.711465	111.587533	2	22	32.711931	111.588644	1.65	191.63	1	1.68	-0.037	0.003	0	0	6.9406E+218	330	325
20230809_1613050977	0	1097455	-0.17021	-0.24517	0.15337	-0.079426	9.7265129	1.137522	189.289	-0.562	-6.207	1.683	-0.092	31.04	32.711464	111.587533	2	22	32.711931	111.588644	1.65	191.63	1	1.68	-0.037	0.003	0	0	6.9406E+218	330	325
20230809_1613050987	0	1097456	-0.21811	-0.24833	0.18805	-0.079426	9.7265129	1.137522	189.289	-0.562	-6.207	1.683	-0.092	31.04	32.711464	111.587533	2	22	32.711931	111.588644	1.65	191.63	1	1.68	-0.037	0.003	0	0	6.9406E+218	330	325
20230809_1613050997	0	1097457	-0.24495	-0.23839	0.18768	-0.07936	9.6679811	1.07579	189.289	-0.562	-6.207	1.683	-0.092	31.04	32.711464	111.587533	2	22	32.711931	111.588644	1.65	191.63	1	1.68	-0.037	0.003	0	0	6.9406E+218	330	325
20230809_1613060007	0	1097458	-0.28031	-0.226	0.21574	-0.07938	9.667901	1.137377	189.289	-0.562	-6.207	1.683	-0.092	31.04	32.711464	111.587533	2	22	32.711931	111.588644	1.65	191.63	1	1.68	-0.037	0.003	0	0	6.9406E+218	330	325
20230809_1613060017	0	1097459	-0.33289	-0.21786	0.23162	-0.079426	9.7265129	1.137522	189.289	-0.562	-6.207	1.683	-0.092	31.04	32.711464	111.587533	2	22	32.711931	111.588644	1.65	191.63	1	1.68	-0.037	0.003	0	0	6.9406E+218	330	325
20230809_1613060028	0	1097460	-0.40315	-0.21318	0.22402	-0.079426	9.7265129	1.137522	189.299	-0.55	-6.221	1.683	-0.092	31.04	32.711464	111.587533	2	22	32.711931	111.588644	1.65	191.63	1	1.68	-0.037	0.003	0	0	6.9406E+218	330	325
20230809_1613060036	0	1097461	-0.48524	-0.2192	0.20687	-0.079426	9.7265129	1.137522	189.299	-0.55	-6.221	1.683	-0.092	31.04	32.711464	111.587533	2	22	32.711931	111.588644	1.65	191.63	1	1.68	-0.037	0.003	0	0	6.9406E+218	330	325
20230809_1613060046	0	1097462	-0.55142	-0.22771	0.25957	-0.07936	9.6679811	1.07579	189.299	-0.55	-6.221	1.683	-0.092	31.04	32.711464	111.587533	2	22	32.711931	111.588644	1.65	191.63	1	1.68	-0.037	0.003	0	0	6.9406E+218	330	325
20230809_1613060056	0	1097463	-0.59196	-0.21278	0.25887	-0.144602	9.72645	1.137705	189.299	-0.55	-6.221	1.683	-0.092	31.04	32.711464	111.587533	2	22	32.711931	111.588644	1.65	191.63	1	1.68	-0.037	0.003	0	0	6.9406E+218	330	325
20230809_1613060067	0	1097464	-0.63971	-0.20655	0.23832	-0.07938	9.667901	1.137377	189.299	-0.55	-6.221	1.683	-0.092	31.04	32.711464	111.587533	2	22	32.711931	111.588644	1.65	191.63	1	1.68	-0.037	0.003	0	0	6.9406E+218	330	325
20230809_1613060077	0	1097465	-0.71849	-0.21101	0.26292	-0.079406	9.726594	1.075936	189.309	-0.537	-6.251	1.683	-0.092	31.04	32.711463	111.587533	2	22	32.711931	111.588644	1.65	191.63	1	1.68	-0.037	0.003	0	0	6.9406E+218	330	325
20230809_1613060088	0	1097466	-0.77034	-0.20196	0.24517	-0.079426	9.7265129	1.137522	189.309	-0.537	-6.251	1.683	-0.092	31.04	32.711463	111.587533	2	22	32.711931	111.588644	1.65	191.63	1	1.68	-0.037	0.003	0	0	6.9406E+218	330	325
20230809_1613060106	0	1097467	-0.84974	-0.20032	0.27188	-0.079446	9.7264318	1.199109	189.309	-0.537	-6.251	1.683	-0.092	31.04	32.711463	111.587533	2	22	32.711931	111.588644	1.65	191.63	1	1.68	-0.037	0.003	0	0	6.9406E+218	330	325
20230809_1613060109	0	1097468	-0.92247	-0.19916	0.28865	-0.07938	9.667901	1.137377	189.309	-0.537	-6.251	1.683	-0.092	31.04	32.711463	111.587533	2	22	32.711931	111.588644	1.65	191.63	1	1.68	-0.037	0.003	0	0	6.9406E+218	330	325
20230809_1613060117	0	1097469	-0.96449	-0.19139	0.32296	-0.079406	9.726594	1.075936	189.309	-0.537	-6.251	1.683	-0.092	31.04	32.711463	111.587533	2	22	32.711931	111.588644	1.65	191.63	1	1.68	-0.037	0.003	0	0	6.9406E+218	330	325
20230809_1613060130	0	1097470	-1.03705	-0.18512	0.30313	-0.079426	9.7265129	1.137522	189.317	-0.522	-6.296	1.684	-0.087	31.04	32.711462	111.587532	2	22	32.711931	111.588644	1.65	191.63	1	1.68	-0.037	0.003	0	0	6.9406E+218	330	325
20230809_1613060142	0	1097471	-1.091	-0.18172	0.32452	-0.079426	9.7265129	1.137522	189.317	-0.522	-6.296	1.684	-0.087	31.04	32.711462	111.587532	2	22	32.711931	111.588644	1.65	191.63	1	1.68	-0.037	0.003	0	0	6.9406E+218	330	325
20230809_1613060146	0	1097472	-1.1432	-0.17939	0.28458	-0.079426	9.7265129	1.137522	189.317	-0.522	-6.296	1.684	-0.087	31.04	32.711462	111.587532	2	22	32.711931	111.588644	1.65	191.63	1	1.68	-0.037	0.003	0	0	6.9406E+218	330	325
20230809_1613060161	0	1097473	-1.20096	-0.16897	0.29109	-0.079426	9.7265129	1.137522	189.317	-0.522	-6.296	1.684	-0.087	31.04	32.711462	111.587532	2	22	32.711931	111.588644	1.65	191.63	1	1.68	-0.037	0.003	0	0	6.9406E+218	330	325
20230809_1613060167	0	1097474	-1.28333	-0.17771	0.30292	-0.0794	9.66782	1.198964	189.317	-0.522	-6.296	1.684	-0.087	31.04	32.711462	111.587532	2	22	32.711931	111.588644	1.65	191.63	1	1.68	-0.037	0.003	0	0	6.9406E+218	330	325
20230809_1613060180	0	1097475	-1.36476	-0.17614	0.35566	-0.079406	9.726594	1.075936	189.324	-0.505	-6.357	1.684	-0.087	31.04	32.711461	111.587532	2	22	32.711931	111.588644	1.65	191.63	1	1.68	-0.037	0.003	0	0	6.9406E+218	330	325
20230809_1613060186	0	1097476	-1.40919	-0.15714	0.34756	-0.079446	9.7264318	1.199109	189.324	-0.505	-6.357	1.684	-0.087	31.04	32.711461	111.587532	2	22	32.711931	111.588644	1.65	191.63	1	1.68	-0.037	0.003	0	0	6.9406E+218	330	325
20230809_1613060197	0	1097477	-1.49494	-0.1644	0.36996	-0.079426	9.7265129	1.137522	189.324	-0.505	-6.357	1.684	-0.087	31.04	32.711461	111.587532	2	22	32.711931	111.588644	1.65	191.63	1	1.68	-0.037	0.003	0	0	6.9406E+218	330	325
20230809_1613060209	0	1097478	-1.54706	-0.16214	0.36397	-0.079426	9.7265129	1.137522	189.324	-0.505	-6.357	1.684	-0.087	31.04	32.711461	111.587532	2	22	32.711931	111.588644	1.65	191.63	1	1.68	-0.037	0.003	0	0	6.9406E+218	330	325
20230809_1613060217	0	1097479	-1.61426	-0.15777	0.30927	-0.079471	9.7851248	1.137668	189.324	-0.505	-6.357	1.684	-0.087	31.04	32.711461	111.587532	2	22	32.711931	111.588644	1.65	191.63	1	1.68	-0.037	0.003	0	0	6.9406E+218	330	325
20230809_1613060227	0	1097480	-1.68754	-0.16569	0.33116	-0.01425	9.7265749	1.1373399	189.33	-0.487	-6.435	1.685	-0.087	31.04	32.711461	111.587532	2	22	32.711931	111.588644	1.65	191.63	1	1.68	-0.037	0.003	0	0	6.9406E+218	330	325
20230809_1613060236	0	1097481	-1.73363	-0.1577	0.33594	-0.07938	9.667901	1.137377	189.33	-0.487	-6.435	1.685	-0.087	31.04	32.711461	111.587532	2	22	32.711931	111.588644	1.65	191.63	1	1.68	-0.037	0.003	0	0	6.9406E+218	330	325
20230809_1613060247	0	1097482	-1.79074	-0.15051	0.36201	-0.079426	9.7265129	1.137522	189.33	-0.487	-6.435	1.685	-0.087	31.04	32.711461	111.587532	2	22	32.711931	111.588644	1.65	191.63	1	1.68	-0.037	0.003	0	0	6.9406E+218	330	325
20230809_1613060258	0	1097483	-1.89591	-0.16118	0.37435	-0.079446	9.7264318	1.199109	189.33	-0.487	-6.435	1.685	-0.087	31.04	32.711461	111.587532	2	22	32.711931	111.588644	1.65	191.63	1	1.68	-0.037	0.003	0	0	6.9406E+218	330	325
20230809_1613060269	0	1097484	-1.95343	-0.1559	0.4232	-0.079426	9.7265129	1.137522	189.33	-0.487	-6.435	1.685	-0.087	31.04	32.711461	111.587532	2	22	32.711931	111.588644	1.65	191.63	1	1.68	-0.037	0.003	0	0	6.9406E+218	330	325
20230809_1613060276	0	1097485	-2.01464	-0.15353	0.37175	-0.079471	9.7851248	1.137668	189.336	-0.468	-6.528	1.686	-0.087	31.04	32.71146	111.587532	2	22	32.711931	111.588644	1.65	191.63	1	1.68	-0.037	0.003	0	0	6.9406E+218	330	325
20230809_1613060287	0	1097486	-2.07403	-0.15384	0.37147	-0.079446	9.7264318	1.199109	189.336	-0.468	-6.528	1.686	-0.087	31.04	32.71146	111.587532	2	22	32.711931	111.588644	1.65	191.63	1	1.68	-0.037	0.003	0	0	6.9406E+218	330	325
20230809_1613060296	0	1097487	-2.10127	-0.15266	0.35472	-0.079426	9.7265129	1.137522	189.336	-0.468	-6.528	1.686	-0.087	31.04	32.71146	111.587532	2	22	32.711931	111.588644	1.65	191.63	1	1.68	-0.037	0.003	0	0	6.9406E+218	330	325
20230809_1613060311	0	1097488	-2.15338	-0.15179	0.34509	-0.079451	9.7852001	1.076081	189.336	-0.468	-6.528	1.686	-0.084	31.04	32.71146	111.587532	2	22	32.711931	111.588644	1.65	191.63	1	1.68	-0.037	0.003	0	0	6.9406E+218	330	325
20230809_1613060317	0	1097489	-2.20293	-0.15543	0.34391	-0.079446	9.7264271	1.199109	189.336	-0.468	-6.528	1.686	-0.084	31.04	32.71146	111.587532	2	22	32.711931	111.588644	1.65	191.63	1	1.68	-0.037	0.003	0	0	6.9406E+218	330	325
20230809_1613060327	0	1097490	-2.24534	-0.1603	0.36616	-0.079426	9.7265072	1.137522	189.342	-0.449	-6.636	1.686	-0.084	31.04	32.711459	111.587532	2	22	32.711931	111.588644	1.65	191.63	1	1.68	-0.037	0.003	0	0	6.9406E+218	330	325
20230809_1613060337	0	1097491	-2.30935	-0.16138	0.3755	-0.079471	9.7851191	1.137668	189.342	-0.449	-6.636	1.686	-0.084	31.04	32.711459	111.587532	2	22	32.711931	111.588644	1.65	191.63	1	1.68	-0.037	0.003	0	0	6.9406E+218	330	325
20230809_1613060347	0	1097492	-2.35378	-0.16347	0.3681	-0.01427	9.7264891	1.198926	189.342	-0.449	-6.636	1.686	-0.084	31.04	32.711459	111.587532	2	22	32.711931	111.588644	1.65	191.63	1	1.68	-0.037	0.003	0	0	6.9406E+218	330	325
20230809_1613060359	0	1097493	-2.38139	-0.15985	0.36547	-0.079471	9.7851191	1.137668	189.342	-0.449	-6.636	1.686	-0.084	31.04	32.711459	111.587532	2	22	32.711931	111.588644	1.65	191.63	1	1.68	-0.037	0.003	0	0	6.9406E+218	330	325
20230809_1613060366	0	1097494	-2.40103	-0.15163	0.3567	-0.079471	9.7851191	1.137668	189.342	-0.449	-6.636	1.686	-0.084	31.04	32.711459	111.587532	2	22	32.711931	111.588644	1.65	191.63	1	1.68	-0.037	0.003	0	0	6.9406E+218	330	325
20230809_1613060376	0	1097495	-2.46395	-0.16762	0.32662	-0.079491	9.7850389	1.199254	189.348	-0.43	-6.755	1.686	-0.084	31.04	32.711458	111.587532	2	22	32.711931	111.588644	1.65	191.63	1	1.68	-0.037	0.003	0	0	6.9406E+218	330	325
20230809_1613060387	0	1097496	-2.50816	-0.17397	0.33649	-0.079471	9.7851191	1.137668	189.348	-0.43	-6.755	1.686	-0.084	31.04	32.711458	111.587532	2	22	32.711931	111.588644	1.65	191.63	1	1.68	-0.037	0.003	0	0	6.9406E+218	330	325
20230809_1613060398	0	1097497	-2.54202	-0.17366	0.29623	-0.079471	9.7851191	1.137668	189.348	-0.43	-6.755	1.686	-0.084	31.04	32.711458	111.587532	2	22	32.711931	111.588644	1.65	191.63	1	1.68	-0.037	0.003	0	0	6.9406E+218	330	325
20230809_1613060406	0	1097498	-2.5854	-0.18137	0.32536	-0.014315	9.7851009	1.199072	189.348	-0.43	-6.755	1.686	-0.084	31.04	32.711458	111.587532	2	22	32.711931	111.588644	1.65	191.63	1	1.68	-0.037	0.003	0	0	6.9406E+218	330	325
20230809_1613060417	0	1097499	-2.59554	-0.16572	0.34405	-0.079446	9.7264271	1.199109	189.348	-0.43	-6.755	1.686	-0.084	31.04	32.711458	111.587532	2	22	32.711931	111.588644	1.65	191.63	1	1.68	-0.037	0.003	0	0	6.9406E+218	330	325
20230809_1613060426	0	1097500	-2.60883	-0.16753	0.32629	-0.079491	9.7850389	1.199254	189.354	-0.413	-6.883	1.686	-0.084	31.04	32.711458	111.587531	2	22	32.711931	111.588644	1.65	191.63	1	1.68	-0.037	0.003	0	0	6.9406E+218	330	325
20230809_1613060437	0	1097501	-2.66644	-0.18878	0.3094	-0.079471	9.7851191	1.137668	189.354	-0.413	-6.883	1.686	-0.084	31.04	32.711458	111.587531	2	22	32.711931	111.588644	1.65	191.63	1	1.68	-0.037	0.003	0	0	6.9406E+218	330	325
20230809_1613060446	0	1097502	-2.63513	-0.17601	0.3126	-0.079471	9.7851191	1.137668	189.354	-0.413	-6.883	1.686	-0.084	31.04	32.711458	111.587531	2	22	32.711931	111.588644	1.65	191.63	1	1.68	-0.037	0.003	0	0	6.9406E+218	330	325
20230809_1613060457	0	1097503	-2.64169	-0.18353	0.26518	-0.014315	9.7851009	1.199072	189.354	-0.413	-6.883	1.686	-0.081	31.04	32.711458	111.587531	2	22	32.711931	111.588644	1.65	191.63	1	1.68	-0.037	0.003	0	0	6.9406E+218	330	325
20230809_1613060467	0	1097504	-2.64392	-0.18474	0.26857	-0.079446	9.7264271	1.199109	189.354	-0.413	-6.883	1.686	-0.081	31.04	32.711458	111.587531	2	22	32.711931	111.588644	1.65	191.63	1	1.68	-0.037	0.003	0	0	6.9406E+218	330	325
20230809_1613060477	0	1097505	-2.63792	-0.1786	0.25607	-0.079491	9.7850389	1.199254	189.362	-0.398	-7.015	1.687	-0.081	31.04	32.711457	111.587531	2	22	32.711931	111.588644	1.65	191.63	1	1.68	-0.037	0.003	0	0	6.9406E+218	330	325
20230809_1613060491	0	1097506	-2.65044	-0.19193	0.298	-0.079446	9.7264271	1.199109	189.362	-0.398	-7.015	1.687	-0.081	31.04	32.711457	111.587531	2	22	32.711931	111.588644	1.65	191.63	1	1.68	-0.037	0.003	0	0	6.9406E+218	330	337
20230809_1613060497	0	1097507	-2.67752	-0.19891	0.26852	-0.01427	9.7264891	1.198926	189.362	-0.398	-7.015	1.687	-0.081	31.04	32.711457	111.587531	2	22	32.711931	111.588644	1.65	191.63	1	1.68	-0.037	0.003	0	0	6.9406E+218	330	337
20230809_1613060507	0	1097508	-2.66077	-0.18833	0.28842	-0.079471	9.7851191	1.137668	189.362	-0.398	-7.015	1.687	-0.081	31.04	32.711457	111.587531	2	22	32.711931	111.588644	1.65	191.63	1	1.68	-0.037	0.003	0	0	6.9406E+218	330	337
20230809_1613060516	0	1097509	-2.7034	-0.19979	0.23816	-0.079511	9.7849579	1.260841	189.362	-0.398	-7.015	1.687	-0.081	31.04	32.711457	111.587531	2	22	32.711931	111.588644	1.65	191.63	1	1.68	-0.037	0.003	0	0	6.9406E+218	330	337
20230809_1613060526	0	1097510	-2.69907	-0.19534	0.23785	-0.079491	9.7850389	1.199254	189.37	-0.384	-7.149	1.687	-0.081	31.04	32.711456	111.587531	2	22	32.711931	111.588644	1.65	191.63	1	1.68	-0.037	0.003	0	0	6.9406E+218	330	337
20230809_1613060537	0	1097511	-2.71212	-0.19118	0.22603	-0.079446	9.7264271	1.199109	189.37	-0.384	-7.149	1.687	-0.081	31.04	32.711456	111.587531	2	22	32.711916	111.58864	1.64	190.54	1	1.68	-0.037	0.003	0	0	6.9406E+218	330	337
20230809_1613060549	0	1097512	-2.7427	-0.20419	0.22416	-0.01427	9.7264891	1.198926	189.37	-0.384	-7.149	1.687	-0.081	31.04	32.711456	111.587531	2	22	32.711916	111.58864	1.64	190.54	1	1.68	-0.037	0.003	0	0	6.9406E+218	330	337
20230809_1613060559	0	1097513	-2.77873	-0.21137	0.25348	-0.079446	9.7264271	1.199109	189.37	-0.384	-7.149	1.687	-0.081	31.04	32.711456	111.587531	2	22	32.711916	111.58864	1.64	190.54	1	1.68	-0.037	0.003	0	0	6.9406E+218	330	337
20230809_1613060569	0	1097514	-2.79558	-0.21277	0.21428	-0.079511	9.7849579	1.260841	189.37	-0.384	-7.149	1.687	-0.081	31.04	32.711456	111.587531	2	22	32.711916	111.58864	1.64	190.54	1	1.68	-0.037	0.003	0	0	6.9406E+218	330	337
20230809_1613060579	0	1097515	-2.811	-0.20862	0.23819	-0.01427	9.7264891	1.198926	189.379	-0.371	-7.287	1.687	-0.081	31.04	32.711455	111.587531	2	22	32.711916	111.58864	1.64	190.54	1	1.68	-0.037	0.003	0	0	6.9406E+218	330	337
20230809_1613060587	0	1097516	-2.83262	-0.20433	0.21584	-0.079465	9.726346	1.2606961	189.379	-0.371	-7.287	1.687	-0.081	31.04	32.711455	111.587531	2	22	32.711916	111.58864	1.64	190.54	1	1.68	-0.037	0.003	0	0	6.9406E+218	330	337
20230809_1613060596	0	1097517	-2.85763	-0.20439	0.22337	-0.079465	9.726346	1.2606961	189.379	-0.371	-7.287	1.687	-0.081	31.04	32.711455	111.587531	2	22	32.711916	111.58864	1.64	190.54	1	1.68	-0.037	0.003	0	0	6.9406E+218	330	337
20230809_1613060607	0	1097518	-2.90362	-0.20589	0.20643	-0.079465	9.726346	1.2606961	189.379	-0.371	-7.287	1.687	-0.081	31.04	32.711455	111.587531	2	22	32.711916	111.58864	1.64	190.54	1	1.68	-0.037	0.003	0	0	6.9406E+218	330	337
20230809_1613060620	0	1097519	-2.94749	-0.21336	0.22679	-0.014289	9.726408	1.2605129	189.379	-0.371	-7.287	1.687	-0.081	31.04	32.711455	111.587531	2	22	32.711916	111.58864	1.64	190.54	1	1.68	-0.037	0.003	0	0	6.9406E+218	330	337
20230809_1613060627	0	1097520	-2.97893	-0.20648	0.19862	-0.079446	9.7264271	1.199109	189.388	-0.359	-7.433	1.687	-0.081	31.04	32.711455	111.587531	2	22	32.711916	111.58864	1.64	190.54	1	1.68	-0.037	0.003	0	0	6.9406E+218	330	337
20230809_1613060637	0	1097521	-3.00975	-0.20454	0.19448	-0.079465	9.726346	1.2606961	189.388	-0.359	-7.433	1.687	-0.081	31.04	32.711455	111.587531	2	22	32.711916	111.58864	1.64	190.54	1	1.68	-0.037	0.003	0	0	6.9406E+218	330	337
20230809_1613060647	0	1097522	-3.0124	-0.19696	0.20681	-0.014244	9.6677961	1.260367	189.388	-0.359	-7.433	1.687	-0.081	31.04	32.711455	111.587531	2	22	32.711916	111.58864	1.64	190.54	1	1.68	-0.037	0.003	0	0	6.9406E+218	330	337
20230809_1613060659	0	1097523	-3.0343	-0.20059	0.21271	-0.079465	9.726346	1.2606961	189.388	-0.359	-7.433	1.687	-0.081	31.04	32.711455	111.587531	2	22	32.711916	111.58864	1.64	190.54	1	1.68	-0.037	0.003	0	0	6.9406E+218	330	325
20230809_1613060668	0	1097524	-3.0378	-0.20276	0.19673	-0.079485	9.726265	1.322282	189.388	-0.359	-7.433	1.687	-0.081	31.04	32.711455	111.587531	2	22	32.711916	111.58864	1.64	190.54	1	1.68	-0.037	0.003	0	0	6.9406E+218	330	325
20230809_1613060677	0	1097525	-3.06934	-0.2134	0.18914	-0.07942	9.6677341	1.26055	189.397	-0.348	-7.584	1.687	-0.081	31.04	32.711454	111.58753	2	22	32.711916	111.58864	1.64	190.54	1	1.68	-0.037	0.003	0	0	6.9406E+218	330	325
20230809_1613060686	0	1097526	-3.04037	-0.20066	0.1832	-0.014335	9.7850199	1.260658	189.397	-0.348	-7.584	1.687	-0.081	31.04	32.711454	111.58753	2	22	32.711916	111.58864	1.64	190.54	1	1.68	-0.037	0.003	0	0	6.9406E+218	330	325
20230809_1613060703	0	1097527	-3.05718	-0.1942	0.1728	-0.07944	9.6676531	1.322137	189.397	-0.348	-7.584	1.687	-0.081	31.04	32.711454	111.58753	2	22	32.711916	111.58864	1.64	190.54	1	1.68	-0.037	0.003	0	0	6.9406E+218	330	325
20230809_1613060706	0	1097528	-3.04752	-0.1932	0.19575	-0.014309	9.7263269	1.322099	189.397	-0.348	-7.584	1.687	-0.081	31.04	32.711454	111.58753	2	22	32.711916	111.58864	1.64	190.54	1	1.68	-0.037	0.003	0	0	6.9406E+218	330	325
20230809_1613060725	0	1097529	-3.02689	-0.18073	0.20587	-0.07944	9.6676531	1.322137	189.397	-0.348	-7.584	1.687	-0.081	31.04	32.711454	111.58753	2	22	32.711916	111.58864	1.64	190.54	1	1.68	-0.037	0.003	0	0	6.9406E+218	330	325
20230809_1613060727	0	1097530	-2.98125	-0.17315	0.19881	-0.07944	9.6676531	1.322137	189.405	-0.337	-7.735	1.687	-0.081	31.04	32.711453	111.58753	2	22	32.711916	111.58864	1.64	190.54	1	1.68	-0.037	0.003	0	0	6.9406E+218	330	325
20230809_1613060737	0	1097531	-2.95149	-0.17492	0.21836	-0.014289	9.726408	1.2605129	189.405	-0.337	-7.735	1.687	-0.081	30.94	32.711453	111.58753	2	22	32.711916	111.58864	1.64	190.54	1	1.716	-0.064	0.001	0	0	6.9406E+218	330	325
20230809_1613060750	0	1097532	-2.91499	-0.1624	0.23164	-0.07944	9.6676531	1.322137	189.405	-0.337	-7.735	1.687	-0.081	30.94	32.711453	111.58753	2	22	32.711916	111.58864	1.64	190.54	1	1.716	-0.064	0.001	0	0	6.9406E+218	330	325
20230809_1613060758	0	1097533	-2.88258	-0.16696	0.16965	-0.014309	9.7263269	1.322099	189.405	-0.337	-7.735	1.687	-0.081	30.94	32.711453	111.58753	2	22	32.711916	111.58864	1.64	190.54	1	1.716	-0.064	0.001	0	0	6.9406E+218	330	325
20230809_1613060766	0	1097534	-2.83565	-0.16115	0.21521	-0.07944	9.6676531	1.322137	189.405	-0.337	-7.735	1.687	-0.081	30.94	32.711453	111.58753	2	22	32.711916	111.58864	1.64	190.54	1	1.716	-0.064	0.001	0	0	6.9406E+218	330	325
20230809_1613060778	0	1097535	-2.74053	-0.15	0.18249	-0.07944	9.6676531	1.322137	189.412	-0.326	-7.879	1.715	-0.081	30.94	32.711452	111.58753	2	22	32.711916	111.58864	1.64	190.54	1	1.716	-0.064	0.001	0	0	6.9406E+218	330	325
20230809_1613060789	0	1097536	-2.69053	-0.14901	0.20748	-0.014284	9.667635	1.38354	189.412	-0.326	-7.879	1.715	-0.077	30.94	32.711452	111.58753	2	22	32.711916	111.58864	1.64	190.54	1	1.716	-0.064	0.001	0	0	6.9406E+218	330	325
20230809_1613060797	0	1097537	-2.63363	-0.14196	0.19448	-0.07944	9.6676531	1.322137	189.412	-0.326	-7.879	1.715	-0.077	30.94	32.711452	111.58753	2	22	32.711916	111.58864	1.64	190.54	1	1.716	-0.064	0.001	0	0	6.9406E+218	330	325
20230809_1613060808	0	1097538	-2.5632	-0.13171	0.22795	-0.014264	9.6677151	1.321954	189.412	-0.326	-7.879	1.715	-0.077	30.94	32.711452	111.58753	2	22	32.711916	111.58864	1.64	190.54	1	1.716	-0.064	0.001	0	0	6.9406E+218	330	325
20230809_1613060819	0	1097539	-2.5035	-0.12286	0.21966	-0.07946	9.667572	1.383723	189.412	-0.326	-7.879	1.715	-0.077	30.94	32.711452	111.58753	2	22	32.711916	111.58864	1.64	190.54	1	1.716	-0.064	0.001	0	0	6.9406E+218	330	325
20230809_1613060826	0	1097540	-2.40549	-0.11498	0.2358	-0.079414	9.6089602	1.3835779	189.417	-0.314	-8.006	1.715	-0.077	30.94	32.711452	111.58753	2	22	32.711916	111.58864	1.64	190.54	1	1.716	-0.064	0.001	0	0	6.9406E+218	330	325
20230809_1613060836	0	1097541	-2.30981	-0.09888	0.23591	-0.014309	9.7263269	1.322099	189.417	-0.314	-8.006	1.715	-0.077	30.94	32.711452	111.58753	2	22	32.711916	111.58864	1.64	190.54	1	1.716	-0.064	0.001	0	0	6.9406E+218	330	325
20230809_1613060849	0	1097542	-2.21614	-0.09377	0.21061	-0.07946	9.667572	1.383723	189.417	-0.314	-8.006	1.715	-0.077	30.94	32.711452	111.58753	2	22	32.711916	111.58864	1.64	190.54	1	1.716	-0.064	0.001	0	0	6.9406E+218	330	325
20230809_1613060856	0	1097543	-2.13122	-0.08069	0.23061	-0.014264	9.6677151	1.321954	189.417	-0.314	-8.006	1.715	-0.077	30.94	32.711452	111.58753	2	22	32.711916	111.58864	1.64	190.54	1	1.716	-0.064	0.001	0	0	6.9406E+218	330	325
20230809_1613060866	0	1097544	-2.0346	-0.0746	0.21764	-0.07946	9.667572	1.383723	189.417	-0.314	-8.006	1.715	-0.077	30.94	32.711452	111.58753	2	22	32.711916	111.58864	1.64	190.54	1	1.716	-0.064	0.001	0	0	6.9406E+218	330	325
20230809_1613060876	0	1097545	-1.96006	-0.0704	0.21997	-0.014284	9.667635	1.38354	189.42	-0.303	-8.113	1.715	-0.077	30.94	32.711451	111.58753	2	22	32.711916	111.58864	1.64	190.54	1	1.716	-0.064	0.001	0	0	6.9406E+218	330	325
20230809_1613060887	0	1097546	-1.87051	-0.07008	0.23693	-0.07946	9.667572	1.383723	189.42	-0.303	-8.113	1.715	-0.077	30.94	32.711451	111.58753	2	22	32.711916	111.58864	1.64	190.54	1	1.716	-0.064	0.001	0	0	6.9406E+218	330	325
20230809_1613060897	0	1097547	-1.76993	-0.06478	0.25959	-0.014284	9.667635	1.38354	189.42	-0.303	-8.113	1.715	-0.077	30.94	32.711451	111.58753	2	22	32.711916	111.58864	1.64	190.54	1	1.716	-0.064	0.001	0	0	6.9406E+218	330	325
20230809_1613060909	0	1097548	-1.68706	-0.05705	0.24568	-0.07946	9.667572	1.383723	189.42	-0.303	-8.113	1.715	-0.077	30.94	32.711451	111.58753	2	22	32.711916	111.58864	1.64	190.54	1	1.716	-0.064	0.001	0	0	6.9406E+218	330	325
20230809_1613060917	0	1097549	-1.61181	-0.04645	0.24882	-0.014284	9.667635	1.38354	189.42	-0.303	-8.113	1.715	-0.077	30.94	32.711451	111.58753	2	22	32.711916	111.58864	1.64	190.54	1	1.716	-0.064	0.001	0	0	6.9406E+218	330	325
20230809_1613060927	0	1097550	-1.52949	-0.0394	0.22948	-0.07946	9.667572	1.383723	189.421	-0.29	-8.197	1.715	-0.077	30.94	32.71145	111.587529	2	22	32.711916	111.58864	1.64	190.54	1	1.716	-0.064	0.001	0	0	6.9406E+218	330	325
20230809_1613060937	0	1097551	-1.47096	-0.02193	0.24436	-0.014284	9.667635	1.38354	189.421	-0.29	-8.197	1.715	-0.077	30.94	32.71145	111.587529	2	22	32.711916	111.58864	1.64	190.54	1	1.716	-0.064	0.001	0	0	6.9406E+218	330	325
20230809_1613060951	0	1097552	-1.40377	-0.02438	0.24533	-0.079434	9.6088791	1.445164	189.421	-0.29	-8.197	1.715	-0.071	30.94	32.71145	111.587529	2	22	32.711916	111.58864	1.64	190.54	1	1.716	-0.064	0.001	0	0	6.9406E+218	330	325
20230809_1613060957	0	1097553	-1.34756	-0.01848	0.29324	-0.014264	9.6677151	1.321954	189.421	-0.29	-8.197	1.715	-0.071	30.94	32.71145	111.587529	2	22	32.711916	111.58864	1.64	190.54	1	1.716	-0.064	0.001	0	0	6.9406E+218	330	325
20230809_1613060966	0	1097554	-1.26564	-0.00889	0.26799	-0.07946	9.667572	1.383723	189.421	-0.29	-8.197	1.715	-0.071	30.94	32.71145	111.587529	2	22	32.711916	111.58864	1.64	190.54	1	1.716	-0.064	0.001	0	0	6.9406E+218	330	325
20230809_1613060976	0	1097555	-1.20335	-0.00242	0.2639	-0.014329	9.7262468	1.3836859	189.42	-0.277	-8.264	1.716	-0.071	30.94	32.711449	111.587529	2	22	32.711916	111.58864	1.64	190.54	1	1.716	-0.064	0.001	0	0	6.9406E+218	330	325
20230809_1613060987	0	1097556	-1.1458	-0.00221	0.2602	-0.014238	9.6090221	1.383395	189.42	-0.277	-8.264	1.716	-0.071	30.94	32.711449	111.587529	2	22	32.711916	111.58864	1.64	190.54	1	1.716	-0.064	0.001	0	0	6.9406E+218	330	325
20230809_1613060996	0	1097557	-1.08994	0.0077	0.24163	-0.07948	9.667491	1.44531	189.42	-0.277	-8.264	1.716	-0.071	30.94	32.711449	111.587529	2	22	32.711916	111.58864	1.64	190.54	1	1.716	-0.064	0.001	0	0	6.9406E+218	330	325
20230809_1613070008	0	1097558	-1.03959	0.00178	0.26954	-0.014284	9.667635	1.38354	189.42	-0.277	-8.264	1.716	-0.071	30.94	32.711449	111.587529	2	22	32.711916	111.58864	1.64	190.54	1	1.716	-0.064	0.001	0	0	6.9406E+218	330	325
20230809_1613070016	0	1097559	-0.98562	0.00073	0.27993	-0.07946	9.667572	1.383723	189.42	-0.277	-8.264	1.716	-0.071	30.94	32.711449	111.587529	2	22	32.711916	111.58864	1.64	190.54	1	1.716	-0.064	0.001	0	0	6.9406E+218	330	325
20230809_1613070026	0	1097560	-0.90252	0.01632	0.28507	-0.014284	9.667635	1.38354	189.418	-0.264	-8.315	1.716	-0.071	30.94	32.711449	111.587529	2	22	32.711916	111.58864	1.64	190.54	1	1.716	-0.064	0.001	0	0	6.9406E+218	330	325
20230809_1613070038	0	1097561	-0.86269	0.01683	0.27049	-0.014349	9.7261658	1.445272	189.418	-0.264	-8.315	1.716	-0.071	30.94	32.711449	111.587529	2	22	32.711916	111.58864	1.64	190.54	1	1.716	-0.064	0.001	0	0	6.9406E+218	330	325
20230809_1613070046	0	1097562	-0.81379	0.01421	0.28731	-0.07946	9.667572	1.383723	189.418	-0.264	-8.315	1.716	-0.071	30.94	32.711449	111.587529	2	22	32.711916	111.58864	1.64	190.54	1	1.716	-0.064	0.001	0	0	6.9406E+218	330	325
20230809_1613070056	0	1097563	-0.75978	0.02256	0.28551	-0.014284	9.667635	1.38354	189.418	-0.264	-8.315	1.716	-0.071	30.94	32.711449	111.587529	2	22	32.711916	111.58864	1.64	190.54	1	1.716	-0.064	0.001	0	0	6.9406E+218	330	325
20230809_1613070067	0	1097564	-0.69977	0.02716	0.27252	-0.014304	9.6675539	1.445127	189.418	-0.264	-8.315	1.716	-0.071	30.94	32.711449	111.587529	2	22	32.711916	111.58864	1.64	190.54	1	1.716	-0.064	0.001	0	0	6.9406E+218	330	325
20230809_1613070078	0	1097565	-0.68404	0.01983	0.28562	-0.014284	9.667635	1.38354	189.415	-0.251	-8.353	1.717	-0.071	30.94	32.711448	111.587529	2	22	32.711916	111.58864	1.64	190.54	1	1.716	-0.064	0.001	0	0	6.9406E+218	330	325
20230809_1613070086	0	1097566	-0.63	0.02707	0.29308	-0.079505	9.7261839	1.3838691	189.415	-0.251	-8.353	1.717	-0.071	30.94	32.711448	111.587529	2	22	32.711916	111.58864	1.64	190.54	1	1.716	-0.064	0.001	0	0	6.9406E+218	330	325
20230809_1613070096	0	1097567	-0.61169	0.02218	0.27682	-0.014284	9.667635	1.38354	189.415	-0.251	-8.353	1.717	-0.071	30.94	32.711448	111.587529	2	22	32.711916	111.58864	1.64	190.54	1	1.716	-0.064	0.001	0	0	6.9406E+218	330	325
20230809_1613070109	0	1097568	-0.5919	0.01421	0.31247	-0.014284	9.667635	1.38354	189.415	-0.251	-8.353	1.717	-0.071	30.94	32.711448	111.587529	2	22	32.711916	111.58864	1.64	190.54	1	1.716	-0.064	0.001	0	0	6.9406E+218	330	325
20230809_1613070116	0	1097569	-0.55943	0.01923	0.30248	-0.07946	9.667572	1.383723	189.415	-0.251	-8.353	1.717	-0.071	30.94	32.711448	111.587529	2	22	32.711916	111.58864	1.64	190.54	1	1.716	-0.064	0.001	0	0	6.9406E+218	330	325
20230809_1613070129	0	1097570	-0.53845	0.0152	0.29711	-0.014304	9.6675539	1.445127	189.412	-0.236	-8.383	1.717	-0.085	30.94	32.711447	111.587529	2	22	32.711916	111.58864	1.64	190.54	1	1.716	-0.064	0.001	0	0	6.9406E+218	330	325
20230809_1613070137	0	1097571	-0.52533	0.01443	0.27723	-0.014329	9.7262468	1.3836859	189.412	-0.236	-8.383	1.717	-0.085	30.94	32.711447	111.587529	2	22	32.711916	111.58864	1.64	190.54	1	1.716	-0.064	0.001	0	0	6.9406E+218	330	325
20230809_1613070146	0	1097572	-0.50774	0.01464	0.29488	-0.07948	9.667491	1.44531	189.412	-0.236	-8.383	1.717	-0.085	30.94	32.711447	111.587529	2	22	32.711916	111.58864	1.64	190.54	1	1.716	-0.064	0.001	0	0	6.9406E+218	330	325
20230809_1613070157	0	1097573	-0.52783	0.01594	0.30514	-0.014238	9.6090221	1.383395	189.412	-0.236	-8.383	1.717	-0.085	30.94	32.711447	111.587529	2	22	32.711916	111.58864	1.64	190.54	1	1.716	-0.064	0.001	0	0	6.9406E+218	330	325
20230809_1613070167	0	1097574	-0.50169	0.01736	0.30197	-0.07946	9.667572	1.383723	189.412	-0.236	-8.383	1.717	-0.085	30.94	32.711447	111.587529	2	22	32.711916	111.58864	1.64	190.54	1	1.716	-0.064	0.001	0	0	6.9406E+218	330	325
20230809_1613070177	0	1097575	-0.50853	0.01386	0.30063	-0.014304	9.6675539	1.445127	189.409	-0.222	-8.408	1.717	-0.085	30.94	32.711446	111.587528	2	22	32.711916	111.58864	1.64	190.54	1	1.716	-0.064	0.001	0	0	6.9406E+218	330	325
20230809_1613070194	0	1097576	-0.50403	0.01867	0.32221	-0.014329	9.7262468	1.3836859	189.409	-0.222	-8.408	1.717	-0.085	30.94	32.711446	111.587528	2	22	32.711916	111.58864	1.64	190.54	1	1.716	-0.064	0.001	0	0	6.9406E+218	330	325
20230809_1613070202	0	1097577	-0.50316	0.01445	0.32101	-0.014304	9.6675539	1.445127	189.409	-0.222	-8.408	1.717	-0.085	30.94	32.711446	111.587528	2	22	32.711916	111.58864	1.64	190.54	1	1.716	-0.064	0.001	0	0	6.9406E+218	330	325
20230809_1613070208	0	1097578	-0.52819	-0.00262	0.33517	-0.07946	9.667572	1.383723	189.409	-0.222	-8.408	1.717	-0.085	30.94	32.711446	111.587528	2	22	32.711916	111.58864	1.64	190.54	1	1.716	-0.064	0.001	0	0	6.9406E+218	330	325
20230809_1613070216	0	1097579	-0.53659	-0.00077	0.31653	-0.014284	9.667635	1.38354	189.409	-0.222	-8.408	1.717	-0.085	30.94	32.711446	111.587528	2	22	32.711916	111.58864	1.64	190.54	1	1.716	-0.064	0.001	0	0	6.9406E+218	330	325
20230809_1613070227	0	1097580	-0.54006	-0.01524	0.29487	-0.014349	9.7261658	1.445272	189.407	-0.206	-8.434	1.717	-0.085	30.94	32.711445	111.587528	2	22	32.711916	111.58864	1.64	190.54	1	1.716	-0.064	0.001	0	0	6.9406E+218	330	325
20230809_1613070237	0	1097581	-0.57533	-0.02021	0.31938	-0.07946	9.667572	1.383723	189.407	-0.206	-8.434	1.717	-0.085	30.94	32.711445	111.587528	2	22	32.711916	111.58864	1.64	190.54	1	1.716	-0.064	0.001	0	0	6.9406E+218	330	325
20230809_1613070247	0	1097582	-0.56061	-0.00326	0.28875	-0.014349	9.7261658	1.445272	189.407	-0.206	-8.434	1.717	-0.085	30.94	32.711445	111.587528	2	22	32.711916	111.58864	1.64	190.54	1	1.716	-0.064	0.001	0	0	6.9406E+218	330	325
20230809_1613070260	0	1097583	-0.59054	-0.01178	0.31554	-0.014304	9.6675539	1.445127	189.407	-0.206	-8.434	1.717	-0.085	30.94	32.711445	111.587528	2	22	32.711916	111.58864	1.64	190.54	1	1.716	-0.064	0.001	0	0	6.9406E+218	330	325
20230809_1613070266	0	1097584	-0.59776	-0.01617	0.30842	-0.014304	9.6675539	1.445127	189.407	-0.206	-8.434	1.717	-0.085	30.94	32.711445	111.587528	2	22	32.711916	111.58864	1.64	190.54	1	1.716	-0.064	0.001	0	0	6.9406E+218	330	325
20230809_1613070276	0	1097585	-0.62177	-0.00904	0.37962	-0.07948	9.667491	1.44531	189.405	-0.19	-8.463	1.717	-0.085	30.94	32.711445	111.587528	2	22	32.711916	111.58864	1.64	190.54	1	1.716	-0.064	0.001	0	0	6.9406E+218	330	325
20230809_1613070286	0	1097586	-0.64505	-0.01495	0.32743	-0.014349	9.7261658	1.445272	189.405	-0.19	-8.463	1.717	-0.076	30.94	32.711445	111.587528	2	22	32.711916	111.58864	1.64	190.54	1	1.716	-0.064	0.001	0	0	6.9406E+218	330	325
20230809_1613070297	0	1097587	-0.66875	-0.01125	0.35078	-0.079505	9.7261839	1.3838691	189.405	-0.19	-8.463	1.717	-0.076	30.94	32.711445	111.587528	2	22	32.711916	111.58864	1.64	190.54	1	1.716	-0.064	0.001	0	0	6.9406E+218	330	325
20230809_1613070309	0	1097588	-0.67286	-0.00713	0.29343	-0.014372	9.7260847	1.5068589	189.405	-0.19	-8.463	1.717	-0.076	30.94	32.711445	111.587528	2	22	32.711916	111.58864	1.64	190.54	1	1.716	-0.064	0.001	0	0	6.9406E+218	330	325
20230809_1613070317	0	1097589	-0.7061	-0.01044	0.27366	-0.014352	9.7261658	1.445272	189.405	-0.19	-8.463	1.717	-0.076	30.94	32.711445	111.587528	2	22	32.711916	111.58864	1.64	190.54	1	1.716	-0.064	0.001	0	0	6.9406E+218	330	325
20230809_1613070326	0	1097590	-0.7178	-0.01375	0.27283	-0.079482	9.667491	1.44531	189.404	-0.175	-8.497	1.716	-0.076	30.94	32.711444	111.587528	2	22	32.711916	111.58864	1.64	190.54	1	1.716	-0.064	0.001	0	0	6.9406E+218	330	325
20230809_1613070337	0	1097591	-0.73639	-0.023	0.31528	-0.014306	9.6675539	1.445127	189.404	-0.175	-8.497	1.716	-0.076	30.94	32.711444	111.587528	2	22	32.711916	111.58864	1.64	190.54	1	1.716	-0.064	0.001	0	0	6.9406E+218	330	325
20230809_1613070348	0	1097592	-0.73205	-0.01691	0.31875	-0.014352	9.7261658	1.445272	189.404	-0.175	-8.497	1.716	-0.076	30.94	32.711444	111.587528	2	22	32.711916	111.58864	1.64	190.54	1	1.716	-0.064	0.001	0	0	6.9406E+218	330	325
20230809_1613070357	0	1097593	-0.71967	-0.01547	0.32337	-0.079528	9.7261038	1.445455	189.404	-0.175	-8.497	1.716	-0.076	30.94	32.711444	111.587528	2	22	32.711916	111.58864	1.64	190.54	1	1.716	-0.064	0.001	0	0	6.9406E+218	330	325
20230809_1613070367	0	1097594	-0.71376	-0.00952	0.3295	-0.014352	9.7261658	1.445272	189.404	-0.175	-8.497	1.716	-0.076	30.94	32.711444	111.587528	2	22	32.711916	111.58864	1.64	190.54	1	1.716	-0.064	0.001	0	0	6.9406E+218	330	325
20230809_1613070379	0	1097595	-0.6901	-0.00029	0.28314	-0.014372	9.7260847	1.5068589	189.402	-0.159	-8.533	1.717	-0.076	30.94	32.711443	111.587528	2	22	32.711916	111.58864	1.64	190.54	1	1.716	-0.064	0.001	0	0	6.9406E+218	330	325
20230809_1613070388	0	1097596	-0.69216	-0.00151	0.27859	-0.079548	9.7260227	1.5070421	189.402	-0.159	-8.533	1.717	-0.076	30.94	32.711443	111.587528	2	22	32.711916	111.58864	1.64	190.54	1	1.716	-0.064	0.001	0	0	6.9406E+218	330	325
20230809_1613070396	0	1097597	-0.71618	-0.00691	0.27674	-0.014352	9.7261658	1.445272	189.402	-0.159	-8.533	1.717	-0.076	30.94	32.711443	111.587528	2	22	32.711916	111.58864	1.64	190.54	1	1.716	-0.064	0.001	0	0	6.9406E+218	330	325
20230809_1613070407	0	1097598	-0.72119	-0.00555	0.26876	-0.014306	9.6675539	1.445127	189.402	-0.159	-8.533	1.717	-0.076	30.94	32.711443	111.587528	2	22	32.711916	111.58864	1.64	190.54	1	1.716	-0.064	0.001	0	0	6.9406E+218	330	325
20230809_1613070425	0	1097599	-0.70709	-0.00365	0.28725	-0.079528	9.7261038	1.445455	189.402	-0.159	-8.533	1.717	-0.076	30.94	32.711443	111.587528	2	22	32.711916	111.58864	1.64	190.54	1	1.716	-0.064	0.001	0	0	6.9406E+218	330	325
20230809_1613070431	0	1097600	-0.66147	0.01132	0.26294	-0.014372	9.7260847	1.5068589	189.4	-0.146	-8.568	1.716	-0.076	30.94	32.711442	111.587528	2	22	32.711916	111.58864	1.64	190.54	1	1.716	-0.064	0.001	0	0	6.9406E+218	330	325
20230809_1613070436	0	1097601	-0.64905	0.01476	0.26415	-0.014352	9.7261658	1.445272	189.4	-0.146	-8.568	1.716	-0.076	30.94	32.711442	111.587528	2	22	32.711916	111.58864	1.64	190.54	1	1.716	-0.064	0.001	0	0	6.9406E+218	330	325
20230809_1613070448	0	1097602	-0.64841	0.01105	0.29389	-0.014372	9.7260847	1.5068589	189.4	-0.146	-8.568	1.716	-0.086	30.94	32.711442	111.587528	2	22	32.711916	111.58864	1.64	190.54	1	1.716	-0.064	0.001	0	0	6.9406E+218	330	325
20230809_1613070465	0	1097603	-0.64517	0.01232	0.28176	-0.079548	9.7260227	1.5070421	189.4	-0.146	-8.568	1.716	-0.086	30.94	32.711442	111.587528	2	22	32.711916	111.58864	1.64	190.54	1	1.716	-0.064	0.001	0	0	6.9406E+218	330	325
20230809_1613070467	0	1097604	-0.65603	0.01084	0.22878	-0.014352	9.7261658	1.445272	189.4	-0.146	-8.568	1.716	-0.086	30.94	32.711442	111.587528	2	22	32.711916	111.58864	1.64	190.54	1	1.716	-0.064	0.001	0	0	6.9406E+218	330	325
20230809_1613070477	0	1097605	-0.64396	0.02217	0.23939	-0.014372	9.7260847	1.5068589	189.398	-0.133	-8.6	1.716	-0.086	30.94	32.711442	111.587527	2	22	32.711916	111.58864	1.64	190.54	1	1.716	-0.064	0.001	0	0	6.9406E+218	330	325
20230809_1613070487	0	1097606	-0.63201	0.03307	0.19409	-0.079593	9.7846346	1.507187	189.398	-0.133	-8.6	1.716	-0.086	30.94	32.711442	111.587527	2	22	32.711916	111.58864	1.64	190.54	1	1.716	-0.064	0.001	0	0	6.9406E+218	330	337
20230809_1613070497	0	1097607	-0.59928	0.04978	0.20444	-0.014372	9.7260847	1.5068589	189.398	-0.133	-8.6	1.716	-0.086	30.94	32.711442	111.587527	2	22	32.711916	111.58864	1.64	190.54	1	1.716	-0.064	0.001	0	0	6.9406E+218	330	337
20230809_1613070510	0	1097608	-0.57512	0.0531	0.24661	-0.014326	9.6674728	1.506714	189.398	-0.133	-8.6	1.716	-0.086	30.94	32.711442	111.587527	2	22	32.711916	111.58864	1.64	190.54	1	1.716	-0.064	0.001	0	0	6.9406E+218	330	337
20230809_1613070516	0	1097609	-0.62983	0.02823	0.24996	-0.079548	9.7260227	1.5070421	189.398	-0.133	-8.6	1.716	-0.086	30.94	32.711442	111.587527	2	22	32.711916	111.58864	1.64	190.54	1	1.716	-0.064	0.001	0	0	6.9406E+218	330	337
20230809_1613070528	0	1097610	-0.60061	0.03261	0.19029	-0.014352	9.7261658	1.445272	189.394	-0.122	-8.63	1.715	-0.086	30.94	32.711441	111.587527	2	22	32.711901	111.588637	1.65	189.4	1	1.716	-0.064	0.001	0	0	6.9406E+218	330	337
20230809_1613070536	0	1097611	-0.53242	0.04991	0.22513	-0.014352	9.7261658	1.445272	189.394	-0.122	-8.63	1.715	-0.086	30.94	32.711441	111.587527	2	22	32.711901	111.588637	1.65	189.4	1	1.716	-0.064	0.001	0	0	6.9406E+218	330	337
20230809_1613070548	0	1097612	-0.4895	0.05605	0.19843	-0.014391	9.7260046	1.568446	189.394	-0.122	-8.63	1.715	-0.086	30.94	32.711441	111.587527	2	22	32.711901	111.588637	1.65	189.4	1	1.716	-0.064	0.001	0	0	6.9406E+218	330	337
20230809_1613070557	0	1097613	-0.47362	0.0646	0.11868	-0.079593	9.7846346	1.507187	189.394	-0.122	-8.63	1.715	-0.086	30.94	32.711441	111.587527	2	22	32.711901	111.588637	1.65	189.4	1	1.716	-0.064	0.001	0	0	6.9406E+218	330	337
20230809_1613070566	0	1097614	-0.4739	0.06279	0.1597	-0.014372	9.7260847	1.5068589	189.394	-0.122	-8.63	1.715	-0.086	30.94	32.711441	111.587527	2	22	32.711901	111.588637	1.65	189.4	1	1.716	-0.064	0.001	0	0	6.9406E+218	330	337
20230809_1613070576	0	1097615	-0.46827	0.06258	0.17881	-0.014326	9.6674728	1.506714	189.39	-0.114	-8.654	1.714	-0.086	30.94	32.71144	111.587527	2	22	32.711901	111.588637	1.65	189.4	1	1.716	-0.064	0.001	0	0	6.9406E+218	330	337
20230809_1613070588	0	1097616	-0.47829	0.065	0.16496	-0.079548	9.7260227	1.5070421	189.39	-0.114	-8.654	1.714	-0.086	30.94	32.71144	111.587527	2	22	32.711901	111.588637	1.65	189.4	1	1.716	-0.064	0.001	0	0	6.9406E+218	330	337
20230809_1613070605	0	1097617	-0.4702	0.0762	0.16732	-0.014372	9.7260847	1.5068589	189.39	-0.114	-8.654	1.714	-0.086	30.94	32.71144	111.587527	2	22	32.711901	111.588637	1.65	189.4	1	1.716	-0.064	0.001	0	0	6.9406E+218	330	337
20230809_1613070613	0	1097618	-0.43925	0.08588	0.17727	-0.014372	9.7260847	1.5068589	189.39	-0.114	-8.654	1.714	-0.087	30.94	32.71144	111.587527	2	22	32.711901	111.588637	1.65	189.4	1	1.716	-0.064	0.001	0	0	6.9406E+218	330	337
20230809_1613070617	0	1097619	-0.41064	0.09805	0.11455	-0.079593	9.7846346	1.507187	189.39	-0.114	-8.654	1.714	-0.087	30.94	32.71144	111.587527	2	22	32.711901	111.588637	1.65	189.4	1	1.716	-0.064	0.001	0	0	6.9406E+218	330	337
20230809_1613070627	0	1097620	-0.38349	0.10854	0.10248	-0.014372	9.7260847	1.5068589	189.385	-0.108	-8.676	1.713	-0.087	30.94	32.711439	111.587527	2	22	32.711901	111.588637	1.65	189.4	1	1.716	-0.064	0.001	0	0	6.9406E+218	330	337
20230809_1613070637	0	1097621	-0.39547	0.10492	0.10125	-0.079522	9.6673298	1.568483	189.385	-0.108	-8.676	1.713	-0.087	30.94	32.711439	111.587527	2	22	32.711901	111.588637	1.65	189.4	1	1.716	-0.064	0.001	0	0	6.9406E+218	330	337
20230809_1613070648	0	1097622	-0.39416	0.10489	0.11324	-0.014372	9.7260847	1.5068589	189.385	-0.108	-8.676	1.713	-0.087	30.94	32.711439	111.587527	2	22	32.711901	111.588637	1.65	189.4	1	1.716	-0.064	0.001	0	0	6.9406E+218	330	337
20230809_1613070658	0	1097623	-0.40851	0.1063	0.11302	-0.014352	9.7261658	1.445272	189.385	-0.108	-8.676	1.713	-0.087	30.94	32.711439	111.587527	2	22	32.711901	111.588637	1.65	189.4	1	1.716	-0.064	0.001	0	0	6.9406E+218	330	337
20230809_1613070667	0	1097624	-0.36644	0.11481	0.08261	-0.014372	9.7260847	1.5068589	189.385	-0.108	-8.676	1.713	-0.087	30.94	32.711439	111.587527	2	22	32.711901	111.588637	1.65	189.4	1	1.716	-0.064	0.001	0	0	6.9406E+218	330	325
20230809_1613070677	0	1097625	-0.33465	0.13055	0.09976	-0.014391	9.7260046	1.568446	189.378	-0.103	-8.695	1.713	-0.087	30.94	32.711439	111.587527	2	22	32.711901	111.588637	1.65	189.4	1	1.716	-0.064	0.001	0	0	6.9406E+218	330	325
20230809_1613070690	0	1097626	-0.32052	0.13805	0.10625	-0.079502	9.6674109	1.506896	189.378	-0.103	-8.695	1.713	-0.087	30.94	32.711439	111.587527	2	22	32.711901	111.588637	1.65	189.4	1	1.716	-0.064	0.001	0	0	6.9406E+218	330	325
20230809_1613070703	0	1097627	-0.30867	0.13452	0.0869	-0.014372	9.7260847	1.5068589	189.378	-0.103	-8.695	1.713	-0.087	30.94	32.711439	111.587527	2	22	32.711901	111.588637	1.65	189.4	1	1.716	-0.064	0.001	0	0	6.9406E+218	330	325
20230809_1613070708	0	1097628	-0.31215	0.13261	0.04368	-0.079548	9.7260227	1.5070421	189.378	-0.103	-8.695	1.713	-0.087	30.94	32.711439	111.587527	2	22	32.711901	111.588637	1.65	189.4	1	1.716	-0.064	0.001	0	0	6.9406E+218	330	325
20230809_1613070721	0	1097629	-0.29303	0.13545	0.05671	-0.014372	9.7260847	1.5068589	189.378	-0.103	-8.695	1.713	-0.087	30.94	32.711439	111.587527	2	22	32.711901	111.588637	1.65	189.4	1	1.716	-0.064	0.001	0	0	6.9406E+218	330	325
20230809_1613070727	0	1097630	-0.25428	0.14316	0.0422	-0.014372	9.7260847	1.5068589	189.371	-0.101	-8.71	1.712	-0.087	30.94	32.711438	111.587526	2	22	32.711901	111.588637	1.65	189.4	1	1.716	-0.064	0.001	0	0	6.9406E+218	330	325
20230809_1613070737	0	1097631	-0.20484	0.15352	0.03452	-0.079502	9.6674109	1.506896	189.371	-0.101	-8.71	1.712	-0.087	30.94	32.711438	111.587526	2	22	32.711901	111.588637	1.65	189.4	1	1.716	-0.064	0.001	0	0	6.9406E+218	330	325
20230809_1613070749	0	1097632	-0.18072	0.16006	0.02742	-0.014372	9.7260847	1.5068589	189.371	-0.101	-8.71	1.712	-0.087	30.94	32.711438	111.587526	2	22	32.711901	111.588637	1.65	189.4	1	1.731	-0.037	-0.019	0	0	6.9406E+218	330	325
20230809_1613070762	0	1097633	-0.15743	0.16669	0.06194	-0.014326	9.6674728	1.506714	189.371	-0.101	-8.71	1.712	-0.087	30.94	32.711438	111.587526	2	22	32.711901	111.588637	1.65	189.4	1	1.731	-0.037	-0.019	0	0	6.9406E+218	330	325
20230809_1613070767	0	1097634	-0.13102	0.16221	0.05778	-0.079548	9.7260227	1.5070421	189.371	-0.101	-8.71	1.712	-0.087	30.94	32.711438	111.587526	2	22	32.711901	111.588637	1.65	189.4	1	1.731	-0.037	-0.019	0	0	6.9406E+218	330	325
20230809_1613070779	0	1097635	-0.11908	0.15879	0.03793	-0.014326	9.6674728	1.506714	189.363	-0.1	-8.717	1.73	-0.079	30.94	32.711437	111.587526	2	22	32.711901	111.588637	1.65	189.4	1	1.731	-0.037	-0.019	0	0	6.9406E+218	330	325
20230809_1613070787	0	1097636	-0.05776	0.16355	0.02798	-0.014352	9.7261658	1.445272	189.363	-0.1	-8.717	1.73	-0.079	30.94	32.711437	111.587526	2	22	32.711901	111.588637	1.65	189.4	1	1.731	-0.037	-0.019	0	0	6.9406E+218	330	325
20230809_1613070799	0	1097637	-0.01365	0.16927	-0.00754	-0.079502	9.6674109	1.506896	189.363	-0.1	-8.717	1.73	-0.079	30.94	32.711437	111.587526	2	22	32.711901	111.588637	1.65	189.4	1	1.731	-0.037	-0.019	0	0	6.9406E+218	330	325
20230809_1613070809	0	1097638	0.03723	0.17788	0.00349	-0.014372	9.7260847	1.5068589	189.363	-0.1	-8.717	1.73	-0.079	30.94	32.711437	111.587526	2	22	32.711901	111.588637	1.65	189.4	1	1.731	-0.037	-0.019	0	0	6.9406E+218	330	325
20230809_1613070817	0	1097639	0.07203	0.18248	-0.00541	-0.079502	9.6674109	1.506896	189.363	-0.1	-8.717	1.73	-0.079	30.94	32.711437	111.587526	2	22	32.711901	111.588637	1.65	189.4	1	1.731	-0.037	-0.019	0	0	6.9406E+218	330	325
20230809_1613070828	0	1097640	0.06643	0.18011	0.0029	-0.014346	9.6673918	1.5683	189.355	-0.101	-8.716	1.728	-0.079	30.94	32.711436	111.587526	2	22	32.711901	111.588637	1.65	189.4	1	1.731	-0.037	-0.019	0	0	6.9406E+218	330	325
20230809_1613070836	0	1097641	0.07463	0.17076	0.01318	-0.014326	9.6674728	1.506714	189.355	-0.101	-8.716	1.728	-0.079	30.94	32.711436	111.587526	2	22	32.711901	111.588637	1.65	189.4	1	1.731	-0.037	-0.019	0	0	6.9406E+218	330	325
20230809_1613070848	0	1097642	0.13131	0.18049	0.00831	-0.079482	9.667491	1.44531	189.355	-0.101	-8.716	1.728	-0.079	30.94	32.711436	111.587526	2	22	32.711901	111.588637	1.65	189.4	1	1.731	-0.037	-0.019	0	0	6.9406E+218	330	325
20230809_1613070857	0	1097643	0.20982	0.19593	-0.01911	-0.014372	9.7260847	1.5068589	189.355	-0.101	-8.716	1.728	-0.079	30.94	32.711436	111.587526	2	22	32.711901	111.588637	1.65	189.4	1	1.731	-0.037	-0.019	0	0	6.9406E+218	330	325
20230809_1613070866	0	1097644	0.2736	0.20271	0.0128	-0.014372	9.7260847	1.5068589	189.355	-0.101	-8.716	1.728	-0.079	30.94	32.711436	111.587526	2	22	32.711901	111.588637	1.65	189.4	1	1.731	-0.037	-0.019	0	0	6.9406E+218	330	325
20230809_1613070875	0	1097645	0.32059	0.19593	-0.0219	-0.079502	9.6674109	1.506896	189.345	-0.103	-8.706	1.727	-0.079	30.94	32.711436	111.587526	2	22	32.711901	111.588637	1.65	189.4	1	1.731	-0.037	-0.019	0	0	6.9406E+218	330	325
20230809_1613070887	0	1097646	0.35692	0.19848	-0.02273	-0.014326	9.6674728	1.506714	189.345	-0.103	-8.706	1.727	-0.079	30.94	32.711436	111.587526	2	22	32.711901	111.588637	1.65	189.4	1	1.731	-0.037	-0.019	0	0	6.9406E+218	330	325
20230809_1613070896	0	1097647	0.37834	0.18887	-0.01514	-0.079548	9.7260227	1.5070421	189.345	-0.103	-8.706	1.727	-0.079	30.94	32.711436	111.587526	2	22	32.711901	111.588637	1.65	189.4	1	1.731	-0.037	-0.019	0	0	6.9406E+218	330	325
20230809_1613070910	0	1097648	0.42082	0.20077	-0.03532	-0.014306	9.6675539	1.445127	189.345	-0.103	-8.706	1.727	-0.079	30.94	32.711436	111.587526	2	22	32.711901	111.588637	1.65	189.4	1	1.731	-0.037	-0.019	0	0	6.9406E+218	330	325
20230809_1613070916	0	1097649	0.48832	0.21349	-0.05686	-0.014391	9.7260046	1.568446	189.345	-0.103	-8.706	1.727	-0.079	30.94	32.711436	111.587526	2	22	32.711901	111.588637	1.65	189.4	1	1.731	-0.037	-0.019	0	0	6.9406E+218	330	325
20230809_1613070927	0	1097650	0.5273	0.21605	-0.04506	-0.014372	9.7260847	1.5068589	189.336	-0.106	-8.684	1.727	-0.079	30.94	32.711435	111.587526	2	22	32.711901	111.588637	1.65	189.4	1	1.731	-0.037	-0.019	0	0	6.9406E+218	330	325
20230809_1613070937	0	1097651	0.57785	0.21291	-0.04587	-0.079482	9.667491	1.44531	189.336	-0.106	-8.684	1.727	-0.079	30.94	32.711435	111.587526	2	22	32.711901	111.588637	1.65	189.4	1	1.731	-0.037	-0.019	0	0	6.9406E+218	330	325
20230809_1613070948	0	1097652	0.61221	0.21571	-0.06007	-0.014326	9.6674728	1.506714	189.336	-0.106	-8.684	1.727	-0.087	30.94	32.711435	111.587526	2	22	32.711901	111.588637	1.65	189.4	1	1.731	-0.037	-0.019	0	0	6.9406E+218	330	325
20230809_1613070956	0	1097653	0.65382	0.21154	-0.05107	-0.079528	9.7261038	1.445455	189.336	-0.106	-8.684	1.727	-0.087	30.94	32.711435	111.587526	2	22	32.711901	111.588637	1.65	189.4	1	1.731	-0.037	-0.019	0	0	6.9406E+218	330	325
20230809_1613070966	0	1097654	0.71569	0.21863	-0.07475	-0.014372	9.7260847	1.5068589	189.336	-0.106	-8.684	1.727	-0.087	30.94	32.711435	111.587526	2	22	32.711901	111.588637	1.65	189.4	1	1.731	-0.037	-0.019	0	0	6.9406E+218	330	325
20230809_1613070976	0	1097655	0.7637	0.2292	-0.09308	-0.079548	9.7260227	1.5070421	189.326	-0.111	-8.65	1.725	-0.087	30.94	32.711434	111.587526	2	22	32.711901	111.588637	1.65	189.4	1	1.731	-0.037	-0.019	0	0	6.9406E+218	330	325
20230809_1613070987	0	1097656	0.78668	0.23337	-0.09701	-0.014326	9.6674728	1.506714	189.326	-0.111	-8.65	1.725	-0.087	30.94	32.711434	111.587526	2	22	32.711901	111.588637	1.65	189.4	1	1.731	-0.037	-0.019	0	0	6.9406E+218	330	325
20230809_1613070996	0	1097657	0.84709	0.23627	-0.08795	-0.014326	9.6674728	1.506714	189.326	-0.111	-8.65	1.725	-0.087	30.94	32.711434	111.587526	2	22	32.711901	111.588637	1.65	189.4	1	1.731	-0.037	-0.019	0	0	6.9406E+218	330	325
20230809_1613080007	0	1097658	0.88057	0.24549	-0.10311	-0.079482	9.667491	1.44531	189.326	-0.111	-8.65	1.725	-0.087	30.94	32.711434	111.587526	2	22	32.711901	111.588637	1.65	189.4	1	1.731	-0.037	-0.019	0	0	6.9406E+218	330	325
20230809_1613080018	0	1097659	0.93019	0.24596	-0.10096	-0.014352	9.7261658	1.445272	189.326	-0.111	-8.65	1.725	-0.087	30.94	32.711434	111.587526	2	22	32.711901	111.588637	1.65	189.4	1	1.731	-0.037	-0.019	0	0	6.9406E+218	330	325
20230809_1613080027	0	1097660	0.96427	0.24207	-0.0951	-0.014352	9.7261658	1.445272	189.315	-0.118	-8.606	1.725	-0.087	30.94	32.711433	111.587525	2	22	32.711901	111.588637	1.65	189.4	1	1.731	-0.037	-0.019	0	0	6.9406E+218	330	325
20230809_1613080038	0	1097661	1.02173	0.26046	-0.13111	-0.079502	9.6674109	1.506896	189.315	-0.118	-8.606	1.725	-0.087	30.94	32.711433	111.587525	2	22	32.711901	111.588637	1.65	189.4	1	1.731	-0.037	-0.019	0	0	6.9406E+218	330	325
20230809_1613080047	0	1097662	1.0204	0.25825	-0.14014	-0.014372	9.7260847	1.5068589	189.315	-0.118	-8.606	1.725	-0.087	30.94	32.711433	111.587525	2	22	32.711901	111.588637	1.65	189.4	1	1.731	-0.037	-0.019	0	0	6.9406E+218	330	325
20230809_1613080058	0	1097663	1.01634	0.25004	-0.11139	-0.014326	9.6674728	1.506714	189.315	-0.118	-8.606	1.725	-0.087	30.94	32.711433	111.587525	2	22	32.711901	111.588637	1.65	189.4	1	1.731	-0.037	-0.019	0	0	6.9406E+218	330	325
20230809_1613080068	0	1097664	1.02999	0.25718	-0.11203	-0.079437	9.6088791	1.445164	189.315	-0.118	-8.606	1.725	-0.087	30.94	32.711433	111.587525	2	22	32.711901	111.588637	1.65	189.4	1	1.731	-0.037	-0.019	0	0	6.9406E+218	330	325
20230809_1613080076	0	1097665	1.04182	0.25856	-0.10199	-0.014306	9.6675539	1.445127	189.303	-0.126	-8.555	1.724	-0.087	30.94	32.711432	111.587525	2	22	32.711901	111.588637	1.65	189.4	1	1.731	-0.037	-0.019	0	0	6.9406E+218	330	325
20230809_1613080086	0	1097666	1.06821	0.26074	-0.13108	-0.079482	9.667491	1.44531	189.303	-0.126	-8.555	1.724	-0.087	30.94	32.711432	111.587525	2	22	32.711901	111.588637	1.65	189.4	1	1.731	-0.037	-0.019	0	0	6.9406E+218	330	325
20230809_1613080097	0	1097667	1.07738	0.26803	-0.13613	-0.014372	9.7260847	1.5068589	189.303	-0.126	-8.555	1.724	-0.087	30.94	32.711432	111.587525	2	22	32.711901	111.588637	1.65	189.4	1	1.731	-0.037	-0.019	0	0	6.9406E+218	330	325
20230809_1613080112	0	1097668	1.05527	0.26544	-0.16102	-0.079482	9.667491	1.44531	189.303	-0.126	-8.555	1.724	-0.086	30.94	32.711432	111.587525	2	22	32.711901	111.588637	1.65	189.4	1	1.731	-0.037	-0.019	0	0	6.9406E+218	330	325
20230809_1613080117	0	1097669	1.04183	0.2632	-0.13759	-0.014261	9.608942	1.4449821	189.303	-0.126	-8.555	1.724	-0.086	30.94	32.711432	111.587525	2	22	32.711901	111.588637	1.65	189.4	1	1.731	-0.037	-0.019	0	0	6.9406E+218	330	325
20230809_1613080133	0	1097670	1.03491	0.27006	-0.1473	-0.079482	9.667491	1.44531	189.291	-0.135	-8.502	1.722	-0.086	30.94	32.711432	111.587525	2	22	32.711901	111.588637	1.65	189.4	1	1.731	-0.037	-0.019	0	0	6.9406E+218	330	325
20230809_1613080137	0	1097671	1.01053	0.27268	-0.15402	-0.014326	9.6674728	1.506714	189.291	-0.135	-8.502	1.722	-0.086	30.94	32.711432	111.587525	2	22	32.711901	111.588637	1.65	189.4	1	1.731	-0.037	-0.019	0	0	6.9406E+218	330	325
20230809_1613080148	0	1097672	0.98463	0.27045	-0.13699	-0.079482	9.667491	1.44531	189.291	-0.135	-8.502	1.722	-0.086	30.94	32.711432	111.587525	2	22	32.711901	111.588637	1.65	189.4	1	1.731	-0.037	-0.019	0	0	6.9406E+218	330	325
20230809_1613080157	0	1097673	0.99384	0.27873	-0.13284	-0.014352	9.7261658	1.445272	189.291	-0.135	-8.502	1.722	-0.086	30.94	32.711432	111.587525	2	22	32.711901	111.588637	1.65	189.4	1	1.731	-0.037	-0.019	0	0	6.9406E+218	330	325
20230809_1613080168	0	1097674	0.96231	0.27779	-0.17408	-0.014352	9.7261658	1.445272	189.291	-0.135	-8.502	1.722	-0.086	30.94	32.711432	111.587525	2	22	32.711901	111.588637	1.65	189.4	1	1.731	-0.037	-0.019	0	0	6.9406E+218	330	325
20230809_1613080176	0	1097675	0.95358	0.26813	-0.17353	-0.079437	9.6088791	1.445164	189.279	-0.144	-8.452	1.721	-0.086	30.94	32.711431	111.587525	2	22	32.711901	111.588637	1.65	189.4	1	1.731	-0.037	-0.019	0	0	6.9406E+218	330	325
20230809_1613080187	0	1097676	0.97119	0.27434	-0.16809	-0.014332	9.7262468	1.3836859	189.279	-0.144	-8.452	1.721	-0.086	30.94	32.711431	111.587525	2	22	32.711901	111.588637	1.65	189.4	1	1.731	-0.037	-0.019	0	0	6.9406E+218	330	325
20230809_1613080201	0	1097677	0.97822	0.2734	-0.16199	-0.079482	9.667491	1.44531	189.279	-0.144	-8.452	1.721	-0.086	30.94	32.711431	111.587525	2	22	32.711901	111.588637	1.65	189.4	1	1.731	-0.037	-0.019	0	0	6.9406E+218	330	325
20230809_1613080211	0	1097678	0.97152	0.27202	-0.16092	-0.014286	9.667635	1.38354	189.279	-0.144	-8.452	1.721	-0.086	30.94	32.711431	111.587525	2	22	32.711901	111.588637	1.65	189.4	1	1.731	-0.037	-0.019	0	0	6.9406E+218	330	325
20230809_1613080222	0	1097679	0.98518	0.27453	-0.17287	-0.014352	9.7261658	1.445272	189.279	-0.144	-8.452	1.721	-0.086	30.94	32.711431	111.587525	2	22	32.711901	111.588637	1.65	189.4	1	1.731	-0.037	-0.019	0	0	6.9406E+218	330	325
20230809_1613080228	0	1097680	0.95558	0.27066	-0.21161	-0.079528	9.7261038	1.445455	189.267	-0.155	-8.404	1.72	-0.086	30.94	32.71143	111.587525	2	22	32.711901	111.588637	1.65	189.4	1	1.731	-0.037	-0.019	0	0	6.9406E+218	330	325
20230809_1613080236	0	1097681	0.94766	0.26113	-0.19672	-0.014306	9.6675539	1.445127	189.267	-0.155	-8.404	1.72	-0.086	30.94	32.71143	111.587525	2	22	32.711901	111.588637	1.65	189.4	1	1.731	-0.037	-0.019	0	0	6.9406E+218	330	325
20230809_1613080246	0	1097682	0.95156	0.26778	-0.18007	-0.014286	9.667635	1.38354	189.267	-0.155	-8.404	1.72	-0.086	30.94	32.71143	111.587525	2	22	32.711901	111.588637	1.65	189.4	1	1.731	-0.037	-0.019	0	0	6.9406E+218	330	325
20230809_1613080256	0	1097683	0.94519	0.26156	-0.21072	-0.079462	9.667572	1.383723	189.267	-0.155	-8.404	1.72	-0.086	30.94	32.71143	111.587525	2	22	32.711901	111.588637	1.65	189.4	1	1.731	-0.037	-0.019	0	0	6.9406E+218	330	325
20230809_1613080266	0	1097684	0.94344	0.24858	-0.2004	-0.014332	9.7262468	1.3836859	189.267	-0.155	-8.404	1.72	-0.086	30.94	32.71143	111.587525	2	22	32.711901	111.588637	1.65	189.4	1	1.731	-0.037	-0.019	0	0	6.9406E+218	330	325
20230809_1613080279	0	1097685	0.97334	0.25311	-0.20907	-0.079508	9.7261839	1.3838691	189.255	-0.167	-8.356	1.72	-0.084	30.94	32.711429	111.587525	2	22	32.711901	111.588637	1.65	189.4	1	1.731	-0.037	-0.019	0	0	6.9406E+218	330	325
20230809_1613080287	0	1097686	0.96241	0.25223	-0.26009	-0.014352	9.7261658	1.445272	189.255	-0.167	-8.356	1.72	-0.084	30.94	32.711429	111.587525	2	22	32.711901	111.588637	1.65	189.4	1	1.731	-0.037	-0.019	0	0	6.9406E+218	330	337
20230809_1613080296	0	1097687	0.94464	0.24074	-0.23107	-0.014241	9.6090221	1.383395	189.255	-0.167	-8.356	1.72	-0.084	30.94	32.711429	111.587525	2	22	32.711901	111.588637	1.65	189.4	1	1.731	-0.037	-0.019	0	0	6.9406E+218	330	337
20230809_1613080310	0	1097688	0.95201	0.24639	-0.21908	-0.07946	9.667572	1.383723	189.255	-0.167	-8.356	1.72	-0.084	30.94	32.711429	111.587525	2	22	32.711901	111.588637	1.65	189.4	1	1.731	-0.037	-0.019	0	0	6.9406E+218	330	337
20230809_1613080317	0	1097689	0.94784	0.24399	-0.25172	-0.014349	9.7261658	1.445272	189.255	-0.167	-8.356	1.72	-0.084	30.94	32.711429	111.587525	2	22	32.711901	111.588637	1.65	189.4	1	1.731	-0.037	-0.019	0	0	6.9406E+218	330	337
20230809_1613080327	0	1097690	0.9334	0.23729	-0.23483	-0.07946	9.667572	1.383723	189.245	-0.18	-8.308	1.719	-0.084	30.94	32.711429	111.587524	2	22	32.711901	111.588637	1.65	189.4	1	1.731	-0.037	-0.019	0	0	6.9406E+218	330	337
20230809_1613080338	0	1097691	0.93801	0.23502	-0.23757	-0.014329	9.7262468	1.3836859	189.245	-0.18	-8.308	1.719	-0.084	30.94	32.711429	111.587524	2	22	32.711901	111.588637	1.65	189.4	1	1.731	-0.037	-0.019	0	0	6.9406E+218	330	337
20230809_1613080349	0	1097692	0.92308	0.23161	-0.28792	-0.079505	9.7261839	1.3838691	189.245	-0.18	-8.308	1.719	-0.084	30.94	32.711429	111.587524	2	22	32.711901	111.588637	1.65	189.4	1	1.731	-0.037	-0.019	0	0	6.9406E+218	330	337
20230809_1613080357	0	1097693	0.92177	0.22335	-0.27253	-0.014238	9.6090221	1.383395	189.245	-0.18	-8.308	1.719	-0.084	30.94	32.711429	111.587524	2	22	32.711901	111.588637	1.65	189.4	1	1.731	-0.037	-0.019	0	0	6.9406E+218	330	337
20230809_1613080366	0	1097694	0.91187	0.22017	-0.25421	-0.07946	9.667572	1.383723	189.245	-0.18	-8.308	1.719	-0.084	30.94	32.711429	111.587524	2	22	32.711901	111.588637	1.65	189.4	1	1.731	-0.037	-0.019	0	0	6.9406E+218	330	337
20230809_1613080375	0	1097695	0.91992	0.22236	-0.27191	-0.014284	9.667635	1.38354	189.236	-0.195	-8.262	1.719	-0.084	30.94	32.711428	111.587524	2	22	32.711901	111.588637	1.65	189.4	1	1.731	-0.037	-0.019	0	0	6.9406E+218	330	337
20230809_1613080388	0	1097696	0.90078	0.21326	-0.25383	-0.079505	9.7261839	1.3838691	189.236	-0.195	-8.262	1.719	-0.084	30.94	32.711428	111.587524	2	22	32.711901	111.588637	1.65	189.4	1	1.731	-0.037	-0.019	0	0	6.9406E+218	330	337
20230809_1613080398	0	1097697	0.89267	0.20808	-0.27293	-0.014264	9.6677151	1.321954	189.236	-0.195	-8.262	1.719	-0.084	30.94	32.711428	111.587524	2	22	32.711901	111.588637	1.65	189.4	1	1.731	-0.037	-0.019	0	0	6.9406E+218	330	337
20230809_1613080407	0	1097698	0.8847	0.20407	-0.30464	-0.079505	9.7261839	1.3838691	189.236	-0.195	-8.262	1.719	-0.084	30.94	32.711428	111.587524	2	22	32.711901	111.588637	1.65	189.4	1	1.731	-0.037	-0.019	0	0	6.9406E+218	330	337
20230809_1613080418	0	1097699	0.88739	0.19617	-0.28688	-0.014284	9.667635	1.38354	189.236	-0.195	-8.262	1.719	-0.084	30.94	32.711428	111.587524	2	22	32.711901	111.588637	1.65	189.4	1	1.731	-0.037	-0.019	0	0	6.9406E+218	330	337
20230809_1613080427	0	1097700	0.92113	0.20331	-0.30975	-0.07946	9.667572	1.383723	189.228	-0.211	-8.217	1.718	-0.084	30.94	32.711427	111.587524	2	22	32.711901	111.588637	1.65	189.4	1	1.731	-0.037	-0.019	0	0	6.9406E+218	330	337
20230809_1613080438	0	1097701	0.93676	0.19658	-0.295	-0.014329	9.7262468	1.3836859	189.228	-0.211	-8.217	1.718	-0.084	30.94	32.711427	111.587524	2	22	32.711901	111.588637	1.65	189.4	1	1.731	-0.037	-0.019	0	0	6.9406E+218	330	337
20230809_1613080456	0	1097702	0.94104	0.19043	-0.2923	-0.014264	9.6677151	1.321954	189.228	-0.211	-8.217	1.718	-0.08	30.94	32.711427	111.587524	2	22	32.711901	111.588637	1.65	189.4	1	1.731	-0.037	-0.019	0	0	6.9406E+218	330	337
20230809_1613080465	0	1097703	0.96693	0.19299	-0.28467	-0.079505	9.7261839	1.3838691	189.228	-0.211	-8.217	1.718	-0.08	30.94	32.711427	111.587524	2	22	32.711901	111.588637	1.65	189.4	1	1.731	-0.037	-0.019	0	0	6.9406E+218	330	337
20230809_1613080472	0	1097704	0.95583	0.18832	-0.33953	-0.014284	9.667635	1.38354	189.228	-0.211	-8.217	1.718	-0.08	30.94	32.711427	111.587524	2	22	32.711901	111.588637	1.65	189.4	1	1.731	-0.037	-0.019	0	0	6.9406E+218	330	337
20230809_1613080476	0	1097705	0.96119	0.18812	-0.2989	-0.07946	9.667572	1.383723	189.221	-0.227	-8.169	1.718	-0.08	30.94	32.711426	111.587524	2	22	32.711901	111.588637	1.65	189.4	1	1.731	-0.037	-0.019	0	0	6.9406E+218	330	337
20230809_1613080487	0	1097706	0.97613	0.18846	-0.31191	-0.014329	9.7262468	1.3836859	189.221	-0.227	-8.169	1.718	-0.08	30.94	32.711426	111.587524	2	22	32.711901	111.588637	1.65	189.4	1	1.731	-0.037	-0.019	0	0	6.9406E+218	330	337
20230809_1613080497	0	1097707	0.9802	0.18401	-0.30368	-0.07946	9.667572	1.383723	189.221	-0.227	-8.169	1.718	-0.08	30.94	32.711426	111.587524	2	22	32.711901	111.588637	1.65	189.4	1	1.731	-0.037	-0.019	0	0	6.9406E+218	330	337
20230809_1613080507	0	1097708	0.98419	0.17928	-0.2998	-0.014264	9.6677151	1.321954	189.221	-0.227	-8.169	1.718	-0.08	30.94	32.711426	111.587524	2	22	32.711901	111.588637	1.65	189.4	1	1.731	-0.037	-0.019	0	0	6.9406E+218	330	337
20230809_1613080516	0	1097709	1.01366	0.18034	-0.27975	-0.07946	9.667572	1.383723	189.221	-0.227	-8.169	1.718	-0.08	30.94	32.711426	111.587524	2	22	32.711901	111.588637	1.65	189.4	1	1.731	-0.037	-0.019	0	0	6.9406E+218	330	337
20230809_1613080526	0	1097710	1.0263	0.17868	-0.33588	-0.014264	9.6677151	1.321954	189.214	-0.244	-8.119	1.718	-0.08	30.94	32.711426	111.587524	2	22	32.711901	111.588637	1.65	189.4	1	1.731	-0.037	-0.019	0	0	6.9406E+218	330	337
20230809_1613080538	0	1097711	1.04456	0.18084	-0.33974	-0.07946	9.667572	1.383723	189.214	-0.244	-8.119	1.718	-0.08	30.94	32.711426	111.587524	2	22	32.711886	111.588634	1.675	191.03	1	1.731	-0.037	-0.019	0	0	6.9406E+218	330	337
20230809_1613080549	0	1097712	1.04991	0.18236	-0.32665	-0.014329	9.7262468	1.3836859	189.214	-0.244	-8.119	1.718	-0.08	30.94	32.711426	111.587524	2	22	32.711886	111.588634	1.675	191.03	1	1.731	-0.037	-0.019	0	0	6.9406E+218	330	337
20230809_1613080558	0	1097713	1.05871	0.18283	-0.31237	-0.079414	9.6089602	1.3835779	189.214	-0.244	-8.119	1.718	-0.08	30.94	32.711426	111.587524	2	22	32.711886	111.588634	1.675	191.03	1	1.731	-0.037	-0.019	0	0	6.9406E+218	330	337
20230809_1613080566	0	1097714	1.06042	0.17918	-0.32398	-0.07946	9.667572	1.383723	189.214	-0.244	-8.119	1.718	-0.08	30.94	32.711426	111.587524	2	22	32.711886	111.588634	1.675	191.03	1	1.731	-0.037	-0.019	0	0	6.9406E+218	330	337
20230809_1613080577	0	1097715	1.09898	0.18299	-0.2715	-0.014264	9.6677151	1.321954	189.207	-0.261	-8.066	1.717	-0.08	30.94	32.711425	111.587524	2	22	32.711886	111.588634	1.675	191.03	1	1.731	-0.037	-0.019	0	0	6.9406E+218	330	337
20230809_1613080587	0	1097716	1.13499	0.18781	-0.33407	-0.079485	9.726265	1.322282	189.207	-0.261	-8.066	1.717	-0.08	30.94	32.711425	111.587524	2	22	32.711886	111.588634	1.675	191.03	1	1.731	-0.037	-0.019	0	0	6.9406E+218	330	337
20230809_1613080600	0	1097717	1.18271	0.18913	-0.30978	-0.014284	9.667635	1.38354	189.207	-0.261	-8.066	1.717	-0.08	30.94	32.711425	111.587524	2	22	32.711886	111.588634	1.675	191.03	1	1.731	-0.037	-0.019	0	0	6.9406E+218	330	337
20230809_1613080609	0	1097718	1.22161	0.19304	-0.31477	-0.07944	9.6676531	1.322137	189.207	-0.261	-8.066	1.717	-0.09	30.94	32.711425	111.587524	2	22	32.711886	111.588634	1.675	191.03	1	1.731	-0.037	-0.019	0	0	6.9406E+218	330	337
20230809_1613080621	0	1097719	1.24883	0.18793	-0.33083	-0.014284	9.667635	1.38354	189.207	-0.261	-8.066	1.717	-0.09	30.94	32.711425	111.587524	2	22	32.711886	111.588634	1.675	191.03	1	1.731	-0.037	-0.019	0	0	6.9406E+218	330	337
20230809_1613080627	0	1097720	1.25813	0.18002	-0.31503	-0.07946	9.667572	1.383723	189.2	-0.278	-8.005	1.717	-0.09	30.94	32.711424	111.587523	2	22	32.711886	111.588634	1.675	191.03	1	1.731	-0.037	-0.019	0	0	6.9406E+218	330	337
20230809_1613080636	0	1097721	1.29114	0.18154	-0.30468	-0.014309	9.7263269	1.322099	189.2	-0.278	-8.005	1.717	-0.09	30.94	32.711424	111.587523	2	22	32.711886	111.588634	1.675	191.03	1	1.731	-0.037	-0.019	0	0	6.9406E+218	330	337
20230809_1613080648	0	1097722	1.34158	0.1854	-0.301	-0.07944	9.6676531	1.322137	189.2	-0.278	-8.005	1.717	-0.09	30.94	32.711424	111.587523	2	22	32.711886	111.588634	1.675	191.03	1	1.731	-0.037	-0.019	0	0	6.9406E+218	330	337
20230809_1613080659	0	1097723	1.3681	0.18478	-0.3293	-0.014309	9.7263269	1.322099	189.2	-0.278	-8.005	1.717	-0.09	30.94	32.711424	111.587523	2	22	32.711886	111.588634	1.675	191.03	1	1.731	-0.037	-0.019	0	0	6.9406E+218	330	337
20230809_1613080667	0	1097724	1.41942	0.19054	-0.29808	-0.07944	9.6676531	1.322137	189.2	-0.278	-8.005	1.717	-0.09	30.94	32.711424	111.587523	2	22	32.711886	111.588634	1.675	191.03	1	1.731	-0.037	-0.019	0	0	6.9406E+218	330	337
20230809_1613080676	0	1097725	1.47541	0.18608	-0.32104	-0.014284	9.667635	1.38354	189.193	-0.294	-7.936	1.717	-0.09	30.94	32.711423	111.587523	2	22	32.711886	111.588634	1.675	191.03	1	1.731	-0.037	-0.019	0	0	6.9406E+218	330	337
20230809_1613080687	0	1097726	1.51968	0.18469	-0.30329	-0.07944	9.6676531	1.322137	189.193	-0.294	-7.936	1.717	-0.09	30.94	32.711423	111.587523	2	22	32.711886	111.588634	1.675	191.03	1	1.731	-0.037	-0.019	0	0	6.9406E+218	330	337
20230809_1613080707	0	1097727	1.58183	0.189	-0.29567	-0.014309	9.7263269	1.322099	189.193	-0.294	-7.936	1.717	-0.09	30.94	32.711423	111.587523	2	22	32.711886	111.588634	1.675	191.03	1	1.731	-0.037	-0.019	0	0	6.9406E+218	330	337
20230809_1613080708	0	1097728	1.61709	0.18426	-0.31246	-0.07944	9.6676531	1.322137	189.193	-0.294	-7.936	1.717	-0.09	30.94	32.711423	111.587523	2	22	32.711886	111.588634	1.675	191.03	1	1.731	-0.037	-0.019	0	0	6.9406E+218	330	337
20230809_1613080721	0	1097729	1.66334	0.1803	-0.30723	-0.014309	9.7263269	1.322099	189.193	-0.294	-7.936	1.717	-0.09	30.94	32.711423	111.587523	2	22	32.711886	111.588634	1.675	191.03	1	1.731	-0.037	-0.019	0	0	6.9406E+218	330	337
20230809_1613080728	0	1097730	1.73368	0.19493	-0.31392	-0.07944	9.6676531	1.322137	189.186	-0.311	-7.854	1.717	-0.09	30.94	32.711423	111.587523	2	22	32.711886	111.588634	1.675	191.03	1	1.731	-0.037	-0.019	0	0	6.9406E+218	330	337
20230809_1613080737	0	1097731	1.78688	0.1934	-0.29601	-0.079485	9.726265	1.322282	189.186	-0.311	-7.854	1.717	-0.09	31.29	32.711423	111.587523	2	22	32.711886	111.588634	1.675	191.03	1	1.692	-0.06	-0.008	0	0	6.9406E+218	330	337
20230809_1613080749	0	1097732	1.80215	0.17577	-0.29415	-0.014264	9.6677151	1.321954	189.186	-0.311	-7.854	1.717	-0.09	31.29	32.711423	111.587523	2	22	32.711886	111.588634	1.675	191.03	1	1.692	-0.06	-0.008	0	0	6.9406E+218	330	337
20230809_1613080756	0	1097733	1.85335	0.17345	-0.27037	-0.07942	9.6677341	1.26055	189.186	-0.311	-7.854	1.717	-0.09	31.29	32.711423	111.587523	2	22	32.711886	111.588634	1.675	191.03	1	1.692	-0.06	-0.008	0	0	6.9406E+218	330	337
20230809_1613080773	0	1097734	1.89515	0.17319	-0.31747	-0.014244	9.6677961	1.260367	189.186	-0.311	-7.854	1.717	-0.09	31.29	32.711423	111.587523	2	22	32.711886	111.588634	1.675	191.03	1	1.692	-0.06	-0.008	0	0	6.9406E+218	330	325
20230809_1613080776	0	1097735	1.93085	0.16561	-0.29865	-0.079485	9.726265	1.322282	189.18	-0.327	-7.762	1.693	-0.086	31.29	32.711422	111.587523	2	22	32.711886	111.588634	1.675	191.03	1	1.692	-0.06	-0.008	0	0	6.9406E+218	330	325
20230809_1613080790	0	1097736	1.9896	0.17445	-0.27092	-0.014244	9.6677961	1.260367	189.18	-0.327	-7.762	1.693	-0.086	31.29	32.711422	111.587523	2	22	32.711886	111.588634	1.675	191.03	1	1.692	-0.06	-0.008	0	0	6.9406E+218	330	325
20230809_1613080798	0	1097737	2.03659	0.18124	-0.29638	-0.07944	9.6676531	1.322137	189.18	-0.327	-7.762	1.693	-0.086	31.29	32.711422	111.587523	2	22	32.711886	111.588634	1.675	191.03	1	1.692	-0.06	-0.008	0	0	6.9406E+218	330	325
20230809_1613080808	0	1097738	2.04998	0.16891	-0.26855	-0.07944	9.6676531	1.322137	189.18	-0.327	-7.762	1.693	-0.086	31.29	32.711422	111.587523	2	22	32.711886	111.588634	1.675	191.03	1	1.692	-0.06	-0.008	0	0	6.9406E+218	330	325
20230809_1613080816	0	1097739	2.08808	0.17199	-0.24513	-0.014244	9.6677961	1.260367	189.18	-0.327	-7.762	1.693	-0.086	31.29	32.711422	111.587523	2	22	32.711886	111.588634	1.675	191.03	1	1.692	-0.06	-0.008	0	0	6.9406E+218	330	325
20230809_1613080827	0	1097740	2.11839	0.16948	-0.2747	-0.079485	9.726265	1.322282	189.173	-0.341	-7.659	1.693	-0.086	31.29	32.711421	111.587523	2	22	32.711886	111.588634	1.675	191.03	1	1.692	-0.06	-0.008	0	0	6.9406E+218	330	325
20230809_1613080837	0	1097741	2.14077	0.15953	-0.25692	-0.014289	9.726408	1.2605129	189.173	-0.341	-7.659	1.693	-0.086	31.29	32.711421	111.587523	2	22	32.711886	111.588634	1.675	191.03	1	1.692	-0.06	-0.008	0	0	6.9406E+218	330	325
20230809_1613080848	0	1097742	2.21563	0.1614	-0.27764	-0.0794	9.6678143	1.198963	189.173	-0.341	-7.659	1.693	-0.086	31.29	32.711421	111.587523	2	22	32.711886	111.588634	1.675	191.03	1	1.692	-0.06	-0.008	0	0	6.9406E+218	330	325
20230809_1613080856	0	1097743	2.27629	0.15938	-0.23466	-0.07944	9.6676531	1.322137	189.173	-0.341	-7.659	1.693	-0.086	31.29	32.711421	111.587523	2	22	32.711886	111.588634	1.675	191.03	1	1.692	-0.06	-0.008	0	0	6.9406E+218	330	325
20230809_1613080866	0	1097744	2.29293	0.14313	-0.27579	-0.014289	9.726408	1.2605129	189.173	-0.341	-7.659	1.693	-0.086	31.29	32.711421	111.587523	2	22	32.711886	111.588634	1.675	191.03	1	1.692	-0.06	-0.008	0	0	6.9406E+218	330	325
20230809_1613080877	0	1097745	2.31043	0.13909	-0.22296	-0.0794	9.6678143	1.198963	189.167	-0.355	-7.546	1.694	-0.086	31.29	32.71142	111.587523	2	22	32.711886	111.588634	1.675	191.03	1	1.692	-0.06	-0.008	0	0	6.9406E+218	330	325
20230809_1613080890	0	1097746	2.3055	0.13239	-0.28423	-0.014309	9.7263269	1.322099	189.167	-0.355	-7.546	1.694	-0.086	31.29	32.71142	111.587523	2	22	32.711886	111.588634	1.675	191.03	1	1.692	-0.06	-0.008	0	0	6.9406E+218	330	337
20230809_1613080896	0	1097747	2.31282	0.1232	-0.24534	-0.079465	9.726346	1.2606961	189.167	-0.355	-7.546	1.694	-0.086	31.29	32.71142	111.587523	2	22	32.711886	111.588634	1.675	191.03	1	1.692	-0.06	-0.008	0	0	6.9406E+218	330	337
20230809_1613080912	0	1097748	2.34329	0.1236	-0.22035	-0.014224	9.6678772	1.198781	189.167	-0.355	-7.546	1.694	-0.086	31.29	32.71142	111.587523	2	22	32.711886	111.588634	1.675	191.03	1	1.692	-0.06	-0.008	0	0	6.9406E+218	330	337
20230809_1613080916	0	1097749	2.37034	0.11909	-0.22092	-0.079465	9.726346	1.2606961	189.167	-0.355	-7.546	1.694	-0.086	31.29	32.71142	111.587523	2	22	32.711886	111.588634	1.675	191.03	1	1.692	-0.06	-0.008	0	0	6.9406E+218	330	337
20230809_1613080926	0	1097750	2.40178	0.11852	-0.20997	-0.0794	9.6678143	1.198963	189.163	-0.368	-7.428	1.694	-0.086	31.29	32.71142	111.587522	2	22	32.711886	111.588634	1.675	191.03	1	1.692	-0.06	-0.008	0	0	6.9406E+218	330	337
20230809_1613080937	0	1097751	2.41517	0.11674	-0.21217	-0.014244	9.6677961	1.260367	189.163	-0.368	-7.428	1.694	-0.086	31.29	32.71142	111.587522	2	22	32.711886	111.588634	1.675	191.03	1	1.692	-0.06	-0.008	0	0	6.9406E+218	330	337
20230809_1613080949	0	1097752	2.38747	0.10769	-0.21383	-0.079511	9.7849579	1.260841	189.163	-0.368	-7.428	1.694	-0.079	31.29	32.71142	111.587522	2	22	32.711886	111.588634	1.675	191.03	1	1.692	-0.06	-0.008	0	0	6.9406E+218	330	337
20230809_1613080959	0	1097753	2.3668	0.10761	-0.23864	-0.014244	9.6677961	1.260367	189.163	-0.368	-7.428	1.694	-0.079	31.29	32.71142	111.587522	2	22	32.711886	111.588634	1.675	191.03	1	1.692	-0.06	-0.008	0	0	6.9406E+218	330	337
20230809_1613080967	0	1097754	2.34374	0.08986	-0.19424	-0.0794	9.6678143	1.198963	189.163	-0.368	-7.428	1.694	-0.079	31.29	32.71142	111.587522	2	22	32.711886	111.588634	1.675	191.03	1	1.692	-0.06	-0.008	0	0	6.9406E+218	330	337
20230809_1613080977	0	1097755	2.35202	0.08439	-0.1803	-0.014224	9.6678772	1.198781	189.159	-0.379	-7.31	1.695	-0.079	31.29	32.711419	111.587522	2	22	32.711886	111.588634	1.675	191.03	1	1.692	-0.06	-0.008	0	0	6.9406E+218	330	337
20230809_1613080986	0	1097756	2.3706	0.08369	-0.16763	-0.0794	9.6678143	1.198963	189.159	-0.379	-7.31	1.695	-0.079	31.29	32.711419	111.587522	2	22	32.711886	111.588634	1.675	191.03	1	1.692	-0.06	-0.008	0	0	6.9406E+218	330	337
20230809_1613080997	0	1097757	2.3588	0.07028	-0.1519	-0.079465	9.726346	1.2606961	189.159	-0.379	-7.31	1.695	-0.079	31.29	32.711419	111.587522	2	22	32.711886	111.588634	1.675	191.03	1	1.692	-0.06	-0.008	0	0	6.9406E+218	330	337
20230809_1613090008	0	1097758	2.35851	0.06557	-0.15383	-0.01427	9.7264891	1.198926	189.159	-0.379	-7.31	1.695	-0.079	31.29	32.711419	111.587522	2	22	32.711886	111.588634	1.675	191.03	1	1.692	-0.06	-0.008	0	0	6.9406E+218	330	337
20230809_1613090016	0	1097759	2.36883	0.06409	-0.18611	-0.01427	9.7264891	1.198926	189.159	-0.379	-7.31	1.695	-0.079	31.29	32.711419	111.587522	2	22	32.711886	111.588634	1.675	191.03	1	1.692	-0.06	-0.008	0	0	6.9406E+218	330	337
20230809_1613090028	0	1097760	2.35618	0.0497	-0.13488	-0.079355	9.6092024	1.198818	189.157	-0.387	-7.191	1.696	-0.079	31.29	32.711418	111.587522	2	22	32.711886	111.588634	1.675	191.03	1	1.692	-0.06	-0.008	0	0	6.9406E+218	330	337
20230809_1613090037	0	1097761	2.36004	0.04873	-0.11941	-0.0794	9.6678143	1.198963	189.157	-0.387	-7.191	1.696	-0.079	31.29	32.711418	111.587522	2	22	32.711886	111.588634	1.675	191.03	1	1.692	-0.06	-0.008	0	0	6.9406E+218	330	337
20230809_1613090046	0	1097762	2.32438	0.03658	-0.12519	-0.014224	9.6678772	1.198781	189.157	-0.387	-7.191	1.696	-0.079	31.29	32.711418	111.587522	2	22	32.711886	111.588634	1.675	191.03	1	1.692	-0.06	-0.008	0	0	6.9406E+218	330	337
20230809_1613090058	0	1097763	2.30312	0.03824	-0.06784	-0.0794	9.6678143	1.198963	189.157	-0.387	-7.191	1.696	-0.079	31.29	32.711418	111.587522	2	22	32.711886	111.588634	1.675	191.03	1	1.692	-0.06	-0.008	0	0	6.9406E+218	330	337
20230809_1613090068	0	1097764	2.29646	0.03529	-0.0861	-0.079446	9.7264271	1.199109	189.157	-0.387	-7.191	1.696	-0.079	31.29	32.711418	111.587522	2	22	32.711886	111.588634	1.675	191.03	1	1.692	-0.06	-0.008	0	0	6.9406E+218	330	337
20230809_1613090076	0	1097765	2.24757	0.01649	-0.11632	-0.014289	9.726408	1.2605129	189.156	-0.392	-7.076	1.696	-0.079	31.29	32.711417	111.587522	2	22	32.711886	111.588634	1.675	191.03	1	1.692	-0.06	-0.008	0	0	6.9406E+218	330	325
20230809_1613090087	0	1097766	2.22747	0.00874	-0.07654	-0.079335	9.6092834	1.137231	189.156	-0.392	-7.076	1.696	-0.079	31.29	32.711417	111.587522	2	22	32.711886	111.588634	1.675	191.03	1	1.692	-0.06	-0.008	0	0	6.9406E+218	330	325
20230809_1613090098	0	1097767	2.21297	0.00393	-0.05265	-0.079446	9.7264271	1.199109	189.156	-0.392	-7.076	1.696	-0.074	31.29	32.711417	111.587522	2	22	32.711886	111.588634	1.675	191.03	1	1.692	-0.06	-0.008	0	0	6.9406E+218	330	325
20230809_1613090110	0	1097768	2.16542	-0.00079	-0.07945	-0.014224	9.6678772	1.198781	189.156	-0.392	-7.076	1.696	-0.074	31.29	32.711417	111.587522	2	22	32.711886	111.588634	1.675	191.03	1	1.692	-0.06	-0.008	0	0	6.9406E+218	330	325
20230809_1613090116	0	1097769	2.11363	-0.0055	-0.01856	-0.0794	9.6678143	1.198963	189.156	-0.392	-7.076	1.696	-0.074	31.29	32.711417	111.587522	2	22	32.711886	111.588634	1.675	191.03	1	1.692	-0.06	-0.008	0	0	6.9406E+218	330	325
20230809_1613090128	0	1097770	2.09726	0.00488	-0.01433	-0.01427	9.7264891	1.198926	189.156	-0.395	-6.967	1.697	-0.074	31.29	32.711417	111.587522	2	22	32.711886	111.588634	1.675	191.03	1	1.692	-0.06	-0.008	0	0	6.9406E+218	330	325
20230809_1613090140	0	1097771	2.05698	-0.00055	-0.04837	-0.0794	9.6678143	1.198963	189.156	-0.395	-6.967	1.697	-0.074	31.29	32.711417	111.587522	2	22	32.711886	111.588634	1.675	191.03	1	1.692	-0.06	-0.008	0	0	6.9406E+218	330	325
20230809_1613090148	0	1097772	2.00806	-0.00414	0.02753	-0.014224	9.6678772	1.198781	189.156	-0.395	-6.967	1.697	-0.074	31.29	32.711417	111.587522	2	22	32.711886	111.588634	1.675	191.03	1	1.692	-0.06	-0.008	0	0	6.9406E+218	330	325
20230809_1613090159	0	1097773	1.97196	-0.00848	0.02762	-0.079446	9.7264271	1.199109	189.156	-0.395	-6.967	1.697	-0.074	31.29	32.711417	111.587522	2	22	32.711886	111.588634	1.675	191.03	1	1.692	-0.06	-0.008	0	0	6.9406E+218	330	325
20230809_1613090166	0	1097774	1.90364	-0.01732	0.0369	-0.0794	9.6678143	1.198963	189.156	-0.395	-6.967	1.697	-0.074	31.29	32.711417	111.587522	2	22	32.711886	111.588634	1.675	191.03	1	1.692	-0.06	-0.008	0	0	6.9406E+218	330	325
20230809_1613090177	0	1097775	1.8618	-0.01409	0.06703	-0.014204	9.6679573	1.137194	189.157	-0.394	-6.869	1.698	-0.074	31.29	32.711416	111.587522	2	22	32.711886	111.588634	1.675	191.03	1	1.692	-0.06	-0.008	0	0	6.9406E+218	330	325
20230809_1613090186	0	1097776	1.84445	-0.00507	0.05241	-0.079446	9.7264271	1.199109	189.157	-0.394	-6.869	1.698	-0.074	31.29	32.711416	111.587522	2	22	32.711886	111.588634	1.675	191.03	1	1.692	-0.06	-0.008	0	0	6.9406E+218	330	325
20230809_1613090197	0	1097777	1.7844	-0.01905	0.02122	-0.014224	9.6678772	1.198781	189.157	-0.394	-6.869	1.698	-0.074	31.29	32.711416	111.587522	2	22	32.711886	111.588634	1.675	191.03	1	1.692	-0.06	-0.008	0	0	6.9406E+218	330	325
20230809_1613090209	0	1097778	1.71706	-0.02226	0.11064	-0.07938	9.6678953	1.137377	189.157	-0.394	-6.869	1.698	-0.074	31.29	32.711416	111.587522	2	22	32.711886	111.588634	1.675	191.03	1	1.692	-0.06	-0.008	0	0	6.9406E+218	330	325
20230809_1613090216	0	1097779	1.67768	-0.04054	0.10801	-0.014224	9.6678772	1.198781	189.157	-0.394	-6.869	1.698	-0.074	31.29	32.711416	111.587522	2	22	32.711886	111.588634	1.675	191.03	1	1.692	-0.06	-0.008	0	0	6.9406E+218	330	325
20230809_1613090227	0	1097780	1.63207	-0.03488	0.13172	-0.079426	9.7265072	1.137522	189.158	-0.389	-6.782	1.698	-0.074	31.29	32.711415	111.587521	2	22	32.711886	111.588634	1.675	191.03	1	1.692	-0.06	-0.008	0	0	6.9406E+218	330	325
20230809_1613090242	0	1097781	1.62596	-0.02701	0.11751	-0.079446	9.7264271	1.199109	189.158	-0.389	-6.782	1.698	-0.074	31.29	32.711415	111.587521	2	22	32.711886	111.588634	1.675	191.03	1	1.692	-0.06	-0.008	0	0	6.9406E+218	330	325
20230809_1613090251	0	1097782	1.58278	-0.03269	0.14832	-0.01425	9.7265701	1.1373399	189.158	-0.389	-6.782	1.698	-0.074	31.29	32.711415	111.587521	2	22	32.711886	111.588634	1.675	191.03	1	1.692	-0.06	-0.008	0	0	6.9406E+218	330	325
20230809_1613090258	0	1097783	1.53683	-0.04365	0.10397	-0.0794	9.6678143	1.198963	189.158	-0.389	-6.782	1.698	-0.074	31.29	32.711415	111.587521	2	22	32.711886	111.588634	1.675	191.03	1	1.692	-0.06	-0.008	0	0	6.9406E+218	330	325
20230809_1613090268	0	1097784	1.48334	-0.0428	0.18667	-0.014204	9.6679573	1.137194	189.158	-0.389	-6.782	1.698	-0.074	31.29	32.711415	111.587521	2	22	32.711886	111.588634	1.675	191.03	1	1.692	-0.06	-0.008	0	0	6.9406E+218	330	325
20230809_1613090277	0	1097785	1.44974	-0.06052	0.17879	-0.079426	9.7265072	1.137522	189.159	-0.382	-6.706	1.699	-0.074	31.29	32.711414	111.587521	2	22	32.711886	111.588634	1.675	191.03	1	1.692	-0.06	-0.008	0	0	6.9406E+218	330	337
20230809_1613090287	0	1097786	1.39596	-0.06511	0.20699	-0.014204	9.6679573	1.137194	189.159	-0.382	-6.706	1.699	-0.076	31.29	32.711414	111.587521	2	22	32.711886	111.588634	1.675	191.03	1	1.692	-0.06	-0.008	0	0	6.9406E+218	330	337
20230809_1613090296	0	1097787	1.35496	-0.06877	0.20343	-0.079426	9.7265072	1.137522	189.159	-0.382	-6.706	1.699	-0.076	31.29	32.711414	111.587521	2	22	32.711886	111.588634	1.675	191.03	1	1.692	-0.06	-0.008	0	0	6.9406E+218	330	337
20230809_1613090309	0	1097788	1.31047	-0.07378	0.22703	-0.014298	9.7851868	1.137485	189.159	-0.382	-6.706	1.699	-0.076	31.29	32.711414	111.587521	2	22	32.711886	111.588634	1.675	191.03	1	1.692	-0.06	-0.008	0	0	6.9406E+218	330	337
20230809_1613090316	0	1097789	1.26683	-0.0762	0.1941	-0.079428	9.7265129	1.137522	189.159	-0.382	-6.706	1.699	-0.076	31.29	32.711414	111.587521	2	22	32.711886	111.588634	1.675	191.03	1	1.692	-0.06	-0.008	0	0	6.9406E+218	330	337
20230809_1613090327	0	1097790	1.21844	-0.0858	0.25012	-0.014227	9.667882	1.198781	189.161	-0.371	-6.64	1.7	-0.076	31.29	32.711414	111.587521	2	22	32.711886	111.588634	1.675	191.03	1	1.692	-0.06	-0.008	0	0	6.9406E+218	330	337
20230809_1613090336	0	1097791	1.14407	-0.09629	0.23224	-0.079408	9.726594	1.075936	189.161	-0.371	-6.64	1.7	-0.076	31.29	32.711414	111.587521	2	22	32.711886	111.588634	1.675	191.03	1	1.692	-0.06	-0.008	0	0	6.9406E+218	330	337
20230809_1613090347	0	1097792	1.10254	-0.09437	0.26701	-0.079428	9.7265129	1.137522	189.161	-0.371	-6.64	1.7	-0.076	31.29	32.711414	111.587521	2	22	32.711886	111.588634	1.675	191.03	1	1.692	-0.06	-0.008	0	0	6.9406E+218	330	337
20230809_1613090362	0	1097793	1.04082	-0.10046	0.28813	-0.014252	9.7265749	1.1373399	189.161	-0.371	-6.64	1.7	-0.076	31.29	32.711414	111.587521	2	22	32.711886	111.588634	1.675	191.03	1	1.692	-0.06	-0.008	0	0	6.9406E+218	330	337
20230809_1613090365	0	1097794	1.01374	-0.10437	0.27025	-0.079474	9.7851248	1.137668	189.161	-0.371	-6.64	1.7	-0.076	31.29	32.711414	111.587521	2	22	32.711886	111.588634	1.675	191.03	1	1.692	-0.06	-0.008	0	0	6.9406E+218	330	337
20230809_1613090376	0	1097795	0.97364	-0.11003	0.26002	-0.079383	9.667901	1.137377	189.165	-0.357	-6.587	1.7	-0.076	31.29	32.711413	111.587521	2	22	32.711886	111.588634	1.675	191.03	1	1.692	-0.06	-0.008	0	0	6.9406E+218	330	337
20230809_1613090391	0	1097796	0.91977	-0.11801	0.25399	-0.014298	9.7851868	1.137485	189.165	-0.357	-6.587	1.7	-0.076	31.29	32.711413	111.587521	2	22	32.711886	111.588634	1.675	191.03	1	1.692	-0.06	-0.008	0	0	6.9406E+218	330	325
20230809_1613090400	0	1097797	0.86518	-0.12587	0.30472	-0.079428	9.7265129	1.137522	189.165	-0.357	-6.587	1.7	-0.076	31.29	32.711413	111.587521	2	22	32.711886	111.588634	1.675	191.03	1	1.692	-0.06	-0.008	0	0	6.9406E+218	330	325
20230809_1613090409	0	1097798	0.78418	-0.13394	0.29827	-0.014252	9.7265749	1.1373399	189.165	-0.357	-6.587	1.7	-0.076	31.29	32.711413	111.587521	2	22	32.711886	111.588634	1.675	191.03	1	1.692	-0.06	-0.008	0	0	6.9406E+218	330	325
20230809_1613090416	0	1097799	0.70575	-0.14348	0.32342	-0.079454	9.7852058	1.076081	189.165	-0.357	-6.587	1.7	-0.076	31.29	32.711413	111.587521	2	22	32.711886	111.588634	1.675	191.03	1	1.692	-0.06	-0.008	0	0	6.9406E+218	330	325
20230809_1613090426	0	1097800	0.68311	-0.14859	0.30099	-0.079474	9.7851248	1.137668	189.17	-0.341	-6.547	1.7	-0.076	31.29	32.711412	111.587521	2	22	32.711886	111.588634	1.675	191.03	1	1.692	-0.06	-0.008	0	0	6.9406E+218	330	325
20230809_1613090437	0	1097801	0.66837	-0.13995	0.30358	-0.014252	9.7265749	1.1373399	189.17	-0.341	-6.547	1.7	-0.08	31.29	32.711412	111.587521	2	22	32.711886	111.588634	1.675	191.03	1	1.692	-0.06	-0.008	0	0	6.9406E+218	330	325
20230809_1613090448	0	1097802	0.62711	-0.15041	0.31334	-0.079474	9.7851248	1.137668	189.17	-0.341	-6.547	1.7	-0.08	31.29	32.711412	111.587521	2	22	32.711886	111.588634	1.675	191.03	1	1.692	-0.06	-0.008	0	0	6.9406E+218	330	325
20230809_1613090458	0	1097803	0.57768	-0.15394	0.33121	-0.014233	9.726656	1.075753	189.17	-0.341	-6.547	1.7	-0.08	31.29	32.711412	111.587521	2	22	32.711886	111.588634	1.675	191.03	1	1.692	-0.06	-0.008	0	0	6.9406E+218	330	325
20230809_1613090467	0	1097804	0.54647	-0.15187	0.31626	-0.079474	9.7851248	1.137668	189.17	-0.341	-6.547	1.7	-0.08	31.29	32.711412	111.587521	2	22	32.711886	111.588634	1.675	191.03	1	1.692	-0.06	-0.008	0	0	6.9406E+218	330	325
20230809_1613090478	0	1097805	0.4877	-0.1655	0.34582	-0.079474	9.7851248	1.137668	189.176	-0.325	-6.518	1.701	-0.08	31.29	32.711411	111.587521	2	22	32.711886	111.588634	1.675	191.03	1	1.692	-0.06	-0.008	0	0	6.9406E+218	330	325
20230809_1613090490	0	1097806	0.4584	-0.17039	0.32047	-0.014278	9.7852678	1.0758981	189.176	-0.325	-6.518	1.701	-0.08	31.29	32.711411	111.587521	2	22	32.711886	111.588634	1.675	191.03	1	1.692	-0.06	-0.008	0	0	6.9406E+218	330	325
20230809_1613090499	0	1097807	0.40365	-0.16757	0.31906	-0.079428	9.7265129	1.137522	189.176	-0.325	-6.518	1.701	-0.08	31.29	32.711411	111.587521	2	22	32.711886	111.588634	1.675	191.03	1	1.692	-0.06	-0.008	0	0	6.9406E+218	330	325
20230809_1613090511	0	1097808	0.32265	-0.18789	0.3122	-0.079474	9.7851248	1.137668	189.176	-0.325	-6.518	1.701	-0.08	31.29	32.711411	111.587521	2	22	32.711886	111.588634	1.675	191.03	1	1.692	-0.06	-0.008	0	0	6.9406E+218	330	325
20230809_1613090520	0	1097809	0.27454	-0.18692	0.35294	-0.014252	9.7265749	1.1373399	189.176	-0.325	-6.518	1.701	-0.08	31.29	32.711411	111.587521	2	22	32.711886	111.588634	1.675	191.03	1	1.692	-0.06	-0.008	0	0	6.9406E+218	330	325
20230809_1613090526	0	1097810	0.25641	-0.17561	0.32136	-0.079474	9.7851248	1.137668	189.183	-0.307	-6.501	1.701	-0.08	31.29	32.711411	111.58752	2	22	32.711886	111.588634	1.675	191.03	1	1.692	-0.06	-0.008	0	0	6.9406E+218	330	325
20230809_1613090536	0	1097811	0.19676	-0.18645	0.35792	-0.079474	9.7851248	1.137668	189.183	-0.307	-6.501	1.701	-0.08	31.29	32.711411	111.58752	2	22	32.711886	111.588634	1.675	191.03	1	1.692	-0.06	-0.008	0	0	6.9406E+218	330	325
20230809_1613090548	0	1097812	0.17819	-0.18743	0.34371	-0.014233	9.726656	1.075753	189.183	-0.307	-6.501	1.701	-0.08	31.29	32.711411	111.58752	2	22	32.711871	111.58863	1.645	191.8	1	1.692	-0.06	-0.008	0	0	6.9406E+218	330	325
20230809_1613090556	0	1097813	0.14124	-0.18117	0.31756	-0.079474	9.7851248	1.137668	189.183	-0.307	-6.501	1.701	-0.08	31.29	32.711411	111.58752	2	22	32.711871	111.58863	1.645	191.8	1	1.692	-0.06	-0.008	0	0	6.9406E+218	330	337
20230809_1613090567	0	1097814	0.06546	-0.1973	0.33099	-0.014298	9.7851868	1.137485	189.183	-0.307	-6.501	1.701	-0.08	31.29	32.711411	111.58752	2	22	32.711871	111.58863	1.645	191.8	1	1.692	-0.06	-0.008	0	0	6.9406E+218	330	337
20230809_1613090577	0	1097815	0.01025	-0.18984	0.37243	-0.079428	9.7265129	1.137522	189.191	-0.289	-6.495	1.701	-0.08	31.29	32.71141	111.58752	2	22	32.711871	111.58863	1.645	191.8	1	1.692	-0.06	-0.008	0	0	6.9406E+218	330	337
20230809_1613090587	0	1097816	-0.02806	-0.18067	0.35212	-0.079428	9.7265129	1.137522	189.191	-0.289	-6.495	1.701	-0.08	31.29	32.71141	111.58752	2	22	32.711871	111.58863	1.645	191.8	1	1.692	-0.06	-0.008	0	0	6.9406E+218	330	337
20230809_1613090596	0	1097817	-0.07335	-0.18438	0.36361	-0.014298	9.7851868	1.137485	189.191	-0.289	-6.495	1.701	-0.076	31.29	32.71141	111.58752	2	22	32.711871	111.58863	1.645	191.8	1	1.692	-0.06	-0.008	0	0	6.9406E+218	330	337
20230809_1613090608	0	1097818	-0.10346	-0.17906	0.34931	-0.079474	9.7851248	1.137668	189.191	-0.289	-6.495	1.701	-0.076	31.29	32.71141	111.58752	2	22	32.711871	111.58863	1.645	191.8	1	1.692	-0.06	-0.008	0	0	6.9406E+218	330	337
20230809_1613090616	0	1097819	-0.15635	-0.18031	0.36144	-0.014298	9.7851868	1.137485	189.191	-0.289	-6.495	1.701	-0.076	31.29	32.71141	111.58752	2	22	32.711871	111.58863	1.645	191.8	1	1.692	-0.06	-0.008	0	0	6.9406E+218	330	337
20230809_1613090628	0	1097820	-0.24033	-0.19627	0.34382	-0.079428	9.7265129	1.137522	189.198	-0.271	-6.501	1.7	-0.076	31.29	32.711409	111.58752	2	22	32.711871	111.58863	1.645	191.8	1	1.692	-0.06	-0.008	0	0	6.9406E+218	330	337
20230809_1613090641	0	1097821	-0.26918	-0.18594	0.35208	-0.079428	9.7265129	1.137522	189.198	-0.271	-6.501	1.7	-0.076	31.29	32.711409	111.58752	2	22	32.711871	111.58863	1.645	191.8	1	1.692	-0.06	-0.008	0	0	6.9406E+218	330	337
20230809_1613090647	0	1097822	-0.31476	-0.1836	0.33133	-0.014298	9.7851868	1.137485	189.198	-0.271	-6.501	1.7	-0.076	31.29	32.711409	111.58752	2	22	32.711871	111.58863	1.645	191.8	1	1.692	-0.06	-0.008	0	0	6.9406E+218	330	337
20230809_1613090660	0	1097823	-0.36987	-0.18876	0.37163	-0.079428	9.7265129	1.137522	189.198	-0.271	-6.501	1.7	-0.076	31.29	32.711409	111.58752	2	22	32.711871	111.58863	1.645	191.8	1	1.692	-0.06	-0.008	0	0	6.9406E+218	330	325
20230809_1613090667	0	1097824	-0.36736	-0.17167	0.36232	-0.014298	9.7851868	1.137485	189.198	-0.271	-6.501	1.7	-0.076	31.29	32.711409	111.58752	2	22	32.711871	111.58863	1.645	191.8	1	1.692	-0.06	-0.008	0	0	6.9406E+218	330	325
20230809_1613090676	0	1097825	-0.4197	-0.17131	0.34434	-0.079494	9.7850437	1.199254	189.205	-0.252	-6.518	1.7	-0.076	31.29	32.711408	111.58752	2	22	32.711871	111.58863	1.645	191.8	1	1.692	-0.06	-0.008	0	0	6.9406E+218	330	325
20230809_1613090687	0	1097826	-0.48064	-0.1764	0.35514	-0.014298	9.7851868	1.137485	189.205	-0.252	-6.518	1.7	-0.076	31.29	32.711408	111.58752	2	22	32.711871	111.58863	1.645	191.8	1	1.692	-0.06	-0.008	0	0	6.9406E+218	330	325
20230809_1613090699	0	1097827	-0.49771	-0.16921	0.3501	-0.079474	9.7851248	1.137668	189.205	-0.252	-6.518	1.7	-0.076	31.29	32.711408	111.58752	2	22	32.711871	111.58863	1.645	191.8	1	1.692	-0.06	-0.008	0	0	6.9406E+218	330	325
20230809_1613090710	0	1097828	-0.54235	-0.17125	0.33363	-0.079474	9.7851248	1.137668	189.205	-0.252	-6.518	1.7	-0.076	31.29	32.711408	111.58752	2	22	32.711871	111.58863	1.645	191.8	1	1.692	-0.06	-0.008	0	0	6.9406E+218	330	325
20230809_1613090723	0	1097829	-0.57371	-0.16835	0.33404	-0.014298	9.7851868	1.137485	189.205	-0.252	-6.518	1.7	-0.076	31.29	32.711408	111.58752	2	22	32.711871	111.58863	1.645	191.8	1	1.692	-0.06	-0.008	0	0	6.9406E+218	330	325
20230809_1613090727	0	1097830	-0.57009	-0.15743	0.32884	-0.079474	9.7851248	1.137668	189.211	-0.234	-6.544	1.699	-0.076	31.29	32.711408	111.58752	2	22	32.711871	111.58863	1.645	191.8	1	1.692	-0.06	-0.008	0	0	6.9406E+218	330	325
20230809_1613090737	0	1097831	-0.61776	-0.15745	0.30935	-0.014318	9.7851067	1.199072	189.211	-0.234	-6.544	1.699	-0.076	31.29	32.711408	111.58752	2	22	32.711871	111.58863	1.645	191.8	1	1.692	-0.06	-0.008	0	0	6.9406E+218	330	325
20230809_1613090749	0	1097832	-0.67114	-0.15536	0.31261	-0.079474	9.7851248	1.137668	189.211	-0.234	-6.544	1.699	-0.076	31.24	32.711408	111.58752	2	22	32.711871	111.58863	1.645	191.8	1	1.699	-0.04	-0.021	0	0	6.9406E+218	330	325
20230809_1613090766	0	1097833	-0.6803	-0.14941	0.32172	-0.079494	9.7850437	1.199254	189.211	-0.234	-6.544	1.699	-0.084	31.24	32.711408	111.58752	2	22	32.711871	111.58863	1.645	191.8	1	1.699	-0.04	-0.021	0	0	6.9406E+218	330	337
20230809_1613090769	0	1097834	-0.7085	-0.15413	0.29507	-0.014298	9.7851868	1.137485	189.211	-0.234	-6.544	1.699	-0.084	31.24	32.711408	111.58752	2	22	32.711871	111.58863	1.645	191.8	1	1.699	-0.04	-0.021	0	0	6.9406E+218	330	337
20230809_1613090777	0	1097835	-0.69524	-0.14394	0.30631	-0.079454	9.7852058	1.076081	189.217	-0.218	-6.578	1.698	-0.084	31.24	32.711407	111.58752	2	22	32.711871	111.58863	1.645	191.8	1	1.699	-0.04	-0.021	0	0	6.9406E+218	330	337
20230809_1613090789	0	1097836	-0.67548	-0.14039	0.2657	-0.079539	9.8436565	1.1993999	189.217	-0.218	-6.578	1.698	-0.084	31.24	32.711407	111.58752	2	22	32.711871	111.58863	1.645	191.8	1	1.699	-0.04	-0.021	0	0	6.9406E+218	330	337
20230809_1613090799	0	1097837	-0.69643	-0.13403	0.26377	-0.014298	9.7851868	1.137485	189.217	-0.218	-6.578	1.698	-0.084	31.24	32.711407	111.58752	2	22	32.711871	111.58863	1.645	191.8	1	1.699	-0.04	-0.021	0	0	6.9406E+218	330	337
20230809_1613090808	0	1097838	-0.70698	-0.12962	0.24329	-0.079474	9.7851248	1.137668	189.217	-0.218	-6.578	1.698	-0.084	31.24	32.711407	111.58752	2	22	32.711871	111.58863	1.645	191.8	1	1.699	-0.04	-0.021	0	0	6.9406E+218	330	337
20230809_1613090817	0	1097839	-0.72609	-0.13354	0.26821	-0.014272	9.7264948	1.198926	189.217	-0.218	-6.578	1.698	-0.084	31.24	32.711407	111.58752	2	22	32.711871	111.58863	1.645	191.8	1	1.699	-0.04	-0.021	0	0	6.9406E+218	330	337
20230809_1613090827	0	1097840	-0.76064	-0.13217	0.24563	-0.079474	9.7851248	1.137668	189.223	-0.205	-6.613	1.698	-0.084	31.24	32.711406	111.587519	2	22	32.711871	111.58863	1.645	191.8	1	1.699	-0.04	-0.021	0	0	6.9406E+218	330	337
20230809_1613090837	0	1097841	-0.76839	-0.12637	0.27182	-0.079474	9.7851248	1.137668	189.223	-0.205	-6.613	1.698	-0.084	31.24	32.711406	111.587519	2	22	32.711871	111.58863	1.645	191.8	1	1.699	-0.04	-0.021	0	0	6.9406E+218	330	337
20230809_1613090848	0	1097842	-0.77003	-0.11884	0.23529	-0.014343	9.8437996	1.13763	189.223	-0.205	-6.613	1.698	-0.084	31.24	32.711406	111.587519	2	22	32.711871	111.58863	1.645	191.8	1	1.699	-0.04	-0.021	0	0	6.9406E+218	330	337
20230809_1613090861	0	1097843	-0.78549	-0.11411	0.20846	-0.079494	9.7850437	1.199254	189.223	-0.205	-6.613	1.698	-0.084	31.24	32.711406	111.587519	2	22	32.711871	111.58863	1.645	191.8	1	1.699	-0.04	-0.021	0	0	6.9406E+218	330	337
20230809_1613090866	0	1097844	-0.81675	-0.11855	0.19018	-0.079474	9.7851248	1.137668	189.223	-0.205	-6.613	1.698	-0.084	31.24	32.711406	111.587519	2	22	32.711871	111.58863	1.645	191.8	1	1.699	-0.04	-0.021	0	0	6.9406E+218	330	337
20230809_1613090877	0	1097845	-0.82016	-0.11603	0.18134	-0.014298	9.7851868	1.137485	189.227	-0.193	-6.653	1.697	-0.084	31.24	32.711405	111.587519	2	22	32.711871	111.58863	1.645	191.8	1	1.699	-0.04	-0.021	0	0	6.9406E+218	330	337
20230809_1613090887	0	1097846	-0.83461	-0.11185	0.17959	-0.079474	9.7851248	1.137668	189.227	-0.193	-6.653	1.697	-0.084	31.24	32.711405	111.587519	2	22	32.711871	111.58863	1.645	191.8	1	1.699	-0.04	-0.021	0	0	6.9406E+218	330	337
20230809_1613090896	0	1097847	-0.82229	-0.10669	0.16935	-0.079494	9.7850437	1.199254	189.227	-0.193	-6.653	1.697	-0.084	31.24	32.711405	111.587519	2	22	32.711871	111.58863	1.645	191.8	1	1.699	-0.04	-0.021	0	0	6.9406E+218	330	337
20230809_1613090907	0	1097848	-0.84607	-0.09706	0.18122	-0.014298	9.7851868	1.137485	189.227	-0.193	-6.653	1.697	-0.084	31.24	32.711405	111.587519	2	22	32.711871	111.58863	1.645	191.8	1	1.699	-0.04	-0.021	0	0	6.9406E+218	330	337
20230809_1613090916	0	1097849	-0.87974	-0.09985	0.14499	-0.079494	9.7850437	1.199254	189.227	-0.193	-6.653	1.697	-0.084	31.24	32.711405	111.587519	2	22	32.711871	111.58863	1.645	191.8	1	1.699	-0.04	-0.021	0	0	6.9406E+218	330	337
20230809_1613090930	0	1097850	-0.91735	-0.10266	0.16216	-0.079474	9.7851248	1.137668	189.232	-0.184	-6.696	1.695	-0.073	31.24	32.711405	111.587519	2	22	32.711871	111.58863	1.645	191.8	1	1.699	-0.04	-0.021	0	0	6.9406E+218	330	337
20230809_1613090938	0	1097851	-0.92001	-0.09689	0.12605	-0.079474	9.7851248	1.137668	189.232	-0.184	-6.696	1.695	-0.073	31.24	32.711405	111.587519	2	22	32.711871	111.58863	1.645	191.8	1	1.699	-0.04	-0.021	0	0	6.9406E+218	330	337
20230809_1613090947	0	1097852	-0.90996	-0.0989	0.10335	-0.014318	9.7851067	1.199072	189.232	-0.184	-6.696	1.695	-0.073	31.24	32.711405	111.587519	2	22	32.711871	111.58863	1.645	191.8	1	1.699	-0.04	-0.021	0	0	6.9406E+218	330	337
20230809_1613090958	0	1097853	-0.91136	-0.10082	0.09086	-0.079474	9.7851248	1.137668	189.232	-0.184	-6.696	1.695	-0.073	31.24	32.711405	111.587519	2	22	32.711871	111.58863	1.645	191.8	1	1.699	-0.04	-0.021	0	0	6.9406E+218	330	325
20230809_1613090967	0	1097854	-0.90088	-0.0937	0.07506	-0.014343	9.8437996	1.13763	189.232	-0.184	-6.696	1.695	-0.073	31.24	32.711405	111.587519	2	22	32.711871	111.58863	1.645	191.8	1	1.699	-0.04	-0.021	0	0	6.9406E+218	330	325
20230809_1613090977	0	1097855	-0.92289	-0.09018	0.06169	-0.079448	9.7264318	1.199109	189.236	-0.179	-6.741	1.694	-0.073	31.24	32.711404	111.587519	2	22	32.711871	111.58863	1.645	191.8	1	1.699	-0.04	-0.021	0	0	6.9406E+218	330	325
20230809_1613090987	0	1097856	-0.94635	-0.09022	0.05988	-0.079494	9.7850437	1.199254	189.236	-0.179	-6.741	1.694	-0.073	31.24	32.711404	111.587519	2	22	32.711871	111.58863	1.645	191.8	1	1.699	-0.04	-0.021	0	0	6.9406E+218	330	325
20230809_1613100001	0	1097857	-0.96345	-0.08512	0.07818	-0.014298	9.7851868	1.137485	189.236	-0.179	-6.741	1.694	-0.073	31.24	32.711404	111.587519	2	22	32.711871	111.58863	1.645	191.8	1	1.699	-0.04	-0.021	0	0	6.9406E+218	330	325
20230809_1613100009	0	1097858	-0.97563	-0.07542	0.04137	-0.079494	9.7850437	1.199254	189.236	-0.179	-6.741	1.694	-0.073	31.24	32.711404	111.587519	2	22	32.711871	111.58863	1.645	191.8	1	1.699	-0.04	-0.021	0	0	6.9406E+218	330	325
20230809_1613100018	0	1097859	-1.02306	-0.08313	0.03883	-0.079474	9.7851248	1.137668	189.236	-0.179	-6.741	1.694	-0.073	31.24	32.711404	111.587519	2	22	32.711871	111.58863	1.645	191.8	1	1.699	-0.04	-0.021	0	0	6.9406E+218	330	325
20230809_1613100027	0	1097860	-1.0588	-0.07707	-0.00027	-0.014363	9.8437185	1.199217	189.24	-0.177	-6.791	1.693	-0.073	31.24	32.711403	111.587519	2	22	32.711871	111.58863	1.645	191.8	1	1.699	-0.04	-0.021	0	0	6.9406E+218	330	325
20230809_1613100038	0	1097861	-1.10354	-0.07794	-0.02024	-0.079448	9.7264318	1.199109	189.24	-0.177	-6.791	1.693	-0.073	31.24	32.711403	111.587519	2	22	32.711871	111.58863	1.645	191.8	1	1.699	-0.04	-0.021	0	0	6.9406E+218	330	325
20230809_1613100048	0	1097862	-1.17347	-0.08916	-0.01358	-0.014298	9.7851868	1.137485	189.24	-0.177	-6.791	1.693	-0.073	31.24	32.711403	111.587519	2	22	32.711871	111.58863	1.645	191.8	1	1.699	-0.04	-0.021	0	0	6.9406E+218	330	325
20230809_1613100056	0	1097863	-1.18598	-0.08776	-0.02657	-0.079428	9.7265129	1.137522	189.24	-0.177	-6.791	1.693	-0.073	31.24	32.711403	111.587519	2	22	32.711871	111.58863	1.645	191.8	1	1.699	-0.04	-0.021	0	0	6.9406E+218	330	325
20230809_1613100071	0	1097864	-1.20385	-0.07197	-0.05759	-0.014363	9.8437185	1.199217	189.24	-0.177	-6.791	1.693	-0.073	31.24	32.711403	111.587519	2	22	32.711871	111.58863	1.645	191.8	1	1.699	-0.04	-0.021	0	0	6.9406E+218	330	325
20230809_1613100075	0	1097865	-1.22987	-0.07138	-0.04954	-0.079448	9.7264318	1.199109	189.244	-0.178	-6.85	1.691	-0.073	31.24	32.711402	111.587519	2	22	32.711871	111.58863	1.645	191.8	1	1.699	-0.04	-0.021	0	0	6.9406E+218	330	325
20230809_1613100087	0	1097866	-1.24259	-0.06006	-0.03937	-0.014272	9.7264948	1.198926	189.244	-0.178	-6.85	1.691	-0.073	31.24	32.711402	111.587519	2	22	32.711871	111.58863	1.645	191.8	1	1.699	-0.04	-0.021	0	0	6.9406E+218	330	325
20230809_1613100096	0	1097867	-1.27233	-0.06108	-0.05981	-0.079474	9.7851248	1.137668	189.244	-0.178	-6.85	1.691	-0.078	31.24	32.711402	111.587519	2	22	32.711871	111.58863	1.645	191.8	1	1.699	-0.04	-0.021	0	0	6.9406E+218	330	325
20230809_1613100113	0	1097868	-1.31794	-0.07452	-0.06284	-0.079448	9.7264318	1.199109	189.244	-0.178	-6.85	1.691	-0.078	31.24	32.711402	111.587519	2	22	32.711871	111.58863	1.645	191.8	1	1.699	-0.04	-0.021	0	0	6.9406E+218	330	325
20230809_1613100115	0	1097869	-1.33166	-0.08566	-0.07374	-0.014298	9.7851868	1.137485	189.244	-0.178	-6.85	1.691	-0.078	31.24	32.711402	111.587519	2	22	32.711871	111.58863	1.645	191.8	1	1.699	-0.04	-0.021	0	0	6.9406E+218	330	325
20230809_1613100127	0	1097870	-1.34542	-0.07784	-0.0972	-0.079448	9.7264318	1.199109	189.248	-0.181	-6.914	1.69	-0.078	31.24	32.711402	111.587518	2	22	32.711871	111.58863	1.645	191.8	1	1.699	-0.04	-0.021	0	0	6.9406E+218	330	325
20230809_1613100137	0	1097871	-1.34106	-0.07661	-0.12329	-0.079474	9.7851248	1.137668	189.248	-0.181	-6.914	1.69	-0.078	31.24	32.711402	111.587518	2	22	32.711871	111.58863	1.645	191.8	1	1.699	-0.04	-0.021	0	0	6.9406E+218	330	325
20230809_1613100152	0	1097872	-1.35696	-0.07686	-0.14873	-0.014272	9.7264948	1.198926	189.248	-0.181	-6.914	1.69	-0.078	31.24	32.711402	111.587518	2	22	32.711871	111.58863	1.645	191.8	1	1.699	-0.04	-0.021	0	0	6.9406E+218	330	325
20230809_1613100157	0	1097873	-1.39781	-0.07872	-0.13203	-0.079448	9.7264318	1.199109	189.248	-0.181	-6.914	1.69	-0.078	31.24	32.711402	111.587518	2	22	32.711871	111.58863	1.645	191.8	1	1.699	-0.04	-0.021	0	0	6.9406E+218	330	337
20230809_1613100167	0	1097874	-1.43235	-0.0835	-0.11005	-0.014272	9.7264948	1.198926	189.248	-0.181	-6.914	1.69	-0.078	31.24	32.711402	111.587518	2	22	32.711871	111.58863	1.645	191.8	1	1.699	-0.04	-0.021	0	0	6.9406E+218	330	337
20230809_1613100176	0	1097875	-1.43867	-0.08168	-0.09058	-0.079428	9.7265129	1.137522	189.253	-0.186	-6.984	1.689	-0.078	31.24	32.711401	111.587518	2	22	32.711871	111.58863	1.645	191.8	1	1.699	-0.04	-0.021	0	0	6.9406E+218	330	337
20230809_1613100187	0	1097876	-1.4541	-0.08338	-0.12051	-0.014272	9.7264948	1.198926	189.253	-0.186	-6.984	1.689	-0.078	31.24	32.711401	111.587518	2	22	32.711871	111.58863	1.645	191.8	1	1.699	-0.04	-0.021	0	0	6.9406E+218	330	337
20230809_1613100197	0	1097877	-1.47988	-0.09364	-0.13706	-0.079448	9.7264318	1.199109	189.253	-0.186	-6.984	1.689	-0.078	31.24	32.711401	111.587518	2	22	32.711871	111.58863	1.645	191.8	1	1.699	-0.04	-0.021	0	0	6.9406E+218	330	337
20230809_1613100209	0	1097878	-1.48508	-0.08881	-0.17461	-0.079474	9.7851248	1.137668	189.253	-0.186	-6.984	1.689	-0.078	31.24	32.711401	111.587518	2	22	32.711871	111.58863	1.645	191.8	1	1.699	-0.04	-0.021	0	0	6.9406E+218	330	337
20230809_1613100216	0	1097879	-1.49445	-0.08598	-0.19276	-0.014272	9.7264948	1.198926	189.253	-0.186	-6.984	1.689	-0.078	31.24	32.711401	111.587518	2	22	32.711871	111.58863	1.645	191.8	1	1.699	-0.04	-0.021	0	0	6.9406E+218	330	337
20230809_1613100227	0	1097880	-1.52317	-0.09147	-0.17079	-0.079403	9.66782	1.198964	189.259	-0.194	-7.058	1.688	-0.078	31.24	32.7114	111.587518	2	22	32.711871	111.58863	1.645	191.8	1	1.699	-0.04	-0.021	0	0	6.9406E+218	330	337
20230809_1613100237	0	1097881	-1.54538	-0.09745	-0.15454	-0.014272	9.7264948	1.198926	189.259	-0.194	-7.058	1.688	-0.078	31.24	32.7114	111.587518	2	22	32.711871	111.58863	1.645	191.8	1	1.699	-0.04	-0.021	0	0	6.9406E+218	330	337
20230809_1613100247	0	1097882	-1.58113	-0.10189	-0.13691	-0.079448	9.7264318	1.199109	189.259	-0.194	-7.058	1.688	-0.078	31.24	32.7114	111.587518	2	22	32.711871	111.58863	1.645	191.8	1	1.699	-0.04	-0.021	0	0	6.9406E+218	330	337
20230809_1613100260	0	1097883	-1.61844	-0.1144	-0.14392	-0.014272	9.7264948	1.198926	189.259	-0.194	-7.058	1.688	-0.084	31.24	32.7114	111.587518	2	22	32.711871	111.58863	1.645	191.8	1	1.699	-0.04	-0.021	0	0	6.9406E+218	330	337
20230809_1613100268	0	1097884	-1.6361	-0.11043	-0.14469	-0.079448	9.7264318	1.199109	189.259	-0.194	-7.058	1.688	-0.084	31.24	32.7114	111.587518	2	22	32.711871	111.58863	1.645	191.8	1	1.699	-0.04	-0.021	0	0	6.9406E+218	330	337
20230809_1613100278	0	1097885	-1.64488	-0.09893	-0.20802	-0.079448	9.7264318	1.199109	189.265	-0.201	-7.138	1.687	-0.084	31.24	32.711399	111.587518	2	22	32.711871	111.58863	1.645	191.8	1	1.699	-0.04	-0.021	0	0	6.9406E+218	330	337
20230809_1613100291	0	1097886	-1.68752	-0.10018	-0.22189	-0.014292	9.7264137	1.2605129	189.265	-0.201	-7.138	1.687	-0.084	31.24	32.711399	111.587518	2	22	32.711871	111.58863	1.645	191.8	1	1.699	-0.04	-0.021	0	0	6.9406E+218	330	325
20230809_1613100296	0	1097887	-1.72765	-0.10647	-0.17628	-0.079403	9.66782	1.198964	189.265	-0.201	-7.138	1.687	-0.084	31.24	32.711399	111.587518	2	22	32.711871	111.58863	1.645	191.8	1	1.699	-0.04	-0.021	0	0	6.9406E+218	330	325
20230809_1613100312	0	1097888	-1.75508	-0.10328	-0.1771	-0.014227	9.6678772	1.198781	189.265	-0.201	-7.138	1.687	-0.084	31.24	32.711399	111.587518	2	22	32.711871	111.58863	1.645	191.8	1	1.699	-0.04	-0.021	0	0	6.9406E+218	330	325
20230809_1613100317	0	1097889	-1.78308	-0.11068	-0.16284	-0.079448	9.7264271	1.199109	189.265	-0.201	-7.138	1.687	-0.084	31.24	32.711399	111.587518	2	22	32.711871	111.58863	1.645	191.8	1	1.699	-0.04	-0.021	0	0	6.9406E+218	330	325
20230809_1613100326	0	1097890	-1.79357	-0.10837	-0.16723	-0.079423	9.6677341	1.26055	189.271	-0.209	-7.226	1.686	-0.084	31.24	32.711399	111.587518	2	22	32.711871	111.58863	1.645	191.8	1	1.699	-0.04	-0.021	0	0	6.9406E+218	330	325
20230809_1613100337	0	1097891	-1.8038	-0.10323	-0.18629	-0.014272	9.7264891	1.198926	189.271	-0.209	-7.226	1.686	-0.084	31.24	32.711399	111.587518	2	22	32.711871	111.58863	1.645	191.8	1	1.699	-0.04	-0.021	0	0	6.9406E+218	330	325
20230809_1613100348	0	1097892	-1.83642	-0.10661	-0.21301	-0.079468	9.726346	1.2606961	189.271	-0.209	-7.226	1.686	-0.084	31.24	32.711399	111.587518	2	22	32.711871	111.58863	1.645	191.8	1	1.699	-0.04	-0.021	0	0	6.9406E+218	330	325
20230809_1613100357	0	1097893	-1.8645	-0.10875	-0.21812	-0.014292	9.726408	1.2605129	189.271	-0.209	-7.226	1.686	-0.084	31.24	32.711399	111.587518	2	22	32.711871	111.58863	1.645	191.8	1	1.699	-0.04	-0.021	0	0	6.9406E+218	330	325
20230809_1613100366	0	1097894	-1.90358	-0.11287	-0.21362	-0.079403	9.6678143	1.198964	189.271	-0.209	-7.226	1.686	-0.084	31.24	32.711399	111.587518	2	22	32.711871	111.58863	1.645	191.8	1	1.699	-0.04	-0.021	0	0	6.9406E+218	330	325
20230809_1613100377	0	1097895	-1.94061	-0.1192	-0.20928	-0.014247	9.6677961	1.260367	189.278	-0.219	-7.319	1.686	-0.084	31.24	32.711398	111.587518	2	22	32.711871	111.58863	1.645	191.8	1	1.699	-0.04	-0.021	0	0	6.9406E+218	330	325
20230809_1613100387	0	1097896	-1.92047	-0.10763	-0.18674	-0.079448	9.7264271	1.199109	189.278	-0.219	-7.319	1.686	-0.084	31.24	32.711398	111.587518	2	22	32.711871	111.58863	1.645	191.8	1	1.699	-0.04	-0.021	0	0	6.9406E+218	330	325
20230809_1613100396	0	1097897	-1.90721	-0.10145	-0.20555	-0.014292	9.726408	1.2605129	189.278	-0.219	-7.319	1.686	-0.084	31.24	32.711398	111.587518	2	22	32.711871	111.58863	1.645	191.8	1	1.699	-0.04	-0.021	0	0	6.9406E+218	330	325
20230809_1613100408	0	1097898	-1.91683	-0.1003	-0.20791	-0.014292	9.726408	1.2605129	189.278	-0.219	-7.319	1.686	-0.084	31.24	32.711398	111.587518	2	22	32.711871	111.58863	1.645	191.8	1	1.699	-0.04	-0.021	0	0	6.9406E+218	330	325
20230809_1613100417	0	1097899	-1.91131	-0.10564	-0.21511	-0.079423	9.6677341	1.26055	189.278	-0.219	-7.319	1.686	-0.084	31.24	32.711398	111.587518	2	22	32.711871	111.58863	1.645	191.8	1	1.699	-0.04	-0.021	0	0	6.9406E+218	330	325
20230809_1613100426	0	1097900	-1.94629	-0.11679	-0.2016	-0.014292	9.726408	1.2605129	189.285	-0.228	-7.415	1.686	-0.08	31.24	32.711397	111.587517	2	22	32.711871	111.58863	1.645	191.8	1	1.699	-0.04	-0.021	0	0	6.9406E+218	330	325
20230809_1613100437	0	1097901	-1.9484	-0.11227	-0.22876	-0.079448	9.7264271	1.199109	189.285	-0.228	-7.415	1.686	-0.08	31.24	32.711397	111.587517	2	22	32.711871	111.58863	1.645	191.8	1	1.699	-0.04	-0.021	0	0	6.9406E+218	330	325
20230809_1613100447	0	1097902	-1.95518	-0.11308	-0.23076	-0.014312	9.7263269	1.322099	189.285	-0.228	-7.415	1.686	-0.08	31.24	32.711397	111.587517	2	22	32.711871	111.58863	1.645	191.8	1	1.699	-0.04	-0.021	0	0	6.9406E+218	330	325
20230809_1613100465	0	1097903	-1.94971	-0.11488	-0.22771	-0.014292	9.726408	1.2605129	189.285	-0.228	-7.415	1.686	-0.08	31.24	32.711397	111.587517	2	22	32.711871	111.58863	1.645	191.8	1	1.699	-0.04	-0.021	0	0	6.9406E+218	330	337
20230809_1613100467	0	1097904	-1.93084	-0.10729	-0.27296	-0.079468	9.726346	1.2606961	189.285	-0.228	-7.415	1.686	-0.08	31.24	32.711397	111.587517	2	22	32.711871	111.58863	1.645	191.8	1	1.699	-0.04	-0.021	0	0	6.9406E+218	330	337
20230809_1613100476	0	1097905	-1.91946	-0.11827	-0.23329	-0.014247	9.6677961	1.260367	189.292	-0.239	-7.512	1.686	-0.08	31.24	32.711396	111.587517	2	22	32.711871	111.58863	1.645	191.8	1	1.699	-0.04	-0.021	0	0	6.9406E+218	330	337
20230809_1613100487	0	1097906	-1.9296	-0.12791	-0.24372	-0.014292	9.726408	1.2605129	189.292	-0.239	-7.512	1.686	-0.08	31.24	32.711396	111.587517	2	22	32.711871	111.58863	1.645	191.8	1	1.699	-0.04	-0.021	0	0	6.9406E+218	330	337
[truncated: 229,406 more rows]
