# Supplementary material for: GNSS/SINS/DVL integrated navigation algorithm based on adaptive differential Kalman filtering
Source: PLoS One. 2026 Feb 5;21(2):e0342016. doi: 10.1371/journal.pone.0342016 (PMC12875519; doi:10.1371/journal.pone.0342016)
Supplement: S1 File — (ZIP) [file pone.0342016.s001.zip › RAWdata/16_51_24.csv]

Time	Data timestamp	Number of packages	The angular velocity of x (positive for right roll in °/s)	Y-angular velocity (°/s, positive for left turn)	z angular velocity (°/s pitch and head are positive)	x acceleration (positive before m/s ²)	y acceleration (positive on m/s ²)	z acceleration (m/s ² is positive on the right)	Heading (°)	Pitch (°)	Roll (°)	Top speed (m/s)	Current depth (m)	Current height (m)	Inertial navigation latitude (°)	Inertial navigation longitude(°)	Combined state	gps star count	gps latitude	gps longitude	gps speed	gps heading	dvl is effective	dvl front speed (m/s)	dvl right speed	dvl speed up	Magnetic North	Magnetic sky	Magnetic East	Thruster target	Thruster feedback
20230809_1651240655	0	1327313	-0.97523	0.85229	0.42982	-0.07974	10.0192623	1.384609	11.867	-0.141	-8.106	1.709	-0.084	33.59	32.69562	111.583897	2	22	32.695685	111.583823	1.665	10.94	1	1.705	-0.026	-0.057	0	0	6.9406E+218	330	337
20230809_1651240657	0	1327314	-1.01778	0.84436	0.38107	-0.01459	10.0780182	1.3229851	11.867	-0.141	-8.106	1.709	-0.084	33.59	32.69562	111.583897	2	22	32.695685	111.583823	1.665	10.94	1	1.705	-0.026	-0.057	0	0	6.9406E+218	330	337
20230809_1651240658	0	1327315	-0.90523	0.88453	0.27311	-0.079766	10.0779552	1.323168	11.867	-0.141	-8.106	1.709	-0.084	33.59	32.69562	111.583897	2	22	32.695685	111.583823	1.665	10.94	1	1.705	-0.026	-0.057	0	0	6.9406E+218	330	337
20230809_1651240659	0	1327316	-0.90454	0.87613	0.20596	-0.01461	10.0779371	1.384571	11.867	-0.141	-8.106	1.709	-0.084	33.59	32.69562	111.583897	2	22	32.695685	111.583823	1.665	10.94	1	1.705	-0.026	-0.057	0	0	6.9406E+218	330	337
20230809_1651240664	0	1327317	-0.87167	0.87635	0.13882	-0.079786	10.0778742	1.3847539	11.867	-0.141	-8.106	1.709	-0.084	33.59	32.69562	111.583897	2	22	32.695685	111.583823	1.665	10.94	1	1.705	-0.026	-0.057	0	0	6.9406E+218	330	337
20230809_1651240678	0	1327318	-0.8456	0.88708	0.0496	-0.01461	10.0779371	1.384571	11.867	-0.141	-8.106	1.709	-0.084	33.59	32.69562	111.583897	2	22	32.695685	111.583823	1.665	10.94	1	1.705	-0.026	-0.057	0	0	6.9406E+218	330	337
20230809_1651240683	0	1327319	-0.84519	0.89753	0.00299	-0.014544	10.0194054	1.322839	11.867	-0.141	-8.106	1.709	-0.084	33.59	32.69562	111.583897	2	22	32.695685	111.583823	1.665	10.94	1	1.705	-0.026	-0.057	0	0	6.9406E+218	330	337
20230809_1651240693	0	1327320	-0.78446	0.92272	-0.0692	-0.079746	10.0780363	1.2615809	11.822	-0.144	-8.149	1.708	-0.084	33.59	32.695621	111.583897	2	22	32.695685	111.583823	1.665	10.94	1	1.705	-0.026	-0.057	0	0	6.9406E+218	330	337
20230809_1651240706	0	1327321	-0.69851	0.93429	-0.0549	-0.014544	10.0194054	1.322839	11.822	-0.144	-8.149	1.708	-0.084	33.59	32.695621	111.583897	2	22	32.695685	111.583823	1.665	10.94	1	1.705	-0.026	-0.057	0	0	6.9406E+218	330	337
20230809_1651240713	0	1327322	-0.78202	0.88586	-0.1836	-0.07972	10.0193434	1.323022	11.822	-0.144	-8.149	1.708	-0.084	33.59	32.695621	111.583897	2	22	32.695685	111.583823	1.665	10.94	1	1.705	-0.026	-0.057	0	0	6.9406E+218	330	337
20230809_1651240734	0	1327323	-0.71264	0.89295	-0.20958	-0.01457	10.0780983	1.261398	11.822	-0.144	-8.149	1.708	-0.084	33.59	32.695621	111.583897	2	22	32.695685	111.583823	1.665	10.94	1	1.705	-0.026	-0.057	0	0	6.9406E+218	330	337
20230809_1651240740	0	1327324	-0.6967	0.89293	-0.32217	-0.014525	10.0194864	1.261253	11.822	-0.144	-8.149	1.708	-0.084	33.59	32.695621	111.583897	2	22	32.695685	111.583823	1.665	10.94	1	1.705	-0.026	-0.057	0	0	6.9406E+218	330	337
20230809_1651240744	0	1327325	-0.65135	0.89251	-0.35631	-0.014525	10.0194864	1.261253	11.78	-0.162	-8.184	1.708	-0.084	33.59	32.695622	111.583897	2	22	32.695685	111.583823	1.665	10.94	1	1.705	-0.026	-0.057	0	0	6.9406E+218	330	337
20230809_1651240756	0	1327326	-0.61208	0.90064	-0.4747	-0.079701	10.0194244	1.261436	11.78	-0.162	-8.184	1.708	-0.084	33.59	32.695622	111.583897	2	22	32.695685	111.583823	1.665	10.94	1	1.705	-0.026	-0.057	0	0	6.9406E+218	330	337
20230809_1651240764	0	1327327	-0.6326	0.874	-0.4916	-0.014499	9.9607925	1.3226939	11.78	-0.162	-8.184	1.708	-0.083	33.59	32.695622	111.583897	2	22	32.695685	111.583823	1.665	10.94	1	1.705	-0.026	-0.057	0	0	6.9406E+218	330	337
20230809_1651240781	0	1327328	-0.56924	0.86044	-0.54518	-0.079655	9.9608107	1.26129	11.78	-0.162	-8.184	1.708	-0.083	33.59	32.695622	111.583897	2	22	32.695685	111.583823	1.665	10.94	1	1.705	-0.026	-0.057	0	0	6.9406E+218	330	337
20230809_1651240783	0	1327329	-0.53402	0.84057	-0.61326	-0.014459	9.9609547	1.1995209	11.78	-0.162	-8.184	1.708	-0.083	33.59	32.695622	111.583897	2	22	32.695685	111.583823	1.665	10.94	1	1.705	-0.026	-0.057	0	0	6.9406E+218	330	337
20230809_1651240795	0	1327330	-0.49029	0.82767	-0.66344	-0.014505	10.0195665	1.199666	11.741	-0.196	-8.213	1.707	-0.083	33.59	32.695623	111.583897	2	22	32.695685	111.583823	1.665	10.94	1	1.705	-0.026	-0.057	0	0	6.9406E+218	330	337
20230809_1651240807	0	1327331	-0.48608	0.81	-0.71387	-0.014459	9.9609547	1.1995209	11.741	-0.196	-8.213	1.707	-0.083	33.43	32.695623	111.583897	2	22	32.695685	111.583823	1.665	10.94	1	1.695	0.007	-0.054	0	0	6.9406E+218	330	337
20230809_1651240818	0	1327332	-0.46823	0.79159	-0.79114	-0.079655	9.9608107	1.26129	11.741	-0.196	-8.213	1.707	-0.083	33.43	32.695623	111.583897	2	22	32.695685	111.583823	1.665	10.94	1	1.695	0.007	-0.054	0	0	6.9406E+218	330	337
20230809_1651240826	0	1327333	-0.45272	0.75747	-0.83135	-0.014414	9.9023418	1.199375	11.741	-0.196	-8.213	1.707	-0.083	33.43	32.695623	111.583897	2	22	32.695685	111.583823	1.665	10.94	1	1.695	0.007	-0.054	0	0	6.9406E+218	330	337
20230809_1651240833	0	1327334	-0.43405	0.71989	-0.8882	-0.014414	9.9023418	1.199375	11.741	-0.196	-8.213	1.707	-0.083	33.43	32.695623	111.583897	2	22	32.695685	111.583823	1.665	10.94	1	1.695	0.007	-0.054	0	0	6.9406E+218	330	337
20230809_1651240845	0	1327335	-0.38732	0.68836	-0.93778	-0.07957	9.9023609	1.137972	11.71	-0.242	-8.235	1.695	-0.083	33.43	32.695623	111.583897	2	22	32.695685	111.583823	1.665	10.94	1	1.695	0.007	-0.054	0	0	6.9406E+218	330	337
20230809_1651240855	0	1327336	-0.33632	0.65588	-1.01207	-0.014414	9.9023418	1.199375	11.71	-0.242	-8.235	1.695	-0.083	33.43	32.695623	111.583897	2	22	32.695685	111.583823	1.665	10.94	1	1.695	0.007	-0.054	0	0	6.9406E+218	330	337
20230809_1651240880	0	1327337	-0.30528	0.62925	-1.06531	-0.07957	9.9023609	1.137972	11.71	-0.242	-8.235	1.695	-0.083	33.43	32.695623	111.583897	2	22	32.695685	111.583823	1.665	10.94	1	1.695	0.007	-0.054	0	0	6.9406E+218	330	337
20230809_1651240881	0	1327338	-0.30385	0.59685	-1.07565	-0.014369	9.84373	1.19923	11.71	-0.242	-8.235	1.695	-0.083	33.43	32.695623	111.583897	2	22	32.695685	111.583823	1.665	10.94	1	1.695	0.007	-0.054	0	0	6.9406E+218	330	337
20230809_1651240882	0	1327339	-0.2822	0.55956	-1.15285	-0.079544	9.843668	1.1994129	11.71	-0.242	-8.235	1.695	-0.083	33.43	32.695623	111.583897	2	22	32.695685	111.583823	1.665	10.94	1	1.695	0.007	-0.054	0	0	6.9406E+218	330	337
20230809_1651240896	0	1327340	-0.28264	0.51359	-1.14903	-0.014303	9.7851992	1.137498	11.688	-0.3	-8.25	1.695	-0.083	33.43	32.695624	111.583897	2	22	32.695685	111.583823	1.665	10.94	1	1.695	0.007	-0.054	0	0	6.9406E+218	330	337
20230809_1651240904	0	1327341	-0.27611	0.46351	-1.19892	-0.079525	9.8437481	1.137826	11.688	-0.3	-8.25	1.695	-0.083	33.43	32.695624	111.583897	2	22	32.695685	111.583823	1.665	10.94	1	1.695	0.007	-0.054	0	0	6.9406E+218	330	337
20230809_1651240920	0	1327342	-0.25598	0.4297	-1.2349	-0.014323	9.7851181	1.199085	11.688	-0.3	-8.25	1.695	-0.083	33.43	32.695624	111.583897	2	22	32.695685	111.583823	1.665	10.94	1	1.695	0.007	-0.054	0	0	6.9406E+218	330	337
20230809_1651240928	0	1327343	-0.26264	0.37321	-1.25765	-0.079434	9.7265244	1.137535	11.688	-0.3	-8.25	1.695	-0.083	33.43	32.695624	111.583897	2	22	32.695685	111.583823	1.665	10.94	1	1.695	0.007	-0.054	0	0	6.9406E+218	330	337
20230809_1651240934	0	1327344	-0.21251	0.34701	-1.28493	-0.014323	9.7851181	1.199085	11.688	-0.3	-8.25	1.695	-0.083	33.43	32.695624	111.583897	2	22	32.695685	111.583823	1.665	10.94	1	1.695	0.007	-0.054	0	0	6.9406E+218	330	337
20230809_1651240943	0	1327345	-0.2038	0.29579	-1.34142	-0.079434	9.7265244	1.137535	11.679	-0.366	-8.262	1.695	-0.083	33.43	32.695625	111.583897	2	22	32.695685	111.583823	1.665	10.94	1	1.695	0.007	-0.054	0	0	6.9406E+218	330	337
20230809_1651240955	0	1327346	-0.18873	0.25108	-1.308	-0.014232	9.6678934	1.198794	11.679	-0.366	-8.262	1.695	-0.091	33.43	32.695625	111.583897	2	22	32.695685	111.583823	1.665	10.94	1	1.695	0.007	-0.054	0	0	6.9406E+218	330	337
20230809_1651240964	0	1327347	-0.21688	0.19288	-1.35971	-0.079408	9.6678314	1.198977	11.679	-0.366	-8.262	1.695	-0.091	33.43	32.695625	111.583897	2	22	32.695685	111.583823	1.665	10.94	1	1.695	0.007	-0.054	0	0	6.9406E+218	330	337
20230809_1651240976	0	1327348	-0.24303	0.1468	-1.33958	-0.014258	9.7265863	1.1373529	11.679	-0.366	-8.262	1.695	-0.091	33.43	32.695625	111.583897	2	22	32.695685	111.583823	1.665	10.94	1	1.695	0.007	-0.054	0	0	6.9406E+218	330	337
20230809_1651240984	0	1327349	-0.20199	0.1099	-1.43394	-0.079388	9.6679115	1.13739	11.679	-0.366	-8.262	1.695	-0.091	33.43	32.695625	111.583897	2	22	32.695685	111.583823	1.665	10.94	1	1.695	0.007	-0.054	0	0	6.9406E+218	330	337
20230809_1651240994	0	1327350	-0.2232	0.0639	-1.33509	-0.014187	9.6092806	1.198648	11.681	-0.434	-8.273	1.697	-0.091	33.43	32.695626	111.583898	2	22	32.695685	111.583823	1.665	10.94	1	1.695	0.007	-0.054	0	0	6.9406E+218	330	337
20230809_1651250005	0	1327351	-0.19447	0.01793	-1.40245	-0.079363	9.6092186	1.198831	11.681	-0.434	-8.273	1.697	-0.091	33.43	32.695626	111.583898	2	22	32.695685	111.583823	1.665	10.94	1	1.695	0.007	-0.054	0	0	6.9406E+218	330	337
20230809_1651250015	0	1327352	-0.19475	-0.02915	-1.39828	-0.079408	9.6678314	1.198977	11.681	-0.434	-8.273	1.697	-0.091	33.43	32.695626	111.583898	2	22	32.695685	111.583823	1.665	10.94	1	1.695	0.007	-0.054	0	0	6.9406E+218	330	337
20230809_1651250025	0	1327353	-0.21358	-0.08232	-1.42075	-0.014187	9.6092806	1.198648	11.681	-0.434	-8.273	1.697	-0.091	33.43	32.695626	111.583898	2	22	32.695685	111.583823	1.665	10.94	1	1.695	0.007	-0.054	0	0	6.9406E+218	330	337
20230809_1651250036	0	1327354	-0.22719	-0.12285	-1.38051	-0.079363	9.6092186	1.198831	11.681	-0.434	-8.273	1.697	-0.091	33.43	32.695626	111.583898	2	22	32.695685	111.583823	1.665	10.94	1	1.695	0.007	-0.054	0	0	6.9406E+218	330	337
20230809_1651250043	0	1327355	-0.27655	-0.18355	-1.3387	-0.014096	9.4920568	1.1983581	11.695	-0.502	-8.285	1.698	-0.091	33.43	32.695626	111.583898	2	22	32.695685	111.583823	1.665	10.94	1	1.695	0.007	-0.054	0	0	6.9406E+218	330	337
20230809_1651250053	0	1327356	-0.2404	-0.23013	-1.35496	-0.079317	9.5506067	1.198686	11.695	-0.502	-8.285	1.698	-0.091	33.43	32.695626	111.583898	2	22	32.695685	111.583823	1.665	10.94	1	1.695	0.007	-0.054	0	0	6.9406E+218	330	337
20230809_1651250071	0	1327357	-0.15205	-0.26966	-1.34743	-0.079363	9.6092186	1.198831	11.695	-0.502	-8.285	1.698	-0.091	33.43	32.695626	111.583898	2	22	32.695685	111.583823	1.665	10.94	1	1.695	0.007	-0.054	0	0	6.9406E+218	330	325
20230809_1651250082	0	1327358	-0.06968	-0.30789	-1.36877	-0.014141	9.5506687	1.198503	11.695	-0.502	-8.285	1.698	-0.091	33.43	32.695626	111.583898	2	22	32.695685	111.583823	1.665	10.94	1	1.695	0.007	-0.054	0	0	6.9406E+218	330	325
20230809_1651250087	0	1327359	-0.11729	-0.36709	-1.28146	-0.079292	9.4919138	1.2601269	11.695	-0.502	-8.285	1.698	-0.091	33.43	32.695626	111.583898	2	22	32.695685	111.583823	1.665	10.94	1	1.695	0.007	-0.054	0	0	6.9406E+218	330	325
20230809_1651250093	0	1327360	-0.10807	-0.40475	-1.28526	-0.079272	9.4919939	1.19854	11.72	-0.565	-8.292	1.699	-0.091	33.43	32.695627	111.583898	2	22	32.695685	111.583823	1.665	10.94	1	1.695	0.007	-0.054	0	0	6.9406E+218	330	325
20230809_1651250105	0	1327361	-0.12593	-0.45307	-1.28208	-0.014136	9.4918947	1.3215311	11.72	-0.565	-8.292	1.699	-0.091	33.43	32.695627	111.583898	2	22	32.695685	111.583823	1.665	10.94	1	1.695	0.007	-0.054	0	0	6.9406E+218	330	325
20230809_1651250114	0	1327362	-0.08157	-0.4954	-1.22179	-0.079272	9.4919939	1.19854	11.72	-0.565	-8.292	1.699	-0.103	33.43	32.695627	111.583898	2	22	32.695685	111.583823	1.665	10.94	1	1.695	0.007	-0.054	0	0	6.9406E+218	330	325
20230809_1651250125	0	1327363	-0.00506	-0.50785	-1.17346	-0.079246	9.433301	1.259982	11.72	-0.565	-8.292	1.699	-0.103	33.43	32.695627	111.583898	2	22	32.695685	111.583823	1.665	10.94	1	1.695	0.007	-0.054	0	0	6.9406E+218	330	325
20230809_1651250133	0	1327364	-0.03311	-0.5656	-1.1748	-0.079312	9.4918327	1.321714	11.72	-0.565	-8.292	1.699	-0.103	33.43	32.695627	111.583898	2	22	32.695685	111.583823	1.665	10.94	1	1.695	0.007	-0.054	0	0	6.9406E+218	330	325
20230809_1651250144	0	1327365	0.07474	-0.58193	-1.12885	-0.079246	9.433301	1.259982	11.755	-0.62	-8.294	1.7	-0.103	33.43	32.695628	111.583898	2	22	32.695685	111.583823	1.665	10.94	1	1.695	0.007	-0.054	0	0	6.9406E+218	330	325
20230809_1651250154	0	1327366	0.03793	-0.63064	-1.12238	-0.079357	9.5504446	1.321859	11.755	-0.62	-8.294	1.7	-0.103	33.43	32.695628	111.583898	2	22	32.695685	111.583823	1.665	10.94	1	1.695	0.007	-0.054	0	0	6.9406E+218	330	325
20230809_1651250166	0	1327367	0.06038	-0.67132	-1.10557	-0.079292	9.4919138	1.2601269	11.755	-0.62	-8.294	1.7	-0.103	33.43	32.695628	111.583898	2	22	32.695685	111.583823	1.665	10.94	1	1.695	0.007	-0.054	0	0	6.9406E+218	330	325
20230809_1651250177	0	1327368	0.14341	-0.68004	-1.05294	-0.079201	9.3746891	1.259836	11.755	-0.62	-8.294	1.7	-0.103	33.43	32.695628	111.583898	2	22	32.695685	111.583823	1.665	10.94	1	1.695	0.007	-0.054	0	0	6.9406E+218	330	325
20230809_1651250184	0	1327369	0.16814	-0.7148	-0.92722	-0.014065	9.3745899	1.382826	11.755	-0.62	-8.294	1.7	-0.103	33.43	32.695628	111.583898	2	22	32.695685	111.583823	1.665	10.94	1	1.695	0.007	-0.054	0	0	6.9406E+218	330	325
20230809_1651250193	0	1327370	0.21631	-0.73634	-0.94314	-0.144488	9.4917707	1.321896	11.796	-0.666	-8.289	1.702	-0.103	33.43	32.695629	111.583898	2	22	32.695685	111.583823	1.665	10.94	1	1.695	0.007	-0.054	0	0	6.9406E+218	330	325
20230809_1651250204	0	1327371	0.2387	-0.75118	-0.90509	-0.01409	9.4332829	1.321385	11.796	-0.666	-8.289	1.702	-0.103	33.43	32.695629	111.583898	2	22	32.695685	111.583823	1.665	10.94	1	1.695	0.007	-0.054	0	0	6.9406E+218	330	325
20230809_1651250216	0	1327372	0.25723	-0.77744	-0.82615	-0.079312	9.4918327	1.321714	11.796	-0.666	-8.289	1.702	-0.103	33.43	32.695629	111.583898	2	22	32.695685	111.583823	1.665	10.94	1	1.695	0.007	-0.054	0	0	6.9406E+218	330	325
20230809_1651250224	0	1327373	0.28538	-0.78247	-0.82647	-0.079286	9.4331398	1.383155	11.796	-0.666	-8.289	1.702	-0.103	33.43	32.695629	111.583898	2	22	32.695685	111.583823	1.665	10.94	1	1.695	0.007	-0.054	0	0	6.9406E+218	330	325
20230809_1651250235	0	1327374	0.15123	-0.8338	-0.77908	-0.144502	9.4329157	1.506511	11.796	-0.666	-8.289	1.702	-0.103	33.43	32.695629	111.583898	2	22	32.695685	111.583823	1.665	10.94	1	1.695	0.007	-0.054	0	0	6.9406E+218	330	325
20230809_1651250243	0	1327375	0.22358	-0.83417	-0.70341	-0.079201	9.3746891	1.259836	11.842	-0.701	-8.278	1.703	-0.103	33.43	32.695629	111.583898	2	22	32.695685	111.583823	1.665	10.94	1	1.695	0.007	-0.054	0	0	6.9406E+218	330	325
20230809_1651250257	0	1327376	0.30833	-0.81867	-0.70865	-0.079312	9.4918327	1.321714	11.842	-0.701	-8.278	1.703	-0.103	33.43	32.695629	111.583898	2	22	32.695685	111.583823	1.665	10.94	1	1.695	0.007	-0.054	0	0	6.9406E+218	330	325
20230809_1651250265	0	1327377	0.34517	-0.84873	-0.61464	-0.079286	9.4331398	1.383155	11.842	-0.701	-8.278	1.703	-0.103	33.43	32.695629	111.583898	2	22	32.695685	111.583823	1.665	10.94	1	1.695	0.007	-0.054	0	0	6.9406E+218	330	325
20230809_1651250279	0	1327378	0.40842	-0.8487	-0.63238	-0.079312	9.4918327	1.321714	11.842	-0.701	-8.278	1.703	-0.099	33.43	32.695629	111.583898	2	22	32.695685	111.583823	1.665	10.94	1	1.695	0.007	-0.054	0	0	6.9406E+218	330	325
20230809_1651250283	0	1327379	0.3927	-0.85545	-0.5214	-0.079351	9.4916716	1.444887	11.842	-0.701	-8.278	1.703	-0.099	33.43	32.695629	111.583898	2	22	32.695685	111.583823	1.665	10.94	1	1.695	0.007	-0.054	0	0	6.9406E+218	330	325
20230809_1651250293	0	1327380	0.3391	-0.89736	-0.48745	-0.0793	9.3742857	1.5677691	11.888	-0.724	-8.261	1.705	-0.099	33.43	32.69563	111.583898	2	22	32.695685	111.583823	1.665	10.94	1	1.695	0.007	-0.054	0	0	6.9406E+218	330	325
20230809_1651250303	0	1327381	0.37525	-0.88969	-0.41364	-0.079312	9.4918327	1.321714	11.888	-0.724	-8.261	1.705	-0.099	33.43	32.69563	111.583898	2	22	32.695685	111.583823	1.665	10.94	1	1.695	0.007	-0.054	0	0	6.9406E+218	330	325
20230809_1651250313	0	1327382	0.45294	-0.86845	-0.40528	-0.079351	9.4916716	1.444887	11.888	-0.724	-8.261	1.705	-0.099	33.43	32.69563	111.583898	2	22	32.695685	111.583823	1.665	10.94	1	1.695	0.007	-0.054	0	0	6.9406E+218	330	325
20230809_1651250325	0	1327383	0.39154	-0.90202	-0.33032	-0.079306	9.4330587	1.444741	11.888	-0.724	-8.261	1.705	-0.099	33.43	32.69563	111.583898	2	22	32.695685	111.583823	1.665	10.94	1	1.695	0.007	-0.054	0	0	6.9406E+218	330	325
20230809_1651250333	0	1327384	0.48696	-0.88217	-0.32945	-0.079357	9.5504446	1.321859	11.888	-0.724	-8.261	1.705	-0.099	33.43	32.69563	111.583898	2	22	32.695685	111.583823	1.665	10.94	1	1.695	0.007	-0.054	0	0	6.9406E+218	330	325
20230809_1651250343	0	1327385	0.48444	-0.89048	-0.30139	-0.079306	9.4330587	1.444741	11.935	-0.735	-8.239	1.707	-0.099	33.43	32.695631	111.583899	2	22	32.695685	111.583823	1.665	10.94	1	1.695	0.007	-0.054	0	0	6.9406E+218	330	325
20230809_1651250356	0	1327386	0.52868	-0.89272	-0.19758	-0.079286	9.4331398	1.383155	11.935	-0.735	-8.239	1.707	-0.099	33.43	32.695631	111.583899	2	22	32.695685	111.583823	1.665	10.94	1	1.695	0.007	-0.054	0	0	6.9406E+218	330	325
20230809_1651250364	0	1327387	0.56353	-0.89299	-0.133	-0.079306	9.4330587	1.444741	11.935	-0.735	-8.239	1.707	-0.099	33.43	32.695631	111.583899	2	22	32.695685	111.583823	1.665	10.94	1	1.695	0.007	-0.054	0	0	6.9406E+218	330	325
20230809_1651250377	0	1327388	0.55037	-0.89223	-0.08638	-0.079397	9.5502844	1.445032	11.935	-0.735	-8.239	1.707	-0.099	33.43	32.695631	111.583899	2	22	32.695685	111.583823	1.665	10.94	1	1.695	0.007	-0.054	0	0	6.9406E+218	330	325
20230809_1651250383	0	1327389	0.54001	-0.89806	-0.05979	-0.079371	9.4915915	1.5064729	11.935	-0.735	-8.239	1.707	-0.099	33.43	32.695631	111.583899	2	22	32.695685	111.583823	1.665	10.94	1	1.695	0.007	-0.054	0	0	6.9406E+218	330	325
20230809_1651250393	0	1327390	0.56225	-0.89612	-0.01884	-0.079377	9.5503635	1.383446	11.98	-0.734	-8.213	1.709	-0.099	33.43	32.695632	111.583899	2	22	32.695685	111.583823	1.665	10.94	1	1.695	0.007	-0.054	0	0	6.9406E+218	330	325
20230809_1651250404	0	1327391	0.60729	-0.87607	-0.01199	-0.144527	9.4916086	1.44507	11.98	-0.734	-8.213	1.709	-0.099	33.43	32.695632	111.583899	2	22	32.695685	111.583823	1.665	10.94	1	1.695	0.007	-0.054	0	0	6.9406E+218	330	325
20230809_1651250414	0	1327392	0.61637	-0.88073	0.03049	-0.079351	9.4916716	1.444887	11.98	-0.734	-8.213	1.709	-0.099	33.43	32.695632	111.583899	2	22	32.695685	111.583823	1.665	10.94	1	1.695	0.007	-0.054	0	0	6.9406E+218	330	325
20230809_1651250425	0	1327393	0.69353	-0.87773	0.10276	-0.079332	9.4917517	1.3832999	11.98	-0.734	-8.213	1.709	-0.099	33.43	32.695632	111.583899	2	22	32.695685	111.583823	1.665	10.94	1	1.695	0.007	-0.054	0	0	6.9406E+218	330	325
20230809_1651250434	0	1327394	0.74139	-0.86174	0.1481	-0.079332	9.4917517	1.3832999	11.98	-0.734	-8.213	1.709	-0.099	33.43	32.695632	111.583899	2	22	32.695685	111.583823	1.665	10.94	1	1.695	0.007	-0.054	0	0	6.9406E+218	330	325
20230809_1651250443	0	1327395	0.76069	-0.8511	0.20292	-0.079417	9.5502033	1.506619	12.023	-0.723	-8.179	1.711	-0.099	33.43	32.695632	111.583899	2	22	32.695685	111.583823	1.665	10.94	1	1.695	0.007	-0.054	0	0	6.9406E+218	330	325
20230809_1651250455	0	1327396	0.69038	-0.87172	0.21966	-0.079442	9.6088963	1.445178	12.023	-0.723	-8.179	1.711	-0.093	33.43	32.695632	111.583899	2	22	32.695685	111.583823	1.665	10.94	1	1.695	0.007	-0.054	0	0	6.9406E+218	330	325
20230809_1651250466	0	1327397	0.80449	-0.82687	0.25559	-0.079377	9.5503635	1.383446	12.023	-0.723	-8.179	1.711	-0.093	33.43	32.695632	111.583899	2	22	32.695685	111.583823	1.665	10.94	1	1.695	0.007	-0.054	0	0	6.9406E+218	330	325
20230809_1651250478	0	1327398	0.76929	-0.84444	0.34455	-0.079371	9.4915915	1.5064729	12.023	-0.723	-8.179	1.711	-0.093	33.43	32.695632	111.583899	2	22	32.695685	111.583823	1.665	10.94	1	1.695	0.007	-0.054	0	0	6.9406E+218	330	325
20230809_1651250483	0	1327399	0.79334	-0.85751	0.37218	-0.079422	9.6089773	1.3835911	12.023	-0.723	-8.179	1.711	-0.093	33.43	32.695632	111.583899	2	22	32.695685	111.583823	1.665	10.94	1	1.695	0.007	-0.054	0	0	6.9406E+218	330	325
20230809_1651250494	0	1327400	0.89031	-0.82968	0.33943	-0.079403	9.6090574	1.322004	12.062	-0.701	-8.14	1.713	-0.093	33.43	32.695633	111.583899	2	22	32.695685	111.583823	1.665	10.94	1	1.695	0.007	-0.054	0	0	6.9406E+218	330	325
20230809_1651250504	0	1327401	0.92313	-0.82745	0.42168	-0.079397	9.5502844	1.445032	12.062	-0.701	-8.14	1.713	-0.093	33.43	32.695633	111.583899	2	22	32.695685	111.583823	1.665	10.94	1	1.695	0.007	-0.054	0	0	6.9406E+218	330	325
20230809_1651250515	0	1327402	0.95912	-0.81884	0.39286	-0.079468	9.6675892	1.383736	12.062	-0.701	-8.14	1.713	-0.093	33.43	32.695633	111.583899	2	22	32.695685	111.583823	1.665	10.94	1	1.695	0.007	-0.054	0	0	6.9406E+218	330	325
20230809_1651250527	0	1327403	0.97345	-0.80036	0.45354	-0.079397	9.5502844	1.445032	12.062	-0.701	-8.14	1.713	-0.093	33.43	32.695633	111.583899	2	22	32.695685	111.583823	1.665	10.94	1	1.695	0.007	-0.054	0	0	6.9406E+218	330	337
20230809_1651250533	0	1327404	0.95043	-0.81073	0.46231	-0.079442	9.6088963	1.445178	12.062	-0.701	-8.14	1.713	-0.093	33.43	32.695633	111.583899	2	22	32.695685	111.583823	1.665	10.94	1	1.695	0.007	-0.054	0	0	6.9406E+218	330	337
20230809_1651250543	0	1327405	0.94917	-0.81159	0.58904	-0.079377	9.5503635	1.383446	12.099	-0.673	-8.093	1.715	-0.093	33.43	32.695634	111.583899	2	22	32.695685	111.583823	1.665	10.94	1	1.695	0.007	-0.054	0	0	6.9406E+218	330	337
20230809_1651250555	0	1327406	0.96364	-0.79559	0.57077	-0.079403	9.6090574	1.322004	12.099	-0.673	-8.093	1.715	-0.093	33.43	32.695634	111.583899	2	22	32.6957	111.583827	1.67	12.03	1	1.695	0.007	-0.054	0	0	6.9406E+218	330	337
20230809_1651250564	0	1327407	0.94918	-0.78474	0.61712	-0.079488	9.6675081	1.445323	12.099	-0.673	-8.093	1.715	-0.093	33.43	32.695634	111.583899	2	22	32.6957	111.583827	1.67	12.03	1	1.695	0.007	-0.054	0	0	6.9406E+218	330	337
20230809_1651250578	0	1327408	0.98631	-0.78617	0.56621	-0.079428	9.6677504	1.260563	12.099	-0.673	-8.093	1.715	-0.093	33.43	32.695634	111.583899	2	22	32.6957	111.583827	1.67	12.03	1	1.695	0.007	-0.054	0	0	6.9406E+218	330	337
20230809_1651250583	0	1327409	1.0545	-0.76916	0.57938	-0.079468	9.6675892	1.383736	12.099	-0.673	-8.093	1.715	-0.093	33.43	32.695634	111.583899	2	22	32.6957	111.583827	1.67	12.03	1	1.695	0.007	-0.054	0	0	6.9406E+218	330	337
20230809_1651250594	0	1327410	0.94919	-0.79802	0.60998	-0.079422	9.6089773	1.3835911	12.134	-0.638	-8.045	1.716	-0.093	33.43	32.695635	111.583899	2	22	32.6957	111.583827	1.67	12.03	1	1.695	0.007	-0.054	0	0	6.9406E+218	330	337
20230809_1651250608	0	1327411	0.98675	-0.79071	0.67156	-0.144578	9.6089954	1.3221869	12.134	-0.638	-8.045	1.716	-0.091	33.43	32.695635	111.583899	2	22	32.6957	111.583827	1.67	12.03	1	1.695	0.007	-0.054	0	0	6.9406E+218	330	337
20230809_1651250615	0	1327412	0.98725	-0.77627	0.69279	-0.014272	9.6677322	1.321967	12.134	-0.638	-8.045	1.716	-0.091	33.43	32.695635	111.583899	2	22	32.6957	111.583827	1.67	12.03	1	1.695	0.007	-0.054	0	0	6.9406E+218	330	337
20230809_1651250624	0	1327413	1.00582	-0.77121	0.72771	-0.079468	9.6675892	1.383736	12.134	-0.638	-8.045	1.716	-0.091	33.43	32.695635	111.583899	2	22	32.6957	111.583827	1.67	12.03	1	1.695	0.007	-0.054	0	0	6.9406E+218	330	337
20230809_1651250634	0	1327414	0.96564	-0.76451	0.73817	-0.079448	9.6676702	1.32215	12.134	-0.638	-8.045	1.716	-0.091	33.43	32.695635	111.583899	2	22	32.6957	111.583827	1.67	12.03	1	1.695	0.007	-0.054	0	0	6.9406E+218	330	337
20230809_1651250643	0	1327415	0.96528	-0.75006	0.72405	-0.079468	9.6675892	1.383736	12.168	-0.597	-7.996	1.718	-0.091	33.43	32.695635	111.5839	2	22	32.6957	111.583827	1.67	12.03	1	1.695	0.007	-0.054	0	0	6.9406E+218	330	337
20230809_1651250656	0	1327416	0.90778	-0.7611	0.73376	-0.079468	9.6675892	1.383736	12.168	-0.597	-7.996	1.718	-0.091	33.43	32.695635	111.5839	2	22	32.6957	111.583827	1.67	12.03	1	1.695	0.007	-0.054	0	0	6.9406E+218	330	325
20230809_1651250663	0	1327417	0.90484	-0.77785	0.74683	-0.079363	9.6092186	1.198831	12.168	-0.597	-7.996	1.718	-0.091	33.43	32.695635	111.5839	2	22	32.6957	111.583827	1.67	12.03	1	1.695	0.007	-0.054	0	0	6.9406E+218	330	325
20230809_1651250680	0	1327418	0.98648	-0.74386	0.76369	-0.079448	9.6676702	1.32215	12.168	-0.597	-7.996	1.718	-0.091	33.43	32.695635	111.5839	2	22	32.6957	111.583827	1.67	12.03	1	1.695	0.007	-0.054	0	0	6.9406E+218	330	325
20230809_1651250685	0	1327419	0.89614	-0.76129	0.77367	-0.079448	9.6676702	1.32215	12.168	-0.597	-7.996	1.718	-0.091	33.43	32.695635	111.5839	2	22	32.6957	111.583827	1.67	12.03	1	1.695	0.007	-0.054	0	0	6.9406E+218	330	325
20230809_1651250693	0	1327420	0.89521	-0.76516	0.80512	-0.079473	9.7263632	1.260709	12.2	-0.554	-7.951	1.719	-0.091	33.43	32.695636	111.5839	2	22	32.6957	111.583827	1.67	12.03	1	1.695	0.007	-0.054	0	0	6.9406E+218	330	325
20230809_1651250704	0	1327421	0.89034	-0.75117	0.80859	-0.079428	9.6677504	1.260563	12.2	-0.554	-7.951	1.719	-0.091	33.43	32.695636	111.5839	2	22	32.6957	111.583827	1.67	12.03	1	1.695	0.007	-0.054	0	0	6.9406E+218	330	325
20230809_1651250718	0	1327422	0.8837	-0.7583	0.78651	-0.079448	9.6676702	1.32215	12.2	-0.554	-7.951	1.719	-0.091	33.43	32.695636	111.5839	2	22	32.6957	111.583827	1.67	12.03	1	1.695	0.007	-0.054	0	0	6.9406E+218	330	325
20230809_1651250725	0	1327423	0.82238	-0.76331	0.79812	-0.079448	9.6676702	1.32215	12.2	-0.554	-7.951	1.719	-0.091	33.43	32.695636	111.5839	2	22	32.6957	111.583827	1.67	12.03	1	1.695	0.007	-0.054	0	0	6.9406E+218	330	325
20230809_1651250733	0	1327424	0.82958	-0.75827	0.8343	-0.079428	9.6677504	1.260563	12.2	-0.554	-7.951	1.719	-0.091	33.43	32.695636	111.5839	2	22	32.6957	111.583827	1.67	12.03	1	1.695	0.007	-0.054	0	0	6.9406E+218	330	325
20230809_1651250743	0	1327425	0.7981	-0.76327	0.81015	-0.079428	9.6677504	1.260563	12.232	-0.509	-7.909	1.719	-0.091	33.43	32.695637	111.5839	2	22	32.6957	111.583827	1.67	12.03	1	1.695	0.007	-0.054	0	0	6.9406E+218	330	325
20230809_1651250753	0	1327426	0.78359	-0.76013	0.82729	-0.014278	9.7265062	1.198939	12.232	-0.509	-7.909	1.719	-0.091	33.43	32.695637	111.5839	2	22	32.6957	111.583827	1.67	12.03	1	1.695	0.007	-0.054	0	0	6.9406E+218	330	325
20230809_1651250778	0	1327427	0.78459	-0.75656	0.83175	-0.079448	9.6676702	1.32215	12.232	-0.509	-7.909	1.719	-0.091	33.43	32.695637	111.5839	2	22	32.6957	111.583827	1.67	12.03	1	1.695	0.007	-0.054	0	0	6.9406E+218	330	325
20230809_1651250780	0	1327428	0.7519	-0.75818	0.83368	-0.079428	9.6677504	1.260563	12.232	-0.509	-7.909	1.719	-0.091	33.43	32.695637	111.5839	2	22	32.6957	111.583827	1.67	12.03	1	1.701	0.013	0.029	0	0	6.9406E+218	330	325
20230809_1651250788	0	1327429	0.74357	-0.76428	0.828	-0.079428	9.6677504	1.260563	12.232	-0.509	-7.909	1.719	-0.1	33.41	32.695637	111.5839	2	22	32.6957	111.583827	1.67	12.03	1	1.701	0.013	0.029	0	0	6.9406E+218	330	325
20230809_1651250793	0	1327430	0.71929	-0.76766	0.83708	-0.079473	9.7263632	1.260709	12.265	-0.462	-7.872	1.702	-0.1	33.41	32.695638	111.5839	2	22	32.6957	111.583827	1.67	12.03	1	1.701	0.013	0.029	0	0	6.9406E+218	330	325
20230809_1651250804	0	1327431	0.70918	-0.76962	0.80601	-0.079428	9.6677504	1.260563	12.265	-0.462	-7.872	1.702	-0.1	33.41	32.695638	111.5839	2	22	32.6957	111.583827	1.67	12.03	1	1.701	0.013	0.029	0	0	6.9406E+218	330	325
20230809_1651250815	0	1327432	0.69931	-0.76484	0.83718	-0.079428	9.6677504	1.260563	12.265	-0.462	-7.872	1.702	-0.1	33.41	32.695638	111.5839	2	22	32.6957	111.583827	1.67	12.03	1	1.701	0.013	0.029	0	0	6.9406E+218	330	325
20230809_1651250823	0	1327433	0.65706	-0.77261	0.84476	-0.079428	9.6677504	1.260563	12.265	-0.462	-7.872	1.702	-0.1	33.41	32.695638	111.5839	2	22	32.6957	111.583827	1.67	12.03	1	1.701	0.013	0.029	0	0	6.9406E+218	330	325
20230809_1651250833	0	1327434	0.62531	-0.77665	0.79267	-0.014232	9.6678934	1.198794	12.265	-0.462	-7.872	1.702	-0.1	33.41	32.695638	111.5839	2	22	32.6957	111.583827	1.67	12.03	1	1.701	0.013	0.029	0	0	6.9406E+218	330	337
20230809_1651250843	0	1327435	0.61431	-0.7622	0.81082	-0.079448	9.6676702	1.32215	12.297	-0.417	-7.839	1.702	-0.1	33.41	32.695638	111.583901	2	22	32.6957	111.583827	1.67	12.03	1	1.701	0.013	0.029	0	0	6.9406E+218	330	337
20230809_1651250854	0	1327436	0.4697	-0.77425	0.81719	-0.079448	9.6676702	1.32215	12.297	-0.417	-7.839	1.702	-0.1	33.41	32.695638	111.583901	2	22	32.6957	111.583827	1.67	12.03	1	1.701	0.013	0.029	0	0	6.9406E+218	330	337
20230809_1651250880	0	1327437	0.43534	-0.77014	0.80695	-0.079383	9.6091375	1.2604181	12.297	-0.417	-7.839	1.702	-0.1	33.41	32.695638	111.583901	2	22	32.6957	111.583827	1.67	12.03	1	1.701	0.013	0.029	0	0	6.9406E+218	330	337
20230809_1651250881	0	1327438	0.43413	-0.75598	0.83696	-0.079383	9.6091375	1.2604181	12.297	-0.417	-7.839	1.702	-0.1	33.41	32.695638	111.583901	2	22	32.6957	111.583827	1.67	12.03	1	1.701	0.013	0.029	0	0	6.9406E+218	330	337
20230809_1651250883	0	1327439	0.34517	-0.77036	0.8289	-0.079403	9.6090574	1.322004	12.297	-0.417	-7.839	1.702	-0.1	33.41	32.695638	111.583901	2	22	32.6957	111.583827	1.67	12.03	1	1.701	0.013	0.029	0	0	6.9406E+218	330	337
20230809_1651250893	0	1327440	0.29189	-0.76006	0.80188	-0.079448	9.6676702	1.32215	12.33	-0.371	-7.82	1.702	-0.1	33.41	32.695639	111.583901	2	22	32.6957	111.583827	1.67	12.03	1	1.701	0.013	0.029	0	0	6.9406E+218	330	337
20230809_1651250904	0	1327441	0.2265	-0.75194	0.85062	-0.079403	9.6090574	1.322004	12.33	-0.371	-7.82	1.702	-0.1	33.41	32.695639	111.583901	2	22	32.6957	111.583827	1.67	12.03	1	1.701	0.013	0.029	0	0	6.9406E+218	330	337
20230809_1651250916	0	1327442	0.21241	-0.74343	0.81407	-0.079428	9.6677504	1.260563	12.33	-0.371	-7.82	1.702	-0.1	33.41	32.695639	111.583901	2	22	32.6957	111.583827	1.67	12.03	1	1.701	0.013	0.029	0	0	6.9406E+218	330	337
20230809_1651250925	0	1327443	0.11491	-0.74458	0.78743	-0.079377	9.5503635	1.383446	12.33	-0.371	-7.82	1.702	-0.1	33.41	32.695639	111.583901	2	22	32.6957	111.583827	1.67	12.03	1	1.701	0.013	0.029	0	0	6.9406E+218	330	337
20230809_1651250934	0	1327444	0.04213	-0.74621	0.83554	-0.079403	9.6090574	1.322004	12.33	-0.371	-7.82	1.702	-0.094	33.41	32.695639	111.583901	2	22	32.6957	111.583827	1.67	12.03	1	1.701	0.013	0.029	0	0	6.9406E+218	330	337
20230809_1651250943	0	1327445	-0.0293	-0.73126	0.84721	-0.014227	9.6091204	1.321822	12.361	-0.325	-7.815	1.701	-0.094	33.41	32.69564	111.583901	2	22	32.6957	111.583827	1.67	12.03	1	1.701	0.013	0.029	0	0	6.9406E+218	330	337
20230809_1651250954	0	1327446	-0.05371	-0.70812	0.79921	-0.079403	9.6090574	1.322004	12.361	-0.325	-7.815	1.701	-0.094	33.41	32.69564	111.583901	2	22	32.6957	111.583827	1.67	12.03	1	1.701	0.013	0.029	0	0	6.9406E+218	330	349
20230809_1651250967	0	1327447	-0.06607	-0.68729	0.84995	-0.079377	9.5503635	1.383446	12.361	-0.325	-7.815	1.701	-0.094	33.41	32.69564	111.583901	2	22	32.6957	111.583827	1.67	12.03	1	1.701	0.013	0.029	0	0	6.9406E+218	330	349
20230809_1651250977	0	1327448	-0.21237	-0.69589	0.85111	-0.079488	9.6675081	1.445323	12.361	-0.325	-7.815	1.701	-0.094	33.41	32.69564	111.583901	2	22	32.6957	111.583827	1.67	12.03	1	1.701	0.013	0.029	0	0	6.9406E+218	330	349
20230809_1651250983	0	1327449	-0.29229	-0.69796	0.78588	-0.079377	9.5503635	1.383446	12.361	-0.325	-7.815	1.701	-0.094	33.41	32.69564	111.583901	2	22	32.6957	111.583827	1.67	12.03	1	1.701	0.013	0.029	0	0	6.9406E+218	330	349
20230809_1651250993	0	1327450	-0.37379	-0.68122	0.84598	-0.079422	9.6089773	1.3835911	12.39	-0.279	-7.825	1.7	-0.094	33.41	32.695641	111.583901	2	22	32.6957	111.583827	1.67	12.03	1	1.701	0.013	0.029	0	0	6.9406E+218	330	349
20230809_1651260005	0	1327451	-0.30369	-0.63513	0.81698	-0.079468	9.6675892	1.383736	12.39	-0.279	-7.825	1.7	-0.094	33.41	32.695641	111.583901	2	22	32.6957	111.583827	1.67	12.03	1	1.701	0.013	0.029	0	0	6.9406E+218	330	349
20230809_1651260014	0	1327452	-0.39395	-0.62514	0.8196	-0.014286	9.6088781	1.5065809	12.39	-0.279	-7.825	1.7	-0.094	33.41	32.695641	111.583901	2	22	32.6957	111.583827	1.67	12.03	1	1.701	0.013	0.029	0	0	6.9406E+218	330	349
20230809_1651260025	0	1327453	-0.50756	-0.63779	0.84282	-0.079377	9.5503635	1.383446	12.39	-0.279	-7.825	1.7	-0.094	33.41	32.695641	111.583901	2	22	32.6957	111.583827	1.67	12.03	1	1.701	0.013	0.029	0	0	6.9406E+218	330	349
20230809_1651260034	0	1327454	-0.51502	-0.61049	0.79114	-0.079488	9.6675081	1.445323	12.39	-0.279	-7.825	1.7	-0.094	33.41	32.695641	111.583901	2	22	32.6957	111.583827	1.67	12.03	1	1.701	0.013	0.029	0	0	6.9406E+218	330	349
20230809_1651260044	0	1327455	-0.55872	-0.58144	0.79761	-0.079442	9.6088963	1.445178	12.415	-0.235	-7.848	1.699	-0.094	33.41	32.695641	111.583901	2	22	32.6957	111.583827	1.67	12.03	1	1.701	0.013	0.029	0	0	6.9406E+218	330	349
20230809_1651260054	0	1327456	-0.60729	-0.55798	0.8162	-0.079508	9.667428	1.50691	12.415	-0.235	-7.848	1.699	-0.094	33.41	32.695641	111.583901	2	22	32.6957	111.583827	1.67	12.03	1	1.701	0.013	0.029	0	0	6.9406E+218	330	349
20230809_1651260066	0	1327457	-0.67971	-0.54276	0.72481	-0.079553	9.7260399	1.507055	12.415	-0.235	-7.848	1.699	-0.094	33.41	32.695641	111.583901	2	22	32.6957	111.583827	1.67	12.03	1	1.701	0.013	0.029	0	0	6.9406E+218	330	349
20230809_1651260078	0	1327458	-0.73465	-0.51991	0.74505	-0.079462	9.6088152	1.5067641	12.415	-0.235	-7.848	1.699	-0.094	33.41	32.695641	111.583901	2	22	32.6957	111.583827	1.67	12.03	1	1.701	0.013	0.029	0	0	6.9406E+218	330	349
20230809_1651260083	0	1327459	-0.73724	-0.48422	0.78833	-0.014266	9.6089582	1.444995	12.415	-0.235	-7.848	1.699	-0.094	33.41	32.695641	111.583901	2	22	32.6957	111.583827	1.67	12.03	1	1.701	0.013	0.029	0	0	6.9406E+218	330	349
20230809_1651260100	0	1327460	-0.83548	-0.47341	0.77007	-0.144703	9.667284	1.568679	12.435	-0.193	-7.884	1.697	-0.094	33.41	32.695642	111.583901	2	22	32.6957	111.583827	1.67	12.03	1	1.701	0.013	0.029	0	0	6.9406E+218	330	349
20230809_1651260104	0	1327461	-0.88847	-0.43579	0.69556	-0.079533	9.72612	1.4454679	12.435	-0.193	-7.884	1.697	-0.094	33.41	32.695642	111.583901	2	22	32.6957	111.583827	1.67	12.03	1	1.701	0.013	0.029	0	0	6.9406E+218	330	349
20230809_1651260114	0	1327462	-0.88901	-0.38679	0.72536	-0.014352	9.6674089	1.568313	12.435	-0.193	-7.884	1.697	-0.094	33.41	32.695642	111.583901	2	22	32.6957	111.583827	1.67	12.03	1	1.701	0.013	0.029	0	0	6.9406E+218	330	349
20230809_1651260127	0	1327463	-0.96261	-0.36406	0.66839	-0.079573	9.7259588	1.568642	12.435	-0.193	-7.884	1.697	-0.088	33.41	32.695642	111.583901	2	22	32.6957	111.583827	1.67	12.03	1	1.701	0.013	0.029	0	0	6.9406E+218	330	325
20230809_1651260134	0	1327464	-1.02965	-0.33444	0.63078	-0.079527	9.667347	1.568496	12.435	-0.193	-7.884	1.697	-0.088	33.41	32.695642	111.583901	2	22	32.6957	111.583827	1.67	12.03	1	1.701	0.013	0.029	0	0	6.9406E+218	330	325
20230809_1651260144	0	1327465	-1.15402	-0.31123	0.65439	-0.079527	9.667347	1.568496	12.449	-0.157	-7.934	1.695	-0.088	33.41	32.695643	111.583902	2	22	32.6957	111.583827	1.67	12.03	1	1.701	0.013	0.029	0	0	6.9406E+218	330	325
20230809_1651260156	0	1327466	-1.18039	-0.27555	0.5831	-0.144774	9.7845898	1.507383	12.449	-0.157	-7.934	1.695	-0.088	33.41	32.695643	111.583902	2	22	32.6957	111.583827	1.67	12.03	1	1.701	0.013	0.029	0	0	6.9406E+218	330	325
20230809_1651260166	0	1327467	-1.22086	-0.21574	0.55484	-0.079593	9.7258778	1.630228	12.449	-0.157	-7.934	1.695	-0.088	33.41	32.695643	111.583902	2	22	32.6957	111.583827	1.67	12.03	1	1.701	0.013	0.029	0	0	6.9406E+218	330	325
20230809_1651260177	0	1327468	-1.34075	-0.18451	0.55694	-0.079593	9.7258778	1.630228	12.449	-0.157	-7.934	1.695	-0.088	33.41	32.695643	111.583902	2	22	32.6957	111.583827	1.67	12.03	1	1.701	0.013	0.029	0	0	6.9406E+218	330	325
20230809_1651260185	0	1327469	-1.44998	-0.14778	0.52811	-0.079638	9.7844906	1.630374	12.449	-0.157	-7.934	1.695	-0.088	33.41	32.695643	111.583902	2	22	32.6957	111.583827	1.67	12.03	1	1.701	0.013	0.029	0	0	6.9406E+218	330	325
20230809_1651260194	0	1327470	-1.53249	-0.11213	0.45773	-0.079593	9.7258778	1.630228	12.455	-0.129	-8.001	1.692	-0.088	33.41	32.695644	111.583902	2	22	32.6957	111.583827	1.67	12.03	1	1.701	0.013	0.029	0	0	6.9406E+218	330	325
20230809_1651260204	0	1327471	-1.5934	-0.05061	0.44786	-0.079684	9.8431034	1.630519	12.455	-0.129	-8.001	1.692	-0.088	33.41	32.695644	111.583902	2	22	32.6957	111.583827	1.67	12.03	1	1.701	0.013	0.029	0	0	6.9406E+218	330	325
20230809_1651260215	0	1327472	-1.65299	0.01782	0.41123	-0.079658	9.7844105	1.69196	12.455	-0.129	-8.001	1.692	-0.088	33.41	32.695644	111.583902	2	22	32.6957	111.583827	1.67	12.03	1	1.701	0.013	0.029	0	0	6.9406E+218	330	325
20230809_1651260228	0	1327473	-1.80887	0.04963	0.34837	-0.079658	9.7844105	1.69196	12.455	-0.129	-8.001	1.692	-0.088	33.41	32.695644	111.583902	2	22	32.6957	111.583827	1.67	12.03	1	1.701	0.013	0.029	0	0	6.9406E+218	330	325
20230809_1651260233	0	1327474	-1.88596	0.09694	0.31756	-0.079638	9.7844906	1.630374	12.455	-0.129	-8.001	1.692	-0.088	33.41	32.695644	111.583902	2	22	32.6957	111.583827	1.67	12.03	1	1.701	0.013	0.029	0	0	6.9406E+218	330	325
20230809_1651260243	0	1327475	-1.91905	0.15663	0.2209	-0.079703	9.8430223	1.692106	12.45	-0.112	-8.09	1.689	-0.088	33.41	32.695644	111.583902	2	22	32.6957	111.583827	1.67	12.03	1	1.701	0.013	0.029	0	0	6.9406E+218	330	325
20230809_1651260254	0	1327476	-2.02072	0.197	0.2344	-0.079658	9.7844105	1.69196	12.45	-0.112	-8.09	1.689	-0.088	33.41	32.695644	111.583902	2	22	32.6957	111.583827	1.67	12.03	1	1.701	0.013	0.029	0	0	6.9406E+218	330	325
20230809_1651260266	0	1327477	-2.1066	0.25598	0.17184	-0.079684	9.8431034	1.630519	12.45	-0.112	-8.09	1.689	-0.101	33.41	32.695644	111.583902	2	22	32.6957	111.583827	1.67	12.03	1	1.701	0.013	0.029	0	0	6.9406E+218	330	325
20230809_1651260280	0	1327478	-2.16773	0.30835	0.13363	-0.079703	9.8430223	1.692106	12.45	-0.112	-8.09	1.689	-0.101	33.41	32.695644	111.583902	2	22	32.6957	111.583827	1.67	12.03	1	1.701	0.013	0.029	0	0	6.9406E+218	330	325
20230809_1651260288	0	1327479	-2.28017	0.3442	0.0601	-0.079723	9.8429413	1.753692	12.45	-0.112	-8.09	1.689	-0.101	33.41	32.695644	111.583902	2	22	32.6957	111.583827	1.67	12.03	1	1.701	0.013	0.029	0	0	6.9406E+218	330	325
20230809_1651260294	0	1327480	-2.30411	0.39895	0.0369	-0.144905	9.9016533	1.630847	12.434	-0.108	-8.199	1.685	-0.101	33.41	32.695645	111.583902	2	22	32.6957	111.583827	1.67	12.03	1	1.701	0.013	0.029	0	0	6.9406E+218	330	325
20230809_1651260306	0	1327481	-2.38837	0.44344	-0.05767	-0.079703	9.8430223	1.692106	12.434	-0.108	-8.199	1.685	-0.101	33.41	32.695645	111.583902	2	22	32.6957	111.583827	1.67	12.03	1	1.701	0.013	0.029	0	0	6.9406E+218	330	325
20230809_1651260313	0	1327482	-2.47352	0.47906	-0.10012	-0.079703	9.8430223	1.692106	12.434	-0.108	-8.199	1.685	-0.101	33.41	32.695645	111.583902	2	22	32.6957	111.583827	1.67	12.03	1	1.701	0.013	0.029	0	0	6.9406E+218	330	325
20230809_1651260326	0	1327483	-2.53958	0.52548	-0.15074	-0.079749	9.9016342	1.692251	12.434	-0.108	-8.199	1.685	-0.101	33.41	32.695645	111.583902	2	22	32.6957	111.583827	1.67	12.03	1	1.701	0.013	0.029	0	0	6.9406E+218	330	325
20230809_1651260336	0	1327484	-2.61342	0.57212	-0.22395	-0.079749	9.9016342	1.692251	12.434	-0.108	-8.199	1.685	-0.101	33.41	32.695645	111.583902	2	22	32.6957	111.583827	1.67	12.03	1	1.701	0.013	0.029	0	0	6.9406E+218	330	337
20230809_1651260344	0	1327485	-2.70192	0.62191	-0.24928	-0.079703	9.8430223	1.692106	12.409	-0.119	-8.326	1.682	-0.101	33.41	32.695646	111.583902	2	22	32.6957	111.583827	1.67	12.03	1	1.701	0.013	0.029	0	0	6.9406E+218	330	337
20230809_1651260363	0	1327486	-2.77711	0.65813	-0.27886	-0.079769	9.9015541	1.7538379	12.409	-0.119	-8.326	1.682	-0.101	33.41	32.695646	111.583902	2	22	32.6957	111.583827	1.67	12.03	1	1.701	0.013	0.029	0	0	6.9406E+218	330	337
20230809_1651260364	0	1327487	-2.82323	0.69235	-0.35793	-0.079749	9.9016342	1.692251	12.409	-0.119	-8.326	1.682	-0.101	33.41	32.695646	111.583902	2	22	32.6957	111.583827	1.67	12.03	1	1.701	0.013	0.029	0	0	6.9406E+218	330	337
20230809_1651260380	0	1327488	-2.9437	0.72092	-0.45294	-0.079794	9.960247	1.692396	12.409	-0.119	-8.326	1.682	-0.101	33.41	32.695646	111.583902	2	22	32.6957	111.583827	1.67	12.03	1	1.701	0.013	0.029	0	0	6.9406E+218	330	337
20230809_1651260385	0	1327489	-2.95057	0.76345	-0.45699	-0.079729	9.9017153	1.630664	12.409	-0.119	-8.326	1.682	-0.101	33.41	32.695646	111.583902	2	22	32.6957	111.583827	1.67	12.03	1	1.701	0.013	0.029	0	0	6.9406E+218	330	337
20230809_1651260404	0	1327490	-3.03987	0.7832	-0.56274	-0.144925	9.9015722	1.692434	12.376	-0.145	-8.471	1.678	-0.101	33.41	32.695647	111.583903	2	22	32.6957	111.583827	1.67	12.03	1	1.701	0.013	0.029	0	0	6.9406E+218	330	337
20230809_1651260405	0	1327491	-2.9613	0.84603	-0.65218	-0.079749	9.9016342	1.692251	12.376	-0.145	-8.471	1.678	-0.101	33.41	32.695647	111.583903	2	22	32.6957	111.583827	1.67	12.03	1	1.701	0.013	0.029	0	0	6.9406E+218	330	337
20230809_1651260414	0	1327492	-3.09776	0.84131	-0.63267	-0.014573	9.9016972	1.692068	12.376	-0.145	-8.471	1.678	-0.101	33.41	32.695647	111.583903	2	22	32.6957	111.583827	1.67	12.03	1	1.701	0.013	0.029	0	0	6.9406E+218	330	337
20230809_1651260439	0	1327493	-3.01863	0.88204	-0.69122	-0.144905	9.9016533	1.630847	12.376	-0.145	-8.471	1.678	-0.101	33.41	32.695647	111.583903	2	22	32.6957	111.583827	1.67	12.03	1	1.701	0.013	0.029	0	0	6.9406E+218	330	337
20230809_1651260441	0	1327494	-3.17486	0.88822	-0.80616	-0.079769	9.9015541	1.7538379	12.376	-0.145	-8.471	1.678	-0.101	33.41	32.695647	111.583903	2	22	32.6957	111.583827	1.67	12.03	1	1.701	0.013	0.029	0	0	6.9406E+218	330	337
20230809_1651260444	0	1327495	-3.25499	0.89139	-0.81176	-0.079774	9.9603271	1.63081	12.339	-0.187	-8.627	1.676	-0.101	33.41	32.695647	111.583903	2	22	32.6957	111.583827	1.67	12.03	1	1.701	0.013	0.029	0	0	6.9406E+218	330	337
20230809_1651260455	0	1327496	-3.21651	0.93141	-0.86239	-0.079729	9.9017153	1.630664	12.339	-0.187	-8.627	1.676	-0.088	33.41	32.695647	111.583903	2	22	32.6957	111.583827	1.67	12.03	1	1.701	0.013	0.029	0	0	6.9406E+218	330	337
20230809_1651260464	0	1327497	-3.1799	0.96002	-0.93699	-0.079709	9.9017963	1.569078	12.339	-0.187	-8.627	1.676	-0.088	33.41	32.695647	111.583903	2	22	32.6957	111.583827	1.67	12.03	1	1.701	0.013	0.029	0	0	6.9406E+218	330	337
20230809_1651260481	0	1327498	-3.15509	0.9673	-0.98207	-0.079729	9.9017153	1.630664	12.339	-0.187	-8.627	1.676	-0.088	33.41	32.695647	111.583903	2	22	32.6957	111.583827	1.67	12.03	1	1.701	0.013	0.029	0	0	6.9406E+218	330	337
20230809_1651260483	0	1327499	-3.22106	0.95512	-1.01424	-0.079729	9.9017153	1.630664	12.339	-0.187	-8.627	1.676	-0.088	33.41	32.695647	111.583903	2	22	32.6957	111.583827	1.67	12.03	1	1.701	0.013	0.029	0	0	6.9406E+218	330	337
20230809_1651260494	0	1327500	-3.22489	0.96037	-1.08506	-0.079774	9.9603271	1.63081	12.299	-0.243	-8.787	1.674	-0.088	33.41	32.695648	111.583903	2	22	32.6957	111.583827	1.67	12.03	1	1.701	0.013	0.029	0	0	6.9406E+218	330	337
20230809_1651260506	0	1327501	-3.23823	0.98113	-1.11856	-0.144859	9.8430405	1.630702	12.299	-0.243	-8.787	1.674	-0.088	33.41	32.695648	111.583903	2	22	32.6957	111.583827	1.67	12.03	1	1.701	0.013	0.029	0	0	6.9406E+218	330	337
20230809_1651260514	0	1327502	-3.30039	0.96319	-1.19363	-0.079749	9.9016342	1.692251	12.299	-0.243	-8.787	1.674	-0.088	33.41	32.695648	111.583903	2	22	32.6957	111.583827	1.67	12.03	1	1.701	0.013	0.029	0	0	6.9406E+218	330	337
20230809_1651260526	0	1327503	-3.29088	0.96519	-1.20535	-0.079709	9.9017963	1.569078	12.299	-0.243	-8.787	1.674	-0.088	33.41	32.695648	111.583903	2	22	32.6957	111.583827	1.67	12.03	1	1.701	0.013	0.029	0	0	6.9406E+218	330	325
20230809_1651260534	0	1327504	-3.27063	0.9633	-1.26489	-0.079709	9.9017963	1.569078	12.299	-0.243	-8.787	1.674	-0.088	33.41	32.695648	111.583903	2	22	32.6957	111.583827	1.67	12.03	1	1.701	0.013	0.029	0	0	6.9406E+218	330	325
20230809_1651260544	0	1327505	-3.20529	0.95622	-1.29646	-0.079669	9.9019566	1.445905	12.261	-0.31	-8.95	1.671	-0.088	33.41	32.695649	111.583903	2	22	32.6957	111.583827	1.67	12.03	1	1.701	0.013	0.029	0	0	6.9406E+218	330	325
20230809_1651260554	0	1327506	-3.17518	0.95679	-1.32693	-0.079664	9.8431826	1.5689321	12.261	-0.31	-8.95	1.671	-0.088	33.41	32.695649	111.583903	2	22	32.695715	111.58383	1.655	9.41	1	1.701	0.013	0.029	0	0	6.9406E+218	330	325
20230809_1651260565	0	1327507	-3.20657	0.92961	-1.32885	-0.079684	9.8431034	1.630519	12.261	-0.31	-8.95	1.671	-0.088	33.41	32.695649	111.583903	2	22	32.695715	111.58383	1.655	9.41	1	1.701	0.013	0.029	0	0	6.9406E+218	330	325
20230809_1651260577	0	1327508	-3.25824	0.89586	-1.35801	-0.079664	9.8431826	1.5689321	12.261	-0.31	-8.95	1.671	-0.088	33.41	32.695649	111.583903	2	22	32.695715	111.58383	1.655	9.41	1	1.701	0.013	0.029	0	0	6.9406E+218	330	325
20230809_1651260583	0	1327509	-3.26812	0.89006	-1.4141	-0.079664	9.8431826	1.5689321	12.261	-0.31	-8.95	1.671	-0.088	33.41	32.695649	111.583903	2	22	32.695715	111.58383	1.655	9.41	1	1.701	0.013	0.029	0	0	6.9406E+218	330	325
20230809_1651260595	0	1327510	-3.25826	0.8637	-1.41595	-0.079618	9.7845707	1.568787	12.227	-0.385	-9.111	1.67	-0.097	33.41	32.695649	111.583904	2	22	32.695715	111.58383	1.655	9.41	1	1.701	0.013	0.029	0	0	6.9406E+218	330	325
20230809_1651260604	0	1327511	-3.24673	0.85829	-1.45556	-0.079644	9.8432636	1.507346	12.227	-0.385	-9.111	1.67	-0.097	33.41	32.695649	111.583904	2	22	32.695715	111.58383	1.655	9.41	1	1.701	0.013	0.029	0	0	6.9406E+218	330	325
20230809_1651260614	0	1327512	-3.21634	0.83043	-1.48089	-0.079598	9.7846518	1.5072	12.227	-0.385	-9.111	1.67	-0.097	33.41	32.695649	111.583904	2	22	32.695715	111.58383	1.655	9.41	1	1.701	0.013	0.029	0	0	6.9406E+218	330	325
20230809_1651260624	0	1327513	-3.20934	0.79376	-1.49398	-0.079579	9.7847328	1.445614	12.227	-0.385	-9.111	1.67	-0.097	33.41	32.695649	111.583904	2	22	32.695715	111.58383	1.655	9.41	1	1.701	0.013	0.029	0	0	6.9406E+218	330	325
20230809_1651260633	0	1327514	-3.12459	0.77131	-1.49031	-0.144794	9.7845087	1.56897	12.227	-0.385	-9.111	1.67	-0.097	33.41	32.695649	111.583904	2	22	32.695715	111.58383	1.655	9.41	1	1.701	0.013	0.029	0	0	6.9406E+218	330	325
20230809_1651260644	0	1327515	-3.13003	0.73155	-1.48005	-0.079553	9.7260399	1.507055	12.2	-0.464	-9.27	1.669	-0.097	33.41	32.69565	111.583904	2	22	32.695715	111.58383	1.655	9.41	1	1.701	0.013	0.029	0	0	6.9406E+218	330	325
20230809_1651260654	0	1327516	-3.07299	0.70863	-1.45774	-0.079553	9.7260399	1.507055	12.2	-0.464	-9.27	1.669	-0.097	33.41	32.69565	111.583904	2	22	32.695715	111.58383	1.655	9.41	1	1.701	0.013	0.029	0	0	6.9406E+218	330	325
20230809_1651260665	0	1327517	-3.04696	0.6792	-1.47599	-0.079598	9.7846518	1.5072	12.2	-0.464	-9.27	1.669	-0.097	33.41	32.69565	111.583904	2	22	32.695715	111.58383	1.655	9.41	1	1.701	0.013	0.029	0	0	6.9406E+218	330	325
20230809_1651260677	0	1327518	-3.08391	0.6292	-1.43187	-0.079553	9.7260399	1.507055	12.2	-0.464	-9.27	1.669	-0.097	33.41	32.69565	111.583904	2	22	32.695715	111.58383	1.655	9.41	1	1.701	0.013	0.029	0	0	6.9406E+218	330	325
20230809_1651260683	0	1327519	-3.03388	0.60834	-1.49496	-0.079533	9.72612	1.4454679	12.2	-0.464	-9.27	1.669	-0.097	33.41	32.69565	111.583904	2	22	32.695715	111.58383	1.655	9.41	1	1.701	0.013	0.029	0	0	6.9406E+218	330	325
20230809_1651260693	0	1327520	-2.97437	0.57525	-1.44888	-0.079553	9.7260399	1.507055	12.18	-0.542	-9.423	1.669	-0.097	33.41	32.695651	111.583904	2	22	32.695715	111.58383	1.655	9.41	1	1.701	0.013	0.029	0	0	6.9406E+218	330	325
20230809_1651260704	0	1327521	-2.94737	0.52166	-1.41435	-0.079462	9.6088152	1.5067641	12.18	-0.542	-9.423	1.669	-0.097	33.41	32.695651	111.583904	2	22	32.695715	111.58383	1.655	9.41	1	1.701	0.013	0.029	0	0	6.9406E+218	330	325
20230809_1651260715	0	1327522	-2.95094	0.47123	-1.37021	-0.079533	9.72612	1.4454679	12.18	-0.542	-9.423	1.669	-0.097	33.41	32.695651	111.583904	2	22	32.695715	111.58383	1.655	9.41	1	1.701	0.013	0.029	0	0	6.9406E+218	330	325
20230809_1651260725	0	1327523	-2.93726	0.44223	-1.3796	-0.079488	9.6675081	1.445323	12.18	-0.542	-9.423	1.669	-0.097	33.41	32.695651	111.583904	2	22	32.695715	111.58383	1.655	9.41	1	1.701	0.013	0.029	0	0	6.9406E+218	330	325
20230809_1651260734	0	1327524	-2.95294	0.41369	-1.26743	-0.079482	9.6087351	1.568351	12.18	-0.542	-9.423	1.669	-0.097	33.41	32.695651	111.583904	2	22	32.695715	111.58383	1.655	9.41	1	1.701	0.013	0.029	0	0	6.9406E+218	330	325
20230809_1651260743	0	1327525	-3.03654	0.37521	-1.26515	-0.079508	9.667428	1.50691	12.169	-0.611	-9.571	1.67	-0.097	33.41	32.695652	111.583904	2	22	32.695715	111.58383	1.655	9.41	1	1.701	0.013	0.029	0	0	6.9406E+218	330	325
20230809_1651260755	0	1327526	-2.96682	0.3606	-1.28176	-0.144638	9.6087532	1.506947	12.169	-0.611	-9.571	1.67	-0.097	33.41	32.695652	111.583904	2	22	32.695715	111.58383	1.655	9.41	1	1.701	0.013	0.029	0	0	6.9406E+218	330	325
20230809_1651260777	0	1327527	-3.01028	0.30389	-1.26469	-0.079553	9.7260399	1.507055	12.169	-0.611	-9.571	1.67	-0.097	33.41	32.695652	111.583904	2	22	32.695715	111.58383	1.655	9.41	1	1.701	0.013	0.029	0	0	6.9406E+218	330	325
20230809_1651260780	0	1327528	-2.98016	0.26137	-1.23301	-0.079488	9.6675081	1.445323	12.169	-0.611	-9.571	1.67	-0.097	33.41	32.695652	111.583904	2	22	32.695715	111.58383	1.655	9.41	1	1.701	0.013	0.029	0	0	6.9406E+218	330	325
20230809_1651260787	0	1327529	-2.9535	0.24597	-1.21668	-0.079462	9.6088152	1.5067641	12.169	-0.611	-9.571	1.67	-0.097	33.41	32.695652	111.583904	2	22	32.695715	111.58383	1.655	9.41	1	1.701	0.013	0.029	0	0	6.9406E+218	330	325
20230809_1651260795	0	1327530	-2.97526	0.2084	-1.08555	-0.079417	9.5502033	1.506619	12.166	-0.674	-9.72	1.671	-0.097	33.41	32.695652	111.583904	2	22	32.695715	111.58383	1.655	9.41	1	1.701	0.013	0.029	0	0	6.9406E+218	330	325
20230809_1651260805	0	1327531	-2.94663	0.19173	-0.98119	-0.144684	9.6673651	1.507092	12.166	-0.674	-9.72	1.671	-0.097	33.41	32.695652	111.583904	2	22	32.695715	111.58383	1.655	9.41	1	1.701	0.013	0.029	0	0	6.9406E+218	330	325
20230809_1651260814	0	1327532	-2.93097	0.16904	-0.99588	-0.079502	9.608654	1.6299371	12.166	-0.674	-9.72	1.671	-0.097	33.41	32.695652	111.583904	2	22	32.695715	111.58383	1.655	9.41	1	1.694	-0.037	-0.035	0	0	6.9406E+218	330	325
20230809_1651260830	0	1327533	-2.96478	0.13174	-0.89049	-0.079527	9.667347	1.568496	12.166	-0.674	-9.72	1.671	-0.097	33.41	32.695652	111.583904	2	22	32.695715	111.58383	1.655	9.41	1	1.694	-0.037	-0.035	0	0	6.9406E+218	330	325
20230809_1651260834	0	1327534	-2.95233	0.11084	-0.90917	-0.144638	9.6087532	1.506947	12.166	-0.674	-9.72	1.671	-0.097	33.41	32.695652	111.583904	2	22	32.695715	111.58383	1.655	9.41	1	1.694	-0.037	-0.035	0	0	6.9406E+218	330	325
20230809_1651260843	0	1327535	-2.9415	0.0987	-0.93151	-0.079573	9.7259588	1.568642	12.167	-0.721	-9.867	1.693	-0.097	33.41	32.695653	111.583905	2	22	32.695715	111.58383	1.655	9.41	1	1.694	-0.037	-0.035	0	0	6.9406E+218	330	325
20230809_1651260855	0	1327536	-2.904	0.08262	-0.86457	-0.079417	9.5502033	1.506619	12.167	-0.721	-9.867	1.693	-0.097	33.41	32.695653	111.583905	2	22	32.695715	111.58383	1.655	9.41	1	1.694	-0.037	-0.035	0	0	6.9406E+218	330	325
20230809_1651260880	0	1327537	-2.84212	0.07099	-0.80158	-0.144658	9.6086721	1.568534	12.167	-0.721	-9.867	1.693	-0.097	33.41	32.695653	111.583905	2	22	32.695715	111.58383	1.655	9.41	1	1.694	-0.037	-0.035	0	0	6.9406E+218	330	325
20230809_1651260881	0	1327538	-2.81415	0.05957	-0.725	-0.079502	9.608654	1.6299371	12.167	-0.721	-9.867	1.693	-0.097	33.41	32.695653	111.583905	2	22	32.695715	111.58383	1.655	9.41	1	1.694	-0.037	-0.035	0	0	6.9406E+218	330	325
20230809_1651260883	0	1327539	-2.77683	0.05052	-0.66083	-0.079437	9.5501223	1.568205	12.167	-0.721	-9.867	1.693	-0.097	33.41	32.695653	111.583905	2	22	32.695715	111.58383	1.655	9.41	1	1.694	-0.037	-0.035	0	0	6.9406E+218	330	325
20230809_1651260893	0	1327540	-2.75648	0.04355	-0.52764	-0.079527	9.667347	1.568496	12.17	-0.757	-10.009	1.695	-0.097	33.41	32.695654	111.583905	2	22	32.695715	111.58383	1.655	9.41	1	1.694	-0.037	-0.035	0	0	6.9406E+218	330	325
20230809_1651260904	0	1327541	-2.73638	0.04668	-0.57953	-0.144723	9.6672039	1.630266	12.17	-0.757	-10.009	1.695	-0.097	33.41	32.695654	111.583905	2	22	32.695715	111.58383	1.655	9.41	1	1.694	-0.037	-0.035	0	0	6.9406E+218	330	325
20230809_1651260917	0	1327542	-2.71987	0.04917	-0.53291	-0.079502	9.608654	1.6299371	12.17	-0.757	-10.009	1.695	-0.097	33.41	32.695654	111.583905	2	22	32.695715	111.58383	1.655	9.41	1	1.694	-0.037	-0.035	0	0	6.9406E+218	330	325
20230809_1651260925	0	1327543	-2.69689	0.03311	-0.46188	-0.079482	9.6087351	1.568351	12.17	-0.757	-10.009	1.695	-0.098	33.41	32.695654	111.583905	2	22	32.695715	111.58383	1.655	9.41	1	1.694	-0.037	-0.035	0	0	6.9406E+218	330	325
20230809_1651260938	0	1327544	-2.62609	0.03928	-0.44627	-0.144678	9.608592	1.63012	12.17	-0.757	-10.009	1.695	-0.098	33.41	32.695654	111.583905	2	22	32.695715	111.58383	1.655	9.41	1	1.694	-0.037	-0.035	0	0	6.9406E+218	330	325
20230809_1651260943	0	1327545	-2.56306	0.04423	-0.4246	-0.079502	9.608654	1.6299371	12.173	-0.781	-10.142	1.696	-0.098	33.41	32.695655	111.583905	2	22	32.695715	111.58383	1.655	9.41	1	1.694	-0.037	-0.035	0	0	6.9406E+218	330	325
20230809_1651260954	0	1327546	-2.49425	0.0579	-0.32289	-0.079482	9.6087351	1.568351	12.173	-0.781	-10.142	1.696	-0.098	33.41	32.695655	111.583905	2	22	32.695715	111.58383	1.655	9.41	1	1.694	-0.037	-0.035	0	0	6.9406E+218	330	325
20230809_1651260965	0	1327547	-2.46509	0.07455	-0.2849	-0.144698	9.608511	1.691707	12.173	-0.781	-10.142	1.696	-0.098	33.41	32.695655	111.583905	2	22	32.695715	111.58383	1.655	9.41	1	1.694	-0.037	-0.035	0	0	6.9406E+218	330	325
20230809_1651260981	0	1327548	-2.46873	0.08462	-0.21465	-0.079522	9.608573	1.691524	12.173	-0.781	-10.142	1.696	-0.098	33.41	32.695655	111.583905	2	22	32.695715	111.58383	1.655	9.41	1	1.694	-0.037	-0.035	0	0	6.9406E+218	330	325
20230809_1651260984	0	1327549	-2.42254	0.09908	-0.17831	-0.144678	9.608592	1.63012	12.173	-0.781	-10.142	1.696	-0.098	33.41	32.695655	111.583905	2	22	32.695715	111.58383	1.655	9.41	1	1.694	-0.037	-0.035	0	0	6.9406E+218	330	325
20230809_1651260994	0	1327550	-2.31831	0.12105	-0.12738	-0.079502	9.608654	1.6299371	12.171	-0.793	-10.264	1.697	-0.098	33.41	32.695655	111.583905	2	22	32.695715	111.58383	1.655	9.41	1	1.694	-0.037	-0.035	0	0	6.9406E+218	330	325
20230809_1651270004	0	1327551	-2.29037	0.13542	-0.14175	-0.079567	9.6671848	1.691669	12.171	-0.793	-10.264	1.697	-0.098	33.41	32.695655	111.583905	2	22	32.695715	111.58383	1.655	9.41	1	1.694	-0.037	-0.035	0	0	6.9406E+218	330	325
20230809_1651270014	0	1327552	-2.20748	0.16519	-0.07745	-0.144678	9.608592	1.63012	12.171	-0.793	-10.264	1.697	-0.098	33.41	32.695655	111.583905	2	22	32.695715	111.58383	1.655	9.41	1	1.694	-0.037	-0.035	0	0	6.9406E+218	330	325
20230809_1651270025	0	1327553	-2.14976	0.19329	-0.10816	-0.079567	9.6671848	1.691669	12.171	-0.793	-10.264	1.697	-0.098	33.41	32.695655	111.583905	2	22	32.695715	111.58383	1.655	9.41	1	1.694	-0.037	-0.035	0	0	6.9406E+218	330	325
20230809_1651270040	0	1327554	-2.14008	0.2108	-0.04977	-0.079567	9.6671848	1.691669	12.171	-0.793	-10.264	1.697	-0.098	33.41	32.695655	111.583905	2	22	32.695715	111.58383	1.655	9.41	1	1.694	-0.037	-0.035	0	0	6.9406E+218	330	325
20230809_1651270044	0	1327555	-2.07971	0.24943	-0.02222	-0.144743	9.6671228	1.691852	12.162	-0.799	-10.373	1.699	-0.098	33.41	32.695656	111.583905	2	22	32.695715	111.58383	1.655	9.41	1	1.694	-0.037	-0.035	0	0	6.9406E+218	330	325
20230809_1651270055	0	1327556	-2.02817	0.2713	0.04463	-0.079522	9.608573	1.691524	12.162	-0.799	-10.373	1.699	-0.098	33.41	32.695656	111.583905	2	22	32.695715	111.58383	1.655	9.41	1	1.694	-0.037	-0.035	0	0	6.9406E+218	330	325
20230809_1651270066	0	1327557	-1.96424	0.30075	0.04374	-0.079567	9.6671848	1.691669	12.162	-0.799	-10.373	1.699	-0.098	33.41	32.695656	111.583905	2	22	32.695715	111.58383	1.655	9.41	1	1.694	-0.037	-0.035	0	0	6.9406E+218	330	325
20230809_1651270084	0	1327558	-1.90206	0.33983	0.1061	-0.144723	9.6672039	1.630266	12.162	-0.799	-10.373	1.699	-0.098	33.41	32.695656	111.583905	2	22	32.695715	111.58383	1.655	9.41	1	1.694	-0.037	-0.035	0	0	6.9406E+218	330	325
20230809_1651270088	0	1327559	-1.81925	0.37149	0.05457	-0.079613	9.7257977	1.691815	12.162	-0.799	-10.373	1.699	-0.098	33.41	32.695656	111.583905	2	22	32.695715	111.58383	1.655	9.41	1	1.694	-0.037	-0.035	0	0	6.9406E+218	330	325
20230809_1651270093	0	1327560	-1.75654	0.40225	0.02626	-0.144763	9.6670418	1.7534389	12.145	-0.799	-10.467	1.7	-0.098	33.41	32.695657	111.583906	2	22	32.695715	111.58383	1.655	9.41	1	1.694	-0.037	-0.035	0	0	6.9406E+218	330	325
20230809_1651270104	0	1327561	-1.65432	0.43231	0.09319	-0.079567	9.6671848	1.691669	12.145	-0.799	-10.467	1.7	-0.098	33.41	32.695657	111.583906	2	22	32.695715	111.58383	1.655	9.41	1	1.694	-0.037	-0.035	0	0	6.9406E+218	330	325
20230809_1651270119	0	1327562	-1.5674	0.45397	0.06542	-0.144698	9.608511	1.691707	12.145	-0.799	-10.467	1.7	-0.107	33.41	32.695657	111.583906	2	22	32.695715	111.58383	1.655	9.41	1	1.694	-0.037	-0.035	0	0	6.9406E+218	330	325
20230809_1651270126	0	1327563	-1.46107	0.50158	0.05641	-0.079613	9.7257977	1.691815	12.145	-0.799	-10.467	1.7	-0.107	33.41	32.695657	111.583906	2	22	32.695715	111.58383	1.655	9.41	1	1.694	-0.037	-0.035	0	0	6.9406E+218	330	325
20230809_1651270134	0	1327564	-1.38879	0.53702	0.08963	-0.079522	9.608573	1.691524	12.145	-0.799	-10.467	1.7	-0.107	33.41	32.695657	111.583906	2	22	32.695715	111.58383	1.655	9.41	1	1.694	-0.037	-0.035	0	0	6.9406E+218	330	325
20230809_1651270144	0	1327565	-1.32009	0.56786	0.1112	-0.144743	9.6671228	1.691852	12.12	-0.799	-10.541	1.702	-0.107	33.41	32.695658	111.583906	2	22	32.695715	111.58383	1.655	9.41	1	1.694	-0.037	-0.035	0	0	6.9406E+218	330	325
20230809_1651270155	0	1327566	-1.2368	0.59947	0.08181	-0.079567	9.6671848	1.691669	12.12	-0.799	-10.541	1.702	-0.107	33.41	32.695658	111.583906	2	22	32.695715	111.58383	1.655	9.41	1	1.694	-0.037	-0.035	0	0	6.9406E+218	330	325
20230809_1651270165	0	1327567	-1.11843	0.62753	0.07895	-0.144743	9.6671228	1.691852	12.12	-0.799	-10.541	1.702	-0.107	33.41	32.695658	111.583906	2	22	32.695715	111.58383	1.655	9.41	1	1.694	-0.037	-0.035	0	0	6.9406E+218	330	325
20230809_1651270177	0	1327568	-1.0037	0.64509	0.05463	-0.079522	9.608573	1.691524	12.12	-0.799	-10.541	1.702	-0.107	33.41	32.695658	111.583906	2	22	32.695715	111.58383	1.655	9.41	1	1.694	-0.037	-0.035	0	0	6.9406E+218	330	325
20230809_1651270185	0	1327569	-0.90918	0.67247	0.01419	-0.144743	9.6671228	1.691852	12.088	-0.803	-10.592	1.703	-0.107	33.41	32.695658	111.583906	2	22	32.695715	111.58383	1.655	9.41	1	1.694	-0.037	-0.035	0	0	6.9406E+218	330	325
20230809_1651270210	0	1327570	-0.82622	0.70314	0.00351	-0.144743	9.6671228	1.691852	12.088	-0.803	-10.592	1.703	-0.107	33.41	32.695658	111.583906	2	22	32.695715	111.58383	1.655	9.41	1	1.694	-0.037	-0.035	0	0	6.9406E+218	330	325
20230809_1651270212	0	1327571	-0.74864	0.72747	-0.01657	-0.079522	9.608573	1.691524	12.088	-0.803	-10.592	1.703	-0.107	33.41	32.695658	111.583906	2	22	32.695715	111.58383	1.655	9.41	1	1.694	-0.037	-0.035	0	0	6.9406E+218	330	325
20230809_1651270216	0	1327572	-0.66802	0.74834	-0.03027	-0.144743	9.6671228	1.691852	12.088	-0.803	-10.592	1.703	-0.107	33.41	32.695658	111.583906	2	22	32.695715	111.58383	1.655	9.41	1	1.694	-0.037	-0.035	0	0	6.9406E+218	330	325
20230809_1651270226	0	1327573	-0.58787	0.7683	-0.00919	-0.079522	9.608573	1.691524	12.088	-0.803	-10.592	1.703	-0.107	33.41	32.695658	111.583906	2	22	32.695715	111.58383	1.655	9.41	1	1.694	-0.037	-0.035	0	0	6.9406E+218	330	325
20230809_1651270234	0	1327574	-0.49565	0.78214	-0.03268	-0.144678	9.608592	1.63012	12.088	-0.803	-10.592	1.703	-0.107	33.41	32.695658	111.583906	2	22	32.695715	111.58383	1.655	9.41	1	1.694	-0.037	-0.035	0	0	6.9406E+218	330	325
20230809_1651270244	0	1327575	-0.40758	0.79872	-0.054	-0.144743	9.6671228	1.691852	12.05	-0.811	-10.621	1.704	-0.107	33.41	32.695659	111.583906	2	22	32.695715	111.58383	1.655	9.41	1	1.694	-0.037	-0.035	0	0	6.9406E+218	330	325
20230809_1651270255	0	1327576	-0.30408	0.81086	-0.10987	-0.079547	9.6672659	1.630083	12.05	-0.811	-10.621	1.704	-0.099	33.41	32.695659	111.583906	2	22	32.695715	111.58383	1.655	9.41	1	1.694	-0.037	-0.035	0	0	6.9406E+218	330	325
20230809_1651270266	0	1327577	-0.23723	0.82044	-0.14087	-0.144698	9.608511	1.691707	12.05	-0.811	-10.621	1.704	-0.099	33.41	32.695659	111.583906	2	22	32.695715	111.58383	1.655	9.41	1	1.694	-0.037	-0.035	0	0	6.9406E+218	330	325
20230809_1651270278	0	1327578	-0.14733	0.83197	-0.19824	-0.144698	9.608511	1.691707	12.05	-0.811	-10.621	1.704	-0.099	33.41	32.695659	111.583906	2	22	32.695715	111.58383	1.655	9.41	1	1.694	-0.037	-0.035	0	0	6.9406E+218	330	325
20230809_1651270286	0	1327579	-0.07648	0.82916	-0.2095	-0.079522	9.608573	1.691524	12.05	-0.811	-10.621	1.704	-0.099	33.41	32.695659	111.583906	2	22	32.695715	111.58383	1.655	9.41	1	1.694	-0.037	-0.035	0	0	6.9406E+218	330	325
20230809_1651270293	0	1327580	0.05383	0.84067	-0.21835	-0.144652	9.5498991	1.691561	12.012	-0.828	-10.627	1.705	-0.099	33.41	32.69566	111.583906	2	22	32.695715	111.58383	1.655	9.41	1	1.694	-0.037	-0.035	0	0	6.9406E+218	330	325
20230809_1651270305	0	1327581	0.17383	0.85218	-0.23764	-0.144698	9.608511	1.691707	12.012	-0.828	-10.627	1.705	-0.099	33.41	32.69566	111.583906	2	22	32.695715	111.58383	1.655	9.41	1	1.694	-0.037	-0.035	0	0	6.9406E+218	330	325
20230809_1651270314	0	1327582	0.25802	0.84923	-0.26339	-0.079567	9.6671848	1.691669	12.012	-0.828	-10.627	1.705	-0.099	33.41	32.69566	111.583906	2	22	32.695715	111.58383	1.655	9.41	1	1.694	-0.037	-0.035	0	0	6.9406E+218	330	325
20230809_1651270334	0	1327583	0.37546	0.85348	-0.32536	-0.144698	9.608511	1.691707	12.012	-0.828	-10.627	1.705	-0.099	33.41	32.69566	111.583906	2	22	32.695715	111.58383	1.655	9.41	1	1.694	-0.037	-0.035	0	0	6.9406E+218	330	325
20230809_1651270337	0	1327584	0.49068	0.84402	-0.35003	-0.144698	9.608511	1.691707	12.012	-0.828	-10.627	1.705	-0.099	33.41	32.69566	111.583906	2	22	32.695715	111.58383	1.655	9.41	1	1.694	-0.037	-0.035	0	0	6.9406E+218	330	325
20230809_1651270345	0	1327585	0.64185	0.84922	-0.37655	-0.079457	9.5500422	1.629792	11.973	-0.851	-10.607	1.706	-0.099	33.41	32.695661	111.583907	2	22	32.695715	111.58383	1.655	9.41	1	1.694	-0.037	-0.035	0	0	6.9406E+218	330	325
20230809_1651270354	0	1327586	0.76433	0.83815	-0.41226	-0.144672	9.549818	1.753148	11.973	-0.851	-10.607	1.706	-0.099	33.41	32.695661	111.583907	2	22	32.695715	111.58383	1.655	9.41	1	1.694	-0.037	-0.035	0	0	6.9406E+218	330	325
20230809_1651270364	0	1327587	0.81218	0.8163	-0.45337	-0.144652	9.5498991	1.691561	11.973	-0.851	-10.607	1.706	-0.099	33.41	32.695661	111.583907	2	22	32.695715	111.58383	1.655	9.41	1	1.694	-0.037	-0.035	0	0	6.9406E+218	330	325
20230809_1651270377	0	1327588	0.91006	0.81197	-0.48649	-0.144698	9.608511	1.691707	11.973	-0.851	-10.607	1.706	-0.099	33.41	32.695661	111.583907	2	22	32.695715	111.58383	1.655	9.41	1	1.694	-0.037	-0.035	0	0	6.9406E+218	330	325
20230809_1651270384	0	1327589	0.97765	0.80108	-0.49891	-0.144652	9.5498991	1.691561	11.973	-0.851	-10.607	1.706	-0.099	33.41	32.695661	111.583907	2	22	32.695715	111.58383	1.655	9.41	1	1.694	-0.037	-0.035	0	0	6.9406E+218	330	325
20230809_1651270394	0	1327590	1.14137	0.79401	-0.56002	-0.144652	9.5498991	1.691561	11.937	-0.882	-10.561	1.706	-0.099	33.41	32.695661	111.583907	2	22	32.695715	111.58383	1.655	9.41	1	1.694	-0.037	-0.035	0	0	6.9406E+218	330	325
20230809_1651270404	0	1327591	1.24327	0.76925	-0.59563	-0.079431	9.4913492	1.691233	11.937	-0.882	-10.561	1.706	-0.099	33.41	32.695661	111.583907	2	22	32.695715	111.58383	1.655	9.41	1	1.694	-0.037	-0.035	0	0	6.9406E+218	330	325
20230809_1651270413	0	1327592	1.36179	0.74644	-0.58652	-0.144652	9.5498991	1.691561	11.937	-0.882	-10.561	1.706	-0.099	33.41	32.695661	111.583907	2	22	32.695715	111.58383	1.655	9.41	1	1.694	-0.037	-0.035	0	0	6.9406E+218	330	325
20230809_1651270430	0	1327593	1.43789	0.71921	-0.56884	-0.144672	9.549818	1.753148	11.937	-0.882	-10.561	1.706	-0.096	33.41	32.695661	111.583907	2	22	32.695715	111.58383	1.655	9.41	1	1.694	-0.037	-0.035	0	0	6.9406E+218	330	325
20230809_1651270434	0	1327594	1.56278	0.69648	-0.63556	-0.144607	9.4912863	1.691416	11.937	-0.882	-10.561	1.706	-0.096	33.41	32.695661	111.583907	2	22	32.695715	111.58383	1.655	9.41	1	1.694	-0.037	-0.035	0	0	6.9406E+218	330	325
20230809_1651270443	0	1327595	1.65411	0.6649	-0.63618	-0.144607	9.4912863	1.691416	11.908	-0.918	-10.488	1.707	-0.096	33.41	32.695662	111.583907	2	22	32.695715	111.58383	1.655	9.41	1	1.694	-0.037	-0.035	0	0	6.9406E+218	330	325
20230809_1651270454	0	1327596	1.76088	0.63547	-0.65344	-0.144607	9.4912863	1.691416	11.908	-0.918	-10.488	1.707	-0.096	33.41	32.695662	111.583907	2	22	32.695715	111.58383	1.655	9.41	1	1.694	-0.037	-0.035	0	0	6.9406E+218	330	325
20230809_1651270466	0	1327597	1.83487	0.6058	-0.72211	-0.079496	9.54988	1.752965	11.908	-0.918	-10.488	1.707	-0.096	33.41	32.695662	111.583907	2	22	32.695715	111.58383	1.655	9.41	1	1.694	-0.037	-0.035	0	0	6.9406E+218	330	325
20230809_1651270478	0	1327598	1.93077	0.56502	-0.77634	-0.144561	9.4326744	1.69127	11.908	-0.918	-10.488	1.707	-0.096	33.41	32.695662	111.583907	2	22	32.695715	111.58383	1.655	9.41	1	1.694	-0.037	-0.035	0	0	6.9406E+218	330	325
20230809_1651270484	0	1327599	2.02862	0.53679	-0.70102	-0.144561	9.4326744	1.69127	11.908	-0.918	-10.488	1.707	-0.096	33.41	32.695662	111.583907	2	22	32.695715	111.58383	1.655	9.41	1	1.694	-0.037	-0.035	0	0	6.9406E+218	330	325
20230809_1651270493	0	1327600	2.1152	0.50606	-0.66225	-0.144581	9.4325933	1.752857	11.886	-0.958	-10.391	1.708	-0.096	33.41	32.695663	111.583907	2	22	32.695715	111.58383	1.655	9.41	1	1.694	-0.037	-0.035	0	0	6.9406E+218	330	325
20230809_1651270505	0	1327601	2.11205	0.44089	-0.68854	-0.144627	9.4912062	1.753002	11.886	-0.958	-10.391	1.708	-0.096	33.41	32.695663	111.583907	2	22	32.695715	111.58383	1.655	9.41	1	1.694	-0.037	-0.035	0	0	6.9406E+218	330	325
20230809_1651270514	0	1327602	2.28463	0.4148	-0.71471	-0.144587	9.4913673	1.629829	11.886	-0.958	-10.391	1.708	-0.096	33.41	32.695663	111.583907	2	22	32.695715	111.58383	1.655	9.41	1	1.694	-0.037	-0.035	0	0	6.9406E+218	330	325
20230809_1651270525	0	1327603	2.45003	0.40503	-0.73918	-0.144627	9.4912062	1.753002	11.886	-0.958	-10.391	1.708	-0.096	33.41	32.695663	111.583907	2	22	32.695715	111.58383	1.655	9.41	1	1.694	-0.037	-0.035	0	0	6.9406E+218	330	325
20230809_1651270535	0	1327604	2.46714	0.33818	-0.70252	-0.144601	9.4325132	1.8144439	11.886	-0.958	-10.391	1.708	-0.096	33.41	32.695663	111.583907	2	22	32.695715	111.58383	1.655	9.41	1	1.694	-0.037	-0.035	0	0	6.9406E+218	330	325
20230809_1651270544	0	1327605	2.54519	0.28451	-0.73477	-0.144561	9.4326744	1.69127	11.874	-0.996	-10.273	1.709	-0.096	33.41	32.695664	111.583907	2	22	32.695715	111.58383	1.655	9.41	1	1.694	-0.037	-0.035	0	0	6.9406E+218	330	325
20230809_1651270555	0	1327606	2.63418	0.23921	-0.72304	-0.144581	9.4325933	1.752857	11.874	-0.996	-10.273	1.709	-0.096	33.41	32.695664	111.583907	2	22	32.695715	111.58383	1.655	9.41	1	1.694	-0.037	-0.035	0	0	6.9406E+218	330	325
20230809_1651270567	0	1327607	2.73276	0.18876	-0.65188	-0.079431	9.4913492	1.691233	11.874	-0.996	-10.273	1.709	-0.096	33.41	32.695664	111.583907	2	22	32.695715	111.58383	1.655	9.41	1	1.694	-0.037	-0.035	0	0	6.9406E+218	330	325
20230809_1651270577	0	1327608	2.86436	0.15285	-0.61503	-0.144581	9.4325933	1.752857	11.874	-0.996	-10.273	1.709	-0.096	33.41	32.695664	111.583907	2	22	32.695715	111.58383	1.655	9.41	1	1.694	-0.037	-0.035	0	0	6.9406E+218	330	325
20230809_1651270586	0	1327609	2.92726	0.10269	-0.67415	-0.144627	9.4912062	1.753002	11.874	-0.996	-10.273	1.709	-0.096	33.41	32.695664	111.583907	2	22	32.695715	111.58383	1.655	9.41	1	1.694	-0.037	-0.035	0	0	6.9406E+218	330	325
20230809_1651270594	0	1327610	3.05821	0.06702	-0.59628	-0.144536	9.3739815	1.752712	11.873	-1.03	-10.131	1.711	-0.099	33.41	32.695664	111.583908	2	22	32.695715	111.58383	1.655	9.41	1	1.694	-0.037	-0.035	0	0	6.9406E+218	330	325
20230809_1651270604	0	1327611	3.15254	0.02776	-0.60606	-0.144601	9.4325132	1.8144439	11.873	-1.03	-10.131	1.711	-0.099	33.41	32.695664	111.583908	2	22	32.69573	111.583834	1.66	12.48	1	1.694	-0.037	-0.035	0	0	6.9406E+218	330	325
20230809_1651270614	0	1327612	3.2442	-0.02229	-0.56643	-0.144627	9.4912062	1.753002	11.873	-1.03	-10.131	1.711	-0.099	33.41	32.695664	111.583908	2	22	32.69573	111.583834	1.66	12.48	1	1.694	-0.037	-0.035	0	0	6.9406E+218	330	325
20230809_1651270625	0	1327613	3.26476	-0.08165	-0.54497	-0.07936	9.3740444	1.752529	11.873	-1.03	-10.131	1.711	-0.099	33.41	32.695664	111.583908	2	22	32.69573	111.583834	1.66	12.48	1	1.694	-0.037	-0.035	0	0	6.9406E+218	330	325
20230809_1651270633	0	1327614	3.37249	-0.11946	-0.47792	-0.144627	9.4912062	1.753002	11.873	-1.03	-10.131	1.711	-0.099	33.41	32.695664	111.583908	2	22	32.69573	111.583834	1.66	12.48	1	1.694	-0.037	-0.035	0	0	6.9406E+218	330	325
20230809_1651270644	0	1327615	3.49183	-0.14923	-0.48803	-0.079405	9.4326563	1.752674	11.881	-1.056	-9.966	1.714	-0.099	33.41	32.695665	111.583908	2	22	32.69573	111.583834	1.66	12.48	1	1.694	-0.037	-0.035	0	0	6.9406E+218	330	325
20230809_1651270655	0	1327616	3.53585	-0.20649	-0.42878	-0.144556	9.3739014	1.814298	11.881	-1.056	-9.966	1.714	-0.099	33.41	32.695665	111.583908	2	22	32.69573	111.583834	1.66	12.48	1	1.694	-0.037	-0.035	0	0	6.9406E+218	330	325
20230809_1651270666	0	1327617	3.63288	-0.24358	-0.33615	-0.144581	9.4325933	1.752857	11.881	-1.056	-9.966	1.714	-0.099	33.41	32.695665	111.583908	2	22	32.69573	111.583834	1.66	12.48	1	1.694	-0.037	-0.035	0	0	6.9406E+218	330	325
20230809_1651270679	0	1327618	3.70994	-0.28058	-0.30843	-0.079425	9.4325752	1.814261	11.881	-1.056	-9.966	1.714	-0.099	33.41	32.695665	111.583908	2	22	32.69573	111.583834	1.66	12.48	1	1.694	-0.037	-0.035	0	0	6.9406E+218	330	325
20230809_1651270686	0	1327619	3.78779	-0.32376	-0.26469	-0.144581	9.4325933	1.752857	11.881	-1.056	-9.966	1.714	-0.099	33.41	32.695665	111.583908	2	22	32.69573	111.583834	1.66	12.48	1	1.694	-0.037	-0.035	0	0	6.9406E+218	330	325
20230809_1651270694	0	1327620	3.86337	-0.36917	-0.26226	-0.144672	9.549818	1.753148	11.898	-1.069	-9.781	1.716	-0.099	33.41	32.695666	111.583908	2	22	32.69573	111.583834	1.66	12.48	1	1.694	-0.037	-0.035	0	0	6.9406E+218	330	325
20230809_1651270704	0	1327621	3.9521	-0.39827	-0.22057	-0.079405	9.4326563	1.752674	11.898	-1.069	-9.781	1.716	-0.099	33.41	32.695666	111.583908	2	22	32.69573	111.583834	1.66	12.48	1	1.694	-0.037	-0.035	0	0	6.9406E+218	330	325
20230809_1651270714	0	1327622	4.02913	-0.43684	-0.11403	-0.144601	9.4325132	1.8144439	11.898	-1.069	-9.781	1.716	-0.099	33.41	32.695666	111.583908	2	22	32.69573	111.583834	1.66	12.48	1	1.694	-0.037	-0.035	0	0	6.9406E+218	330	325
20230809_1651270725	0	1327623	4.11388	-0.47498	-0.06663	-0.144581	9.4325933	1.752857	11.898	-1.069	-9.781	1.716	-0.099	33.41	32.695666	111.583908	2	22	32.69573	111.583834	1.66	12.48	1	1.694	-0.037	-0.035	0	0	6.9406E+218	330	325
20230809_1651270733	0	1327624	4.20172	-0.50912	-0.00511	-0.144627	9.4912062	1.753002	11.898	-1.069	-9.781	1.716	-0.099	33.41	32.695666	111.583908	2	22	32.69573	111.583834	1.66	12.48	1	1.694	-0.037	-0.035	0	0	6.9406E+218	330	325
20230809_1651270743	0	1327625	4.24647	-0.55882	0.06342	-0.144627	9.4912062	1.753002	11.922	-1.068	-9.576	1.719	-0.099	33.41	32.695667	111.583908	2	22	32.69573	111.583834	1.66	12.48	1	1.694	-0.037	-0.035	0	0	6.9406E+218	330	325
20230809_1651270756	0	1327626	4.34565	-0.58938	0.09554	-0.079476	9.5499611	1.691379	11.922	-1.068	-9.576	1.719	-0.099	33.41	32.695667	111.583908	2	22	32.69573	111.583834	1.66	12.48	1	1.694	-0.037	-0.035	0	0	6.9406E+218	330	325
20230809_1651270778	0	1327627	4.39151	-0.62363	0.15122	-0.144647	9.4911251	1.814589	11.922	-1.068	-9.576	1.719	-0.099	33.41	32.695667	111.583908	2	22	32.69573	111.583834	1.66	12.48	1	1.694	-0.037	-0.035	0	0	6.9406E+218	330	325
20230809_1651270779	0	1327628	4.44748	-0.65372	0.24258	-0.144672	9.549818	1.753148	11.922	-1.068	-9.576	1.719	-0.087	33.41	32.695667	111.583908	2	22	32.69573	111.583834	1.66	12.48	1	1.694	-0.037	-0.035	0	0	6.9406E+218	330	325
20230809_1651270783	0	1327629	4.49003	-0.68837	0.31815	-0.144627	9.4912062	1.753002	11.922	-1.068	-9.576	1.719	-0.087	33.41	32.695667	111.583908	2	22	32.69573	111.583834	1.66	12.48	1	1.694	-0.037	-0.035	0	0	6.9406E+218	330	325
20230809_1651270794	0	1327630	4.5431	-0.71679	0.3506	-0.079496	9.54988	1.752965	11.952	-1.051	-9.355	1.683	-0.087	33.41	32.695667	111.583908	2	22	32.69573	111.583834	1.66	12.48	1	1.681	-0.001	0.041	0	0	6.9406E+218	330	325
20230809_1651270810	0	1327631	4.53418	-0.74173	0.44833	-0.144692	9.549737	1.8147351	11.952	-1.051	-9.355	1.683	-0.087	33.54	32.695667	111.583908	2	22	32.69573	111.583834	1.66	12.48	1	1.681	-0.001	0.041	0	0	6.9406E+218	330	325
20230809_1651270814	0	1327632	4.43564	-0.80017	0.47842	-0.144672	9.549818	1.753148	11.952	-1.051	-9.355	1.683	-0.087	33.54	32.695667	111.583908	2	22	32.69573	111.583834	1.66	12.48	1	1.681	-0.001	0.041	0	0	6.9406E+218	330	325
20230809_1651270827	0	1327633	4.65971	-0.78302	0.52807	-0.079482	9.6087351	1.568351	11.952	-1.051	-9.355	1.683	-0.087	33.54	32.695667	111.583908	2	22	32.69573	111.583834	1.66	12.48	1	1.681	-0.001	0.041	0	0	6.9406E+218	330	337
20230809_1651270833	0	1327634	4.6611	-0.8127	0.62343	-0.144652	9.5498991	1.691561	11.952	-1.051	-9.355	1.683	-0.087	33.54	32.695667	111.583908	2	22	32.69573	111.583834	1.66	12.48	1	1.681	-0.001	0.041	0	0	6.9406E+218	330	337
20230809_1651270844	0	1327635	4.65158	-0.85717	0.73096	-0.079542	9.6084919	1.753111	11.987	-1.017	-9.126	1.686	-0.087	33.54	32.695668	111.583908	2	22	32.69573	111.583834	1.66	12.48	1	1.681	-0.001	0.041	0	0	6.9406E+218	330	337
20230809_1651270855	0	1327636	4.59079	-0.87459	0.7739	-0.144698	9.608511	1.691707	11.987	-1.017	-9.126	1.686	-0.087	33.54	32.695668	111.583908	2	22	32.69573	111.583834	1.66	12.48	1	1.681	-0.001	0.041	0	0	6.9406E+218	330	337
20230809_1651270879	0	1327637	4.60688	-0.88933	0.86024	-0.144743	9.6671228	1.691852	11.987	-1.017	-9.126	1.686	-0.087	33.54	32.695668	111.583908	2	22	32.69573	111.583834	1.66	12.48	1	1.681	-0.001	0.041	0	0	6.9406E+218	330	337
20230809_1651270881	0	1327638	4.5783	-0.90529	0.88024	-0.079547	9.6672659	1.630083	11.987	-1.017	-9.126	1.686	-0.087	33.54	32.695668	111.583908	2	22	32.69573	111.583834	1.66	12.48	1	1.681	-0.001	0.041	0	0	6.9406E+218	330	337
20230809_1651270883	0	1327639	4.55746	-0.9182	0.95445	-0.144743	9.6671228	1.691852	11.987	-1.017	-9.126	1.686	-0.087	33.54	32.695668	111.583908	2	22	32.69573	111.583834	1.66	12.48	1	1.681	-0.001	0.041	0	0	6.9406E+218	330	337
20230809_1651270893	0	1327640	4.46253	-0.94717	1.0036	-0.079567	9.6671848	1.691669	12.025	-0.966	-8.899	1.688	-0.087	33.54	32.695669	111.583909	2	22	32.69573	111.583834	1.66	12.48	1	1.681	-0.001	0.041	0	0	6.9406E+218	330	337
20230809_1651270909	0	1327641	4.38346	-0.97189	1.12476	-0.144749	9.7258968	1.5688241	12.025	-0.966	-8.899	1.688	-0.087	33.54	32.695669	111.583909	2	22	32.69573	111.583834	1.66	12.48	1	1.681	-0.001	0.041	0	0	6.9406E+218	330	337
20230809_1651270924	0	1327642	4.48174	-0.9459	1.11761	-0.144749	9.7258968	1.5688241	12.025	-0.966	-8.899	1.688	-0.086	33.54	32.695669	111.583909	2	22	32.69573	111.583834	1.66	12.48	1	1.681	-0.001	0.041	0	0	6.9406E+218	330	337
20230809_1651270925	0	1327643	4.35565	-0.97806	1.27213	-0.079593	9.7258778	1.630228	12.025	-0.966	-8.899	1.688	-0.086	33.54	32.695669	111.583909	2	22	32.69573	111.583834	1.66	12.48	1	1.681	-0.001	0.041	0	0	6.9406E+218	330	337
20230809_1651270933	0	1327644	4.22296	-0.98327	1.25724	-0.079658	9.7844105	1.69196	12.025	-0.966	-8.899	1.688	-0.086	33.54	32.695669	111.583909	2	22	32.69573	111.583834	1.66	12.48	1	1.681	-0.001	0.041	0	0	6.9406E+218	330	337
20230809_1651270943	0	1327645	4.03807	-1.00071	1.33943	-0.144814	9.7844276	1.630556	12.064	-0.898	-8.685	1.691	-0.086	33.54	32.69567	111.583909	2	22	32.69573	111.583834	1.66	12.48	1	1.681	-0.001	0.041	0	0	6.9406E+218	330	337
20230809_1651270957	0	1327646	4.09243	-0.98614	1.41702	-0.079598	9.7846518	1.5072	12.064	-0.898	-8.685	1.691	-0.086	33.54	32.69567	111.583909	2	22	32.69573	111.583834	1.66	12.48	1	1.681	-0.001	0.041	0	0	6.9406E+218	330	337
20230809_1651270967	0	1327647	4.04598	-0.98232	1.46861	-0.144774	9.7845898	1.507383	12.064	-0.898	-8.685	1.691	-0.086	33.54	32.69567	111.583909	2	22	32.69573	111.583834	1.66	12.48	1	1.681	-0.001	0.041	0	0	6.9406E+218	330	337
20230809_1651270976	0	1327648	4.00443	-0.98836	1.46542	-0.079644	9.8432636	1.507346	12.064	-0.898	-8.685	1.691	-0.086	33.54	32.69567	111.583909	2	22	32.69573	111.583834	1.66	12.48	1	1.681	-0.001	0.041	0	0	6.9406E+218	330	337
20230809_1651270983	0	1327649	3.85549	-1.00375	1.55086	-0.079618	9.7845707	1.568787	12.064	-0.898	-8.685	1.691	-0.086	33.54	32.69567	111.583909	2	22	32.69573	111.583834	1.66	12.48	1	1.681	-0.001	0.041	0	0	6.9406E+218	330	337
20230809_1651270994	0	1327650	3.80095	-0.99095	1.59655	-0.144865	9.9018145	1.507674	12.102	-0.816	-8.488	1.693	-0.086	33.54	32.69567	111.583909	2	22	32.69573	111.583834	1.66	12.48	1	1.681	-0.001	0.041	0	0	6.9406E+218	330	337
20230809_1651280006	0	1327651	3.72627	-0.98141	1.60233	-0.079644	9.8432636	1.507346	12.102	-0.816	-8.488	1.693	-0.086	33.54	32.69567	111.583909	2	22	32.69573	111.583834	1.66	12.48	1	1.681	-0.001	0.041	0	0	6.9406E+218	330	337
20230809_1651280014	0	1327652	3.62073	-0.97528	1.70271	-0.079644	9.8432636	1.507346	12.102	-0.816	-8.488	1.693	-0.086	33.54	32.69567	111.583909	2	22	32.69573	111.583834	1.66	12.48	1	1.681	-0.001	0.041	0	0	6.9406E+218	330	337
20230809_1651280025	0	1327653	3.54214	-0.96851	1.75435	-0.144865	9.9018145	1.507674	12.102	-0.816	-8.488	1.693	-0.086	33.54	32.69567	111.583909	2	22	32.69573	111.583834	1.66	12.48	1	1.681	-0.001	0.041	0	0	6.9406E+218	330	337
20230809_1651280035	0	1327654	3.40883	-0.96009	1.75535	-0.079649	9.9020376	1.384318	12.102	-0.816	-8.488	1.693	-0.086	33.54	32.69567	111.583909	2	22	32.69573	111.583834	1.66	12.48	1	1.681	-0.001	0.041	0	0	6.9406E+218	330	337
20230809_1651280044	0	1327655	3.39487	-0.9241	1.80089	-0.079695	9.9606504	1.384463	12.137	-0.724	-8.311	1.695	-0.086	33.54	32.695671	111.583909	2	22	32.69573	111.583834	1.66	12.48	1	1.681	-0.001	0.041	0	0	6.9406E+218	330	337
20230809_1651280055	0	1327656	3.34024	-0.909	1.78769	-0.079675	9.9607306	1.322877	12.137	-0.724	-8.311	1.695	-0.086	33.54	32.695671	111.583909	2	22	32.69573	111.583834	1.66	12.48	1	1.681	-0.001	0.041	0	0	6.9406E+218	330	337
20230809_1651280064	0	1327657	3.35944	-0.87777	1.84677	-0.079669	9.9019566	1.445905	12.137	-0.724	-8.311	1.695	-0.086	33.54	32.695671	111.583909	2	22	32.69573	111.583834	1.66	12.48	1	1.681	-0.001	0.041	0	0	6.9406E+218	330	337
20230809_1651280079	0	1327658	3.09061	-0.9035	1.88395	-0.144825	9.9019747	1.384501	12.137	-0.724	-8.311	1.695	-0.086	33.54	32.695671	111.583909	2	22	32.69573	111.583834	1.66	12.48	1	1.681	-0.001	0.041	0	0	6.9406E+218	330	337
20230809_1651280083	0	1327659	3.04299	-0.87949	1.93974	-0.079649	9.9020376	1.384318	12.137	-0.724	-8.311	1.695	-0.086	33.54	32.695671	111.583909	2	22	32.69573	111.583834	1.66	12.48	1	1.681	-0.001	0.041	0	0	6.9406E+218	330	337
20230809_1651280093	0	1327660	2.92849	-0.8346	1.89785	-0.07972	10.0193434	1.323022	12.168	-0.625	-8.154	1.696	-0.086	33.54	32.695672	111.583909	2	22	32.69573	111.583834	1.66	12.48	1	1.681	-0.001	0.041	0	0	6.9406E+218	330	337
20230809_1651280104	0	1327661	2.93058	-0.78797	1.96465	-0.079675	9.9607306	1.322877	12.168	-0.625	-8.154	1.696	-0.086	33.54	32.695672	111.583909	2	22	32.69573	111.583834	1.66	12.48	1	1.681	-0.001	0.041	0	0	6.9406E+218	330	337
20230809_1651280115	0	1327662	2.82678	-0.76544	1.93126	-0.079675	9.9607306	1.322877	12.168	-0.625	-8.154	1.696	-0.086	33.54	32.695672	111.583909	2	22	32.69573	111.583834	1.66	12.48	1	1.681	-0.001	0.041	0	0	6.9406E+218	330	337
20230809_1651280125	0	1327663	2.69422	-0.75659	1.88779	-0.079746	10.0780363	1.2615809	12.168	-0.625	-8.154	1.696	-0.086	33.54	32.695672	111.583909	2	22	32.69573	111.583834	1.66	12.48	1	1.681	-0.001	0.041	0	0	6.9406E+218	330	325
20230809_1651280134	0	1327664	2.65676	-0.72794	1.91311	-0.07959	9.9022799	1.199558	12.168	-0.625	-8.154	1.696	-0.086	33.54	32.695672	111.583909	2	22	32.69573	111.583834	1.66	12.48	1	1.681	-0.001	0.041	0	0	6.9406E+218	330	325
20230809_1651280144	0	1327665	2.5622	-0.70091	1.96269	-0.079635	9.9608917	1.1997041	12.191	-0.524	-8.018	1.698	-0.086	33.54	32.695673	111.583909	2	22	32.69573	111.583834	1.66	12.48	1	1.681	-0.001	0.041	0	0	6.9406E+218	330	325
20230809_1651280154	0	1327666	2.47783	-0.6603	1.99251	-0.079655	9.9608107	1.26129	12.191	-0.524	-8.018	1.698	-0.086	33.54	32.695673	111.583909	2	22	32.69573	111.583834	1.66	12.48	1	1.681	-0.001	0.041	0	0	6.9406E+218	330	325
20230809_1651280169	0	1327667	2.30666	-0.63579	1.95349	-0.079655	9.9608107	1.26129	12.191	-0.524	-8.018	1.698	-0.086	33.54	32.695673	111.583909	2	22	32.69573	111.583834	1.66	12.48	1	1.681	-0.001	0.041	0	0	6.9406E+218	330	325
20230809_1651280178	0	1327668	2.19535	-0.61499	1.987	-0.079681	10.0195036	1.199849	12.191	-0.524	-8.018	1.698	-0.086	33.54	32.695673	111.583909	2	22	32.69573	111.583834	1.66	12.48	1	1.681	-0.001	0.041	0	0	6.9406E+218	330	325
20230809_1651280183	0	1327669	2.12775	-0.57469	1.8969	-0.079681	10.0195036	1.199849	12.191	-0.524	-8.018	1.698	-0.086	33.54	32.695673	111.583909	2	22	32.69573	111.583834	1.66	12.48	1	1.681	-0.001	0.041	0	0	6.9406E+218	330	325
20230809_1651280194	0	1327670	1.97603	-0.54085	1.86634	-0.07957	9.9023609	1.137972	12.208	-0.424	-7.907	1.698	-0.086	33.54	32.695673	111.58391	2	22	32.69573	111.583834	1.66	12.48	1	1.681	-0.001	0.041	0	0	6.9406E+218	330	325
20230809_1651280204	0	1327671	1.8192	-0.51466	1.8578	-0.07959	9.9022799	1.199558	12.208	-0.424	-7.907	1.698	-0.086	33.54	32.695673	111.58391	2	22	32.69573	111.583834	1.66	12.48	1	1.681	-0.001	0.041	0	0	6.9406E+218	330	325
20230809_1651280214	0	1327672	1.67432	-0.49235	1.84848	-0.079615	9.9609728	1.138117	12.208	-0.424	-7.907	1.698	-0.086	33.54	32.695673	111.58391	2	22	32.69573	111.583834	1.66	12.48	1	1.681	-0.001	0.041	0	0	6.9406E+218	330	325
20230809_1651280226	0	1327673	1.53775	-0.45194	1.87265	-0.07957	9.9023609	1.137972	12.208	-0.424	-7.907	1.698	-0.086	33.54	32.695673	111.58391	2	22	32.69573	111.583834	1.66	12.48	1	1.681	-0.001	0.041	0	0	6.9406E+218	330	325
20230809_1651280233	0	1327674	1.34726	-0.42113	1.79541	-0.079615	9.9609728	1.138117	12.208	-0.424	-7.907	1.698	-0.086	33.54	32.695673	111.58391	2	22	32.69573	111.583834	1.66	12.48	1	1.681	-0.001	0.041	0	0	6.9406E+218	330	325
20230809_1651280244	0	1327675	1.17869	-0.39321	1.79518	-0.079615	9.9609728	1.138117	12.218	-0.33	-7.832	1.697	-0.086	33.54	32.695674	111.58391	2	22	32.69573	111.583834	1.66	12.48	1	1.681	-0.001	0.041	0	0	6.9406E+218	330	325
20230809_1651280254	0	1327676	1.02381	-0.35122	1.78858	-0.014349	9.843811	1.137643	12.218	-0.33	-7.832	1.697	-0.096	33.54	32.695674	111.58391	2	22	32.69573	111.583834	1.66	12.48	1	1.681	-0.001	0.041	0	0	6.9406E+218	330	325
20230809_1651280267	0	1327677	0.82948	-0.32349	1.77092	-0.079505	9.8438292	1.0762399	12.218	-0.33	-7.832	1.697	-0.096	33.54	32.695674	111.58391	2	22	32.69573	111.583834	1.66	12.48	1	1.681	-0.001	0.041	0	0	6.9406E+218	330	325
20230809_1651280278	0	1327678	0.61914	-0.31629	1.65745	-0.07957	9.9023609	1.137972	12.218	-0.33	-7.832	1.697	-0.096	33.54	32.695674	111.58391	2	22	32.69573	111.583834	1.66	12.48	1	1.681	-0.001	0.041	0	0	6.9406E+218	330	325
20230809_1651280283	0	1327679	0.44348	-0.29572	1.62156	-0.014374	9.902504	1.076202	12.218	-0.33	-7.832	1.697	-0.096	33.54	32.695674	111.58391	2	22	32.69573	111.583834	1.66	12.48	1	1.681	-0.001	0.041	0	0	6.9406E+218	330	325
20230809_1651280293	0	1327680	0.3545	-0.25813	1.66243	-0.079485	9.8439102	1.014653	12.222	-0.244	-7.8	1.697	-0.096	33.54	32.695675	111.58391	2	22	32.69573	111.583834	1.66	12.48	1	1.681	-0.001	0.041	0	0	6.9406E+218	330	325
20230809_1651280304	0	1327681	0.16132	-0.24353	1.48947	-0.07957	9.9023609	1.137972	12.222	-0.244	-7.8	1.697	-0.096	33.54	32.695675	111.58391	2	22	32.69573	111.583834	1.66	12.48	1	1.681	-0.001	0.041	0	0	6.9406E+218	330	325
20230809_1651280315	0	1327682	-0.06707	-0.22334	1.48545	-0.014329	9.8438911	1.076057	12.222	-0.244	-7.8	1.697	-0.096	33.54	32.695675	111.58391	2	22	32.69573	111.583834	1.66	12.48	1	1.681	-0.001	0.041	0	0	6.9406E+218	330	325
20230809_1651280328	0	1327683	-0.24528	-0.18551	1.55898	-0.014212	9.6679745	1.137207	12.222	-0.244	-7.8	1.697	-0.096	33.54	32.695675	111.58391	2	22	32.69573	111.583834	1.66	12.48	1	1.681	-0.001	0.041	0	0	6.9406E+218	330	325
20230809_1651280333	0	1327684	-0.45177	-0.17218	1.60993	-0.079459	9.7852173	1.076094	12.222	-0.244	-7.8	1.697	-0.096	33.54	32.695675	111.58391	2	22	32.69573	111.583834	1.66	12.48	1	1.681	-0.001	0.041	0	0	6.9406E+218	330	325
20230809_1651280344	0	1327685	-0.60744	-0.14629	1.41498	-0.079505	9.8438292	1.0762399	12.221	-0.167	-7.812	1.696	-0.096	33.54	32.695676	111.58391	2	22	32.69573	111.583834	1.66	12.48	1	1.681	-0.001	0.041	0	0	6.9406E+218	330	325
20230809_1651280354	0	1327686	-0.80061	-0.14635	1.34939	-0.014349	9.843811	1.137643	12.221	-0.167	-7.812	1.696	-0.096	33.54	32.695676	111.58391	2	22	32.69573	111.583834	1.66	12.48	1	1.681	-0.001	0.041	0	0	6.9406E+218	330	325
20230809_1651280365	0	1327687	-0.9072	-0.13638	1.39889	-0.014173	9.6681347	1.014034	12.221	-0.167	-7.812	1.696	-0.096	33.54	32.695676	111.58391	2	22	32.69573	111.583834	1.66	12.48	1	1.681	-0.001	0.041	0	0	6.9406E+218	330	325
20230809_1651280381	0	1327688	-0.99877	-0.09663	1.22706	-0.079459	9.7852173	1.076094	12.221	-0.167	-7.812	1.696	-0.096	33.54	32.695676	111.58391	2	22	32.69573	111.583834	1.66	12.48	1	1.681	-0.001	0.041	0	0	6.9406E+218	330	325
20230809_1651280383	0	1327689	-1.15779	-0.09692	1.19569	-0.014258	9.7265863	1.1373529	12.221	-0.167	-7.812	1.696	-0.096	33.54	32.695676	111.58391	2	22	32.69573	111.583834	1.66	12.48	1	1.681	-0.001	0.041	0	0	6.9406E+218	330	325
20230809_1651280396	0	1327690	-1.27405	-0.09168	1.1773	-0.014193	9.6680546	1.075621	12.218	-0.104	-7.863	1.696	-0.096	33.54	32.695676	111.58391	2	22	32.69573	111.583834	1.66	12.48	1	1.681	-0.001	0.041	0	0	6.9406E+218	330	325
20230809_1651280405	0	1327691	-1.34882	-0.07164	1.20691	-0.014167	9.6093616	1.137062	12.218	-0.104	-7.863	1.696	-0.096	33.54	32.695676	111.58391	2	22	32.69573	111.583834	1.66	12.48	1	1.681	-0.001	0.041	0	0	6.9406E+218	330	325
20230809_1651280415	0	1327692	-1.48818	-0.06654	1.19626	-0.014167	9.6093616	1.137062	12.218	-0.104	-7.863	1.696	-0.099	33.54	32.695676	111.58391	2	22	32.69573	111.583834	1.66	12.48	1	1.681	-0.001	0.041	0	0	6.9406E+218	330	325
20230809_1651280426	0	1327693	-1.59051	-0.05328	1.09148	-0.014212	9.6679745	1.137207	12.218	-0.104	-7.863	1.696	-0.099	33.54	32.695676	111.58391	2	22	32.69573	111.583834	1.66	12.48	1	1.681	-0.001	0.041	0	0	6.9406E+218	330	325
20230809_1651280434	0	1327694	-1.66405	-0.04005	1.05229	-0.014323	9.7851181	1.199085	12.218	-0.104	-7.863	1.696	-0.099	33.54	32.695676	111.58391	2	22	32.69573	111.583834	1.66	12.48	1	1.681	-0.001	0.041	0	0	6.9406E+218	330	325
20230809_1651280444	0	1327695	-1.76314	-0.02503	0.97216	-0.079298	9.5506868	1.137099	12.213	-0.049	-7.942	1.695	-0.099	33.54	32.695677	111.583911	2	22	32.69573	111.583834	1.66	12.48	1	1.681	-0.001	0.041	0	0	6.9406E+218	330	325
20230809_1651280454	0	1327696	-1.86313	-0.02282	0.96083	-0.014207	9.6091995	1.260235	12.213	-0.049	-7.942	1.695	-0.099	33.54	32.695677	111.583911	2	22	32.69573	111.583834	1.66	12.48	1	1.681	-0.001	0.041	0	0	6.9406E+218	330	349
20230809_1651280466	0	1327697	-1.98535	-0.03602	0.90044	-0.014076	9.492137	1.136771	12.213	-0.049	-7.942	1.695	-0.099	33.54	32.695677	111.583911	2	22	32.69573	111.583834	1.66	12.48	1	1.681	-0.001	0.041	0	0	6.9406E+218	330	349
20230809_1651280478	0	1327698	-1.96906	-0.00353	0.89052	-0.014141	9.5506687	1.198503	12.213	-0.049	-7.942	1.695	-0.099	33.54	32.695677	111.583911	2	22	32.69573	111.583834	1.66	12.48	1	1.681	-0.001	0.041	0	0	6.9406E+218	330	349
20230809_1651280483	0	1327699	-2.01526	0.01473	0.8762	-0.014187	9.6092806	1.198648	12.213	-0.049	-7.942	1.695	-0.099	33.54	32.695677	111.583911	2	22	32.69573	111.583834	1.66	12.48	1	1.681	-0.001	0.041	0	0	6.9406E+218	330	349
20230809_1651280494	0	1327700	-2.10804	0.01795	0.8143	-0.014227	9.6091204	1.321822	12.208	-0.005	-8.042	1.695	-0.099	33.54	32.695678	111.583911	2	22	32.69573	111.583834	1.66	12.48	1	1.681	-0.001	0.041	0	0	6.9406E+218	330	349
20230809_1651280504	0	1327701	-2.19083	0.02515	0.79803	-0.014116	9.4919758	1.259944	12.208	-0.005	-8.042	1.695	-0.099	33.54	32.695678	111.583911	2	22	32.69573	111.583834	1.66	12.48	1	1.681	-0.001	0.041	0	0	6.9406E+218	330	349
20230809_1651280514	0	1327702	-2.25369	0.02994	0.79091	-0.014136	9.4918947	1.3215311	12.208	-0.005	-8.042	1.695	-0.099	33.54	32.695678	111.583911	2	22	32.69573	111.583834	1.66	12.48	1	1.681	-0.001	0.041	0	0	6.9406E+218	330	349
20230809_1651280525	0	1327703	-2.30467	0.01513	0.71994	-0.014161	9.5505877	1.26009	12.208	-0.005	-8.042	1.695	-0.099	33.54	32.695678	111.583911	2	22	32.69573	111.583834	1.66	12.48	1	1.681	-0.001	0.041	0	0	6.9406E+218	330	349
20230809_1651280533	0	1327704	-2.24887	0.04922	0.64176	-0.014116	9.4919758	1.259944	12.208	-0.005	-8.042	1.695	-0.099	33.54	32.695678	111.583911	2	22	32.69573	111.583834	1.66	12.48	1	1.681	-0.001	0.041	0	0	6.9406E+218	330	349
20230809_1651280543	0	1327705	-2.22103	0.07153	0.62018	0.050993	9.5505695	1.321493	12.201	0.031	-8.154	1.695	-0.099	33.54	32.695679	111.583911	2	22	32.69573	111.583834	1.66	12.48	1	1.681	-0.001	0.041	0	0	6.9406E+218	330	349
20230809_1651280554	0	1327706	-2.27999	0.06535	0.6137	-0.01411	9.4332018	1.382972	12.201	0.031	-8.154	1.695	-0.099	33.54	32.695679	111.583911	2	22	32.69573	111.583834	1.66	12.48	1	1.681	-0.001	0.041	0	0	6.9406E+218	330	349
20230809_1651280569	0	1327707	-2.29694	0.07356	0.53491	0.051019	9.4918766	1.382935	12.201	0.031	-8.154	1.695	-0.099	33.54	32.695679	111.583911	2	22	32.69573	111.583834	1.66	12.48	1	1.681	-0.001	0.041	0	0	6.9406E+218	330	337
20230809_1651280578	0	1327708	-2.28542	0.08666	0.56005	-0.01413	9.4331217	1.444559	12.201	0.031	-8.154	1.695	-0.099	33.54	32.695679	111.583911	2	22	32.69573	111.583834	1.66	12.48	1	1.681	-0.001	0.041	0	0	6.9406E+218	330	337
20230809_1651280583	0	1327709	-2.26556	0.08858	0.5402	-0.014156	9.4918146	1.383117	12.201	0.031	-8.154	1.695	-0.099	33.54	32.695679	111.583911	2	22	32.69573	111.583834	1.66	12.48	1	1.681	-0.001	0.041	0	0	6.9406E+218	330	337
20230809_1651280593	0	1327710	-2.24583	0.11048	0.53801	0.050999	9.4917955	1.444521	12.193	0.058	-8.268	1.695	-0.099	33.54	32.695679	111.583911	2	22	32.69573	111.583834	1.66	12.48	1	1.681	-0.001	0.041	0	0	6.9406E+218	330	337
20230809_1651280608	0	1327711	-2.21059	0.12973	0.45194	-0.014176	9.4917336	1.4447041	12.193	0.058	-8.268	1.695	-0.099	33.54	32.695679	111.583911	2	22	32.69573	111.583834	1.66	12.48	1	1.681	-0.001	0.041	0	0	6.9406E+218	330	337
20230809_1651280614	0	1327712	-2.20101	0.14021	0.40789	0.051024	9.4331026	1.505962	12.193	0.058	-8.268	1.695	-0.109	33.54	32.695679	111.583911	2	22	32.695746	111.583838	1.655	13.78	1	1.681	-0.001	0.041	0	0	6.9406E+218	330	337
20230809_1651280627	0	1327713	-2.17539	0.15836	0.38797	-0.014195	9.4916534	1.506291	12.193	0.058	-8.268	1.695	-0.109	33.54	32.695679	111.583911	2	22	32.695746	111.583838	1.655	13.78	1	1.681	-0.001	0.041	0	0	6.9406E+218	330	337
20230809_1651280633	0	1327714	-2.12498	0.18088	0.32339	-0.014195	9.4916534	1.506291	12.193	0.058	-8.268	1.695	-0.109	33.54	32.695679	111.583911	2	22	32.695746	111.583838	1.655	13.78	1	1.681	-0.001	0.041	0	0	6.9406E+218	330	337
20230809_1651280646	0	1327715	-2.1457	0.18476	0.37637	0.05107	9.3744907	1.5058171	12.182	0.076	-8.377	1.695	-0.109	33.54	32.69568	111.583911	2	22	32.695746	111.583838	1.655	13.78	1	1.681	-0.001	0.041	0	0	6.9406E+218	330	337
20230809_1651280654	0	1327716	-2.02192	0.23133	0.31957	-0.014215	9.4915733	1.5678771	12.182	0.076	-8.377	1.695	-0.109	33.54	32.69568	111.583911	2	22	32.695746	111.583838	1.655	13.78	1	1.681	-0.001	0.041	0	0	6.9406E+218	330	337
20230809_1651280666	0	1327717	-2.06287	0.23715	0.31493	0.050939	9.4915543	1.629281	12.182	0.076	-8.377	1.695	-0.109	33.54	32.69568	111.583911	2	22	32.695746	111.583838	1.655	13.78	1	1.681	-0.001	0.041	0	0	6.9406E+218	330	337
20230809_1651280682	0	1327718	-2.02664	0.24606	0.26009	-0.01417	9.4329596	1.567732	12.182	0.076	-8.377	1.695	-0.109	33.54	32.69568	111.583911	2	22	32.695746	111.583838	1.655	13.78	1	1.681	-0.001	0.041	0	0	6.9406E+218	330	337
20230809_1651280683	0	1327719	-1.93059	0.2982	0.22644	-0.014281	9.5501041	1.629609	12.182	0.076	-8.377	1.695	-0.109	33.54	32.69568	111.583911	2	22	32.695746	111.583838	1.655	13.78	1	1.681	-0.001	0.041	0	0	6.9406E+218	330	337
20230809_1651280694	0	1327720	-1.86628	0.31459	0.20111	0.050965	9.4328613	1.690722	12.167	0.087	-8.476	1.695	-0.109	33.54	32.695681	111.583911	2	22	32.695746	111.583838	1.655	13.78	1	1.681	-0.001	0.041	0	0	6.9406E+218	330	337
20230809_1651280704	0	1327721	-1.81745	0.32306	0.13523	-0.014235	9.4914923	1.629464	12.167	0.087	-8.476	1.695	-0.109	33.54	32.695681	111.583911	2	22	32.695746	111.583838	1.655	13.78	1	1.681	-0.001	0.041	0	0	6.9406E+218	330	337
20230809_1651280717	0	1327722	-1.68022	0.37481	0.13514	0.050874	9.550086	1.691013	12.167	0.087	-8.476	1.695	-0.109	33.54	32.695681	111.583911	2	22	32.695746	111.583838	1.655	13.78	1	1.681	-0.001	0.041	0	0	6.9406E+218	330	325
20230809_1651280723	0	1327723	-1.62771	0.40383	0.10255	-0.014275	9.4913301	1.752637	12.167	0.087	-8.476	1.695	-0.109	33.54	32.695681	111.583911	2	22	32.695746	111.583838	1.655	13.78	1	1.681	-0.001	0.041	0	0	6.9406E+218	330	325
20230809_1651280735	0	1327724	-1.57898	0.40531	0.16092	-0.014255	9.4914112	1.6910501	12.167	0.087	-8.476	1.695	-0.109	33.54	32.695681	111.583911	2	22	32.695746	111.583838	1.655	13.78	1	1.681	-0.001	0.041	0	0	6.9406E+218	330	325
20230809_1651280748	0	1327725	-1.47057	0.45335	0.0857	0.050919	9.4914732	1.6908669	12.147	0.09	-8.558	1.695	-0.109	33.54	32.695682	111.583911	2	22	32.695746	111.583838	1.655	13.78	1	1.681	-0.001	0.041	0	0	6.9406E+218	330	325
20230809_1651280755	0	1327726	-1.4382	0.45712	0.04845	-0.014275	9.4913301	1.752637	12.147	0.09	-8.558	1.695	-0.094	33.54	32.695682	111.583911	2	22	32.695746	111.583838	1.655	13.78	1	1.681	-0.001	0.041	0	0	6.9406E+218	330	325
20230809_1651280765	0	1327727	-1.2317	0.50303	0.02137	-0.014326	9.608716	1.629755	12.147	0.09	-8.558	1.695	-0.094	33.54	32.695682	111.583911	2	22	32.695746	111.583838	1.655	13.78	1	1.681	-0.001	0.041	0	0	6.9406E+218	330	325
20230809_1651280779	0	1327728	-1.18537	0.53645	-0.06309	0.050814	9.5498438	1.875773	12.147	0.09	-8.558	1.695	-0.094	33.54	32.695682	111.583911	2	22	32.695746	111.583838	1.655	13.78	1	1.681	-0.001	0.041	0	0	6.9406E+218	330	325
20230809_1651280784	0	1327729	-1.21377	0.53609	-0.0201	-0.014315	9.491169	1.87581	12.147	0.09	-8.558	1.695	-0.094	33.54	32.695682	111.583911	2	22	32.695746	111.583838	1.655	13.78	1	1.681	-0.001	0.041	0	0	6.9406E+218	330	325
20230809_1651280794	0	1327730	-1.17429	0.55885	-0.10907	0.050854	9.550005	1.752599	12.122	0.085	-8.621	1.73	-0.094	33.82	32.695683	111.583912	2	22	32.695746	111.583838	1.655	13.78	1	1.731	0.046	0.048	0	0	6.9406E+218	330	325
20230809_1651280810	0	1327731	-0.99234	0.62039	-0.03403	-0.01432	9.549943	1.752782	12.122	0.085	-8.621	1.73	-0.094	33.82	32.695683	111.583912	2	22	32.695746	111.583838	1.655	13.78	1	1.731	0.046	0.048	0	0	6.9406E+218	330	325
20230809_1651280814	0	1327732	-0.933	0.64529	-0.11998	0.050834	9.5499239	1.814186	12.122	0.085	-8.621	1.73	-0.094	33.82	32.695683	111.583912	2	22	32.695746	111.583838	1.655	13.78	1	1.731	0.046	0.048	0	0	6.9406E+218	330	325
20230809_1651280825	0	1327733	-0.88636	0.66872	-0.10671	-0.014386	9.6084738	1.814514	12.122	0.085	-8.621	1.73	-0.094	33.82	32.695683	111.583912	2	22	32.695746	111.583838	1.655	13.78	1	1.731	0.046	0.048	0	0	6.9406E+218	330	325
20230809_1651280833	0	1327734	-0.80448	0.72086	-0.16253	-0.014386	9.6084738	1.814514	12.122	0.085	-8.621	1.73	-0.094	33.82	32.695683	111.583912	2	22	32.695746	111.583838	1.655	13.78	1	1.731	0.046	0.048	0	0	6.9406E+218	330	325
20230809_1651280844	0	1327735	-0.82992	0.73202	-0.18785	0.050749	9.6083746	1.937505	12.089	0.074	-8.665	1.729	-0.094	33.82	32.695683	111.583912	2	22	32.695746	111.583838	1.655	13.78	1	1.731	0.046	0.048	0	0	6.9406E+218	330	325
20230809_1651280855	0	1327736	-0.82643	0.75129	-0.19634	-0.014386	9.6084738	1.814514	12.089	0.074	-8.665	1.729	-0.094	33.82	32.695683	111.583912	2	22	32.695746	111.583838	1.655	13.78	1	1.731	0.046	0.048	0	0	6.9406E+218	330	337
20230809_1651280881	0	1327737	-0.80411	0.79138	-0.25528	-0.014386	9.6084738	1.814514	12.089	0.074	-8.665	1.729	-0.094	33.82	32.695683	111.583912	2	22	32.695746	111.583838	1.655	13.78	1	1.731	0.046	0.048	0	0	6.9406E+218	330	337
20230809_1651280882	0	1327738	-0.76002	0.82182	-0.26638	-0.014451	9.6670055	1.876246	12.089	0.074	-8.665	1.729	-0.094	33.82	32.695683	111.583912	2	22	32.695746	111.583838	1.655	13.78	1	1.731	0.046	0.048	0	0	6.9406E+218	330	337
20230809_1651280887	0	1327739	-0.70361	0.83733	-0.30451	0.050808	9.6086168	1.752745	12.089	0.074	-8.665	1.729	-0.094	33.82	32.695683	111.583912	2	22	32.695746	111.583838	1.655	13.78	1	1.731	0.046	0.048	0	0	6.9406E+218	330	337
20230809_1651280893	0	1327740	-0.57175	0.89473	-0.31918	-0.014476	9.7256994	1.814805	12.051	0.055	-8.702	1.729	-0.094	33.82	32.695684	111.583912	2	22	32.695746	111.583838	1.655	13.78	1	1.731	0.046	0.048	0	0	6.9406E+218	330	337
20230809_1651280905	0	1327741	-0.59881	0.90975	-0.36605	-0.014451	9.6670055	1.876246	12.051	0.055	-8.702	1.729	-0.094	33.82	32.695684	111.583912	2	22	32.695746	111.583838	1.655	13.78	1	1.731	0.046	0.048	0	0	6.9406E+218	330	337
20230809_1651280919	0	1327742	-0.5778	0.91387	-0.33808	0.050723	9.6670675	1.8760639	12.051	0.055	-8.702	1.729	-0.076	33.82	32.695684	111.583912	2	22	32.695746	111.583838	1.655	13.78	1	1.731	0.046	0.048	0	0	6.9406E+218	330	337
20230809_1651280926	0	1327743	-0.5354	0.9471	-0.36728	-0.014496	9.7256184	1.876392	12.051	0.055	-8.702	1.729	-0.076	33.82	32.695684	111.583912	2	22	32.695746	111.583838	1.655	13.78	1	1.731	0.046	0.048	0	0	6.9406E+218	330	337
20230809_1651280934	0	1327744	-0.49392	0.97851	-0.46434	-0.014522	9.7843113	1.8149509	12.051	0.055	-8.702	1.729	-0.076	33.82	32.695684	111.583912	2	22	32.695746	111.583838	1.655	13.78	1	1.731	0.046	0.048	0	0	6.9406E+218	330	337
20230809_1651280944	0	1327745	-0.32339	1.03742	-0.45091	-0.014522	9.7843113	1.8149509	12.007	0.028	-8.728	1.728	-0.076	33.82	32.695685	111.583912	2	22	32.695746	111.583838	1.655	13.78	1	1.731	0.046	0.048	0	0	6.9406E+218	330	337
20230809_1651280954	0	1327746	-0.28709	1.06066	-0.52432	-0.014562	9.7841492	1.9381239	12.007	0.028	-8.728	1.728	-0.076	33.82	32.695685	111.583912	2	22	32.695746	111.583838	1.655	13.78	1	1.731	0.046	0.048	0	0	6.9406E+218	330	337
20230809_1651280966	0	1327747	-0.32924	1.06237	-0.5461	0.050633	9.7842932	1.876354	12.007	0.028	-8.728	1.728	-0.076	33.82	32.695685	111.583912	2	22	32.695746	111.583838	1.655	13.78	1	1.731	0.046	0.048	0	0	6.9406E+218	330	337
20230809_1651280977	0	1327748	-0.31323	1.08684	-0.54639	-0.014476	9.7256994	1.814805	12.007	0.028	-8.728	1.728	-0.076	33.82	32.695685	111.583912	2	22	32.695746	111.583838	1.655	13.78	1	1.731	0.046	0.048	0	0	6.9406E+218	330	337
20230809_1651280984	0	1327749	-0.23016	1.11862	-0.50471	-0.014522	9.7843113	1.8149509	12.007	0.028	-8.728	1.728	-0.076	33.82	32.695685	111.583912	2	22	32.695746	111.583838	1.655	13.78	1	1.731	0.046	0.048	0	0	6.9406E+218	330	337
20230809_1651280993	0	1327750	-0.14674	1.1485	-0.6049	-0.014593	9.9016161	1.753655	11.957	-0.007	-8.741	1.728	-0.076	33.82	32.695686	111.583912	2	22	32.695746	111.583838	1.655	13.78	1	1.731	0.046	0.048	0	0	6.9406E+218	330	337
20230809_1651290004	0	1327751	-0.02961	1.18349	-0.61184	-0.014567	9.8429232	1.815096	11.957	-0.007	-8.741	1.728	-0.076	33.82	32.695686	111.583912	2	22	32.695746	111.583838	1.655	13.78	1	1.731	0.046	0.048	0	0	6.9406E+218	330	337
20230809_1651290015	0	1327752	-0.07773	1.17687	-0.68288	-0.014633	9.9014549	1.876828	11.957	-0.007	-8.741	1.728	-0.076	33.82	32.695686	111.583912	2	22	32.695746	111.583838	1.655	13.78	1	1.731	0.046	0.048	0	0	6.9406E+218	330	337
20230809_1651290025	0	1327753	-0.1123	1.18448	-0.7428	-0.014613	9.901535	1.815241	11.957	-0.007	-8.741	1.728	-0.076	33.82	32.695686	111.583912	2	22	32.695746	111.583838	1.655	13.78	1	1.731	0.046	0.048	0	0	6.9406E+218	330	337
20230809_1651290039	0	1327754	-0.06453	1.21504	-0.76612	-0.014567	9.8429232	1.815096	11.957	-0.007	-8.741	1.728	-0.076	33.82	32.695686	111.583912	2	22	32.695746	111.583838	1.655	13.78	1	1.731	0.046	0.048	0	0	6.9406E+218	330	337
20230809_1651290046	0	1327755	0.0317	1.22395	-0.74435	-0.014573	9.9016972	1.692068	11.903	-0.052	-8.744	1.728	-0.076	33.82	32.695686	111.583912	2	22	32.695746	111.583838	1.655	13.78	1	1.731	0.046	0.048	0	0	6.9406E+218	330	337
20230809_1651290061	0	1327756	0.20869	1.28372	-0.80212	-0.014573	9.9016972	1.692068	11.903	-0.052	-8.744	1.728	-0.076	33.82	32.695686	111.583912	2	22	32.695746	111.583838	1.655	13.78	1	1.731	0.046	0.048	0	0	6.9406E+218	330	337
20230809_1651290065	0	1327757	0.10618	1.25733	-0.7507	-0.014587	9.8428421	1.876683	11.903	-0.052	-8.744	1.728	-0.076	33.82	32.695686	111.583912	2	22	32.695746	111.583838	1.655	13.78	1	1.731	0.046	0.048	0	0	6.9406E+218	330	337
20230809_1651290078	0	1327758	0.08151	1.25717	-0.81521	-0.014638	9.960228	1.7538	11.903	-0.052	-8.744	1.728	-0.076	33.82	32.695686	111.583912	2	22	32.695746	111.583838	1.655	13.78	1	1.731	0.046	0.048	0	0	6.9406E+218	330	337
20230809_1651290083	0	1327759	0.12766	1.28755	-0.90432	-0.014618	9.960309	1.692214	11.903	-0.052	-8.744	1.728	-0.076	33.82	32.695686	111.583912	2	22	32.695746	111.583838	1.655	13.78	1	1.731	0.046	0.048	0	0	6.9406E+218	330	337
20230809_1651290093	0	1327760	0.15081	1.28284	-0.85256	-0.014573	9.9016972	1.692068	11.847	-0.102	-8.737	1.727	-0.076	33.82	32.695687	111.583913	2	22	32.695746	111.583838	1.655	13.78	1	1.731	0.046	0.048	0	0	6.9406E+218	330	337
20230809_1651290103	0	1327761	0.18756	1.28999	-0.91505	-0.014598	9.9603901	1.630627	11.847	-0.102	-8.737	1.727	-0.093	33.82	32.695687	111.583913	2	22	32.695746	111.583838	1.655	13.78	1	1.731	0.046	0.048	0	0	6.9406E+218	330	337
20230809_1651290113	0	1327762	0.23496	1.29652	-0.97209	-0.014618	9.960309	1.692214	11.847	-0.102	-8.737	1.727	-0.093	33.82	32.695687	111.583913	2	22	32.695746	111.583838	1.655	13.78	1	1.731	0.046	0.048	0	0	6.9406E+218	330	337
20230809_1651290126	0	1327763	0.25461	1.29606	-0.95638	-0.079729	9.9017153	1.630664	11.847	-0.102	-8.737	1.727	-0.093	33.82	32.695687	111.583913	2	22	32.695746	111.583838	1.655	13.78	1	1.731	0.046	0.048	0	0	6.9406E+218	330	337
20230809_1651290134	0	1327764	0.27742	1.30592	-0.97806	-0.014644	10.019002	1.630772	11.847	-0.102	-8.737	1.727	-0.093	33.82	32.695687	111.583913	2	22	32.695746	111.583838	1.655	13.78	1	1.731	0.046	0.048	0	0	6.9406E+218	330	337
20230809_1651290144	0	1327765	0.36435	1.31707	-1.04239	-0.014513	9.9019394	1.507308	11.79	-0.16	-8.724	1.727	-0.093	33.82	32.695688	111.583913	2	22	32.695746	111.583838	1.655	13.78	1	1.731	0.046	0.048	0	0	6.9406E+218	330	337
20230809_1651290159	0	1327766	0.39665	1.3096	-0.99189	-0.014598	9.9603901	1.630627	11.79	-0.16	-8.724	1.727	-0.093	33.82	32.695688	111.583913	2	22	32.695746	111.583838	1.655	13.78	1	1.731	0.046	0.048	0	0	6.9406E+218	330	337
20230809_1651290166	0	1327767	0.32997	1.2978	-0.96075	-0.079729	9.9017153	1.630664	11.79	-0.16	-8.724	1.727	-0.093	33.82	32.695688	111.583913	2	22	32.695746	111.583838	1.655	13.78	1	1.731	0.046	0.048	0	0	6.9406E+218	330	337
20230809_1651290177	0	1327768	0.3333	1.29461	-1.04071	-0.014644	10.019002	1.630772	11.79	-0.16	-8.724	1.727	-0.093	33.82	32.695688	111.583913	2	22	32.695746	111.583838	1.655	13.78	1	1.731	0.046	0.048	0	0	6.9406E+218	330	337
20230809_1651290183	0	1327769	0.35192	1.29888	-1.00104	-0.014539	9.9606323	1.4458669	11.79	-0.16	-8.724	1.727	-0.093	33.82	32.695688	111.583913	2	22	32.695746	111.583838	1.655	13.78	1	1.731	0.046	0.048	0	0	6.9406E+218	330	337
20230809_1651290193	0	1327770	0.50804	1.3142	-1.10218	-0.07976	10.0191822	1.446195	11.733	-0.22	-8.705	1.727	-0.093	33.82	32.695689	111.583913	2	22	32.695746	111.583838	1.655	13.78	1	1.731	0.046	0.048	0	0	6.9406E+218	330	337
20230809_1651290204	0	1327771	0.49408	1.2791	-1.10616	-0.079715	9.9605694	1.44605	11.733	-0.22	-8.705	1.727	-0.093	33.82	32.695689	111.583913	2	22	32.695746	111.583838	1.655	13.78	1	1.731	0.046	0.048	0	0	6.9406E+218	330	337
20230809_1651290215	0	1327772	0.50754	1.25332	-1.10199	-0.014539	9.9606323	1.4458669	11.733	-0.22	-8.705	1.727	-0.093	33.82	32.695689	111.583913	2	22	32.695746	111.583838	1.655	13.78	1	1.731	0.046	0.048	0	0	6.9406E+218	330	337
20230809_1651290225	0	1327773	0.53351	1.24437	-1.07359	-0.079669	9.9019566	1.445905	11.733	-0.22	-8.705	1.727	-0.093	33.82	32.695689	111.583913	2	22	32.695746	111.583838	1.655	13.78	1	1.731	0.046	0.048	0	0	6.9406E+218	330	337
20230809_1651290235	0	1327774	0.63932	1.24735	-1.09533	-0.014474	9.9020996	1.384135	11.733	-0.22	-8.705	1.727	-0.093	33.82	32.695689	111.583913	2	22	32.695746	111.583838	1.655	13.78	1	1.731	0.046	0.048	0	0	6.9406E+218	330	337
20230809_1651290243	0	1327775	0.69054	1.23904	-0.98816	-0.014539	9.9606323	1.4458669	11.68	-0.283	-8.676	1.727	-0.093	33.82	32.695689	111.583913	2	22	32.695746	111.583838	1.655	13.78	1	1.731	0.046	0.048	0	0	6.9406E+218	330	337
20230809_1651290255	0	1327776	0.6178	1.19913	-1.06867	-0.07976	10.0191822	1.446195	11.68	-0.283	-8.676	1.727	-0.093	33.82	32.695689	111.583913	2	22	32.695746	111.583838	1.655	13.78	1	1.731	0.046	0.048	0	0	6.9406E+218	330	337
20230809_1651290265	0	1327777	0.6565	1.1862	-1.15213	-0.07974	10.0192623	1.384609	11.68	-0.283	-8.676	1.727	-0.093	33.82	32.695689	111.583913	2	22	32.695746	111.583838	1.655	13.78	1	1.731	0.046	0.048	0	0	6.9406E+218	330	337
20230809_1651290278	0	1327778	0.77833	1.19797	-1.08565	-0.07961	9.9021988	1.261145	11.68	-0.283	-8.676	1.727	-0.093	33.82	32.695689	111.583913	2	22	32.695746	111.583838	1.655	13.78	1	1.731	0.046	0.048	0	0	6.9406E+218	330	337
20230809_1651290283	0	1327779	0.8665	1.17725	-1.09195	-0.079649	9.9020376	1.384318	11.68	-0.283	-8.676	1.727	-0.093	33.82	32.695689	111.583913	2	22	32.695746	111.583838	1.655	13.78	1	1.731	0.046	0.048	0	0	6.9406E+218	330	337
20230809_1651290293	0	1327780	0.82775	1.13963	-1.09131	-0.014454	9.9021807	1.322549	11.63	-0.346	-8.638	1.726	-0.093	33.82	32.69569	111.583914	2	22	32.695746	111.583838	1.655	13.78	1	1.731	0.046	0.048	0	0	6.9406E+218	330	337
20230809_1651290304	0	1327781	0.86063	1.10898	-1.02936	-0.079635	9.9608917	1.1997041	11.63	-0.346	-8.638	1.726	-0.093	33.82	32.69569	111.583914	2	22	32.695746	111.583838	1.655	13.78	1	1.731	0.046	0.048	0	0	6.9406E+218	330	337
20230809_1651290315	0	1327782	0.92194	1.0964	-0.98499	-0.014434	9.9022617	1.260962	11.63	-0.346	-8.638	1.726	-0.093	33.82	32.69569	111.583914	2	22	32.695746	111.583838	1.655	13.78	1	1.731	0.046	0.048	0	0	6.9406E+218	330	337
20230809_1651290326	0	1327783	0.93766	1.0783	-1.02944	-0.079655	9.9608107	1.26129	11.63	-0.346	-8.638	1.726	-0.093	33.82	32.69569	111.583914	2	22	32.695746	111.583838	1.655	13.78	1	1.731	0.046	0.048	0	0	6.9406E+218	330	337
20230809_1651290334	0	1327784	0.93818	1.06257	-1.01144	-0.079564	9.8435869	1.260999	11.63	-0.346	-8.638	1.726	-0.093	33.82	32.69569	111.583914	2	22	32.695746	111.583838	1.655	13.78	1	1.731	0.046	0.048	0	0	6.9406E+218	330	337
20230809_1651290345	0	1327785	0.97968	1.04197	-1.03728	-0.07959	9.9022799	1.199558	11.584	-0.404	-8.592	1.726	-0.093	33.82	32.695691	111.583914	2	22	32.695746	111.583838	1.655	13.78	1	1.731	0.046	0.048	0	0	6.9406E+218	330	337
20230809_1651290355	0	1327786	1.00058	1.0113	-1.00375	-0.079564	9.8435869	1.260999	11.584	-0.404	-8.592	1.726	-0.093	33.82	32.695691	111.583914	2	22	32.695746	111.583838	1.655	13.78	1	1.731	0.046	0.048	0	0	6.9406E+218	330	337
20230809_1651290366	0	1327787	0.9886	0.98171	-0.98477	-0.014349	9.843811	1.137643	11.584	-0.404	-8.592	1.726	-0.093	33.82	32.695691	111.583914	2	22	32.695746	111.583838	1.655	13.78	1	1.731	0.046	0.048	0	0	6.9406E+218	330	337
20230809_1651290376	0	1327788	1.07717	0.98148	-0.97962	-0.07955	9.902441	1.076385	11.584	-0.404	-8.592	1.726	-0.093	33.82	32.695691	111.583914	2	22	32.695746	111.583838	1.655	13.78	1	1.731	0.046	0.048	0	0	6.9406E+218	330	337
20230809_1651290383	0	1327789	1.11382	0.97171	-0.94739	-0.079525	9.8437481	1.137826	11.584	-0.404	-8.592	1.726	-0.093	33.82	32.695691	111.583914	2	22	32.695746	111.583838	1.655	13.78	1	1.731	0.046	0.048	0	0	6.9406E+218	330	337
20230809_1651290393	0	1327790	1.07507	0.94227	-0.90249	-0.079564	9.8435869	1.260999	11.543	-0.459	-8.539	1.726	-0.093	33.82	32.695692	111.583914	2	22	32.695746	111.583838	1.655	13.78	1	1.731	0.046	0.048	0	0	6.9406E+218	330	337
20230809_1651290410	0	1327791	1.06058	0.92242	-0.88876	-0.079479	9.7851362	1.137681	11.543	-0.459	-8.539	1.726	-0.093	33.82	32.695692	111.583914	2	22	32.695746	111.583838	1.655	13.78	1	1.731	0.046	0.048	0	0	6.9406E+218	330	337
20230809_1651290417	0	1327792	1.05367	0.89021	-0.85953	-0.079459	9.7852173	1.076094	11.543	-0.459	-8.539	1.726	-0.093	33.82	32.695692	111.583914	2	22	32.695746	111.583838	1.655	13.78	1	1.731	0.046	0.048	0	0	6.9406E+218	330	337
20230809_1651290425	0	1327793	1.08133	0.8713	-0.79327	-0.079459	9.7852173	1.076094	11.543	-0.459	-8.539	1.726	-0.091	33.82	32.695692	111.583914	2	22	32.695746	111.583838	1.655	13.78	1	1.731	0.046	0.048	0	0	6.9406E+218	330	337
20230809_1651290433	0	1327794	1.13099	0.84909	-0.79252	-0.079459	9.7852173	1.076094	11.543	-0.459	-8.539	1.726	-0.091	33.82	32.695692	111.583914	2	22	32.695746	111.583838	1.655	13.78	1	1.731	0.046	0.048	0	0	6.9406E+218	330	337
20230809_1651290445	0	1327795	1.12607	0.83398	-0.83474	-0.079439	9.7852983	1.014508	11.506	-0.507	-8.484	1.726	-0.091	33.82	32.695692	111.583914	2	22	32.695746	111.583838	1.655	13.78	1	1.731	0.046	0.048	0	0	6.9406E+218	330	337
20230809_1651290456	0	1327796	1.20832	0.82741	-0.7613	-0.079434	9.7265244	1.137535	11.506	-0.507	-8.484	1.726	-0.091	33.82	32.695692	111.583914	2	22	32.695746	111.583838	1.655	13.78	1	1.731	0.046	0.048	0	0	6.9406E+218	330	337
20230809_1651290465	0	1327797	1.21558	0.81418	-0.76376	-0.079394	9.7266846	1.014362	11.506	-0.507	-8.484	1.726	-0.091	33.82	32.695692	111.583914	2	22	32.695746	111.583838	1.655	13.78	1	1.731	0.046	0.048	0	0	6.9406E+218	330	337
20230809_1651290477	0	1327798	1.28201	0.8163	-0.71332	-0.144544	9.6679296	1.075986	11.506	-0.507	-8.484	1.726	-0.091	33.82	32.695692	111.583914	2	22	32.695746	111.583838	1.655	13.78	1	1.731	0.046	0.048	0	0	6.9406E+218	330	337
20230809_1651290484	0	1327799	1.22873	0.78414	-0.68795	-0.014193	9.6680546	1.075621	11.506	-0.507	-8.484	1.726	-0.091	33.82	32.695692	111.583914	2	22	32.695746	111.583838	1.655	13.78	1	1.731	0.046	0.048	0	0	6.9406E+218	330	337
20230809_1651290495	0	1327800	1.20131	0.7651	-0.58109	-0.14459	9.7265425	1.0761321	11.472	-0.547	-8.423	1.726	-0.091	33.82	32.695693	111.583914	2	22	32.695746	111.583838	1.655	13.78	1	1.731	0.046	0.048	0	0	6.9406E+218	330	337
20230809_1651290505	0	1327801	1.22046	0.77347	-0.63118	-0.079394	9.7266846	1.014362	11.472	-0.547	-8.423	1.726	-0.091	33.82	32.695693	111.583914	2	22	32.695746	111.583838	1.655	13.78	1	1.731	0.046	0.048	0	0	6.9406E+218	330	337
20230809_1651290514	0	1327802	1.24868	0.75561	-0.63647	-0.079349	9.6680727	1.014217	11.472	-0.547	-8.423	1.726	-0.091	33.82	32.695693	111.583914	2	22	32.695746	111.583838	1.655	13.78	1	1.731	0.046	0.048	0	0	6.9406E+218	330	337
20230809_1651290525	0	1327803	1.32571	0.76043	-0.5367	-0.079283	9.6095419	0.952485	11.472	-0.547	-8.423	1.726	-0.091	33.82	32.695693	111.583914	2	22	32.695746	111.583838	1.655	13.78	1	1.731	0.046	0.048	0	0	6.9406E+218	330	337
20230809_1651290536	0	1327804	1.31126	0.72255	-0.6146	-0.14459	9.7265425	1.0761321	11.472	-0.547	-8.423	1.726	-0.091	33.82	32.695693	111.583914	2	22	32.695746	111.583838	1.655	13.78	1	1.731	0.046	0.048	0	0	6.9406E+218	330	337
20230809_1651290543	0	1327805	1.33239	0.7005	-0.55025	-0.079309	9.6682339	0.891044	11.44	-0.582	-8.358	1.726	-0.091	33.82	32.695694	111.583915	2	22	32.695746	111.583838	1.655	13.78	1	1.731	0.046	0.048	0	0	6.9406E+218	330	337
20230809_1651290554	0	1327806	1.43548	0.70722	-0.56565	-0.079303	9.6094608	1.014071	11.44	-0.582	-8.358	1.726	-0.091	33.82	32.695694	111.583915	2	22	32.695746	111.583838	1.655	13.78	1	1.731	0.046	0.048	0	0	6.9406E+218	330	337
20230809_1651290569	0	1327807	1.4303	0.69671	-0.49486	-0.079349	9.6680727	1.014217	11.44	-0.582	-8.358	1.726	-0.091	33.82	32.695694	111.583915	2	22	32.695746	111.583838	1.655	13.78	1	1.731	0.046	0.048	0	0	6.9406E+218	330	337
20230809_1651290578	0	1327808	1.45982	0.6793	-0.5242	-0.144499	9.6093178	1.075841	11.44	-0.582	-8.358	1.726	-0.091	33.82	32.695694	111.583915	2	22	32.695746	111.583838	1.655	13.78	1	1.731	0.046	0.048	0	0	6.9406E+218	330	337
20230809_1651290584	0	1327809	1.48585	0.66248	-0.46373	-0.079258	9.550849	1.013926	11.44	-0.582	-8.358	1.726	-0.091	33.82	32.695694	111.583915	2	22	32.695746	111.583838	1.655	13.78	1	1.731	0.046	0.048	0	0	6.9406E+218	330	337
20230809_1651290598	0	1327810	1.56168	0.65274	-0.45214	-0.144459	9.609479	0.952668	11.41	-0.612	-8.284	1.726	-0.091	33.82	32.695695	111.583915	2	22	32.695746	111.583838	1.655	13.78	1	1.731	0.046	0.048	0	0	6.9406E+218	330	337
20230809_1651290607	0	1327811	1.59405	0.63451	-0.45534	-0.079303	9.6094608	1.014071	11.41	-0.612	-8.284	1.726	-0.091	33.82	32.695695	111.583915	2	22	32.695761	111.583842	1.665	9.88	1	1.731	0.046	0.048	0	0	6.9406E+218	330	337
20230809_1651290615	0	1327812	1.61269	0.61102	-0.45398	-0.144459	9.609479	0.952668	11.41	-0.612	-8.284	1.726	-0.091	33.82	32.695695	111.583915	2	22	32.695761	111.583842	1.665	9.88	1	1.731	0.046	0.048	0	0	6.9406E+218	330	337
20230809_1651290626	0	1327813	1.67795	0.6065	-0.52844	-0.079303	9.6094608	1.014071	11.41	-0.612	-8.284	1.726	-0.091	33.82	32.695695	111.583915	2	22	32.695761	111.583842	1.665	9.88	1	1.731	0.046	0.048	0	0	6.9406E+218	330	337
20230809_1651290634	0	1327814	1.70019	0.57168	-0.48326	-0.144434	9.550786	1.014109	11.41	-0.612	-8.284	1.726	-0.091	33.82	32.695695	111.583915	2	22	32.695761	111.583842	1.665	9.88	1	1.731	0.046	0.048	0	0	6.9406E+218	330	337
20230809_1651290645	0	1327815	1.74178	0.55146	-0.46356	-0.079212	9.4922361	1.013781	11.384	-0.639	-8.201	1.726	-0.091	33.82	32.695695	111.583915	2	22	32.695761	111.583842	1.665	9.88	1	1.731	0.046	0.048	0	0	6.9406E+218	330	300
20230809_1651290657	0	1327816	1.80489	0.53869	-0.43645	-0.144388	9.4921741	1.013963	11.384	-0.639	-8.201	1.726	-0.091	33.82	32.695695	111.583915	2	22	32.695761	111.583842	1.665	9.88	1	1.731	0.046	0.048	0	0	6.9406E+218	330	300
20230809_1651290668	0	1327817	1.79942	0.4991	-0.43062	-0.079212	9.4922361	1.013781	11.384	-0.639	-8.201	1.726	-0.091	33.82	32.695695	111.583915	2	22	32.695761	111.583842	1.665	9.88	1	1.731	0.046	0.048	0	0	6.9406E+218	330	300
20230809_1651290679	0	1327818	1.86803	0.49014	-0.45722	-0.144459	9.609479	0.952668	11.384	-0.639	-8.201	1.726	-0.091	33.82	32.695695	111.583915	2	22	32.695761	111.583842	1.665	9.88	1	1.731	0.046	0.048	0	0	6.9406E+218	330	300
20230809_1651290683	0	1327819	1.92647	0.48054	-0.45267	-0.144408	9.4920931	1.07555	11.384	-0.639	-8.201	1.726	-0.091	33.82	32.695695	111.583915	2	22	32.695761	111.583842	1.665	9.88	1	1.731	0.046	0.048	0	0	6.9406E+218	330	300
20230809_1651290694	0	1327820	1.87909	0.43401	-0.4394	-0.144408	9.4920931	1.07555	11.363	-0.665	-8.108	1.725	-0.091	33.82	32.695696	111.583915	2	22	32.695761	111.583842	1.665	9.88	1	1.731	0.046	0.048	0	0	6.9406E+218	330	300
20230809_1651290704	0	1327821	1.93459	0.41412	-0.45148	-0.079167	9.4336243	1.013635	11.363	-0.665	-8.108	1.725	-0.091	33.82	32.695696	111.583915	2	22	32.695761	111.583842	1.665	9.88	1	1.731	0.046	0.048	0	0	6.9406E+218	330	300
20230809_1651290716	0	1327822	1.95194	0.39171	-0.45145	-0.144343	9.4335623	1.013818	11.363	-0.665	-8.108	1.725	-0.091	33.82	32.695696	111.583915	2	22	32.695761	111.583842	1.665	9.88	1	1.731	0.046	0.048	0	0	6.9406E+218	330	300
20230809_1651290725	0	1327823	1.95608	0.36287	-0.41075	-0.144408	9.4920931	1.07555	11.363	-0.665	-8.108	1.725	-0.091	33.82	32.695696	111.583915	2	22	32.695761	111.583842	1.665	9.88	1	1.731	0.046	0.048	0	0	6.9406E+218	330	300
20230809_1651290736	0	1327824	1.9576	0.33713	-0.44802	-0.144343	9.4335623	1.013818	11.363	-0.665	-8.108	1.725	-0.091	33.82	32.695696	111.583915	2	22	32.695761	111.583842	1.665	9.88	1	1.731	0.046	0.048	0	0	6.9406E+218	330	300
20230809_1651290744	0	1327825	1.96393	0.30469	-0.43991	-0.144363	9.4334812	1.075405	11.348	-0.689	-8.011	1.724	-0.091	33.82	32.695697	111.583915	2	22	32.695761	111.583842	1.665	9.88	1	1.731	0.046	0.048	0	0	6.9406E+218	330	300
20230809_1651290755	0	1327826	2.00863	0.27335	-0.42455	-0.079141	9.3749313	1.075076	11.348	-0.689	-8.011	1.724	-0.098	33.82	32.695697	111.583915	2	22	32.695761	111.583842	1.665	9.88	1	1.731	0.046	0.048	0	0	6.9406E+218	330	300
20230809_1651290769	0	1327827	2.03908	0.22786	-0.43695	-0.144337	9.3747883	1.1368459	11.348	-0.689	-8.011	1.724	-0.098	33.82	32.695697	111.583915	2	22	32.695761	111.583842	1.665	9.88	1	1.731	0.046	0.048	0	0	6.9406E+218	330	300
20230809_1651290777	0	1327828	2.06146	0.19675	-0.44704	-0.144343	9.4335623	1.013818	11.348	-0.689	-8.011	1.724	-0.098	33.82	32.695697	111.583915	2	22	32.695761	111.583842	1.665	9.88	1	1.731	0.046	0.048	0	0	6.9406E+218	330	300
20230809_1651290782	0	1327829	2.10148	0.17845	-0.43161	-0.144383	9.4334002	1.136991	11.348	-0.689	-8.011	1.724	-0.098	33.82	32.695697	111.583915	2	22	32.695761	111.583842	1.665	9.88	1	1.731	0.046	0.048	0	0	6.9406E+218	330	300
20230809_1651290794	0	1327830	2.04822	0.13175	-0.42141	-0.144383	9.4334002	1.136991	11.341	-0.712	-7.908	1.723	-0.098	33.82	32.695698	111.583915	2	22	32.695761	111.583842	1.665	9.88	1	1.731	0.046	0.048	0	0	6.9406E+218	330	300
20230809_1651290810	0	1327831	2.05745	0.12572	-0.41026	-0.079116	9.3162384	1.136518	11.341	-0.712	-7.908	1.723	-0.098	33.82	32.695698	111.583915	2	22	32.695761	111.583842	1.665	9.88	1	1.731	0.046	0.048	0	0	6.9406E+218	330	300
20230809_1651290819	0	1327832	2.03169	0.08985	-0.40818	-0.144357	9.3747072	1.198432	11.341	-0.712	-7.908	1.723	-0.098	33.61	32.695698	111.583915	2	22	32.695761	111.583842	1.665	9.88	1	1.686	-0.057	0.032	0	0	6.9406E+218	330	300
20230809_1651290827	0	1327833	2.01489	0.04874	-0.33695	-0.144337	9.3747883	1.1368459	11.341	-0.712	-7.908	1.723	-0.098	33.61	32.695698	111.583915	2	22	32.695761	111.583842	1.665	9.88	1	1.686	-0.057	0.032	0	0	6.9406E+218	330	300
20230809_1651290834	0	1327834	2.00246	0.01707	-0.37698	-0.144402	9.43332	1.198578	11.341	-0.712	-7.908	1.723	-0.098	33.61	32.695698	111.583915	2	22	32.695761	111.583842	1.665	9.88	1	1.686	-0.057	0.032	0	0	6.9406E+218	330	300
20230809_1651290843	0	1327835	2.01296	-0.02115	-0.38103	-0.144383	9.4334002	1.136991	11.341	-0.731	-7.807	1.687	-0.098	33.61	32.695698	111.583916	2	22	32.695761	111.583842	1.665	9.88	1	1.686	-0.057	0.032	0	0	6.9406E+218	330	300
20230809_1651290856	0	1327836	2.05755	-0.04761	-0.42673	-0.144357	9.3747072	1.198432	11.341	-0.731	-7.807	1.687	-0.098	33.61	32.695698	111.583916	2	22	32.695761	111.583842	1.665	9.88	1	1.686	-0.057	0.032	0	0	6.9406E+218	330	300
20230809_1651290883	0	1327837	2.07763	-0.08454	-0.37497	-0.144377	9.3746271	1.2600189	11.341	-0.731	-7.807	1.687	-0.098	33.61	32.695698	111.583916	2	22	32.695761	111.583842	1.665	9.88	1	1.686	-0.057	0.032	0	0	6.9406E+218	330	325
20230809_1651290888	0	1327838	2.06806	-0.13346	-0.35832	-0.144332	9.3160152	1.259874	11.341	-0.731	-7.807	1.687	-0.098	33.61	32.695698	111.583916	2	22	32.695761	111.583842	1.665	9.88	1	1.686	-0.057	0.032	0	0	6.9406E+218	330	325
20230809_1651290889	0	1327839	2.1197	-0.16549	-0.31681	-0.144377	9.3746271	1.2600189	11.341	-0.731	-7.807	1.687	-0.098	33.61	32.695698	111.583916	2	22	32.695761	111.583842	1.665	9.88	1	1.686	-0.057	0.032	0	0	6.9406E+218	330	325
20230809_1651290893	0	1327840	2.18033	-0.19133	-0.28686	-0.144377	9.3746271	1.2600189	11.35	-0.748	-7.702	1.686	-0.098	33.61	32.695699	111.583916	2	22	32.695761	111.583842	1.665	9.88	1	1.686	-0.057	0.032	0	0	6.9406E+218	330	325
20230809_1651290904	0	1327841	2.21209	-0.21627	-0.30923	-0.144422	9.433239	1.260164	11.35	-0.748	-7.702	1.686	-0.098	33.61	32.695699	111.583916	2	22	32.695761	111.583842	1.665	9.88	1	1.686	-0.057	0.032	0	0	6.9406E+218	330	325
20230809_1651290918	0	1327842	2.26409	-0.2299	-0.33821	-0.144422	9.433239	1.260164	11.35	-0.748	-7.702	1.686	-0.098	33.61	32.695699	111.583916	2	22	32.695761	111.583842	1.665	9.88	1	1.686	-0.057	0.032	0	0	6.9406E+218	330	325
20230809_1651290925	0	1327843	2.24902	-0.26808	-0.29348	-0.144417	9.374465	1.3831919	11.35	-0.748	-7.702	1.686	-0.098	33.61	32.695699	111.583916	2	22	32.695761	111.583842	1.665	9.88	1	1.686	-0.057	0.032	0	0	6.9406E+218	330	325
20230809_1651290933	0	1327844	2.22553	-0.30874	-0.28543	-0.144417	9.374465	1.3831919	11.35	-0.748	-7.702	1.686	-0.114	33.61	32.695699	111.583916	2	22	32.695761	111.583842	1.665	9.88	1	1.686	-0.057	0.032	0	0	6.9406E+218	330	325
20230809_1651290944	0	1327845	2.27953	-0.33247	-0.27366	-0.144397	9.3745461	1.321606	11.366	-0.761	-7.59	1.685	-0.114	33.61	32.6957	111.583917	2	22	32.695761	111.583842	1.665	9.88	1	1.686	-0.057	0.032	0	0	6.9406E+218	330	325
20230809_1651290956	0	1327846	2.13792	-0.38972	-0.2162	-0.144462	9.4330778	1.383338	11.366	-0.761	-7.59	1.685	-0.114	33.61	32.6957	111.583917	2	22	32.695761	111.583842	1.665	9.88	1	1.686	-0.057	0.032	0	0	6.9406E+218	330	325
20230809_1651290967	0	1327847	2.26097	-0.39069	-0.22681	-0.144442	9.4331579	1.321751	11.366	-0.761	-7.59	1.685	-0.114	33.61	32.6957	111.583917	2	22	32.695761	111.583842	1.665	9.88	1	1.686	-0.057	0.032	0	0	6.9406E+218	330	325
20230809_1651290977	0	1327848	2.3175	-0.3903	-0.24981	-0.144508	9.4916897	1.3834831	11.366	-0.761	-7.59	1.685	-0.114	33.61	32.6957	111.583917	2	22	32.695761	111.583842	1.665	9.88	1	1.686	-0.057	0.032	0	0	6.9406E+218	330	325
20230809_1651290984	0	1327849	2.34028	-0.42004	-0.22753	-0.144437	9.3743849	1.444779	11.366	-0.761	-7.59	1.685	-0.114	33.61	32.6957	111.583917	2	22	32.695761	111.583842	1.665	9.88	1	1.686	-0.057	0.032	0	0	6.9406E+218	330	325
20230809_1651290993	0	1327850	2.32662	-0.4566	-0.19569	-0.144482	9.4329967	1.444924	11.387	-0.769	-7.477	1.684	-0.114	33.61	32.6957	111.583917	2	22	32.695761	111.583842	1.665	9.88	1	1.686	-0.057	0.032	0	0	6.9406E+218	330	325
20230809_1651300006	0	1327851	2.30476	-0.48805	-0.1655	-0.144462	9.4330778	1.383338	11.387	-0.769	-7.477	1.684	-0.114	33.61	32.6957	111.583917	2	22	32.695761	111.583842	1.665	9.88	1	1.686	-0.057	0.032	0	0	6.9406E+218	330	325
20230809_1651300014	0	1327852	2.36817	-0.48863	-0.14632	-0.144482	9.4329967	1.444924	11.387	-0.769	-7.477	1.684	-0.114	33.61	32.6957	111.583917	2	22	32.695761	111.583842	1.665	9.88	1	1.686	-0.057	0.032	0	0	6.9406E+218	330	325
20230809_1651300024	0	1327853	2.30651	-0.50252	-0.12632	-0.144567	9.4914484	1.568243	11.387	-0.769	-7.477	1.684	-0.114	33.61	32.6957	111.583917	2	22	32.695761	111.583842	1.665	9.88	1	1.686	-0.057	0.032	0	0	6.9406E+218	330	325
20230809_1651300034	0	1327854	2.29264	-0.52231	-0.15021	-0.144573	9.5502214	1.445215	11.387	-0.769	-7.477	1.684	-0.114	33.61	32.6957	111.583917	2	22	32.695761	111.583842	1.665	9.88	1	1.686	-0.057	0.032	0	0	6.9406E+218	330	325
20230809_1651300044	0	1327855	2.40319	-0.50032	-0.10997	-0.144527	9.4916086	1.44507	11.413	-0.773	-7.361	1.683	-0.114	33.61	32.695701	111.583917	2	22	32.695761	111.583842	1.665	9.88	1	1.686	-0.057	0.032	0	0	6.9406E+218	330	325
20230809_1651300054	0	1327856	2.40466	-0.53446	-0.10491	-0.144547	9.4915276	1.5066561	11.413	-0.773	-7.361	1.683	-0.114	33.61	32.695701	111.583917	2	22	32.695761	111.583842	1.665	9.88	1	1.686	-0.057	0.032	0	0	6.9406E+218	330	325
20230809_1651300070	0	1327857	2.46405	-0.5446	-0.0225	-0.144527	9.4916086	1.44507	11.413	-0.773	-7.361	1.683	-0.104	33.61	32.695701	111.583917	2	22	32.695761	111.583842	1.665	9.88	1	1.686	-0.057	0.032	0	0	6.9406E+218	330	325
20230809_1651300081	0	1327858	2.41554	-0.56096	-0.05627	-0.144547	9.4915276	1.5066561	11.413	-0.773	-7.361	1.683	-0.104	33.61	32.695701	111.583917	2	22	32.695761	111.583842	1.665	9.88	1	1.686	-0.057	0.032	0	0	6.9406E+218	330	325
20230809_1651300083	0	1327859	2.45876	-0.57575	-0.00136	-0.144613	9.5500603	1.568388	11.413	-0.773	-7.361	1.683	-0.104	33.61	32.695701	111.583917	2	22	32.695761	111.583842	1.665	9.88	1	1.686	-0.057	0.032	0	0	6.9406E+218	330	325
20230809_1651300093	0	1327860	2.46283	-0.58017	-0.01458	-0.144638	9.6087532	1.506947	11.441	-0.771	-7.239	1.682	-0.104	33.61	32.695702	111.583917	2	22	32.695761	111.583842	1.665	9.88	1	1.686	-0.057	0.032	0	0	6.9406E+218	330	325
20230809_1651300104	0	1327861	2.56382	-0.56512	-0.00157	-0.144593	9.5501413	1.506802	11.441	-0.771	-7.239	1.682	-0.104	33.61	32.695702	111.583917	2	22	32.695761	111.583842	1.665	9.88	1	1.686	-0.057	0.032	0	0	6.9406E+218	330	325
20230809_1651300113	0	1327862	2.56585	-0.57539	0.00027	-0.144613	9.5500603	1.568388	11.441	-0.771	-7.239	1.682	-0.104	33.61	32.695702	111.583917	2	22	32.695761	111.583842	1.665	9.88	1	1.686	-0.057	0.032	0	0	6.9406E+218	330	325
20230809_1651300126	0	1327863	2.49797	-0.59402	0.05188	-0.144658	9.6086721	1.568534	11.441	-0.771	-7.239	1.682	-0.104	33.61	32.695702	111.583917	2	22	32.695761	111.583842	1.665	9.88	1	1.686	-0.057	0.032	0	0	6.9406E+218	330	325
20230809_1651300134	0	1327864	2.48287	-0.59019	0.05455	-0.144638	9.6087532	1.506947	11.441	-0.771	-7.239	1.682	-0.104	33.61	32.695702	111.583917	2	22	32.695761	111.583842	1.665	9.88	1	1.686	-0.057	0.032	0	0	6.9406E+218	330	325
20230809_1651300144	0	1327865	2.51541	-0.56585	0.10256	-0.144658	9.6086721	1.568534	11.47	-0.765	-7.114	1.682	-0.104	33.61	32.695703	111.583917	2	22	32.695761	111.583842	1.665	9.88	1	1.686	-0.057	0.032	0	0	6.9406E+218	330	325
20230809_1651300155	0	1327866	2.46979	-0.56621	0.12066	-0.144658	9.6086721	1.568534	11.47	-0.765	-7.114	1.682	-0.104	33.61	32.695703	111.583917	2	22	32.695761	111.583842	1.665	9.88	1	1.686	-0.057	0.032	0	0	6.9406E+218	330	325
20230809_1651300168	0	1327867	2.45177	-0.5577	0.12599	-0.144678	9.608592	1.63012	11.47	-0.765	-7.114	1.682	-0.104	33.61	32.695703	111.583917	2	22	32.695761	111.583842	1.665	9.88	1	1.686	-0.057	0.032	0	0	6.9406E+218	330	325
20230809_1651300178	0	1327868	2.43399	-0.54706	0.15699	-0.144658	9.6086721	1.568534	11.47	-0.765	-7.114	1.682	-0.104	33.61	32.695703	111.583917	2	22	32.695761	111.583842	1.665	9.88	1	1.686	-0.057	0.032	0	0	6.9406E+218	330	325
20230809_1651300188	0	1327869	2.40104	-0.53412	0.18525	-0.144703	9.667284	1.568679	11.47	-0.765	-7.114	1.682	-0.104	33.61	32.695703	111.583917	2	22	32.695761	111.583842	1.665	9.88	1	1.686	-0.057	0.032	0	0	6.9406E+218	330	325
20230809_1651300193	0	1327870	2.37888	-0.51172	0.2095	-0.144703	9.667284	1.568679	11.496	-0.754	-6.993	1.681	-0.104	33.61	32.695703	111.583918	2	22	32.695761	111.583842	1.665	9.88	1	1.686	-0.057	0.032	0	0	6.9406E+218	330	325
20230809_1651300206	0	1327871	2.31221	-0.52748	0.1872	-0.144749	9.7258968	1.5688241	11.496	-0.754	-6.993	1.681	-0.104	33.61	32.695703	111.583918	2	22	32.695761	111.583842	1.665	9.88	1	1.686	-0.057	0.032	0	0	6.9406E+218	330	325
20230809_1651300214	0	1327872	2.30824	-0.50199	0.26377	-0.144658	9.6086721	1.568534	11.496	-0.754	-6.993	1.681	-0.104	33.61	32.695703	111.583918	2	22	32.695761	111.583842	1.665	9.88	1	1.686	-0.057	0.032	0	0	6.9406E+218	330	325
20230809_1651300227	0	1327873	2.27983	-0.47266	0.25039	-0.144749	9.7258968	1.5688241	11.496	-0.754	-6.993	1.681	-0.104	33.61	32.695703	111.583918	2	22	32.695761	111.583842	1.665	9.88	1	1.686	-0.057	0.032	0	0	6.9406E+218	330	337
20230809_1651300235	0	1327874	2.19196	-0.46692	0.30364	-0.144769	9.7258158	1.630411	11.496	-0.754	-6.993	1.681	-0.104	33.61	32.695703	111.583918	2	22	32.695761	111.583842	1.665	9.88	1	1.686	-0.057	0.032	0	0	6.9406E+218	330	337
20230809_1651300246	0	1327875	2.14905	-0.42947	0.3066	-0.144729	9.7259769	1.507238	11.518	-0.738	-6.881	1.68	-0.104	33.61	32.695704	111.583918	2	22	32.695761	111.583842	1.665	9.88	1	1.686	-0.057	0.032	0	0	6.9406E+218	330	337
20230809_1651300254	0	1327876	2.14378	-0.3778	0.3414	-0.144794	9.7845087	1.56897	11.518	-0.738	-6.881	1.68	-0.099	33.61	32.695704	111.583918	2	22	32.695761	111.583842	1.665	9.88	1	1.686	-0.057	0.032	0	0	6.9406E+218	330	337
20230809_1651300268	0	1327877	2.01474	-0.38788	0.35816	-0.144769	9.7258158	1.630411	11.518	-0.738	-6.881	1.68	-0.099	33.61	32.695704	111.583918	2	22	32.695761	111.583842	1.665	9.88	1	1.686	-0.057	0.032	0	0	6.9406E+218	330	337
20230809_1651300278	0	1327878	2.00721	-0.34829	0.3762	-0.144774	9.7845898	1.507383	11.518	-0.738	-6.881	1.68	-0.099	33.61	32.695704	111.583918	2	22	32.695761	111.583842	1.665	9.88	1	1.686	-0.057	0.032	0	0	6.9406E+218	330	337
20230809_1651300284	0	1327879	1.97325	-0.30656	0.39441	-0.079664	9.8431826	1.5689321	11.518	-0.738	-6.881	1.68	-0.099	33.61	32.695704	111.583918	2	22	32.695761	111.583842	1.665	9.88	1	1.686	-0.057	0.032	0	0	6.9406E+218	330	337
20230809_1651300294	0	1327880	1.94605	-0.28716	0.41014	-0.14482	9.8432016	1.507529	11.533	-0.717	-6.78	1.68	-0.099	33.61	32.695705	111.583918	2	22	32.695761	111.583842	1.665	9.88	1	1.686	-0.057	0.032	0	0	6.9406E+218	330	337
20230809_1651300303	0	1327881	1.91635	-0.24328	0.44851	-0.144774	9.7845898	1.507383	11.533	-0.717	-6.78	1.68	-0.099	33.61	32.695705	111.583918	2	22	32.695761	111.583842	1.665	9.88	1	1.686	-0.057	0.032	0	0	6.9406E+218	330	337
20230809_1651300314	0	1327882	1.85012	-0.21459	0.44297	-0.14484	9.8431206	1.569115	11.533	-0.717	-6.78	1.68	-0.099	33.61	32.695705	111.583918	2	22	32.695761	111.583842	1.665	9.88	1	1.686	-0.057	0.032	0	0	6.9406E+218	330	337
20230809_1651300326	0	1327883	1.8169	-0.18016	0.47075	-0.14482	9.8432016	1.507529	11.533	-0.717	-6.78	1.68	-0.099	33.61	32.695705	111.583918	2	22	32.695761	111.583842	1.665	9.88	1	1.686	-0.057	0.032	0	0	6.9406E+218	330	337
20230809_1651300334	0	1327884	1.80438	-0.13709	0.47883	-0.079624	9.8433447	1.4457591	11.533	-0.717	-6.78	1.68	-0.099	33.61	32.695705	111.583918	2	22	32.695761	111.583842	1.665	9.88	1	1.686	-0.057	0.032	0	0	6.9406E+218	330	337
20230809_1651300345	0	1327885	1.76781	-0.09516	0.52255	-0.144865	9.9018145	1.507674	11.539	-0.693	-6.689	1.68	-0.099	33.61	32.695706	111.583918	2	22	32.695761	111.583842	1.665	9.88	1	1.686	-0.057	0.032	0	0	6.9406E+218	330	337
20230809_1651300355	0	1327886	1.67643	-0.06615	0.51511	-0.14482	9.8432016	1.507529	11.539	-0.693	-6.689	1.68	-0.099	33.61	32.695706	111.583918	2	22	32.695761	111.583842	1.665	9.88	1	1.686	-0.057	0.032	0	0	6.9406E+218	330	337
20230809_1651300366	0	1327887	1.59176	-0.03694	0.54536	-0.1448	9.8432827	1.445942	11.539	-0.693	-6.689	1.68	-0.099	33.61	32.695706	111.583918	2	22	32.695761	111.583842	1.665	9.88	1	1.686	-0.057	0.032	0	0	6.9406E+218	330	337
20230809_1651300377	0	1327888	1.56072	0.02019	0.55376	-0.079669	9.9019566	1.445905	11.539	-0.693	-6.689	1.68	-0.099	33.61	32.695706	111.583918	2	22	32.695761	111.583842	1.665	9.88	1	1.686	-0.057	0.032	0	0	6.9406E+218	330	337
20230809_1651300384	0	1327889	1.49042	0.05384	0.55589	-0.144845	9.9018946	1.446087	11.539	-0.693	-6.689	1.68	-0.099	33.61	32.695706	111.583918	2	22	32.695761	111.583842	1.665	9.88	1	1.686	-0.057	0.032	0	0	6.9406E+218	330	337
20230809_1651300394	0	1327890	1.44565	0.08999	0.59977	-0.079649	9.9020376	1.384318	11.536	-0.665	-6.611	1.68	-0.099	33.61	32.695706	111.583919	2	22	32.695761	111.583842	1.665	9.88	1	1.686	-0.057	0.032	0	0	6.9406E+218	330	337
20230809_1651300404	0	1327891	1.41622	0.1412	0.58405	-0.144845	9.9018946	1.446087	11.536	-0.665	-6.611	1.68	-0.086	33.61	32.695706	111.583919	2	22	32.695761	111.583842	1.665	9.88	1	1.686	-0.057	0.032	0	0	6.9406E+218	330	337
20230809_1651300416	0	1327892	1.33207	0.17367	0.61593	-0.144871	9.9605885	1.3846461	11.536	-0.665	-6.611	1.68	-0.086	33.61	32.695706	111.583919	2	22	32.695761	111.583842	1.665	9.88	1	1.686	-0.057	0.032	0	0	6.9406E+218	330	337
20230809_1651300433	0	1327893	1.30089	0.22076	0.5985	-0.079675	9.9607306	1.322877	11.536	-0.665	-6.611	1.68	-0.086	33.61	32.695706	111.583919	2	22	32.695761	111.583842	1.665	9.88	1	1.686	-0.057	0.032	0	0	6.9406E+218	330	337
20230809_1651300434	0	1327894	1.23082	0.27213	0.63253	-0.144825	9.9019747	1.384501	11.536	-0.665	-6.611	1.68	-0.086	33.61	32.695706	111.583919	2	22	32.695761	111.583842	1.665	9.88	1	1.686	-0.057	0.032	0	0	6.9406E+218	330	337
20230809_1651300444	0	1327895	1.17839	0.30107	0.6416	-0.144871	9.9605885	1.3846461	11.521	-0.636	-6.547	1.679	-0.086	33.61	32.695707	111.583919	2	22	32.695761	111.583842	1.665	9.88	1	1.686	-0.057	0.032	0	0	6.9406E+218	330	337
20230809_1651300454	0	1327896	1.15338	0.34759	0.66809	-0.079655	9.9608107	1.26129	11.521	-0.636	-6.547	1.679	-0.086	33.61	32.695707	111.583919	2	22	32.695761	111.583842	1.665	9.88	1	1.686	-0.057	0.032	0	0	6.9406E+218	330	337
20230809_1651300467	0	1327897	1.12156	0.39848	0.64359	-0.079675	9.9607306	1.322877	11.521	-0.636	-6.547	1.679	-0.086	33.61	32.695707	111.583919	2	22	32.695761	111.583842	1.665	9.88	1	1.686	-0.057	0.032	0	0	6.9406E+218	330	337
20230809_1651300490	0	1327898	1.0367	0.4334	0.65179	-0.144896	10.0192814	1.323205	11.521	-0.636	-6.547	1.679	-0.086	33.61	32.695707	111.583919	2	22	32.695761	111.583842	1.665	9.88	1	1.686	-0.057	0.032	0	0	6.9406E+218	330	337
20230809_1651300493	0	1327899	1.00415	0.48755	0.6737	-0.079655	9.9608107	1.26129	11.521	-0.636	-6.547	1.679	-0.086	33.61	32.695707	111.583919	2	22	32.695761	111.583842	1.665	9.88	1	1.686	-0.057	0.032	0	0	6.9406E+218	330	337
20230809_1651300494	0	1327900	0.91154	0.52815	0.6694	-0.144831	9.9607487	1.2614729	11.496	-0.606	-6.494	1.679	-0.086	33.61	32.695708	111.583919	2	22	32.695761	111.583842	1.665	9.88	1	1.686	-0.057	0.032	0	0	6.9406E+218	330	337
20230809_1651300504	0	1327901	0.83026	0.56185	0.69365	-0.079655	9.9608107	1.26129	11.496	-0.606	-6.494	1.679	-0.086	33.61	32.695708	111.583919	2	22	32.695761	111.583842	1.665	9.88	1	1.686	-0.057	0.032	0	0	6.9406E+218	330	337
20230809_1651300514	0	1327902	0.79615	0.60037	0.69029	-0.144837	10.0195227	1.138445	11.496	-0.606	-6.494	1.679	-0.086	33.61	32.695708	111.583919	2	22	32.695761	111.583842	1.665	9.88	1	1.686	-0.057	0.032	0	0	6.9406E+218	330	337
20230809_1651300525	0	1327903	0.73653	0.63208	0.7195	-0.079635	9.9608917	1.1997041	11.496	-0.606	-6.494	1.679	-0.086	33.61	32.695708	111.583919	2	22	32.695761	111.583842	1.665	9.88	1	1.686	-0.057	0.032	0	0	6.9406E+218	330	337
20230809_1651300533	0	1327904	0.693	0.67335	0.68363	-0.079615	9.9609728	1.138117	11.496	-0.606	-6.494	1.679	-0.086	33.61	32.695708	111.583919	2	22	32.695761	111.583842	1.665	9.88	1	1.686	-0.057	0.032	0	0	6.9406E+218	330	337
20230809_1651300544	0	1327905	0.61626	0.70234	0.71081	-0.144837	10.0195227	1.138445	11.46	-0.575	-6.458	1.679	-0.086	33.61	32.695708	111.58392	2	22	32.695761	111.583842	1.665	9.88	1	1.686	-0.057	0.032	0	0	6.9406E+218	330	337
20230809_1651300555	0	1327906	0.5574	0.73256	0.71336	-0.079596	9.9610538	1.0765311	11.46	-0.575	-6.458	1.679	-0.086	33.61	32.695708	111.58392	2	22	32.695761	111.583842	1.665	9.88	1	1.686	-0.057	0.032	0	0	6.9406E+218	330	337
20230809_1651300566	0	1327907	0.49251	0.76397	0.71352	-0.079596	9.9610538	1.0765311	11.46	-0.575	-6.458	1.679	-0.084	33.61	32.695708	111.58392	2	22	32.695761	111.583842	1.665	9.88	1	1.686	-0.057	0.032	0	0	6.9406E+218	330	337
20230809_1651300578	0	1327908	0.41811	0.78328	0.71502	-0.079641	10.0196657	1.076676	11.46	-0.575	-6.458	1.679	-0.084	33.61	32.695708	111.58392	2	22	32.695761	111.583842	1.665	9.88	1	1.686	-0.057	0.032	0	0	6.9406E+218	330	337
20230809_1651300584	0	1327909	0.3438	0.80862	0.70504	-0.144752	9.961072	1.0151269	11.46	-0.575	-6.458	1.679	-0.084	33.61	32.695708	111.58392	2	22	32.695761	111.583842	1.665	9.88	1	1.686	-0.057	0.032	0	0	6.9406E+218	330	337
20230809_1651300594	0	1327910	0.27981	0.8394	0.68723	-0.079596	9.9610538	1.0765311	11.417	-0.544	-6.436	1.679	-0.084	33.61	32.695709	111.58392	2	22	32.695761	111.583842	1.665	9.88	1	1.686	-0.057	0.032	0	0	6.9406E+218	330	337
20230809_1651300604	0	1327911	0.2082	0.85452	0.71605	-0.079576	9.961134	1.014944	11.417	-0.544	-6.436	1.679	-0.084	33.61	32.695709	111.58392	2	22	32.695776	111.583845	1.64	10.22	1	1.686	-0.057	0.032	0	0	6.9406E+218	330	337
20230809_1651300618	0	1327912	0.1628	0.8782	0.7165	-0.079601	10.0198269	0.953503	11.417	-0.544	-6.436	1.679	-0.084	33.61	32.695709	111.58392	2	22	32.695776	111.583845	1.64	10.22	1	1.686	-0.057	0.032	0	0	6.9406E+218	330	337
20230809_1651300628	0	1327913	0.11456	0.89446	0.7056	-0.079556	9.961215	0.953357	11.417	-0.544	-6.436	1.679	-0.084	33.61	32.695709	111.58392	2	22	32.695776	111.583845	1.64	10.22	1	1.686	-0.057	0.032	0	0	6.9406E+218	330	325
20230809_1651300634	0	1327914	0.03405	0.88836	0.72703	-0.079536	9.9612961	0.891771	11.417	-0.544	-6.436	1.679	-0.084	33.61	32.695709	111.58392	2	22	32.695776	111.583845	1.64	10.22	1	1.686	-0.057	0.032	0	0	6.9406E+218	330	325
20230809_1651300645	0	1327915	-0.04453	0.89373	0.68372	-0.079536	9.9612961	0.891771	11.37	-0.513	-6.431	1.679	-0.084	33.61	32.69571	111.58392	2	22	32.695776	111.583845	1.64	10.22	1	1.686	-0.057	0.032	0	0	6.9406E+218	330	325
20230809_1651300656	0	1327916	0.01955	0.93096	0.65637	-0.079516	9.9613762	0.830184	11.37	-0.513	-6.431	1.679	-0.084	33.61	32.69571	111.58392	2	22	32.695776	111.583845	1.64	10.22	1	1.686	-0.057	0.032	0	0	6.9406E+218	330	325
20230809_1651300667	0	1327917	-0.13922	0.92036	0.67717	-0.079556	9.961215	0.953357	11.37	-0.513	-6.431	1.679	-0.084	33.61	32.69571	111.58392	2	22	32.695776	111.583845	1.64	10.22	1	1.686	-0.057	0.032	0	0	6.9406E+218	330	325
20230809_1651300679	0	1327918	-0.23828	0.90677	0.69007	-0.07951	9.9026031	0.953212	11.37	-0.513	-6.431	1.679	-0.084	33.61	32.69571	111.58392	2	22	32.695776	111.583845	1.64	10.22	1	1.686	-0.057	0.032	0	0	6.9406E+218	330	325
20230809_1651300683	0	1327919	-0.34055	0.91505	0.6569	-0.079516	9.9613762	0.830184	11.37	-0.513	-6.431	1.679	-0.084	33.61	32.69571	111.58392	2	22	32.695776	111.583845	1.64	10.22	1	1.686	-0.057	0.032	0	0	6.9406E+218	330	325
20230809_1651300695	0	1327920	-0.37826	0.91049	0.68199	-0.079451	9.9028454	0.768452	11.321	-0.485	-6.442	1.68	-0.084	33.61	32.695711	111.58392	2	22	32.695776	111.583845	1.64	10.22	1	1.686	-0.057	0.032	0	0	6.9406E+218	330	325
20230809_1651300704	0	1327921	-0.41892	0.91425	0.61544	-0.079516	9.9613762	0.830184	11.321	-0.485	-6.442	1.68	-0.084	33.61	32.695711	111.58392	2	22	32.695776	111.583845	1.64	10.22	1	1.686	-0.057	0.032	0	0	6.9406E+218	330	325
20230809_1651300715	0	1327922	-0.50728	0.9081	0.61392	-0.014275	9.9029074	0.768269	11.321	-0.485	-6.442	1.68	-0.084	33.61	32.695711	111.58392	2	22	32.695776	111.583845	1.64	10.22	1	1.686	-0.057	0.032	0	0	6.9406E+218	330	325
20230809_1651300730	0	1327923	-0.60053	0.89682	0.58968	-0.079471	9.9027643	0.830039	11.321	-0.485	-6.442	1.68	-0.084	33.61	32.695711	111.58392	2	22	32.695776	111.583845	1.64	10.22	1	1.686	-0.057	0.032	0	0	6.9406E+218	330	325
20230809_1651300733	0	1327924	-0.68305	0.87548	0.61894	-0.079451	9.9028454	0.768452	11.321	-0.485	-6.442	1.68	-0.084	33.61	32.695711	111.58392	2	22	32.695776	111.583845	1.64	10.22	1	1.686	-0.057	0.032	0	0	6.9406E+218	330	325
20230809_1651300743	0	1327925	-0.71541	0.86749	0.58633	-0.079405	9.8442326	0.768307	11.273	-0.46	-6.471	1.68	-0.084	33.61	32.695711	111.583921	2	22	32.695776	111.583845	1.64	10.22	1	1.686	-0.057	0.032	0	0	6.9406E+218	330	325
20230809_1651300756	0	1327926	-0.81561	0.84036	0.63543	-0.014229	9.8442945	0.768124	11.273	-0.46	-6.471	1.68	-0.086	33.61	32.695711	111.583921	2	22	32.695776	111.583845	1.64	10.22	1	1.686	-0.057	0.032	0	0	6.9406E+218	330	325
20230809_1651300765	0	1327927	-0.89978	0.80698	0.58202	-0.079451	9.9028454	0.768452	11.273	-0.46	-6.471	1.68	-0.086	33.61	32.695711	111.583921	2	22	32.695776	111.583845	1.64	10.22	1	1.686	-0.057	0.032	0	0	6.9406E+218	330	325
20230809_1651300779	0	1327928	-0.91473	0.80521	0.56751	-0.01421	9.8443756	0.706537	11.273	-0.46	-6.471	1.68	-0.086	33.61	32.695711	111.583921	2	22	32.695776	111.583845	1.64	10.22	1	1.686	-0.057	0.032	0	0	6.9406E+218	330	325
20230809_1651300783	0	1327929	-0.96716	0.77577	0.55504	-0.079385	9.8443127	0.70672	11.273	-0.46	-6.471	1.68	-0.086	33.61	32.695711	111.583921	2	22	32.695776	111.583845	1.64	10.22	1	1.687	-0.029	-0.057	0	0	6.9406E+218	330	325
20230809_1651300800	0	1327930	-0.99996	0.74513	0.55696	-0.07934	9.7857008	0.706575	11.23	-0.436	-6.517	1.686	-0.086	33.79	32.695712	111.58392	2	22	32.695776	111.583845	1.64	10.22	1	1.687	-0.029	-0.057	0	0	6.9406E+218	330	325
20230809_1651300809	0	1327931	-1.0764	0.70176	0.48927	-0.01421	9.8443756	0.706537	11.23	-0.436	-6.517	1.686	-0.086	33.79	32.695712	111.58392	2	22	32.695776	111.583845	1.64	10.22	1	1.687	-0.029	-0.057	0	0	6.9406E+218	330	325
20230809_1651300815	0	1327932	-1.14914	0.65175	0.5399	-0.07934	9.7857008	0.706575	11.23	-0.436	-6.517	1.686	-0.086	33.79	32.695712	111.58392	2	22	32.695776	111.583845	1.64	10.22	1	1.687	-0.029	-0.057	0	0	6.9406E+218	330	325
20230809_1651300826	0	1327933	-1.18689	0.62269	0.48358	-0.014144	9.7858438	0.644805	11.23	-0.436	-6.517	1.686	-0.086	33.79	32.695712	111.58392	2	22	32.695776	111.583845	1.64	10.22	1	1.687	-0.029	-0.057	0	0	6.9406E+218	330	325
20230809_1651300835	0	1327934	-1.23004	0.58558	0.52437	-0.079295	9.7270889	0.706429	11.23	-0.436	-6.517	1.686	-0.086	33.79	32.695712	111.58392	2	22	32.695776	111.583845	1.64	10.22	1	1.687	-0.029	-0.057	0	0	6.9406E+218	330	325
20230809_1651300844	0	1327935	-1.28162	0.53276	0.47696	-0.014164	9.7857628	0.706392	11.197	-0.414	-6.576	1.688	-0.086	33.79	32.695713	111.583921	2	22	32.695776	111.583845	1.64	10.22	1	1.687	-0.029	-0.057	0	0	6.9406E+218	330	325
20230809_1651300855	0	1327936	-1.25826	0.49356	0.50638	-0.079255	9.7272501	0.583256	11.197	-0.414	-6.576	1.688	-0.086	33.79	32.695713	111.583921	2	22	32.695776	111.583845	1.64	10.22	1	1.687	-0.029	-0.057	0	0	6.9406E+218	330	325
20230809_1651300869	0	1327937	-1.26691	0.446	0.46446	-0.014119	9.7271509	0.706246	11.197	-0.414	-6.576	1.688	-0.086	33.79	32.695713	111.583921	2	22	32.695776	111.583845	1.64	10.22	1	1.687	-0.029	-0.057	0	0	6.9406E+218	330	325
20230809_1651300883	0	1327938	-1.34566	0.38451	0.48663	-0.07934	9.7857008	0.706575	11.197	-0.414	-6.576	1.688	-0.086	33.79	32.695713	111.583921	2	22	32.695776	111.583845	1.64	10.22	1	1.687	-0.029	-0.057	0	0	6.9406E+218	330	325
20230809_1651300884	0	1327939	-1.43074	0.3297	0.44022	-0.014119	9.7271509	0.706246	11.197	-0.414	-6.576	1.688	-0.086	33.79	32.695713	111.583921	2	22	32.695776	111.583845	1.64	10.22	1	1.687	-0.029	-0.057	0	0	6.9406E+218	330	325
20230809_1651300895	0	1327940	-1.48436	0.28287	0.46036	-0.014119	9.7271509	0.706246	11.175	-0.393	-6.644	1.689	-0.086	33.79	32.695714	111.583921	2	22	32.695776	111.583845	1.64	10.22	1	1.687	-0.029	-0.057	0	0	6.9406E+218	330	325
20230809_1651300907	0	1327941	-1.53411	0.23628	0.44495	-0.014073	9.668539	0.706101	11.175	-0.393	-6.644	1.689	-0.099	33.79	32.695714	111.583921	2	22	32.695776	111.583845	1.64	10.22	1	1.687	-0.029	-0.057	0	0	6.9406E+218	330	325
20230809_1651300921	0	1327942	-1.63022	0.1755	0.46216	-0.079295	9.7270889	0.706429	11.175	-0.393	-6.644	1.689	-0.099	33.79	32.695714	111.583921	2	22	32.695776	111.583845	1.64	10.22	1	1.687	-0.029	-0.057	0	0	6.9406E+218	330	325
20230809_1651300926	0	1327943	-1.66543	0.12832	0.44746	-0.014073	9.668539	0.706101	11.175	-0.393	-6.644	1.689	-0.099	33.79	32.695714	111.583921	2	22	32.695776	111.583845	1.64	10.22	1	1.687	-0.029	-0.057	0	0	6.9406E+218	330	325
20230809_1651300934	0	1327944	-1.69368	0.08157	0.41915	-0.014139	9.7270699	0.767833	11.175	-0.393	-6.644	1.689	-0.099	33.79	32.695714	111.583921	2	22	32.695776	111.583845	1.64	10.22	1	1.687	-0.029	-0.057	0	0	6.9406E+218	330	325
20230809_1651300945	0	1327945	-1.70719	0.02722	0.42585	-0.079249	9.6684771	0.706284	11.166	-0.372	-6.726	1.691	-0.099	33.79	32.695714	111.583921	2	22	32.695776	111.583845	1.64	10.22	1	1.687	-0.029	-0.057	0	0	6.9406E+218	330	337
20230809_1651300954	0	1327946	-1.75183	-0.0257	0.39579	-0.014139	9.7270699	0.767833	11.166	-0.372	-6.726	1.691	-0.099	33.79	32.695714	111.583921	2	22	32.695776	111.583845	1.64	10.22	1	1.687	-0.029	-0.057	0	0	6.9406E+218	330	337
20230809_1651300966	0	1327947	-1.82416	-0.09548	0.37937	-0.014113	9.6683779	0.829274	11.166	-0.372	-6.726	1.691	-0.099	33.79	32.695714	111.583921	2	22	32.695776	111.583845	1.64	10.22	1	1.687	-0.029	-0.057	0	0	6.9406E+218	330	337
20230809_1651300977	0	1327948	-1.85623	-0.1473	0.397	-0.014093	9.668458	0.767688	11.166	-0.372	-6.726	1.691	-0.099	33.79	32.695714	111.583921	2	22	32.695776	111.583845	1.64	10.22	1	1.687	-0.029	-0.057	0	0	6.9406E+218	330	337
20230809_1651300983	0	1327949	-1.8578	-0.1961	0.38748	-0.014093	9.668458	0.767688	11.166	-0.372	-6.726	1.691	-0.099	33.79	32.695714	111.583921	2	22	32.695776	111.583845	1.64	10.22	1	1.687	-0.029	-0.057	0	0	6.9406E+218	330	337
20230809_1651300996	0	1327950	-1.88069	-0.24309	0.38117	-0.014133	9.6682968	0.890861	11.171	-0.352	-6.818	1.693	-0.099	33.79	32.695715	111.583921	2	22	32.695776	111.583845	1.64	10.22	1	1.687	-0.029	-0.057	0	0	6.9406E+218	330	337
20230809_1651310005	0	1327951	-1.93444	-0.30584	0.37385	-0.079244	9.6097031	0.829312	11.171	-0.352	-6.818	1.693	-0.099	33.79	32.695715	111.583921	2	22	32.695776	111.583845	1.64	10.22	1	1.687	-0.029	-0.057	0	0	6.9406E+218	330	337
20230809_1651310016	0	1327952	-1.93512	-0.35496	0.38895	-0.014113	9.6683779	0.829274	11.171	-0.352	-6.818	1.693	-0.099	33.79	32.695715	111.583921	2	22	32.695776	111.583845	1.64	10.22	1	1.687	-0.029	-0.057	0	0	6.9406E+218	330	337
20230809_1651310026	0	1327953	-1.94232	-0.40539	0.34662	-0.014133	9.6682968	0.890861	11.171	-0.352	-6.818	1.693	-0.099	33.79	32.695715	111.583921	2	22	32.695776	111.583845	1.64	10.22	1	1.687	-0.029	-0.057	0	0	6.9406E+218	330	325
20230809_1651310034	0	1327954	-1.94571	-0.46198	0.37883	-0.014107	9.6096039	0.952302	11.171	-0.352	-6.818	1.693	-0.099	33.79	32.695715	111.583921	2	22	32.695776	111.583845	1.64	10.22	1	1.687	-0.029	-0.057	0	0	6.9406E+218	330	325
20230809_1651310044	0	1327955	-1.95557	-0.51278	0.36026	-0.014087	9.6096849	0.890715	11.189	-0.331	-6.916	1.694	-0.099	33.79	32.695716	111.583921	2	22	32.695776	111.583845	1.64	10.22	1	1.687	-0.029	-0.057	0	0	6.9406E+218	330	325
20230809_1651310054	0	1327956	-1.92308	-0.54466	0.37579	-0.014153	9.6682158	0.952447	11.189	-0.331	-6.916	1.694	-0.099	33.79	32.695716	111.583921	2	22	32.695776	111.583845	1.64	10.22	1	1.687	-0.029	-0.057	0	0	6.9406E+218	330	325
20230809_1651310066	0	1327957	-1.92979	-0.60074	0.3572	-0.014107	9.6096039	0.952302	11.189	-0.331	-6.916	1.694	-0.11	33.79	32.695716	111.583921	2	22	32.695776	111.583845	1.64	10.22	1	1.687	-0.029	-0.057	0	0	6.9406E+218	330	325
20230809_1651310078	0	1327958	-1.97194	-0.67395	0.40014	-0.014127	9.6095228	1.013889	11.189	-0.331	-6.916	1.694	-0.11	33.79	32.695716	111.583921	2	22	32.695776	111.583845	1.64	10.22	1	1.687	-0.029	-0.057	0	0	6.9406E+218	330	325
20230809_1651310084	0	1327959	-1.88673	-0.70064	0.34758	-0.014153	9.6682158	0.952447	11.189	-0.331	-6.916	1.694	-0.11	33.79	32.695716	111.583921	2	22	32.695776	111.583845	1.64	10.22	1	1.687	-0.029	-0.057	0	0	6.9406E+218	330	325
20230809_1651310093	0	1327960	-1.87466	-0.74708	0.36123	-0.014147	9.6094427	1.075475	11.219	-0.309	-7.012	1.696	-0.11	33.79	32.695717	111.583921	2	22	32.695776	111.583845	1.64	10.22	1	1.687	-0.029	-0.057	0	0	6.9406E+218	330	325
20230809_1651310105	0	1327961	-1.77723	-0.78098	0.38507	0.051027	9.6095047	1.075292	11.219	-0.309	-7.012	1.696	-0.11	33.79	32.695717	111.583921	2	22	32.695776	111.583845	1.64	10.22	1	1.687	-0.029	-0.057	0	0	6.9406E+218	330	325
20230809_1651310114	0	1327962	-1.91041	-0.84726	0.36748	-0.014212	9.6679745	1.137207	11.219	-0.309	-7.012	1.696	-0.11	33.79	32.695717	111.583921	2	22	32.695776	111.583845	1.64	10.22	1	1.687	-0.029	-0.057	0	0	6.9406E+218	330	325
20230809_1651310126	0	1327963	-1.86195	-0.883	0.39245	-0.014082	9.5509109	1.013743	11.219	-0.309	-7.012	1.696	-0.11	33.79	32.695717	111.583921	2	22	32.695776	111.583845	1.64	10.22	1	1.687	-0.029	-0.057	0	0	6.9406E+218	330	325
20230809_1651310134	0	1327964	-1.70853	-0.88485	0.40008	-0.014193	9.6680546	1.075621	11.219	-0.309	-7.012	1.696	-0.11	33.79	32.695717	111.583921	2	22	32.695776	111.583845	1.64	10.22	1	1.687	-0.029	-0.057	0	0	6.9406E+218	330	325
20230809_1651310144	0	1327965	-1.71053	-0.93036	0.39619	0.050942	9.6679564	1.198611	11.26	-0.284	-7.102	1.7	-0.11	33.79	32.695717	111.583921	2	22	32.695776	111.583845	1.64	10.22	1	1.687	-0.029	-0.057	0	0	6.9406E+218	330	325
20230809_1651310154	0	1327966	-1.67216	-0.95552	0.36701	-0.014207	9.6091995	1.260235	11.26	-0.284	-7.102	1.7	-0.11	33.79	32.695717	111.583921	2	22	32.695776	111.583845	1.64	10.22	1	1.687	-0.029	-0.057	0	0	6.9406E+218	330	337
20230809_1651310167	0	1327967	-1.74751	-1.00928	0.47868	-0.014167	9.6093616	1.137062	11.26	-0.284	-7.102	1.7	-0.11	33.79	32.695717	111.583921	2	22	32.695776	111.583845	1.64	10.22	1	1.687	-0.029	-0.057	0	0	6.9406E+218	330	337
20230809_1651310178	0	1327968	-1.69414	-1.01705	0.4333	-0.014272	9.6677322	1.321967	11.26	-0.284	-7.102	1.7	-0.11	33.79	32.695717	111.583921	2	22	32.695776	111.583845	1.64	10.22	1	1.687	-0.029	-0.057	0	0	6.9406E+218	330	337
20230809_1651310183	0	1327969	-1.7285	-1.06858	0.4288	0.051007	9.6094236	1.136879	11.26	-0.284	-7.102	1.7	-0.11	33.79	32.695717	111.583921	2	22	32.695776	111.583845	1.64	10.22	1	1.687	-0.029	-0.057	0	0	6.9406E+218	330	337
20230809_1651310194	0	1327970	-1.5008	-1.06732	0.47079	-0.014212	9.6679745	1.137207	11.308	-0.256	-7.186	1.702	-0.11	33.79	32.695718	111.583922	2	22	32.695776	111.583845	1.64	10.22	1	1.687	-0.029	-0.057	0	0	6.9406E+218	330	337
20230809_1651310206	0	1327971	-1.44162	-1.08158	0.45278	-0.014298	9.7264252	1.2605259	11.308	-0.256	-7.186	1.702	-0.11	33.79	32.695718	111.583922	2	22	32.695776	111.583845	1.64	10.22	1	1.687	-0.029	-0.057	0	0	6.9406E+218	330	337
20230809_1651310215	0	1327972	-1.4555	-1.11284	0.43048	0.050882	9.6677141	1.383371	11.308	-0.256	-7.186	1.702	-0.11	33.79	32.695718	111.583922	2	22	32.695776	111.583845	1.64	10.22	1	1.687	-0.029	-0.057	0	0	6.9406E+218	330	337
20230809_1651310226	0	1327973	-1.48335	-1.13391	0.48999	-0.014246	9.6090393	1.383408	11.308	-0.256	-7.186	1.702	-0.11	33.79	32.695718	111.583922	2	22	32.695776	111.583845	1.64	10.22	1	1.687	-0.029	-0.057	0	0	6.9406E+218	330	337
20230809_1651310234	0	1327974	-1.48512	-1.12138	0.55832	-0.014292	9.6676512	1.383554	11.308	-0.256	-7.186	1.702	-0.11	33.79	32.695718	111.583922	2	22	32.695776	111.583845	1.64	10.22	1	1.687	-0.029	-0.057	0	0	6.9406E+218	330	337
20230809_1651310244	0	1327975	-1.48179	-1.12876	0.47122	-0.014292	9.6676512	1.383554	11.361	-0.225	-7.26	1.704	-0.11	33.79	32.695719	111.583922	2	22	32.695776	111.583845	1.64	10.22	1	1.687	-0.029	-0.057	0	0	6.9406E+218	330	337
20230809_1651310256	0	1327976	-1.42739	-1.13651	0.56137	-0.014337	9.726264	1.3836991	11.361	-0.225	-7.26	1.704	-0.104	33.79	32.695719	111.583922	2	22	32.695776	111.583845	1.64	10.22	1	1.687	-0.029	-0.057	0	0	6.9406E+218	330	337
20230809_1651310265	0	1327977	-1.28787	-1.13098	0.53337	0.050902	9.6677942	1.321784	11.361	-0.225	-7.26	1.704	-0.104	33.79	32.695719	111.583922	2	22	32.695776	111.583845	1.64	10.22	1	1.687	-0.029	-0.057	0	0	6.9406E+218	330	337
20230809_1651310279	0	1327978	-1.20168	-1.11956	0.55303	-0.014317	9.7263441	1.322112	11.361	-0.225	-7.26	1.704	-0.104	33.79	32.695719	111.583922	2	22	32.695776	111.583845	1.64	10.22	1	1.687	-0.029	-0.057	0	0	6.9406E+218	330	337
20230809_1651310283	0	1327979	-1.22794	-1.12447	0.57855	-0.014266	9.6089582	1.444995	11.361	-0.225	-7.26	1.704	-0.104	33.79	32.695719	111.583922	2	22	32.695776	111.583845	1.64	10.22	1	1.687	-0.029	-0.057	0	0	6.9406E+218	330	337
20230809_1651310295	0	1327980	-1.1768	-1.10803	0.59084	-0.014377	9.7261019	1.5068721	11.413	-0.19	-7.323	1.705	-0.104	33.79	32.69572	111.583922	2	22	32.695776	111.583845	1.64	10.22	1	1.687	-0.029	-0.057	0	0	6.9406E+218	330	337
20230809_1651310304	0	1327981	-1.24491	-1.11189	0.60266	0.050843	9.667552	1.506544	11.413	-0.19	-7.323	1.705	-0.104	33.79	32.69572	111.583922	2	22	32.695776	111.583845	1.64	10.22	1	1.687	-0.029	-0.057	0	0	6.9406E+218	330	337
20230809_1651310315	0	1327982	-1.16002	-1.08163	0.5961	-0.014357	9.7261829	1.445286	11.413	-0.19	-7.323	1.705	-0.104	33.79	32.69572	111.583922	2	22	32.695776	111.583845	1.64	10.22	1	1.687	-0.029	-0.057	0	0	6.9406E+218	330	337
20230809_1651310328	0	1327983	-1.18444	-1.0653	0.63534	-0.014352	9.6674089	1.568313	11.413	-0.19	-7.323	1.705	-0.104	33.79	32.69572	111.583922	2	22	32.695776	111.583845	1.64	10.22	1	1.687	-0.029	-0.057	0	0	6.9406E+218	330	337
20230809_1651310334	0	1327984	-1.19777	-1.04805	0.61908	0.050777	9.7260838	1.568276	11.413	-0.19	-7.323	1.705	-0.104	33.79	32.69572	111.583922	2	22	32.695776	111.583845	1.64	10.22	1	1.687	-0.029	-0.057	0	0	6.9406E+218	330	337
20230809_1651310343	0	1327985	-1.17211	-1.01065	0.68819	-0.014312	9.6675711	1.44514	11.462	-0.152	-7.383	1.707	-0.104	33.79	32.695721	111.583922	2	22	32.695776	111.583845	1.64	10.22	1	1.687	-0.029	-0.057	0	0	6.9406E+218	330	337
20230809_1651310355	0	1327986	-1.20876	-0.9839	0.62576	-0.014442	9.7846336	1.568604	11.462	-0.152	-7.383	1.707	-0.104	33.79	32.695721	111.583922	2	22	32.695776	111.583845	1.64	10.22	1	1.687	-0.029	-0.057	0	0	6.9406E+218	330	337
20230809_1651310365	0	1327987	-1.21051	-0.95783	0.68718	-0.014332	9.66749	1.506727	11.462	-0.152	-7.383	1.707	-0.104	33.79	32.695721	111.583922	2	22	32.695776	111.583845	1.64	10.22	1	1.687	-0.029	-0.057	0	0	6.9406E+218	330	337
20230809_1651310377	0	1327988	-1.13563	-0.8973	0.77816	0.050888	9.6089401	1.506399	11.462	-0.152	-7.383	1.707	-0.104	33.79	32.695721	111.583922	2	22	32.695776	111.583845	1.64	10.22	1	1.687	-0.029	-0.057	0	0	6.9406E+218	330	337
20230809_1651310383	0	1327989	-1.29805	-0.88481	0.77635	-0.014437	9.7258596	1.691632	11.462	-0.152	-7.383	1.707	-0.104	33.79	32.695721	111.583922	2	22	32.695776	111.583845	1.64	10.22	1	1.687	-0.029	-0.057	0	0	6.9406E+218	330	337
20230809_1651310396	0	1327990	-1.40664	-0.86774	0.6899	-0.014442	9.7846336	1.568604	11.503	-0.111	-7.446	1.708	-0.099	33.79	32.695721	111.583922	2	22	32.695776	111.583845	1.64	10.22	1	1.687	-0.029	-0.057	0	0	6.9406E+218	330	337
20230809_1651310404	0	1327991	-1.44634	-0.80492	0.74344	-0.014377	9.7261019	1.5068721	11.503	-0.111	-7.446	1.708	-0.099	33.79	32.695721	111.583922	2	22	32.695776	111.583845	1.64	10.22	1	1.687	-0.029	-0.057	0	0	6.9406E+218	330	337
20230809_1651310414	0	1327992	-1.46427	-0.76389	0.76648	-0.014417	9.7259407	1.6300451	11.503	-0.111	-7.446	1.708	-0.099	33.79	32.695721	111.583922	2	22	32.695776	111.583845	1.64	10.22	1	1.687	-0.029	-0.057	0	0	6.9406E+218	330	337
20230809_1651310425	0	1327993	-1.57498	-0.73769	0.73228	-0.014417	9.7259407	1.6300451	11.503	-0.111	-7.446	1.708	-0.099	33.79	32.695721	111.583922	2	22	32.695776	111.583845	1.64	10.22	1	1.687	-0.029	-0.057	0	0	6.9406E+218	330	337
20230809_1651310433	0	1327994	-1.57302	-0.67871	0.69779	0.050732	9.7846956	1.568421	11.503	-0.111	-7.446	1.708	-0.099	33.79	32.695721	111.583922	2	22	32.695776	111.583845	1.64	10.22	1	1.687	-0.029	-0.057	0	0	6.9406E+218	330	337
20230809_1651310444	0	1327995	-1.61689	-0.6243	0.79207	-0.014417	9.7259407	1.6300451	11.534	-0.069	-7.523	1.709	-0.099	33.79	32.695722	111.583922	2	22	32.695776	111.583845	1.64	10.22	1	1.687	-0.029	-0.057	0	0	6.9406E+218	330	337
20230809_1651310455	0	1327996	-1.71545	-0.57481	0.83096	-0.014417	9.7259407	1.6300451	11.534	-0.069	-7.523	1.709	-0.099	33.79	32.695722	111.583922	2	22	32.695776	111.583845	1.64	10.22	1	1.687	-0.029	-0.057	0	0	6.9406E+218	330	337
20230809_1651310465	0	1327997	-1.85333	-0.52192	0.81748	-0.014482	9.7844725	1.691777	11.534	-0.069	-7.523	1.709	-0.099	33.79	32.695722	111.583922	2	22	32.695776	111.583845	1.64	10.22	1	1.687	-0.029	-0.057	0	0	6.9406E+218	330	337
20230809_1651310479	0	1327998	-1.92175	-0.46953	0.79814	-0.014462	9.7845526	1.630191	11.534	-0.069	-7.523	1.709	-0.099	33.79	32.695722	111.583922	2	22	32.695776	111.583845	1.64	10.22	1	1.687	-0.029	-0.057	0	0	6.9406E+218	330	337
20230809_1651310483	0	1327999	-1.95828	-0.40336	0.85634	-0.014462	9.7845526	1.630191	11.534	-0.069	-7.523	1.709	-0.099	33.79	32.695722	111.583922	2	22	32.695776	111.583845	1.64	10.22	1	1.687	-0.029	-0.057	0	0	6.9406E+218	330	337
20230809_1651310494	0	1328000	-1.99586	-0.3356	0.76438	-0.014508	9.8431654	1.630336	11.551	-0.026	-7.617	1.709	-0.099	33.79	32.695723	111.583923	2	22	32.695776	111.583845	1.64	10.22	1	1.687	-0.029	-0.057	0	0	6.9406E+218	330	337
20230809_1651310505	0	1328001	-2.08903	-0.27904	0.72495	-0.014482	9.7844725	1.691777	11.551	-0.026	-7.617	1.709	-0.099	33.79	32.695723	111.583923	2	22	32.695776	111.583845	1.64	10.22	1	1.687	-0.029	-0.057	0	0	6.9406E+218	330	337
20230809_1651310518	0	1328002	-2.12818	-0.20763	0.77827	-0.014442	9.7846336	1.568604	11.551	-0.026	-7.617	1.709	-0.099	33.79	32.695723	111.583923	2	22	32.695776	111.583845	1.64	10.22	1	1.687	-0.029	-0.057	0	0	6.9406E+218	330	337
20230809_1651310534	0	1328003	-2.20192	-0.15777	0.83651	-0.014482	9.7844725	1.691777	11.551	-0.026	-7.617	1.709	-0.099	33.79	32.695723	111.583923	2	22	32.695776	111.583845	1.64	10.22	1	1.687	-0.029	-0.057	0	0	6.9406E+218	330	337
20230809_1651310539	0	1328004	-2.31423	-0.10228	0.77395	-0.014488	9.8432465	1.56875	11.551	-0.026	-7.617	1.709	-0.099	33.79	32.695723	111.583923	2	22	32.695776	111.583845	1.64	10.22	1	1.687	-0.029	-0.057	0	0	6.9406E+218	330	337
20230809_1651310543	0	1328005	-2.33936	-0.0099	0.76884	-0.014528	9.8430843	1.691923	11.554	0.014	-7.728	1.708	-0.099	33.79	32.695724	111.583923	2	22	32.695776	111.583845	1.64	10.22	1	1.687	-0.029	-0.057	0	0	6.9406E+218	330	337
20230809_1651310558	0	1328006	-2.41663	0.07388	0.76611	0.050667	9.8432283	1.6301529	11.554	0.014	-7.728	1.708	-0.092	33.79	32.695724	111.583923	2	22	32.695791	111.583848	1.635	12.54	1	1.687	-0.029	-0.057	0	0	6.9406E+218	330	337
20230809_1651310567	0	1328007	-2.49264	0.15513	0.77605	-0.014547	9.8430042	1.753509	11.554	0.014	-7.728	1.708	-0.092	33.79	32.695724	111.583923	2	22	32.695791	111.583848	1.635	12.54	1	1.687	-0.029	-0.057	0	0	6.9406E+218	330	337
20230809_1651310577	0	1328008	-2.62742	0.22573	0.72365	-0.014462	9.7845526	1.630191	11.554	0.014	-7.728	1.708	-0.092	33.79	32.695724	111.583923	2	22	32.695791	111.583848	1.635	12.54	1	1.687	-0.029	-0.057	0	0	6.9406E+218	330	337
20230809_1651310584	0	1328009	-2.71922	0.28723	0.72379	-0.014508	9.8431654	1.630336	11.554	0.014	-7.728	1.708	-0.092	33.79	32.695724	111.583923	2	22	32.695791	111.583848	1.635	12.54	1	1.687	-0.029	-0.057	0	0	6.9406E+218	330	337
20230809_1651310595	0	1328010	-2.78652	0.34437	0.70685	-0.014488	9.8432465	1.56875	11.538	0.049	-7.859	1.708	-0.092	33.79	32.695724	111.583923	2	22	32.695791	111.583848	1.635	12.54	1	1.687	-0.029	-0.057	0	0	6.9406E+218	330	337
20230809_1651310604	0	1328011	-2.80937	0.43258	0.70258	-0.014488	9.8432465	1.56875	11.538	0.049	-7.859	1.708	-0.092	33.79	32.695724	111.583923	2	22	32.695791	111.583848	1.635	12.54	1	1.687	-0.029	-0.057	0	0	6.9406E+218	330	337
20230809_1651310615	0	1328012	-2.83325	0.5268	0.61638	-0.014528	9.8430843	1.691923	11.538	0.049	-7.859	1.708	-0.092	33.79	32.695724	111.583923	2	22	32.695791	111.583848	1.635	12.54	1	1.687	-0.029	-0.057	0	0	6.9406E+218	330	337
20230809_1651310624	0	1328013	-2.93957	0.59693	0.61878	-0.014508	9.8431654	1.630336	11.538	0.049	-7.859	1.708	-0.092	33.79	32.695724	111.583923	2	22	32.695791	111.583848	1.635	12.54	1	1.687	-0.029	-0.057	0	0	6.9406E+218	330	337
20230809_1651310635	0	1328014	-3.04791	0.66138	0.62018	-0.014528	9.8430843	1.691923	11.538	0.049	-7.859	1.708	-0.092	33.79	32.695724	111.583923	2	22	32.695791	111.583848	1.635	12.54	1	1.687	-0.029	-0.057	0	0	6.9406E+218	330	337
20230809_1651310644	0	1328015	-3.25516	0.6932	0.61669	-0.014462	9.7845526	1.630191	11.505	0.077	-8.008	1.707	-0.092	33.79	32.695725	111.583923	2	22	32.695791	111.583848	1.635	12.54	1	1.687	-0.029	-0.057	0	0	6.9406E+218	330	337
20230809_1651310656	0	1328016	-3.30458	0.76936	0.57829	-0.014474	9.9020996	1.384135	11.505	0.077	-8.008	1.707	-0.092	33.79	32.695725	111.583923	2	22	32.695791	111.583848	1.635	12.54	1	1.687	-0.029	-0.057	0	0	6.9406E+218	330	337
20230809_1651310666	0	1328017	-3.11844	0.93878	0.57305	-0.014442	9.7846336	1.568604	11.505	0.077	-8.008	1.707	-0.092	33.79	32.695725	111.583923	2	22	32.695791	111.583848	1.635	12.54	1	1.687	-0.029	-0.057	0	0	6.9406E+218	330	337
20230809_1651310679	0	1328018	-3.32848	0.97038	0.53206	-0.014567	9.8429232	1.815096	11.505	0.077	-8.008	1.707	-0.092	33.79	32.695725	111.583923	2	22	32.695791	111.583848	1.635	12.54	1	1.687	-0.029	-0.057	0	0	6.9406E+218	330	337
20230809_1651310684	0	1328019	-3.42269	1.02644	0.49595	-0.014508	9.8431654	1.630336	11.505	0.077	-8.008	1.707	-0.092	33.79	32.695725	111.583923	2	22	32.695791	111.583848	1.635	12.54	1	1.687	-0.029	-0.057	0	0	6.9406E+218	330	337
20230809_1651310693	0	1328020	-3.59433	1.09069	0.4149	-0.014442	9.7846336	1.568604	11.454	0.096	-8.176	1.705	-0.092	33.79	32.695726	111.583923	2	22	32.695791	111.583848	1.635	12.54	1	1.687	-0.029	-0.057	0	0	6.9406E+218	330	337
20230809_1651310707	0	1328021	-3.57301	1.13698	0.42421	-0.014408	9.8435688	1.322403	11.454	0.096	-8.176	1.705	-0.092	33.79	32.695726	111.583923	2	22	32.695791	111.583848	1.635	12.54	1	1.687	-0.029	-0.057	0	0	6.9406E+218	330	337
20230809_1651310715	0	1328022	-3.40443	1.25614	0.36493	-0.014448	9.8434067	1.445576	11.454	0.096	-8.176	1.705	-0.092	33.79	32.695726	111.583923	2	22	32.695791	111.583848	1.635	12.54	1	1.687	-0.029	-0.057	0	0	6.9406E+218	330	337
20230809_1651310725	0	1328023	-3.63911	1.28585	0.29424	-0.014547	9.8430042	1.753509	11.454	0.096	-8.176	1.705	-0.093	33.79	32.695726	111.583923	2	22	32.695791	111.583848	1.635	12.54	1	1.687	-0.029	-0.057	0	0	6.9406E+218	330	337
20230809_1651310734	0	1328024	-3.72093	1.32711	0.32266	-0.014462	9.7845526	1.630191	11.454	0.096	-8.176	1.705	-0.093	33.79	32.695726	111.583923	2	22	32.695791	111.583848	1.635	12.54	1	1.687	-0.029	-0.057	0	0	6.9406E+218	330	337
20230809_1651310747	0	1328025	-3.84059	1.39252	0.24498	-0.014408	9.8435688	1.322403	11.389	0.103	-8.358	1.704	-0.093	33.79	32.695727	111.583923	2	22	32.695791	111.583848	1.635	12.54	1	1.687	-0.029	-0.057	0	0	6.9406E+218	330	337
20230809_1651310757	0	1328026	-3.53077	1.51832	0.25196	-0.014422	9.7847137	1.507018	11.389	0.103	-8.358	1.704	-0.093	33.79	32.695727	111.583923	2	22	32.695791	111.583848	1.635	12.54	1	1.687	-0.029	-0.057	0	0	6.9406E+218	330	325
20230809_1651310776	0	1328027	-3.77067	1.52214	0.12845	-0.014508	9.8431654	1.630336	11.389	0.103	-8.358	1.704	-0.093	33.79	32.695727	111.583923	2	22	32.695791	111.583848	1.635	12.54	1	1.687	-0.029	-0.057	0	0	6.9406E+218	330	325
20230809_1651310777	0	1328028	-3.80076	1.55471	0.16847	-0.014468	9.8433266	1.507163	11.389	0.103	-8.358	1.704	-0.093	33.79	32.695727	111.583923	2	22	32.695791	111.583848	1.635	12.54	1	1.687	-0.029	-0.057	0	0	6.9406E+218	330	325
20230809_1651310783	0	1328029	-3.89103	1.60971	0.03446	-0.014468	9.8433266	1.507163	11.389	0.103	-8.358	1.704	-0.093	33.79	32.695727	111.583923	2	22	32.695791	111.583848	1.635	12.54	1	1.687	-0.029	-0.057	0	0	6.9406E+218	330	325
20230809_1651310796	0	1328030	-3.75005	1.66186	0.01154	-0.014323	9.7851181	1.199085	11.31	0.097	-8.546	1.717	-0.093	33.54	32.695727	111.583923	2	22	32.695791	111.583848	1.635	12.54	1	1.718	0.036	0.002	0	0	6.9406E+218	330	325
20230809_1651310806	0	1328031	-3.52476	1.76953	-0.07792	-0.014468	9.8433266	1.507163	11.31	0.097	-8.546	1.717	-0.093	33.54	32.695727	111.583923	2	22	32.695791	111.583848	1.635	12.54	1	1.718	0.036	0.002	0	0	6.9406E+218	330	325
20230809_1651310814	0	1328032	-3.84654	1.72377	-0.03885	-0.014502	9.7843924	1.753364	11.31	0.097	-8.546	1.717	-0.093	33.54	32.695727	111.583923	2	22	32.695791	111.583848	1.635	12.54	1	1.718	0.036	0.002	0	0	6.9406E+218	330	325
20230809_1651310826	0	1328033	-3.86676	1.74268	-0.12777	-0.014403	9.7847948	1.445431	11.31	0.097	-8.546	1.717	-0.093	33.54	32.695727	111.583923	2	22	32.695791	111.583848	1.635	12.54	1	1.718	0.036	0.002	0	0	6.9406E+218	330	325
20230809_1651310834	0	1328034	-3.89731	1.7972	-0.15505	-0.014383	9.7848759	1.383844	11.31	0.097	-8.546	1.717	-0.093	33.54	32.695727	111.583923	2	22	32.695791	111.583848	1.635	12.54	1	1.718	0.036	0.002	0	0	6.9406E+218	330	325
20230809_1651310844	0	1328035	-3.77491	1.85391	-0.22273	-0.014403	9.7847948	1.445431	11.223	0.078	-8.735	1.716	-0.093	33.54	32.695728	111.583923	2	22	32.695791	111.583848	1.635	12.54	1	1.718	0.036	0.002	0	0	6.9406E+218	330	325
20230809_1651310855	0	1328036	-3.75538	1.88139	-0.31945	-0.079604	9.8434258	1.384173	11.223	0.078	-8.735	1.716	-0.093	33.54	32.695728	111.583923	2	22	32.695791	111.583848	1.635	12.54	1	1.718	0.036	0.002	0	0	6.9406E+218	330	325
20230809_1651310879	0	1328037	-3.69533	1.89476	-0.3056	-0.014337	9.726264	1.3836991	11.223	0.078	-8.735	1.716	-0.093	33.54	32.695728	111.583923	2	22	32.695791	111.583848	1.635	12.54	1	1.718	0.036	0.002	0	0	6.9406E+218	330	325
20230809_1651310880	0	1328038	-3.7673	1.89022	-0.45309	-0.014422	9.7847137	1.507018	11.223	0.078	-8.735	1.716	-0.093	33.54	32.695728	111.583923	2	22	32.695791	111.583848	1.635	12.54	1	1.718	0.036	0.002	0	0	6.9406E+218	330	325
20230809_1651310885	0	1328039	-3.84432	1.89993	-0.42269	-0.014403	9.7847948	1.445431	11.223	0.078	-8.735	1.716	-0.093	33.54	32.695728	111.583923	2	22	32.695791	111.583848	1.635	12.54	1	1.718	0.036	0.002	0	0	6.9406E+218	330	325
20230809_1651310895	0	1328040	-3.67894	1.91852	-0.56116	-0.014278	9.7265062	1.198939	11.133	0.043	-8.923	1.714	-0.093	33.54	32.695729	111.583924	2	22	32.695791	111.583848	1.635	12.54	1	1.718	0.036	0.002	0	0	6.9406E+218	330	325
20230809_1651310907	0	1328041	-3.57879	1.95664	-0.4791	-0.014292	9.6676512	1.383554	11.133	0.043	-8.923	1.714	-0.086	33.54	32.695729	111.583924	2	22	32.695791	111.583848	1.635	12.54	1	1.718	0.036	0.002	0	0	6.9406E+218	330	325
20230809_1651310916	0	1328042	-3.74253	1.92594	-0.62909	-0.014437	9.7258596	1.691632	11.133	0.043	-8.923	1.714	-0.086	33.54	32.695729	111.583924	2	22	32.695791	111.583848	1.635	12.54	1	1.718	0.036	0.002	0	0	6.9406E+218	330	325
20230809_1651310925	0	1328043	-3.84412	1.88577	-0.56664	-0.079513	9.7262011	1.383882	11.133	0.043	-8.923	1.714	-0.086	33.54	32.695729	111.583924	2	22	32.695791	111.583848	1.635	12.54	1	1.718	0.036	0.002	0	0	6.9406E+218	330	325
20230809_1651310933	0	1328044	-3.77709	1.90618	-0.72284	-0.014317	9.7263441	1.322112	11.133	0.043	-8.923	1.714	-0.086	33.54	32.695729	111.583924	2	22	32.695791	111.583848	1.635	12.54	1	1.718	0.036	0.002	0	0	6.9406E+218	330	325
20230809_1651310943	0	1328045	-3.67118	1.91125	-0.77159	-0.014232	9.6678934	1.198794	11.043	-0.004	-9.109	1.713	-0.086	33.54	32.69573	111.583924	2	22	32.695791	111.583848	1.635	12.54	1	1.718	0.036	0.002	0	0	6.9406E+218	330	325
20230809_1651310955	0	1328046	-3.44246	1.9193	-0.83169	-0.014252	9.6678133	1.26038	11.043	-0.004	-9.109	1.713	-0.086	33.54	32.69573	111.583924	2	22	32.695791	111.583848	1.635	12.54	1	1.718	0.036	0.002	0	0	6.9406E+218	330	325
20230809_1651310967	0	1328047	-3.50079	1.87958	-0.84345	-0.014332	9.66749	1.506727	11.043	-0.004	-9.109	1.713	-0.086	33.54	32.69573	111.583924	2	22	32.695791	111.583848	1.635	12.54	1	1.718	0.036	0.002	0	0	6.9406E+218	330	325
20230809_1651310977	0	1328048	-3.67542	1.81455	-0.88609	-0.079442	9.6088963	1.445178	11.043	-0.004	-9.109	1.713	-0.086	33.54	32.69573	111.583924	2	22	32.695791	111.583848	1.635	12.54	1	1.718	0.036	0.002	0	0	6.9406E+218	330	325
20230809_1651310986	0	1328049	-3.65834	1.80387	-0.90322	-0.014246	9.6090393	1.383408	11.043	-0.004	-9.109	1.713	-0.086	33.54	32.69573	111.583924	2	22	32.695791	111.583848	1.635	12.54	1	1.718	0.036	0.002	0	0	6.9406E+218	330	325
20230809_1651310994	0	1328050	-3.52171	1.78524	-0.91889	-0.014252	9.6678133	1.26038	10.959	-0.062	-9.287	1.711	-0.086	33.54	32.69573	111.583924	2	22	32.695791	111.583848	1.635	12.54	1	1.718	0.036	0.002	0	0	6.9406E+218	330	325
20230809_1651320006	0	1328051	-3.34101	1.79627	-0.99899	-0.014227	9.6091204	1.321822	10.959	-0.062	-9.287	1.711	-0.086	33.54	32.69573	111.583924	2	22	32.695791	111.583848	1.635	12.54	1	1.718	0.036	0.002	0	0	6.9406E+218	330	325
20230809_1651320014	0	1328052	-3.42871	1.73352	-1.006	-0.014306	9.6087971	1.568168	10.959	-0.062	-9.287	1.711	-0.086	33.54	32.69573	111.583924	2	22	32.695791	111.583848	1.635	12.54	1	1.718	0.036	0.002	0	0	6.9406E+218	330	325
20230809_1651320026	0	1328053	-3.41042	1.65636	-1.04959	-0.014312	9.6675711	1.44514	10.959	-0.062	-9.287	1.711	-0.086	33.54	32.69573	111.583924	2	22	32.695791	111.583848	1.635	12.54	1	1.718	0.036	0.002	0	0	6.9406E+218	330	337
20230809_1651320034	0	1328054	-3.33547	1.6319	-1.12023	-0.014161	9.5505877	1.26009	10.959	-0.062	-9.287	1.711	-0.086	33.54	32.69573	111.583924	2	22	32.695791	111.583848	1.635	12.54	1	1.718	0.036	0.002	0	0	6.9406E+218	330	337
20230809_1651320053	0	1328055	-3.16892	1.61323	-1.17257	-0.014227	9.6091204	1.321822	10.885	-0.128	-9.454	1.712	-0.086	33.54	32.695731	111.583924	2	22	32.695791	111.583848	1.635	12.54	1	1.718	0.036	0.002	0	0	6.9406E+218	330	337
20230809_1651320057	0	1328056	-3.09321	1.55171	-1.17159	-0.014246	9.6090393	1.383408	10.885	-0.128	-9.454	1.712	-0.09	33.54	32.695731	111.583924	2	22	32.695791	111.583848	1.635	12.54	1	1.718	0.036	0.002	0	0	6.9406E+218	330	337
20230809_1651320065	0	1328057	-3.05845	1.50292	-1.15787	-0.014221	9.5503464	1.444849	10.885	-0.128	-9.454	1.712	-0.09	33.54	32.695731	111.583924	2	22	32.695791	111.583848	1.635	12.54	1	1.718	0.036	0.002	0	0	6.9406E+218	330	337
20230809_1651320079	0	1328058	-2.98965	1.4553	-1.18283	-0.014286	9.6088781	1.5065809	10.885	-0.128	-9.454	1.712	-0.09	33.54	32.695731	111.583924	2	22	32.695791	111.583848	1.635	12.54	1	1.718	0.036	0.002	0	0	6.9406E+218	330	337
20230809_1651320084	0	1328059	-2.9207	1.40634	-1.21074	-0.079377	9.5503635	1.383446	10.885	-0.128	-9.454	1.712	-0.09	33.54	32.695731	111.583924	2	22	32.695791	111.583848	1.635	12.54	1	1.718	0.036	0.002	0	0	6.9406E+218	330	337
20230809_1651320094	0	1328060	-2.70722	1.37998	-1.25085	-0.014246	9.6090393	1.383408	10.823	-0.199	-9.602	1.712	-0.09	33.54	32.695732	111.583924	2	22	32.695791	111.583848	1.635	12.54	1	1.718	0.036	0.002	0	0	6.9406E+218	330	337
20230809_1651320104	0	1328061	-2.71543	1.3006	-1.21331	-0.014221	9.5503464	1.444849	10.823	-0.199	-9.602	1.712	-0.09	33.54	32.695732	111.583924	2	22	32.695791	111.583848	1.635	12.54	1	1.718	0.036	0.002	0	0	6.9406E+218	330	337
20230809_1651320115	0	1328062	-2.6066	1.22102	-1.32457	-0.014246	9.6090393	1.383408	10.823	-0.199	-9.602	1.712	-0.09	33.54	32.695732	111.583924	2	22	32.695791	111.583848	1.635	12.54	1	1.718	0.036	0.002	0	0	6.9406E+218	330	337
20230809_1651320125	0	1328063	-2.41115	1.17938	-1.31789	-0.079377	9.5503635	1.383446	10.823	-0.199	-9.602	1.712	-0.09	33.54	32.695732	111.583924	2	22	32.695791	111.583848	1.635	12.54	1	1.718	0.036	0.002	0	0	6.9406E+218	330	337
20230809_1651320134	0	1328064	-2.27596	1.14501	-1.33491	-0.014221	9.5503464	1.444849	10.823	-0.199	-9.602	1.712	-0.09	33.54	32.695732	111.583924	2	22	32.695791	111.583848	1.635	12.54	1	1.718	0.036	0.002	0	0	6.9406E+218	330	337
20230809_1651320143	0	1328065	-2.17999	1.09673	-1.32084	-0.014241	9.5502653	1.506436	10.776	-0.273	-9.724	1.712	-0.09	33.54	32.695733	111.583924	2	22	32.695791	111.583848	1.635	12.54	1	1.718	0.036	0.002	0	0	6.9406E+218	330	337
20230809_1651320155	0	1328066	-2.17047	1.00902	-1.30818	-0.014241	9.5502653	1.506436	10.776	-0.273	-9.724	1.712	-0.09	33.54	32.695733	111.583924	2	22	32.695791	111.583848	1.635	12.54	1	1.718	0.036	0.002	0	0	6.9406E+218	330	337
20230809_1651320165	0	1328067	-2.06895	0.95675	-1.29619	-0.014221	9.5503464	1.444849	10.776	-0.273	-9.724	1.712	-0.09	33.54	32.695733	111.583924	2	22	32.695791	111.583848	1.635	12.54	1	1.718	0.036	0.002	0	0	6.9406E+218	330	337
20230809_1651320177	0	1328068	-1.90193	0.89908	-1.28906	-0.014241	9.5502653	1.506436	10.776	-0.273	-9.724	1.712	-0.09	33.54	32.695733	111.583924	2	22	32.695791	111.583848	1.635	12.54	1	1.718	0.036	0.002	0	0	6.9406E+218	330	337
20230809_1651320184	0	1328069	-1.75579	0.83283	-1.30773	-0.079397	9.5502844	1.445032	10.776	-0.273	-9.724	1.712	-0.09	33.54	32.695733	111.583924	2	22	32.695791	111.583848	1.635	12.54	1	1.718	0.036	0.002	0	0	6.9406E+218	330	337
20230809_1651320194	0	1328070	-1.55704	0.8026	-1.31492	-0.014221	9.5503464	1.444849	10.742	-0.345	-9.818	1.713	-0.09	33.54	32.695734	111.583924	2	22	32.695791	111.583848	1.635	12.54	1	1.718	0.036	0.002	0	0	6.9406E+218	330	337
20230809_1651320205	0	1328071	-1.41849	0.7371	-1.35351	-0.014241	9.5502653	1.506436	10.742	-0.345	-9.818	1.713	-0.09	33.54	32.695734	111.583924	2	22	32.695791	111.583848	1.635	12.54	1	1.718	0.036	0.002	0	0	6.9406E+218	330	337
20230809_1651320220	0	1328072	-1.28397	0.66583	-1.32666	-0.079417	9.5502033	1.506619	10.742	-0.345	-9.818	1.713	-0.089	33.54	32.695734	111.583924	2	22	32.695791	111.583848	1.635	12.54	1	1.718	0.036	0.002	0	0	6.9406E+218	330	337
20230809_1651320227	0	1328073	-1.15108	0.62426	-1.30993	-0.014215	9.4915733	1.5678771	10.742	-0.345	-9.818	1.713	-0.089	33.54	32.695734	111.583924	2	22	32.695791	111.583848	1.635	12.54	1	1.718	0.036	0.002	0	0	6.9406E+218	330	337
20230809_1651320233	0	1328074	-0.97604	0.5748	-1.26492	-0.014215	9.4915733	1.5678771	10.742	-0.345	-9.818	1.713	-0.089	33.54	32.695734	111.583924	2	22	32.695791	111.583848	1.635	12.54	1	1.718	0.036	0.002	0	0	6.9406E+218	330	337
20230809_1651320244	0	1328075	-0.84708	0.5166	-1.21324	-0.014195	9.4916534	1.506291	10.723	-0.414	-9.875	1.715	-0.089	33.54	32.695734	111.583925	2	22	32.695791	111.583848	1.635	12.54	1	1.718	0.036	0.002	0	0	6.9406E+218	330	337
20230809_1651320256	0	1328076	-0.63388	0.47541	-1.2078	-0.079437	9.5501223	1.568205	10.723	-0.414	-9.875	1.715	-0.089	33.54	32.695734	111.583925	2	22	32.695791	111.583848	1.635	12.54	1	1.718	0.036	0.002	0	0	6.9406E+218	330	312
20230809_1651320268	0	1328077	-0.47542	0.42606	-1.25813	-0.079482	9.6087351	1.568351	10.723	-0.414	-9.875	1.715	-0.089	33.54	32.695734	111.583925	2	22	32.695791	111.583848	1.635	12.54	1	1.718	0.036	0.002	0	0	6.9406E+218	330	312
20230809_1651320280	0	1328078	-0.25775	0.37551	-1.26617	-0.014241	9.5502653	1.506436	10.723	-0.414	-9.875	1.715	-0.089	33.54	32.695734	111.583925	2	22	32.695791	111.583848	1.635	12.54	1	1.718	0.036	0.002	0	0	6.9406E+218	330	312
20230809_1651320283	0	1328079	-0.03619	0.33954	-1.23259	-0.014261	9.5501852	1.568023	10.723	-0.414	-9.875	1.715	-0.089	33.54	32.695734	111.583925	2	22	32.695791	111.583848	1.635	12.54	1	1.718	0.036	0.002	0	0	6.9406E+218	330	312
20230809_1651320294	0	1328080	0.06627	0.28275	-1.20196	-0.079411	9.4914293	1.629647	10.715	-0.478	-9.889	1.716	-0.089	33.54	32.695735	111.583925	2	22	32.695791	111.583848	1.635	12.54	1	1.718	0.036	0.002	0	0	6.9406E+218	330	312
20230809_1651320304	0	1328081	0.2721	0.25018	-1.15272	-0.014261	9.5501852	1.568023	10.715	-0.478	-9.889	1.716	-0.089	33.54	32.695735	111.583925	2	22	32.695791	111.583848	1.635	12.54	1	1.718	0.036	0.002	0	0	6.9406E+218	330	312
20230809_1651320315	0	1328082	0.46219	0.21975	-1.09866	-0.014235	9.4914923	1.629464	10.715	-0.478	-9.889	1.716	-0.089	33.54	32.695735	111.583925	2	22	32.695791	111.583848	1.635	12.54	1	1.718	0.036	0.002	0	0	6.9406E+218	330	312
20230809_1651320324	0	1328083	0.692	0.21384	-1.01446	-0.079457	9.5500422	1.629792	10.715	-0.478	-9.889	1.716	-0.089	33.54	32.695735	111.583925	2	22	32.695791	111.583848	1.635	12.54	1	1.718	0.036	0.002	0	0	6.9406E+218	330	312
20230809_1651320337	0	1328084	0.85597	0.17432	-1.06642	-0.079522	9.608573	1.691524	10.715	-0.478	-9.889	1.716	-0.089	33.54	32.695735	111.583925	2	22	32.695791	111.583848	1.635	12.54	1	1.718	0.036	0.002	0	0	6.9406E+218	330	312
20230809_1651320347	0	1328085	0.96074	0.12252	-1.06165	-0.014326	9.608716	1.629755	10.715	-0.533	-9.856	1.718	-0.089	33.54	32.695736	111.583925	2	22	32.695791	111.583848	1.635	12.54	1	1.718	0.036	0.002	0	0	6.9406E+218	330	312
20230809_1651320355	0	1328086	1.11016	0.09972	-1.0889	-0.079457	9.5500422	1.629792	10.715	-0.533	-9.856	1.718	-0.089	33.54	32.695736	111.583925	2	22	32.695791	111.583848	1.635	12.54	1	1.718	0.036	0.002	0	0	6.9406E+218	330	312
20230809_1651320364	0	1328087	1.34924	0.08714	-1.05818	-0.079482	9.6087351	1.568351	10.715	-0.533	-9.856	1.718	-0.089	33.54	32.695736	111.583925	2	22	32.695791	111.583848	1.635	12.54	1	1.718	0.036	0.002	0	0	6.9406E+218	330	312
20230809_1651320377	0	1328088	1.56448	0.0727	-1.00087	-0.0143	9.5500231	1.691196	10.715	-0.533	-9.856	1.718	-0.089	33.54	32.695736	111.583925	2	22	32.695791	111.583848	1.635	12.54	1	1.718	0.036	0.002	0	0	6.9406E+218	330	312
20230809_1651320383	0	1328089	1.61721	0.03278	-0.94194	-0.079457	9.5500422	1.629792	10.715	-0.533	-9.856	1.718	-0.072	33.54	32.695736	111.583925	2	22	32.695791	111.583848	1.635	12.54	1	1.718	0.036	0.002	0	0	6.9406E+218	330	312
20230809_1651320393	0	1328090	1.83984	0.03323	-0.86762	-0.079522	9.608573	1.691524	10.72	-0.582	-9.782	1.72	-0.072	33.54	32.695737	111.583925	2	22	32.695791	111.583848	1.635	12.54	1	1.718	0.036	0.002	0	0	6.9406E+218	330	312
20230809_1651320404	0	1328091	2.02574	0.02661	-0.88341	-0.079502	9.608654	1.6299371	10.72	-0.582	-9.782	1.72	-0.072	33.54	32.695737	111.583925	2	22	32.695791	111.583848	1.635	12.54	1	1.718	0.036	0.002	0	0	6.9406E+218	330	312
20230809_1651320417	0	1328092	2.24111	0.02311	-0.83095	-0.014391	9.6672478	1.691487	10.72	-0.582	-9.782	1.72	-0.072	33.54	32.695737	111.583925	2	22	32.695791	111.583848	1.635	12.54	1	1.718	0.036	0.002	0	0	6.9406E+218	330	312
20230809_1651320428	0	1328093	2.38873	0.00568	-0.90395	-0.079502	9.608654	1.6299371	10.72	-0.582	-9.782	1.72	-0.072	33.54	32.695737	111.583925	2	22	32.695791	111.583848	1.635	12.54	1	1.718	0.036	0.002	0	0	6.9406E+218	330	325
20230809_1651320434	0	1328094	2.58388	-0.00539	-0.76043	-0.079476	9.5499611	1.691379	10.72	-0.582	-9.782	1.72	-0.072	33.54	32.695737	111.583925	2	22	32.695791	111.583848	1.635	12.54	1	1.718	0.036	0.002	0	0	6.9406E+218	330	325
20230809_1651320443	0	1328095	2.69126	-0.03302	-0.82468	-0.079547	9.6672659	1.630083	10.727	-0.624	-9.663	1.721	-0.072	33.54	32.695737	111.583925	2	22	32.695791	111.583848	1.635	12.54	1	1.718	0.036	0.002	0	0	6.9406E+218	330	325
20230809_1651320454	0	1328096	2.98606	-0.01325	-0.82732	-0.079527	9.667347	1.568496	10.727	-0.624	-9.663	1.721	-0.072	33.54	32.695737	111.583925	2	22	32.695791	111.583848	1.635	12.54	1	1.718	0.036	0.002	0	0	6.9406E+218	330	325
20230809_1651320465	0	1328097	3.12235	-0.03616	-0.75818	-0.079547	9.6672659	1.630083	10.727	-0.624	-9.663	1.721	-0.072	33.54	32.695737	111.583925	2	22	32.695791	111.583848	1.635	12.54	1	1.718	0.036	0.002	0	0	6.9406E+218	330	325
20230809_1651320479	0	1328098	3.28519	-0.04167	-0.69659	-0.079522	9.608573	1.691524	10.727	-0.624	-9.663	1.721	-0.072	33.54	32.695737	111.583925	2	22	32.695791	111.583848	1.635	12.54	1	1.718	0.036	0.002	0	0	6.9406E+218	330	325
20230809_1651320483	0	1328099	3.33715	-0.05234	-0.69405	-0.079567	9.6671848	1.691669	10.727	-0.624	-9.663	1.721	-0.072	33.54	32.695737	111.583925	2	22	32.695791	111.583848	1.635	12.54	1	1.718	0.036	0.002	0	0	6.9406E+218	330	325
20230809_1651320495	0	1328100	3.53132	-0.04541	-0.66312	-0.079567	9.6671848	1.691669	10.735	-0.659	-9.5	1.723	-0.072	33.54	32.695738	111.583925	2	22	32.695791	111.583848	1.635	12.54	1	1.718	0.036	0.002	0	0	6.9406E+218	330	325
20230809_1651320504	0	1328101	3.71375	-0.03915	-0.57704	-0.079547	9.6672659	1.630083	10.735	-0.659	-9.5	1.723	-0.072	33.54	32.695738	111.583925	2	22	32.695791	111.583848	1.635	12.54	1	1.718	0.036	0.002	0	0	6.9406E+218	330	325
20230809_1651320516	0	1328102	3.87948	-0.0279	-0.61244	-0.079593	9.7258778	1.630228	10.735	-0.659	-9.5	1.723	-0.072	33.54	32.695738	111.583925	2	22	32.695791	111.583848	1.635	12.54	1	1.718	0.036	0.002	0	0	6.9406E+218	330	325
20230809_1651320525	0	1328103	4.02512	-0.02921	-0.6433	-0.079593	9.7258778	1.630228	10.735	-0.659	-9.5	1.723	-0.072	33.54	32.695738	111.583925	2	22	32.695791	111.583848	1.635	12.54	1	1.718	0.036	0.002	0	0	6.9406E+218	330	325
20230809_1651320533	0	1328104	4.16808	-0.02061	-0.59069	-0.079547	9.6672659	1.630083	10.735	-0.659	-9.5	1.723	-0.072	33.54	32.695738	111.583925	2	22	32.695791	111.583848	1.635	12.54	1	1.718	0.036	0.002	0	0	6.9406E+218	330	325
20230809_1651320546	0	1328105	4.24284	-0.02935	-0.62301	-0.079593	9.7258778	1.630228	10.741	-0.689	-9.3	1.725	-0.094	33.54	32.695739	111.583925	2	22	32.695791	111.583848	1.635	12.54	1	1.718	0.036	0.002	0	0	6.9406E+218	330	325
20230809_1651320564	0	1328106	4.42101	-0.00655	-0.55039	-0.144703	9.667284	1.568679	10.741	-0.689	-9.3	1.725	-0.094	33.54	32.695739	111.583925	2	22	32.695791	111.583848	1.635	12.54	1	1.718	0.036	0.002	0	0	6.9406E+218	330	325
20230809_1651320574	0	1328107	4.54696	-0.00756	-0.53935	-0.079547	9.6672659	1.630083	10.741	-0.689	-9.3	1.725	-0.094	33.54	32.695739	111.583925	2	22	32.695791	111.583848	1.635	12.54	1	1.718	0.036	0.002	0	0	6.9406E+218	330	325
20230809_1651320583	0	1328108	4.63649	-0.00392	-0.43389	-0.079573	9.7259588	1.568642	10.741	-0.689	-9.3	1.725	-0.094	33.54	32.695739	111.583925	2	22	32.695791	111.583848	1.635	12.54	1	1.718	0.036	0.002	0	0	6.9406E+218	330	325
20230809_1651320590	0	1328109	4.73722	-0.00183	-0.52059	-0.079638	9.7844906	1.630374	10.741	-0.689	-9.3	1.725	-0.094	33.54	32.695739	111.583925	2	22	32.695791	111.583848	1.635	12.54	1	1.718	0.036	0.002	0	0	6.9406E+218	330	325
20230809_1651320593	0	1328110	4.87383	0.00467	-0.49342	-0.144794	9.7845087	1.56897	10.746	-0.714	-9.068	1.725	-0.094	33.54	32.69574	111.583925	2	22	32.695791	111.583848	1.635	12.54	1	1.718	0.036	0.002	0	0	6.9406E+218	330	325
20230809_1651320607	0	1328111	5.04678	0.03112	-0.51169	-0.079573	9.7259588	1.568642	10.746	-0.714	-9.068	1.725	-0.094	33.54	32.69574	111.583925	2	22	32.695806	111.583852	1.665	8.69	1	1.718	0.036	0.002	0	0	6.9406E+218	330	325
20230809_1651320616	0	1328112	5.14762	0.03101	-0.46649	-0.079553	9.7260399	1.507055	10.746	-0.714	-9.068	1.725	-0.094	33.54	32.69574	111.583925	2	22	32.695806	111.583852	1.665	8.69	1	1.718	0.036	0.002	0	0	6.9406E+218	330	325
20230809_1651320625	0	1328113	5.29597	0.03396	-0.46292	-0.144684	9.6673651	1.507092	10.746	-0.714	-9.068	1.725	-0.094	33.54	32.69574	111.583925	2	22	32.695806	111.583852	1.665	8.69	1	1.718	0.036	0.002	0	0	6.9406E+218	330	325
20230809_1651320633	0	1328114	5.39552	0.0459	-0.4738	-0.079533	9.72612	1.4454679	10.746	-0.714	-9.068	1.725	-0.094	33.54	32.69574	111.583925	2	22	32.695806	111.583852	1.665	8.69	1	1.718	0.036	0.002	0	0	6.9406E+218	330	325
20230809_1651320644	0	1328115	5.45946	0.04574	-0.35615	-0.079573	9.7259588	1.568642	10.748	-0.737	-8.805	1.727	-0.094	33.54	32.69574	111.583926	2	22	32.695806	111.583852	1.665	8.69	1	1.718	0.036	0.002	0	0	6.9406E+218	330	325
20230809_1651320655	0	1328116	5.48927	0.04903	-0.38594	-0.144754	9.7846699	1.445797	10.748	-0.737	-8.805	1.727	-0.094	33.54	32.69574	111.583926	2	22	32.695806	111.583852	1.665	8.69	1	1.718	0.036	0.002	0	0	6.9406E+218	330	325
20230809_1651320667	0	1328117	5.58631	0.06827	-0.41801	-0.144754	9.7846699	1.445797	10.748	-0.737	-8.805	1.727	-0.094	33.54	32.69574	111.583926	2	22	32.695806	111.583852	1.665	8.69	1	1.718	0.036	0.002	0	0	6.9406E+218	330	325
20230809_1651320678	0	1328118	5.65045	0.076	-0.40512	-0.079553	9.7260399	1.507055	10.748	-0.737	-8.805	1.727	-0.094	33.54	32.69574	111.583926	2	22	32.695806	111.583852	1.665	8.69	1	1.718	0.036	0.002	0	0	6.9406E+218	330	325
20230809_1651320684	0	1328119	5.69381	0.06196	-0.39843	-0.144689	9.7261391	1.384065	10.748	-0.737	-8.805	1.727	-0.094	33.54	32.69574	111.583926	2	22	32.695806	111.583852	1.665	8.69	1	1.718	0.036	0.002	0	0	6.9406E+218	330	325
20230809_1651320693	0	1328120	5.76934	0.07101	-0.40623	-0.079493	9.7262821	1.322295	10.748	-0.757	-8.523	1.727	-0.094	33.54	32.695741	111.583926	2	22	32.695806	111.583852	1.665	8.69	1	1.718	0.036	0.002	0	0	6.9406E+218	330	325
20230809_1651320705	0	1328121	5.80792	0.07931	-0.41803	-0.144689	9.7261391	1.384065	10.748	-0.757	-8.523	1.727	-0.094	33.54	32.695741	111.583926	2	22	32.695806	111.583852	1.665	8.69	1	1.718	0.036	0.002	0	0	6.9406E+218	330	325
20230809_1651320713	0	1328122	5.80465	0.06615	-0.34007	-0.079513	9.7262011	1.383882	10.748	-0.757	-8.523	1.727	-0.094	33.54	32.695741	111.583926	2	22	32.695806	111.583852	1.665	8.69	1	1.718	0.036	0.002	0	0	6.9406E+218	330	325
20230809_1651320725	0	1328123	5.85639	0.07217	-0.36414	-0.144715	9.784832	1.322623	10.748	-0.757	-8.523	1.727	-0.086	33.54	32.695741	111.583926	2	22	32.695806	111.583852	1.665	8.69	1	1.718	0.036	0.002	0	0	6.9406E+218	330	325
20230809_1651320734	0	1328124	5.85585	0.07397	-0.33151	-0.144624	9.6676073	1.322333	10.748	-0.757	-8.523	1.727	-0.086	33.54	32.695741	111.583926	2	22	32.695806	111.583852	1.665	8.69	1	1.718	0.036	0.002	0	0	6.9406E+218	330	325
20230809_1651320743	0	1328125	5.88104	0.07415	-0.30023	-0.079493	9.7262821	1.322295	10.747	-0.775	-8.232	1.728	-0.086	33.54	32.695742	111.583926	2	22	32.695806	111.583852	1.665	8.69	1	1.718	0.036	0.002	0	0	6.9406E+218	330	349
20230809_1651320754	0	1328126	5.90726	0.06562	-0.29527	-0.144649	9.7263002	1.260891	10.747	-0.775	-8.232	1.728	-0.086	33.54	32.695742	111.583926	2	22	32.695806	111.583852	1.665	8.69	1	1.718	0.036	0.002	0	0	6.9406E+218	330	349
20230809_1651320769	0	1328127	5.91924	0.06752	-0.34213	-0.144649	9.7263002	1.260891	10.747	-0.775	-8.232	1.728	-0.086	33.54	32.695742	111.583926	2	22	32.695806	111.583852	1.665	8.69	1	1.689	-0.019	0.013	0	0	6.9406E+218	330	349
20230809_1651320781	0	1328128	5.8411	0.03372	-0.36045	-0.144695	9.7849121	1.261037	10.747	-0.775	-8.232	1.728	-0.086	33.79	32.695742	111.583926	2	22	32.695806	111.583852	1.665	8.69	1	1.689	-0.019	0.013	0	0	6.9406E+218	330	349
20230809_1651320783	0	1328129	5.86261	0.02681	-0.39122	-0.079408	9.6678314	1.198977	10.747	-0.775	-8.232	1.728	-0.086	33.79	32.695742	111.583926	2	22	32.695806	111.583852	1.665	8.69	1	1.689	-0.019	0.013	0	0	6.9406E+218	330	349
20230809_1651320795	0	1328130	5.85655	0.03283	-0.29207	-0.144584	9.6677694	1.199159	10.747	-0.792	-7.938	1.691	-0.086	33.79	32.695743	111.583927	2	22	32.695806	111.583852	1.665	8.69	1	1.689	-0.019	0.013	0	0	6.9406E+218	330	349
20230809_1651320805	0	1328131	5.85971	0.02016	-0.30168	-0.144604	9.6676884	1.260746	10.747	-0.792	-7.938	1.691	-0.086	33.79	32.695743	111.583927	2	22	32.695806	111.583852	1.665	8.69	1	1.689	-0.019	0.013	0	0	6.9406E+218	330	349
20230809_1651320819	0	1328132	5.81067	-0.00969	-0.2463	-0.079408	9.6678314	1.198977	10.747	-0.792	-7.938	1.691	-0.086	33.79	32.695743	111.583927	2	22	32.695806	111.583852	1.665	8.69	1	1.689	-0.019	0.013	0	0	6.9406E+218	330	349
20230809_1651320826	0	1328133	5.80097	-0.01703	-0.19248	-0.144564	9.6678486	1.137573	10.747	-0.792	-7.938	1.691	-0.086	33.79	32.695743	111.583927	2	22	32.695806	111.583852	1.665	8.69	1	1.689	-0.019	0.013	0	0	6.9406E+218	330	349
20230809_1651320835	0	1328134	5.79436	-0.03438	-0.20992	-0.14461	9.7264624	1.137718	10.747	-0.792	-7.938	1.691	-0.086	33.79	32.695743	111.583927	2	22	32.695806	111.583852	1.665	8.69	1	1.689	-0.019	0.013	0	0	6.9406E+218	330	349
20230809_1651320852	0	1328135	5.74928	-0.05596	-0.28401	-0.144564	9.6678486	1.137573	10.75	-0.804	-7.648	1.691	-0.086	33.79	32.695743	111.583927	2	22	32.695806	111.583852	1.665	8.69	1	1.689	-0.019	0.013	0	0	6.9406E+218	330	349
20230809_1651320854	0	1328136	5.75492	-0.0673	-0.29543	-0.144564	9.6678486	1.137573	10.75	-0.804	-7.648	1.691	-0.086	33.79	32.695743	111.583927	2	22	32.695806	111.583852	1.665	8.69	1	1.689	-0.019	0.013	0	0	6.9406E+218	330	349
20230809_1651320879	0	1328137	5.72434	-0.09001	-0.23462	-0.079343	9.6092987	1.1372451	10.75	-0.804	-7.648	1.691	-0.086	33.79	32.695743	111.583927	2	22	32.695806	111.583852	1.665	8.69	1	1.689	-0.019	0.013	0	0	6.9406E+218	330	349
20230809_1651320880	0	1328138	5.69317	-0.1231	-0.22923	-0.144499	9.6093178	1.075841	10.75	-0.804	-7.648	1.691	-0.086	33.79	32.695743	111.583927	2	22	32.695806	111.583852	1.665	8.69	1	1.689	-0.019	0.013	0	0	6.9406E+218	330	349
20230809_1651320884	0	1328139	5.62879	-0.14771	-0.17679	-0.079303	9.6094608	1.014071	10.75	-0.804	-7.648	1.691	-0.086	33.79	32.695743	111.583927	2	22	32.695806	111.583852	1.665	8.69	1	1.689	-0.019	0.013	0	0	6.9406E+218	330	349
20230809_1651320894	0	1328140	5.57722	-0.15915	-0.12475	-0.144519	9.6092367	1.137427	10.757	-0.813	-7.364	1.692	-0.086	33.79	32.695744	111.583927	2	22	32.695806	111.583852	1.665	8.69	1	1.689	-0.019	0.013	0	0	6.9406E+218	330	349
20230809_1651320907	0	1328141	5.46212	-0.21184	-0.09886	-0.144544	9.6679296	1.075986	10.757	-0.813	-7.364	1.692	-0.086	33.79	32.695744	111.583927	2	22	32.695806	111.583852	1.665	8.69	1	1.689	-0.019	0.013	0	0	6.9406E+218	330	349
20230809_1651320916	0	1328142	5.48959	-0.19821	-0.10107	-0.144479	9.6093979	1.014254	10.757	-0.813	-7.364	1.692	-0.086	33.79	32.695744	111.583927	2	22	32.695806	111.583852	1.665	8.69	1	1.689	-0.019	0.013	0	0	6.9406E+218	330	349
20230809_1651320925	0	1328143	5.44212	-0.22668	-0.15775	-0.079298	9.5506868	1.137099	10.757	-0.813	-7.364	1.692	-0.089	33.79	32.695744	111.583927	2	22	32.695806	111.583852	1.665	8.69	1	1.689	-0.019	0.013	0	0	6.9406E+218	330	337
20230809_1651320934	0	1328144	5.33574	-0.28056	-0.07691	-0.144479	9.6093979	1.014254	10.757	-0.813	-7.364	1.692	-0.089	33.79	32.695744	111.583927	2	22	32.695806	111.583852	1.665	8.69	1	1.689	-0.019	0.013	0	0	6.9406E+218	330	337
20230809_1651320944	0	1328145	5.30808	-0.29217	-0.11138	-0.144434	9.550786	1.014109	10.77	-0.817	-7.094	1.692	-0.089	33.79	32.695745	111.583927	2	22	32.695806	111.583852	1.665	8.69	1	1.689	-0.019	0.013	0	0	6.9406E+218	330	337
20230809_1651320955	0	1328146	5.15526	-0.32738	-0.01321	-0.079252	9.492075	1.1369539	10.77	-0.817	-7.094	1.692	-0.089	33.79	32.695745	111.583927	2	22	32.695806	111.583852	1.665	8.69	1	1.689	-0.019	0.013	0	0	6.9406E+218	330	337
20230809_1651320967	0	1328147	5.05462	-0.36352	-0.00348	-0.144434	9.550786	1.014109	10.77	-0.817	-7.094	1.692	-0.089	33.79	32.695745	111.583927	2	22	32.695806	111.583852	1.665	8.69	1	1.689	-0.019	0.013	0	0	6.9406E+218	330	337
20230809_1651320978	0	1328148	5.07195	-0.34666	0.09058	-0.079212	9.4922361	1.013781	10.77	-0.817	-7.094	1.692	-0.089	33.79	32.695745	111.583927	2	22	32.695806	111.583852	1.665	8.69	1	1.689	-0.019	0.013	0	0	6.9406E+218	330	337
20230809_1651320983	0	1328149	5.0212	-0.37427	0.08099	-0.144434	9.550786	1.014109	10.77	-0.817	-7.094	1.692	-0.089	33.79	32.695745	111.583927	2	22	32.695806	111.583852	1.665	8.69	1	1.689	-0.019	0.013	0	0	6.9406E+218	330	337
20230809_1651320993	0	1328150	4.91602	-0.41814	0.11172	-0.144454	9.5507059	1.075695	10.788	-0.812	-6.843	1.693	-0.089	33.79	32.695746	111.583927	2	22	32.695806	111.583852	1.665	8.69	1	1.689	-0.019	0.013	0	0	6.9406E+218	330	337
20230809_1651330004	0	1328151	4.75958	-0.45774	0.13529	-0.079192	9.4923172	0.952194	10.788	-0.812	-6.843	1.693	-0.089	33.79	32.695746	111.583927	2	22	32.695806	111.583852	1.665	8.69	1	1.689	-0.019	0.013	0	0	6.9406E+218	330	337
20230809_1651330015	0	1328152	4.73375	-0.46086	0.13488	-0.144434	9.550786	1.014109	10.788	-0.812	-6.843	1.693	-0.089	33.79	32.695746	111.583927	2	22	32.695806	111.583852	1.665	8.69	1	1.689	-0.019	0.013	0	0	6.9406E+218	330	337
20230809_1651330025	0	1328153	4.62888	-0.49322	0.17938	-0.079212	9.4922361	1.013781	10.788	-0.812	-6.843	1.693	-0.089	33.79	32.695746	111.583927	2	22	32.695806	111.583852	1.665	8.69	1	1.689	-0.019	0.013	0	0	6.9406E+218	330	337
20230809_1651330036	0	1328154	4.52148	-0.52905	0.21421	-0.144388	9.4921741	1.013963	10.788	-0.812	-6.843	1.693	-0.089	33.79	32.695746	111.583927	2	22	32.695806	111.583852	1.665	8.69	1	1.689	-0.019	0.013	0	0	6.9406E+218	330	337
20230809_1651330049	0	1328155	4.37497	-0.55073	0.31632	-0.144388	9.4921741	1.013963	10.811	-0.8	-6.613	1.694	-0.089	33.79	32.695746	111.583927	2	22	32.695806	111.583852	1.665	8.69	1	1.689	-0.019	0.013	0	0	6.9406E+218	330	337
20230809_1651330055	0	1328156	4.27593	-0.56072	0.34244	-0.079232	9.492156	1.075367	10.811	-0.8	-6.613	1.694	-0.097	33.79	32.695746	111.583927	2	22	32.695806	111.583852	1.665	8.69	1	1.689	-0.019	0.013	0	0	6.9406E+218	330	337
20230809_1651330065	0	1328157	4.10508	-0.59377	0.39402	-0.144408	9.4920931	1.07555	10.811	-0.8	-6.613	1.694	-0.097	33.79	32.695746	111.583927	2	22	32.695806	111.583852	1.665	8.69	1	1.689	-0.019	0.013	0	0	6.9406E+218	330	337
20230809_1651330078	0	1328158	3.9236	-0.61659	0.41612	-0.079212	9.4922361	1.013781	10.811	-0.8	-6.613	1.694	-0.097	33.79	32.695746	111.583927	2	22	32.695806	111.583852	1.665	8.69	1	1.689	-0.019	0.013	0	0	6.9406E+218	330	337
20230809_1651330084	0	1328159	3.91621	-0.60243	0.43215	-0.144343	9.4335623	1.013818	10.811	-0.8	-6.613	1.694	-0.097	33.79	32.695746	111.583927	2	22	32.695806	111.583852	1.665	8.69	1	1.689	-0.019	0.013	0	0	6.9406E+218	330	337
20230809_1651330094	0	1328160	3.73379	-0.63305	0.5012	-0.079252	9.492075	1.1369539	10.839	-0.776	-6.414	1.695	-0.097	33.79	32.695747	111.583927	2	22	32.695806	111.583852	1.665	8.69	1	1.689	-0.019	0.013	0	0	6.9406E+218	330	337
20230809_1651330105	0	1328161	3.52409	-0.66371	0.53966	-0.144363	9.4334812	1.075405	10.839	-0.776	-6.414	1.695	-0.097	33.79	32.695747	111.583927	2	22	32.695806	111.583852	1.665	8.69	1	1.689	-0.019	0.013	0	0	6.9406E+218	330	337
20230809_1651330114	0	1328162	3.45564	-0.64267	0.58504	-0.079212	9.4922361	1.013781	10.839	-0.776	-6.414	1.695	-0.097	33.79	32.695747	111.583927	2	22	32.695806	111.583852	1.665	8.69	1	1.689	-0.019	0.013	0	0	6.9406E+218	330	337
20230809_1651330125	0	1328163	3.29387	-0.66521	0.65851	-0.144363	9.4334812	1.075405	10.839	-0.776	-6.414	1.695	-0.097	33.79	32.695747	111.583927	2	22	32.695806	111.583852	1.665	8.69	1	1.689	-0.019	0.013	0	0	6.9406E+218	330	337
20230809_1651330135	0	1328164	3.12017	-0.69018	0.74265	-0.079207	9.4334631	1.136808	10.839	-0.776	-6.414	1.695	-0.097	33.79	32.695747	111.583927	2	22	32.695806	111.583852	1.665	8.69	1	1.689	-0.019	0.013	0	0	6.9406E+218	330	337
20230809_1651330144	0	1328165	2.922	-0.69787	0.73699	-0.079252	9.492075	1.1369539	10.869	-0.739	-6.251	1.696	-0.097	33.79	32.695748	111.583928	2	22	32.695806	111.583852	1.665	8.69	1	1.689	-0.019	0.013	0	0	6.9406E+218	330	337
20230809_1651330154	0	1328166	2.79359	-0.70719	0.78973	-0.144408	9.4920931	1.07555	10.869	-0.739	-6.251	1.696	-0.097	33.79	32.695748	111.583928	2	22	32.695806	111.583852	1.665	8.69	1	1.689	-0.019	0.013	0	0	6.9406E+218	330	337
20230809_1651330167	0	1328167	2.75474	-0.69525	0.85197	-0.079232	9.492156	1.075367	10.869	-0.739	-6.251	1.696	-0.097	33.79	32.695748	111.583928	2	22	32.695806	111.583852	1.665	8.69	1	1.689	-0.019	0.013	0	0	6.9406E+218	330	337
20230809_1651330178	0	1328168	2.63822	-0.69178	0.86779	-0.079252	9.492075	1.1369539	10.869	-0.739	-6.251	1.696	-0.097	33.79	32.695748	111.583928	2	22	32.695806	111.583852	1.665	8.69	1	1.689	-0.019	0.013	0	0	6.9406E+218	330	337
20230809_1651330183	0	1328169	2.48098	-0.71127	0.924	-0.144428	9.492013	1.1371371	10.869	-0.739	-6.251	1.696	-0.097	33.79	32.695748	111.583928	2	22	32.695806	111.583852	1.665	8.69	1	1.689	-0.019	0.013	0	0	6.9406E+218	330	337
20230809_1651330194	0	1328170	2.30367	-0.72215	0.99785	-0.079232	9.492156	1.075367	10.899	-0.691	-6.122	1.697	-0.097	33.79	32.695749	111.583928	2	22	32.695806	111.583852	1.665	8.69	1	1.689	-0.019	0.013	0	0	6.9406E+218	330	337
20230809_1651330204	0	1328171	2.23075	-0.70933	1.02735	-0.079298	9.5506868	1.137099	10.899	-0.691	-6.122	1.697	-0.097	33.79	32.695749	111.583928	2	22	32.695806	111.583852	1.665	8.69	1	1.689	-0.019	0.013	0	0	6.9406E+218	330	337
20230809_1651330215	0	1328172	2.10963	-0.69679	1.08968	-0.079252	9.492075	1.1369539	10.899	-0.691	-6.122	1.697	-0.091	33.79	32.695749	111.583928	2	22	32.695806	111.583852	1.665	8.69	1	1.689	-0.019	0.013	0	0	6.9406E+218	330	337
20230809_1651330226	0	1328173	1.95186	-0.69045	1.14415	-0.079317	9.5506067	1.198686	10.899	-0.691	-6.122	1.697	-0.091	33.79	32.695749	111.583928	2	22	32.695806	111.583852	1.665	8.69	1	1.689	-0.019	0.013	0	0	6.9406E+218	330	337
20230809_1651330234	0	1328174	1.82008	-0.70115	1.16913	-0.144473	9.5506248	1.137282	10.899	-0.691	-6.122	1.697	-0.091	33.79	32.695749	111.583928	2	22	32.695806	111.583852	1.665	8.69	1	1.689	-0.019	0.013	0	0	6.9406E+218	330	337
20230809_1651330244	0	1328175	1.79708	-0.68444	1.20959	-0.079258	9.550849	1.013926	10.928	-0.632	-6.024	1.698	-0.091	33.79	32.695749	111.583928	2	22	32.695806	111.583852	1.665	8.69	1	1.689	-0.019	0.013	0	0	6.9406E+218	330	337
20230809_1651330254	0	1328176	1.70067	-0.67874	1.24588	-0.079298	9.5506868	1.137099	10.928	-0.632	-6.024	1.698	-0.091	33.79	32.695749	111.583928	2	22	32.695806	111.583852	1.665	8.69	1	1.689	-0.019	0.013	0	0	6.9406E+218	330	337
20230809_1651330269	0	1328177	1.55781	-0.68427	1.25773	-0.079317	9.5506067	1.198686	10.928	-0.632	-6.024	1.698	-0.091	33.79	32.695749	111.583928	2	22	32.695806	111.583852	1.665	8.69	1	1.689	-0.019	0.013	0	0	6.9406E+218	330	337
20230809_1651330279	0	1328178	1.39553	-0.68654	1.36174	-0.079317	9.5506067	1.198686	10.928	-0.632	-6.024	1.698	-0.091	33.79	32.695749	111.583928	2	22	32.695806	111.583852	1.665	8.69	1	1.689	-0.019	0.013	0	0	6.9406E+218	330	337
20230809_1651330283	0	1328179	1.39281	-0.63398	1.37524	-0.079343	9.6092987	1.1372451	10.928	-0.632	-6.024	1.698	-0.091	33.79	32.695749	111.583928	2	22	32.695806	111.583852	1.665	8.69	1	1.689	-0.019	0.013	0	0	6.9406E+218	330	337
20230809_1651330294	0	1328180	1.21339	-0.6364	1.40108	-0.079337	9.5505257	1.260272	10.954	-0.562	-5.951	1.699	-0.091	33.79	32.69575	111.583928	2	22	32.695806	111.583852	1.665	8.69	1	1.689	-0.019	0.013	0	0	6.9406E+218	330	337
20230809_1651330305	0	1328181	1.11286	-0.62859	1.47739	-0.079363	9.6092186	1.198831	10.954	-0.562	-5.951	1.699	-0.091	33.79	32.69575	111.583928	2	22	32.695806	111.583852	1.665	8.69	1	1.689	-0.019	0.013	0	0	6.9406E+218	330	337
20230809_1651330315	0	1328182	1.02192	-0.60178	1.47923	-0.014212	9.6679745	1.137207	10.954	-0.562	-5.951	1.699	-0.091	33.79	32.69575	111.583928	2	22	32.695806	111.583852	1.665	8.69	1	1.689	-0.019	0.013	0	0	6.9406E+218	330	337
20230809_1651330324	0	1328183	0.93517	-0.58829	1.49927	-0.079388	9.6679115	1.13739	10.954	-0.562	-5.951	1.699	-0.091	33.79	32.69575	111.583928	2	22	32.695806	111.583852	1.665	8.69	1	1.689	-0.019	0.013	0	0	6.9406E+218	330	337
20230809_1651330334	0	1328184	0.83585	-0.57383	1.53083	-0.079408	9.6678314	1.198977	10.954	-0.562	-5.951	1.699	-0.091	33.79	32.69575	111.583928	2	22	32.695806	111.583852	1.665	8.69	1	1.689	-0.019	0.013	0	0	6.9406E+218	330	337
20230809_1651330344	0	1328185	0.75662	-0.54744	1.55897	-0.079388	9.6679115	1.13739	10.976	-0.484	-5.905	1.7	-0.091	33.79	32.695751	111.583928	2	22	32.695806	111.583852	1.665	8.69	1	1.689	-0.019	0.013	0	0	6.9406E+218	330	337
20230809_1651330355	0	1328186	0.66515	-0.52815	1.57009	-0.079408	9.6678314	1.198977	10.976	-0.484	-5.905	1.7	-0.091	33.79	32.695751	111.583928	2	22	32.695806	111.583852	1.665	8.69	1	1.689	-0.019	0.013	0	0	6.9406E+218	330	337
20230809_1651330367	0	1328187	0.49355	-0.52551	1.62635	-0.079473	9.7263632	1.260709	10.976	-0.484	-5.905	1.7	-0.091	33.79	32.695751	111.583928	2	22	32.695806	111.583852	1.665	8.69	1	1.689	-0.019	0.013	0	0	6.9406E+218	330	337
20230809_1651330377	0	1328188	0.41512	-0.48629	1.62447	-0.014303	9.7851992	1.137498	10.976	-0.484	-5.905	1.7	-0.098	33.79	32.695751	111.583928	2	22	32.695806	111.583852	1.665	8.69	1	1.689	-0.019	0.013	0	0	6.9406E+218	330	337
20230809_1651330384	0	1328189	0.34983	-0.44306	1.65267	-0.079499	9.7850552	1.199267	10.976	-0.484	-5.905	1.7	-0.098	33.79	32.695751	111.583928	2	22	32.695806	111.583852	1.665	8.69	1	1.689	-0.019	0.013	0	0	6.9406E+218	330	337
20230809_1651330394	0	1328190	0.29601	-0.42822	1.67109	-0.079499	9.7850552	1.199267	10.992	-0.4	-5.883	1.701	-0.098	33.79	32.695752	111.583928	2	22	32.695806	111.583852	1.665	8.69	1	1.689	-0.019	0.013	0	0	6.9406E+218	330	337
20230809_1651330404	0	1328191	0.18577	-0.41837	1.63669	-0.079544	9.843668	1.1994129	10.992	-0.4	-5.883	1.701	-0.098	33.79	32.695752	111.583928	2	22	32.695806	111.583852	1.665	8.69	1	1.689	-0.019	0.013	0	0	6.9406E+218	330	337
20230809_1651330417	0	1328192	0.1686	-0.37565	1.62866	-0.014303	9.7851992	1.137498	10.992	-0.4	-5.883	1.701	-0.098	33.79	32.695752	111.583928	2	22	32.695806	111.583852	1.665	8.69	1	1.689	-0.019	0.013	0	0	6.9406E+218	330	337
20230809_1651330425	0	1328193	0.05793	-0.35939	1.65857	-0.079544	9.843668	1.1994129	10.992	-0.4	-5.883	1.701	-0.098	33.79	32.695752	111.583928	2	22	32.695806	111.583852	1.665	8.69	1	1.689	-0.019	0.013	0	0	6.9406E+218	330	337
20230809_1651330434	0	1328194	-0.0009	-0.32792	1.68981	-0.014349	9.843811	1.137643	10.992	-0.4	-5.883	1.701	-0.098	33.79	32.695752	111.583928	2	22	32.695806	111.583852	1.665	8.69	1	1.689	-0.019	0.013	0	0	6.9406E+218	330	337
20230809_1651330444	0	1328195	-0.10312	-0.30198	1.63382	-0.07959	9.9022799	1.199558	11.001	-0.317	-5.88	1.701	-0.098	33.79	32.695752	111.583929	2	22	32.695806	111.583852	1.665	8.69	1	1.689	-0.019	0.013	0	0	6.9406E+218	330	337
20230809_1651330457	0	1328196	-0.15123	-0.27099	1.7052	-0.014349	9.843811	1.137643	11.001	-0.317	-5.88	1.701	-0.098	33.79	32.695752	111.583929	2	22	32.695806	111.583852	1.665	8.69	1	1.689	-0.019	0.013	0	0	6.9406E+218	330	337
20230809_1651330469	0	1328197	-0.19903	-0.2354	1.66813	-0.07959	9.9022799	1.199558	11.001	-0.317	-5.88	1.701	-0.098	33.79	32.695752	111.583929	2	22	32.695806	111.583852	1.665	8.69	1	1.689	-0.019	0.013	0	0	6.9406E+218	330	337
20230809_1651330479	0	1328198	-0.27377	-0.2037	1.65079	-0.07959	9.9022799	1.199558	11.001	-0.317	-5.88	1.701	-0.098	33.79	32.695752	111.583929	2	22	32.695806	111.583852	1.665	8.69	1	1.689	-0.019	0.013	0	0	6.9406E+218	330	337
20230809_1651330483	0	1328199	-0.29118	-0.15853	1.59536	-0.014439	9.9610348	1.137934	11.001	-0.317	-5.88	1.701	-0.098	33.79	32.695752	111.583929	2	22	32.695806	111.583852	1.665	8.69	1	1.689	-0.019	0.013	0	0	6.9406E+218	330	337
20230809_1651330501	0	1328200	-0.38936	-0.13102	1.58115	-0.07957	9.9023609	1.137972	11.003	-0.234	-5.894	1.701	-0.098	33.79	32.695753	111.583929	2	22	32.695806	111.583852	1.665	8.69	1	1.689	-0.019	0.013	0	0	6.9406E+218	330	337
20230809_1651330503	0	1328201	-0.45899	-0.10535	1.58118	-0.014459	9.9609547	1.1995209	11.003	-0.234	-5.894	1.701	-0.098	33.79	32.695753	111.583929	2	22	32.695806	111.583852	1.665	8.69	1	1.689	-0.019	0.013	0	0	6.9406E+218	330	337
20230809_1651330514	0	1328202	-0.57313	-0.08109	1.54551	-0.07957	9.9023609	1.137972	11.003	-0.234	-5.894	1.701	-0.098	33.79	32.695753	111.583929	2	22	32.695806	111.583852	1.665	8.69	1	1.689	-0.019	0.013	0	0	6.9406E+218	330	337
20230809_1651330526	0	1328203	-0.62304	-0.03785	1.53897	-0.079615	9.9609728	1.138117	11.003	-0.234	-5.894	1.701	-0.098	33.79	32.695753	111.583929	2	22	32.695806	111.583852	1.665	8.69	1	1.689	-0.019	0.013	0	0	6.9406E+218	330	325
20230809_1651330534	0	1328204	-0.66847	0.01003	1.50347	-0.014485	10.0196466	1.13808	11.003	-0.234	-5.894	1.701	-0.098	33.79	32.695753	111.583929	2	22	32.695806	111.583852	1.665	8.69	1	1.689	-0.019	0.013	0	0	6.9406E+218	330	325
20230809_1651330544	0	1328205	-0.75853	0.03557	1.45667	-0.079661	10.0195847	1.138263	10.997	-0.158	-5.925	1.7	-0.098	33.79	32.695754	111.583929	2	22	32.695806	111.583852	1.665	8.69	1	1.689	-0.019	0.013	0	0	6.9406E+218	330	325
20230809_1651330555	0	1328206	-0.85128	0.06831	1.40466	-0.079661	10.0195847	1.138263	10.997	-0.158	-5.925	1.7	-0.1	33.79	32.695754	111.583929	2	22	32.695806	111.583852	1.665	8.69	1	1.689	-0.019	0.013	0	0	6.9406E+218	330	325
20230809_1651330568	0	1328207	-0.94626	0.09063	1.39533	-0.014485	10.0196466	1.13808	10.997	-0.158	-5.925	1.7	-0.1	33.79	32.695754	111.583929	2	22	32.695806	111.583852	1.665	8.69	1	1.689	-0.019	0.013	0	0	6.9406E+218	330	325
20230809_1651330577	0	1328208	-0.99018	0.12956	1.39599	-0.079596	9.9610538	1.0765311	10.997	-0.158	-5.925	1.7	-0.1	33.79	32.695754	111.583929	2	22	32.695806	111.583852	1.665	8.69	1	1.689	-0.019	0.013	0	0	6.9406E+218	330	325
20230809_1651330583	0	1328209	-1.02347	0.17885	1.32096	-0.014485	10.0196466	1.13808	10.997	-0.158	-5.925	1.7	-0.1	33.79	32.695754	111.583929	2	22	32.695806	111.583852	1.665	8.69	1	1.689	-0.019	0.013	0	0	6.9406E+218	330	325
20230809_1651330595	0	1328210	-1.1312	0.21062	1.24297	-0.079726	10.0781174	1.199995	10.983	-0.091	-5.974	1.699	-0.1	33.79	32.695755	111.583929	2	22	32.695806	111.583852	1.665	8.69	1	1.689	-0.019	0.013	0	0	6.9406E+218	330	325
20230809_1651330613	0	1328211	-1.23275	0.24732	1.205	-0.079661	10.0195847	1.138263	10.983	-0.091	-5.974	1.699	-0.1	33.79	32.695755	111.583929	2	22	32.695822	111.583855	1.675	13.17	1	1.689	-0.019	0.013	0	0	6.9406E+218	330	325
20230809_1651330618	0	1328212	-1.32791	0.28554	1.18733	-0.014485	10.0196466	1.13808	10.983	-0.091	-5.974	1.699	-0.1	33.79	32.695755	111.583929	2	22	32.695822	111.583855	1.675	13.17	1	1.689	-0.019	0.013	0	0	6.9406E+218	330	325
20230809_1651330628	0	1328213	-1.42823	0.32121	1.09426	-0.079661	10.0195847	1.138263	10.983	-0.091	-5.974	1.699	-0.1	33.79	32.695755	111.583929	2	22	32.695822	111.583855	1.675	13.17	1	1.689	-0.019	0.013	0	0	6.9406E+218	330	325
20230809_1651330634	0	1328214	-1.47623	0.36948	1.05014	-0.01451	10.0783396	1.0766391	10.983	-0.091	-5.974	1.699	-0.1	33.79	32.695755	111.583929	2	22	32.695822	111.583855	1.675	13.17	1	1.689	-0.019	0.013	0	0	6.9406E+218	330	325
20230809_1651330644	0	1328215	-1.55052	0.41359	1.02094	-0.079661	10.0195847	1.138263	10.961	-0.038	-6.044	1.697	-0.1	33.79	32.695755	111.583929	2	22	32.695822	111.583855	1.675	13.17	1	1.689	-0.019	0.013	0	0	6.9406E+218	330	325
20230809_1651330655	0	1328216	-1.64471	0.44594	0.99762	-0.014485	10.0196466	1.13808	10.961	-0.038	-6.044	1.697	-0.1	33.79	32.695755	111.583929	2	22	32.695822	111.583855	1.675	13.17	1	1.689	-0.019	0.013	0	0	6.9406E+218	330	337
20230809_1651330677	0	1328217	-1.75238	0.47954	0.90152	-0.079706	10.0781965	1.1384079	10.961	-0.038	-6.044	1.697	-0.1	33.79	32.695755	111.583929	2	22	32.695822	111.583855	1.675	13.17	1	1.689	-0.019	0.013	0	0	6.9406E+218	330	337
20230809_1651330680	0	1328218	-1.87077	0.50394	0.82273	-0.01451	10.0783396	1.0766391	10.961	-0.038	-6.044	1.697	-0.1	33.79	32.695755	111.583929	2	22	32.695822	111.583855	1.675	13.17	1	1.689	-0.019	0.013	0	0	6.9406E+218	330	337
20230809_1651330683	0	1328219	-1.96652	0.53513	0.7513	-0.079641	10.0196657	1.076676	10.961	-0.038	-6.044	1.697	-0.1	33.79	32.695755	111.583929	2	22	32.695822	111.583855	1.675	13.17	1	1.689	-0.019	0.013	0	0	6.9406E+218	330	337
20230809_1651330693	0	1328220	-2.03654	0.57335	0.74234	-0.014465	10.0197277	1.076493	10.932	0.002	-6.137	1.695	-0.1	33.79	32.695756	111.58393	2	22	32.695822	111.583855	1.675	13.17	1	1.689	-0.019	0.013	0	0	6.9406E+218	330	337
20230809_1651330704	0	1328221	-2.12424	0.60003	0.64138	-0.079641	10.0196657	1.076676	10.932	0.002	-6.137	1.695	-0.1	33.79	32.695756	111.58393	2	22	32.695822	111.583855	1.675	13.17	1	1.689	-0.019	0.013	0	0	6.9406E+218	330	337
20230809_1651330715	0	1328222	-2.19842	0.62286	0.59647	-0.014465	10.0197277	1.076493	10.932	0.002	-6.137	1.695	-0.09	33.79	32.695756	111.58393	2	22	32.695822	111.583855	1.675	13.17	1	1.689	-0.019	0.013	0	0	6.9406E+218	330	337
20230809_1651330728	0	1328223	-2.25809	0.64954	0.52332	-0.079641	10.0196657	1.076676	10.932	0.002	-6.137	1.695	-0.09	33.79	32.695756	111.58393	2	22	32.695822	111.583855	1.675	13.17	1	1.689	-0.019	0.013	0	0	6.9406E+218	330	337
20230809_1651330733	0	1328224	-2.35932	0.66677	0.4673	-0.01451	10.0783396	1.0766391	10.932	0.002	-6.137	1.695	-0.09	33.79	32.695756	111.58393	2	22	32.695822	111.583855	1.675	13.17	1	1.689	-0.019	0.013	0	0	6.9406E+218	330	337
20230809_1651330745	0	1328225	-2.36206	0.71874	0.37419	-0.014465	10.0197277	1.076493	10.896	0.024	-6.251	1.693	-0.09	33.79	32.695757	111.58393	2	22	32.695822	111.583855	1.675	13.17	1	1.689	-0.019	0.013	0	0	6.9406E+218	330	337
20230809_1651330755	0	1328226	-2.47447	0.71862	0.30291	-0.079661	10.0195847	1.138263	10.896	0.024	-6.251	1.693	-0.09	33.79	32.695757	111.58393	2	22	32.695822	111.583855	1.675	13.17	1	1.689	-0.019	0.013	0	0	6.9406E+218	330	337
20230809_1651330771	0	1328227	-2.51005	0.72531	0.30525	-0.01438	9.961277	0.953175	10.896	0.024	-6.251	1.693	-0.09	33.79	32.695757	111.58393	2	22	32.695822	111.583855	1.675	13.17	1	1.692	0.035	-0.057	0	0	6.9406E+218	330	337
20230809_1651330780	0	1328228	-2.47412	0.77393	0.18574	-0.079596	9.9610538	1.0765311	10.896	0.024	-6.251	1.693	-0.09	33.94	32.695757	111.58393	2	22	32.695822	111.583855	1.675	13.17	1	1.692	0.035	-0.057	0	0	6.9406E+218	330	337
20230809_1651330784	0	1328229	-2.69504	0.75041	0.16769	-0.014485	10.0196466	1.13808	10.896	0.024	-6.251	1.693	-0.09	33.94	32.695757	111.58393	2	22	32.695822	111.583855	1.675	13.17	1	1.692	0.035	-0.057	0	0	6.9406E+218	330	337
20230809_1651330796	0	1328230	-2.7141	0.78539	0.07683	-0.01442	9.9611158	1.0763479	10.858	0.03	-6.379	1.691	-0.09	33.94	32.695758	111.58393	2	22	32.695822	111.583855	1.675	13.17	1	1.692	0.035	-0.057	0	0	6.9406E+218	330	337
20230809_1651330804	0	1328231	-2.82098	0.79882	0.03504	-0.014465	10.0197277	1.076493	10.858	0.03	-6.379	1.691	-0.09	33.94	32.695758	111.58393	2	22	32.695822	111.583855	1.675	13.17	1	1.692	0.035	-0.057	0	0	6.9406E+218	330	337
20230809_1651330820	0	1328232	-2.86501	0.79932	-0.07163	-0.079576	9.961134	1.014944	10.858	0.03	-6.379	1.691	-0.09	33.94	32.695758	111.58393	2	22	32.695822	111.583855	1.675	13.17	1	1.692	0.035	-0.057	0	0	6.9406E+218	330	337
20230809_1651330827	0	1328233	-2.93175	0.8138	-0.11261	-0.014354	9.9025841	1.014616	10.858	0.03	-6.379	1.691	-0.09	33.94	32.695758	111.58393	2	22	32.695822	111.583855	1.675	13.17	1	1.692	0.035	-0.057	0	0	6.9406E+218	330	337
20230809_1651330834	0	1328234	-2.94151	0.81205	-0.16852	-0.014354	9.9025841	1.014616	10.858	0.03	-6.379	1.691	-0.09	33.94	32.695758	111.58393	2	22	32.695822	111.583855	1.675	13.17	1	1.692	0.035	-0.057	0	0	6.9406E+218	330	337
20230809_1651330843	0	1328235	-2.9671	0.83755	-0.20938	-0.079596	9.9610538	1.0765311	10.818	0.02	-6.525	1.689	-0.09	33.94	32.695758	111.58393	2	22	32.695822	111.583855	1.675	13.17	1	1.692	0.035	-0.057	0	0	6.9406E+218	330	337
20230809_1651330856	0	1328236	-3.16137	0.82679	-0.31352	-0.014439	9.9610348	1.137934	10.818	0.02	-6.525	1.689	-0.09	33.94	32.695758	111.58393	2	22	32.695822	111.583855	1.675	13.17	1	1.692	0.035	-0.057	0	0	6.9406E+218	330	337
20230809_1651330871	0	1328237	-3.18159	0.84465	-0.37522	-0.014394	9.9024229	1.137789	10.818	0.02	-6.525	1.689	-0.088	33.94	32.695758	111.58393	2	22	32.695822	111.583855	1.675	13.17	1	1.692	0.035	-0.057	0	0	6.9406E+218	330	337
20230809_1651330883	0	1328238	-3.35488	0.83856	-0.40332	-0.014394	9.9024229	1.137789	10.818	0.02	-6.525	1.689	-0.088	33.94	32.695758	111.58393	2	22	32.695822	111.583855	1.675	13.17	1	1.692	0.035	-0.057	0	0	6.9406E+218	330	337
20230809_1651330885	0	1328239	-3.33829	0.83991	-0.44383	-0.079505	9.8438292	1.0762399	10.818	0.02	-6.525	1.689	-0.088	33.94	32.695758	111.58393	2	22	32.695822	111.583855	1.675	13.17	1	1.692	0.035	-0.057	0	0	6.9406E+218	330	337
20230809_1651330894	0	1328240	-3.40187	0.84574	-0.52522	-0.014309	9.8439722	1.01447	10.779	-0.005	-6.689	1.687	-0.088	33.94	32.695759	111.58393	2	22	32.695822	111.583855	1.675	13.17	1	1.692	0.035	-0.057	0	0	6.9406E+218	330	337
20230809_1651330904	0	1328241	-3.39248	0.86171	-0.55055	-0.014374	9.902504	1.076202	10.779	-0.005	-6.689	1.687	-0.088	33.94	32.695759	111.58393	2	22	32.695822	111.583855	1.675	13.17	1	1.692	0.035	-0.057	0	0	6.9406E+218	330	337
20230809_1651330919	0	1328242	-3.52413	0.85404	-0.647	-0.014414	9.9023418	1.199375	10.779	-0.005	-6.689	1.687	-0.088	33.94	32.695759	111.58393	2	22	32.695822	111.583855	1.675	13.17	1	1.692	0.035	-0.057	0	0	6.9406E+218	330	337
20230809_1651330926	0	1328243	-3.58725	0.85114	-0.6785	-0.014349	9.843811	1.137643	10.779	-0.005	-6.689	1.687	-0.088	33.94	32.695759	111.58393	2	22	32.695822	111.583855	1.675	13.17	1	1.692	0.035	-0.057	0	0	6.9406E+218	330	337
20230809_1651330934	0	1328244	-3.65745	0.85725	-0.72126	-0.014323	9.7851181	1.199085	10.779	-0.005	-6.689	1.687	-0.088	33.94	32.695759	111.58393	2	22	32.695822	111.583855	1.675	13.17	1	1.692	0.035	-0.057	0	0	6.9406E+218	330	337
20230809_1651330944	0	1328245	-3.80983	0.82501	-0.7513	-0.079479	9.7851362	1.137681	10.741	-0.043	-6.869	1.686	-0.088	33.94	32.69576	111.58393	2	22	32.695822	111.583855	1.675	13.17	1	1.692	0.035	-0.057	0	0	6.9406E+218	330	337
20230809_1651330954	0	1328246	-3.78036	0.84409	-0.79175	-0.014283	9.7852793	1.075911	10.741	-0.043	-6.869	1.686	-0.088	33.94	32.69576	111.58393	2	22	32.695822	111.583855	1.675	13.17	1	1.692	0.035	-0.057	0	0	6.9406E+218	330	337
20230809_1651330968	0	1328247	-3.89649	0.83824	-0.82747	-0.014369	9.84373	1.19923	10.741	-0.043	-6.869	1.686	-0.088	33.94	32.69576	111.58393	2	22	32.695822	111.583855	1.675	13.17	1	1.692	0.035	-0.057	0	0	6.9406E+218	330	337
20230809_1651330980	0	1328248	-3.88608	0.84184	-0.88558	-0.014303	9.7851992	1.137498	10.741	-0.043	-6.869	1.686	-0.088	33.94	32.69576	111.58393	2	22	32.695822	111.583855	1.675	13.17	1	1.692	0.035	-0.057	0	0	6.9406E+218	330	337
20230809_1651330983	0	1328249	-3.9274	0.83672	-0.93836	-0.079454	9.7264433	1.199122	10.741	-0.043	-6.869	1.686	-0.088	33.94	32.69576	111.58393	2	22	32.695822	111.583855	1.675	13.17	1	1.692	0.035	-0.057	0	0	6.9406E+218	330	337
20230809_1651330994	0	1328250	-3.92153	0.82426	-0.93621	-0.014278	9.7265062	1.198939	10.705	-0.092	-7.064	1.685	-0.088	33.94	32.695761	111.58393	2	22	32.695822	111.583855	1.675	13.17	1	1.692	0.035	-0.057	0	0	6.9406E+218	330	337
20230809_1651340004	0	1328251	-3.97213	0.80559	-0.97791	-0.014212	9.6679745	1.137207	10.705	-0.092	-7.064	1.685	-0.088	33.94	32.695761	111.58393	2	22	32.695822	111.583855	1.675	13.17	1	1.692	0.035	-0.057	0	0	6.9406E+218	330	337
20230809_1651340014	0	1328252	-3.95801	0.81201	-0.96298	-0.014278	9.7265062	1.198939	10.705	-0.092	-7.064	1.685	-0.088	33.94	32.695761	111.58393	2	22	32.695822	111.583855	1.675	13.17	1	1.692	0.035	-0.057	0	0	6.9406E+218	330	337
20230809_1651340025	0	1328253	-4.07963	0.80007	-1.04091	-0.014298	9.7264252	1.2605259	10.705	-0.092	-7.064	1.685	-0.088	33.94	32.695761	111.58393	2	22	32.695822	111.583855	1.675	13.17	1	1.692	0.035	-0.057	0	0	6.9406E+218	330	337
20230809_1651340035	0	1328254	-4.12986	0.78645	-1.04311	-0.014298	9.7264252	1.2605259	10.705	-0.092	-7.064	1.685	-0.088	33.94	32.695761	111.58393	2	22	32.695822	111.583855	1.675	13.17	1	1.692	0.035	-0.057	0	0	6.9406E+218	330	337
20230809_1651340045	0	1328255	-4.12644	0.77961	-1.06084	-0.014212	9.6679745	1.137207	10.672	-0.147	-7.266	1.685	-0.088	33.94	32.695761	111.58393	2	22	32.695822	111.583855	1.675	13.17	1	1.692	0.035	-0.057	0	0	6.9406E+218	330	337
20230809_1651340058	0	1328256	-4.11233	0.76869	-1.09412	-0.014252	9.6678133	1.26038	10.672	-0.147	-7.266	1.685	-0.078	33.94	32.695761	111.58393	2	22	32.695822	111.583855	1.675	13.17	1	1.692	0.035	-0.057	0	0	6.9406E+218	330	337
20230809_1651340068	0	1328257	-4.09428	0.75283	-1.06487	-0.014187	9.6092806	1.198648	10.672	-0.147	-7.266	1.685	-0.078	33.94	32.695761	111.58393	2	22	32.695822	111.583855	1.675	13.17	1	1.692	0.035	-0.057	0	0	6.9406E+218	330	337
20230809_1651340079	0	1328258	-4.04057	0.74819	-1.07229	-0.079428	9.6677504	1.260563	10.672	-0.147	-7.266	1.685	-0.078	33.94	32.695761	111.58393	2	22	32.695822	111.583855	1.675	13.17	1	1.692	0.035	-0.057	0	0	6.9406E+218	330	337
20230809_1651340085	0	1328259	-4.0848	0.73618	-1.0974	-0.014298	9.7264252	1.2605259	10.672	-0.147	-7.266	1.685	-0.078	33.94	32.695761	111.58393	2	22	32.695822	111.583855	1.675	13.17	1	1.692	0.035	-0.057	0	0	6.9406E+218	330	337
20230809_1651340094	0	1328260	-4.12839	0.72397	-1.12571	-0.014227	9.6091204	1.321822	10.642	-0.206	-7.471	1.685	-0.078	33.94	32.695762	111.58393	2	22	32.695822	111.583855	1.675	13.17	1	1.692	0.035	-0.057	0	0	6.9406E+218	330	337
20230809_1651340105	0	1328261	-4.16459	0.69925	-1.10957	-0.014252	9.6678133	1.26038	10.642	-0.206	-7.471	1.685	-0.078	33.94	32.695762	111.58393	2	22	32.695822	111.583855	1.675	13.17	1	1.692	0.035	-0.057	0	0	6.9406E+218	330	337
20230809_1651340114	0	1328262	-4.08298	0.69795	-1.11964	-0.014207	9.6091995	1.260235	10.642	-0.206	-7.471	1.685	-0.078	33.94	32.695762	111.58393	2	22	32.695822	111.583855	1.675	13.17	1	1.692	0.035	-0.057	0	0	6.9406E+218	330	337
20230809_1651340126	0	1328263	-4.03403	0.68231	-1.09858	-0.079403	9.6090574	1.322004	10.642	-0.206	-7.471	1.685	-0.078	33.94	32.695762	111.58393	2	22	32.695822	111.583855	1.675	13.17	1	1.692	0.035	-0.057	0	0	6.9406E+218	330	337
20230809_1651340135	0	1328264	-3.98201	0.65958	-1.07195	-0.014207	9.6091995	1.260235	10.642	-0.206	-7.471	1.685	-0.078	33.94	32.695762	111.58393	2	22	32.695822	111.583855	1.675	13.17	1	1.692	0.035	-0.057	0	0	6.9406E+218	330	337
20230809_1651340144	0	1328265	-3.91784	0.64491	-1.09235	-0.014252	9.6678133	1.26038	10.616	-0.265	-7.673	1.686	-0.078	33.94	32.695763	111.583931	2	22	32.695822	111.583855	1.675	13.17	1	1.692	0.035	-0.057	0	0	6.9406E+218	330	337
20230809_1651340154	0	1328266	-3.93451	0.62731	-1.08627	-0.079422	9.6089773	1.3835911	10.616	-0.265	-7.673	1.686	-0.078	33.94	32.695763	111.583931	2	22	32.695822	111.583855	1.675	13.17	1	1.692	0.035	-0.057	0	0	6.9406E+218	330	337
20230809_1651340168	0	1328267	-3.90267	0.60715	-1.11317	-0.014272	9.6677322	1.321967	10.616	-0.265	-7.673	1.686	-0.078	33.94	32.695763	111.583931	2	22	32.695822	111.583855	1.675	13.17	1	1.692	0.035	-0.057	0	0	6.9406E+218	330	337
20230809_1651340177	0	1328268	-3.84798	0.60588	-1.11884	-0.014292	9.6676512	1.383554	10.616	-0.265	-7.673	1.686	-0.078	33.94	32.695763	111.583931	2	22	32.695822	111.583855	1.675	13.17	1	1.692	0.035	-0.057	0	0	6.9406E+218	330	325
20230809_1651340185	0	1328269	-3.77449	0.60759	-1.06395	-0.079422	9.6089773	1.3835911	10.616	-0.265	-7.673	1.686	-0.078	33.94	32.695763	111.583931	2	22	32.695822	111.583855	1.675	13.17	1	1.692	0.035	-0.057	0	0	6.9406E+218	330	325
20230809_1651340193	0	1328270	-3.78848	0.56871	-1.03851	-0.014246	9.6090393	1.383408	10.593	-0.322	-7.865	1.686	-0.078	33.94	32.695764	111.583931	2	22	32.695822	111.583855	1.675	13.17	1	1.692	0.035	-0.057	0	0	6.9406E+218	330	325
20230809_1651340205	0	1328271	-3.76406	0.53636	-1.01846	-0.014252	9.6678133	1.26038	10.593	-0.322	-7.865	1.686	-0.078	33.94	32.695764	111.583931	2	22	32.695822	111.583855	1.675	13.17	1	1.692	0.035	-0.057	0	0	6.9406E+218	330	325
20230809_1651340215	0	1328272	-3.64576	0.54412	-1.06039	-0.014252	9.6678133	1.26038	10.593	-0.322	-7.865	1.686	-0.074	33.94	32.695764	111.583931	2	22	32.695822	111.583855	1.675	13.17	1	1.692	0.035	-0.057	0	0	6.9406E+218	330	325
20230809_1651340225	0	1328273	-3.58221	0.53088	-0.97031	-0.079468	9.6675892	1.383736	10.593	-0.322	-7.865	1.686	-0.074	33.94	32.695764	111.583931	2	22	32.695822	111.583855	1.675	13.17	1	1.692	0.035	-0.057	0	0	6.9406E+218	330	325
20230809_1651340234	0	1328274	-3.51224	0.50913	-1.01598	-0.014292	9.6676512	1.383554	10.593	-0.322	-7.865	1.686	-0.074	33.94	32.695764	111.583931	2	22	32.695822	111.583855	1.675	13.17	1	1.692	0.035	-0.057	0	0	6.9406E+218	330	325
20230809_1651340244	0	1328275	-3.46325	0.49549	-0.98391	-0.014246	9.6090393	1.383408	10.575	-0.376	-8.045	1.688	-0.074	33.94	32.695764	111.583931	2	22	32.695822	111.583855	1.675	13.17	1	1.692	0.035	-0.057	0	0	6.9406E+218	330	325
20230809_1651340256	0	1328276	-3.42621	0.47057	-1.01997	-0.079468	9.6675892	1.383736	10.575	-0.376	-8.045	1.688	-0.074	33.94	32.695764	111.583931	2	22	32.695822	111.583855	1.675	13.17	1	1.692	0.035	-0.057	0	0	6.9406E+218	330	325
20230809_1651340265	0	1328277	-3.37494	0.44054	-0.97576	-0.014292	9.6676512	1.383554	10.575	-0.376	-8.045	1.688	-0.074	33.94	32.695764	111.583931	2	22	32.695822	111.583855	1.675	13.17	1	1.692	0.035	-0.057	0	0	6.9406E+218	330	325
20230809_1651340274	0	1328278	-3.30258	0.43061	-0.99197	-0.014272	9.6677322	1.321967	10.575	-0.376	-8.045	1.688	-0.074	33.94	32.695764	111.583931	2	22	32.695822	111.583855	1.675	13.17	1	1.692	0.035	-0.057	0	0	6.9406E+218	330	325
20230809_1651340284	0	1328279	-3.19816	0.43094	-0.92324	-0.079468	9.6675892	1.383736	10.575	-0.376	-8.045	1.688	-0.074	33.94	32.695764	111.583931	2	22	32.695822	111.583855	1.675	13.17	1	1.692	0.035	-0.057	0	0	6.9406E+218	330	325
20230809_1651340294	0	1328280	-3.09997	0.41066	-0.90028	-0.014292	9.6676512	1.383554	10.56	-0.427	-8.209	1.689	-0.074	33.94	32.695765	111.583931	2	22	32.695822	111.583855	1.675	13.17	1	1.692	0.035	-0.057	0	0	6.9406E+218	330	325
20230809_1651340309	0	1328281	-2.99286	0.3899	-0.89698	-0.079422	9.6089773	1.3835911	10.56	-0.427	-8.209	1.689	-0.074	33.94	32.695765	111.583931	2	22	32.695822	111.583855	1.675	13.17	1	1.692	0.035	-0.057	0	0	6.9406E+218	330	325
20230809_1651340316	0	1328282	-2.92895	0.37937	-0.86029	-0.014337	9.726264	1.3836991	10.56	-0.427	-8.209	1.689	-0.074	33.94	32.695765	111.583931	2	22	32.695822	111.583855	1.675	13.17	1	1.692	0.035	-0.057	0	0	6.9406E+218	330	325
20230809_1651340326	0	1328283	-2.88295	0.34722	-0.87253	-0.079488	9.6675081	1.445323	10.56	-0.427	-8.209	1.689	-0.074	33.94	32.695765	111.583931	2	22	32.695822	111.583855	1.675	13.17	1	1.692	0.035	-0.057	0	0	6.9406E+218	330	325
20230809_1651340334	0	1328284	-2.86827	0.31093	-0.87542	-0.014317	9.7263441	1.322112	10.56	-0.427	-8.209	1.689	-0.074	33.94	32.695765	111.583931	2	22	32.695822	111.583855	1.675	13.17	1	1.692	0.035	-0.057	0	0	6.9406E+218	330	325
20230809_1651340344	0	1328285	-2.80579	0.2957	-0.88367	-0.079468	9.6675892	1.383736	10.549	-0.473	-8.354	1.691	-0.074	33.94	32.695766	111.583931	2	22	32.695822	111.583855	1.675	13.17	1	1.692	0.035	-0.057	0	0	6.9406E+218	330	325
20230809_1651340355	0	1328286	-2.72248	0.269	-0.84195	-0.014246	9.6090393	1.383408	10.549	-0.473	-8.354	1.691	-0.074	33.94	32.695766	111.583931	2	22	32.695822	111.583855	1.675	13.17	1	1.692	0.035	-0.057	0	0	6.9406E+218	330	325
20230809_1651340366	0	1328287	-2.60398	0.25599	-0.77213	-0.014292	9.6676512	1.383554	10.549	-0.473	-8.354	1.691	-0.074	33.94	32.695766	111.583931	2	22	32.695822	111.583855	1.675	13.17	1	1.692	0.035	-0.057	0	0	6.9406E+218	330	325
20230809_1651340378	0	1328288	-2.53877	0.24001	-0.75383	-0.079493	9.7262821	1.322295	10.549	-0.473	-8.354	1.691	-0.074	33.94	32.695766	111.583931	2	22	32.695822	111.583855	1.675	13.17	1	1.692	0.035	-0.057	0	0	6.9406E+218	330	312
20230809_1651340384	0	1328289	-2.49682	0.20244	-0.7431	-0.014337	9.726264	1.3836991	10.549	-0.473	-8.354	1.691	-0.074	33.94	32.695766	111.583931	2	22	32.695822	111.583855	1.675	13.17	1	1.692	0.035	-0.057	0	0	6.9406E+218	330	312
20230809_1651340393	0	1328290	-2.43184	0.1805	-0.7595	-0.079513	9.7262011	1.383882	10.544	-0.513	-8.482	1.693	-0.074	33.94	32.695767	111.583931	2	22	32.695822	111.583855	1.675	13.17	1	1.692	0.035	-0.057	0	0	6.9406E+218	330	312
20230809_1651340407	0	1328291	-2.40257	0.1652	-0.7462	-0.014312	9.6675711	1.44514	10.544	-0.513	-8.482	1.693	-0.061	33.94	32.695767	111.583931	2	22	32.695822	111.583855	1.675	13.17	1	1.692	0.035	-0.057	0	0	6.9406E+218	330	312
20230809_1651340415	0	1328292	-2.37051	0.13377	-0.72614	-0.079468	9.6675892	1.383736	10.544	-0.513	-8.482	1.693	-0.061	33.94	32.695767	111.583931	2	22	32.695822	111.583855	1.675	13.17	1	1.692	0.035	-0.057	0	0	6.9406E+218	330	312
20230809_1651340427	0	1328293	-2.30571	0.10926	-0.68218	-0.079513	9.7262011	1.383882	10.544	-0.513	-8.482	1.693	-0.061	33.94	32.695767	111.583931	2	22	32.695822	111.583855	1.675	13.17	1	1.692	0.035	-0.057	0	0	6.9406E+218	330	312
20230809_1651340434	0	1328294	-2.2316	0.08558	-0.62838	-0.079422	9.6089773	1.3835911	10.544	-0.513	-8.482	1.693	-0.061	33.94	32.695767	111.583931	2	22	32.695822	111.583855	1.675	13.17	1	1.692	0.035	-0.057	0	0	6.9406E+218	330	312
20230809_1651340444	0	1328295	-2.22027	0.04555	-0.59533	-0.014337	9.726264	1.3836991	10.544	-0.547	-8.598	1.694	-0.061	33.94	32.695767	111.583932	2	22	32.695822	111.583855	1.675	13.17	1	1.692	0.035	-0.057	0	0	6.9406E+218	330	312
20230809_1651340457	0	1328296	-2.15928	0.00337	-0.64067	-0.079539	9.784894	1.322441	10.544	-0.547	-8.598	1.694	-0.061	33.94	32.695767	111.583932	2	22	32.695822	111.583855	1.675	13.17	1	1.692	0.035	-0.057	0	0	6.9406E+218	330	312
20230809_1651340468	0	1328297	-2.07019	-0.02052	-0.65095	-0.079513	9.7262011	1.383882	10.544	-0.547	-8.598	1.694	-0.061	33.94	32.695767	111.583932	2	22	32.695822	111.583855	1.675	13.17	1	1.692	0.035	-0.057	0	0	6.9406E+218	330	312
20230809_1651340479	0	1328298	-2.01253	-0.03951	-0.58656	-0.014292	9.6676512	1.383554	10.544	-0.547	-8.598	1.694	-0.061	33.94	32.695767	111.583932	2	22	32.695822	111.583855	1.675	13.17	1	1.692	0.035	-0.057	0	0	6.9406E+218	330	312
20230809_1651340483	0	1328299	-1.94021	-0.06914	-0.56906	-0.079488	9.6675081	1.445323	10.544	-0.547	-8.598	1.694	-0.061	33.94	32.695767	111.583932	2	22	32.695822	111.583855	1.675	13.17	1	1.692	0.035	-0.057	0	0	6.9406E+218	330	312
20230809_1651340493	0	1328300	-1.90241	-0.095	-0.55512	-0.079513	9.7262011	1.383882	10.55	-0.576	-8.699	1.696	-0.061	33.94	32.695768	111.583932	2	22	32.695822	111.583855	1.675	13.17	1	1.692	0.035	-0.057	0	0	6.9406E+218	330	312
20230809_1651340505	0	1328301	-1.82333	-0.10561	-0.49801	-0.079513	9.7262011	1.383882	10.55	-0.576	-8.699	1.696	-0.061	33.94	32.695768	111.583932	2	22	32.695822	111.583855	1.675	13.17	1	1.692	0.035	-0.057	0	0	6.9406E+218	330	312
20230809_1651340520	0	1328302	-1.79188	-0.14547	-0.42384	-0.014357	9.7261829	1.445286	10.55	-0.576	-8.699	1.696	-0.061	33.94	32.695768	111.583932	2	22	32.695822	111.583855	1.675	13.17	1	1.692	0.035	-0.057	0	0	6.9406E+218	330	312
20230809_1651340532	0	1328303	-1.75691	-0.18633	-0.47375	-0.079493	9.7262821	1.322295	10.55	-0.576	-8.699	1.696	-0.089	33.94	32.695768	111.583932	2	22	32.695822	111.583855	1.675	13.17	1	1.692	0.035	-0.057	0	0	6.9406E+218	330	337
20230809_1651340533	0	1328304	-1.65264	-0.20012	-0.47761	-0.079513	9.7262011	1.383882	10.55	-0.576	-8.699	1.696	-0.089	33.94	32.695768	111.583932	2	22	32.695822	111.583855	1.675	13.17	1	1.692	0.035	-0.057	0	0	6.9406E+218	330	337
20230809_1651340543	0	1328305	-1.54584	-0.22781	-0.40507	-0.079468	9.6675892	1.383736	10.562	-0.597	-8.785	1.698	-0.089	33.94	32.695769	111.583932	2	22	32.695822	111.583855	1.675	13.17	1	1.692	0.035	-0.057	0	0	6.9406E+218	330	337
20230809_1651340555	0	1328306	-1.46058	-0.25763	-0.39126	-0.014337	9.726264	1.3836991	10.562	-0.597	-8.785	1.698	-0.089	33.94	32.695769	111.583932	2	22	32.695822	111.583855	1.675	13.17	1	1.692	0.035	-0.057	0	0	6.9406E+218	330	337
20230809_1651340567	0	1328307	-1.41794	-0.28556	-0.4365	-0.079559	9.7848129	1.384027	10.562	-0.597	-8.785	1.698	-0.089	33.94	32.695769	111.583932	2	22	32.695822	111.583855	1.675	13.17	1	1.692	0.035	-0.057	0	0	6.9406E+218	330	337
20230809_1651340577	0	1328308	-1.34836	-0.3175	-0.33201	-0.079468	9.6675892	1.383736	10.562	-0.597	-8.785	1.698	-0.089	33.94	32.695769	111.583932	2	22	32.695822	111.583855	1.675	13.17	1	1.692	0.035	-0.057	0	0	6.9406E+218	330	337
20230809_1651340584	0	1328309	-1.33123	-0.36514	-0.2895	-0.014292	9.6676512	1.383554	10.562	-0.597	-8.785	1.698	-0.089	33.94	32.695769	111.583932	2	22	32.695822	111.583855	1.675	13.17	1	1.692	0.035	-0.057	0	0	6.9406E+218	330	337
20230809_1651340595	0	1328310	-1.23346	-0.38066	-0.30741	-0.079539	9.784894	1.322441	10.581	-0.612	-8.853	1.7	-0.089	33.94	32.69577	111.583932	2	22	32.695837	111.583859	1.64	9.14	1	1.692	0.035	-0.057	0	0	6.9406E+218	330	337
20230809_1651340605	0	1328311	-1.1395	-0.39775	-0.33311	-0.079468	9.6675892	1.383736	10.581	-0.612	-8.853	1.7	-0.089	33.94	32.69577	111.583932	2	22	32.695837	111.583859	1.64	9.14	1	1.692	0.035	-0.057	0	0	6.9406E+218	330	337
20230809_1651340614	0	1328312	-1.07874	-0.42888	-0.1853	-0.079533	9.72612	1.4454679	10.581	-0.612	-8.853	1.7	-0.089	33.94	32.69577	111.583932	2	22	32.695837	111.583859	1.64	9.14	1	1.692	0.035	-0.057	0	0	6.9406E+218	330	337
20230809_1651340625	0	1328313	-1.00956	-0.44833	-0.20084	-0.014246	9.6090393	1.383408	10.581	-0.612	-8.853	1.7	-0.089	33.94	32.69577	111.583932	2	22	32.695837	111.583859	1.64	9.14	1	1.692	0.035	-0.057	0	0	6.9406E+218	330	337
20230809_1651340634	0	1328314	-0.93404	-0.4751	-0.20913	-0.079513	9.7262011	1.383882	10.581	-0.612	-8.853	1.7	-0.089	33.94	32.69577	111.583932	2	22	32.695837	111.583859	1.64	9.14	1	1.692	0.035	-0.057	0	0	6.9406E+218	330	337
20230809_1651340649	0	1328315	-0.8644	-0.51369	-0.1799	-0.079493	9.7262821	1.322295	10.605	-0.62	-8.904	1.702	-0.089	33.94	32.69577	111.583932	2	22	32.695837	111.583859	1.64	9.14	1	1.692	0.035	-0.057	0	0	6.9406E+218	330	337
20230809_1651340656	0	1328316	-0.77255	-0.52468	-0.14303	-0.079468	9.6675892	1.383736	10.605	-0.62	-8.904	1.702	-0.089	33.94	32.69577	111.583932	2	22	32.695837	111.583859	1.64	9.14	1	1.692	0.035	-0.057	0	0	6.9406E+218	330	337
20230809_1651340667	0	1328317	-0.69756	-0.54363	-0.12807	-0.014357	9.7261829	1.445286	10.605	-0.62	-8.904	1.702	-0.089	33.94	32.69577	111.583932	2	22	32.695837	111.583859	1.64	9.14	1	1.692	0.035	-0.057	0	0	6.9406E+218	330	337
20230809_1651340675	0	1328318	-0.59865	-0.57021	-0.12453	-0.079468	9.6675892	1.383736	10.605	-0.62	-8.904	1.702	-0.089	33.94	32.69577	111.583932	2	22	32.695837	111.583859	1.64	9.14	1	1.692	0.035	-0.057	0	0	6.9406E+218	330	337
20230809_1651340683	0	1328319	-0.50526	-0.59983	-0.04788	-0.079468	9.6675892	1.383736	10.605	-0.62	-8.904	1.702	-0.089	33.94	32.69577	111.583932	2	22	32.695837	111.583859	1.64	9.14	1	1.692	0.035	-0.057	0	0	6.9406E+218	330	337
20230809_1651340695	0	1328320	-0.47566	-0.62727	-0.02041	-0.014292	9.6676512	1.383554	10.635	-0.62	-8.935	1.705	-0.091	33.94	32.695771	111.583932	2	22	32.695837	111.583859	1.64	9.14	1	1.692	0.035	-0.057	0	0	6.9406E+218	330	337
20230809_1651340704	0	1328321	-0.36807	-0.64637	0.00652	-0.079448	9.6676702	1.32215	10.635	-0.62	-8.935	1.705	-0.091	33.94	32.695771	111.583932	2	22	32.695837	111.583859	1.64	9.14	1	1.692	0.035	-0.057	0	0	6.9406E+218	330	337
20230809_1651340714	0	1328322	-0.28816	-0.65799	0.01872	-0.079513	9.7262011	1.383882	10.635	-0.62	-8.935	1.705	-0.091	33.94	32.695771	111.583932	2	22	32.695837	111.583859	1.64	9.14	1	1.692	0.035	-0.057	0	0	6.9406E+218	330	337
20230809_1651340724	0	1328323	-0.18158	-0.66194	0.05573	-0.014312	9.6675711	1.44514	10.635	-0.62	-8.935	1.705	-0.091	33.94	32.695771	111.583932	2	22	32.695837	111.583859	1.64	9.14	1	1.692	0.035	-0.057	0	0	6.9406E+218	330	337
20230809_1651340738	0	1328324	-0.12235	-0.67675	0.09397	-0.079488	9.6675081	1.445323	10.635	-0.62	-8.935	1.705	-0.091	33.94	32.695771	111.583932	2	22	32.695837	111.583859	1.64	9.14	1	1.692	0.035	-0.057	0	0	6.9406E+218	330	337
20230809_1651340745	0	1328325	-0.04877	-0.69546	0.0706	-0.079488	9.6675081	1.445323	10.667	-0.612	-8.945	1.707	-0.091	33.94	32.695772	111.583932	2	22	32.695837	111.583859	1.64	9.14	1	1.692	0.035	-0.057	0	0	6.9406E+218	330	337
20230809_1651340755	0	1328326	-0.11984	-0.74992	0.14313	-0.079468	9.6675892	1.383736	10.667	-0.612	-8.945	1.707	-0.091	33.94	32.695772	111.583932	2	22	32.695837	111.583859	1.64	9.14	1	1.692	0.035	-0.057	0	0	6.9406E+218	330	337
20230809_1651340764	0	1328327	0.04093	-0.74004	0.17035	-0.014317	9.7263441	1.322112	10.667	-0.612	-8.945	1.707	-0.091	33.94	32.695772	111.583932	2	22	32.695837	111.583859	1.64	9.14	1	1.692	0.035	-0.057	0	0	6.9406E+218	330	337
20230809_1651340782	0	1328328	0.1573	-0.74027	0.1649	-0.079468	9.6675892	1.383736	10.667	-0.612	-8.945	1.707	-0.091	33.94	32.695772	111.583932	2	22	32.695837	111.583859	1.64	9.14	1	1.682	-0.038	0.015	0	0	6.9406E+218	330	337
20230809_1651340786	0	1328329	0.2117	-0.76082	0.21178	-0.079488	9.6675081	1.445323	10.667	-0.612	-8.945	1.707	-0.091	33.49	32.695772	111.583932	2	22	32.695837	111.583859	1.64	9.14	1	1.682	-0.038	0.015	0	0	6.9406E+218	330	337
20230809_1651340795	0	1328330	0.2778	-0.76114	0.24786	-0.079488	9.6675081	1.445323	10.703	-0.597	-8.94	1.683	-0.091	33.49	32.695772	111.583933	2	22	32.695837	111.583859	1.64	9.14	1	1.682	-0.038	0.015	0	0	6.9406E+218	330	337
20230809_1651340806	0	1328331	0.32293	-0.77808	0.25725	-0.079488	9.6675081	1.445323	10.703	-0.597	-8.94	1.683	-0.091	33.49	32.695772	111.583933	2	22	32.695837	111.583859	1.64	9.14	1	1.682	-0.038	0.015	0	0	6.9406E+218	330	337
20230809_1651340814	0	1328332	0.35656	-0.804	0.25337	-0.079488	9.6675081	1.445323	10.703	-0.597	-8.94	1.683	-0.091	33.49	32.695772	111.583933	2	22	32.695837	111.583859	1.64	9.14	1	1.682	-0.038	0.015	0	0	6.9406E+218	330	337
20230809_1651340824	0	1328333	0.42328	-0.80208	0.27668	-0.014337	9.726264	1.3836991	10.703	-0.597	-8.94	1.683	-0.091	33.49	32.695772	111.583933	2	22	32.695837	111.583859	1.64	9.14	1	1.682	-0.038	0.015	0	0	6.9406E+218	330	337
20230809_1651340834	0	1328334	0.43505	-0.82439	0.27779	-0.079488	9.6675081	1.445323	10.703	-0.597	-8.94	1.683	-0.091	33.49	32.695772	111.583933	2	22	32.695837	111.583859	1.64	9.14	1	1.682	-0.038	0.015	0	0	6.9406E+218	330	337
20230809_1651340844	0	1328335	0.59175	-0.79671	0.31262	-0.079513	9.7262011	1.383882	10.741	-0.577	-8.919	1.685	-0.091	33.49	32.695773	111.583933	2	22	32.695837	111.583859	1.64	9.14	1	1.682	-0.038	0.015	0	0	6.9406E+218	330	337
20230809_1651340856	0	1328336	0.67405	-0.80376	0.35813	-0.079488	9.6675081	1.445323	10.741	-0.577	-8.919	1.685	-0.091	33.49	32.695773	111.583933	2	22	32.695837	111.583859	1.64	9.14	1	1.682	-0.038	0.015	0	0	6.9406E+218	330	325
20230809_1651340877	0	1328337	0.72874	-0.82059	0.36384	-0.014312	9.6675711	1.44514	10.741	-0.577	-8.919	1.685	-0.094	33.49	32.695773	111.583933	2	22	32.695837	111.583859	1.64	9.14	1	1.682	-0.038	0.015	0	0	6.9406E+218	330	325
20230809_1651340879	0	1328338	0.77153	-0.83196	0.36772	-0.079533	9.72612	1.4454679	10.741	-0.577	-8.919	1.685	-0.094	33.49	32.695773	111.583933	2	22	32.695837	111.583859	1.64	9.14	1	1.682	-0.038	0.015	0	0	6.9406E+218	330	325
20230809_1651340884	0	1328339	0.81355	-0.83554	0.35914	-0.079598	9.7846518	1.5072	10.741	-0.577	-8.919	1.685	-0.094	33.49	32.695773	111.583933	2	22	32.695837	111.583859	1.64	9.14	1	1.682	-0.038	0.015	0	0	6.9406E+218	330	325
20230809_1651340894	0	1328340	0.77217	-0.85779	0.34463	-0.079533	9.72612	1.4454679	10.779	-0.553	-8.882	1.687	-0.094	33.49	32.695774	111.583933	2	22	32.695837	111.583859	1.64	9.14	1	1.682	-0.038	0.015	0	0	6.9406E+218	330	325
20230809_1651340905	0	1328341	0.92625	-0.824	0.36478	-0.014292	9.6676512	1.383554	10.779	-0.553	-8.882	1.687	-0.094	33.49	32.695774	111.583933	2	22	32.695837	111.583859	1.64	9.14	1	1.682	-0.038	0.015	0	0	6.9406E+218	330	325
20230809_1651340914	0	1328342	1.08484	-0.80615	0.3774	-0.079488	9.6675081	1.445323	10.779	-0.553	-8.882	1.687	-0.094	33.49	32.695774	111.583933	2	22	32.695837	111.583859	1.64	9.14	1	1.682	-0.038	0.015	0	0	6.9406E+218	330	325
20230809_1651340924	0	1328343	1.16352	-0.81087	0.41087	-0.079533	9.72612	1.4454679	10.779	-0.553	-8.882	1.687	-0.094	33.49	32.695774	111.583933	2	22	32.695837	111.583859	1.64	9.14	1	1.682	-0.038	0.015	0	0	6.9406E+218	330	325
20230809_1651340934	0	1328344	1.1877	-0.8263	0.44668	-0.079488	9.6675081	1.445323	10.779	-0.553	-8.882	1.687	-0.094	33.49	32.695774	111.583933	2	22	32.695837	111.583859	1.64	9.14	1	1.682	-0.038	0.015	0	0	6.9406E+218	330	325
20230809_1651340945	0	1328345	1.16351	-0.84122	0.42237	-0.079533	9.72612	1.4454679	10.816	-0.526	-8.828	1.688	-0.094	33.49	32.695775	111.583934	2	22	32.695837	111.583859	1.64	9.14	1	1.682	-0.038	0.015	0	0	6.9406E+218	330	325
20230809_1651340955	0	1328346	1.25593	-0.81867	0.43499	-0.014357	9.7261829	1.445286	10.816	-0.526	-8.828	1.688	-0.094	33.49	32.695775	111.583934	2	22	32.695837	111.583859	1.64	9.14	1	1.682	-0.038	0.015	0	0	6.9406E+218	330	325
20230809_1651340965	0	1328347	1.32676	-0.80801	0.401	-0.079533	9.72612	1.4454679	10.816	-0.526	-8.828	1.688	-0.094	33.49	32.695775	111.583934	2	22	32.695837	111.583859	1.64	9.14	1	1.682	-0.038	0.015	0	0	6.9406E+218	330	325
20230809_1651340975	0	1328348	1.38584	-0.80105	0.44678	-0.079508	9.667428	1.50691	10.816	-0.526	-8.828	1.688	-0.094	33.49	32.695775	111.583934	2	22	32.695837	111.583859	1.64	9.14	1	1.682	-0.038	0.015	0	0	6.9406E+218	330	325
20230809_1651340984	0	1328349	1.36995	-0.80911	0.40139	-0.079533	9.72612	1.4454679	10.816	-0.526	-8.828	1.688	-0.094	33.49	32.695775	111.583934	2	22	32.695837	111.583859	1.64	9.14	1	1.682	-0.038	0.015	0	0	6.9406E+218	330	325
20230809_1651340994	0	1328350	1.51008	-0.79318	0.45834	-0.079513	9.7262011	1.383882	10.853	-0.499	-8.76	1.689	-0.094	33.49	32.695775	111.583934	2	22	32.695837	111.583859	1.64	9.14	1	1.682	-0.038	0.015	0	0	6.9406E+218	330	325
20230809_1651350007	0	1328351	1.56781	-0.78881	0.40544	-0.079468	9.6675892	1.383736	10.853	-0.499	-8.76	1.689	-0.094	33.49	32.695775	111.583934	2	22	32.695837	111.583859	1.64	9.14	1	1.682	-0.038	0.015	0	0	6.9406E+218	330	325
20230809_1651350015	0	1328352	1.64877	-0.77803	0.44358	-0.014357	9.7261829	1.445286	10.853	-0.499	-8.76	1.689	-0.094	33.49	32.695775	111.583934	2	22	32.695837	111.583859	1.64	9.14	1	1.682	-0.038	0.015	0	0	6.9406E+218	330	325
20230809_1651350025	0	1328353	1.65942	-0.77377	0.42722	-0.079488	9.6675081	1.445323	10.853	-0.499	-8.76	1.689	-0.094	33.49	32.695775	111.583934	2	22	32.695837	111.583859	1.64	9.14	1	1.682	-0.038	0.015	0	0	6.9406E+218	330	325
20230809_1651350035	0	1328354	1.70025	-0.76977	0.45902	-0.079553	9.7260399	1.507055	10.853	-0.499	-8.76	1.689	-0.094	33.49	32.695775	111.583934	2	22	32.695837	111.583859	1.64	9.14	1	1.682	-0.038	0.015	0	0	6.9406E+218	330	325
20230809_1651350043	0	1328355	1.72771	-0.7573	0.41254	-0.079533	9.72612	1.4454679	10.888	-0.472	-8.677	1.69	-0.094	33.49	32.695776	111.583934	2	22	32.695837	111.583859	1.64	9.14	1	1.682	-0.038	0.015	0	0	6.9406E+218	330	325
20230809_1651350054	0	1328356	1.74463	-0.74448	0.40592	-0.079533	9.72612	1.4454679	10.888	-0.472	-8.677	1.69	-0.094	33.49	32.695776	111.583934	2	22	32.695837	111.583859	1.64	9.14	1	1.682	-0.038	0.015	0	0	6.9406E+218	330	325
20230809_1651350063	0	1328357	1.76161	-0.74323	0.38427	-0.079513	9.7262011	1.383882	10.888	-0.472	-8.677	1.69	-0.09	33.49	32.695776	111.583934	2	22	32.695837	111.583859	1.64	9.14	1	1.682	-0.038	0.015	0	0	6.9406E+218	330	325
20230809_1651350084	0	1328358	1.83113	-0.72128	0.37253	-0.079513	9.7262011	1.383882	10.888	-0.472	-8.677	1.69	-0.09	33.49	32.695776	111.583934	2	22	32.695837	111.583859	1.64	9.14	1	1.682	-0.038	0.015	0	0	6.9406E+218	330	325
20230809_1651350085	0	1328359	1.89883	-0.71228	0.38002	-0.014312	9.6675711	1.44514	10.888	-0.472	-8.677	1.69	-0.09	33.49	32.695776	111.583934	2	22	32.695837	111.583859	1.64	9.14	1	1.682	-0.038	0.015	0	0	6.9406E+218	330	325
20230809_1651350094	0	1328360	1.89069	-0.70896	0.42903	-0.079508	9.667428	1.50691	10.921	-0.447	-8.586	1.691	-0.09	33.49	32.695777	111.583934	2	22	32.695837	111.583859	1.64	9.14	1	1.682	-0.038	0.015	0	0	6.9406E+218	330	325
20230809_1651350105	0	1328361	1.89734	-0.69271	0.40227	-0.079468	9.6675892	1.383736	10.921	-0.447	-8.586	1.691	-0.09	33.49	32.695777	111.583934	2	22	32.695837	111.583859	1.64	9.14	1	1.682	-0.038	0.015	0	0	6.9406E+218	330	325
20230809_1651350115	0	1328362	1.96917	-0.66141	0.39135	-0.079533	9.72612	1.4454679	10.921	-0.447	-8.586	1.691	-0.09	33.49	32.695777	111.583934	2	22	32.695837	111.583859	1.64	9.14	1	1.682	-0.038	0.015	0	0	6.9406E+218	330	325
20230809_1651350127	0	1328363	1.89177	-0.67634	0.36057	-0.079468	9.6675892	1.383736	10.921	-0.447	-8.586	1.691	-0.09	33.49	32.695777	111.583934	2	22	32.695837	111.583859	1.64	9.14	1	1.682	-0.038	0.015	0	0	6.9406E+218	330	325
20230809_1651350134	0	1328364	1.93277	-0.64952	0.33778	-0.079533	9.72612	1.4454679	10.921	-0.447	-8.586	1.691	-0.09	33.49	32.695777	111.583934	2	22	32.695837	111.583859	1.64	9.14	1	1.682	-0.038	0.015	0	0	6.9406E+218	330	325
20230809_1651350143	0	1328365	1.89933	-0.64476	0.29032	-0.079488	9.6675081	1.445323	10.952	-0.424	-8.491	1.691	-0.09	33.49	32.695778	111.583934	2	22	32.695837	111.583859	1.64	9.14	1	1.682	-0.038	0.015	0	0	6.9406E+218	330	325
20230809_1651350158	0	1328366	1.91521	-0.6392	0.33822	-0.014246	9.6090393	1.383408	10.952	-0.424	-8.491	1.691	-0.09	33.49	32.695778	111.583934	2	22	32.695837	111.583859	1.64	9.14	1	1.682	-0.038	0.015	0	0	6.9406E+218	330	325
20230809_1651350165	0	1328367	1.93048	-0.61572	0.32279	-0.079422	9.6089773	1.3835911	10.952	-0.424	-8.491	1.691	-0.09	33.49	32.695778	111.583934	2	22	32.695837	111.583859	1.64	9.14	1	1.682	-0.038	0.015	0	0	6.9406E+218	330	325
20230809_1651350176	0	1328368	1.9217	-0.59869	0.30841	-0.079533	9.72612	1.4454679	10.952	-0.424	-8.491	1.691	-0.09	33.49	32.695778	111.583934	2	22	32.695837	111.583859	1.64	9.14	1	1.682	-0.038	0.015	0	0	6.9406E+218	330	325
20230809_1651350183	0	1328369	1.90982	-0.58233	0.29544	-0.079488	9.6675081	1.445323	10.952	-0.424	-8.491	1.691	-0.09	33.49	32.695778	111.583934	2	22	32.695837	111.583859	1.64	9.14	1	1.682	-0.038	0.015	0	0	6.9406E+218	330	325
20230809_1651350194	0	1328370	1.90585	-0.56788	0.2633	-0.079488	9.6675081	1.445323	10.979	-0.405	-8.395	1.691	-0.09	33.49	32.695778	111.583935	2	22	32.695837	111.583859	1.64	9.14	1	1.682	-0.038	0.015	0	0	6.9406E+218	330	325
20230809_1651350204	0	1328371	1.8391	-0.56189	0.24558	-0.079442	9.6088963	1.445178	10.979	-0.405	-8.395	1.691	-0.09	33.49	32.695778	111.583935	2	22	32.695837	111.583859	1.64	9.14	1	1.682	-0.038	0.015	0	0	6.9406E+218	330	325
20230809_1651350214	0	1328372	1.80466	-0.54892	0.22911	-0.079468	9.6675892	1.383736	10.979	-0.405	-8.395	1.691	-0.09	33.49	32.695778	111.583935	2	22	32.695837	111.583859	1.64	9.14	1	1.682	-0.038	0.015	0	0	6.9406E+218	330	325
20230809_1651350225	0	1328373	1.7646	-0.5392	0.23361	-0.014246	9.6090393	1.383408	10.979	-0.405	-8.395	1.691	-0.103	33.49	32.695778	111.583935	2	22	32.695837	111.583859	1.64	9.14	1	1.682	-0.038	0.015	0	0	6.9406E+218	330	325
20230809_1651350234	0	1328374	1.73541	-0.52397	0.20559	-0.079422	9.6089773	1.3835911	10.979	-0.405	-8.395	1.691	-0.103	33.49	32.695778	111.583935	2	22	32.695837	111.583859	1.64	9.14	1	1.682	-0.038	0.015	0	0	6.9406E+218	330	325
20230809_1651350244	0	1328375	1.63431	-0.526	0.20944	-0.079468	9.6675892	1.383736	11.004	-0.39	-8.308	1.691	-0.103	33.49	32.695779	111.583935	2	22	32.695837	111.583859	1.64	9.14	1	1.682	-0.038	0.015	0	0	6.9406E+218	330	325
20230809_1651350254	0	1328376	1.60901	-0.5078	0.1943	-0.079422	9.6089773	1.3835911	11.004	-0.39	-8.308	1.691	-0.103	33.49	32.695779	111.583935	2	22	32.695837	111.583859	1.64	9.14	1	1.682	-0.038	0.015	0	0	6.9406E+218	330	325
20230809_1651350267	0	1328377	1.55683	-0.48635	0.18853	-0.079397	9.5502844	1.445032	11.004	-0.39	-8.308	1.691	-0.103	33.49	32.695779	111.583935	2	22	32.695837	111.583859	1.64	9.14	1	1.682	-0.038	0.015	0	0	6.9406E+218	330	325
20230809_1651350284	0	1328378	1.42307	-0.49909	0.16986	-0.079442	9.6088963	1.445178	11.004	-0.39	-8.308	1.691	-0.103	33.49	32.695779	111.583935	2	22	32.695837	111.583859	1.64	9.14	1	1.682	-0.038	0.015	0	0	6.9406E+218	330	325
20230809_1651350289	0	1328379	1.3393	-0.48363	0.14192	-0.079442	9.6088963	1.445178	11.004	-0.39	-8.308	1.691	-0.103	33.49	32.695779	111.583935	2	22	32.695837	111.583859	1.64	9.14	1	1.682	-0.038	0.015	0	0	6.9406E+218	330	325
20230809_1651350293	0	1328380	1.24568	-0.4704	0.15329	-0.079377	9.5503635	1.383446	11.028	-0.378	-8.236	1.69	-0.103	33.49	32.69578	111.583935	2	22	32.695837	111.583859	1.64	9.14	1	1.682	-0.038	0.015	0	0	6.9406E+218	330	325
20230809_1651350304	0	1328381	1.17211	-0.46253	0.11742	-0.014266	9.6089582	1.444995	11.028	-0.378	-8.236	1.69	-0.103	33.49	32.69578	111.583935	2	22	32.695837	111.583859	1.64	9.14	1	1.682	-0.038	0.015	0	0	6.9406E+218	330	325
20230809_1651350314	0	1328382	1.00446	-0.4689	0.10704	-0.079377	9.5503635	1.383446	11.028	-0.378	-8.236	1.69	-0.103	33.49	32.69578	111.583935	2	22	32.695837	111.583859	1.64	9.14	1	1.682	-0.038	0.015	0	0	6.9406E+218	330	325
20230809_1651350326	0	1328383	0.91709	-0.4473	0.10865	-0.079397	9.5502844	1.445032	11.028	-0.378	-8.236	1.69	-0.103	33.49	32.69578	111.583935	2	22	32.695837	111.583859	1.64	9.14	1	1.682	-0.038	0.015	0	0	6.9406E+218	330	325
20230809_1651350334	0	1328384	0.81905	-0.43892	0.12133	-0.079351	9.4916716	1.444887	11.028	-0.378	-8.236	1.69	-0.103	33.49	32.69578	111.583935	2	22	32.695837	111.583859	1.64	9.14	1	1.682	-0.038	0.015	0	0	6.9406E+218	330	325
20230809_1651350343	0	1328385	0.73678	-0.4379	0.12242	-0.014201	9.5504274	1.383263	11.049	-0.369	-8.19	1.691	-0.103	33.49	32.695781	111.583935	2	22	32.695837	111.583859	1.64	9.14	1	1.682	-0.038	0.015	0	0	6.9406E+218	330	325
20230809_1651350354	0	1328386	0.62278	-0.42274	0.09309	-0.079397	9.5502844	1.445032	11.049	-0.369	-8.19	1.691	-0.103	33.49	32.695781	111.583935	2	22	32.695837	111.583859	1.64	9.14	1	1.682	-0.038	0.015	0	0	6.9406E+218	330	325
20230809_1651350367	0	1328387	0.47446	-0.42982	0.07664	-0.079351	9.4916716	1.444887	11.049	-0.369	-8.19	1.691	-0.103	33.49	32.695781	111.583935	2	22	32.695837	111.583859	1.64	9.14	1	1.682	-0.038	0.015	0	0	6.9406E+218	330	325
20230809_1651350377	0	1328388	0.36889	-0.4257	0.07259	-0.079397	9.5502844	1.445032	11.049	-0.369	-8.19	1.691	-0.103	33.49	32.695781	111.583935	2	22	32.695837	111.583859	1.64	9.14	1	1.682	-0.038	0.015	0	0	6.9406E+218	330	325
20230809_1651350385	0	1328389	0.27953	-0.4119	0.06148	-0.079351	9.4916716	1.444887	11.049	-0.369	-8.19	1.691	-0.103	33.49	32.695781	111.583935	2	22	32.695837	111.583859	1.64	9.14	1	1.682	-0.038	0.015	0	0	6.9406E+218	330	325
20230809_1651350394	0	1328390	0.1647	-0.4154	0.0938	-0.014176	9.4917336	1.4447041	11.07	-0.362	-8.171	1.69	-0.103	33.49	32.695781	111.583935	2	22	32.695837	111.583859	1.64	9.14	1	1.682	-0.038	0.015	0	0	6.9406E+218	330	325
20230809_1651350405	0	1328391	0.05674	-0.42812	0.10233	-0.079332	9.4917517	1.3832999	11.07	-0.362	-8.171	1.69	-0.103	33.49	32.695781	111.583935	2	22	32.695837	111.583859	1.64	9.14	1	1.682	-0.038	0.015	0	0	6.9406E+218	330	325
20230809_1651350414	0	1328392	-0.00379	-0.41591	0.10131	-0.079351	9.4916716	1.444887	11.07	-0.362	-8.171	1.69	-0.103	33.49	32.695781	111.583935	2	22	32.695837	111.583859	1.64	9.14	1	1.682	-0.038	0.015	0	0	6.9406E+218	330	325
20230809_1651350428	0	1328393	-0.10484	-0.4148	0.08066	-0.079351	9.4916716	1.444887	11.07	-0.362	-8.171	1.69	-0.103	33.49	32.695781	111.583935	2	22	32.695837	111.583859	1.64	9.14	1	1.682	-0.038	0.015	0	0	6.9406E+218	330	325
20230809_1651350435	0	1328394	-0.23154	-0.41993	0.07946	-0.079371	9.4915915	1.5064729	11.07	-0.362	-8.171	1.69	-0.103	33.49	32.695781	111.583935	2	22	32.695837	111.583859	1.64	9.14	1	1.682	-0.038	0.015	0	0	6.9406E+218	330	325
20230809_1651350444	0	1328395	-0.2829	-0.4012	0.07645	-0.014176	9.4917336	1.4447041	11.09	-0.355	-8.177	1.69	-0.103	33.49	32.695782	111.583935	2	22	32.695837	111.583859	1.64	9.14	1	1.682	-0.038	0.015	0	0	6.9406E+218	330	325
20230809_1651350455	0	1328396	-0.40815	-0.41358	0.07833	-0.079371	9.4915915	1.5064729	11.09	-0.355	-8.177	1.69	-0.103	33.49	32.695782	111.583935	2	22	32.695837	111.583859	1.64	9.14	1	1.682	-0.038	0.015	0	0	6.9406E+218	330	325
20230809_1651350467	0	1328397	-0.49144	-0.42374	0.08703	-0.079326	9.4329786	1.506328	11.09	-0.355	-8.177	1.69	-0.103	33.49	32.695782	111.583935	2	22	32.695837	111.583859	1.64	9.14	1	1.682	-0.038	0.015	0	0	6.9406E+218	330	325
20230809_1651350479	0	1328398	-0.57747	-0.41377	0.12296	-0.079351	9.4916716	1.444887	11.09	-0.355	-8.177	1.69	-0.103	33.49	32.695782	111.583935	2	22	32.695837	111.583859	1.64	9.14	1	1.682	-0.038	0.015	0	0	6.9406E+218	330	325
20230809_1651350484	0	1328399	-0.6645	-0.42002	0.15021	-0.014195	9.4916534	1.506291	11.09	-0.355	-8.177	1.69	-0.103	33.49	32.695782	111.583935	2	22	32.695837	111.583859	1.64	9.14	1	1.682	-0.038	0.015	0	0	6.9406E+218	330	325
20230809_1651350494	0	1328400	-0.729	-0.41852	0.12942	-0.079371	9.4915915	1.5064729	11.11	-0.346	-8.206	1.69	-0.103	33.49	32.695783	111.583936	2	22	32.695837	111.583859	1.64	9.14	1	1.682	-0.038	0.015	0	0	6.9406E+218	330	325
20230809_1651350505	0	1328401	-0.803	-0.42062	0.11727	-0.079371	9.4915915	1.5064729	11.11	-0.346	-8.206	1.69	-0.103	33.49	32.695783	111.583936	2	22	32.695837	111.583859	1.64	9.14	1	1.682	-0.038	0.015	0	0	6.9406E+218	330	325
20230809_1651350515	0	1328402	-0.87823	-0.41635	0.12406	-0.014215	9.4915733	1.5678771	11.11	-0.346	-8.206	1.69	-0.103	33.49	32.695783	111.583936	2	22	32.695837	111.583859	1.64	9.14	1	1.682	-0.038	0.015	0	0	6.9406E+218	330	325
20230809_1651350527	0	1328403	-0.95019	-0.41821	0.15692	-0.079391	9.4915104	1.56806	11.11	-0.346	-8.206	1.69	-0.107	33.49	32.695783	111.583936	2	22	32.695837	111.583859	1.64	9.14	1	1.682	-0.038	0.015	0	0	6.9406E+218	330	325
20230809_1651350533	0	1328404	-1.02236	-0.41974	0.16795	-0.079391	9.4915104	1.56806	11.11	-0.346	-8.206	1.69	-0.107	33.49	32.695783	111.583936	2	22	32.695837	111.583859	1.64	9.14	1	1.682	-0.038	0.015	0	0	6.9406E+218	330	325
20230809_1651350543	0	1328405	-1.0873	-0.42012	0.1901	-0.079326	9.4329786	1.506328	11.129	-0.335	-8.254	1.689	-0.107	33.49	32.695784	111.583936	2	22	32.695837	111.583859	1.64	9.14	1	1.682	-0.038	0.015	0	0	6.9406E+218	330	325
20230809_1651350555	0	1328406	-1.11052	-0.41201	0.2009	-0.014261	9.5501852	1.568023	11.129	-0.335	-8.254	1.689	-0.107	33.49	32.695784	111.583936	2	22	32.695837	111.583859	1.64	9.14	1	1.682	-0.038	0.015	0	0	6.9406E+218	330	325
20230809_1651350565	0	1328407	-1.19029	-0.41978	0.17942	-0.079457	9.5500422	1.629792	11.129	-0.335	-8.254	1.689	-0.107	33.49	32.695784	111.583936	2	22	32.695837	111.583859	1.64	9.14	1	1.682	-0.038	0.015	0	0	6.9406E+218	330	325
20230809_1651350577	0	1328408	-1.16117	-0.39287	0.20039	-0.079371	9.4915915	1.5064729	11.129	-0.335	-8.254	1.689	-0.107	33.49	32.695784	111.583936	2	22	32.695837	111.583859	1.64	9.14	1	1.682	-0.038	0.015	0	0	6.9406E+218	330	325
20230809_1651350586	0	1328409	-1.20995	-0.39509	0.2247	-0.014255	9.4914112	1.6910501	11.129	-0.335	-8.254	1.689	-0.107	33.49	32.695784	111.583936	2	22	32.695837	111.583859	1.64	9.14	1	1.682	-0.038	0.015	0	0	6.9406E+218	330	325
20230809_1651350594	0	1328410	-1.30727	-0.4116	0.25515	-0.079457	9.5500422	1.629792	11.148	-0.322	-8.314	1.689	-0.107	33.49	32.695784	111.583936	2	22	32.695837	111.583859	1.64	9.14	1	1.682	-0.038	0.015	0	0	6.9406E+218	330	325
20230809_1651350604	0	1328411	-1.36929	-0.40432	0.2467	-0.079391	9.4915104	1.56806	11.148	-0.322	-8.314	1.689	-0.107	33.49	32.695784	111.583936	2	22	32.695837	111.583859	1.64	9.14	1	1.682	-0.038	0.015	0	0	6.9406E+218	330	325
20230809_1651350614	0	1328412	-1.37872	-0.38316	0.28954	-0.014281	9.5501041	1.629609	11.148	-0.322	-8.314	1.689	-0.107	33.49	32.695784	111.583936	2	22	32.695852	111.583862	1.67	9.71	1	1.682	-0.038	0.015	0	0	6.9406E+218	330	325
20230809_1651350626	0	1328413	-1.3597	-0.36182	0.26059	-0.079476	9.5499611	1.691379	11.148	-0.322	-8.314	1.689	-0.107	33.49	32.695784	111.583936	2	22	32.695852	111.583862	1.67	9.71	1	1.682	-0.038	0.015	0	0	6.9406E+218	330	337
20230809_1651350634	0	1328414	-1.40887	-0.34346	0.299	-0.0143	9.5500231	1.691196	11.148	-0.322	-8.314	1.689	-0.107	33.49	32.695784	111.583936	2	22	32.695852	111.583862	1.67	9.71	1	1.682	-0.038	0.015	0	0	6.9406E+218	330	337
20230809_1651350646	0	1328415	-1.48709	-0.34296	0.31009	-0.079522	9.608573	1.691524	11.164	-0.305	-8.384	1.689	-0.107	33.49	32.695785	111.583936	2	22	32.695852	111.583862	1.67	9.71	1	1.682	-0.038	0.015	0	0	6.9406E+218	330	337
20230809_1651350656	0	1328416	-1.52003	-0.33525	0.3339	-0.079457	9.5500422	1.629792	11.164	-0.305	-8.384	1.689	-0.107	33.49	32.695785	111.583936	2	22	32.695852	111.583862	1.67	9.71	1	1.682	-0.038	0.015	0	0	6.9406E+218	330	337
20230809_1651350667	0	1328417	-1.42514	-0.29627	0.36927	-0.014235	9.4914923	1.629464	11.164	-0.305	-8.384	1.689	-0.107	33.49	32.695785	111.583936	2	22	32.695852	111.583862	1.67	9.71	1	1.682	-0.038	0.015	0	0	6.9406E+218	330	337
20230809_1651350679	0	1328418	-1.48154	-0.29089	0.40977	-0.079522	9.608573	1.691524	11.164	-0.305	-8.384	1.689	-0.107	33.49	32.695785	111.583936	2	22	32.695852	111.583862	1.67	9.71	1	1.682	-0.038	0.015	0	0	6.9406E+218	330	337
20230809_1651350696	0	1328419	-1.49515	-0.28421	0.36369	-0.079567	9.6671848	1.691669	11.164	-0.305	-8.384	1.689	-0.106	33.49	32.695785	111.583936	2	22	32.695852	111.583862	1.67	9.71	1	1.682	-0.038	0.015	0	0	6.9406E+218	330	337
20230809_1651350702	0	1328420	-1.46509	-0.25667	0.38727	-0.014281	9.5501041	1.629609	11.176	-0.285	-8.459	1.689	-0.106	33.49	32.695786	111.583936	2	22	32.695852	111.583862	1.67	9.71	1	1.682	-0.038	0.015	0	0	6.9406E+218	330	337
20230809_1651350704	0	1328421	-1.40642	-0.23047	0.41623	-0.079587	9.6671047	1.753256	11.176	-0.285	-8.459	1.689	-0.106	33.49	32.695786	111.583936	2	22	32.695852	111.583862	1.67	9.71	1	1.682	-0.038	0.015	0	0	6.9406E+218	330	337
20230809_1651350716	0	1328422	-1.45003	-0.22964	0.40715	-0.079522	9.608573	1.691524	11.176	-0.285	-8.459	1.689	-0.106	33.49	32.695786	111.583936	2	22	32.695852	111.583862	1.67	9.71	1	1.682	-0.038	0.015	0	0	6.9406E+218	330	337
20230809_1651350727	0	1328423	-1.43317	-0.20692	0.44843	-0.079522	9.608573	1.691524	11.176	-0.285	-8.459	1.689	-0.106	33.49	32.695786	111.583936	2	22	32.695852	111.583862	1.67	9.71	1	1.682	-0.038	0.015	0	0	6.9406E+218	330	337
20230809_1651350734	0	1328424	-1.38443	-0.17899	0.49687	-0.014371	9.6673279	1.6299	11.176	-0.285	-8.459	1.689	-0.106	33.49	32.695786	111.583936	2	22	32.695852	111.583862	1.67	9.71	1	1.682	-0.038	0.015	0	0	6.9406E+218	330	337
20230809_1651350743	0	1328425	-1.34404	-0.14721	0.46556	-0.079587	9.6671047	1.753256	11.183	-0.261	-8.529	1.688	-0.106	33.49	32.695787	111.583937	2	22	32.695852	111.583862	1.67	9.71	1	1.682	-0.038	0.015	0	0	6.9406E+218	330	337
20230809_1651350756	0	1328426	-1.34427	-0.12192	0.47559	-0.014437	9.7258596	1.691632	11.183	-0.261	-8.529	1.688	-0.106	33.49	32.695787	111.583937	2	22	32.695852	111.583862	1.67	9.71	1	1.682	-0.038	0.015	0	0	6.9406E+218	330	337
20230809_1651350773	0	1328427	-1.2183	-0.07376	0.49952	-0.079567	9.6671848	1.691669	11.183	-0.261	-8.529	1.688	-0.106	33.49	32.695787	111.583937	2	22	32.695852	111.583862	1.67	9.71	1	1.7	0.062	0.027	0	0	6.9406E+218	330	337
20230809_1651350781	0	1328428	-1.21735	-0.04944	0.52571	-0.014411	9.6671667	1.753073	11.183	-0.261	-8.529	1.688	-0.106	33.84	32.695787	111.583937	2	22	32.695852	111.583862	1.67	9.71	1	1.7	0.062	0.027	0	0	6.9406E+218	330	337
20230809_1651350784	0	1328429	-1.2518	-0.03776	0.54114	-0.079632	9.7257166	1.753401	11.183	-0.261	-8.529	1.688	-0.106	33.84	32.695787	111.583937	2	22	32.695852	111.583862	1.67	9.71	1	1.7	0.062	0.027	0	0	6.9406E+218	330	337
20230809_1651350797	0	1328430	-1.2385	0.00116	0.54978	-0.079613	9.7257977	1.691815	11.182	-0.235	-8.592	1.699	-0.106	33.84	32.695788	111.583936	2	22	32.695852	111.583862	1.67	9.71	1	1.7	0.062	0.027	0	0	6.9406E+218	330	337
20230809_1651350804	0	1328431	-1.16238	0.05709	0.53173	-0.014482	9.7844725	1.691777	11.182	-0.235	-8.592	1.699	-0.106	33.84	32.695788	111.583936	2	22	32.695852	111.583862	1.67	9.71	1	1.7	0.062	0.027	0	0	6.9406E+218	330	337
20230809_1651350814	0	1328432	-1.10831	0.09741	0.53661	-0.014457	9.7257786	1.753219	11.182	-0.235	-8.592	1.699	-0.106	33.84	32.695788	111.583936	2	22	32.695852	111.583862	1.67	9.71	1	1.7	0.062	0.027	0	0	6.9406E+218	330	337
20230809_1651350828	0	1328433	-1.10131	0.12849	0.56652	-0.079632	9.7257166	1.753401	11.182	-0.235	-8.592	1.699	-0.106	33.84	32.695788	111.583936	2	22	32.695852	111.583862	1.67	9.71	1	1.7	0.062	0.027	0	0	6.9406E+218	330	325
20230809_1651350833	0	1328434	-1.07209	0.17487	0.53537	-0.079658	9.7844105	1.69196	11.182	-0.235	-8.592	1.699	-0.106	33.84	32.695788	111.583936	2	22	32.695852	111.583862	1.67	9.71	1	1.7	0.062	0.027	0	0	6.9406E+218	330	325
20230809_1651350843	0	1328435	-1.00525	0.23009	0.54752	-0.079658	9.7844105	1.69196	11.171	-0.209	-8.647	1.698	-0.106	33.84	32.695788	111.583936	2	22	32.695852	111.583862	1.67	9.71	1	1.7	0.062	0.027	0	0	6.9406E+218	330	325
20230809_1651350856	0	1328436	-0.99122	0.26877	0.6087	-0.014547	9.8430042	1.753509	11.171	-0.209	-8.647	1.698	-0.106	33.84	32.695788	111.583936	2	22	32.695852	111.583862	1.67	9.71	1	1.7	0.062	0.027	0	0	6.9406E+218	330	325
20230809_1651350880	0	1328437	-0.96552	0.31911	0.56797	-0.079678	9.7843294	1.753547	11.171	-0.209	-8.647	1.698	-0.106	33.84	32.695788	111.583936	2	22	32.695852	111.583862	1.67	9.71	1	1.7	0.062	0.027	0	0	6.9406E+218	330	325
20230809_1651350881	0	1328438	-0.91283	0.38963	0.57212	-0.014502	9.7843924	1.753364	11.171	-0.209	-8.647	1.698	-0.106	33.84	32.695788	111.583936	2	22	32.695852	111.583862	1.67	9.71	1	1.7	0.062	0.027	0	0	6.9406E+218	330	325
20230809_1651350883	0	1328439	-0.85946	0.43906	0.59774	-0.079703	9.8430223	1.692106	11.171	-0.209	-8.647	1.698	-0.106	33.84	32.695788	111.583936	2	22	32.695852	111.583862	1.67	9.71	1	1.7	0.062	0.027	0	0	6.9406E+218	330	325
20230809_1651350893	0	1328440	-0.77211	0.50932	0.57116	-0.079703	9.8430223	1.692106	11.148	-0.183	-8.692	1.697	-0.106	33.84	32.695789	111.583936	2	22	32.695852	111.583862	1.67	9.71	1	1.7	0.062	0.027	0	0	6.9406E+218	330	325
20230809_1651350905	0	1328441	-0.72652	0.56502	0.51275	-0.079769	9.9015541	1.7538379	11.148	-0.183	-8.692	1.697	-0.106	33.84	32.695789	111.583936	2	22	32.695852	111.583862	1.67	9.71	1	1.7	0.062	0.027	0	0	6.9406E+218	330	325
20230809_1651350915	0	1328442	-0.71468	0.61233	0.53131	-0.014573	9.9016972	1.692068	11.148	-0.183	-8.692	1.697	-0.106	33.84	32.695789	111.583936	2	22	32.695852	111.583862	1.67	9.71	1	1.7	0.062	0.027	0	0	6.9406E+218	330	325
20230809_1651350930	0	1328443	-0.64968	0.67029	0.45901	-0.079729	9.9017153	1.630664	11.148	-0.183	-8.692	1.697	-0.106	33.84	32.695789	111.583936	2	22	32.695852	111.583862	1.67	9.71	1	1.7	0.062	0.027	0	0	6.9406E+218	330	325
20230809_1651350934	0	1328444	-0.59804	0.73687	0.47149	-0.014618	9.960309	1.692214	11.148	-0.183	-8.692	1.697	-0.106	33.84	32.695789	111.583936	2	22	32.695852	111.583862	1.67	9.71	1	1.7	0.062	0.027	0	0	6.9406E+218	330	325
20230809_1651350944	0	1328445	-0.52109	0.79527	0.46525	-0.079749	9.9016342	1.692251	11.111	-0.164	-8.724	1.696	-0.106	33.84	32.69579	111.583936	2	22	32.695852	111.583862	1.67	9.71	1	1.7	0.062	0.027	0	0	6.9406E+218	330	325
20230809_1651350957	0	1328446	-0.52512	0.84366	0.45757	-0.079774	9.9603271	1.63081	11.111	-0.164	-8.724	1.696	-0.106	33.84	32.69579	111.583936	2	22	32.695852	111.583862	1.67	9.71	1	1.7	0.062	0.027	0	0	6.9406E+218	330	325
20230809_1651350965	0	1328447	-0.39139	0.92677	0.40178	-0.014579	9.9604702	1.5690399	11.111	-0.164	-8.724	1.696	-0.106	33.84	32.69579	111.583936	2	22	32.695852	111.583862	1.67	9.71	1	1.7	0.062	0.027	0	0	6.9406E+218	330	325
20230809_1651350977	0	1328448	-0.27675	0.99843	0.40733	-0.07986	10.0187778	1.754128	11.111	-0.164	-8.724	1.696	-0.106	33.84	32.69579	111.583936	2	22	32.695852	111.583862	1.67	9.71	1	1.7	0.062	0.027	0	0	6.9406E+218	330	325
20230809_1651350983	0	1328449	-0.39092	0.98358	0.36242	-0.07982	10.018939	1.630955	11.111	-0.164	-8.724	1.696	-0.106	33.84	32.69579	111.583936	2	22	32.695852	111.583862	1.67	9.71	1	1.7	0.062	0.027	0	0	6.9406E+218	330	325
20230809_1651350994	0	1328450	-0.15866	1.06146	0.21955	-0.014564	10.0193253	1.384426	11.06	-0.153	-8.741	1.695	-0.106	33.84	32.695791	111.583937	2	22	32.695852	111.583862	1.67	9.71	1	1.7	0.062	0.027	0	0	6.9406E+218	330	325
20230809_1651360004	0	1328451	-0.026	1.14156	0.27885	-0.079755	9.9604082	1.569223	11.06	-0.153	-8.741	1.695	-0.106	33.84	32.695791	111.583937	2	22	32.695852	111.583862	1.67	9.71	1	1.7	0.062	0.027	0	0	6.9406E+218	330	325
20230809_1651360014	0	1328452	-0.03032	1.17624	0.21479	-0.07986	10.0187778	1.754128	11.06	-0.153	-8.741	1.695	-0.106	33.84	32.695791	111.583937	2	22	32.695852	111.583862	1.67	9.71	1	1.7	0.062	0.027	0	0	6.9406E+218	330	325
20230809_1651360026	0	1328453	-0.14483	1.20433	0.17706	-0.014644	10.019002	1.630772	11.06	-0.153	-8.741	1.695	-0.101	33.84	32.695791	111.583937	2	22	32.695852	111.583862	1.67	9.71	1	1.7	0.062	0.027	0	0	6.9406E+218	330	325
20230809_1651360034	0	1328454	-0.09474	1.2629	0.10917	-0.07978	10.0191011	1.507782	11.06	-0.153	-8.741	1.695	-0.101	33.84	32.695791	111.583937	2	22	32.695852	111.583862	1.67	9.71	1	1.7	0.062	0.027	0	0	6.9406E+218	330	325
20230809_1651360043	0	1328455	0.16198	1.31536	0.07753	-0.07974	10.0192623	1.384609	10.999	-0.154	-8.743	1.693	-0.101	33.84	32.695791	111.583937	2	22	32.695852	111.583862	1.67	9.71	1	1.7	0.062	0.027	0	0	6.9406E+218	330	325
20230809_1651360054	0	1328456	0.39337	1.38263	0.00958	-0.014544	10.0194054	1.322839	10.999	-0.154	-8.743	1.693	-0.101	33.84	32.695791	111.583937	2	22	32.695852	111.583862	1.67	9.71	1	1.7	0.062	0.027	0	0	6.9406E+218	330	325
20230809_1651360067	0	1328457	0.34702	1.39395	-0.01231	-0.079774	9.9603271	1.63081	10.999	-0.154	-8.743	1.693	-0.101	33.84	32.695791	111.583937	2	22	32.695852	111.583862	1.67	9.71	1	1.7	0.062	0.027	0	0	6.9406E+218	330	325
20230809_1651360080	0	1328458	0.23266	1.39713	-0.07056	-0.0798	10.0190201	1.569369	10.999	-0.154	-8.743	1.693	-0.101	33.84	32.695791	111.583937	2	22	32.695852	111.583862	1.67	9.71	1	1.7	0.062	0.027	0	0	6.9406E+218	330	312
20230809_1651360084	0	1328459	0.2398	1.44001	-0.18199	-0.079806	10.0777941	1.446341	10.999	-0.154	-8.743	1.693	-0.101	33.84	32.695791	111.583937	2	22	32.695852	111.583862	1.67	9.71	1	1.7	0.062	0.027	0	0	6.9406E+218	330	312
20230809_1651360094	0	1328460	0.36142	1.4796	-0.2281	-0.01461	10.0779371	1.384571	10.93	-0.169	-8.727	1.692	-0.101	33.84	32.695792	111.583937	2	22	32.695852	111.583862	1.67	9.71	1	1.7	0.062	0.027	0	0	6.9406E+218	330	312
20230809_1651360104	0	1328461	0.59724	1.54614	-0.30996	-0.079681	10.0195036	1.199849	10.93	-0.169	-8.727	1.692	-0.101	33.84	32.695792	111.583937	2	22	32.695852	111.583862	1.67	9.71	1	1.7	0.062	0.027	0	0	6.9406E+218	330	312
20230809_1651360114	0	1328462	0.55181	1.52639	-0.41311	-0.07978	10.0191011	1.507782	10.93	-0.169	-8.727	1.692	-0.101	33.84	32.695792	111.583937	2	22	32.695852	111.583862	1.67	9.71	1	1.7	0.062	0.027	0	0	6.9406E+218	330	312
20230809_1651360127	0	1328463	0.51293	1.52303	-0.3935	-0.014559	9.9605513	1.507454	10.93	-0.169	-8.727	1.692	-0.101	33.84	32.695792	111.583937	2	22	32.695852	111.583862	1.67	9.71	1	1.7	0.062	0.027	0	0	6.9406E+218	330	312
20230809_1651360134	0	1328464	0.48341	1.55663	-0.4921	-0.079675	9.9607306	1.322877	10.93	-0.169	-8.727	1.692	-0.101	33.84	32.695792	111.583937	2	22	32.695852	111.583862	1.67	9.71	1	1.7	0.062	0.027	0	0	6.9406E+218	330	312
20230809_1651360144	0	1328465	0.65654	1.58464	-0.53426	-0.079681	10.0195036	1.199849	10.857	-0.202	-8.699	1.69	-0.101	33.84	32.695793	111.583937	2	22	32.695852	111.583862	1.67	9.71	1	1.7	0.062	0.027	0	0	6.9406E+218	330	312
20230809_1651360156	0	1328466	0.87516	1.61871	-0.61927	-0.079681	10.0195036	1.199849	10.857	-0.202	-8.699	1.69	-0.101	33.84	32.695793	111.583937	2	22	32.695852	111.583862	1.67	9.71	1	1.7	0.062	0.027	0	0	6.9406E+218	330	312
20230809_1651360167	0	1328467	0.84886	1.58864	-0.67088	-0.014564	10.0193253	1.384426	10.857	-0.202	-8.699	1.69	-0.101	33.84	32.695793	111.583937	2	22	32.695852	111.583862	1.67	9.71	1	1.7	0.062	0.027	0	0	6.9406E+218	330	312
20230809_1651360177	0	1328468	0.73004	1.53328	-0.81611	-0.079695	9.9606504	1.384463	10.857	-0.202	-8.699	1.69	-0.101	33.84	32.695793	111.583937	2	22	32.695852	111.583862	1.67	9.71	1	1.7	0.062	0.027	0	0	6.9406E+218	330	312
20230809_1651360186	0	1328469	0.68512	1.54953	-0.87084	-0.079655	9.9608107	1.26129	10.857	-0.202	-8.699	1.69	-0.102	33.84	32.695793	111.583937	2	22	32.695852	111.583862	1.67	9.71	1	1.7	0.062	0.027	0	0	6.9406E+218	330	312
20230809_1651360194	0	1328470	0.85017	1.58298	-0.95059	-0.079615	9.9609728	1.138117	10.785	-0.253	-8.659	1.689	-0.102	33.84	32.695794	111.583937	2	22	32.695852	111.583862	1.67	9.71	1	1.7	0.062	0.027	0	0	6.9406E+218	330	312
20230809_1651360205	0	1328471	0.9959	1.57182	-0.97418	-0.079635	9.9608917	1.1997041	10.785	-0.253	-8.659	1.689	-0.102	33.84	32.695794	111.583937	2	22	32.695852	111.583862	1.67	9.71	1	1.7	0.062	0.027	0	0	6.9406E+218	330	312
20230809_1651360216	0	1328472	1.04696	1.51441	-1.07728	-0.07957	9.9023609	1.137972	10.785	-0.253	-8.659	1.689	-0.102	33.84	32.695794	111.583937	2	22	32.695852	111.583862	1.67	9.71	1	1.7	0.062	0.027	0	0	6.9406E+218	330	312
20230809_1651360227	0	1328473	1.1639	1.49477	-1.09068	-0.07957	9.9023609	1.137972	10.785	-0.253	-8.659	1.689	-0.102	33.84	32.695794	111.583937	2	22	32.695852	111.583862	1.67	9.71	1	1.7	0.062	0.027	0	0	6.9406E+218	330	337
20230809_1651360234	0	1328474	1.14235	1.4743	-1.17659	-0.014434	9.9022617	1.260962	10.785	-0.253	-8.659	1.689	-0.102	33.84	32.695794	111.583937	2	22	32.695852	111.583862	1.67	9.71	1	1.7	0.062	0.027	0	0	6.9406E+218	330	337
20230809_1651360243	0	1328475	1.13237	1.4465	-1.23547	-0.07961	9.9021988	1.261145	10.719	-0.319	-8.604	1.688	-0.102	33.84	32.695794	111.583937	2	22	32.695852	111.583862	1.67	9.71	1	1.7	0.062	0.027	0	0	6.9406E+218	330	337
20230809_1651360254	0	1328476	1.20285	1.42515	-1.33557	-0.079505	9.8438292	1.0762399	10.719	-0.319	-8.604	1.688	-0.102	33.84	32.695794	111.583937	2	22	32.695852	111.583862	1.67	9.71	1	1.7	0.062	0.027	0	0	6.9406E+218	330	337
20230809_1651360267	0	1328477	1.26313	1.36293	-1.398	-0.079525	9.8437481	1.137826	10.719	-0.319	-8.604	1.688	-0.102	33.84	32.695794	111.583937	2	22	32.695852	111.583862	1.67	9.71	1	1.7	0.062	0.027	0	0	6.9406E+218	330	337
20230809_1651360279	0	1328478	1.35886	1.29522	-1.441	-0.079485	9.8439102	1.014653	10.719	-0.319	-8.604	1.688	-0.102	33.84	32.695794	111.583937	2	22	32.695852	111.583862	1.67	9.71	1	1.7	0.062	0.027	0	0	6.9406E+218	330	337
20230809_1651360283	0	1328479	1.49754	1.26189	-1.47505	-0.079439	9.7852983	1.014508	10.719	-0.319	-8.604	1.688	-0.102	33.84	32.695794	111.583937	2	22	32.695852	111.583862	1.67	9.71	1	1.7	0.062	0.027	0	0	6.9406E+218	330	337
20230809_1651360294	0	1328480	1.61901	1.21288	-1.54817	-0.079439	9.7852983	1.014508	10.665	-0.4	-8.534	1.687	-0.102	33.84	32.695795	111.583938	2	22	32.695852	111.583862	1.67	9.71	1	1.7	0.062	0.027	0	0	6.9406E+218	330	337
20230809_1651360310	0	1328481	1.64919	1.15523	-1.59	-0.079434	9.7265244	1.137535	10.665	-0.4	-8.534	1.687	-0.102	33.84	32.695795	111.583938	2	22	32.695852	111.583862	1.67	9.71	1	1.7	0.062	0.027	0	0	6.9406E+218	330	337
20230809_1651360315	0	1328482	1.68415	1.09843	-1.59109	-0.079414	9.7266054	1.075949	10.665	-0.4	-8.534	1.687	-0.102	33.84	32.695795	111.583938	2	22	32.695852	111.583862	1.67	9.71	1	1.7	0.062	0.027	0	0	6.9406E+218	330	337
20230809_1651360326	0	1328483	1.72242	1.01328	-1.63332	-0.079434	9.7265244	1.137535	10.665	-0.4	-8.534	1.687	-0.102	33.84	32.695795	111.583938	2	22	32.695852	111.583862	1.67	9.71	1	1.7	0.062	0.027	0	0	6.9406E+218	330	337
20230809_1651360335	0	1328484	1.78362	0.94326	-1.72301	-0.079439	9.7852983	1.014508	10.665	-0.4	-8.534	1.687	-0.102	33.84	32.695795	111.583938	2	22	32.695852	111.583862	1.67	9.71	1	1.7	0.062	0.027	0	0	6.9406E+218	330	337
20230809_1651360344	0	1328485	1.89801	0.8921	-1.74253	-0.079368	9.6679916	1.075803	10.627	-0.489	-8.447	1.687	-0.102	33.84	32.695796	111.583938	2	22	32.695852	111.583862	1.67	9.71	1	1.7	0.062	0.027	0	0	6.9406E+218	330	337
20230809_1651360355	0	1328486	1.98261	0.84586	-1.75073	-0.079303	9.6094608	1.014071	10.627	-0.489	-8.447	1.687	-0.102	33.84	32.695796	111.583938	2	22	32.695852	111.583862	1.67	9.71	1	1.7	0.062	0.027	0	0	6.9406E+218	330	337
20230809_1651360364	0	1328487	1.91813	0.74654	-1.79943	-0.14459	9.7265425	1.0761321	10.627	-0.489	-8.447	1.687	-0.109	33.84	32.695796	111.583938	2	22	32.695852	111.583862	1.67	9.71	1	1.7	0.062	0.027	0	0	6.9406E+218	330	337
20230809_1651360378	0	1328488	1.99735	0.66536	-1.85095	-0.079349	9.6680727	1.014217	10.627	-0.489	-8.447	1.687	-0.109	33.84	32.695796	111.583938	2	22	32.695852	111.583862	1.67	9.71	1	1.7	0.062	0.027	0	0	6.9406E+218	330	337
20230809_1651360383	0	1328489	2.12446	0.59294	-1.8522	-0.079323	9.6093798	1.075658	10.627	-0.489	-8.447	1.687	-0.109	33.84	32.695796	111.583938	2	22	32.695852	111.583862	1.67	9.71	1	1.7	0.062	0.027	0	0	6.9406E+218	330	337
20230809_1651360394	0	1328490	2.20017	0.53036	-1.77165	-0.079258	9.550849	1.013926	10.607	-0.584	-8.344	1.687	-0.109	33.84	32.695797	111.583938	2	22	32.695852	111.583862	1.67	9.71	1	1.7	0.062	0.027	0	0	6.9406E+218	330	337
20230809_1651360405	0	1328491	2.14094	0.43791	-1.84381	-0.079323	9.6093798	1.075658	10.607	-0.584	-8.344	1.687	-0.109	33.84	32.695797	111.583938	2	22	32.695852	111.583862	1.67	9.71	1	1.7	0.062	0.027	0	0	6.9406E+218	330	337
20230809_1651360414	0	1328492	2.10784	0.35422	-1.8845	-0.144499	9.6093178	1.075841	10.607	-0.584	-8.344	1.687	-0.109	33.84	32.695797	111.583938	2	22	32.695852	111.583862	1.67	9.71	1	1.7	0.062	0.027	0	0	6.9406E+218	330	337
20230809_1651360426	0	1328493	2.16572	0.28572	-1.8973	-0.079343	9.6092987	1.1372451	10.607	-0.584	-8.344	1.687	-0.109	33.84	32.695797	111.583938	2	22	32.695852	111.583862	1.67	9.71	1	1.7	0.062	0.027	0	0	6.9406E+218	330	337
20230809_1651360434	0	1328494	2.23209	0.21815	-1.81702	-0.079207	9.4334631	1.136808	10.607	-0.584	-8.344	1.687	-0.109	33.84	32.695797	111.583938	2	22	32.695852	111.583862	1.67	9.71	1	1.7	0.062	0.027	0	0	6.9406E+218	330	337
20230809_1651360444	0	1328495	2.32142	0.12701	-1.83477	-0.144408	9.4920931	1.07555	10.606	-0.677	-8.235	1.686	-0.109	33.84	32.695797	111.583938	2	22	32.695852	111.583862	1.67	9.71	1	1.7	0.062	0.027	0	0	6.9406E+218	330	337
20230809_1651360455	0	1328496	2.37635	0.04776	-1.86693	-0.079278	9.5507679	1.075513	10.606	-0.677	-8.235	1.686	-0.109	33.84	32.695797	111.583938	2	22	32.695852	111.583862	1.67	9.71	1	1.7	0.062	0.027	0	0	6.9406E+218	330	337
20230809_1651360467	0	1328497	2.49175	-0.00687	-1.88097	-0.079278	9.5507679	1.075513	10.606	-0.677	-8.235	1.686	-0.109	33.84	32.695797	111.583938	2	22	32.695852	111.583862	1.67	9.71	1	1.7	0.062	0.027	0	0	6.9406E+218	330	337
20230809_1651360479	0	1328498	2.50867	-0.08174	-1.78051	-0.079272	9.4919939	1.19854	10.606	-0.677	-8.235	1.686	-0.109	33.84	32.695797	111.583938	2	22	32.695852	111.583862	1.67	9.71	1	1.7	0.062	0.027	0	0	6.9406E+218	330	337
20230809_1651360483	0	1328499	2.47774	-0.15175	-1.84259	-0.144448	9.4919319	1.198723	10.606	-0.677	-8.235	1.686	-0.109	33.84	32.695797	111.583938	2	22	32.695852	111.583862	1.67	9.71	1	1.7	0.062	0.027	0	0	6.9406E+218	330	337
20230809_1651360493	0	1328500	2.53923	-0.21651	-1.73551	-0.079181	9.3747702	1.1982501	10.623	-0.767	-8.111	1.688	-0.109	33.84	32.695798	111.583938	2	22	32.695852	111.583862	1.67	9.71	1	1.7	0.062	0.027	0	0	6.9406E+218	330	337
20230809_1651360505	0	1328501	2.66363	-0.28427	-1.67541	-0.079272	9.4919939	1.19854	10.623	-0.767	-8.111	1.688	-0.109	33.84	32.695798	111.583938	2	22	32.695852	111.583862	1.67	9.71	1	1.7	0.062	0.027	0	0	6.9406E+218	330	337
20230809_1651360519	0	1328502	2.59766	-0.40618	-1.71853	-0.144454	9.5507059	1.075695	10.623	-0.767	-8.111	1.688	-0.116	33.84	32.695798	111.583938	2	22	32.695852	111.583862	1.67	9.71	1	1.7	0.062	0.027	0	0	6.9406E+218	330	337
20230809_1651360525	0	1328503	2.85967	-0.40813	-1.71915	-0.079187	9.4335432	1.075222	10.623	-0.767	-8.111	1.688	-0.116	33.84	32.695798	111.583938	2	22	32.695852	111.583862	1.67	9.71	1	1.7	0.062	0.027	0	0	6.9406E+218	330	337
20230809_1651360534	0	1328504	2.81389	-0.46793	-1.69279	-0.079292	9.4919138	1.2601269	10.623	-0.767	-8.111	1.688	-0.116	33.84	32.695798	111.583938	2	22	32.695852	111.583862	1.67	9.71	1	1.7	0.062	0.027	0	0	6.9406E+218	330	337
20230809_1651360544	0	1328505	2.89652	-0.54058	-1.59957	-0.144462	9.4330778	1.383338	10.656	-0.847	-7.974	1.689	-0.116	33.84	32.695799	111.583938	2	22	32.695852	111.583862	1.67	9.71	1	1.7	0.062	0.027	0	0	6.9406E+218	330	337
20230809_1651360558	0	1328506	2.66852	-0.66378	-1.62771	-0.079227	9.433382	1.198395	10.656	-0.847	-7.974	1.689	-0.116	33.84	32.695799	111.583938	2	22	32.695852	111.583862	1.67	9.71	1	1.7	0.062	0.027	0	0	6.9406E+218	330	337
20230809_1651360566	0	1328507	2.88938	-0.67632	-1.48565	-0.144337	9.3747883	1.1368459	10.656	-0.847	-7.974	1.689	-0.116	33.84	32.695799	111.583938	2	22	32.695852	111.583862	1.67	9.71	1	1.7	0.062	0.027	0	0	6.9406E+218	330	337
20230809_1651360576	0	1328508	2.99652	-0.70231	-1.49892	-0.079246	9.433301	1.259982	10.656	-0.847	-7.974	1.689	-0.116	33.84	32.695799	111.583938	2	22	32.695852	111.583862	1.67	9.71	1	1.7	0.062	0.027	0	0	6.9406E+218	330	337
20230809_1651360584	0	1328509	2.99377	-0.77004	-1.33468	-0.079292	9.4919138	1.2601269	10.656	-0.847	-7.974	1.689	-0.116	33.84	32.695799	111.583938	2	22	32.695852	111.583862	1.67	9.71	1	1.7	0.062	0.027	0	0	6.9406E+218	330	337
20230809_1651360594	0	1328510	2.97933	-0.82045	-1.42845	-0.144422	9.433239	1.260164	10.702	-0.915	-7.829	1.691	-0.116	33.84	32.6958	111.583938	2	22	32.695852	111.583862	1.67	9.71	1	1.7	0.062	0.027	0	0	6.9406E+218	330	337
20230809_1651360604	0	1328511	3.03156	-0.85747	-1.31442	-0.079241	9.3745279	1.383009	10.702	-0.915	-7.829	1.691	-0.116	33.84	32.6958	111.583938	2	22	32.695867	111.583865	1.66	11.11	1	1.7	0.062	0.027	0	0	6.9406E+218	330	337
20230809_1651360615	0	1328512	2.83772	-0.9794	-1.26602	-0.079266	9.4332209	1.321568	10.702	-0.915	-7.829	1.691	-0.116	33.84	32.6958	111.583938	2	22	32.695867	111.583865	1.66	11.11	1	1.7	0.062	0.027	0	0	6.9406E+218	330	337
20230809_1651360626	0	1328513	3.0196	-0.9835	-1.2304	-0.144383	9.4334002	1.136991	10.702	-0.915	-7.829	1.691	-0.116	33.84	32.6958	111.583938	2	22	32.695867	111.583865	1.66	11.11	1	1.7	0.062	0.027	0	0	6.9406E+218	330	337
20230809_1651360634	0	1328514	3.12031	-0.99748	-1.16303	-0.079201	9.3746891	1.259836	10.702	-0.915	-7.829	1.691	-0.116	33.84	32.6958	111.583938	2	22	32.695867	111.583865	1.66	11.11	1	1.7	0.062	0.027	0	0	6.9406E+218	330	337
20230809_1651360644	0	1328515	3.12521	-1.05132	-1.08185	-0.079246	9.433301	1.259982	10.759	-0.969	-7.679	1.694	-0.116	33.84	32.6958	111.583938	2	22	32.695867	111.583865	1.66	11.11	1	1.7	0.062	0.027	0	0	6.9406E+218	330	337
20230809_1651360655	0	1328516	3.09287	-1.09421	-0.98131	-0.144417	9.374465	1.3831919	10.759	-0.969	-7.679	1.694	-0.116	33.84	32.6958	111.583938	2	22	32.695867	111.583865	1.66	11.11	1	1.7	0.062	0.027	0	0	6.9406E+218	330	337
20230809_1651360667	0	1328517	2.9043	-1.17759	-0.92744	-0.079266	9.4332209	1.321568	10.759	-0.969	-7.679	1.694	-0.116	33.84	32.6958	111.583938	2	22	32.695867	111.583865	1.66	11.11	1	1.7	0.062	0.027	0	0	6.9406E+218	330	337
20230809_1651360681	0	1328518	3.03862	-1.19155	-0.85456	-0.144402	9.43332	1.198578	10.759	-0.969	-7.679	1.694	-0.106	33.84	32.6958	111.583938	2	22	32.695867	111.583865	1.66	11.11	1	1.7	0.062	0.027	0	0	6.9406E+218	330	337
20230809_1651360683	0	1328519	3.12507	-1.20628	-0.82601	-0.144442	9.4331579	1.321751	10.759	-0.969	-7.679	1.694	-0.106	33.84	32.6958	111.583938	2	22	32.695867	111.583865	1.66	11.11	1	1.7	0.062	0.027	0	0	6.9406E+218	330	337
20230809_1651360693	0	1328520	3.10427	-1.27137	-0.71127	-0.079266	9.4332209	1.321568	10.824	-1.003	-7.528	1.696	-0.106	33.84	32.695801	111.583938	2	22	32.695867	111.583865	1.66	11.11	1	1.7	0.062	0.027	0	0	6.9406E+218	330	337
20230809_1651360704	0	1328521	3.11299	-1.28014	-0.69958	-0.079227	9.433382	1.198395	10.824	-1.003	-7.528	1.696	-0.106	33.84	32.695801	111.583938	2	22	32.695867	111.583865	1.66	11.11	1	1.7	0.062	0.027	0	0	6.9406E+218	330	337
20230809_1651360714	0	1328522	3.17216	-1.28752	-0.62302	-0.079332	9.4917517	1.3832999	10.824	-1.003	-7.528	1.696	-0.106	33.84	32.695801	111.583938	2	22	32.695867	111.583865	1.66	11.11	1	1.7	0.062	0.027	0	0	6.9406E+218	330	337
20230809_1651360735	0	1328523	3.10616	-1.34716	-0.45267	-0.144351	9.3159342	1.32146	10.824	-1.003	-7.528	1.696	-0.106	33.84	32.695801	111.583938	2	22	32.695867	111.583865	1.66	11.11	1	1.7	0.062	0.027	0	0	6.9406E+218	330	337
20230809_1651360736	0	1328524	3.14887	-1.35493	-0.40239	-0.079246	9.433301	1.259982	10.824	-1.003	-7.528	1.696	-0.106	33.84	32.695801	111.583938	2	22	32.695867	111.583865	1.66	11.11	1	1.7	0.062	0.027	0	0	6.9406E+218	330	337
20230809_1651360743	0	1328525	3.02863	-1.36798	-0.28413	-0.144542	9.4327555	1.629684	10.893	-1.019	-7.373	1.699	-0.106	33.84	32.695802	111.583938	2	22	32.695867	111.583865	1.66	11.11	1	1.7	0.062	0.027	0	0	6.9406E+218	330	337
20230809_1651360757	0	1328526	2.83038	-1.44109	-0.24734	-0.079312	9.4918327	1.321714	10.893	-1.019	-7.373	1.699	-0.106	33.84	32.695802	111.583938	2	22	32.695867	111.583865	1.66	11.11	1	1.7	0.062	0.027	0	0	6.9406E+218	330	337
20230809_1651360772	0	1328527	3.19449	-1.35976	-0.20562	-0.144434	9.550786	1.014109	10.893	-1.019	-7.373	1.699	-0.106	33.84	32.695802	111.583938	2	22	32.695867	111.583865	1.66	11.11	1	1.7	0.062	0.027	0	0	6.9406E+218	330	325
20230809_1651360782	0	1328528	3.16824	-1.35428	-0.14241	-0.079221	9.374608	1.3214231	10.893	-1.019	-7.373	1.699	-0.106	33.84	32.695802	111.583938	2	22	32.695867	111.583865	1.66	11.11	1	1.7	0.062	0.027	0	0	6.9406E+218	330	325
20230809_1651360791	0	1328529	3.15522	-1.41036	-0.05765	-0.079371	9.4915915	1.5064729	10.893	-1.019	-7.373	1.699	-0.106	33.84	32.695802	111.583938	2	22	32.695867	111.583865	1.66	11.11	1	1.686	-0.009	0.061	0	0	6.9406E+218	330	325
20230809_1651360799	0	1328530	2.9725	-1.451	0.11655	-0.144422	9.433239	1.260164	10.963	-1.015	-7.222	1.687	-0.106	33.77	32.695802	111.583939	2	22	32.695867	111.583865	1.66	11.11	1	1.686	-0.009	0.061	0	0	6.9406E+218	330	325
20230809_1651360804	0	1328531	3.07083	-1.4202	0.14682	-0.079351	9.4916716	1.444887	10.963	-1.015	-7.222	1.687	-0.106	33.77	32.695802	111.583939	2	22	32.695867	111.583865	1.66	11.11	1	1.686	-0.009	0.061	0	0	6.9406E+218	330	325
20230809_1651360813	0	1328532	2.91289	-1.42458	0.25186	-0.144553	9.5503016	1.383628	10.963	-1.015	-7.222	1.687	-0.106	33.77	32.695802	111.583939	2	22	32.695867	111.583865	1.66	11.11	1	1.686	-0.009	0.061	0	0	6.9406E+218	330	325
20230809_1651360825	0	1328533	2.99463	-1.39564	0.29157	-0.079357	9.5504446	1.321859	10.963	-1.015	-7.222	1.687	-0.106	33.77	32.695802	111.583939	2	22	32.695867	111.583865	1.66	11.11	1	1.686	-0.009	0.061	0	0	6.9406E+218	330	325
20230809_1651360836	0	1328534	2.98426	-1.36032	0.36766	-0.144553	9.5503016	1.383628	10.963	-1.015	-7.222	1.687	-0.106	33.77	32.695802	111.583939	2	22	32.695867	111.583865	1.66	11.11	1	1.686	-0.009	0.061	0	0	6.9406E+218	330	325
20230809_1651360847	0	1328535	2.85863	-1.38599	0.41543	-0.079357	9.5504446	1.321859	11.031	-0.992	-7.075	1.691	-0.106	33.77	32.695803	111.58394	2	22	32.695867	111.583865	1.66	11.11	1	1.686	-0.009	0.061	0	0	6.9406E+218	330	325
20230809_1651360861	0	1328536	2.9501	-1.35239	0.48401	-0.144533	9.5503826	1.322042	11.031	-0.992	-7.075	1.691	-0.092	33.77	32.695803	111.58394	2	22	32.695867	111.583865	1.66	11.11	1	1.686	-0.009	0.061	0	0	6.9406E+218	330	325
20230809_1651360880	0	1328537	2.77896	-1.3651	0.60756	-0.079403	9.6090574	1.322004	11.031	-0.992	-7.075	1.691	-0.092	33.77	32.695803	111.58394	2	22	32.695867	111.583865	1.66	11.11	1	1.686	-0.009	0.061	0	0	6.9406E+218	330	325
20230809_1651360880	0	1328538	2.88379	-1.316	0.63635	-0.144493	9.5505438	1.198869	11.031	-0.992	-7.075	1.691	-0.092	33.77	32.695803	111.58394	2	22	32.695867	111.583865	1.66	11.11	1	1.686	-0.009	0.061	0	0	6.9406E+218	330	325
20230809_1651360883	0	1328539	2.76854	-1.29444	0.75688	-0.079468	9.6675892	1.383736	11.031	-0.992	-7.075	1.691	-0.092	33.77	32.695803	111.58394	2	22	32.695867	111.583865	1.66	11.11	1	1.686	-0.009	0.061	0	0	6.9406E+218	330	325
20230809_1651360894	0	1328540	2.71248	-1.28292	0.80155	-0.144598	9.6089144	1.383774	11.092	-0.951	-6.935	1.693	-0.092	33.77	32.695804	111.58394	2	22	32.695867	111.583865	1.66	11.11	1	1.686	-0.009	0.061	0	0	6.9406E+218	330	325
20230809_1651360904	0	1328541	2.48755	-1.27337	0.84257	-0.079422	9.6089773	1.3835911	11.092	-0.951	-6.935	1.693	-0.092	33.77	32.695804	111.58394	2	22	32.695867	111.583865	1.66	11.11	1	1.686	-0.009	0.061	0	0	6.9406E+218	330	325
20230809_1651360919	0	1328542	2.4902	-1.24415	0.93097	-0.144559	9.6090755	1.260601	11.092	-0.951	-6.935	1.693	-0.092	33.77	32.695804	111.58394	2	22	32.695867	111.583865	1.66	11.11	1	1.686	-0.009	0.061	0	0	6.9406E+218	330	325
20230809_1651360925	0	1328543	2.43843	-1.22187	0.93813	-0.079428	9.6677504	1.260563	11.092	-0.951	-6.935	1.693	-0.092	33.77	32.695804	111.58394	2	22	32.695867	111.583865	1.66	11.11	1	1.686	-0.009	0.061	0	0	6.9406E+218	330	325
20230809_1651360934	0	1328544	2.4495	-1.18323	1.01266	-0.144584	9.6677694	1.199159	11.092	-0.951	-6.935	1.693	-0.092	33.77	32.695804	111.58394	2	22	32.695867	111.583865	1.66	11.11	1	1.686	-0.009	0.061	0	0	6.9406E+218	330	325
20230809_1651360945	0	1328545	2.41661	-1.15328	1.00397	-0.079493	9.7262821	1.322295	11.147	-0.897	-6.813	1.696	-0.092	33.77	32.695805	111.58394	2	22	32.695867	111.583865	1.66	11.11	1	1.686	-0.009	0.061	0	0	6.9406E+218	330	325
20230809_1651360955	0	1328546	2.34761	-1.12358	1.1048	-0.079428	9.6677504	1.260563	11.147	-0.897	-6.813	1.696	-0.092	33.77	32.695805	111.58394	2	22	32.695867	111.583865	1.66	11.11	1	1.686	-0.009	0.061	0	0	6.9406E+218	330	337
20230809_1651360965	0	1328547	2.27509	-1.09111	1.13516	-0.144604	9.6676884	1.260746	11.147	-0.897	-6.813	1.696	-0.092	33.77	32.695805	111.58394	2	22	32.695867	111.583865	1.66	11.11	1	1.686	-0.009	0.061	0	0	6.9406E+218	330	337
20230809_1651360977	0	1328548	2.11894	-1.07685	1.23872	-0.079493	9.7262821	1.322295	11.147	-0.897	-6.813	1.696	-0.092	33.77	32.695805	111.58394	2	22	32.695867	111.583865	1.66	11.11	1	1.686	-0.009	0.061	0	0	6.9406E+218	330	337
20230809_1651360984	0	1328549	1.99697	-1.07193	1.25355	-0.14463	9.7263813	1.1993051	11.147	-0.897	-6.813	1.696	-0.092	33.77	32.695805	111.58394	2	22	32.695867	111.583865	1.66	11.11	1	1.686	-0.009	0.061	0	0	6.9406E+218	330	337
20230809_1651360993	0	1328550	1.96174	-1.03809	1.29362	-0.079479	9.7851362	1.137681	11.194	-0.831	-6.707	1.698	-0.092	33.77	32.695805	111.58394	2	22	32.695867	111.583865	1.66	11.11	1	1.686	-0.009	0.061	0	0	6.9406E+218	330	337
20230809_1651370004	0	1328551	2.01472	-1.00408	1.30068	-0.144675	9.7849932	1.19945	11.194	-0.831	-6.707	1.698	-0.092	33.77	32.695805	111.58394	2	22	32.695867	111.583865	1.66	11.11	1	1.686	-0.009	0.061	0	0	6.9406E+218	330	337
20230809_1651370015	0	1328552	1.94148	-0.97679	1.28294	-0.079454	9.7264433	1.199122	11.194	-0.831	-6.707	1.698	-0.086	33.77	32.695805	111.58394	2	22	32.695867	111.583865	1.66	11.11	1	1.686	-0.009	0.061	0	0	6.9406E+218	330	337
20230809_1651370026	0	1328553	1.89006	-0.95066	1.36468	-0.079454	9.7264433	1.199122	11.194	-0.831	-6.707	1.698	-0.086	33.77	32.695805	111.58394	2	22	32.695867	111.583865	1.66	11.11	1	1.686	-0.009	0.061	0	0	6.9406E+218	330	337
20230809_1651370041	0	1328554	1.78983	-0.93164	1.38982	-0.144675	9.7849932	1.19945	11.194	-0.831	-6.707	1.698	-0.086	33.77	32.695805	111.58394	2	22	32.695867	111.583865	1.66	11.11	1	1.686	-0.009	0.061	0	0	6.9406E+218	330	337
20230809_1651370047	0	1328555	1.73854	-0.90132	1.43373	-0.079499	9.7850552	1.199267	11.234	-0.758	-6.614	1.699	-0.086	33.77	32.695806	111.58394	2	22	32.695867	111.583865	1.66	11.11	1	1.686	-0.009	0.061	0	0	6.9406E+218	330	337
20230809_1651370054	0	1328556	1.55111	-0.8828	1.45489	-0.079499	9.7850552	1.199267	11.234	-0.758	-6.614	1.699	-0.086	33.77	32.695806	111.58394	2	22	32.695867	111.583865	1.66	11.11	1	1.686	-0.009	0.061	0	0	6.9406E+218	330	337
20230809_1651370064	0	1328557	1.4339	-0.85985	1.474	-0.079499	9.7850552	1.199267	11.234	-0.758	-6.614	1.699	-0.086	33.77	32.695806	111.58394	2	22	32.695867	111.583865	1.66	11.11	1	1.686	-0.009	0.061	0	0	6.9406E+218	330	337
20230809_1651370084	0	1328558	1.45759	-0.80215	1.47091	-0.079459	9.7852173	1.076094	11.234	-0.758	-6.614	1.699	-0.086	33.77	32.695806	111.58394	2	22	32.695867	111.583865	1.66	11.11	1	1.686	-0.009	0.061	0	0	6.9406E+218	330	337
20230809_1651370087	0	1328559	1.34762	-0.78719	1.53257	-0.144655	9.7850742	1.137864	11.234	-0.758	-6.614	1.699	-0.086	33.77	32.695806	111.58394	2	22	32.695867	111.583865	1.66	11.11	1	1.686	-0.009	0.061	0	0	6.9406E+218	330	337
20230809_1651370094	0	1328560	1.18704	-0.80167	1.51813	-0.079459	9.7852173	1.076094	11.266	-0.679	-6.545	1.701	-0.086	33.77	32.695807	111.58394	2	22	32.695867	111.583865	1.66	11.11	1	1.686	-0.009	0.061	0	0	6.9406E+218	330	337
20230809_1651370109	0	1328561	1.17811	-0.75703	1.51785	-0.079505	9.8438292	1.0762399	11.266	-0.679	-6.545	1.701	-0.086	33.77	32.695807	111.58394	2	22	32.695867	111.583865	1.66	11.11	1	1.686	-0.009	0.061	0	0	6.9406E+218	330	337
20230809_1651370116	0	1328562	1.12854	-0.73826	1.56869	-0.079414	9.7266054	1.075949	11.266	-0.679	-6.545	1.701	-0.086	33.77	32.695807	111.58394	2	22	32.695867	111.583865	1.66	11.11	1	1.686	-0.009	0.061	0	0	6.9406E+218	330	337
20230809_1651370126	0	1328563	1.00825	-0.72395	1.55831	-0.079525	9.8437481	1.137826	11.266	-0.679	-6.545	1.701	-0.086	33.77	32.695807	111.58394	2	22	32.695867	111.583865	1.66	11.11	1	1.686	-0.009	0.061	0	0	6.9406E+218	330	337
20230809_1651370134	0	1328564	0.84844	-0.70454	1.51446	-0.079525	9.8437481	1.137826	11.266	-0.679	-6.545	1.701	-0.086	33.77	32.695807	111.58394	2	22	32.695867	111.583865	1.66	11.11	1	1.686	-0.009	0.061	0	0	6.9406E+218	330	337
20230809_1651370144	0	1328565	0.75152	-0.68299	1.54238	-0.079459	9.7852173	1.076094	11.293	-0.599	-6.496	1.703	-0.086	33.77	32.695808	111.583941	2	22	32.695867	111.583865	1.66	11.11	1	1.686	-0.009	0.061	0	0	6.9406E+218	330	337
20230809_1651370156	0	1328566	0.74722	-0.6498	1.60524	-0.079459	9.7852173	1.076094	11.293	-0.599	-6.496	1.703	-0.086	33.77	32.695808	111.583941	2	22	32.695867	111.583865	1.66	11.11	1	1.686	-0.009	0.061	0	0	6.9406E+218	330	337
20230809_1651370168	0	1328567	0.62627	-0.63886	1.63306	-0.079414	9.7266054	1.075949	11.293	-0.599	-6.496	1.703	-0.086	33.77	32.695808	111.583941	2	22	32.695867	111.583865	1.66	11.11	1	1.686	-0.009	0.061	0	0	6.9406E+218	330	337
20230809_1651370178	0	1328568	0.5196	-0.64855	1.5622	-0.079505	9.8438292	1.0762399	11.293	-0.599	-6.496	1.703	-0.107	33.77	32.695808	111.583941	2	22	32.695867	111.583865	1.66	11.11	1	1.686	-0.009	0.061	0	0	6.9406E+218	330	337
20230809_1651370183	0	1328569	0.48267	-0.62714	1.59579	-0.079485	9.8439102	1.014653	11.293	-0.599	-6.496	1.703	-0.107	33.77	32.695808	111.583941	2	22	32.695867	111.583865	1.66	11.11	1	1.686	-0.009	0.061	0	0	6.9406E+218	330	337
20230809_1651370195	0	1328570	0.3988	-0.61923	1.56259	-0.079505	9.8438292	1.0762399	11.316	-0.516	-6.469	1.704	-0.107	33.77	32.695808	111.583941	2	22	32.695867	111.583865	1.66	11.11	1	1.686	-0.009	0.061	0	0	6.9406E+218	330	337
20230809_1651370204	0	1328571	0.22348	-0.61894	1.52567	-0.079459	9.7852173	1.076094	11.316	-0.516	-6.469	1.704	-0.107	33.77	32.695808	111.583941	2	22	32.695867	111.583865	1.66	11.11	1	1.686	-0.009	0.061	0	0	6.9406E+218	330	337
20230809_1651370215	0	1328572	0.14547	-0.59716	1.54413	-0.079329	9.6681538	0.95263	11.316	-0.516	-6.469	1.704	-0.107	33.77	32.695808	111.583941	2	22	32.695867	111.583865	1.66	11.11	1	1.686	-0.009	0.061	0	0	6.9406E+218	330	337
20230809_1651370225	0	1328573	0.08482	-0.5738	1.65817	-0.079414	9.7266054	1.075949	11.316	-0.516	-6.469	1.704	-0.107	33.77	32.695808	111.583941	2	22	32.695867	111.583865	1.66	11.11	1	1.686	-0.009	0.061	0	0	6.9406E+218	330	337
20230809_1651370234	0	1328574	-0.02148	-0.56839	1.62924	-0.079459	9.7852173	1.076094	11.316	-0.516	-6.469	1.704	-0.107	33.77	32.695808	111.583941	2	22	32.695867	111.583865	1.66	11.11	1	1.686	-0.009	0.061	0	0	6.9406E+218	330	337
20230809_1651370243	0	1328575	-0.19115	-0.56568	1.60649	-0.079459	9.7852173	1.076094	11.336	-0.434	-6.467	1.704	-0.107	33.77	32.695809	111.583941	2	22	32.695867	111.583865	1.66	11.11	1	1.686	-0.009	0.061	0	0	6.9406E+218	330	337
20230809_1651370255	0	1328576	-0.36066	-0.55638	1.54916	-0.014309	9.8439722	1.01447	11.336	-0.434	-6.467	1.704	-0.107	33.77	32.695809	111.583941	2	22	32.695867	111.583865	1.66	11.11	1	1.686	-0.009	0.061	0	0	6.9406E+218	330	337
20230809_1651370265	0	1328577	-0.47711	-0.54526	1.55713	-0.079414	9.7266054	1.075949	11.336	-0.434	-6.467	1.704	-0.107	33.77	32.695809	111.583941	2	22	32.695867	111.583865	1.66	11.11	1	1.686	-0.009	0.061	0	0	6.9406E+218	330	337
20230809_1651370282	0	1328578	-0.6223	-0.54265	1.60616	-0.079303	9.6094608	1.014071	11.336	-0.434	-6.467	1.704	-0.107	33.77	32.695809	111.583941	2	22	32.695867	111.583865	1.66	11.11	1	1.686	-0.009	0.061	0	0	6.9406E+218	330	337
20230809_1651370284	0	1328579	-0.79247	-0.53759	1.58227	-0.079414	9.7266054	1.075949	11.336	-0.434	-6.467	1.704	-0.107	33.77	32.695809	111.583941	2	22	32.695867	111.583865	1.66	11.11	1	1.686	-0.009	0.061	0	0	6.9406E+218	330	337
20230809_1651370294	0	1328580	-0.90575	-0.52263	1.54183	-0.079439	9.7852983	1.014508	11.354	-0.353	-6.499	1.704	-0.107	33.77	32.69581	111.583941	2	22	32.695867	111.583865	1.66	11.11	1	1.686	-0.009	0.061	0	0	6.9406E+218	330	337
20230809_1651370305	0	1328581	-1.04633	-0.51967	1.62084	-0.014238	9.7266674	1.075766	11.354	-0.353	-6.499	1.704	-0.107	33.77	32.69581	111.583941	2	22	32.695867	111.583865	1.66	11.11	1	1.686	-0.009	0.061	0	0	6.9406E+218	330	337
20230809_1651370315	0	1328582	-1.14959	-0.50318	1.58888	-0.079414	9.7266054	1.075949	11.354	-0.353	-6.499	1.704	-0.107	33.77	32.69581	111.583941	2	22	32.695867	111.583865	1.66	11.11	1	1.686	-0.009	0.061	0	0	6.9406E+218	330	337
20230809_1651370330	0	1328583	-1.31509	-0.50519	1.5241	-0.079414	9.7266054	1.075949	11.354	-0.353	-6.499	1.704	-0.107	33.77	32.69581	111.583941	2	22	32.695867	111.583865	1.66	11.11	1	1.686	-0.009	0.061	0	0	6.9406E+218	330	337
20230809_1651370340	0	1328584	-1.44488	-0.50673	1.48188	-0.014283	9.7852793	1.075911	11.354	-0.353	-6.499	1.704	-0.107	33.77	32.69581	111.583941	2	22	32.695867	111.583865	1.66	11.11	1	1.686	-0.009	0.061	0	0	6.9406E+218	330	337
20230809_1651370345	0	1328585	-1.50136	-0.48415	1.52675	-0.079414	9.7266054	1.075949	11.371	-0.273	-6.564	1.704	-0.107	33.77	32.695811	111.583941	2	22	32.695867	111.583865	1.66	11.11	1	1.686	-0.009	0.061	0	0	6.9406E+218	330	337
20230809_1651370354	0	1328586	-1.62443	-0.47249	1.52286	-0.014258	9.7265863	1.1373529	11.371	-0.273	-6.564	1.704	-0.107	33.77	32.695811	111.583941	2	22	32.695867	111.583865	1.66	11.11	1	1.686	-0.009	0.061	0	0	6.9406E+218	330	337
20230809_1651370367	0	1328587	-1.77806	-0.45984	1.5414	-0.079368	9.6679916	1.075803	11.371	-0.273	-6.564	1.704	-0.098	33.77	32.695811	111.583941	2	22	32.695867	111.583865	1.66	11.11	1	1.686	-0.009	0.061	0	0	6.9406E+218	330	337
20230809_1651370375	0	1328588	-1.85834	-0.44346	1.53894	-0.079434	9.7265244	1.137535	11.371	-0.273	-6.564	1.704	-0.098	33.77	32.695811	111.583941	2	22	32.695867	111.583865	1.66	11.11	1	1.686	-0.009	0.061	0	0	6.9406E+218	330	337
20230809_1651370384	0	1328589	-1.99282	-0.45027	1.50955	-0.014303	9.7851992	1.137498	11.371	-0.273	-6.564	1.704	-0.098	33.77	32.695811	111.583941	2	22	32.695867	111.583865	1.66	11.11	1	1.686	-0.009	0.061	0	0	6.9406E+218	330	337
20230809_1651370394	0	1328590	-2.04314	-0.42141	1.46052	-0.079368	9.6679916	1.075803	11.385	-0.195	-6.657	1.704	-0.098	33.77	32.695811	111.583942	2	22	32.695867	111.583865	1.66	11.11	1	1.686	-0.009	0.061	0	0	6.9406E+218	330	337
20230809_1651370404	0	1328591	-2.12782	-0.41124	1.41128	-0.014323	9.7851181	1.199085	11.385	-0.195	-6.657	1.704	-0.098	33.77	32.695811	111.583942	2	22	32.695867	111.583865	1.66	11.11	1	1.686	-0.009	0.061	0	0	6.9406E+218	330	337
20230809_1651370415	0	1328592	-2.21463	-0.40334	1.41434	-0.079434	9.7265244	1.137535	11.385	-0.195	-6.657	1.704	-0.098	33.77	32.695811	111.583942	2	22	32.695867	111.583865	1.66	11.11	1	1.686	-0.009	0.061	0	0	6.9406E+218	330	337
20230809_1651370426	0	1328593	-2.26594	-0.38181	1.35924	-0.079454	9.7264433	1.199122	11.385	-0.195	-6.657	1.704	-0.098	33.77	32.695811	111.583942	2	22	32.695867	111.583865	1.66	11.11	1	1.686	-0.009	0.061	0	0	6.9406E+218	330	337
20230809_1651370433	0	1328594	-2.35592	-0.36168	1.41475	-0.014232	9.6678934	1.198794	11.385	-0.195	-6.657	1.704	-0.098	33.77	32.695811	111.583942	2	22	32.695867	111.583865	1.66	11.11	1	1.686	-0.009	0.061	0	0	6.9406E+218	330	337
20230809_1651370447	0	1328595	-2.42946	-0.33911	1.37059	-0.014278	9.7265062	1.198939	11.395	-0.123	-6.771	1.703	-0.098	33.77	32.695812	111.583942	2	22	32.695867	111.583865	1.66	11.11	1	1.686	-0.009	0.061	0	0	6.9406E+218	330	337
20230809_1651370455	0	1328596	-2.52579	-0.33211	1.32198	-0.079564	9.8435869	1.260999	11.395	-0.123	-6.771	1.703	-0.098	33.77	32.695812	111.583942	2	22	32.695867	111.583865	1.66	11.11	1	1.686	-0.009	0.061	0	0	6.9406E+218	330	337
20230809_1651370466	0	1328597	-2.55454	-0.2999	1.33094	-0.014278	9.7265062	1.198939	11.395	-0.123	-6.771	1.703	-0.098	33.77	32.695812	111.583942	2	22	32.695867	111.583865	1.66	11.11	1	1.686	-0.009	0.061	0	0	6.9406E+218	330	337
20230809_1651370479	0	1328598	-2.59984	-0.26026	1.35646	-0.079383	9.6091375	1.2604181	11.395	-0.123	-6.771	1.703	-0.098	33.77	32.695812	111.583942	2	22	32.695867	111.583865	1.66	11.11	1	1.686	-0.009	0.061	0	0	6.9406E+218	330	337
20230809_1651370485	0	1328599	-2.7311	-0.25494	1.35057	-0.014317	9.7263441	1.322112	11.395	-0.123	-6.771	1.703	-0.098	33.77	32.695812	111.583942	2	22	32.695867	111.583865	1.66	11.11	1	1.686	-0.009	0.061	0	0	6.9406E+218	330	337
20230809_1651370494	0	1328600	-2.72504	-0.21979	1.2567	-0.079473	9.7263632	1.260709	11.401	-0.056	-6.902	1.701	-0.098	33.77	32.695813	111.583942	2	22	32.695867	111.583865	1.66	11.11	1	1.686	-0.009	0.061	0	0	6.9406E+218	330	337
20230809_1651370504	0	1328601	-2.70879	-0.18133	1.23082	-0.014343	9.785037	1.260671	11.401	-0.056	-6.902	1.701	-0.098	33.77	32.695813	111.583942	2	22	32.695867	111.583865	1.66	11.11	1	1.686	-0.009	0.061	0	0	6.9406E+218	330	337
20230809_1651370516	0	1328602	-2.69112	-0.15733	1.1836	-0.014317	9.7263441	1.322112	11.401	-0.056	-6.902	1.701	-0.099	33.77	32.695813	111.583942	2	22	32.695867	111.583865	1.66	11.11	1	1.686	-0.009	0.061	0	0	6.9406E+218	330	337
20230809_1651370527	0	1328603	-2.73741	-0.13555	1.1299	-0.079493	9.7262821	1.322295	11.401	-0.056	-6.902	1.701	-0.099	33.77	32.695813	111.583942	2	22	32.695867	111.583865	1.66	11.11	1	1.686	-0.009	0.061	0	0	6.9406E+218	330	337
20230809_1651370534	0	1328604	-2.74519	-0.10794	1.09514	-0.014337	9.726264	1.3836991	11.401	-0.056	-6.902	1.701	-0.099	33.77	32.695813	111.583942	2	22	32.695867	111.583865	1.66	11.11	1	1.686	-0.009	0.061	0	0	6.9406E+218	330	337
20230809_1651370554	0	1328605	-2.70377	-0.07474	1.12565	-0.014317	9.7263441	1.322112	11.401	0.002	-7.038	1.7	-0.099	33.77	32.695814	111.583942	2	22	32.695867	111.583865	1.66	11.11	1	1.686	-0.009	0.061	0	0	6.9406E+218	330	325
20230809_1651370559	0	1328606	-2.66754	-0.03029	1.14753	-0.014337	9.726264	1.3836991	11.401	0.002	-7.038	1.7	-0.099	33.77	32.695814	111.583942	2	22	32.695867	111.583865	1.66	11.11	1	1.686	-0.009	0.061	0	0	6.9406E+218	330	325
20230809_1651370566	0	1328607	-2.67552	0.0028	1.08663	-0.079513	9.7262011	1.383882	11.401	0.002	-7.038	1.7	-0.099	33.77	32.695814	111.583942	2	22	32.695867	111.583865	1.66	11.11	1	1.686	-0.009	0.061	0	0	6.9406E+218	330	325
20230809_1651370580	0	1328608	-2.65806	0.04534	1.06571	-0.014403	9.7847948	1.445431	11.401	0.002	-7.038	1.7	-0.099	33.77	32.695814	111.583942	2	22	32.695867	111.583865	1.66	11.11	1	1.686	-0.009	0.061	0	0	6.9406E+218	330	325
20230809_1651370584	0	1328609	-2.63493	0.08692	1.02994	-0.014403	9.7847948	1.445431	11.401	0.002	-7.038	1.7	-0.099	33.77	32.695814	111.583942	2	22	32.695882	111.583869	1.665	10.84	1	1.686	-0.009	0.061	0	0	6.9406E+218	330	325
20230809_1651370594	0	1328610	-2.5956	0.13672	0.91383	-0.079579	9.7847328	1.445614	11.392	0.054	-7.171	1.698	-0.099	33.77	32.695814	111.583942	2	22	32.695882	111.583869	1.665	10.84	1	1.686	-0.009	0.061	0	0	6.9406E+218	330	325
20230809_1651370612	0	1328611	-2.59581	0.17722	0.84358	-0.014357	9.7261829	1.445286	11.392	0.054	-7.171	1.698	-0.099	33.77	32.695814	111.583942	2	22	32.695882	111.583869	1.665	10.84	1	1.686	-0.009	0.061	0	0	6.9406E+218	330	325
20230809_1651370616	0	1328612	-2.58915	0.21061	0.87095	-0.014357	9.7261829	1.445286	11.392	0.054	-7.171	1.698	-0.099	33.77	32.695814	111.583942	2	22	32.695882	111.583869	1.665	10.84	1	1.686	-0.009	0.061	0	0	6.9406E+218	330	325
20230809_1651370626	0	1328613	-2.56887	0.25025	0.8612	-0.014403	9.7847948	1.445431	11.392	0.054	-7.171	1.698	-0.099	33.77	32.695814	111.583942	2	22	32.695882	111.583869	1.665	10.84	1	1.686	-0.009	0.061	0	0	6.9406E+218	330	325
20230809_1651370634	0	1328614	-2.53583	0.29295	0.79317	-0.014377	9.7261019	1.5068721	11.392	0.054	-7.171	1.698	-0.099	33.77	32.695814	111.583942	2	22	32.695882	111.583869	1.665	10.84	1	1.686	-0.009	0.061	0	0	6.9406E+218	330	325
20230809_1651370644	0	1328615	-2.47733	0.3447	0.79855	-0.014403	9.7847948	1.445431	11.374	0.094	-7.299	1.696	-0.099	33.77	32.695815	111.583942	2	22	32.695882	111.583869	1.665	10.84	1	1.686	-0.009	0.061	0	0	6.9406E+218	330	325
20230809_1651370654	0	1328616	-2.45088	0.39498	0.73923	-0.014442	9.7846336	1.568604	11.374	0.094	-7.299	1.696	-0.099	33.77	32.695815	111.583942	2	22	32.695882	111.583869	1.665	10.84	1	1.686	-0.009	0.061	0	0	6.9406E+218	330	325
20230809_1651370666	0	1328617	-2.40377	0.45017	0.7111	-0.014468	9.8433266	1.507163	11.374	0.094	-7.299	1.696	-0.099	33.77	32.695815	111.583942	2	22	32.695882	111.583869	1.665	10.84	1	1.686	-0.009	0.061	0	0	6.9406E+218	330	325
20230809_1651370685	0	1328618	-2.49413	0.47166	0.60307	-0.014442	9.7846336	1.568604	11.374	0.094	-7.299	1.696	-0.098	33.77	32.695815	111.583942	2	22	32.695882	111.583869	1.665	10.84	1	1.686	-0.009	0.061	0	0	6.9406E+218	330	325
20230809_1651370686	0	1328619	-2.41934	0.53608	0.58112	-0.014422	9.7847137	1.507018	11.374	0.094	-7.299	1.696	-0.098	33.77	32.695815	111.583942	2	22	32.695882	111.583869	1.665	10.84	1	1.686	-0.009	0.061	0	0	6.9406E+218	330	325
20230809_1651370694	0	1328620	-2.43658	0.58844	0.52394	-0.014462	9.7845526	1.630191	11.346	0.122	-7.421	1.695	-0.098	33.77	32.695816	111.583943	2	22	32.695882	111.583869	1.665	10.84	1	1.686	-0.009	0.061	0	0	6.9406E+218	330	325
20230809_1651370705	0	1328621	-2.4563	0.62102	0.49483	-0.014468	9.8433266	1.507163	11.346	0.122	-7.421	1.695	-0.098	33.77	32.695816	111.583943	2	22	32.695882	111.583869	1.665	10.84	1	1.686	-0.009	0.061	0	0	6.9406E+218	330	325
20230809_1651370715	0	1328622	-2.39602	0.68838	0.43892	-0.014422	9.7847137	1.507018	11.346	0.122	-7.421	1.695	-0.098	33.77	32.695816	111.583943	2	22	32.695882	111.583869	1.665	10.84	1	1.686	-0.009	0.061	0	0	6.9406E+218	330	325
20230809_1651370726	0	1328623	-2.46992	0.70947	0.45019	-0.079658	9.7844105	1.69196	11.346	0.122	-7.421	1.695	-0.098	33.77	32.695816	111.583943	2	22	32.695882	111.583869	1.665	10.84	1	1.686	-0.009	0.061	0	0	6.9406E+218	330	325
20230809_1651370735	0	1328624	-2.51625	0.72903	0.37455	-0.014468	9.8433266	1.507163	11.346	0.122	-7.421	1.695	-0.098	33.77	32.695816	111.583943	2	22	32.695882	111.583869	1.665	10.84	1	1.686	-0.009	0.061	0	0	6.9406E+218	330	325
20230809_1651370744	0	1328625	-2.47166	0.79159	0.30137	-0.014448	9.8434067	1.445576	11.308	0.138	-7.544	1.692	-0.098	33.77	32.695817	111.583943	2	22	32.695882	111.583869	1.665	10.84	1	1.686	-0.009	0.061	0	0	6.9406E+218	330	325
20230809_1651370760	0	1328626	-2.3468	0.86714	0.25832	-0.014508	9.8431654	1.630336	11.308	0.138	-7.544	1.692	-0.098	33.77	32.695817	111.583943	2	22	32.695882	111.583869	1.665	10.84	1	1.686	-0.009	0.061	0	0	6.9406E+218	330	325
20230809_1651370779	0	1328627	-2.38452	0.88612	0.19398	-0.014553	9.9017773	1.630482	11.308	0.138	-7.544	1.692	-0.098	33.77	32.695817	111.583943	2	22	32.695882	111.583869	1.665	10.84	1	1.686	-0.009	0.061	0	0	6.9406E+218	330	325
20230809_1651370787	0	1328628	-2.4737	0.90228	0.08997	-0.014488	9.8432465	1.56875	11.308	0.138	-7.544	1.692	-0.098	33.77	32.695817	111.583943	2	22	32.695882	111.583869	1.665	10.84	1	1.686	-0.009	0.061	0	0	6.9406E+218	330	325
20230809_1651370789	0	1328629	-2.47245	0.96174	0.07552	-0.014533	9.9018583	1.568895	11.308	0.138	-7.544	1.692	-0.098	33.77	32.695817	111.583943	2	22	32.695882	111.583869	1.665	10.84	1	1.686	-0.009	0.061	0	0	6.9406E+218	330	325
20230809_1651370795	0	1328630	-2.48817	0.99656	0.04718	-0.014508	9.8431654	1.630336	11.262	0.138	-7.666	1.69	-0.098	33.77	32.695817	111.583943	2	22	32.695882	111.583869	1.665	10.84	1	1.686	-0.009	0.061	0	0	6.9406E+218	330	325
20230809_1651370805	0	1328631	-2.48287	1.0434	-0.02875	-0.014533	9.9018583	1.568895	11.262	0.138	-7.666	1.69	-0.098	34	32.695817	111.583943	2	22	32.695882	111.583869	1.665	10.84	1	1.723	0.033	-0.02	0	0	6.9406E+218	330	325
20230809_1651370820	0	1328632	-2.49577	1.08077	-0.0943	-0.014573	9.9016972	1.692068	11.262	0.138	-7.666	1.69	-0.098	34	32.695817	111.583943	2	22	32.695882	111.583869	1.665	10.84	1	1.723	0.033	-0.02	0	0	6.9406E+218	330	325
20230809_1651370826	0	1328633	-2.51827	1.10148	-0.11782	-0.079755	9.9604082	1.569223	11.262	0.138	-7.666	1.69	-0.098	34	32.695817	111.583943	2	22	32.695882	111.583869	1.665	10.84	1	1.723	0.033	-0.02	0	0	6.9406E+218	330	325
20230809_1651370834	0	1328634	-2.43899	1.14229	-0.21199	-0.014513	9.9019394	1.507308	11.262	0.138	-7.666	1.69	-0.098	34	32.695817	111.583943	2	22	32.695882	111.583869	1.665	10.84	1	1.723	0.033	-0.02	0	0	6.9406E+218	330	325
20230809_1651370844	0	1328635	-2.29822	1.20018	-0.30102	-0.014579	9.9604702	1.5690399	11.208	0.123	-7.789	1.72	-0.098	34	32.695818	111.583943	2	22	32.695882	111.583869	1.665	10.84	1	1.723	0.033	-0.02	0	0	6.9406E+218	330	325
20230809_1651370855	0	1328636	-2.32189	1.19551	-0.3221	-0.014513	9.9019394	1.507308	11.208	0.123	-7.789	1.72	-0.098	34	32.695818	111.583943	2	22	32.695882	111.583869	1.665	10.84	1	1.723	0.033	-0.02	0	0	6.9406E+218	330	325
20230809_1651370879	0	1328637	-2.27135	1.23397	-0.40644	-0.014598	9.9603901	1.630627	11.208	0.123	-7.789	1.72	-0.098	34	32.695818	111.583943	2	22	32.695882	111.583869	1.665	10.84	1	1.723	0.033	-0.02	0	0	6.9406E+218	330	325
20230809_1651370881	0	1328638	-2.38056	1.24645	-0.47217	-0.014573	9.9016972	1.692068	11.208	0.123	-7.789	1.72	-0.098	34	32.695818	111.583943	2	22	32.695882	111.583869	1.665	10.84	1	1.723	0.033	-0.02	0	0	6.9406E+218	330	325
20230809_1651370883	0	1328639	-2.32579	1.27352	-0.50719	-0.014533	9.9018583	1.568895	11.208	0.123	-7.789	1.72	-0.098	34	32.695818	111.583943	2	22	32.695882	111.583869	1.665	10.84	1	1.723	0.033	-0.02	0	0	6.9406E+218	330	325
20230809_1651370895	0	1328640	-2.17313	1.30614	-0.57125	-0.014499	9.9607925	1.3226939	11.149	0.092	-7.904	1.718	-0.085	34	32.695819	111.583943	2	22	32.695882	111.583869	1.665	10.84	1	1.723	0.033	-0.02	0	0	6.9406E+218	330	325
20230809_1651370904	0	1328641	-1.87213	1.38291	-0.66197	-0.079735	9.9604893	1.507637	11.149	0.092	-7.904	1.718	-0.085	34	32.695819	111.583943	2	22	32.695882	111.583869	1.665	10.84	1	1.723	0.033	-0.02	0	0	6.9406E+218	330	325
20230809_1651370918	0	1328642	-2.13633	1.33685	-0.74529	-0.014638	9.960228	1.7538	11.149	0.092	-7.904	1.718	-0.085	34	32.695819	111.583943	2	22	32.695882	111.583869	1.665	10.84	1	1.723	0.033	-0.02	0	0	6.9406E+218	330	325
20230809_1651370925	0	1328643	-2.21053	1.31517	-0.76657	-0.014644	10.019002	1.630772	11.149	0.092	-7.904	1.718	-0.085	34	32.695819	111.583943	2	22	32.695882	111.583869	1.665	10.84	1	1.723	0.033	-0.02	0	0	6.9406E+218	330	325
20230809_1651370934	0	1328644	-2.22989	1.35983	-0.88522	-0.014539	9.9606323	1.4458669	11.149	0.092	-7.904	1.718	-0.085	34	32.695819	111.583943	2	22	32.695882	111.583869	1.665	10.84	1	1.723	0.033	-0.02	0	0	6.9406E+218	330	325
20230809_1651370945	0	1328645	-1.99382	1.39526	-0.89547	-0.014539	9.9606323	1.4458669	11.087	0.044	-8.009	1.716	-0.085	34	32.69582	111.583943	2	22	32.695882	111.583869	1.665	10.84	1	1.723	0.033	-0.02	0	0	6.9406E+218	330	325
20230809_1651370955	0	1328646	-1.8679	1.41762	-0.99879	-0.014539	9.9606323	1.4458669	11.087	0.044	-8.009	1.716	-0.085	34	32.69582	111.583943	2	22	32.695882	111.583869	1.665	10.84	1	1.723	0.033	-0.02	0	0	6.9406E+218	330	337
20230809_1651370965	0	1328647	-1.99364	1.37769	-1.01658	-0.07982	10.018939	1.630955	11.087	0.044	-8.009	1.716	-0.085	34	32.69582	111.583943	2	22	32.695882	111.583869	1.665	10.84	1	1.723	0.033	-0.02	0	0	6.9406E+218	330	337
20230809_1651370976	0	1328648	-2.03154	1.37169	-1.07676	-0.014559	9.9605513	1.507454	11.087	0.044	-8.009	1.716	-0.085	34	32.69582	111.583943	2	22	32.695882	111.583869	1.665	10.84	1	1.723	0.033	-0.02	0	0	6.9406E+218	330	337
20230809_1651370984	0	1328649	-1.98439	1.37458	-1.20391	-0.01463	10.0778561	1.4461581	11.087	0.044	-8.009	1.716	-0.085	34	32.69582	111.583943	2	22	32.695882	111.583869	1.665	10.84	1	1.723	0.033	-0.02	0	0	6.9406E+218	330	337
20230809_1651370994	0	1328650	-1.7887	1.40469	-1.22308	-0.014499	9.9607925	1.3226939	11.027	-0.021	-8.106	1.714	-0.085	34	32.695821	111.583943	2	22	32.695882	111.583869	1.665	10.84	1	1.723	0.033	-0.02	0	0	6.9406E+218	330	337
20230809_1651380005	0	1328651	-1.71367	1.39302	-1.33438	-0.014539	9.9606323	1.4458669	11.027	-0.021	-8.106	1.714	-0.085	34	32.695821	111.583943	2	22	32.695882	111.583869	1.665	10.84	1	1.723	0.033	-0.02	0	0	6.9406E+218	330	337
20230809_1651380017	0	1328652	-1.80066	1.34711	-1.2896	-0.079755	9.9604082	1.569223	11.027	-0.021	-8.106	1.714	-0.084	34	32.695821	111.583943	2	22	32.695882	111.583869	1.665	10.84	1	1.723	0.033	-0.02	0	0	6.9406E+218	330	337
20230809_1651380026	0	1328653	-1.81334	1.30905	-1.43604	-0.014539	9.9606323	1.4458669	11.027	-0.021	-8.106	1.714	-0.084	34	32.695821	111.583943	2	22	32.695882	111.583869	1.665	10.84	1	1.723	0.033	-0.02	0	0	6.9406E+218	330	337
20230809_1651380034	0	1328654	-1.78266	1.32475	-1.40967	-0.014544	10.0194054	1.322839	11.027	-0.021	-8.106	1.714	-0.084	34	32.695821	111.583943	2	22	32.695882	111.583869	1.665	10.84	1	1.723	0.033	-0.02	0	0	6.9406E+218	330	337
20230809_1651380045	0	1328655	-1.59569	1.31574	-1.57322	-0.014499	9.9607925	1.3226939	10.97	-0.1	-8.193	1.713	-0.084	34	32.695821	111.583943	2	22	32.695882	111.583869	1.665	10.84	1	1.723	0.033	-0.02	0	0	6.9406E+218	330	337
20230809_1651380056	0	1328656	-1.58271	1.26406	-1.53692	-0.014474	9.9020996	1.384135	10.97	-0.1	-8.193	1.713	-0.084	34	32.695821	111.583943	2	22	32.695882	111.583869	1.665	10.84	1	1.723	0.033	-0.02	0	0	6.9406E+218	330	337
20230809_1651380065	0	1328657	-1.5803	1.19934	-1.60155	-0.014499	9.9607925	1.3226939	10.97	-0.1	-8.193	1.713	-0.084	34	32.695821	111.583943	2	22	32.695882	111.583869	1.665	10.84	1	1.723	0.033	-0.02	0	0	6.9406E+218	330	337
20230809_1651380079	0	1328658	-1.48579	1.17933	-1.65864	-0.079675	9.9607306	1.322877	10.97	-0.1	-8.193	1.713	-0.084	34	32.695821	111.583943	2	22	32.695882	111.583869	1.665	10.84	1	1.723	0.033	-0.02	0	0	6.9406E+218	330	337
20230809_1651380085	0	1328659	-1.35554	1.15048	-1.71486	-0.014434	9.9022617	1.260962	10.97	-0.1	-8.193	1.713	-0.084	34	32.695821	111.583943	2	22	32.695882	111.583869	1.665	10.84	1	1.723	0.033	-0.02	0	0	6.9406E+218	330	337
20230809_1651380094	0	1328660	-1.30933	1.10753	-1.71526	-0.014454	9.9021807	1.322549	10.924	-0.19	-8.266	1.713	-0.084	34	32.695822	111.583944	2	22	32.695882	111.583869	1.665	10.84	1	1.723	0.033	-0.02	0	0	6.9406E+218	330	337
20230809_1651380105	0	1328661	-1.28587	1.04177	-1.75737	-0.014434	9.9022617	1.260962	10.924	-0.19	-8.266	1.713	-0.084	34	32.695822	111.583944	2	22	32.695882	111.583869	1.665	10.84	1	1.723	0.033	-0.02	0	0	6.9406E+218	330	337
20230809_1651380116	0	1328662	-1.20656	0.98407	-1.79647	-0.014388	9.8436489	1.2608171	10.924	-0.19	-8.266	1.713	-0.084	34	32.695822	111.583944	2	22	32.695882	111.583869	1.665	10.84	1	1.723	0.033	-0.02	0	0	6.9406E+218	330	337
20230809_1651380126	0	1328663	-1.08706	0.93609	-1.78273	-0.014369	9.84373	1.19923	10.924	-0.19	-8.266	1.713	-0.084	34	32.695822	111.583944	2	22	32.695882	111.583869	1.665	10.84	1	1.723	0.033	-0.02	0	0	6.9406E+218	330	337
20230809_1651380137	0	1328664	-0.96562	0.88764	-1.80083	-0.014388	9.8436489	1.2608171	10.924	-0.19	-8.266	1.713	-0.084	34	32.695822	111.583944	2	22	32.695882	111.583869	1.665	10.84	1	1.723	0.033	-0.02	0	0	6.9406E+218	330	325
20230809_1651380144	0	1328665	-0.92856	0.8115	-1.84352	-0.079544	9.843668	1.1994129	10.891	-0.285	-8.321	1.714	-0.084	34	32.695823	111.583944	2	22	32.695882	111.583869	1.665	10.84	1	1.723	0.033	-0.02	0	0	6.9406E+218	330	325
20230809_1651380157	0	1328666	-0.86518	0.73704	-1.77693	-0.014212	9.6679745	1.137207	10.891	-0.285	-8.321	1.714	-0.084	34	32.695823	111.583944	2	22	32.695882	111.583869	1.665	10.84	1	1.723	0.033	-0.02	0	0	6.9406E+218	330	325
20230809_1651380168	0	1328667	-0.81248	0.66131	-1.7603	-0.014278	9.7265062	1.198939	10.891	-0.285	-8.321	1.714	-0.084	34	32.695823	111.583944	2	22	32.695882	111.583869	1.665	10.84	1	1.723	0.033	-0.02	0	0	6.9406E+218	330	325
20230809_1651380175	0	1328668	-0.70845	0.58478	-1.79337	-0.014303	9.7851992	1.137498	10.891	-0.285	-8.321	1.714	-0.085	34	32.695823	111.583944	2	22	32.695882	111.583869	1.665	10.84	1	1.723	0.033	-0.02	0	0	6.9406E+218	330	325
20230809_1651380184	0	1328669	-0.53116	0.53666	-1.96859	-0.014374	9.902504	1.076202	10.891	-0.285	-8.321	1.714	-0.085	34	32.695823	111.583944	2	22	32.695882	111.583869	1.665	10.84	1	1.723	0.033	-0.02	0	0	6.9406E+218	330	325
20230809_1651380195	0	1328670	-0.44332	0.46949	-1.81731	-0.014212	9.6679745	1.137207	10.875	-0.38	-8.354	1.716	-0.085	34	32.695824	111.583944	2	22	32.695882	111.583869	1.665	10.84	1	1.723	0.033	-0.02	0	0	6.9406E+218	330	325
20230809_1651380204	0	1328671	-0.38747	0.37802	-1.80543	-0.014167	9.6093616	1.137062	10.875	-0.38	-8.354	1.716	-0.085	34	32.695824	111.583944	2	22	32.695882	111.583869	1.665	10.84	1	1.723	0.033	-0.02	0	0	6.9406E+218	330	325
20230809_1651380217	0	1328672	-0.3666	0.28642	-1.69259	-0.014167	9.6093616	1.137062	10.875	-0.38	-8.354	1.716	-0.085	34	32.695824	111.583944	2	22	32.695882	111.583869	1.665	10.84	1	1.723	0.033	-0.02	0	0	6.9406E+218	330	325
20230809_1651380228	0	1328673	-0.25743	0.20882	-1.71412	-0.014173	9.6681347	1.014034	10.875	-0.38	-8.354	1.716	-0.085	34	32.695824	111.583944	2	22	32.695882	111.583869	1.665	10.84	1	1.723	0.033	-0.02	0	0	6.9406E+218	330	325
20230809_1651380234	0	1328674	-0.18433	0.1191	-1.61672	-0.014238	9.7266674	1.075766	10.875	-0.38	-8.354	1.716	-0.085	34	32.695824	111.583944	2	22	32.695882	111.583869	1.665	10.84	1	1.723	0.033	-0.02	0	0	6.9406E+218	330	325
20230809_1651380245	0	1328675	-0.07886	0.05105	-1.65777	-0.014193	9.6680546	1.075621	10.877	-0.465	-8.367	1.719	-0.085	34	32.695825	111.583944	2	22	32.695882	111.583869	1.665	10.84	1	1.723	0.033	-0.02	0	0	6.9406E+218	330	325
20230809_1651380256	0	1328676	-0.06815	-0.04132	-1.68198	-0.079388	9.6679115	1.13739	10.877	-0.465	-8.367	1.719	-0.085	34	32.695825	111.583944	2	22	32.695882	111.583869	1.665	10.84	1	1.723	0.033	-0.02	0	0	6.9406E+218	330	325
20230809_1651380268	0	1328677	-0.05875	-0.14677	-1.65401	-0.014127	9.6095228	1.013889	10.877	-0.465	-8.367	1.719	-0.085	34	32.695825	111.583944	2	22	32.695882	111.583869	1.665	10.84	1	1.723	0.033	-0.02	0	0	6.9406E+218	330	325
20230809_1651380281	0	1328678	0.03014	-0.22486	-1.58486	-0.014082	9.5509109	1.013743	10.877	-0.465	-8.367	1.719	-0.085	34	32.695825	111.583944	2	22	32.695882	111.583869	1.665	10.84	1	1.723	0.033	-0.02	0	0	6.9406E+218	330	325
20230809_1651380284	0	1328679	0.07074	-0.30601	-1.45801	-0.014082	9.5509109	1.013743	10.877	-0.465	-8.367	1.719	-0.085	34	32.695825	111.583944	2	22	32.695882	111.583869	1.665	10.84	1	1.723	0.033	-0.02	0	0	6.9406E+218	330	325
20230809_1651380293	0	1328680	0.14427	-0.38665	-1.41555	-0.014102	9.5508299	1.07533	10.899	-0.541	-8.367	1.721	-0.085	34	32.695825	111.583944	2	22	32.695882	111.583869	1.665	10.84	1	1.723	0.033	-0.02	0	0	6.9406E+218	330	325
20230809_1651380304	0	1328681	0.16448	-0.47749	-1.3282	-0.014147	9.6094427	1.075475	10.899	-0.541	-8.367	1.721	-0.085	34	32.695825	111.583944	2	22	32.695882	111.583869	1.665	10.84	1	1.723	0.033	-0.02	0	0	6.9406E+218	330	325
20230809_1651380315	0	1328682	0.22856	-0.55847	-1.3171	-0.014127	9.6095228	1.013889	10.899	-0.541	-8.367	1.721	-0.085	34	32.695825	111.583944	2	22	32.695882	111.583869	1.665	10.84	1	1.723	0.033	-0.02	0	0	6.9406E+218	330	325
20230809_1651380325	0	1328683	0.21872	-0.63942	-1.27552	-0.014102	9.5508299	1.07533	10.899	-0.541	-8.367	1.721	-0.085	34	32.695825	111.583944	2	22	32.695882	111.583869	1.665	10.84	1	1.723	0.033	-0.02	0	0	6.9406E+218	330	325
20230809_1651380334	0	1328684	0.193	-0.72477	-1.23427	-0.014056	9.492218	1.075184	10.899	-0.541	-8.367	1.721	-0.085	34	32.695825	111.583944	2	22	32.695882	111.583869	1.665	10.84	1	1.723	0.033	-0.02	0	0	6.9406E+218	330	325
20230809_1651380350	0	1328685	0.27359	-0.7714	-1.04228	-0.013991	9.4336872	1.0134521	10.94	-0.597	-8.356	1.725	-0.085	34	32.695826	111.583944	2	22	32.695882	111.583869	1.665	10.84	1	1.723	0.033	-0.02	0	0	6.9406E+218	330	325
20230809_1651380354	0	1328686	0.31447	-0.81684	-1.06562	-0.079337	9.5505257	1.260272	10.94	-0.597	-8.356	1.725	-0.085	34	32.695826	111.583944	2	22	32.695882	111.583869	1.665	10.84	1	1.723	0.033	-0.02	0	0	6.9406E+218	330	325
20230809_1651380366	0	1328687	0.02315	-1.00167	-1.07716	-0.014207	9.6091995	1.260235	10.94	-0.597	-8.356	1.725	-0.08	34	32.695826	111.583944	2	22	32.695882	111.583869	1.665	10.84	1	1.723	0.033	-0.02	0	0	6.9406E+218	330	325
20230809_1651380377	0	1328688	-0.01509	-1.04806	-0.94519	-0.013957	9.4926224	0.767251	10.94	-0.597	-8.356	1.725	-0.08	34	32.695826	111.583944	2	22	32.695882	111.583869	1.665	10.84	1	1.723	0.033	-0.02	0	0	6.9406E+218	330	325
20230809_1651380383	0	1328689	0.38794	-0.98352	-0.88837	-0.014036	9.4922991	1.013598	10.94	-0.597	-8.356	1.725	-0.08	34	32.695826	111.583944	2	22	32.695882	111.583869	1.665	10.84	1	1.723	0.033	-0.02	0	0	6.9406E+218	330	325
20230809_1651380395	0	1328690	0.11147	-1.11529	-0.68696	-0.014051	9.433444	1.198212	10.996	-0.636	-8.349	1.729	-0.08	34	32.695827	111.583944	2	22	32.695882	111.583869	1.665	10.84	1	1.723	0.033	-0.02	0	0	6.9406E+218	330	325
20230809_1651380404	0	1328691	0.24294	-1.15593	-0.73654	-0.014102	9.5508299	1.07533	10.996	-0.636	-8.349	1.729	-0.08	34	32.695827	111.583944	2	22	32.695882	111.583869	1.665	10.84	1	1.723	0.033	-0.02	0	0	6.9406E+218	330	325
20230809_1651380415	0	1328692	0.07632	-1.19398	-0.52119	-0.079272	9.4919939	1.19854	10.996	-0.636	-8.349	1.729	-0.08	34	32.695827	111.583944	2	22	32.695882	111.583869	1.665	10.84	1	1.723	0.033	-0.02	0	0	6.9406E+218	330	325
20230809_1651380425	0	1328693	0.01072	-1.26412	-0.54635	-0.014181	9.5505075	1.321676	10.996	-0.636	-8.349	1.729	-0.08	34	32.695827	111.583944	2	22	32.695882	111.583869	1.665	10.84	1	1.723	0.033	-0.02	0	0	6.9406E+218	330	325
20230809_1651380434	0	1328694	-0.14555	-1.3152	-0.42479	-0.079317	9.5506067	1.198686	10.996	-0.636	-8.349	1.729	-0.08	34	32.695827	111.583944	2	22	32.695882	111.583869	1.665	10.84	1	1.723	0.033	-0.02	0	0	6.9406E+218	330	325
20230809_1651380444	0	1328695	-0.12055	-1.32403	-0.44838	-0.013991	9.4336872	1.0134521	11.062	-0.654	-8.349	1.732	-0.08	34	32.695828	111.583945	2	22	32.695882	111.583869	1.665	10.84	1	1.723	0.033	-0.02	0	0	6.9406E+218	330	325
20230809_1651380454	0	1328696	-0.01773	-1.33208	-0.37676	-0.014161	9.5505877	1.26009	11.062	-0.654	-8.349	1.732	-0.08	34	32.695828	111.583945	2	22	32.695882	111.583869	1.665	10.84	1	1.723	0.033	-0.02	0	0	6.9406E+218	330	325
20230809_1651380466	0	1328697	-0.12085	-1.40169	-0.21508	-0.014056	9.492218	1.075184	11.062	-0.654	-8.349	1.732	-0.08	34	32.695828	111.583945	2	22	32.695882	111.583869	1.665	10.84	1	1.723	0.033	-0.02	0	0	6.9406E+218	330	325
20230809_1651380483	0	1328698	0.04462	-1.38937	-0.22178	-0.079232	9.492156	1.075367	11.062	-0.654	-8.349	1.732	-0.08	34	32.695828	111.583945	2	22	32.695882	111.583869	1.665	10.84	1	1.723	0.033	-0.02	0	0	6.9406E+218	330	325
20230809_1651380485	0	1328699	-0.0663	-1.40795	-0.04228	-0.014071	9.4333639	1.259799	11.062	-0.654	-8.349	1.732	-0.08	34	32.695828	111.583945	2	22	32.695882	111.583869	1.665	10.84	1	1.723	0.033	-0.02	0	0	6.9406E+218	330	325
20230809_1651380495	0	1328700	-0.05631	-1.43159	-0.02529	-0.014136	9.4918947	1.3215311	11.132	-0.652	-8.352	1.736	-0.08	34	32.695828	111.583945	2	22	32.695882	111.583869	1.665	10.84	1	1.723	0.033	-0.02	0	0	6.9406E+218	330	325
20230809_1651380504	0	1328701	-0.33728	-1.48003	0.15002	-0.079397	9.5502844	1.445032	11.132	-0.652	-8.352	1.736	-0.08	34	32.695828	111.583945	2	22	32.695882	111.583869	1.665	10.84	1	1.723	0.033	-0.02	0	0	6.9406E+218	330	325
20230809_1651380515	0	1328702	-0.36824	-1.49959	0.09497	-0.014076	9.492137	1.136771	11.132	-0.652	-8.352	1.736	-0.08	34	32.695828	111.583945	2	22	32.695882	111.583869	1.665	10.84	1	1.723	0.033	-0.02	0	0	6.9406E+218	330	325
20230809_1651380526	0	1328703	-0.2185	-1.46791	0.18217	-0.014082	9.5509109	1.013743	11.132	-0.652	-8.352	1.736	-0.088	34	32.695828	111.583945	2	22	32.695882	111.583869	1.665	10.84	1	1.723	0.033	-0.02	0	0	6.9406E+218	330	325
20230809_1651380534	0	1328704	-0.10902	-1.43471	0.25975	-0.079292	9.4919138	1.2601269	11.132	-0.652	-8.352	1.736	-0.088	34	32.695828	111.583945	2	22	32.695882	111.583869	1.665	10.84	1	1.723	0.033	-0.02	0	0	6.9406E+218	330	325
20230809_1651380544	0	1328705	-0.18015	-1.46692	0.24348	-0.014176	9.4917336	1.4447041	11.203	-0.632	-8.365	1.74	-0.088	34	32.695829	111.583945	2	22	32.695882	111.583869	1.665	10.84	1	1.723	0.033	-0.02	0	0	6.9406E+218	330	325
20230809_1651380558	0	1328706	-0.37228	-1.50149	0.45024	-0.014076	9.492137	1.136771	11.203	-0.632	-8.365	1.74	-0.088	34	32.695829	111.583945	2	22	32.695882	111.583869	1.665	10.84	1	1.723	0.033	-0.02	0	0	6.9406E+218	330	325
20230809_1651380568	0	1328707	-0.26364	-1.47379	0.4367	-0.079292	9.4919138	1.2601269	11.203	-0.632	-8.365	1.74	-0.088	34	32.695829	111.583945	2	22	32.695897	111.583872	1.645	10.13	1	1.723	0.033	-0.02	0	0	6.9406E+218	330	325
20230809_1651380577	0	1328708	-0.35958	-1.47561	0.60033	-0.014181	9.5505075	1.321676	11.203	-0.632	-8.365	1.74	-0.088	34	32.695829	111.583945	2	22	32.695897	111.583872	1.645	10.13	1	1.723	0.033	-0.02	0	0	6.9406E+218	330	325
20230809_1651380584	0	1328709	-0.35087	-1.46849	0.54223	-0.014181	9.5505075	1.321676	11.203	-0.632	-8.365	1.74	-0.088	34	32.695829	111.583945	2	22	32.695897	111.583872	1.645	10.13	1	1.723	0.033	-0.02	0	0	6.9406E+218	330	325
20230809_1651380599	0	1328710	-0.41899	-1.4573	0.67679	-0.079312	9.4918327	1.321714	11.272	-0.595	-8.384	1.743	-0.088	34	32.69583	111.583945	2	22	32.695897	111.583872	1.645	10.13	1	1.723	0.033	-0.02	0	0	6.9406E+218	330	325
20230809_1651380605	0	1328711	-0.37101	-1.44154	0.64029	-0.014161	9.5505877	1.26009	11.272	-0.595	-8.384	1.743	-0.088	34	32.69583	111.583945	2	22	32.695897	111.583872	1.645	10.13	1	1.723	0.033	-0.02	0	0	6.9406E+218	330	325
20230809_1651380615	0	1328712	-0.35658	-1.4366	0.75725	-0.014116	9.4919758	1.259944	11.272	-0.595	-8.384	1.743	-0.088	34	32.69583	111.583945	2	22	32.695897	111.583872	1.645	10.13	1	1.723	0.033	-0.02	0	0	6.9406E+218	330	325
20230809_1651380628	0	1328713	-0.30268	-1.43407	0.78353	-0.079292	9.4919138	1.2601269	11.272	-0.595	-8.384	1.743	-0.088	34	32.69583	111.583945	2	22	32.695897	111.583872	1.645	10.13	1	1.723	0.033	-0.02	0	0	6.9406E+218	330	325
20230809_1651380634	0	1328714	-0.26184	-1.40171	0.8233	-0.014161	9.5505877	1.26009	11.272	-0.595	-8.384	1.743	-0.088	34	32.69583	111.583945	2	22	32.695897	111.583872	1.645	10.13	1	1.723	0.033	-0.02	0	0	6.9406E+218	330	325
20230809_1651380644	0	1328715	-0.24591	-1.36876	0.9057	-0.014176	9.4917336	1.4447041	11.337	-0.546	-8.4	1.746	-0.088	34	32.695831	111.583945	2	22	32.695897	111.583872	1.645	10.13	1	1.723	0.033	-0.02	0	0	6.9406E+218	330	325
20230809_1651380655	0	1328716	-0.34852	-1.35775	0.94515	-0.079351	9.4916716	1.444887	11.337	-0.546	-8.4	1.746	-0.088	34	32.695831	111.583945	2	22	32.695897	111.583872	1.645	10.13	1	1.723	0.033	-0.02	0	0	6.9406E+218	330	325
20230809_1651380670	0	1328717	-0.36489	-1.31958	0.98889	-0.014161	9.5505877	1.26009	11.337	-0.546	-8.4	1.746	-0.098	34	32.695831	111.583945	2	22	32.695897	111.583872	1.645	10.13	1	1.723	0.033	-0.02	0	0	6.9406E+218	330	325
20230809_1651380680	0	1328718	-0.33419	-1.29168	1.01585	-0.079332	9.4917517	1.3832999	11.337	-0.546	-8.4	1.746	-0.098	34	32.695831	111.583945	2	22	32.695897	111.583872	1.645	10.13	1	1.723	0.033	-0.02	0	0	6.9406E+218	330	325
20230809_1651380683	0	1328719	-0.36804	-1.29133	1.07766	-0.014136	9.4918947	1.3215311	11.337	-0.546	-8.4	1.746	-0.098	34	32.695831	111.583945	2	22	32.695897	111.583872	1.645	10.13	1	1.723	0.033	-0.02	0	0	6.9406E+218	330	325
20230809_1651380694	0	1328720	-0.32976	-1.25603	1.11063	-0.014181	9.5505075	1.321676	11.394	-0.485	-8.418	1.748	-0.098	34	32.695832	111.583945	2	22	32.695897	111.583872	1.645	10.13	1	1.723	0.033	-0.02	0	0	6.9406E+218	330	325
20230809_1651380704	0	1328721	-0.28331	-1.20592	1.09511	-0.079332	9.4917517	1.3832999	11.394	-0.485	-8.418	1.748	-0.098	34	32.695832	111.583945	2	22	32.695897	111.583872	1.645	10.13	1	1.723	0.033	-0.02	0	0	6.9406E+218	330	325
20230809_1651380715	0	1328722	-0.28512	-1.16913	1.13484	-0.014201	9.5504274	1.383263	11.394	-0.485	-8.418	1.748	-0.098	34	32.695832	111.583945	2	22	32.695897	111.583872	1.645	10.13	1	1.723	0.033	-0.02	0	0	6.9406E+218	330	325
20230809_1651380726	0	1328723	-0.34558	-1.14272	1.17875	-0.079306	9.4330587	1.444741	11.394	-0.485	-8.418	1.748	-0.098	34	32.695832	111.583945	2	22	32.695897	111.583872	1.645	10.13	1	1.723	0.033	-0.02	0	0	6.9406E+218	330	325
20230809_1651380734	0	1328724	-0.44177	-1.1155	1.23506	-0.014176	9.4917336	1.4447041	11.394	-0.485	-8.418	1.748	-0.098	34	32.695832	111.583945	2	22	32.695897	111.583872	1.645	10.13	1	1.723	0.033	-0.02	0	0	6.9406E+218	330	325
20230809_1651380744	0	1328725	-0.54462	-1.09142	1.26301	-0.079351	9.4916716	1.444887	11.442	-0.418	-8.438	1.749	-0.098	34	32.695832	111.583945	2	22	32.695897	111.583872	1.645	10.13	1	1.723	0.033	-0.02	0	0	6.9406E+218	330	325
20230809_1651380755	0	1328726	-0.60409	-1.03801	1.2136	-0.014201	9.5504274	1.383263	11.442	-0.418	-8.438	1.749	-0.098	34	32.695832	111.583945	2	22	32.695897	111.583872	1.645	10.13	1	1.723	0.033	-0.02	0	0	6.9406E+218	330	325
20230809_1651380766	0	1328727	-0.47872	-0.95706	1.27582	-0.079306	9.4330587	1.444741	11.442	-0.418	-8.438	1.749	-0.098	34	32.695832	111.583945	2	22	32.695897	111.583872	1.645	10.13	1	1.723	0.033	-0.02	0	0	6.9406E+218	330	325
20230809_1651380779	0	1328728	-0.53569	-0.90792	1.31736	-0.014195	9.4916534	1.506291	11.442	-0.418	-8.438	1.749	-0.098	34	32.695832	111.583945	2	22	32.695897	111.583872	1.645	10.13	1	1.723	0.033	-0.02	0	0	6.9406E+218	330	325
20230809_1651380783	0	1328729	-0.70111	-0.91728	1.29153	-0.079371	9.4915915	1.5064729	11.442	-0.418	-8.438	1.749	-0.098	34	32.695832	111.583945	2	22	32.695897	111.583872	1.645	10.13	1	1.69	-0.024	0.059	0	0	6.9406E+218	330	325
20230809_1651380797	0	1328730	-0.79034	-0.88582	1.27992	-0.014221	9.5503464	1.444849	11.479	-0.348	-8.469	1.693	-0.098	33.77	32.695833	111.583946	2	22	32.695897	111.583872	1.645	10.13	1	1.69	-0.024	0.059	0	0	6.9406E+218	330	325
20230809_1651380804	0	1328731	-0.68576	-0.80768	1.37781	-0.079306	9.4330587	1.444741	11.479	-0.348	-8.469	1.693	-0.098	33.77	32.695833	111.583946	2	22	32.695897	111.583872	1.645	10.13	1	1.69	-0.024	0.059	0	0	6.9406E+218	330	325
20230809_1651380824	0	1328732	-0.66065	-0.74593	1.39875	-0.014215	9.4915733	1.5678771	11.479	-0.348	-8.469	1.693	-0.098	33.77	32.695833	111.583946	2	22	32.695897	111.583872	1.645	10.13	1	1.69	-0.024	0.059	0	0	6.9406E+218	330	325
20230809_1651380828	0	1328733	-0.77582	-0.72191	1.34538	-0.079437	9.5501223	1.568205	11.479	-0.348	-8.469	1.693	-0.098	33.77	32.695833	111.583946	2	22	32.695897	111.583872	1.645	10.13	1	1.69	-0.024	0.059	0	0	6.9406E+218	330	325
20230809_1651380834	0	1328734	-0.69639	-0.66526	1.33519	-0.014221	9.5503464	1.444849	11.479	-0.348	-8.469	1.693	-0.098	33.77	32.695833	111.583946	2	22	32.695897	111.583872	1.645	10.13	1	1.69	-0.024	0.059	0	0	6.9406E+218	330	325
20230809_1651380845	0	1328735	-0.65272	-0.60734	1.37912	-0.079391	9.4915104	1.56806	11.505	-0.276	-8.504	1.693	-0.098	33.77	32.695833	111.583946	2	22	32.695897	111.583872	1.645	10.13	1	1.69	-0.024	0.059	0	0	6.9406E+218	330	325
20230809_1651380857	0	1328736	-0.71527	-0.57665	1.34563	-0.014281	9.5501041	1.629609	11.505	-0.276	-8.504	1.693	-0.106	33.77	32.695833	111.583946	2	22	32.695897	111.583872	1.645	10.13	1	1.69	-0.024	0.059	0	0	6.9406E+218	330	325
20230809_1651380880	0	1328737	-0.73087	-0.5327	1.34614	-0.079391	9.4915104	1.56806	11.505	-0.276	-8.504	1.693	-0.106	33.77	32.695833	111.583946	2	22	32.695897	111.583872	1.645	10.13	1	1.69	-0.024	0.059	0	0	6.9406E+218	330	325
20230809_1651380881	0	1328738	-0.68847	-0.46651	1.39423	-0.01415	9.4330406	1.506145	11.505	-0.276	-8.504	1.693	-0.106	33.77	32.695833	111.583946	2	22	32.695897	111.583872	1.645	10.13	1	1.69	-0.024	0.059	0	0	6.9406E+218	330	325
20230809_1651380883	0	1328739	-0.69838	-0.42108	1.42638	-0.079476	9.5499611	1.691379	11.505	-0.276	-8.504	1.693	-0.106	33.77	32.695833	111.583946	2	22	32.695897	111.583872	1.645	10.13	1	1.69	-0.024	0.059	0	0	6.9406E+218	330	325
20230809_1651380895	0	1328740	-0.72203	-0.36505	1.286	-0.014352	9.6674089	1.568313	11.518	-0.205	-8.54	1.693	-0.106	33.77	32.695834	111.583947	2	22	32.695897	111.583872	1.645	10.13	1	1.69	-0.024	0.059	0	0	6.9406E+218	330	325
20230809_1651380905	0	1328741	-0.69741	-0.29652	1.31717	-0.014235	9.4914923	1.629464	11.518	-0.205	-8.54	1.693	-0.106	33.77	32.695834	111.583947	2	22	32.695897	111.583872	1.645	10.13	1	1.69	-0.024	0.059	0	0	6.9406E+218	330	325
20230809_1651380917	0	1328742	-0.73149	-0.26083	1.42579	-0.079386	9.4327374	1.691088	11.518	-0.205	-8.54	1.693	-0.106	33.77	32.695834	111.583947	2	22	32.695897	111.583872	1.645	10.13	1	1.69	-0.024	0.059	0	0	6.9406E+218	330	325
20230809_1651380926	0	1328743	-0.81328	-0.24084	1.39318	-0.079411	9.4914293	1.629647	11.518	-0.205	-8.54	1.693	-0.106	33.77	32.695834	111.583947	2	22	32.695897	111.583872	1.645	10.13	1	1.69	-0.024	0.059	0	0	6.9406E+218	330	325
20230809_1651380934	0	1328744	-0.74568	-0.16958	1.27187	-0.014281	9.5501041	1.629609	11.518	-0.205	-8.54	1.693	-0.106	33.77	32.695834	111.583947	2	22	32.695897	111.583872	1.645	10.13	1	1.69	-0.024	0.059	0	0	6.9406E+218	330	325
20230809_1651380944	0	1328745	-0.68344	-0.10862	1.28964	-0.079502	9.608654	1.6299371	11.519	-0.137	-8.577	1.692	-0.106	33.77	32.695835	111.583947	2	22	32.695897	111.583872	1.645	10.13	1	1.69	-0.024	0.059	0	0	6.9406E+218	330	325
20230809_1651380955	0	1328746	-0.63616	-0.04166	1.36359	-0.014255	9.4914112	1.6910501	11.519	-0.137	-8.577	1.692	-0.106	33.77	32.695835	111.583947	2	22	32.695897	111.583872	1.645	10.13	1	1.69	-0.024	0.059	0	0	6.9406E+218	330	325
20230809_1651380967	0	1328747	-0.68899	-0.00471	1.30928	-0.079451	9.4912682	1.75282	11.519	-0.137	-8.577	1.692	-0.106	33.77	32.695835	111.583947	2	22	32.695897	111.583872	1.645	10.13	1	1.69	-0.024	0.059	0	0	6.9406E+218	330	325
20230809_1651380977	0	1328748	-0.78868	0.0194	1.26587	-0.0143	9.5500231	1.691196	11.519	-0.137	-8.577	1.692	-0.106	33.77	32.695835	111.583947	2	22	32.695897	111.583872	1.645	10.13	1	1.69	-0.024	0.059	0	0	6.9406E+218	330	325
20230809_1651380984	0	1328749	-0.7305	0.08987	1.27931	-0.079476	9.5499611	1.691379	11.519	-0.137	-8.577	1.692	-0.106	33.77	32.695835	111.583947	2	22	32.695897	111.583872	1.645	10.13	1	1.69	-0.024	0.059	0	0	6.9406E+218	330	325
20230809_1651380994	0	1328750	-0.69803	0.15459	1.31516	-0.014346	9.6086359	1.691341	11.507	-0.073	-8.613	1.691	-0.106	33.77	32.695836	111.583947	2	22	32.695897	111.583872	1.645	10.13	1	1.69	-0.024	0.059	0	0	6.9406E+218	330	325
20230809_1651390004	0	1328751	-0.72612	0.19101	1.20261	-0.079607	9.6670237	1.8148431	11.507	-0.073	-8.613	1.691	-0.106	33.77	32.695836	111.583947	2	22	32.695897	111.583872	1.645	10.13	1	1.69	-0.024	0.059	0	0	6.9406E+218	330	325
20230809_1651390014	0	1328752	-0.73927	0.24506	1.15618	-0.079476	9.5499611	1.691379	11.507	-0.073	-8.613	1.691	-0.096	33.77	32.695836	111.583947	2	22	32.695897	111.583872	1.645	10.13	1	1.69	-0.024	0.059	0	0	6.9406E+218	330	325
20230809_1651390026	0	1328753	-0.72208	0.30485	1.23511	-0.01434	9.5498619	1.814369	11.507	-0.073	-8.613	1.691	-0.096	33.77	32.695836	111.583947	2	22	32.695897	111.583872	1.645	10.13	1	1.69	-0.024	0.059	0	0	6.9406E+218	330	325
20230809_1651390034	0	1328754	-0.75407	0.34569	1.21589	-0.079542	9.6084919	1.753111	11.507	-0.073	-8.613	1.691	-0.096	33.77	32.695836	111.583947	2	22	32.695897	111.583872	1.645	10.13	1	1.69	-0.024	0.059	0	0	6.9406E+218	330	325
20230809_1651390047	0	1328755	-0.73316	0.41202	1.1379	-0.014366	9.6085548	1.752928	11.483	-0.016	-8.65	1.689	-0.096	33.77	32.695836	111.583947	2	22	32.695897	111.583872	1.645	10.13	1	1.69	-0.024	0.059	0	0	6.9406E+218	330	337
20230809_1651390055	0	1328756	-0.76375	0.46551	1.10616	-0.079607	9.6670237	1.8148431	11.483	-0.016	-8.65	1.689	-0.096	33.77	32.695836	111.583947	2	22	32.695897	111.583872	1.645	10.13	1	1.69	-0.024	0.059	0	0	6.9406E+218	330	337
20230809_1651390068	0	1328757	-0.71904	0.53201	1.13521	-0.079607	9.6670237	1.8148431	11.483	-0.016	-8.65	1.689	-0.096	33.77	32.695836	111.583947	2	22	32.695897	111.583872	1.645	10.13	1	1.69	-0.024	0.059	0	0	6.9406E+218	330	337
20230809_1651390078	0	1328758	-0.75166	0.59142	0.99765	-0.014451	9.6670055	1.876246	11.483	-0.016	-8.65	1.689	-0.096	33.77	32.695836	111.583947	2	22	32.695897	111.583872	1.645	10.13	1	1.69	-0.024	0.059	0	0	6.9406E+218	330	337
20230809_1651390084	0	1328759	-0.81245	0.64267	0.99073	-0.079607	9.6670237	1.8148431	11.483	-0.016	-8.65	1.689	-0.096	33.77	32.695836	111.583947	2	22	32.695897	111.583872	1.645	10.13	1	1.69	-0.024	0.059	0	0	6.9406E+218	330	337
20230809_1651390095	0	1328760	-0.80085	0.70407	0.98213	-0.079607	9.6670237	1.8148431	11.447	0.031	-8.688	1.685	-0.096	33.77	32.695837	111.583947	2	22	32.695897	111.583872	1.645	10.13	1	1.69	-0.024	0.059	0	0	6.9406E+218	330	337
20230809_1651390105	0	1328761	-0.86272	0.75969	1.00351	-0.014451	9.6670055	1.876246	11.447	0.031	-8.688	1.685	-0.096	33.77	32.695837	111.583947	2	22	32.695897	111.583872	1.645	10.13	1	1.69	-0.024	0.059	0	0	6.9406E+218	330	337
20230809_1651390115	0	1328762	-0.83461	0.82644	0.88834	-0.079652	9.7256355	1.814988	11.447	0.031	-8.688	1.685	-0.096	33.77	32.695837	111.583947	2	22	32.695897	111.583872	1.645	10.13	1	1.69	-0.024	0.059	0	0	6.9406E+218	330	337
20230809_1651390130	0	1328763	-0.8499	0.87798	0.86794	-0.014496	9.7256184	1.876392	11.447	0.031	-8.688	1.685	-0.096	33.77	32.695837	111.583947	2	22	32.695897	111.583872	1.645	10.13	1	1.69	-0.024	0.059	0	0	6.9406E+218	330	337
20230809_1651390134	0	1328764	-0.82538	0.9417	0.82329	-0.079698	9.7842484	1.815133	11.447	0.031	-8.688	1.685	-0.096	33.77	32.695837	111.583947	2	22	32.695897	111.583872	1.645	10.13	1	1.69	-0.024	0.059	0	0	6.9406E+218	330	337
20230809_1651390144	0	1328765	-0.80606	1.00057	0.77427	-0.014542	9.7842302	1.876537	11.397	0.068	-8.73	1.683	-0.096	33.77	32.695838	111.583948	2	22	32.695897	111.583872	1.645	10.13	1	1.69	-0.024	0.059	0	0	6.9406E+218	330	337
20230809_1651390156	0	1328766	-0.80247	1.03494	0.6828	-0.079658	9.7844105	1.69196	11.397	0.068	-8.73	1.683	-0.096	33.77	32.695838	111.583948	2	22	32.695897	111.583872	1.645	10.13	1	1.69	-0.024	0.059	0	0	6.9406E+218	330	337
20230809_1651390168	0	1328767	-0.63105	1.143	0.6857	-0.079652	9.7256355	1.814988	11.397	0.068	-8.73	1.683	-0.096	33.77	32.695838	111.583948	2	22	32.695897	111.583872	1.645	10.13	1	1.69	-0.024	0.059	0	0	6.9406E+218	330	337
20230809_1651390180	0	1328768	-0.71166	1.18248	0.65201	-0.014601	9.783988	2.0612969	11.397	0.068	-8.73	1.683	-0.096	33.77	32.695838	111.583948	2	22	32.695897	111.583872	1.645	10.13	1	1.69	-0.024	0.059	0	0	6.9406E+218	330	337
20230809_1651390185	0	1328769	-0.90854	1.17181	0.60262	-0.079783	9.8426991	1.938452	11.397	0.068	-8.73	1.683	-0.096	33.77	32.695838	111.583948	2	22	32.695897	111.583872	1.645	10.13	1	1.69	-0.024	0.059	0	0	6.9406E+218	330	337
20230809_1651390196	0	1328770	-0.88516	1.26314	0.51898	-0.079678	9.7843294	1.753547	11.335	0.09	-8.77	1.679	-0.093	33.77	32.695839	111.583948	2	22	32.695897	111.583872	1.645	10.13	1	1.69	-0.024	0.059	0	0	6.9406E+218	330	337
20230809_1651390204	0	1328771	-0.92113	1.31658	0.43567	-0.014613	9.901535	1.815241	11.335	0.09	-8.77	1.679	-0.093	33.77	32.695839	111.583948	2	22	32.695897	111.583872	1.645	10.13	1	1.69	-0.024	0.059	0	0	6.9406E+218	330	337
20230809_1651390215	0	1328772	-0.85747	1.38572	0.42018	-0.079698	9.7842484	1.815133	11.335	0.09	-8.77	1.679	-0.093	33.77	32.695839	111.583948	2	22	32.695897	111.583872	1.645	10.13	1	1.69	-0.024	0.059	0	0	6.9406E+218	330	337
20230809_1651390226	0	1328773	-0.93101	1.42428	0.34062	-0.079698	9.7842484	1.815133	11.335	0.09	-8.77	1.679	-0.093	33.77	32.695839	111.583948	2	22	32.695897	111.583872	1.645	10.13	1	1.69	-0.024	0.059	0	0	6.9406E+218	330	337
20230809_1651390235	0	1328774	-1.02588	1.44285	0.29466	-0.014633	9.9014549	1.876828	11.335	0.09	-8.77	1.679	-0.093	33.77	32.695839	111.583948	2	22	32.695897	111.583872	1.645	10.13	1	1.69	-0.024	0.059	0	0	6.9406E+218	330	337
20230809_1651390244	0	1328775	-1.08884	1.49471	0.2178	-0.079678	9.7843294	1.753547	11.262	0.096	-8.818	1.675	-0.093	33.77	32.695839	111.583948	2	22	32.695897	111.583872	1.645	10.13	1	1.69	-0.024	0.059	0	0	6.9406E+218	330	337
20230809_1651390255	0	1328776	-1.04709	1.56439	0.23679	-0.014633	9.9014549	1.876828	11.262	0.096	-8.818	1.675	-0.093	33.77	32.695839	111.583948	2	22	32.695897	111.583872	1.645	10.13	1	1.69	-0.024	0.059	0	0	6.9406E+218	330	325
20230809_1651390267	0	1328777	-1.27708	1.57472	0.13448	-0.079763	9.8427801	1.876865	11.262	0.096	-8.818	1.675	-0.093	33.77	32.695839	111.583948	2	22	32.695897	111.583872	1.645	10.13	1	1.69	-0.024	0.059	0	0	6.9406E+218	330	325
20230809_1651390279	0	1328778	-1.44258	1.60308	0.0685	-0.079789	9.901473	1.815424	11.262	0.096	-8.818	1.675	-0.093	33.77	32.695839	111.583948	2	22	32.695897	111.583872	1.645	10.13	1	1.69	-0.024	0.059	0	0	6.9406E+218	330	325
20230809_1651390283	0	1328779	-1.50356	1.65506	0.03494	-0.014567	9.8429232	1.815096	11.262	0.096	-8.818	1.675	-0.093	33.77	32.695839	111.583948	2	22	32.695897	111.583872	1.645	10.13	1	1.69	-0.024	0.059	0	0	6.9406E+218	330	325
20230809_1651390294	0	1328780	-1.43412	1.71982	-0.07916	-0.079709	9.9017963	1.569078	11.182	0.087	-8.886	1.671	-0.093	33.77	32.69584	111.583948	2	22	32.695897	111.583872	1.645	10.13	1	1.69	-0.024	0.059	0	0	6.9406E+218	330	325
20230809_1651390305	0	1328781	-1.42198	1.76614	-0.13574	-0.079789	9.901473	1.815424	11.182	0.087	-8.886	1.671	-0.093	33.77	32.69584	111.583948	2	22	32.695897	111.583872	1.645	10.13	1	1.69	-0.024	0.059	0	0	6.9406E+218	330	325
20230809_1651390317	0	1328782	-1.74038	1.74118	-0.16169	-0.014652	9.9013739	1.9384151	11.182	0.087	-8.886	1.671	-0.093	33.77	32.69584	111.583948	2	22	32.695897	111.583872	1.645	10.13	1	1.69	-0.024	0.059	0	0	6.9406E+218	330	325
20230809_1651390326	0	1328783	-1.86207	1.77044	-0.21024	-0.079769	9.9015541	1.7538379	11.182	0.087	-8.886	1.671	-0.093	33.77	32.69584	111.583948	2	22	32.695897	111.583872	1.645	10.13	1	1.69	-0.024	0.059	0	0	6.9406E+218	330	325
20230809_1651390334	0	1328784	-1.95438	1.81313	-0.26791	-0.079834	9.9600849	1.81557	11.182	0.087	-8.886	1.671	-0.093	33.77	32.69584	111.583948	2	22	32.695897	111.583872	1.645	10.13	1	1.69	-0.024	0.059	0	0	6.9406E+218	330	325
20230809_1651390344	0	1328785	-1.81657	1.8588	-0.35356	-0.014533	9.9018583	1.568895	11.095	0.062	-8.974	1.668	-0.093	33.77	32.695841	111.583949	2	22	32.695897	111.583872	1.645	10.13	1	1.69	-0.024	0.059	0	0	6.9406E+218	330	325
20230809_1651390356	0	1328786	-1.81427	1.90884	-0.42323	-0.079814	9.960166	1.753983	11.095	0.062	-8.974	1.668	-0.093	33.77	32.695841	111.583949	2	22	32.695897	111.583872	1.645	10.13	1	1.69	-0.024	0.059	0	0	6.9406E+218	330	325
20230809_1651390371	0	1328787	-2.111	1.85772	-0.4805	-0.079854	9.9600039	1.877156	11.095	0.062	-8.974	1.668	-0.087	33.77	32.695841	111.583949	2	22	32.695897	111.583872	1.645	10.13	1	1.69	-0.024	0.059	0	0	6.9406E+218	330	325
20230809_1651390379	0	1328788	-2.15471	1.88598	-0.5404	-0.079749	9.9016342	1.692251	11.095	0.062	-8.974	1.668	-0.087	33.77	32.695841	111.583949	2	22	32.695897	111.583872	1.645	10.13	1	1.69	-0.024	0.059	0	0	6.9406E+218	330	325
20230809_1651390384	0	1328789	-2.13852	1.94236	-0.61376	-0.014618	9.960309	1.692214	11.095	0.062	-8.974	1.668	-0.087	33.77	32.695841	111.583949	2	22	32.695897	111.583872	1.645	10.13	1	1.69	-0.024	0.059	0	0	6.9406E+218	330	325
20230809_1651390394	0	1328790	-2.11081	1.94752	-0.66294	-0.079794	9.960247	1.692396	11.005	0.021	-9.077	1.664	-0.087	33.77	32.695842	111.583949	2	22	32.695897	111.583872	1.645	10.13	1	1.69	-0.024	0.059	0	0	6.9406E+218	330	325
20230809_1651390407	0	1328791	-2.18176	1.94934	-0.72935	-0.014553	9.9017773	1.630482	11.005	0.021	-9.077	1.664	-0.087	33.77	32.695842	111.583949	2	22	32.695897	111.583872	1.645	10.13	1	1.69	-0.024	0.059	0	0	6.9406E+218	330	325
20230809_1651390414	0	1328792	-2.20354	1.96288	-0.7495	-0.079794	9.960247	1.692396	11.005	0.021	-9.077	1.664	-0.087	33.77	32.695842	111.583949	2	22	32.695897	111.583872	1.645	10.13	1	1.69	-0.024	0.059	0	0	6.9406E+218	330	325
20230809_1651390427	0	1328793	-2.28355	1.96461	-0.80766	-0.079814	9.960166	1.753983	11.005	0.021	-9.077	1.664	-0.087	33.77	32.695842	111.583949	2	22	32.695897	111.583872	1.645	10.13	1	1.69	-0.024	0.059	0	0	6.9406E+218	330	325
20230809_1651390434	0	1328794	-2.32297	1.94945	-0.88498	-0.079709	9.9017963	1.569078	11.005	0.021	-9.077	1.664	-0.087	33.77	32.695842	111.583949	2	22	32.695897	111.583872	1.645	10.13	1	1.69	-0.024	0.059	0	0	6.9406E+218	330	325
20230809_1651390444	0	1328795	-2.20144	1.96553	-0.92986	-0.014579	9.9604702	1.5690399	10.915	-0.035	-9.19	1.661	-0.087	33.77	32.695842	111.583949	2	22	32.695897	111.583872	1.645	10.13	1	1.69	-0.024	0.059	0	0	6.9406E+218	330	325
20230809_1651390454	0	1328796	-2.36114	1.92031	-0.99105	-0.014573	9.9016972	1.692068	10.915	-0.035	-9.19	1.661	-0.087	33.77	32.695842	111.583949	2	22	32.695897	111.583872	1.645	10.13	1	1.69	-0.024	0.059	0	0	6.9406E+218	330	325
20230809_1651390465	0	1328797	-2.35227	1.90878	-1.0387	-0.079794	9.960247	1.692396	10.915	-0.035	-9.19	1.661	-0.087	33.77	32.695842	111.583949	2	22	32.695897	111.583872	1.645	10.13	1	1.69	-0.024	0.059	0	0	6.9406E+218	330	325
20230809_1651390482	0	1328798	-2.3263	1.92092	-1.11505	-0.079755	9.9604082	1.569223	10.915	-0.035	-9.19	1.661	-0.087	33.77	32.695842	111.583949	2	22	32.695897	111.583872	1.645	10.13	1	1.69	-0.024	0.059	0	0	6.9406E+218	330	325
20230809_1651390484	0	1328799	-2.22092	1.93846	-1.14004	-0.014533	9.9018583	1.568895	10.915	-0.035	-9.19	1.661	-0.087	33.77	32.695842	111.583949	2	22	32.695897	111.583872	1.645	10.13	1	1.69	-0.024	0.059	0	0	6.9406E+218	330	325
20230809_1651390494	0	1328800	-2.22438	1.90662	-1.17084	-0.079664	9.8431826	1.5689321	10.829	-0.105	-9.304	1.658	-0.087	33.77	32.695843	111.583949	2	22	32.695897	111.583872	1.645	10.13	1	1.69	-0.024	0.059	0	0	6.9406E+218	330	325
20230809_1651390504	0	1328801	-2.27468	1.84821	-1.16101	-0.014493	9.9020185	1.445722	10.829	-0.105	-9.304	1.658	-0.088	33.77	32.695843	111.583949	2	22	32.695897	111.583872	1.645	10.13	1	1.69	-0.024	0.059	0	0	6.9406E+218	330	325
20230809_1651390515	0	1328802	-2.21491	1.83956	-1.23984	-0.079709	9.9017963	1.569078	10.829	-0.105	-9.304	1.658	-0.088	33.77	32.695843	111.583949	2	22	32.695897	111.583872	1.645	10.13	1	1.69	-0.024	0.059	0	0	6.9406E+218	330	325
20230809_1651390526	0	1328803	-2.30384	1.79878	-1.29431	-0.014553	9.9017773	1.630482	10.829	-0.105	-9.304	1.658	-0.088	33.77	32.695843	111.583949	2	22	32.695897	111.583872	1.645	10.13	1	1.69	-0.024	0.059	0	0	6.9406E+218	330	325
20230809_1651390535	0	1328804	-2.26856	1.77903	-1.3411	-0.079709	9.9017963	1.569078	10.829	-0.105	-9.304	1.658	-0.088	33.77	32.695843	111.583949	2	22	32.695897	111.583872	1.645	10.13	1	1.69	-0.024	0.059	0	0	6.9406E+218	330	325
20230809_1651390545	0	1328805	-2.23452	1.76865	-1.39352	-0.014448	9.8434067	1.445576	10.751	-0.183	-9.417	1.657	-0.088	33.77	32.695844	111.58395	2	22	32.695897	111.583872	1.645	10.13	1	1.69	-0.024	0.059	0	0	6.9406E+218	330	325
20230809_1651390554	0	1328806	-2.21002	1.71609	-1.40069	-0.079598	9.7846518	1.5072	10.751	-0.183	-9.417	1.657	-0.088	33.77	32.695844	111.58395	2	22	32.695897	111.583872	1.645	10.13	1	1.69	-0.024	0.059	0	0	6.9406E+218	330	325
20230809_1651390567	0	1328807	-2.31128	1.64201	-1.41547	-0.014468	9.8433266	1.507163	10.751	-0.183	-9.417	1.657	-0.088	33.77	32.695844	111.58395	2	22	32.695897	111.583872	1.645	10.13	1	1.69	-0.024	0.059	0	0	6.9406E+218	330	325
20230809_1651390578	0	1328808	-2.2089	1.61946	-1.42037	-0.014493	9.9020185	1.445722	10.751	-0.183	-9.417	1.657	-0.088	33.77	32.695844	111.58395	2	22	32.695897	111.583872	1.645	10.13	1	1.69	-0.024	0.059	0	0	6.9406E+218	330	325
20230809_1651390583	0	1328809	-2.07553	1.60915	-1.46409	-0.079579	9.7847328	1.445614	10.751	-0.183	-9.417	1.657	-0.088	33.77	32.695844	111.58395	2	22	32.695912	111.583875	1.67	9.35	1	1.69	-0.024	0.059	0	0	6.9406E+218	330	325
20230809_1651390594	0	1328810	-2.02379	1.57141	-1.47278	-0.079644	9.8432636	1.507346	10.682	-0.267	-9.526	1.656	-0.088	33.77	32.695844	111.58395	2	22	32.695912	111.583875	1.67	9.35	1	1.69	-0.024	0.059	0	0	6.9406E+218	330	325
20230809_1651390605	0	1328811	-2.05813	1.51393	-1.51034	-0.014422	9.7847137	1.507018	10.682	-0.267	-9.526	1.656	-0.088	33.77	32.695844	111.58395	2	22	32.695912	111.583875	1.67	9.35	1	1.69	-0.024	0.059	0	0	6.9406E+218	330	325
20230809_1651390623	0	1328812	-2.05346	1.45413	-1.52089	-0.014468	9.8433266	1.507163	10.682	-0.267	-9.526	1.656	-0.088	33.77	32.695844	111.58395	2	22	32.695912	111.583875	1.67	9.35	1	1.69	-0.024	0.059	0	0	6.9406E+218	330	337
20230809_1651390630	0	1328813	-2.00042	1.40615	-1.51209	-0.079579	9.7847328	1.445614	10.682	-0.267	-9.526	1.656	-0.088	33.77	32.695844	111.58395	2	22	32.695912	111.583875	1.67	9.35	1	1.69	-0.024	0.059	0	0	6.9406E+218	330	337
20230809_1651390634	0	1328814	-1.95453	1.36564	-1.5442	-0.079579	9.7847328	1.445614	10.682	-0.267	-9.526	1.656	-0.088	33.77	32.695844	111.58395	2	22	32.695912	111.583875	1.67	9.35	1	1.69	-0.024	0.059	0	0	6.9406E+218	330	337
20230809_1651390645	0	1328815	-1.85679	1.32615	-1.57315	-0.014403	9.7847948	1.445431	10.625	-0.354	-9.625	1.657	-0.088	33.77	32.695845	111.58395	2	22	32.695912	111.583875	1.67	9.35	1	1.69	-0.024	0.059	0	0	6.9406E+218	330	337
20230809_1651390656	0	1328816	-1.7936	1.27234	-1.62724	-0.079624	9.8433447	1.4457591	10.625	-0.354	-9.625	1.657	-0.088	33.77	32.695845	111.58395	2	22	32.695912	111.583875	1.67	9.35	1	1.69	-0.024	0.059	0	0	6.9406E+218	330	337
20230809_1651390669	0	1328817	-1.65464	1.21582	-1.60327	-0.014403	9.7847948	1.445431	10.625	-0.354	-9.625	1.657	-0.083	33.77	32.695845	111.58395	2	22	32.695912	111.583875	1.67	9.35	1	1.69	-0.024	0.059	0	0	6.9406E+218	330	337
20230809_1651390679	0	1328818	-1.60492	1.16563	-1.58791	-0.079533	9.72612	1.4454679	10.625	-0.354	-9.625	1.657	-0.083	33.77	32.695845	111.58395	2	22	32.695912	111.583875	1.67	9.35	1	1.69	-0.024	0.059	0	0	6.9406E+218	330	337
20230809_1651390684	0	1328819	-1.54907	1.11962	-1.55851	-0.014403	9.7847948	1.445431	10.625	-0.354	-9.625	1.657	-0.083	33.77	32.695845	111.58395	2	22	32.695912	111.583875	1.67	9.35	1	1.69	-0.024	0.059	0	0	6.9406E+218	330	337
20230809_1651390694	0	1328820	-1.48402	1.07164	-1.60872	-0.079598	9.7846518	1.5072	10.581	-0.443	-9.705	1.657	-0.083	33.77	32.695846	111.58395	2	22	32.695912	111.583875	1.67	9.35	1	1.69	-0.024	0.059	0	0	6.9406E+218	330	337
20230809_1651390704	0	1328821	-1.41356	1.00553	-1.60133	-0.014403	9.7847948	1.445431	10.581	-0.443	-9.705	1.657	-0.083	33.77	32.695846	111.58395	2	22	32.695912	111.583875	1.67	9.35	1	1.69	-0.024	0.059	0	0	6.9406E+218	330	337
20230809_1651390714	0	1328822	-1.28147	0.96617	-1.601	-0.079559	9.7848129	1.384027	10.581	-0.443	-9.705	1.657	-0.083	33.77	32.695846	111.58395	2	22	32.695912	111.583875	1.67	9.35	1	1.69	-0.024	0.059	0	0	6.9406E+218	330	337
20230809_1651390728	0	1328823	-1.14981	0.90049	-1.58747	-0.014357	9.7261829	1.445286	10.581	-0.443	-9.705	1.657	-0.083	33.77	32.695846	111.58395	2	22	32.695912	111.583875	1.67	9.35	1	1.69	-0.024	0.059	0	0	6.9406E+218	330	337
20230809_1651390734	0	1328824	-1.04397	0.82259	-1.53506	-0.079422	9.6089773	1.3835911	10.581	-0.443	-9.705	1.657	-0.083	33.77	32.695846	111.58395	2	22	32.695912	111.583875	1.67	9.35	1	1.69	-0.024	0.059	0	0	6.9406E+218	330	337
20230809_1651390743	0	1328825	-0.923	0.76303	-1.54935	-0.014383	9.7848759	1.383844	10.551	-0.528	-9.763	1.659	-0.083	33.77	32.695847	111.583951	2	22	32.695912	111.583875	1.67	9.35	1	1.69	-0.024	0.059	0	0	6.9406E+218	330	337
20230809_1651390756	0	1328826	-0.8477	0.69073	-1.60293	-0.079579	9.7847328	1.445614	10.551	-0.528	-9.763	1.659	-0.083	33.77	32.695847	111.583951	2	22	32.695912	111.583875	1.67	9.35	1	1.69	-0.024	0.059	0	0	6.9406E+218	330	337
20230809_1651390766	0	1328827	-0.71155	0.63745	-1.63947	-0.079579	9.7847328	1.445614	10.551	-0.528	-9.763	1.659	-0.083	33.77	32.695847	111.583951	2	22	32.695912	111.583875	1.67	9.35	1	1.69	-0.024	0.059	0	0	6.9406E+218	330	337
20230809_1651390783	0	1328828	-0.57226	0.59406	-1.55396	-0.014312	9.6675711	1.44514	10.551	-0.528	-9.763	1.659	-0.083	33.77	32.695847	111.583951	2	22	32.695912	111.583875	1.67	9.35	1	1.67	-0.056	-0.05	0	0	6.9406E+218	330	337
20230809_1651390784	0	1328829	-0.46398	0.52188	-1.57118	-0.079488	9.6675081	1.445323	10.551	-0.528	-9.763	1.659	-0.083	33.77	32.695847	111.583951	2	22	32.695912	111.583875	1.67	9.35	1	1.67	-0.056	-0.05	0	0	6.9406E+218	330	337
20230809_1651390799	0	1328830	-0.40024	0.43636	-1.4973	-0.014337	9.726264	1.3836991	10.536	-0.61	-9.793	1.67	-0.083	33.87	32.695847	111.58395	2	22	32.695912	111.583875	1.67	9.35	1	1.67	-0.056	-0.05	0	0	6.9406E+218	330	337
20230809_1651390806	0	1328831	-0.22199	0.37988	-1.41661	-0.079468	9.6675892	1.383736	10.536	-0.61	-9.793	1.67	-0.083	33.87	32.695847	111.58395	2	22	32.695912	111.583875	1.67	9.35	1	1.67	-0.056	-0.05	0	0	6.9406E+218	330	337
20230809_1651390814	0	1328832	-0.07934	0.33384	-1.4474	-0.079559	9.7848129	1.384027	10.536	-0.61	-9.793	1.67	-0.083	33.87	32.695847	111.58395	2	22	32.695912	111.583875	1.67	9.35	1	1.67	-0.056	-0.05	0	0	6.9406E+218	330	337
20230809_1651390827	0	1328833	0.03946	0.26422	-1.49102	-0.079598	9.7846518	1.5072	10.536	-0.61	-9.793	1.67	-0.083	33.87	32.695847	111.58395	2	22	32.695912	111.583875	1.67	9.35	1	1.67	-0.056	-0.05	0	0	6.9406E+218	330	325
20230809_1651390834	0	1328834	0.15347	0.21109	-1.49659	-0.014357	9.7261829	1.445286	10.536	-0.61	-9.793	1.67	-0.083	33.87	32.695847	111.58395	2	22	32.695912	111.583875	1.67	9.35	1	1.67	-0.056	-0.05	0	0	6.9406E+218	330	325
20230809_1651390848	0	1328835	0.25859	0.15768	-1.45034	-0.079488	9.6675081	1.445323	10.535	-0.684	-9.792	1.672	-0.083	33.87	32.695848	111.583951	2	22	32.695912	111.583875	1.67	9.35	1	1.67	-0.056	-0.05	0	0	6.9406E+218	330	325
20230809_1651390857	0	1328836	0.37898	0.09789	-1.39335	-0.079488	9.6675081	1.445323	10.535	-0.684	-9.792	1.672	-0.083	33.87	32.695848	111.583951	2	22	32.695912	111.583875	1.67	9.35	1	1.67	-0.056	-0.05	0	0	6.9406E+218	330	325
20230809_1651390877	0	1328837	0.41943	0.02889	-1.38109	-0.014357	9.7261829	1.445286	10.535	-0.684	-9.792	1.672	-0.085	33.87	32.695848	111.583951	2	22	32.695912	111.583875	1.67	9.35	1	1.67	-0.056	-0.05	0	0	6.9406E+218	330	325
20230809_1651390883	0	1328838	0.54535	-0.00921	-1.31028	-0.079533	9.72612	1.4454679	10.535	-0.684	-9.792	1.672	-0.085	33.87	32.695848	111.583951	2	22	32.695912	111.583875	1.67	9.35	1	1.67	-0.056	-0.05	0	0	6.9406E+218	330	325
20230809_1651390884	0	1328839	0.67604	-0.06492	-1.33335	-0.079533	9.72612	1.4454679	10.535	-0.684	-9.792	1.672	-0.085	33.87	32.695848	111.583951	2	22	32.695912	111.583875	1.67	9.35	1	1.67	-0.056	-0.05	0	0	6.9406E+218	330	325
20230809_1651390895	0	1328840	0.84066	-0.10673	-1.26892	-0.079533	9.72612	1.4454679	10.547	-0.75	-9.764	1.675	-0.085	33.87	32.695849	111.583951	2	22	32.695912	111.583875	1.67	9.35	1	1.67	-0.056	-0.05	0	0	6.9406E+218	330	325
20230809_1651390905	0	1328841	0.97214	-0.1547	-1.34933	-0.014377	9.7261019	1.5068721	10.547	-0.75	-9.764	1.675	-0.085	33.87	32.695849	111.583951	2	22	32.695912	111.583875	1.67	9.35	1	1.67	-0.056	-0.05	0	0	6.9406E+218	330	325
20230809_1651390919	0	1328842	1.02286	-0.22406	-1.24843	-0.079533	9.72612	1.4454679	10.547	-0.75	-9.764	1.675	-0.085	33.87	32.695849	111.583951	2	22	32.695912	111.583875	1.67	9.35	1	1.67	-0.056	-0.05	0	0	6.9406E+218	330	325
20230809_1651390926	0	1328843	1.17953	-0.26905	-1.24465	-0.079513	9.7262011	1.383882	10.547	-0.75	-9.764	1.675	-0.085	33.87	32.695849	111.583951	2	22	32.695912	111.583875	1.67	9.35	1	1.67	-0.056	-0.05	0	0	6.9406E+218	330	325
20230809_1651390934	0	1328844	1.32255	-0.28078	-1.13163	-0.014332	9.66749	1.506727	10.547	-0.75	-9.764	1.675	-0.085	33.87	32.695849	111.583951	2	22	32.695912	111.583875	1.67	9.35	1	1.67	-0.056	-0.05	0	0	6.9406E+218	330	325
20230809_1651390944	0	1328845	1.27616	-0.38404	-1.14287	-0.079573	9.7259588	1.568642	10.571	-0.808	-9.707	1.679	-0.085	33.87	32.69585	111.583951	2	22	32.695912	111.583875	1.67	9.35	1	1.67	-0.056	-0.05	0	0	6.9406E+218	330	325
20230809_1651390956	0	1328846	1.5705	-0.41386	-1.12426	-0.079519	9.7849751	1.260854	10.571	-0.808	-9.707	1.679	-0.085	33.87	32.69585	111.583951	2	22	32.695912	111.583875	1.67	9.35	1	1.67	-0.056	-0.05	0	0	6.9406E+218	330	325
20230809_1651390965	0	1328847	1.8962	-0.41651	-1.14886	-0.079468	9.6675892	1.383736	10.571	-0.808	-9.707	1.679	-0.085	33.87	32.69585	111.583951	2	22	32.695912	111.583875	1.67	9.35	1	1.67	-0.056	-0.05	0	0	6.9406E+218	330	325
20230809_1651390973	0	1328848	1.93609	-0.48235	-1.03419	-0.079553	9.7260399	1.507055	10.571	-0.808	-9.707	1.679	-0.085	33.87	32.69585	111.583951	2	22	32.695912	111.583875	1.67	9.35	1	1.67	-0.056	-0.05	0	0	6.9406E+218	330	325
20230809_1651390984	0	1328849	1.95531	-0.5353	-1.04269	-0.079593	9.7258778	1.630228	10.571	-0.808	-9.707	1.679	-0.085	33.87	32.69585	111.583951	2	22	32.695912	111.583875	1.67	9.35	1	1.67	-0.056	-0.05	0	0	6.9406E+218	330	325
20230809_1651390999	0	1328850	1.92858	-0.61053	-0.96962	-0.014332	9.66749	1.506727	10.604	-0.856	-9.614	1.683	-0.085	33.87	32.69585	111.583951	2	22	32.695912	111.583875	1.67	9.35	1	1.67	-0.056	-0.05	0	0	6.9406E+218	330	325
20230809_1651400007	0	1328851	2.1342	-0.64121	-0.90366	-0.079448	9.6676702	1.32215	10.604	-0.856	-9.614	1.683	-0.083	33.87	32.69585	111.583951	2	22	32.695912	111.583875	1.67	9.35	1	1.67	-0.056	-0.05	0	0	6.9406E+218	330	325
20230809_1651400014	0	1328852	2.33342	-0.66672	-0.89973	-0.079493	9.7262821	1.322295	10.604	-0.856	-9.614	1.683	-0.083	33.87	32.69585	111.583951	2	22	32.695912	111.583875	1.67	9.35	1	1.67	-0.056	-0.05	0	0	6.9406E+218	330	325
20230809_1651400026	0	1328853	2.61063	-0.70386	-0.85495	-0.079448	9.6676702	1.32215	10.604	-0.856	-9.614	1.683	-0.083	33.87	32.69585	111.583951	2	22	32.695912	111.583875	1.67	9.35	1	1.67	-0.056	-0.05	0	0	6.9406E+218	330	325
20230809_1651400033	0	1328854	2.84249	-0.72085	-0.80306	-0.079468	9.6675892	1.383736	10.604	-0.856	-9.614	1.683	-0.083	33.87	32.69585	111.583951	2	22	32.695912	111.583875	1.67	9.35	1	1.67	-0.056	-0.05	0	0	6.9406E+218	330	325
20230809_1651400045	0	1328855	2.87848	-0.78862	-0.77718	-0.079553	9.7260399	1.507055	10.646	-0.892	-9.487	1.686	-0.083	33.87	32.695851	111.583951	2	22	32.695912	111.583875	1.67	9.35	1	1.67	-0.056	-0.05	0	0	6.9406E+218	330	325
20230809_1651400054	0	1328856	2.89823	-0.82916	-0.76283	-0.079547	9.6672659	1.630083	10.646	-0.892	-9.487	1.686	-0.083	33.87	32.695851	111.583951	2	22	32.695912	111.583875	1.67	9.35	1	1.67	-0.056	-0.05	0	0	6.9406E+218	330	325
20230809_1651400068	0	1328857	2.86908	-0.89494	-0.70627	-0.079488	9.6675081	1.445323	10.646	-0.892	-9.487	1.686	-0.083	33.87	32.695851	111.583951	2	22	32.695912	111.583875	1.67	9.35	1	1.67	-0.056	-0.05	0	0	6.9406E+218	330	325
20230809_1651400079	0	1328858	3.14704	-0.89988	-0.60435	-0.079448	9.6676702	1.32215	10.646	-0.892	-9.487	1.686	-0.083	33.87	32.695851	111.583951	2	22	32.695912	111.583875	1.67	9.35	1	1.67	-0.056	-0.05	0	0	6.9406E+218	330	325
20230809_1651400083	0	1328859	3.44095	-0.89691	-0.60615	-0.079448	9.6676702	1.32215	10.646	-0.892	-9.487	1.686	-0.083	33.87	32.695851	111.583951	2	22	32.695912	111.583875	1.67	9.35	1	1.67	-0.056	-0.05	0	0	6.9406E+218	330	325
20230809_1651400095	0	1328860	3.65582	-0.93328	-0.49887	-0.079468	9.6675892	1.383736	10.695	-0.916	-9.328	1.69	-0.083	33.87	32.695852	111.583952	2	22	32.695912	111.583875	1.67	9.35	1	1.67	-0.056	-0.05	0	0	6.9406E+218	330	325
20230809_1651400105	0	1328861	3.76623	-0.9743	-0.51619	-0.079468	9.6675892	1.383736	10.695	-0.916	-9.328	1.69	-0.083	33.87	32.695852	111.583952	2	22	32.695912	111.583875	1.67	9.35	1	1.67	-0.056	-0.05	0	0	6.9406E+218	330	325
20230809_1651400116	0	1328862	3.87725	-1.0022	-0.41685	-0.079513	9.7262011	1.383882	10.695	-0.916	-9.328	1.69	-0.083	33.87	32.695852	111.583952	2	22	32.695912	111.583875	1.67	9.35	1	1.67	-0.056	-0.05	0	0	6.9406E+218	330	325
20230809_1651400126	0	1328863	3.97972	-1.02436	-0.43127	-0.079488	9.6675081	1.445323	10.695	-0.916	-9.328	1.69	-0.083	33.87	32.695852	111.583952	2	22	32.695912	111.583875	1.67	9.35	1	1.67	-0.056	-0.05	0	0	6.9406E+218	330	325
20230809_1651400134	0	1328864	4.1282	-1.02454	-0.32277	-0.079462	9.6088152	1.5067641	10.695	-0.916	-9.328	1.69	-0.083	33.87	32.695852	111.583952	2	22	32.695912	111.583875	1.67	9.35	1	1.67	-0.056	-0.05	0	0	6.9406E+218	330	325
20230809_1651400146	0	1328865	4.26641	-1.02217	-0.30127	-0.079527	9.667347	1.568496	10.748	-0.928	-9.129	1.694	-0.083	33.87	32.695853	111.583952	2	22	32.695912	111.583875	1.67	9.35	1	1.67	-0.056	-0.05	0	0	6.9406E+218	330	325
20230809_1651400155	0	1328866	4.12559	-1.08063	-0.24629	-0.079488	9.6675081	1.445323	10.748	-0.928	-9.129	1.694	-0.083	33.87	32.695853	111.583952	2	22	32.695912	111.583875	1.67	9.35	1	1.67	-0.056	-0.05	0	0	6.9406E+218	330	325
20230809_1651400167	0	1328867	4.46276	-1.0256	-0.18291	-0.144584	9.6677694	1.199159	10.748	-0.928	-9.129	1.694	-0.083	33.87	32.695853	111.583952	2	22	32.695912	111.583875	1.67	9.35	1	1.67	-0.056	-0.05	0	0	6.9406E+218	330	325
20230809_1651400177	0	1328868	4.63011	-1.00837	-0.15765	-0.079448	9.6676702	1.32215	10.748	-0.928	-9.129	1.694	-0.083	33.87	32.695853	111.583952	2	22	32.695912	111.583875	1.67	9.35	1	1.67	-0.056	-0.05	0	0	6.9406E+218	330	325
20230809_1651400188	0	1328869	4.81459	-1.00704	-0.07107	-0.079468	9.6675892	1.383736	10.748	-0.928	-9.129	1.694	-0.095	33.87	32.695853	111.583952	2	22	32.695912	111.583875	1.67	9.35	1	1.67	-0.056	-0.05	0	0	6.9406E+218	330	325
20230809_1651400194	0	1328870	4.82816	-1.0319	-0.03773	-0.079462	9.6088152	1.5067641	10.8	-0.927	-8.901	1.697	-0.095	33.87	32.695853	111.583952	2	22	32.695912	111.583875	1.67	9.35	1	1.67	-0.056	-0.05	0	0	6.9406E+218	330	325
20230809_1651400206	0	1328871	4.81202	-1.05527	0.06759	-0.079442	9.6088963	1.445178	10.8	-0.927	-8.901	1.697	-0.095	33.87	32.695853	111.583952	2	22	32.695912	111.583875	1.67	9.35	1	1.67	-0.056	-0.05	0	0	6.9406E+218	330	325
20230809_1651400216	0	1328872	4.92514	-0.99717	0.06876	-0.144644	9.6675272	1.383919	10.8	-0.927	-8.901	1.697	-0.095	33.87	32.695853	111.583952	2	22	32.695912	111.583875	1.67	9.35	1	1.67	-0.056	-0.05	0	0	6.9406E+218	330	325
20230809_1651400226	0	1328873	4.99405	-0.98421	0.13077	-0.079422	9.6089773	1.3835911	10.8	-0.927	-8.901	1.697	-0.095	33.87	32.695853	111.583952	2	22	32.695912	111.583875	1.67	9.35	1	1.67	-0.056	-0.05	0	0	6.9406E+218	330	325
20230809_1651400233	0	1328874	5.12633	-0.97756	0.15179	-0.079403	9.6090574	1.322004	10.8	-0.927	-8.901	1.697	-0.095	33.87	32.695853	111.583952	2	22	32.695912	111.583875	1.67	9.35	1	1.67	-0.056	-0.05	0	0	6.9406E+218	330	325
20230809_1651400243	0	1328875	5.28156	-0.95677	0.22184	-0.079383	9.6091375	1.2604181	10.848	-0.913	-8.651	1.7	-0.095	33.87	32.695854	111.583952	2	22	32.695912	111.583875	1.67	9.35	1	1.67	-0.056	-0.05	0	0	6.9406E+218	330	325
20230809_1651400255	0	1328876	5.41251	-0.9574	0.2554	-0.079422	9.6089773	1.3835911	10.848	-0.913	-8.651	1.7	-0.095	33.87	32.695854	111.583952	2	22	32.695912	111.583875	1.67	9.35	1	1.67	-0.056	-0.05	0	0	6.9406E+218	330	325
20230809_1651400266	0	1328877	5.46112	-0.93581	0.36725	-0.144578	9.6089954	1.3221869	10.848	-0.913	-8.651	1.7	-0.095	33.87	32.695854	111.583952	2	22	32.695912	111.583875	1.67	9.35	1	1.67	-0.056	-0.05	0	0	6.9406E+218	330	325
20230809_1651400278	0	1328878	5.57267	-0.87999	0.37292	-0.079357	9.5504446	1.321859	10.848	-0.913	-8.651	1.7	-0.095	33.87	32.695854	111.583952	2	22	32.695912	111.583875	1.67	9.35	1	1.67	-0.056	-0.05	0	0	6.9406E+218	330	325
20230809_1651400284	0	1328879	5.53423	-0.86918	0.42909	-0.079442	9.6088963	1.445178	10.848	-0.913	-8.651	1.7	-0.095	33.87	32.695854	111.583952	2	22	32.695912	111.583875	1.67	9.35	1	1.67	-0.056	-0.05	0	0	6.9406E+218	330	325
20230809_1651400296	0	1328880	5.57404	-0.84312	0.45724	-0.144578	9.6089954	1.3221869	10.89	-0.887	-8.376	1.702	-0.095	33.87	32.695855	111.583952	2	22	32.695912	111.583875	1.67	9.35	1	1.67	-0.056	-0.05	0	0	6.9406E+218	330	325
20230809_1651400304	0	1328881	5.65533	-0.81665	0.5328	-0.079357	9.5504446	1.321859	10.89	-0.887	-8.376	1.702	-0.095	33.87	32.695855	111.583952	2	22	32.695912	111.583875	1.67	9.35	1	1.67	-0.056	-0.05	0	0	6.9406E+218	330	325
20230809_1651400315	0	1328882	5.72675	-0.7859	0.50414	-0.079383	9.6091375	1.2604181	10.89	-0.887	-8.376	1.702	-0.095	33.87	32.695855	111.583952	2	22	32.695912	111.583875	1.67	9.35	1	1.67	-0.056	-0.05	0	0	6.9406E+218	330	325
20230809_1651400327	0	1328883	5.86459	-0.74211	0.59258	-0.079337	9.5505257	1.260272	10.89	-0.887	-8.376	1.702	-0.095	33.87	32.695855	111.583952	2	22	32.695912	111.583875	1.67	9.35	1	1.67	-0.056	-0.05	0	0	6.9406E+218	330	325
20230809_1651400335	0	1328884	5.91532	-0.70603	0.65909	-0.144468	9.4918509	1.2603101	10.89	-0.887	-8.376	1.702	-0.095	33.87	32.695855	111.583952	2	22	32.695912	111.583875	1.67	9.35	1	1.67	-0.056	-0.05	0	0	6.9406E+218	330	325
20230809_1651400344	0	1328885	5.98008	-0.65417	0.69138	-0.079383	9.6091375	1.2604181	10.923	-0.853	-8.085	1.705	-0.095	33.87	32.695856	111.583952	2	22	32.695912	111.583875	1.67	9.35	1	1.67	-0.056	-0.05	0	0	6.9406E+218	330	325
20230809_1651400355	0	1328886	5.97028	-0.63592	0.72648	-0.079357	9.5504446	1.321859	10.923	-0.853	-8.085	1.705	-0.095	33.87	32.695856	111.583952	2	22	32.695912	111.583875	1.67	9.35	1	1.67	-0.056	-0.05	0	0	6.9406E+218	330	325
20230809_1651400368	0	1328887	6.00652	-0.59759	0.7612	-0.144533	9.5503826	1.322042	10.923	-0.853	-8.085	1.705	-0.098	33.87	32.695856	111.583952	2	22	32.695912	111.583875	1.67	9.35	1	1.67	-0.056	-0.05	0	0	6.9406E+218	330	325
20230809_1651400377	0	1328888	6.04058	-0.53365	0.76153	-0.079337	9.5505257	1.260272	10.923	-0.853	-8.085	1.705	-0.098	33.87	32.695856	111.583952	2	22	32.695912	111.583875	1.67	9.35	1	1.67	-0.056	-0.05	0	0	6.9406E+218	330	325
20230809_1651400385	0	1328889	6.02004	-0.49463	0.82691	-0.079357	9.5504446	1.321859	10.923	-0.853	-8.085	1.705	-0.098	33.87	32.695856	111.583952	2	22	32.695912	111.583875	1.67	9.35	1	1.67	-0.056	-0.05	0	0	6.9406E+218	330	325
20230809_1651400399	0	1328890	5.95479	-0.46254	0.84012	-0.144513	9.5504627	1.260455	10.944	-0.81	-7.786	1.707	-0.098	33.87	32.695856	111.583952	2	22	32.695912	111.583875	1.67	9.35	1	1.67	-0.056	-0.05	0	0	6.9406E+218	330	325
20230809_1651400405	0	1328891	5.99952	-0.40263	0.8725	-0.079317	9.5506067	1.198686	10.944	-0.81	-7.786	1.707	-0.098	33.87	32.695856	111.583952	2	22	32.695912	111.583875	1.67	9.35	1	1.67	-0.056	-0.05	0	0	6.9406E+218	330	325
20230809_1651400415	0	1328892	6.05614	-0.35839	0.86719	-0.144493	9.5505438	1.198869	10.944	-0.81	-7.786	1.707	-0.098	33.87	32.695856	111.583952	2	22	32.695912	111.583875	1.67	9.35	1	1.67	-0.056	-0.05	0	0	6.9406E+218	330	325
20230809_1651400424	0	1328893	6.1271	-0.29689	0.95819	-0.079317	9.5506067	1.198686	10.944	-0.81	-7.786	1.707	-0.098	33.87	32.695856	111.583952	2	22	32.695912	111.583875	1.67	9.35	1	1.67	-0.056	-0.05	0	0	6.9406E+218	330	325
20230809_1651400435	0	1328894	6.10724	-0.23494	0.89344	-0.079317	9.5506067	1.198686	10.944	-0.81	-7.786	1.707	-0.098	33.87	32.695856	111.583952	2	22	32.695912	111.583875	1.67	9.35	1	1.67	-0.056	-0.05	0	0	6.9406E+218	330	325
20230809_1651400445	0	1328895	5.98565	-0.20725	0.97395	-0.144488	9.4917707	1.321896	10.953	-0.763	-7.484	1.708	-0.098	33.87	32.695857	111.583953	2	22	32.695912	111.583875	1.67	9.35	1	1.67	-0.056	-0.05	0	0	6.9406E+218	330	325
20230809_1651400456	0	1328896	5.89014	-0.16956	0.97659	-0.079317	9.5506067	1.198686	10.953	-0.763	-7.484	1.708	-0.098	33.87	32.695857	111.583953	2	22	32.695912	111.583875	1.67	9.35	1	1.67	-0.056	-0.05	0	0	6.9406E+218	330	325
20230809_1651400466	0	1328897	5.86251	-0.11061	0.96754	-0.144493	9.5505438	1.198869	10.953	-0.763	-7.484	1.708	-0.098	33.87	32.695857	111.583953	2	22	32.695912	111.583875	1.67	9.35	1	1.67	-0.056	-0.05	0	0	6.9406E+218	330	325
20230809_1651400479	0	1328898	5.82651	-0.06399	0.99085	-0.079227	9.433382	1.198395	10.953	-0.763	-7.484	1.708	-0.098	33.87	32.695857	111.583953	2	22	32.695912	111.583875	1.67	9.35	1	1.67	-0.056	-0.05	0	0	6.9406E+218	330	325
20230809_1651400483	0	1328899	5.83182	-0.00364	1.00324	-0.079298	9.5506868	1.137099	10.953	-0.763	-7.484	1.708	-0.098	33.87	32.695857	111.583953	2	22	32.695912	111.583875	1.67	9.35	1	1.67	-0.056	-0.05	0	0	6.9406E+218	330	325
20230809_1651400495	0	1328900	5.77018	0.04334	1.03191	-0.144448	9.4919319	1.198723	10.95	-0.713	-7.192	1.709	-0.094	33.87	32.695858	111.583953	2	22	32.695912	111.583875	1.67	9.35	1	1.67	-0.056	-0.05	0	0	6.9406E+218	330	325
20230809_1651400505	0	1328901	5.60828	0.06874	0.97703	-0.079272	9.4919939	1.19854	10.95	-0.713	-7.192	1.709	-0.094	33.87	32.695858	111.583953	2	22	32.695912	111.583875	1.67	9.35	1	1.67	-0.056	-0.05	0	0	6.9406E+218	330	325
20230809_1651400515	0	1328902	5.56439	0.13398	1.08435	-0.079207	9.4334631	1.136808	10.95	-0.713	-7.192	1.709	-0.094	33.87	32.695858	111.583953	2	22	32.695912	111.583875	1.67	9.35	1	1.67	-0.056	-0.05	0	0	6.9406E+218	330	325
20230809_1651400525	0	1328903	5.52415	0.20159	1.03457	-0.144428	9.492013	1.1371371	10.95	-0.713	-7.192	1.709	-0.094	33.87	32.695858	111.583953	2	22	32.695912	111.583875	1.67	9.35	1	1.67	-0.056	-0.05	0	0	6.9406E+218	330	337
20230809_1651400535	0	1328904	5.35406	0.22817	1.05651	-0.079246	9.433301	1.259982	10.95	-0.713	-7.192	1.709	-0.094	33.87	32.695858	111.583953	2	22	32.695912	111.583875	1.67	9.35	1	1.67	-0.056	-0.05	0	0	6.9406E+218	330	337
20230809_1651400544	0	1328905	5.23038	0.27214	1.03513	-0.144428	9.492013	1.1371371	10.935	-0.663	-6.919	1.71	-0.094	33.87	32.695859	111.583953	2	22	32.695912	111.583875	1.67	9.35	1	1.67	-0.056	-0.05	0	0	6.9406E+218	330	337
20230809_1651400555	0	1328906	5.15311	0.34566	1.05351	-0.079207	9.4334631	1.136808	10.935	-0.663	-6.919	1.71	-0.094	33.87	32.695859	111.583953	2	22	32.695912	111.583875	1.67	9.35	1	1.67	-0.056	-0.05	0	0	6.9406E+218	330	337
20230809_1651400564	0	1328907	5.05217	0.39288	1.0461	-0.079272	9.4919939	1.19854	10.935	-0.663	-6.919	1.71	-0.094	33.87	32.695859	111.583953	2	22	32.695912	111.583875	1.67	9.35	1	1.67	-0.056	-0.05	0	0	6.9406E+218	330	337
20230809_1651400579	0	1328908	4.86803	0.41887	1.06903	-0.144337	9.3747883	1.1368459	10.935	-0.663	-6.919	1.71	-0.094	33.87	32.695859	111.583953	2	22	32.695912	111.583875	1.67	9.35	1	1.67	-0.056	-0.05	0	0	6.9406E+218	330	337
20230809_1651400584	0	1328909	4.75865	0.46535	1.0627	-0.079187	9.4335432	1.075222	10.935	-0.663	-6.919	1.71	-0.094	33.87	32.695859	111.583953	2	22	32.695927	111.583879	1.66	13.44	1	1.67	-0.056	-0.05	0	0	6.9406E+218	330	337
20230809_1651400596	0	1328910	4.62488	0.51096	1.03854	-0.079207	9.4334631	1.136808	10.908	-0.613	-6.674	1.711	-0.094	33.87	32.695859	111.583953	2	22	32.695927	111.583879	1.66	13.44	1	1.67	-0.056	-0.05	0	0	6.9406E+218	330	337
20230809_1651400604	0	1328911	4.45778	0.54009	1.04867	-0.144383	9.4334002	1.136991	10.908	-0.613	-6.674	1.711	-0.094	33.87	32.695859	111.583953	2	22	32.695927	111.583879	1.66	13.44	1	1.67	-0.056	-0.05	0	0	6.9406E+218	330	337
20230809_1651400615	0	1328912	4.32375	0.5979	1.04064	-0.079227	9.433382	1.198395	10.908	-0.613	-6.674	1.711	-0.094	33.87	32.695859	111.583953	2	22	32.695927	111.583879	1.66	13.44	1	1.67	-0.056	-0.05	0	0	6.9406E+218	330	337
20230809_1651400628	0	1328913	4.04884	0.60769	1.01762	-0.079161	9.3748512	1.136663	10.908	-0.613	-6.674	1.711	-0.094	33.87	32.695859	111.583953	2	22	32.695927	111.583879	1.66	13.44	1	1.67	-0.056	-0.05	0	0	6.9406E+218	330	337
20230809_1651400634	0	1328914	3.99565	0.66106	1.06903	-0.079161	9.3748512	1.136663	10.908	-0.613	-6.674	1.711	-0.094	33.87	32.695859	111.583953	2	22	32.695927	111.583879	1.66	13.44	1	1.67	-0.056	-0.05	0	0	6.9406E+218	330	337
20230809_1651400648	0	1328915	3.87248	0.70509	1.04471	-0.144337	9.3747883	1.1368459	10.871	-0.564	-6.467	1.71	-0.094	33.87	32.69586	111.583953	2	22	32.695927	111.583879	1.66	13.44	1	1.67	-0.056	-0.05	0	0	6.9406E+218	330	337
20230809_1651400654	0	1328916	3.68034	0.69907	1.03311	-0.079187	9.4335432	1.075222	10.871	-0.564	-6.467	1.71	-0.094	33.87	32.69586	111.583953	2	22	32.695927	111.583879	1.66	13.44	1	1.67	-0.056	-0.05	0	0	6.9406E+218	330	337
20230809_1651400667	0	1328917	3.6861	0.77106	1.01709	-0.144272	9.3162575	1.075114	10.871	-0.564	-6.467	1.71	-0.086	33.87	32.69586	111.583953	2	22	32.695927	111.583879	1.66	13.44	1	1.67	-0.056	-0.05	0	0	6.9406E+218	330	337
20230809_1651400679	0	1328918	3.47127	0.78914	1.06835	-0.079201	9.3746891	1.259836	10.871	-0.564	-6.467	1.71	-0.086	33.87	32.69586	111.583953	2	22	32.695927	111.583879	1.66	13.44	1	1.67	-0.056	-0.05	0	0	6.9406E+218	330	337
20230809_1651400684	0	1328919	3.16228	0.77311	1.06055	-0.079181	9.3747702	1.1982501	10.871	-0.564	-6.467	1.71	-0.086	33.87	32.69586	111.583953	2	22	32.695927	111.583879	1.66	13.44	1	1.67	-0.056	-0.05	0	0	6.9406E+218	330	337
20230809_1651400694	0	1328920	3.05722	0.81372	0.99844	-0.144297	9.3749504	1.0136729	10.827	-0.517	-6.296	1.709	-0.086	33.87	32.695861	111.583953	2	22	32.695927	111.583879	1.66	13.44	1	1.67	-0.056	-0.05	0	0	6.9406E+218	330	337
20230809_1651400704	0	1328921	3.0804	0.87256	1.0204	-0.079187	9.4335432	1.075222	10.827	-0.517	-6.296	1.709	-0.086	33.87	32.695861	111.583953	2	22	32.695927	111.583879	1.66	13.44	1	1.67	-0.056	-0.05	0	0	6.9406E+218	330	337
20230809_1651400714	0	1328922	2.92457	0.86957	1.06854	-0.079175	9.3159962	1.321277	10.827	-0.517	-6.296	1.709	-0.086	33.87	32.695861	111.583953	2	22	32.695927	111.583879	1.66	13.44	1	1.67	-0.056	-0.05	0	0	6.9406E+218	330	337
20230809_1651400726	0	1328923	2.62444	0.85808	1.06401	-0.144357	9.3747072	1.198432	10.827	-0.517	-6.296	1.709	-0.086	33.87	32.695861	111.583953	2	22	32.695927	111.583879	1.66	13.44	1	1.67	-0.056	-0.05	0	0	6.9406E+218	330	337
20230809_1651400734	0	1328924	2.5079	0.89433	1.04935	-0.079181	9.3747702	1.1982501	10.827	-0.517	-6.296	1.709	-0.086	33.87	32.695861	111.583953	2	22	32.695927	111.583879	1.66	13.44	1	1.67	-0.056	-0.05	0	0	6.9406E+218	330	349
20230809_1651400744	0	1328925	2.45971	0.9355	1.04835	-0.079181	9.3747702	1.1982501	10.777	-0.47	-6.16	1.709	-0.086	33.87	32.695862	111.583954	2	22	32.695927	111.583879	1.66	13.44	1	1.67	-0.056	-0.05	0	0	6.9406E+218	330	349
20230809_1651400755	0	1328926	2.36249	0.95342	1.08476	-0.079181	9.3747702	1.1982501	10.777	-0.47	-6.16	1.709	-0.086	33.87	32.695862	111.583954	2	22	32.695927	111.583879	1.66	13.44	1	1.67	-0.056	-0.05	0	0	6.9406E+218	330	349
20230809_1651400767	0	1328927	2.25673	0.97201	1.00723	-0.144357	9.3747072	1.198432	10.777	-0.47	-6.16	1.709	-0.086	33.87	32.695862	111.583954	2	22	32.695927	111.583879	1.66	13.44	1	1.67	-0.056	-0.05	0	0	6.9406E+218	330	349
20230809_1651400781	0	1328928	2.119	0.98912	1.01762	-0.079227	9.433382	1.198395	10.777	-0.47	-6.16	1.709	-0.086	33.87	32.695862	111.583954	2	22	32.695927	111.583879	1.66	13.44	1	1.695	0.018	0.071	0	0	6.9406E+218	330	349
20230809_1651400786	0	1328929	1.99486	0.98756	1.07524	-0.079221	9.374608	1.3214231	10.777	-0.47	-6.16	1.709	-0.086	33.92	32.695862	111.583954	2	22	32.695927	111.583879	1.66	13.44	1	1.695	0.018	0.071	0	0	6.9406E+218	330	349
20230809_1651400796	0	1328930	1.86654	0.99927	1.04838	-0.079252	9.492075	1.1369539	10.723	-0.423	-6.054	1.696	-0.086	33.92	32.695862	111.583954	2	22	32.695927	111.583879	1.66	13.44	1	1.695	0.018	0.071	0	0	6.9406E+218	330	349
20230809_1651400805	0	1328931	1.91227	1.0688	1.05902	-0.079181	9.3747702	1.1982501	10.723	-0.423	-6.054	1.696	-0.086	33.92	32.695862	111.583954	2	22	32.695927	111.583879	1.66	13.44	1	1.695	0.018	0.071	0	0	6.9406E+218	330	349
20230809_1651400814	0	1328932	1.7327	1.04851	1.10243	-0.079261	9.3744469	1.4445961	10.723	-0.423	-6.054	1.696	-0.086	33.92	32.695862	111.583954	2	22	32.695927	111.583879	1.66	13.44	1	1.695	0.018	0.071	0	0	6.9406E+218	330	349
20230809_1651400826	0	1328933	1.53523	1.02453	1.16175	-0.144422	9.433239	1.260164	10.723	-0.423	-6.054	1.696	-0.09	33.92	32.695862	111.583954	2	22	32.695927	111.583879	1.66	13.44	1	1.695	0.018	0.071	0	0	6.9406E+218	330	349
20230809_1651400837	0	1328934	1.49884	1.08675	1.02512	-0.079272	9.4919939	1.19854	10.723	-0.423	-6.054	1.696	-0.09	33.92	32.695862	111.583954	2	22	32.695927	111.583879	1.66	13.44	1	1.695	0.018	0.071	0	0	6.9406E+218	330	349
20230809_1651400845	0	1328935	1.39699	1.11328	1.06516	-0.079312	9.4918327	1.321714	10.664	-0.375	-5.973	1.695	-0.09	33.92	32.695863	111.583954	2	22	32.695927	111.583879	1.66	13.44	1	1.695	0.018	0.071	0	0	6.9406E+218	330	349
20230809_1651400857	0	1328936	1.36678	1.12391	1.04597	-0.079292	9.4919138	1.2601269	10.664	-0.375	-5.973	1.695	-0.09	33.92	32.695863	111.583954	2	22	32.695927	111.583879	1.66	13.44	1	1.695	0.018	0.071	0	0	6.9406E+218	330	337
20230809_1651400873	0	1328937	1.21363	1.12283	1.09634	-0.079266	9.4332209	1.321568	10.664	-0.375	-5.973	1.695	-0.09	33.92	32.695863	111.583954	2	22	32.695927	111.583879	1.66	13.44	1	1.695	0.018	0.071	0	0	6.9406E+218	330	337
20230809_1651400877	0	1328938	1.09608	1.12189	1.07609	-0.144488	9.4917707	1.321896	10.664	-0.375	-5.973	1.695	-0.09	33.92	32.695863	111.583954	2	22	32.695927	111.583879	1.66	13.44	1	1.695	0.018	0.071	0	0	6.9406E+218	330	337
20230809_1651400884	0	1328939	1.07689	1.16385	1.09258	-0.079357	9.5504446	1.321859	10.664	-0.375	-5.973	1.695	-0.09	33.92	32.695863	111.583954	2	22	32.695927	111.583879	1.66	13.44	1	1.695	0.018	0.071	0	0	6.9406E+218	330	337
20230809_1651400895	0	1328940	1.00162	1.19438	1.14697	-0.079332	9.4917517	1.3832999	10.602	-0.326	-5.915	1.693	-0.09	33.92	32.695864	111.583954	2	22	32.695927	111.583879	1.66	13.44	1	1.695	0.018	0.071	0	0	6.9406E+218	330	337
20230809_1651400915	0	1328941	0.85441	1.19997	1.119	-0.079377	9.5503635	1.383446	10.602	-0.326	-5.915	1.693	-0.09	33.92	32.695864	111.583954	2	22	32.695927	111.583879	1.66	13.44	1	1.695	0.018	0.071	0	0	6.9406E+218	330	337
20230809_1651400916	0	1328942	0.73489	1.20585	1.09353	-0.079357	9.5504446	1.321859	10.602	-0.326	-5.915	1.693	-0.09	33.92	32.695864	111.583954	2	22	32.695927	111.583879	1.66	13.44	1	1.695	0.018	0.071	0	0	6.9406E+218	330	337
20230809_1651400926	0	1328943	0.67281	1.2147	1.08775	-0.079422	9.6089773	1.3835911	10.602	-0.326	-5.915	1.693	-0.09	33.92	32.695864	111.583954	2	22	32.695927	111.583879	1.66	13.44	1	1.695	0.018	0.071	0	0	6.9406E+218	330	337
20230809_1651400934	0	1328944	0.6907	1.25246	1.05796	-0.079363	9.6092186	1.198831	10.602	-0.326	-5.915	1.693	-0.09	33.92	32.695864	111.583954	2	22	32.695927	111.583879	1.66	13.44	1	1.695	0.018	0.071	0	0	6.9406E+218	330	337
20230809_1651400944	0	1328945	0.70961	1.28844	1.1027	-0.079442	9.6088963	1.445178	10.535	-0.278	-5.878	1.692	-0.09	33.92	32.695865	111.583954	2	22	32.695927	111.583879	1.66	13.44	1	1.695	0.018	0.071	0	0	6.9406E+218	330	337
20230809_1651400957	0	1328946	0.48466	1.27552	1.11304	-0.079417	9.5502033	1.506619	10.535	-0.278	-5.878	1.692	-0.09	33.92	32.695865	111.583954	2	22	32.695927	111.583879	1.66	13.44	1	1.695	0.018	0.071	0	0	6.9406E+218	330	337
20230809_1651400966	0	1328947	0.38408	1.28506	1.14772	-0.079448	9.6676702	1.32215	10.535	-0.278	-5.878	1.692	-0.09	33.92	32.695865	111.583954	2	22	32.695927	111.583879	1.66	13.44	1	1.695	0.018	0.071	0	0	6.9406E+218	330	337
20230809_1651400976	0	1328948	0.4108	1.33053	1.08844	-0.079513	9.7262011	1.383882	10.535	-0.278	-5.878	1.692	-0.09	33.92	32.695865	111.583954	2	22	32.695927	111.583879	1.66	13.44	1	1.695	0.018	0.071	0	0	6.9406E+218	330	337
20230809_1651400984	0	1328949	0.39465	1.3462	1.11979	-0.079468	9.6675892	1.383736	10.535	-0.278	-5.878	1.692	-0.09	33.92	32.695865	111.583954	2	22	32.695927	111.583879	1.66	13.44	1	1.695	0.018	0.071	0	0	6.9406E+218	330	337
20230809_1651400994	0	1328950	0.32208	1.35238	1.08183	-0.079513	9.7262011	1.383882	10.464	-0.23	-5.858	1.69	-0.087	33.92	32.695865	111.583954	2	22	32.695927	111.583879	1.66	13.44	1	1.695	0.018	0.071	0	0	6.9406E+218	330	337
20230809_1651410004	0	1328951	0.29785	1.36428	1.07649	-0.079513	9.7262011	1.383882	10.464	-0.23	-5.858	1.69	-0.087	33.92	32.695865	111.583954	2	22	32.695927	111.583879	1.66	13.44	1	1.695	0.018	0.071	0	0	6.9406E+218	330	337
20230809_1651410016	0	1328952	0.31653	1.37174	1.05017	-0.079539	9.784894	1.322441	10.464	-0.23	-5.858	1.69	-0.087	33.92	32.695865	111.583954	2	22	32.695927	111.583879	1.66	13.44	1	1.695	0.018	0.071	0	0	6.9406E+218	330	337
20230809_1651410028	0	1328953	0.41365	1.39723	1.00048	-0.079544	9.843668	1.1994129	10.464	-0.23	-5.858	1.69	-0.087	33.92	32.695865	111.583954	2	22	32.695927	111.583879	1.66	13.44	1	1.695	0.018	0.071	0	0	6.9406E+218	330	337
20230809_1651410034	0	1328954	0.50385	1.43771	1.05554	-0.014383	9.7848759	1.383844	10.464	-0.23	-5.858	1.69	-0.087	33.92	32.695865	111.583954	2	22	32.695927	111.583879	1.66	13.44	1	1.695	0.018	0.071	0	0	6.9406E+218	330	337
20230809_1651410044	0	1328955	0.31474	1.41026	1.08074	-0.079644	9.8432636	1.507346	10.389	-0.184	-5.84	1.688	-0.087	33.92	32.695866	111.583955	2	22	32.695927	111.583879	1.66	13.44	1	1.695	0.018	0.071	0	0	6.9406E+218	330	337
20230809_1651410054	0	1328956	0.38042	1.4435	1.05891	-0.079604	9.8434258	1.384173	10.389	-0.184	-5.84	1.688	-0.087	33.92	32.695866	111.583955	2	22	32.695927	111.583879	1.66	13.44	1	1.695	0.018	0.071	0	0	6.9406E+218	330	337
20230809_1651410065	0	1328957	0.41416	1.47709	0.97516	-0.079649	9.9020376	1.384318	10.389	-0.184	-5.84	1.688	-0.087	33.92	32.695866	111.583955	2	22	32.695927	111.583879	1.66	13.44	1	1.695	0.018	0.071	0	0	6.9406E+218	330	337
20230809_1651410078	0	1328958	0.47904	1.49248	1.00194	-0.079675	9.9607306	1.322877	10.389	-0.184	-5.84	1.688	-0.087	33.92	32.695866	111.583955	2	22	32.695927	111.583879	1.66	13.44	1	1.695	0.018	0.071	0	0	6.9406E+218	330	337
20230809_1651410084	0	1328959	0.52192	1.49369	0.90959	-0.014479	9.9608736	1.261107	10.389	-0.184	-5.84	1.688	-0.087	33.92	32.695866	111.583955	2	22	32.695927	111.583879	1.66	13.44	1	1.695	0.018	0.071	0	0	6.9406E+218	330	337
20230809_1651410094	0	1328960	0.53825	1.48158	0.90722	-0.07961	9.9021988	1.261145	10.311	-0.144	-5.816	1.686	-0.087	33.92	32.695867	111.583955	2	22	32.695927	111.583879	1.66	13.44	1	1.695	0.018	0.071	0	0	6.9406E+218	330	337
20230809_1651410104	0	1328961	0.59399	1.49403	0.85506	-0.07972	10.0193434	1.323022	10.311	-0.144	-5.816	1.686	-0.087	33.92	32.695867	111.583955	2	22	32.695927	111.583879	1.66	13.44	1	1.695	0.018	0.071	0	0	6.9406E+218	330	337
20230809_1651410116	0	1328962	0.661	1.50999	0.84846	-0.079675	9.9607306	1.322877	10.311	-0.144	-5.816	1.686	-0.087	33.92	32.695867	111.583955	2	22	32.695927	111.583879	1.66	13.44	1	1.695	0.018	0.071	0	0	6.9406E+218	330	337
20230809_1651410124	0	1328963	0.7839	1.51636	0.79694	-0.014505	10.0195665	1.199666	10.311	-0.144	-5.816	1.686	-0.087	33.92	32.695867	111.583955	2	22	32.695927	111.583879	1.66	13.44	1	1.695	0.018	0.071	0	0	6.9406E+218	330	337
20230809_1651410134	0	1328964	0.86185	1.53382	0.86102	-0.014544	10.0194054	1.322839	10.311	-0.144	-5.816	1.686	-0.087	33.92	32.695867	111.583955	2	22	32.695927	111.583879	1.66	13.44	1	1.695	0.018	0.071	0	0	6.9406E+218	330	337
20230809_1651410144	0	1328965	0.77893	1.50053	0.78376	-0.079766	10.0779552	1.323168	10.232	-0.11	-5.779	1.684	-0.087	33.92	32.695868	111.583955	2	22	32.695927	111.583879	1.66	13.44	1	1.695	0.018	0.071	0	0	6.9406E+218	330	337
20230809_1651410161	0	1328966	0.87727	1.4872	0.79042	-0.079706	10.0781965	1.1384079	10.232	-0.11	-5.779	1.684	-0.087	33.92	32.695868	111.583955	2	22	32.695927	111.583879	1.66	13.44	1	1.695	0.018	0.071	0	0	6.9406E+218	330	337
20230809_1651410169	0	1328967	1.11148	1.53879	0.64647	-0.014601	10.1955652	1.076929	10.232	-0.11	-5.779	1.684	-0.087	33.92	32.695868	111.583955	2	22	32.695927	111.583879	1.66	13.44	1	1.695	0.018	0.071	0	0	6.9406E+218	330	337
20230809_1651410178	0	1328968	1.13852	1.50766	0.6477	-0.079811	10.1365671	1.323313	10.232	-0.11	-5.779	1.684	-0.078	33.92	32.695868	111.583955	2	22	32.695927	111.583879	1.66	13.44	1	1.695	0.018	0.071	0	0	6.9406E+218	330	337
20230809_1651410184	0	1328969	1.07711	1.45935	0.5833	-0.079726	10.0781174	1.199995	10.232	-0.11	-5.779	1.684	-0.078	33.92	32.695868	111.583955	2	22	32.695927	111.583879	1.66	13.44	1	1.695	0.018	0.071	0	0	6.9406E+218	330	337
20230809_1651410197	0	1328970	1.25778	1.48399	0.5597	-0.014581	10.1956463	1.015343	10.154	-0.085	-5.725	1.682	-0.078	33.92	32.695868	111.583955	2	22	32.695927	111.583879	1.66	13.44	1	1.695	0.018	0.071	0	0	6.9406E+218	330	337
20230809_1651410205	0	1328971	1.30884	1.46485	0.49563	-0.014596	10.1367912	1.199957	10.154	-0.085	-5.725	1.682	-0.078	33.92	32.695868	111.583955	2	22	32.695927	111.583879	1.66	13.44	1	1.695	0.018	0.071	0	0	6.9406E+218	330	337
20230809_1651410216	0	1328972	1.32617	1.43916	0.50822	-0.079777	10.1955023	1.077112	10.154	-0.085	-5.725	1.682	-0.078	33.92	32.695868	111.583955	2	22	32.695927	111.583879	1.66	13.44	1	1.695	0.018	0.071	0	0	6.9406E+218	330	337
20230809_1651410225	0	1328973	1.44307	1.44008	0.48152	-0.014647	10.2541771	1.077075	10.154	-0.085	-5.725	1.682	-0.078	33.92	32.695868	111.583955	2	22	32.695927	111.583879	1.66	13.44	1	1.695	0.018	0.071	0	0	6.9406E+218	330	337
20230809_1651410234	0	1328974	1.54242	1.39696	0.37577	-0.079737	10.1956644	0.953939	10.154	-0.085	-5.725	1.682	-0.078	33.92	32.695868	111.583955	2	22	32.695927	111.583879	1.66	13.44	1	1.695	0.018	0.071	0	0	6.9406E+218	330	337
20230809_1651410244	0	1328975	1.62248	1.36672	0.34898	-0.014627	10.2542582	1.015488	10.081	-0.07	-5.652	1.681	-0.078	33.92	32.695869	111.583955	2	22	32.695927	111.583879	1.66	13.44	1	1.695	0.018	0.071	0	0	6.9406E+218	330	337
20230809_1651410256	0	1328976	1.5959	1.31294	0.26502	-0.079868	10.312727	1.0774029	10.081	-0.07	-5.652	1.681	-0.078	33.92	32.695869	111.583955	2	22	32.695927	111.583879	1.66	13.44	1	1.695	0.018	0.071	0	0	6.9406E+218	330	337
20230809_1651410266	0	1328977	1.69299	1.28614	0.18165	-0.014587	10.2544193	0.892315	10.081	-0.07	-5.652	1.681	-0.078	33.92	32.695869	111.583955	2	22	32.695927	111.583879	1.66	13.44	1	1.695	0.018	0.071	0	0	6.9406E+218	330	337
20230809_1651410278	0	1328978	1.81375	1.27971	0.15046	-0.014607	10.2543383	0.953902	10.081	-0.07	-5.652	1.681	-0.078	33.92	32.695869	111.583955	2	22	32.695927	111.583879	1.66	13.44	1	1.695	0.018	0.071	0	0	6.9406E+218	330	337
20230809_1651410283	0	1328979	1.8343	1.22693	0.0956	-0.079848	10.312808	1.015816	10.081	-0.07	-5.652	1.681	-0.078	33.92	32.695869	111.583955	2	22	32.695927	111.583879	1.66	13.44	1	1.695	0.018	0.071	0	0	6.9406E+218	330	337
20230809_1651410294	0	1328980	1.85859	1.18063	0.07799	-0.014587	10.2544193	0.892315	10.018	-0.069	-5.565	1.679	-0.078	33.92	32.69587	111.583956	2	22	32.695927	111.583879	1.66	13.44	1	1.695	0.018	0.071	0	0	6.9406E+218	330	337
20230809_1651410308	0	1328981	1.96766	1.15186	0.04762	-0.014613	10.3131123	0.830874	10.018	-0.069	-5.565	1.679	-0.078	33.92	32.69587	111.583956	2	22	32.695927	111.583879	1.66	13.44	1	1.695	0.018	0.071	0	0	6.9406E+218	330	337
20230809_1651410315	0	1328982	2.03344	1.09362	0.01906	-0.079788	10.3130503	0.831057	10.018	-0.069	-5.565	1.679	-0.078	33.92	32.69587	111.583956	2	22	32.695927	111.583879	1.66	13.44	1	1.695	0.018	0.071	0	0	6.9406E+218	330	337
20230809_1651410327	0	1328983	2.03231	1.03444	-0.09791	-0.014658	10.3717241	0.831019	10.018	-0.069	-5.565	1.679	-0.078	33.92	32.69587	111.583956	2	22	32.695927	111.583879	1.66	13.44	1	1.695	0.018	0.071	0	0	6.9406E+218	330	337
20230809_1651410335	0	1328984	2.09294	1.00087	-0.16818	-0.079788	10.3130503	0.831057	10.018	-0.069	-5.565	1.679	-0.078	33.92	32.69587	111.583956	2	22	32.695927	111.583879	1.66	13.44	1	1.695	0.018	0.071	0	0	6.9406E+218	330	337
20230809_1651410344	0	1328985	2.1035	0.94505	-0.24872	-0.014658	10.3717241	0.831019	9.967	-0.078	-5.462	1.678	-0.078	33.92	32.695871	111.583956	2	22	32.695927	111.583879	1.66	13.44	1	1.695	0.018	0.071	0	0	6.9406E+218	330	337
20230809_1651410359	0	1328986	2.15587	0.89271	-0.29006	-0.079749	10.3132114	0.707883	9.967	-0.078	-5.462	1.678	-0.082	33.92	32.695871	111.583956	2	22	32.695927	111.583879	1.66	13.44	1	1.695	0.018	0.071	0	0	6.9406E+218	330	337
20230809_1651410366	0	1328987	2.20567	0.84318	-0.33399	-0.014573	10.3132734	0.707701	9.967	-0.078	-5.462	1.678	-0.082	33.92	32.695871	111.583956	2	22	32.695927	111.583879	1.66	13.44	1	1.695	0.018	0.071	0	0	6.9406E+218	330	337
20230809_1651410377	0	1328988	2.22196	0.78429	-0.37483	-0.014573	10.3132734	0.707701	9.967	-0.078	-5.462	1.678	-0.082	33.92	32.695871	111.583956	2	22	32.695927	111.583879	1.66	13.44	1	1.695	0.018	0.071	0	0	6.9406E+218	330	337
20230809_1651410385	0	1328989	2.17762	0.69805	-0.38185	-0.079749	10.3132114	0.707883	9.967	-0.078	-5.462	1.678	-0.082	33.92	32.695871	111.583956	2	22	32.695927	111.583879	1.66	13.44	1	1.695	0.018	0.071	0	0	6.9406E+218	330	337
20230809_1651410396	0	1328990	2.18309	0.63845	-0.42851	-0.014553	10.3133535	0.646114	9.93	-0.1	-5.353	1.677	-0.082	33.92	32.695871	111.583956	2	22	32.695927	111.583879	1.66	13.44	1	1.695	0.018	0.071	0	0	6.9406E+218	330	337
20230809_1651410404	0	1328991	2.23857	0.59443	-0.50039	-0.079709	10.3133717	0.58471	9.93	-0.1	-5.353	1.677	-0.082	33.92	32.695871	111.583956	2	22	32.695927	111.583879	1.66	13.44	1	1.695	0.018	0.071	0	0	6.9406E+218	330	337
20230809_1651410417	0	1328992	2.21873	0.51384	-0.58227	-0.014598	10.3719664	0.646259	9.93	-0.1	-5.353	1.677	-0.082	33.92	32.695871	111.583956	2	22	32.695927	111.583879	1.66	13.44	1	1.695	0.018	0.071	0	0	6.9406E+218	330	325
20230809_1651410426	0	1328993	2.19779	0.42949	-0.63732	-0.079709	10.3133717	0.58471	9.93	-0.1	-5.353	1.677	-0.082	33.92	32.695871	111.583956	2	22	32.695927	111.583879	1.66	13.44	1	1.695	0.018	0.071	0	0	6.9406E+218	330	325
20230809_1651410434	0	1328994	2.1758	0.35026	-0.68193	-0.014468	10.2549028	0.522795	9.93	-0.1	-5.353	1.677	-0.082	33.92	32.695871	111.583956	2	22	32.695927	111.583879	1.66	13.44	1	1.695	0.018	0.071	0	0	6.9406E+218	330	325
20230809_1651410444	0	1328995	2.17532	0.28076	-0.71292	-0.014468	10.2549028	0.522795	9.912	-0.133	-5.243	1.676	-0.082	33.92	32.695872	111.583956	2	22	32.695927	111.583879	1.66	13.44	1	1.695	0.018	0.071	0	0	6.9406E+218	330	325
20230809_1651410456	0	1328996	2.13995	0.20021	-0.74819	-0.079624	10.2549219	0.461392	9.912	-0.133	-5.243	1.676	-0.082	33.92	32.695872	111.583956	2	22	32.695927	111.583879	1.66	13.44	1	1.695	0.018	0.071	0	0	6.9406E+218	330	325
20230809_1651410466	0	1328997	2.148	0.12873	-0.79885	-0.014448	10.2549839	0.461209	9.912	-0.133	-5.243	1.676	-0.082	33.92	32.695872	111.583956	2	22	32.695927	111.583879	1.66	13.44	1	1.695	0.018	0.071	0	0	6.9406E+218	330	325
20230809_1651410479	0	1328998	2.15082	0.05416	-0.77846	-0.014402	10.196372	0.461063	9.912	-0.133	-5.243	1.676	-0.082	33.92	32.695872	111.583956	2	22	32.695927	111.583879	1.66	13.44	1	1.695	0.018	0.071	0	0	6.9406E+218	330	325
20230809_1651410488	0	1328999	2.11686	-0.02989	-0.84803	-0.079624	10.2549219	0.461392	9.912	-0.133	-5.243	1.676	-0.101	33.92	32.695872	111.583956	2	22	32.695927	111.583879	1.66	13.44	1	1.695	0.018	0.071	0	0	6.9406E+218	330	325
20230809_1651410494	0	1329000	2.0665	-0.11728	-0.85077	-0.014383	10.1964521	0.399477	9.913	-0.173	-5.137	1.675	-0.101	33.92	32.695873	111.583956	2	22	32.695927	111.583879	1.66	13.44	1	1.695	0.018	0.071	0	0	6.9406E+218	330	325
20230809_1651410504	0	1329001	2.006	-0.19869	-0.91727	-0.079513	10.1377783	0.399514	9.913	-0.173	-5.137	1.675	-0.101	33.92	32.695873	111.583956	2	22	32.695927	111.583879	1.66	13.44	1	1.695	0.018	0.071	0	0	6.9406E+218	330	325
20230809_1651410516	0	1329002	1.9732	-0.28596	-0.9324	-0.014363	10.1965332	0.33789	9.913	-0.173	-5.137	1.675	-0.101	33.92	32.695873	111.583956	2	22	32.695927	111.583879	1.66	13.44	1	1.695	0.018	0.071	0	0	6.9406E+218	330	325
20230809_1651410525	0	1329003	1.96351	-0.35751	-0.95304	-0.014317	10.1379213	0.337745	9.913	-0.173	-5.137	1.675	-0.101	33.92	32.695873	111.583956	2	22	32.695927	111.583879	1.66	13.44	1	1.695	0.018	0.071	0	0	6.9406E+218	330	325
20230809_1651410534	0	1329004	1.96667	-0.43958	-0.9523	-0.014292	10.0792284	0.399186	9.913	-0.173	-5.137	1.675	-0.101	33.92	32.695873	111.583956	2	22	32.695927	111.583879	1.66	13.44	1	1.695	0.018	0.071	0	0	6.9406E+218	330	325
20230809_1651410543	0	1329005	2.02214	-0.50109	-0.93494	-0.079448	10.0792456	0.337782	9.935	-0.218	-5.038	1.675	-0.101	33.92	32.695874	111.583957	2	22	32.695927	111.583879	1.66	13.44	1	1.695	0.018	0.071	0	0	6.9406E+218	330	325
20230809_1651410558	0	1329006	1.77322	-0.61971	-1.00707	-0.014312	10.0791473	0.460773	9.935	-0.218	-5.038	1.675	-0.101	33.92	32.695874	111.583957	2	22	32.695927	111.583879	1.66	13.44	1	1.695	0.018	0.071	0	0	6.9406E+218	330	325
20230809_1651410567	0	1329007	1.68962	-0.71818	-0.93527	-0.079363	10.0207958	0.214464	9.935	-0.218	-5.038	1.675	-0.101	33.92	32.695874	111.583957	2	22	32.695927	111.583879	1.66	13.44	1	1.695	0.018	0.071	0	0	6.9406E+218	330	325
20230809_1651410577	0	1329008	1.85555	-0.71916	-1.0553	-0.014187	10.0208578	0.214281	9.935	-0.218	-5.038	1.675	-0.101	33.92	32.695874	111.583957	2	22	32.695942	111.583882	1.645	10.52	1	1.695	0.018	0.071	0	0	6.9406E+218	330	325
20230809_1651410585	0	1329009	1.70526	-0.8343	-0.992	-0.014227	10.0206966	0.337454	9.935	-0.218	-5.038	1.675	-0.101	33.92	32.695874	111.583957	2	22	32.695942	111.583882	1.645	10.52	1	1.695	0.018	0.071	0	0	6.9406E+218	330	325
20230809_1651410595	0	1329010	1.6228	-0.90409	-0.99993	-0.014136	9.9034719	0.337163	9.977	-0.265	-4.952	1.675	-0.101	33.92	32.695874	111.583957	2	22	32.695942	111.583882	1.645	10.52	1	1.695	0.018	0.071	0	0	6.9406E+218	330	325
20230809_1651410604	0	1329011	1.44379	-1.00616	-1.01291	-0.079357	9.9620218	0.337491	9.977	-0.265	-4.952	1.675	-0.101	33.92	32.695874	111.583957	2	22	32.695942	111.583882	1.645	10.52	1	1.695	0.018	0.071	0	0	6.9406E+218	330	325
20230809_1651410615	0	1329012	1.43654	-1.04899	-0.94105	-0.014116	9.903553	0.275577	9.977	-0.265	-4.952	1.675	-0.101	33.92	32.695874	111.583957	2	22	32.695942	111.583882	1.645	10.52	1	1.695	0.018	0.071	0	0	6.9406E+218	330	325
20230809_1651410628	0	1329013	1.32338	-1.0796	-0.98676	-0.014136	9.9034719	0.337163	9.977	-0.265	-4.952	1.675	-0.101	33.92	32.695874	111.583957	2	22	32.695942	111.583882	1.645	10.52	1	1.695	0.018	0.071	0	0	6.9406E+218	330	337
20230809_1651410633	0	1329014	1.10031	-1.18797	-0.9062	-0.079331	9.9033289	0.398933	9.977	-0.265	-4.952	1.675	-0.101	33.92	32.695874	111.583957	2	22	32.695942	111.583882	1.645	10.52	1	1.695	0.018	0.071	0	0	6.9406E+218	330	337
20230809_1651410645	0	1329015	0.92014	-1.27041	-0.99413	-0.014025	9.7863283	0.275286	10.037	-0.308	-4.89	1.676	-0.101	33.92	32.695875	111.583957	2	22	32.695942	111.583882	1.645	10.52	1	1.695	0.018	0.071	0	0	6.9406E+218	330	337
20230809_1651410661	0	1329016	0.79926	-1.30745	-0.89277	-0.079246	9.8448782	0.275614	10.037	-0.308	-4.89	1.676	-0.101	33.92	32.695875	111.583957	2	22	32.695942	111.583882	1.645	10.52	1	1.695	0.018	0.071	0	0	6.9406E+218	330	337
20230809_1651410667	0	1329017	0.71195	-1.35233	-0.93572	-0.014005	9.7864094	0.213699	10.037	-0.308	-4.89	1.676	-0.11	33.92	32.695875	111.583957	2	22	32.695942	111.583882	1.645	10.52	1	1.695	0.018	0.071	0	0	6.9406E+218	330	337
20230809_1651410680	0	1329018	0.65531	-1.36278	-0.91357	-0.01398	9.7277164	0.27514	10.037	-0.308	-4.89	1.676	-0.11	33.92	32.695875	111.583957	2	22	32.695942	111.583882	1.645	10.52	1	1.695	0.018	0.071	0	0	6.9406E+218	330	337
20230809_1651410684	0	1329019	0.49068	-1.43824	-0.89296	-0.079241	9.7861052	0.398642	10.037	-0.308	-4.89	1.676	-0.11	33.92	32.695875	111.583957	2	22	32.695942	111.583882	1.645	10.52	1	1.695	0.018	0.071	0	0	6.9406E+218	330	337
20230809_1651410694	0	1329020	0.20634	-1.51067	-0.89544	-0.014019	9.7275553	0.398314	10.111	-0.347	-4.862	1.676	-0.11	33.92	32.695876	111.583957	2	22	32.695942	111.583882	1.645	10.52	1	1.695	0.018	0.071	0	0	6.9406E+218	330	337
20230809_1651410705	0	1329021	0.0934	-1.54194	-0.80154	-0.013968	9.6101694	0.521196	10.111	-0.347	-4.862	1.676	-0.11	33.92	32.695876	111.583957	2	22	32.695942	111.583882	1.645	10.52	1	1.695	0.018	0.071	0	0	6.9406E+218	330	337
20230809_1651410716	0	1329022	-0.3177	-1.64091	-0.78224	-0.079195	9.7274923	0.398496	10.111	-0.347	-4.862	1.676	-0.11	33.92	32.695876	111.583957	2	22	32.695942	111.583882	1.645	10.52	1	1.695	0.018	0.071	0	0	6.9406E+218	330	337
20230809_1651410726	0	1329023	-0.18068	-1.60487	-0.75847	-0.013849	9.6106529	0.151676	10.111	-0.347	-4.862	1.676	-0.11	33.92	32.695876	111.583957	2	22	32.695942	111.583882	1.645	10.52	1	1.695	0.018	0.071	0	0	6.9406E+218	330	337
20230809_1651410734	0	1329024	-0.20391	-1.59784	-0.7762	-0.013954	9.6690226	0.336582	10.111	-0.347	-4.862	1.676	-0.11	33.92	32.695876	111.583957	2	22	32.695942	111.583882	1.645	10.52	1	1.695	0.018	0.071	0	0	6.9406E+218	330	337
20230809_1651410744	0	1329025	-0.33791	-1.63226	-0.70984	-0.013948	9.6102505	0.459609	10.194	-0.378	-4.872	1.678	-0.11	33.92	32.695876	111.583957	2	22	32.695942	111.583882	1.645	10.52	1	1.695	0.018	0.071	0	0	6.9406E+218	330	337
20230809_1651410754	0	1329026	-0.5466	-1.64076	-0.74111	-0.079139	9.5513334	0.644406	10.194	-0.378	-4.872	1.678	-0.11	33.92	32.695876	111.583957	2	22	32.695942	111.583882	1.645	10.52	1	1.695	0.018	0.071	0	0	6.9406E+218	330	337
20230809_1651410765	0	1329027	-0.94008	-1.73779	-0.62186	-0.013877	9.4929438	0.520905	10.194	-0.378	-4.872	1.678	-0.11	33.92	32.695876	111.583957	2	22	32.695942	111.583882	1.645	10.52	1	1.695	0.018	0.071	0	0	6.9406E+218	330	337
20230809_1651410779	0	1329028	-0.82902	-1.67571	-0.63541	-0.013823	9.55196	0.213118	10.194	-0.378	-4.872	1.678	-0.11	33.92	32.695876	111.583957	2	22	32.695942	111.583882	1.645	10.52	1	1.726	-0.087	-0.029	0	0	6.9406E+218	330	337
20230809_1651410787	0	1329029	-0.96471	-1.6766	-0.58437	-0.013897	9.4928637	0.582492	10.194	-0.378	-4.872	1.678	-0.11	33.92	32.695876	111.583957	2	22	32.695942	111.583882	1.645	10.52	1	1.726	-0.087	-0.029	0	0	6.9406E+218	330	337
20230809_1651410795	0	1329030	-1.08903	-1.70441	-0.56524	-0.079099	9.5514936	0.521233	10.281	-0.403	-4.917	1.724	-0.11	33.92	32.695877	111.583958	2	22	32.695942	111.583882	1.645	10.52	1	1.726	-0.087	-0.029	0	0	6.9406E+218	330	337
20230809_1651410807	0	1329031	-1.29061	-1.70479	-0.53432	-0.013877	9.4929438	0.520905	10.281	-0.403	-4.917	1.724	-0.11	33.92	32.695877	111.583958	2	22	32.695942	111.583882	1.645	10.52	1	1.726	-0.087	-0.029	0	0	6.9406E+218	330	337
20230809_1651410818	0	1329032	-1.36363	-1.67465	-0.46486	-0.013852	9.4342508	0.582346	10.281	-0.403	-4.917	1.724	-0.106	33.92	32.695877	111.583958	2	22	32.695942	111.583882	1.645	10.52	1	1.726	-0.087	-0.029	0	0	6.9406E+218	330	337
20230809_1651410826	0	1329033	-1.56742	-1.66276	-0.46107	-0.013826	9.3755589	0.643787	10.281	-0.403	-4.917	1.724	-0.106	33.92	32.695877	111.583958	2	22	32.695942	111.583882	1.645	10.52	1	1.726	-0.087	-0.029	0	0	6.9406E+218	330	337
20230809_1651410834	0	1329034	-1.78211	-1.61782	-0.40896	-0.079107	9.4338655	0.828875	10.281	-0.403	-4.917	1.724	-0.106	33.92	32.695877	111.583958	2	22	32.695942	111.583882	1.645	10.52	1	1.726	-0.087	-0.029	0	0	6.9406E+218	330	337
20230809_1651410844	0	1329035	-2.09208	-1.65681	-0.43719	-0.013892	9.4340897	0.705519	10.366	-0.418	-4.998	1.727	-0.106	33.92	32.695878	111.583959	2	22	32.695942	111.583882	1.645	10.52	1	1.726	-0.087	-0.029	0	0	6.9406E+218	330	337
20230809_1651410856	0	1329036	-2.0869	-1.60521	-0.35471	-0.013772	9.4345741	0.336	10.366	-0.418	-4.998	1.727	-0.106	33.92	32.695878	111.583959	2	22	32.695942	111.583882	1.645	10.52	1	1.726	-0.087	-0.029	0	0	6.9406E+218	330	337
20230809_1651410871	0	1329037	-2.02162	-1.52348	-0.38046	-0.013781	9.316946	0.643642	10.366	-0.418	-4.998	1.727	-0.106	33.92	32.695878	111.583959	2	22	32.695942	111.583882	1.645	10.52	1	1.726	-0.087	-0.029	0	0	6.9406E+218	330	337
20230809_1651410879	0	1329038	-2.21383	-1.53219	-0.25479	-0.078977	9.316803	0.705411	10.366	-0.418	-4.998	1.727	-0.106	33.92	32.695878	111.583959	2	22	32.695942	111.583882	1.645	10.52	1	1.726	-0.087	-0.029	0	0	6.9406E+218	330	337
20230809_1651410884	0	1329039	-2.39161	-1.52788	-0.26421	-0.013821	9.3167849	0.766815	10.366	-0.418	-4.998	1.727	-0.106	33.92	32.695878	111.583959	2	22	32.695942	111.583882	1.645	10.52	1	1.726	-0.087	-0.029	0	0	6.9406E+218	330	337
20230809_1651410896	0	1329040	-2.64533	-1.5252	-0.15946	-0.078997	9.3167229	0.766998	10.444	-0.426	-5.113	1.728	-0.106	33.92	32.695879	111.583959	2	22	32.695942	111.583882	1.645	10.52	1	1.726	-0.087	-0.029	0	0	6.9406E+218	330	337
20230809_1651410905	0	1329041	-2.80625	-1.48326	-0.19292	-0.013886	9.3753157	0.828547	10.444	-0.426	-5.113	1.728	-0.106	33.92	32.695879	111.583959	2	22	32.695942	111.583882	1.645	10.52	1	1.726	-0.087	-0.029	0	0	6.9406E+218	330	337
20230809_1651410920	0	1329042	-2.86754	-1.42721	-0.21257	-0.013846	9.3754778	0.705374	10.444	-0.426	-5.113	1.728	-0.106	33.92	32.695879	111.583959	2	22	32.695942	111.583882	1.645	10.52	1	1.726	-0.087	-0.029	0	0	6.9406E+218	330	337
20230809_1651410928	0	1329043	-2.87344	-1.36864	-0.14486	-0.078997	9.3167229	0.766998	10.444	-0.426	-5.113	1.728	-0.106	33.92	32.695879	111.583959	2	22	32.695942	111.583882	1.645	10.52	1	1.726	-0.087	-0.029	0	0	6.9406E+218	330	337
20230809_1651410934	0	1329044	-3.01504	-1.34526	-0.1437	-0.013841	9.3167038	0.828402	10.444	-0.426	-5.113	1.728	-0.106	33.92	32.695879	111.583959	2	22	32.695942	111.583882	1.645	10.52	1	1.726	-0.087	-0.029	0	0	6.9406E+218	330	337
20230809_1651410951	0	1329045	-3.21842	-1.33901	-0.03623	-0.078991	9.2579489	0.890026	10.514	-0.427	-5.261	1.73	-0.106	33.92	32.69588	111.583959	2	22	32.695942	111.583882	1.645	10.52	1	1.726	-0.087	-0.029	0	0	6.9406E+218	330	337
20230809_1651410959	0	1329046	-3.29833	-1.2985	-0.0728	-0.013821	9.3167849	0.766815	10.514	-0.427	-5.261	1.73	-0.106	33.92	32.69588	111.583959	2	22	32.695942	111.583882	1.645	10.52	1	1.726	-0.087	-0.029	0	0	6.9406E+218	330	337
20230809_1651410969	0	1329047	-3.37248	-1.23484	0.03814	-0.079056	9.3164797	0.951758	10.514	-0.427	-5.261	1.73	-0.106	33.92	32.69588	111.583959	2	22	32.695942	111.583882	1.645	10.52	1	1.726	-0.087	-0.029	0	0	6.9406E+218	330	337
20230809_1651410974	0	1329048	-3.52838	-1.21357	-0.04066	-0.013926	9.3751554	0.95172	10.514	-0.427	-5.261	1.73	-0.106	33.92	32.69588	111.583959	2	22	32.695942	111.583882	1.645	10.52	1	1.726	-0.087	-0.029	0	0	6.9406E+218	330	337
20230809_1651410984	0	1329049	-3.66804	-1.16372	0.04129	-0.013835	9.2579308	0.95143	10.514	-0.427	-5.261	1.73	-0.12	33.92	32.69588	111.583959	2	22	32.695942	111.583882	1.645	10.52	1	1.726	-0.087	-0.029	0	0	6.9406E+218	330	337
20230809_1651410995	0	1329050	-3.8019	-1.13087	0.02041	-0.079011	9.2578678	0.951612	10.574	-0.421	-5.439	1.731	-0.12	33.92	32.69588	111.583959	2	22	32.695942	111.583882	1.645	10.52	1	1.726	-0.087	-0.029	0	0	6.9406E+218	330	337
20230809_1651420004	0	1329051	-3.91117	-1.10198	0.08796	-0.079011	9.2578678	0.951612	10.574	-0.421	-5.439	1.731	-0.12	33.92	32.69588	111.583959	2	22	32.695942	111.583882	1.645	10.52	1	1.726	-0.087	-0.029	0	0	6.9406E+218	330	337
20230809_1651420016	0	1329052	-3.98172	-1.06108	0.07239	-0.01386	9.3166237	0.889988	10.574	-0.421	-5.439	1.731	-0.12	33.92	32.69588	111.583959	2	22	32.695942	111.583882	1.645	10.52	1	1.726	-0.087	-0.029	0	0	6.9406E+218	330	337
20230809_1651420026	0	1329053	-4.05875	-1.0279	0.12928	-0.079076	9.3163996	1.013344	10.574	-0.421	-5.439	1.731	-0.12	33.92	32.69588	111.583959	2	22	32.695942	111.583882	1.645	10.52	1	1.726	-0.087	-0.029	0	0	6.9406E+218	330	337
20230809_1651420035	0	1329054	-4.2039	-0.98088	0.08335	-0.079076	9.3163996	1.013344	10.574	-0.421	-5.439	1.731	-0.12	33.92	32.69588	111.583959	2	22	32.695942	111.583882	1.645	10.52	1	1.726	-0.087	-0.029	0	0	6.9406E+218	330	337
20230809_1651420044	0	1329055	-4.28925	-0.92093	0.13633	-0.01394	9.3163013	1.136335	10.625	-0.411	-5.644	1.732	-0.12	33.92	32.695881	111.583959	2	22	32.695942	111.583882	1.645	10.52	1	1.726	-0.087	-0.029	0	0	6.9406E+218	330	337
20230809_1651420055	0	1329056	-4.53707	-0.89796	0.18575	-0.07909	9.2575455	1.1979589	10.625	-0.411	-5.644	1.732	-0.12	33.92	32.695881	111.583959	2	22	32.695942	111.583882	1.645	10.52	1	1.726	-0.087	-0.029	0	0	6.9406E+218	330	337
20230809_1651420064	0	1329057	-4.72835	-0.88183	0.19578	-0.013875	9.2577686	1.074603	10.625	-0.411	-5.644	1.732	-0.12	33.92	32.695881	111.583959	2	22	32.695942	111.583882	1.645	10.52	1	1.726	-0.087	-0.029	0	0	6.9406E+218	330	337
20230809_1651420081	0	1329058	-4.84314	-0.83862	0.24117	-0.079096	9.3163195	1.074931	10.625	-0.411	-5.644	1.732	-0.12	33.92	32.695881	111.583959	2	22	32.695942	111.583882	1.645	10.52	1	1.726	-0.087	-0.029	0	0	6.9406E+218	330	337
20230809_1651420087	0	1329059	-4.898	-0.80609	0.24871	-0.07907	9.2576256	1.136372	10.625	-0.411	-5.644	1.732	-0.12	33.92	32.695881	111.583959	2	22	32.695942	111.583882	1.645	10.52	1	1.726	-0.087	-0.029	0	0	6.9406E+218	330	337
20230809_1651420094	0	1329060	-4.92987	-0.76129	0.25844	-0.01392	9.3163815	1.074748	10.665	-0.396	-5.883	1.733	-0.12	33.92	32.695882	111.58396	2	22	32.695942	111.583882	1.645	10.52	1	1.726	-0.087	-0.029	0	0	6.9406E+218	330	337
20230809_1651420112	0	1329061	-4.9716	-0.71811	0.2789	-0.07911	9.2574654	1.259545	10.665	-0.396	-5.883	1.733	-0.12	33.92	32.695882	111.58396	2	22	32.695942	111.583882	1.645	10.52	1	1.726	-0.087	-0.029	0	0	6.9406E+218	330	337
20230809_1651420117	0	1329062	-5.12899	-0.69777	0.30063	-0.013914	9.2576084	1.197776	10.665	-0.396	-5.883	1.733	-0.12	33.92	32.695882	111.58396	2	22	32.695942	111.583882	1.645	10.52	1	1.726	-0.087	-0.029	0	0	6.9406E+218	330	337
20230809_1651420126	0	1329063	-5.26965	-0.67625	0.35032	-0.079175	9.3159962	1.321277	10.665	-0.396	-5.883	1.733	-0.12	33.92	32.695882	111.58396	2	22	32.695942	111.583882	1.645	10.52	1	1.726	-0.087	-0.029	0	0	6.9406E+218	330	337
[truncated: 230,791 more rows]
