# Supplementary material for: GNSS/SINS/DVL integrated navigation algorithm based on adaptive differential Kalman filtering
Source: PLoS One. 2026 Feb 5;21(2):e0342016. doi: 10.1371/journal.pone.0342016 (PMC12875519; doi:10.1371/journal.pone.0342016)
Supplement: S1 File — (ZIP) [file pone.0342016.s001.zip › RAWdata/17_30_10.csv]

Time	Data timestamp	Number of packages	The angular velocity of x (positive for right roll in °/s)	Y-angular velocity (°/s, positive for left turn)	z angular velocity (°/s pitch and head are positive)	x acceleration (positive before m/s ²)	y acceleration (positive on m/s ²)	z acceleration (m/s ² is positive on the right)	Heading (°)	Pitch (°)	Roll (°)	Top speed (m/s)	Current depth (m)	Current height (m)	Inertial navigation latitude (°)	Inertial navigation longitude(°)	Combined state	gps star count	gps latitude	gps longitude	gps speed	gps heading	dvl is effective	dvl front speed (m/s)	dvl right speed	dvl speed up	Magnetic North	Magnetic sky	Magnetic East	Thruster target	Thruster feedback
20230809_1730100145	0	1559855	-1.65767	0.10165	-0.12548	-0.079533	9.7848825	1.322432	2.254	-0.256	-7.119	1.689	-0.097	30.91	32.730735	111.588735	2	21	32.730984	111.58847	1.675	0.27	1	1.69	0.041	-0.016	0	0	6.9406E+218	330	325
20230809_1730100145	0	1559856	-1.60884	0.09619	-0.09891	-0.079494	9.7850437	1.199259	2.254	-0.256	-7.119	1.689	-0.097	30.91	32.730735	111.588735	2	21	32.730984	111.58847	1.675	0.27	1	1.69	0.041	-0.016	0	0	6.9406E+218	330	325
20230809_1730100146	0	1559857	-1.52036	0.10803	-0.11961	-0.014357	9.7849445	1.3222491	2.254	-0.256	-7.119	1.689	-0.097	30.91	32.730735	111.588735	2	21	32.730984	111.58847	1.675	0.27	1	1.69	0.041	-0.016	0	0	6.9406E+218	330	325
20230809_1730100147	0	1559858	-1.46813	0.10912	-0.09754	-0.079579	9.8434954	1.322577	2.254	-0.256	-7.119	1.689	-0.105	30.91	32.730735	111.588735	2	21	32.730984	111.58847	1.675	0.27	1	1.69	0.041	-0.016	0	0	6.9406E+218	330	325
20230809_1730100151	0	1559859	-1.40044	0.11593	-0.14514	-0.079559	9.8435764	1.260991	2.254	-0.256	-7.119	1.689	-0.105	30.91	32.730735	111.588735	2	21	32.730984	111.58847	1.675	0.27	1	1.69	0.041	-0.016	0	0	6.9406E+218	330	325
20230809_1730100161	0	1559860	-1.33273	0.12986	-0.11265	-0.014357	9.7849445	1.3222491	2.249	-0.262	-7.192	1.689	-0.105	30.91	32.730736	111.588735	2	21	32.730984	111.58847	1.675	0.27	1	1.69	0.041	-0.016	0	0	6.9406E+218	330	325
20230809_1730100179	0	1559861	-1.2965	0.12577	-0.14528	-0.079559	9.8435764	1.260991	2.249	-0.262	-7.192	1.689	-0.105	30.91	32.730736	111.588735	2	21	32.730984	111.58847	1.675	0.27	1	1.69	0.041	-0.016	0	0	6.9406E+218	330	325
20230809_1730100181	0	1559862	-1.22346	0.141	-0.13247	-0.079579	9.8434954	1.322577	2.249	-0.262	-7.192	1.689	-0.105	30.91	32.730736	111.588735	2	21	32.730984	111.58847	1.675	0.27	1	1.69	0.041	-0.016	0	0	6.9406E+218	330	325
20230809_1730100193	0	1559863	-1.14804	0.1594	-0.15205	-0.014403	9.8435583	1.322395	2.249	-0.262	-7.192	1.689	-0.105	30.91	32.730736	111.588735	2	21	32.730984	111.58847	1.675	0.27	1	1.69	0.041	-0.016	0	0	6.9406E+218	330	325
20230809_1730100212	0	1559864	-1.09636	0.16575	-0.15273	-0.079579	9.8434954	1.322577	2.249	-0.262	-7.192	1.689	-0.105	30.91	32.730736	111.588735	2	21	32.730984	111.58847	1.675	0.27	1	1.69	0.041	-0.016	0	0	6.9406E+218	330	325
20230809_1730100213	0	1559865	-1.03236	0.17563	-0.18888	-0.079624	9.9021072	1.322723	2.243	-0.271	-7.25	1.688	-0.105	30.91	32.730737	111.588735	2	21	32.730984	111.58847	1.675	0.27	1	1.69	0.041	-0.016	0	0	6.9406E+218	330	325
20230809_1730100224	0	1559866	-0.95758	0.19846	-0.21252	-0.014448	9.9021702	1.32254	2.243	-0.271	-7.25	1.688	-0.105	30.91	32.730737	111.588735	2	21	32.730984	111.58847	1.675	0.27	1	1.69	0.041	-0.016	0	0	6.9406E+218	330	325
20230809_1730100233	0	1559867	-0.91341	0.20222	-0.20113	-0.079624	9.9021072	1.322723	2.243	-0.271	-7.25	1.688	-0.105	30.91	32.730737	111.588735	2	21	32.730984	111.58847	1.675	0.27	1	1.69	0.041	-0.016	0	0	6.9406E+218	330	325
20230809_1730100241	0	1559868	-0.81426	0.22566	-0.2319	-0.079559	9.8435764	1.260991	2.243	-0.271	-7.25	1.688	-0.105	30.91	32.730737	111.588735	2	21	32.730984	111.58847	1.675	0.27	1	1.69	0.041	-0.016	0	0	6.9406E+218	330	325
20230809_1730100253	0	1559869	-0.73643	0.24913	-0.26482	-0.079624	9.9021072	1.322723	2.243	-0.271	-7.25	1.688	-0.105	30.91	32.730737	111.588735	2	21	32.730984	111.58847	1.675	0.27	1	1.69	0.041	-0.016	0	0	6.9406E+218	330	325
20230809_1730100261	0	1559870	-0.68765	0.25433	-0.27707	-0.014448	9.9021702	1.32254	2.233	-0.284	-7.291	1.688	-0.105	30.91	32.730737	111.588735	2	21	32.730984	111.58847	1.675	0.27	1	1.69	0.041	-0.016	0	0	6.9406E+218	330	325
20230809_1730100275	0	1559871	-0.63291	0.26651	-0.31515	-0.079624	9.9021072	1.322723	2.233	-0.284	-7.291	1.688	-0.105	30.91	32.730737	111.588735	2	21	32.730984	111.58847	1.675	0.27	1	1.69	0.041	-0.016	0	0	6.9406E+218	330	325
20230809_1730100284	0	1559872	-0.5869	0.28706	-0.32698	-0.014428	9.9022503	1.2609529	2.233	-0.284	-7.291	1.688	-0.099	30.91	32.730737	111.588735	2	21	32.730984	111.58847	1.675	0.27	1	1.69	0.041	-0.016	0	0	6.9406E+218	330	325
20230809_1730100292	0	1559873	-0.51847	0.30128	-0.3477	-0.079624	9.9021072	1.322723	2.233	-0.284	-7.291	1.688	-0.099	30.91	32.730737	111.588735	2	21	32.730984	111.58847	1.675	0.27	1	1.69	0.041	-0.016	0	0	6.9406E+218	330	325
20230809_1730100306	0	1559874	-0.45679	0.31692	-0.34012	-0.079624	9.9021072	1.322723	2.233	-0.284	-7.291	1.688	-0.099	30.91	32.730737	111.588735	2	21	32.730984	111.58847	1.675	0.27	1	1.69	0.041	-0.016	0	0	6.9406E+218	330	325
20230809_1730100316	0	1559875	-0.39258	0.3283	-0.38566	-0.079604	9.9021883	1.2611361	2.221	-0.303	-7.317	1.687	-0.099	30.91	32.730738	111.588735	2	21	32.730984	111.58847	1.675	0.27	1	1.69	0.041	-0.016	0	0	6.9406E+218	330	325
20230809_1730100323	0	1559876	-0.36378	0.32401	-0.44756	-0.014428	9.9022503	1.2609529	2.221	-0.303	-7.317	1.687	-0.099	30.91	32.730738	111.588735	2	21	32.730984	111.58847	1.675	0.27	1	1.69	0.041	-0.016	0	0	6.9406E+218	330	325
20230809_1730100334	0	1559877	-0.24254	0.34679	-0.47385	-0.079604	9.9021883	1.2611361	2.221	-0.303	-7.317	1.687	-0.099	30.91	32.730738	111.588735	2	21	32.730984	111.58847	1.675	0.27	1	1.69	0.041	-0.016	0	0	6.9406E+218	330	325
20230809_1730100342	0	1559878	-0.19062	0.35082	-0.54167	-0.014428	9.9022503	1.2609529	2.221	-0.303	-7.317	1.687	-0.099	30.91	32.730738	111.588735	2	21	32.730984	111.58847	1.675	0.27	1	1.69	0.041	-0.016	0	0	6.9406E+218	330	325
20230809_1730100352	0	1559879	-0.14285	0.34707	-0.51976	-0.079539	9.8436565	1.199404	2.221	-0.303	-7.317	1.687	-0.099	30.91	32.730738	111.588735	2	21	32.730984	111.58847	1.675	0.27	1	1.69	0.041	-0.016	0	0	6.9406E+218	330	325
20230809_1730100366	0	1559880	-0.04727	0.35481	-0.56023	-0.014428	9.9022503	1.2609529	2.207	-0.33	-7.327	1.687	-0.099	30.91	32.730739	111.588735	2	21	32.730984	111.58847	1.675	0.27	1	1.69	0.041	-0.016	0	0	6.9406E+218	330	325
20230809_1730100375	0	1559881	-0.00291	0.34372	-0.53737	-0.079539	9.8436565	1.199404	2.207	-0.33	-7.327	1.687	-0.099	30.91	32.730739	111.588735	2	21	32.730984	111.58847	1.675	0.27	1	1.69	0.041	-0.016	0	0	6.9406E+218	330	325
20230809_1730100385	0	1559882	0.09245	0.33165	-0.59559	-0.079565	9.9023504	1.1379631	2.207	-0.33	-7.327	1.687	-0.099	30.91	32.730739	111.588735	2	21	32.730984	111.58847	1.675	0.27	1	1.69	0.041	-0.016	0	0	6.9406E+218	330	325
20230809_1730100392	0	1559883	0.24209	0.35684	-0.62648	-0.014408	9.9023314	1.199367	2.207	-0.33	-7.327	1.687	-0.099	30.91	32.730739	111.588735	2	21	32.730984	111.58847	1.675	0.27	1	1.69	0.041	-0.016	0	0	6.9406E+218	330	325
20230809_1730100404	0	1559884	0.23265	0.33554	-0.70351	-0.079579	9.8434954	1.322577	2.207	-0.33	-7.327	1.687	-0.099	30.91	32.730739	111.588735	2	21	32.730984	111.58847	1.675	0.27	1	1.69	0.041	-0.016	0	0	6.9406E+218	330	325
20230809_1730100411	0	1559885	0.28986	0.32377	-0.73333	-0.014389	9.9024124	1.13778	2.194	-0.364	-7.319	1.688	-0.099	30.91	32.73074	111.588735	2	21	32.730984	111.58847	1.675	0.27	1	1.69	0.041	-0.016	0	0	6.9406E+218	330	325
20230809_1730100422	0	1559886	0.40123	0.33085	-0.75239	-0.079519	9.8437366	1.137818	2.194	-0.364	-7.319	1.688	-0.099	30.91	32.73074	111.588735	2	21	32.730984	111.58847	1.675	0.27	1	1.69	0.041	-0.016	0	0	6.9406E+218	330	325
20230809_1730100432	0	1559887	0.44833	0.31261	-0.75167	-0.079494	9.7850437	1.199259	2.194	-0.364	-7.319	1.688	-0.099	30.91	32.73074	111.588735	2	21	32.730984	111.58847	1.675	0.27	1	1.69	0.041	-0.016	0	0	6.9406E+218	330	325
20230809_1730100444	0	1559888	0.48674	0.29218	-0.75506	-0.014343	9.8437996	1.137635	2.194	-0.364	-7.319	1.688	-0.089	30.91	32.73074	111.588735	2	21	32.730984	111.58847	1.675	0.27	1	1.69	0.041	-0.016	0	0	6.9406E+218	330	325
20230809_1730100452	0	1559889	0.61163	0.28942	-0.79285	-0.079519	9.8437366	1.137818	2.194	-0.364	-7.319	1.688	-0.089	30.91	32.73074	111.588735	2	21	32.730984	111.58847	1.675	0.27	1	1.69	0.041	-0.016	0	0	6.9406E+218	330	325
20230809_1730100465	0	1559890	0.67925	0.27245	-0.84477	-0.079519	9.8437366	1.137818	2.184	-0.405	-7.293	1.688	-0.089	30.91	32.730741	111.588735	2	21	32.730984	111.58847	1.675	0.27	1	1.69	0.041	-0.016	0	0	6.9406E+218	330	325
20230809_1730100475	0	1559891	0.72024	0.2575	-0.88114	-0.014298	9.7851868	1.137489	2.184	-0.405	-7.293	1.688	-0.089	30.91	32.730741	111.588735	2	21	32.730984	111.58847	1.675	0.27	1	1.69	0.041	-0.016	0	0	6.9406E+218	330	325
20230809_1730100482	0	1559892	0.7641	0.22238	-0.88481	-0.079474	9.7851248	1.1376719	2.184	-0.405	-7.293	1.688	-0.089	30.91	32.730741	111.588735	2	21	32.730984	111.58847	1.675	0.27	1	1.69	0.041	-0.016	0	0	6.9406E+218	330	325
20230809_1730100492	0	1559893	0.8	0.20015	-0.92472	-0.079474	9.7851248	1.1376719	2.184	-0.405	-7.293	1.688	-0.089	30.91	32.730741	111.588735	2	21	32.730984	111.58847	1.675	0.27	1	1.69	0.041	-0.016	0	0	6.9406E+218	330	325
20230809_1730100505	0	1559894	0.84332	0.17668	-0.92704	-0.079474	9.7851248	1.1376719	2.184	-0.405	-7.293	1.688	-0.089	30.91	32.730741	111.588735	2	21	32.730984	111.58847	1.675	0.27	1	1.69	0.041	-0.016	0	0	6.9406E+218	330	325
20230809_1730100513	0	1559895	0.88913	0.14849	-0.90329	-0.014233	9.726656	1.075757	2.18	-0.451	-7.253	1.689	-0.089	30.91	32.730741	111.588735	2	21	32.730984	111.58847	1.675	0.27	1	1.69	0.041	-0.016	0	0	6.9406E+218	330	325
20230809_1730100522	0	1559896	0.9573	0.13034	-0.96025	-0.079454	9.7852058	1.076086	2.18	-0.451	-7.253	1.689	-0.089	30.91	32.730741	111.588735	2	21	32.730984	111.58847	1.675	0.27	1	1.69	0.041	-0.016	0	0	6.9406E+218	330	325
20230809_1730100531	0	1559897	0.98942	0.09889	-0.95514	-0.079408	9.726594	1.07594	2.18	-0.451	-7.253	1.689	-0.089	30.91	32.730741	111.588735	2	21	32.730984	111.58847	1.675	0.27	1	1.69	0.041	-0.016	0	0	6.9406E+218	330	325
20230809_1730100542	0	1559898	0.96377	0.04479	-0.96537	-0.014207	9.667963	1.137198	2.18	-0.451	-7.253	1.689	-0.089	30.91	32.730741	111.588735	2	21	32.730984	111.58847	1.675	0.27	1	1.69	0.041	-0.016	0	0	6.9406E+218	330	325
20230809_1730100552	0	1559899	0.96829	0.0212	-0.95716	-0.079408	9.726594	1.07594	2.18	-0.451	-7.253	1.689	-0.089	30.91	32.730741	111.588735	2	21	32.730984	111.58847	1.675	0.27	1	1.69	0.041	-0.016	0	0	6.9406E+218	330	325
20230809_1730100561	0	1559900	1.0175	0.00023	-0.98236	-0.079318	9.6093693	1.075649	2.184	-0.499	-7.204	1.689	-0.089	30.91	32.730742	111.588735	2	21	32.730984	111.58847	1.675	0.27	1	1.69	0.041	-0.016	0	0	6.9406E+218	330	325
20230809_1730100574	0	1559901	0.96687	-0.06193	-0.924	-0.079363	9.6679811	1.0757951	2.184	-0.499	-7.204	1.689	-0.089	30.91	32.730742	111.588735	2	21	32.730984	111.58847	1.675	0.27	1	1.69	0.041	-0.016	0	0	6.9406E+218	330	325
20230809_1730100583	0	1559902	0.99424	-0.09472	-0.95099	-0.079343	9.6680622	1.014208	2.184	-0.499	-7.204	1.689	-0.089	30.91	32.730742	111.588735	2	21	32.730984	111.58847	1.675	0.27	1	1.69	0.041	-0.016	0	0	6.9406E+218	330	325
20230809_1730100592	0	1559903	1.02299	-0.12369	-0.95833	-0.014122	9.6095123	1.01388	2.184	-0.499	-7.204	1.689	-0.089	30.91	32.730742	111.588735	2	21	32.730984	111.58847	1.675	0.27	1	1.69	0.041	-0.016	0	0	6.9406E+218	330	325
20230809_1730100605	0	1559904	0.97191	-0.18205	-0.92524	-0.079337	9.6092882	1.137236	2.184	-0.499	-7.204	1.689	-0.089	30.91	32.730742	111.588735	2	21	32.730984	111.58847	1.675	0.27	1	1.69	0.041	-0.016	0	0	6.9406E+218	330	325
20230809_1730100611	0	1559905	0.99096	-0.21616	-0.86583	-0.079207	9.4922247	1.013772	2.196	-0.544	-7.155	1.69	-0.089	30.91	32.730743	111.588735	2	21	32.730984	111.58847	1.675	0.27	1	1.69	0.041	-0.016	0	0	6.9406E+218	330	325
20230809_1730100621	0	1559906	0.89791	-0.26582	-0.8529	-0.079272	9.5507574	1.0755039	2.196	-0.544	-7.155	1.69	-0.101	30.91	32.730743	111.588735	2	21	32.730984	111.58847	1.675	0.27	1	1.69	0.041	-0.016	0	0	6.9406E+218	330	325
20230809_1730100633	0	1559907	0.87594	-0.31288	-0.86737	-0.079363	9.6679811	1.0757951	2.196	-0.544	-7.155	1.69	-0.101	30.91	32.730743	111.588735	2	21	32.731	111.58847	1.65	359.46	1	1.69	0.041	-0.016	0	0	6.9406E+218	330	325
20230809_1730100642	0	1559908	0.88897	-0.34643	-0.86954	-0.014076	9.5509005	1.013734	2.196	-0.544	-7.155	1.69	-0.101	30.91	32.730743	111.588735	2	21	32.731	111.58847	1.65	359.46	1	1.69	0.041	-0.016	0	0	6.9406E+218	330	325
20230809_1730100653	0	1559909	0.83275	-0.38861	-0.77831	-0.079227	9.4921446	1.075358	2.196	-0.544	-7.155	1.69	-0.101	30.91	32.730743	111.588735	2	21	32.731	111.58847	1.65	359.46	1	1.69	0.041	-0.016	0	0	6.9406E+218	330	325
20230809_1730100662	0	1559910	0.81431	-0.43092	-0.77345	-0.079227	9.4921446	1.075358	2.219	-0.583	-7.112	1.692	-0.101	30.91	32.730744	111.588735	2	21	32.731	111.58847	1.65	359.46	1	1.69	0.041	-0.016	0	0	6.9406E+218	330	325
20230809_1730100675	0	1559911	0.81263	-0.47636	-0.73436	-0.079207	9.4922247	1.013772	2.219	-0.583	-7.112	1.692	-0.101	30.91	32.730744	111.588735	2	21	32.731	111.58847	1.65	359.46	1	1.69	0.041	-0.016	0	0	6.9406E+218	330	325
20230809_1730100683	0	1559912	0.81082	-0.51041	-0.63183	-0.014051	9.4922066	1.075176	2.219	-0.583	-7.112	1.692	-0.101	30.91	32.730744	111.588735	2	21	32.731	111.58847	1.65	359.46	1	1.69	0.041	-0.016	0	0	6.9406E+218	330	325
20230809_1730100691	0	1559913	0.77139	-0.55047	-0.61365	-0.079272	9.5507574	1.0755039	2.219	-0.583	-7.112	1.692	-0.101	30.91	32.730744	111.588735	2	21	32.731	111.58847	1.65	359.46	1	1.69	0.041	-0.016	0	0	6.9406E+218	330	325
20230809_1730100705	0	1559914	0.73246	-0.58799	-0.59539	-0.079247	9.4920645	1.136945	2.219	-0.583	-7.112	1.692	-0.101	30.91	32.730744	111.588735	2	21	32.731	111.58847	1.65	359.46	1	1.69	0.041	-0.016	0	0	6.9406E+218	330	325
20230809_1730100715	0	1559915	0.70408	-0.6264	-0.58444	-0.079247	9.4920645	1.136945	2.25	-0.611	-7.074	1.693	-0.101	30.91	32.730744	111.588735	2	21	32.731	111.58847	1.65	359.46	1	1.69	0.041	-0.016	0	0	6.9406E+218	330	325
20230809_1730100722	0	1559916	0.71487	-0.64241	-0.52143	-0.079227	9.4921446	1.075358	2.25	-0.611	-7.074	1.693	-0.101	30.91	32.730744	111.588735	2	21	32.731	111.58847	1.65	359.46	1	1.69	0.041	-0.016	0	0	6.9406E+218	330	325
20230809_1730100732	0	1559917	0.69805	-0.67235	-0.47148	-0.079201	9.4334517	1.1368001	2.25	-0.611	-7.074	1.693	-0.101	30.91	32.730744	111.588735	2	21	32.731	111.58847	1.65	359.46	1	1.69	0.041	-0.016	0	0	6.9406E+218	330	312
20230809_1730100742	0	1559918	0.66503	-0.70969	-0.39794	-0.014005	9.4335947	1.07503	2.25	-0.611	-7.074	1.693	-0.101	30.91	32.730744	111.588735	2	21	32.731	111.58847	1.65	359.46	1	1.69	0.041	-0.016	0	0	6.9406E+218	330	312
20230809_1730100752	0	1559919	0.67637	-0.72282	-0.31926	-0.079247	9.4920645	1.136945	2.25	-0.611	-7.074	1.693	-0.101	30.91	32.730744	111.588735	2	21	32.731	111.58847	1.65	359.46	1	1.69	0.041	-0.016	0	0	6.9406E+218	330	312
20230809_1730100761	0	1559920	0.67924	-0.73988	-0.27304	-0.079267	9.4919834	1.198532	2.287	-0.626	-7.04	1.695	-0.101	30.91	32.730745	111.588735	2	21	32.731	111.58847	1.65	359.46	1	1.69	0.041	-0.016	0	0	6.9406E+218	330	312
20230809_1730100774	0	1559921	0.60124	-0.77528	-0.2047	-0.014025	9.4335136	1.1366169	2.287	-0.626	-7.04	1.695	-0.104	30.91	32.730745	111.588735	2	21	32.731	111.58847	1.65	359.46	1	1.69	0.041	-0.016	0	0	6.9406E+218	330	312
20230809_1730100783	0	1559922	0.60192	-0.77022	-0.18467	-0.079267	9.4919834	1.198532	2.287	-0.626	-7.04	1.695	-0.104	30.91	32.730745	111.588735	2	21	32.731	111.58847	1.65	359.46	1	1.69	0.041	-0.016	0	0	6.9406E+218	330	312
20230809_1730100793	0	1559923	0.56265	-0.78626	-0.12014	-0.079221	9.4333706	1.198386	2.287	-0.626	-7.04	1.695	-0.104	30.91	32.730745	111.588735	2	21	32.731	111.58847	1.65	359.46	1	1.69	0.041	-0.016	0	0	6.9406E+218	330	312
20230809_1730100808	0	1559924	0.55748	-0.79903	-0.03281	-0.079221	9.4333706	1.198386	2.287	-0.626	-7.04	1.695	-0.104	30.91	32.730745	111.588735	2	21	32.731	111.58847	1.65	359.46	1	1.69	0.041	-0.016	0	0	6.9406E+218	330	312
20230809_1730100821	0	1559925	0.54876	-0.78629	-0.01519	-0.079221	9.4333706	1.198386	2.327	-0.627	-7.012	1.697	-0.104	30.91	32.730746	111.588735	2	21	32.731	111.58847	1.65	359.46	1	1.69	0.041	-0.016	0	0	6.9406E+218	330	312
20230809_1730100823	0	1559926	0.51704	-0.80288	0.05243	-0.014091	9.4920464	1.198349	2.327	-0.627	-7.012	1.697	-0.104	30.94	32.730746	111.588735	2	21	32.731	111.58847	1.65	359.46	1	1.702	0.018	0.023	0	0	6.9406E+218	330	312
20230809_1730100835	0	1559927	0.49675	-0.79352	0.13558	-0.079286	9.4919033	1.260118	2.327	-0.627	-7.012	1.697	-0.104	30.94	32.730746	111.588735	2	21	32.731	111.58847	1.65	359.46	1	1.702	0.018	0.023	0	0	6.9406E+218	330	312
20230809_1730100841	0	1559928	0.52589	-0.76864	0.2183	-0.014065	9.4333534	1.2597899	2.327	-0.627	-7.012	1.697	-0.104	30.94	32.730746	111.588735	2	21	32.731	111.58847	1.65	359.46	1	1.702	0.018	0.023	0	0	6.9406E+218	330	312
20230809_1730100851	0	1559929	0.41565	-0.7784	0.24424	-0.079306	9.4918222	1.321705	2.327	-0.627	-7.012	1.697	-0.104	30.94	32.730746	111.588735	2	21	32.731	111.58847	1.65	359.46	1	1.702	0.018	0.023	0	0	6.9406E+218	330	312
20230809_1730100861	0	1559930	0.31544	-0.78102	0.32879	-0.079286	9.4919033	1.260118	2.365	-0.613	-6.99	1.703	-0.104	30.94	32.730747	111.588735	2	21	32.731	111.58847	1.65	359.46	1	1.702	0.018	0.023	0	0	6.9406E+218	330	312
20230809_1730100873	0	1559931	0.29617	-0.75639	0.33532	-0.079267	9.4919834	1.198532	2.365	-0.613	-6.99	1.703	-0.104	30.94	32.730747	111.588735	2	21	32.731	111.58847	1.65	359.46	1	1.702	0.018	0.023	0	0	6.9406E+218	330	312
20230809_1730100884	0	1559932	0.29273	-0.72386	0.41982	-0.01413	9.4918842	1.321522	2.365	-0.613	-6.99	1.703	-0.104	30.94	32.730747	111.588735	2	21	32.731	111.58847	1.65	359.46	1	1.702	0.018	0.023	0	0	6.9406E+218	330	325
20230809_1730100892	0	1559933	0.26361	-0.69703	0.43336	-0.079332	9.5505152	1.260264	2.365	-0.613	-6.99	1.703	-0.104	30.94	32.730747	111.588735	2	21	32.731	111.58847	1.65	359.46	1	1.702	0.018	0.023	0	0	6.9406E+218	330	325
20230809_1730100904	0	1559934	0.23205	-0.67637	0.55462	-0.01413	9.4918842	1.321522	2.365	-0.613	-6.99	1.703	-0.104	30.94	32.730747	111.588735	2	21	32.731	111.58847	1.65	359.46	1	1.702	0.018	0.023	0	0	6.9406E+218	330	325
20230809_1730100911	0	1559935	0.17218	-0.64995	0.60009	-0.079306	9.4918222	1.321705	2.397	-0.585	-6.978	1.706	-0.104	30.94	32.730747	111.588735	2	21	32.731	111.58847	1.65	359.46	1	1.702	0.018	0.023	0	0	6.9406E+218	330	325
20230809_1730100922	0	1559936	0.1214	-0.63977	0.6833	-0.079306	9.4918222	1.321705	2.397	-0.585	-6.978	1.706	-0.104	30.94	32.730747	111.588735	2	21	32.731	111.58847	1.65	359.46	1	1.702	0.018	0.023	0	0	6.9406E+218	330	325
20230809_1730100932	0	1559937	0.02061	-0.61413	0.72659	-0.014201	9.609189	1.260226	2.397	-0.585	-6.978	1.706	-0.104	30.94	32.730747	111.588735	2	21	32.731	111.58847	1.65	359.46	1	1.702	0.018	0.023	0	0	6.9406E+218	330	325
20230809_1730100941	0	1559938	0.08208	-0.55131	0.72932	-0.079332	9.5505152	1.260264	2.397	-0.585	-6.978	1.706	-0.097	30.94	32.730747	111.588735	2	21	32.731	111.58847	1.65	359.46	1	1.702	0.018	0.023	0	0	6.9406E+218	330	325
20230809_1730100951	0	1559939	0.0429	-0.52193	0.78921	-0.079397	9.609046	1.321996	2.397	-0.585	-6.978	1.706	-0.097	30.94	32.730747	111.588735	2	21	32.731	111.58847	1.65	359.46	1	1.702	0.018	0.023	0	0	6.9406E+218	330	325
20230809_1730100966	0	1559940	0.02204	-0.49194	0.81949	-0.014196	9.550416	1.3832541	2.42	-0.544	-6.976	1.708	-0.097	30.94	32.730748	111.588735	2	21	32.731	111.58847	1.65	359.46	1	1.702	0.018	0.023	0	0	6.9406E+218	330	325
20230809_1730100973	0	1559941	-0.07766	-0.46229	0.87152	-0.079332	9.5505152	1.260264	2.42	-0.544	-6.976	1.708	-0.097	30.94	32.730748	111.588735	2	21	32.731	111.58847	1.65	359.46	1	1.702	0.018	0.023	0	0	6.9406E+218	330	325
20230809_1730100984	0	1559942	-0.14293	-0.44178	0.93115	-0.014196	9.550416	1.3832541	2.42	-0.544	-6.976	1.708	-0.097	30.94	32.730748	111.588735	2	21	32.731	111.58847	1.65	359.46	1	1.702	0.018	0.023	0	0	6.9406E+218	330	325
20230809_1730100991	0	1559943	-0.19327	-0.40086	0.97448	-0.079423	9.6677389	1.260554	2.42	-0.544	-6.976	1.708	-0.097	30.94	32.730748	111.588735	2	21	32.731	111.58847	1.65	359.46	1	1.702	0.018	0.023	0	0	6.9406E+218	330	325
20230809_1730110003	0	1559944	-0.20235	-0.35054	1.00531	-0.079397	9.609046	1.321996	2.42	-0.544	-6.976	1.708	-0.097	30.94	32.730748	111.588735	2	21	32.731	111.58847	1.65	359.46	1	1.702	0.018	0.023	0	0	6.9406E+218	330	325
20230809_1730110012	0	1559945	-0.23876	-0.30271	1.02676	-0.014267	9.6677208	1.3219579	2.434	-0.494	-6.985	1.71	-0.097	30.94	32.730749	111.588735	2	21	32.731	111.58847	1.65	359.46	1	1.702	0.018	0.023	0	0	6.9406E+218	330	325
20230809_1730110022	0	1559946	-0.29459	-0.2584	1.05494	-0.079443	9.6676588	1.3221411	2.434	-0.494	-6.985	1.71	-0.097	30.94	32.730749	111.588735	2	21	32.731	111.58847	1.65	359.46	1	1.702	0.018	0.023	0	0	6.9406E+218	330	325
20230809_1730110033	0	1559947	-0.34203	-0.22123	1.08847	-0.014286	9.6676397	1.383545	2.434	-0.494	-6.985	1.71	-0.097	30.94	32.730749	111.588735	2	21	32.731	111.58847	1.65	359.46	1	1.702	0.018	0.023	0	0	6.9406E+218	330	325
20230809_1730110045	0	1559948	-0.44082	-0.18651	1.13348	-0.079443	9.6676588	1.3221411	2.434	-0.494	-6.985	1.71	-0.097	30.94	32.730749	111.588735	2	21	32.731	111.58847	1.65	359.46	1	1.702	0.018	0.023	0	0	6.9406E+218	330	325
20230809_1730110053	0	1559949	-0.44412	-0.13178	1.13133	-0.014312	9.7263327	1.322104	2.434	-0.494	-6.985	1.71	-0.097	30.94	32.730749	111.588735	2	21	32.731	111.58847	1.65	359.46	1	1.702	0.018	0.023	0	0	6.9406E+218	330	325
20230809_1730110061	0	1559950	-0.53276	-0.10207	1.17072	-0.079443	9.6676588	1.3221411	2.436	-0.438	-7.005	1.711	-0.097	30.94	32.73075	111.588735	2	21	32.731	111.58847	1.65	359.46	1	1.702	0.018	0.023	0	0	6.9406E+218	330	325
20230809_1730110074	0	1559951	-0.53575	-0.04818	1.15775	-0.014357	9.7849445	1.3222491	2.436	-0.438	-7.005	1.711	-0.097	30.94	32.73075	111.588735	2	21	32.731	111.58847	1.65	359.46	1	1.702	0.018	0.023	0	0	6.9406E+218	330	325
20230809_1730110084	0	1559952	-0.53187	0.01766	1.1586	-0.079443	9.6676588	1.3221411	2.436	-0.438	-7.005	1.711	-0.097	30.94	32.73075	111.588735	2	21	32.731	111.58847	1.65	359.46	1	1.702	0.018	0.023	0	0	6.9406E+218	330	325
20230809_1730110092	0	1559953	-0.59021	0.05576	1.16836	-0.079533	9.7848825	1.322432	2.436	-0.438	-7.005	1.711	-0.097	30.94	32.73075	111.588735	2	21	32.731	111.58847	1.65	359.46	1	1.702	0.018	0.023	0	0	6.9406E+218	330	325
20230809_1730110105	0	1559954	-0.6294	0.10103	1.19248	-0.014312	9.7263327	1.322104	2.436	-0.438	-7.005	1.711	-0.097	30.94	32.73075	111.588735	2	21	32.731	111.58847	1.65	359.46	1	1.702	0.018	0.023	0	0	6.9406E+218	330	325
20230809_1730110112	0	1559955	-0.73498	0.12873	1.1683	-0.014357	9.7849445	1.3222491	2.427	-0.38	-7.036	1.713	-0.097	30.94	32.730751	111.588735	2	21	32.731	111.58847	1.65	359.46	1	1.702	0.018	0.023	0	0	6.9406E+218	330	325
20230809_1730110123	0	1559956	-0.71017	0.1863	1.21224	-0.079468	9.7263508	1.2607	2.427	-0.38	-7.036	1.713	-0.089	30.94	32.730751	111.588735	2	21	32.731	111.58847	1.65	359.46	1	1.702	0.018	0.023	0	0	6.9406E+218	330	325
20230809_1730110131	0	1559957	-0.66212	0.25707	1.21481	-0.014312	9.7263327	1.322104	2.427	-0.38	-7.036	1.713	-0.089	30.94	32.730751	111.588735	2	21	32.731	111.58847	1.65	359.46	1	1.702	0.018	0.023	0	0	6.9406E+218	330	325
20230809_1730110142	0	1559958	-0.79857	0.28373	1.23604	-0.079553	9.7848024	1.3840179	2.427	-0.38	-7.036	1.713	-0.089	30.94	32.730751	111.588735	2	21	32.731	111.58847	1.65	359.46	1	1.702	0.018	0.023	0	0	6.9406E+218	330	325
20230809_1730110152	0	1559959	-0.86372	0.3307	1.15075	-0.014357	9.7849445	1.3222491	2.427	-0.38	-7.036	1.713	-0.089	30.94	32.730751	111.588735	2	21	32.731	111.58847	1.65	359.46	1	1.702	0.018	0.023	0	0	6.9406E+218	330	325
20230809_1730110162	0	1559960	-0.86395	0.39442	1.16635	-0.079559	9.8435764	1.260991	2.405	-0.322	-7.075	1.713	-0.089	30.94	32.730751	111.588735	2	21	32.731	111.58847	1.65	359.46	1	1.702	0.018	0.023	0	0	6.9406E+218	330	325
20230809_1730110174	0	1559961	-0.88626	0.44111	1.14002	-0.014357	9.7849445	1.3222491	2.405	-0.322	-7.075	1.713	-0.089	30.94	32.730751	111.588735	2	21	32.731	111.58847	1.65	359.46	1	1.702	0.018	0.023	0	0	6.9406E+218	330	325
20230809_1730110182	0	1559962	-1.00133	0.47408	1.10398	-0.079599	9.8434143	1.384164	2.405	-0.322	-7.075	1.713	-0.089	30.94	32.730751	111.588735	2	21	32.731	111.58847	1.65	359.46	1	1.702	0.018	0.023	0	0	6.9406E+218	330	325
20230809_1730110193	0	1559963	-1.05415	0.51605	1.09454	-0.014338	9.7850256	1.260663	2.405	-0.322	-7.075	1.713	-0.089	30.94	32.730751	111.588735	2	21	32.731	111.58847	1.65	359.46	1	1.702	0.018	0.023	0	0	6.9406E+218	330	325
20230809_1730110205	0	1559964	-1.04465	0.58573	1.10556	-0.014403	9.8435583	1.322395	2.405	-0.322	-7.075	1.713	-0.089	30.94	32.730751	111.588735	2	21	32.731	111.58847	1.65	359.46	1	1.702	0.018	0.023	0	0	6.9406E+218	330	325
20230809_1730110212	0	1559965	-1.10439	0.62462	1.09482	-0.079533	9.7848825	1.322432	2.372	-0.271	-7.126	1.714	-0.089	30.94	32.730752	111.588735	2	21	32.731	111.58847	1.65	359.46	1	1.702	0.018	0.023	0	0	6.9406E+218	330	325
20230809_1730110224	0	1559966	-1.19156	0.66643	1.084	-0.014403	9.8435583	1.322395	2.372	-0.271	-7.126	1.714	-0.089	30.94	32.730752	111.588735	2	21	32.731	111.58847	1.65	359.46	1	1.702	0.018	0.023	0	0	6.9406E+218	330	325
20230809_1730110236	0	1559967	-1.2276	0.71111	0.99304	-0.079579	9.8434954	1.322577	2.372	-0.271	-7.126	1.714	-0.089	30.94	32.730752	111.588735	2	21	32.731	111.58847	1.65	359.46	1	1.702	0.018	0.023	0	0	6.9406E+218	330	325
20230809_1730110243	0	1559968	-1.27685	0.75494	0.98922	-0.014448	9.9021702	1.32254	2.372	-0.271	-7.126	1.714	-0.089	30.94	32.730752	111.588735	2	21	32.731	111.58847	1.65	359.46	1	1.702	0.018	0.023	0	0	6.9406E+218	330	325
20230809_1730110252	0	1559969	-1.29785	0.79326	0.90717	-0.079559	9.8435764	1.260991	2.372	-0.271	-7.126	1.714	-0.089	30.94	32.730752	111.588735	2	21	32.731	111.58847	1.65	359.46	1	1.702	0.018	0.023	0	0	6.9406E+218	330	325
20230809_1730110262	0	1559970	-1.3609	0.84624	0.88692	-0.014403	9.8435583	1.322395	2.329	-0.227	-7.189	1.714	-0.089	30.94	32.730753	111.588735	2	21	32.731	111.58847	1.65	359.46	1	1.702	0.018	0.023	0	0	6.9406E+218	330	325
20230809_1730110274	0	1559971	-1.39336	0.88416	0.8475	-0.079559	9.8435764	1.260991	2.329	-0.227	-7.189	1.714	-0.093	30.94	32.730753	111.588735	2	21	32.731	111.58847	1.65	359.46	1	1.702	0.018	0.023	0	0	6.9406E+218	330	325
20230809_1730110284	0	1559972	-1.44597	0.90762	0.84225	-0.014403	9.8435583	1.322395	2.329	-0.227	-7.189	1.714	-0.093	30.94	32.730753	111.588735	2	21	32.731	111.58847	1.65	359.46	1	1.702	0.018	0.023	0	0	6.9406E+218	330	337
20230809_1730110291	0	1559973	-1.46305	0.93189	0.76294	-0.014434	9.9610243	1.137926	2.329	-0.227	-7.189	1.714	-0.093	30.94	32.730753	111.588735	2	21	32.731	111.58847	1.65	359.46	1	1.702	0.018	0.023	0	0	6.9406E+218	330	337
20230809_1730110304	0	1559974	-1.21322	1.03601	0.72545	-0.079519	9.8437366	1.137818	2.329	-0.227	-7.189	1.714	-0.093	30.94	32.730753	111.588735	2	21	32.731	111.58847	1.65	359.46	1	1.702	0.018	0.023	0	0	6.9406E+218	330	337
20230809_1730110311	0	1559975	-1.46318	1.02688	0.76201	-0.014417	9.7847033	1.507009	2.276	-0.194	-7.259	1.714	-0.093	30.94	32.730754	111.588735	2	21	32.731	111.58847	1.65	359.46	1	1.702	0.018	0.023	0	0	6.9406E+218	330	337
20230809_1730110323	0	1559976	-1.60778	1.0132	0.66358	-0.014468	9.9020891	1.384127	2.276	-0.194	-7.259	1.714	-0.093	30.94	32.730754	111.588735	2	21	32.731	111.58847	1.65	359.46	1	1.702	0.018	0.023	0	0	6.9406E+218	330	337
20230809_1730110332	0	1559977	-1.67142	1.06687	0.53678	-0.07963	9.9608812	1.199695	2.276	-0.194	-7.259	1.714	-0.093	30.94	32.730754	111.588735	2	21	32.731	111.58847	1.65	359.46	1	1.702	0.018	0.023	0	0	6.9406E+218	330	337
20230809_1730110342	0	1559978	-1.54008	1.11322	0.50469	-0.014363	9.8437185	1.199221	2.276	-0.194	-7.259	1.714	-0.093	30.94	32.730754	111.588735	2	21	32.731	111.58847	1.65	359.46	1	1.702	0.018	0.023	0	0	6.9406E+218	330	337
20230809_1730110352	0	1559979	-1.46379	1.12324	0.45225	-0.014369	9.9024925	1.076194	2.276	-0.194	-7.259	1.714	-0.093	30.94	32.730754	111.588735	2	21	32.731	111.58847	1.65	359.46	1	1.702	0.018	0.023	0	0	6.9406E+218	330	337
20230809_1730110362	0	1559980	-1.4243	1.14072	0.37897	-0.014408	9.9023314	1.199367	2.219	-0.176	-7.336	1.714	-0.093	30.94	32.730754	111.588736	2	21	32.731	111.58847	1.65	359.46	1	1.702	0.018	0.023	0	0	6.9406E+218	330	337
20230809_1730110375	0	1559981	-1.54533	1.13234	0.3189	-0.079579	9.8434954	1.322577	2.219	-0.176	-7.336	1.714	-0.093	30.94	32.730754	111.588736	2	21	32.731	111.58847	1.65	359.46	1	1.702	0.018	0.023	0	0	6.9406E+218	330	337
20230809_1730110385	0	1559982	-1.67645	1.13822	0.318	-0.014468	9.9020891	1.384127	2.219	-0.176	-7.336	1.714	-0.093	30.94	32.730754	111.588736	2	21	32.731	111.58847	1.65	359.46	1	1.702	0.018	0.023	0	0	6.9406E+218	330	337
20230809_1730110391	0	1559983	-1.71237	1.16085	0.29246	-0.014363	9.8437185	1.199221	2.219	-0.176	-7.336	1.714	-0.093	30.94	32.730754	111.588736	2	21	32.731	111.58847	1.65	359.46	1	1.702	0.018	0.023	0	0	6.9406E+218	330	337
20230809_1730110404	0	1559984	-1.59082	1.18183	0.19441	-0.014369	9.9024925	1.076194	2.219	-0.176	-7.336	1.714	-0.093	30.94	32.730754	111.588736	2	21	32.731	111.58847	1.65	359.46	1	1.702	0.018	0.023	0	0	6.9406E+218	330	337
20230809_1730110411	0	1559985	-1.50006	1.20461	0.15699	-0.079539	9.8436565	1.199404	2.16	-0.171	-7.416	1.713	-0.093	30.94	32.730755	111.588736	2	21	32.731	111.58847	1.65	359.46	1	1.702	0.018	0.023	0	0	6.9406E+218	330	337
20230809_1730110425	0	1559986	-1.65166	1.14343	0.08373	-0.014448	9.9021702	1.32254	2.16	-0.171	-7.416	1.713	-0.093	30.94	32.730755	111.588736	2	21	32.731	111.58847	1.65	359.46	1	1.702	0.018	0.023	0	0	6.9406E+218	330	325
20230809_1730110436	0	1559987	-1.74652	1.14269	0.0397	-0.014363	9.8437185	1.199221	2.16	-0.171	-7.416	1.713	-0.093	30.94	32.730755	111.588736	2	21	32.731	111.58847	1.65	359.46	1	1.702	0.018	0.023	0	0	6.9406E+218	330	325
20230809_1730110443	0	1559988	-1.71154	1.18052	-0.09833	-0.079474	9.7851248	1.1376719	2.16	-0.171	-7.416	1.713	-0.093	30.94	32.730755	111.588736	2	21	32.731	111.58847	1.65	359.46	1	1.702	0.018	0.023	0	0	6.9406E+218	330	325
20230809_1730110451	0	1559989	-1.63247	1.16933	-0.044	-0.014298	9.7851868	1.137489	2.16	-0.171	-7.416	1.713	-0.093	30.94	32.730755	111.588736	2	21	32.731	111.58847	1.65	359.46	1	1.702	0.018	0.023	0	0	6.9406E+218	330	325
20230809_1730110461	0	1559990	-1.63734	1.17158	-0.15744	-0.014318	9.7851067	1.1990761	2.103	-0.18	-7.5	1.713	-0.093	30.94	32.730756	111.588736	2	21	32.731	111.58847	1.65	359.46	1	1.702	0.018	0.023	0	0	6.9406E+218	330	325
20230809_1730110476	0	1559991	-1.80642	1.10872	-0.154	-0.014377	9.7848654	1.383836	2.103	-0.18	-7.5	1.713	-0.093	30.94	32.730756	111.588736	2	21	32.731	111.58847	1.65	359.46	1	1.702	0.018	0.023	0	0	6.9406E+218	330	325
20230809_1730110487	0	1559992	-1.86375	1.07639	-0.18402	-0.014298	9.7851868	1.137489	2.103	-0.18	-7.5	1.713	-0.093	30.94	32.730756	111.588736	2	21	32.731	111.58847	1.65	359.46	1	1.702	0.018	0.023	0	0	6.9406E+218	330	325
20230809_1730110494	0	1559993	-1.754	1.11117	-0.22467	-0.079434	9.7852859	1.0144989	2.103	-0.18	-7.5	1.713	-0.093	30.94	32.730756	111.588736	2	21	32.731	111.58847	1.65	359.46	1	1.702	0.018	0.023	0	0	6.9406E+218	330	325
20230809_1730110502	0	1559994	-1.77299	1.08345	-0.32765	-0.014338	9.7850256	1.260663	2.103	-0.18	-7.5	1.713	-0.093	30.94	32.730756	111.588736	2	21	32.731	111.58847	1.65	359.46	1	1.702	0.018	0.023	0	0	6.9406E+218	330	325
20230809_1730110512	0	1559995	-1.94391	1.00955	-0.36543	-0.014272	9.7264948	1.19893	2.051	-0.199	-7.591	1.714	-0.093	30.94	32.730757	111.588736	2	21	32.731	111.58847	1.65	359.46	1	1.702	0.018	0.023	0	0	6.9406E+218	330	325
20230809_1730110522	0	1559996	-1.83949	1.01031	-0.38317	-0.014272	9.7264948	1.19893	2.051	-0.199	-7.591	1.714	-0.093	30.94	32.730757	111.588736	2	21	32.731	111.58847	1.65	359.46	1	1.702	0.018	0.023	0	0	6.9406E+218	330	325
20230809_1730110531	0	1559997	-1.82263	0.98883	-0.42503	-0.014272	9.7264948	1.19893	2.051	-0.199	-7.591	1.714	-0.093	30.94	32.730757	111.588736	2	21	32.731	111.58847	1.65	359.46	1	1.702	0.018	0.023	0	0	6.9406E+218	330	325
20230809_1730110542	0	1559998	-1.80386	0.96958	-0.42383	-0.014227	9.667882	1.1987849	2.051	-0.199	-7.591	1.714	-0.093	30.94	32.730757	111.588736	2	21	32.731	111.58847	1.65	359.46	1	1.702	0.018	0.023	0	0	6.9406E+218	330	325
20230809_1730110552	0	1559999	-1.90909	0.91944	-0.49434	-0.079468	9.7263508	1.2607	2.051	-0.199	-7.591	1.714	-0.093	30.94	32.730757	111.588736	2	21	32.731	111.58847	1.65	359.46	1	1.702	0.018	0.023	0	0	6.9406E+218	330	325
20230809_1730110561	0	1560000	-1.9714	0.8715	-0.45856	-0.014272	9.7264948	1.19893	2.007	-0.227	-7.685	1.714	-0.093	30.94	32.730757	111.588736	2	21	32.731	111.58847	1.65	359.46	1	1.702	0.018	0.023	0	0	6.9406E+218	330	325
20230809_1730110575	0	1560001	-1.89143	0.84538	-0.53243	-0.014247	9.6678019	1.260372	2.007	-0.227	-7.685	1.714	-0.093	30.94	32.730757	111.588736	2	21	32.731	111.58847	1.65	359.46	1	1.702	0.018	0.023	0	0	6.9406E+218	330	325
20230809_1730110582	0	1560002	-1.86343	0.7873	-0.50253	-0.014227	9.667882	1.1987849	2.007	-0.227	-7.685	1.714	-0.093	30.94	32.730757	111.588736	2	21	32.731	111.58847	1.65	359.46	1	1.702	0.018	0.023	0	0	6.9406E+218	330	325
20230809_1730110593	0	1560003	-1.77682	0.77026	-0.5984	-0.014207	9.667963	1.137198	2.007	-0.227	-7.685	1.714	-0.093	30.94	32.730757	111.588736	2	21	32.731	111.58847	1.65	359.46	1	1.702	0.018	0.023	0	0	6.9406E+218	330	325
20230809_1730110603	0	1560004	-1.76393	0.72744	-0.62022	-0.014247	9.6678019	1.260372	2.007	-0.227	-7.685	1.714	-0.093	30.94	32.730757	111.588736	2	21	32.731	111.58847	1.65	359.46	1	1.702	0.018	0.023	0	0	6.9406E+218	330	325
20230809_1730110612	0	1560005	-1.80639	0.64698	-0.58768	-0.014247	9.6678019	1.260372	1.973	-0.261	-7.776	1.715	-0.093	30.94	32.730758	111.588736	2	21	32.731	111.58847	1.65	359.46	1	1.702	0.018	0.023	0	0	6.9406E+218	330	325
20230809_1730110622	0	1560006	-1.76813	0.61432	-0.61014	-0.014181	9.6092701	1.19864	1.973	-0.261	-7.776	1.715	-0.088	30.94	32.730758	111.588736	2	21	32.731	111.58847	1.65	359.46	1	1.702	0.018	0.023	0	0	6.9406E+218	330	325
20230809_1730110633	0	1560007	-1.72301	0.56705	-0.58348	-0.014247	9.6678019	1.260372	1.973	-0.261	-7.776	1.715	-0.088	30.94	32.730758	111.588736	2	21	32.731	111.58847	1.65	359.46	1	1.702	0.018	0.023	0	0	6.9406E+218	330	325
20230809_1730110646	0	1560008	-1.59017	0.52724	-0.59818	-0.014181	9.6092701	1.19864	1.973	-0.261	-7.776	1.715	-0.088	30.94	32.730758	111.588736	2	21	32.731	111.58847	1.65	359.46	1	1.702	0.018	0.023	0	0	6.9406E+218	330	325
20230809_1730110651	0	1560009	-1.50741	0.48619	-0.59887	-0.014201	9.609189	1.260226	1.973	-0.261	-7.776	1.715	-0.088	30.94	32.730758	111.588736	2	21	32.731	111.58847	1.65	359.46	1	1.702	0.018	0.023	0	0	6.9406E+218	330	325
20230809_1730110662	0	1560010	-1.49886	0.42386	-0.62385	-0.014267	9.6677208	1.3219579	1.952	-0.294	-7.857	1.717	-0.088	30.94	32.730759	111.588736	2	21	32.731	111.58847	1.65	359.46	1	1.702	0.018	0.023	0	0	6.9406E+218	330	325
20230809_1730110675	0	1560011	-1.4682	0.37007	-0.66691	-0.014227	9.667882	1.1987849	1.952	-0.294	-7.857	1.717	-0.088	30.94	32.730759	111.588736	2	21	32.731	111.58847	1.65	359.46	1	1.702	0.018	0.023	0	0	6.9406E+218	330	325
20230809_1730110686	0	1560012	-1.36684	0.32155	-0.66968	-0.014201	9.609189	1.260226	1.952	-0.294	-7.857	1.717	-0.088	30.94	32.730759	111.588736	2	21	32.731	111.58847	1.65	359.46	1	1.702	0.018	0.023	0	0	6.9406E+218	330	325
20230809_1730110692	0	1560013	-1.2751	0.26553	-0.64621	-0.014201	9.609189	1.260226	1.952	-0.294	-7.857	1.717	-0.088	30.94	32.730759	111.588736	2	21	32.731	111.58847	1.65	359.46	1	1.702	0.018	0.023	0	0	6.9406E+218	330	325
20230809_1730110705	0	1560014	-1.15106	0.21899	-0.61104	-0.014221	9.6091089	1.321813	1.952	-0.294	-7.857	1.717	-0.088	30.94	32.730759	111.588736	2	21	32.731	111.58847	1.65	359.46	1	1.702	0.018	0.023	0	0	6.9406E+218	330	325
20230809_1730110712	0	1560015	-1.03137	0.17901	-0.5881	-0.014201	9.609189	1.260226	1.943	-0.327	-7.92	1.719	-0.088	30.94	32.73076	111.588736	2	21	32.731	111.58847	1.65	359.46	1	1.702	0.018	0.023	0	0	6.9406E+218	330	325
20230809_1730110722	0	1560016	-0.93762	0.13787	-0.55694	-0.014267	9.6677208	1.3219579	1.943	-0.327	-7.92	1.719	-0.088	30.94	32.73076	111.588736	2	21	32.731	111.58847	1.65	359.46	1	1.702	0.018	0.023	0	0	6.9406E+218	330	325
20230809_1730110736	0	1560017	-0.83607	0.08333	-0.5814	-0.014221	9.6091089	1.321813	1.943	-0.327	-7.92	1.719	-0.088	30.94	32.73076	111.588736	2	21	32.731	111.58847	1.65	359.46	1	1.702	0.018	0.023	0	0	6.9406E+218	330	325
20230809_1730110742	0	1560018	-0.75899	0.03011	-0.57317	-0.014267	9.6677208	1.3219579	1.943	-0.327	-7.92	1.719	-0.088	30.94	32.73076	111.588736	2	21	32.731	111.58847	1.65	359.46	1	1.702	0.018	0.023	0	0	6.9406E+218	330	325
20230809_1730110752	0	1560019	-0.64137	-0.01449	-0.56782	-0.079397	9.609046	1.321996	1.943	-0.327	-7.92	1.719	-0.088	30.94	32.73076	111.588736	2	21	32.731	111.58847	1.65	359.46	1	1.702	0.018	0.023	0	0	6.9406E+218	330	325
20230809_1730110765	0	1560020	-0.46042	-0.05132	-0.53721	-0.014221	9.6091089	1.321813	1.945	-0.356	-7.956	1.72	-0.088	30.94	32.730761	111.588736	2	21	32.731015	111.58847	1.645	2.29	1	1.702	0.018	0.023	0	0	6.9406E+218	330	325
20230809_1730110773	0	1560021	-0.33724	-0.08686	-0.50494	-0.014176	9.5504961	1.321667	1.945	-0.356	-7.956	1.72	-0.084	30.94	32.730761	111.588736	2	21	32.731015	111.58847	1.645	2.29	1	1.702	0.018	0.023	0	0	6.9406E+218	330	325
20230809_1730110782	0	1560022	-0.25846	-0.13459	-0.47391	-0.014241	9.6090279	1.383399	1.945	-0.356	-7.956	1.72	-0.084	30.94	32.730761	111.588736	2	21	32.731015	111.58847	1.645	2.29	1	1.702	0.018	0.023	0	0	6.9406E+218	330	325
20230809_1730110793	0	1560023	-0.20303	-0.194	-0.44903	-0.014267	9.6677208	1.3219579	1.945	-0.356	-7.956	1.72	-0.084	30.94	32.730761	111.588736	2	21	32.731015	111.58847	1.645	2.29	1	1.702	0.018	0.023	0	0	6.9406E+218	330	325
20230809_1730110804	0	1560024	-0.08254	-0.24449	-0.40993	-0.014221	9.6091089	1.321813	1.945	-0.356	-7.956	1.72	-0.084	30.94	32.730761	111.588736	2	21	32.731015	111.58847	1.645	2.29	1	1.702	0.018	0.023	0	0	6.9406E+218	330	325
20230809_1730110821	0	1560025	0.058	-0.27693	-0.38539	-0.014241	9.6090279	1.383399	1.957	-0.376	-7.965	1.708	-0.084	30.91	32.730761	111.588736	2	21	32.731015	111.58847	1.645	2.29	1	1.708	0.029	-0.016	0	0	6.9406E+218	330	325
20230809_1730110829	0	1560026	0.27591	-0.28516	-0.37403	-0.014286	9.6676397	1.383545	1.957	-0.376	-7.965	1.708	-0.084	30.91	32.730761	111.588736	2	21	32.731015	111.58847	1.645	2.29	1	1.708	0.029	-0.016	0	0	6.9406E+218	330	325
20230809_1730110831	0	1560027	0.22042	-0.36303	-0.36533	-0.014306	9.6675587	1.4451309	1.957	-0.376	-7.965	1.708	-0.084	30.91	32.730761	111.588736	2	21	32.731015	111.58847	1.645	2.29	1	1.708	0.029	-0.016	0	0	6.9406E+218	330	325
20230809_1730110845	0	1560028	0.41021	-0.37546	-0.30861	-0.014221	9.6091089	1.321813	1.957	-0.376	-7.965	1.708	-0.084	30.91	32.730761	111.588736	2	21	32.731015	111.58847	1.645	2.29	1	1.708	0.029	-0.016	0	0	6.9406E+218	330	325
20230809_1730110852	0	1560029	0.46374	-0.41051	-0.29761	-0.014286	9.6676397	1.383545	1.957	-0.376	-7.965	1.708	-0.084	30.91	32.730761	111.588736	2	21	32.731015	111.58847	1.645	2.29	1	1.708	0.029	-0.016	0	0	6.9406E+218	330	325
20230809_1730110862	0	1560030	0.56226	-0.46117	-0.22525	-0.014286	9.6676397	1.383545	1.979	-0.389	-7.946	1.711	-0.084	30.91	32.730762	111.588736	2	21	32.731015	111.58847	1.645	2.29	1	1.708	0.029	-0.016	0	0	6.9406E+218	330	325
20230809_1730110876	0	1560031	0.72202	-0.47008	-0.22701	-0.014286	9.6676397	1.383545	1.979	-0.389	-7.946	1.711	-0.084	30.91	32.730762	111.588736	2	21	32.731015	111.58847	1.645	2.29	1	1.708	0.029	-0.016	0	0	6.9406E+218	330	325
20230809_1730110883	0	1560032	0.78294	-0.50621	-0.1488	-0.014306	9.6675587	1.4451309	1.979	-0.389	-7.946	1.711	-0.084	30.91	32.730762	111.588736	2	21	32.731015	111.58847	1.645	2.29	1	1.708	0.029	-0.016	0	0	6.9406E+218	330	325
20230809_1730110891	0	1560033	0.89904	-0.53158	-0.14996	-0.014286	9.6676397	1.383545	1.979	-0.389	-7.946	1.711	-0.084	30.91	32.730762	111.588736	2	21	32.731015	111.58847	1.645	2.29	1	1.708	0.029	-0.016	0	0	6.9406E+218	330	325
20230809_1730110905	0	1560034	1.00129	-0.53076	-0.0647	-0.014352	9.7261724	1.445277	1.979	-0.389	-7.946	1.711	-0.084	30.91	32.730762	111.588736	2	21	32.731015	111.58847	1.645	2.29	1	1.708	0.029	-0.016	0	0	6.9406E+218	330	325
20230809_1730110911	0	1560035	0.96163	-0.57603	-0.08297	-0.014326	9.6674786	1.506718	2.005	-0.392	-7.903	1.714	-0.084	30.91	32.730763	111.588736	2	21	32.731015	111.58847	1.645	2.29	1	1.708	0.029	-0.016	0	0	6.9406E+218	330	325
20230809_1730110923	0	1560036	1.02308	-0.60398	-0.0279	-0.014332	9.7262516	1.38369	2.005	-0.392	-7.903	1.714	-0.084	30.91	32.730763	111.588736	2	21	32.731015	111.58847	1.645	2.29	1	1.708	0.029	-0.016	0	0	6.9406E+218	330	325
20230809_1730110932	0	1560037	1.206	-0.59574	-0.00577	-0.014267	9.6677208	1.3219579	2.005	-0.392	-7.903	1.714	-0.08	30.91	32.730763	111.588736	2	21	32.731015	111.58847	1.645	2.29	1	1.708	0.029	-0.016	0	0	6.9406E+218	330	325
20230809_1730110948	0	1560038	1.40316	-0.58854	0.06171	-0.014332	9.7262516	1.38369	2.005	-0.392	-7.903	1.714	-0.08	30.91	32.730763	111.588736	2	21	32.731015	111.58847	1.645	2.29	1	1.708	0.029	-0.016	0	0	6.9406E+218	330	325
20230809_1730110952	0	1560039	1.4434	-0.61215	0.0834	-0.014326	9.6674786	1.506718	2.005	-0.392	-7.903	1.714	-0.08	30.91	32.730763	111.588736	2	21	32.731015	111.58847	1.645	2.29	1	1.708	0.029	-0.016	0	0	6.9406E+218	330	325
20230809_1730110962	0	1560040	1.43394	-0.64213	0.17452	-0.014372	9.7260914	1.506863	2.035	-0.385	-7.838	1.716	-0.08	30.91	32.730764	111.588736	2	21	32.731015	111.58847	1.645	2.29	1	1.708	0.029	-0.016	0	0	6.9406E+218	330	325
20230809_1730110974	0	1560041	1.46299	-0.64935	0.18016	-0.014332	9.7262516	1.38369	2.035	-0.385	-7.838	1.716	-0.08	30.91	32.730764	111.588736	2	21	32.731015	111.58847	1.645	2.29	1	1.708	0.029	-0.016	0	0	6.9406E+218	330	325
20230809_1730110981	0	1560042	1.57729	-0.63382	0.21847	-0.079548	9.7260294	1.507046	2.035	-0.385	-7.838	1.716	-0.08	30.91	32.730764	111.588736	2	21	32.731015	111.58847	1.645	2.29	1	1.708	0.029	-0.016	0	0	6.9406E+218	330	325
20230809_1730110992	0	1560043	1.60553	-0.65148	0.2605	-0.014377	9.7848654	1.383836	2.035	-0.385	-7.838	1.716	-0.08	30.91	32.730764	111.588736	2	21	32.731015	111.58847	1.645	2.29	1	1.708	0.029	-0.016	0	0	6.9406E+218	330	325
20230809_1730120017	0	1560044	1.79895	-0.6206	0.27902	-0.014312	9.7263327	1.322104	2.035	-0.385	-7.838	1.716	-0.08	30.91	32.730764	111.588736	2	21	32.731015	111.58847	1.645	2.29	1	1.708	0.029	-0.016	0	0	6.9406E+218	330	325
20230809_1730120023	0	1560045	1.81434	-0.62465	0.32008	-0.014417	9.7847033	1.507009	2.065	-0.369	-7.756	1.718	-0.08	30.91	32.730764	111.588736	2	21	32.731015	111.58847	1.645	2.29	1	1.708	0.029	-0.016	0	0	6.9406E+218	330	325
20230809_1730120024	0	1560046	1.83503	-0.63788	0.39461	-0.014332	9.7262516	1.38369	2.065	-0.369	-7.756	1.718	-0.08	30.91	32.730764	111.588736	2	21	32.731015	111.58847	1.645	2.29	1	1.708	0.029	-0.016	0	0	6.9406E+218	330	325
20230809_1730120033	0	1560047	1.8716	-0.62175	0.43631	-0.079508	9.7261896	1.383873	2.065	-0.369	-7.756	1.718	-0.08	30.91	32.730764	111.588736	2	21	32.731015	111.58847	1.645	2.29	1	1.708	0.029	-0.016	0	0	6.9406E+218	330	325
20230809_1730120048	0	1560048	1.87968	-0.62024	0.45887	-0.014397	9.7847843	1.4454221	2.065	-0.369	-7.756	1.718	-0.08	30.91	32.730764	111.588736	2	21	32.731015	111.58847	1.645	2.29	1	1.708	0.029	-0.016	0	0	6.9406E+218	330	325
20230809_1730120052	0	1560049	1.90697	-0.60352	0.49059	-0.014397	9.7847843	1.4454221	2.065	-0.369	-7.756	1.718	-0.08	30.91	32.730764	111.588736	2	21	32.731015	111.58847	1.645	2.29	1	1.708	0.029	-0.016	0	0	6.9406E+218	330	325
20230809_1730120064	0	1560050	1.87566	-0.59703	0.53986	-0.014397	9.7847843	1.4454221	2.093	-0.341	-7.662	1.72	-0.08	30.91	32.730765	111.588736	2	21	32.731015	111.58847	1.645	2.29	1	1.708	0.029	-0.016	0	0	6.9406E+218	330	325
20230809_1730120080	0	1560051	1.9672	-0.56134	0.53705	-0.079579	9.8434954	1.322577	2.093	-0.341	-7.662	1.72	-0.08	30.91	32.730765	111.588736	2	21	32.731015	111.58847	1.645	2.29	1	1.708	0.029	-0.016	0	0	6.9406E+218	330	325
20230809_1730120085	0	1560052	2.01928	-0.53285	0.57359	-0.014357	9.7849445	1.3222491	2.093	-0.341	-7.662	1.72	-0.08	30.91	32.730765	111.588736	2	21	32.731015	111.58847	1.645	2.29	1	1.708	0.029	-0.016	0	0	6.9406E+218	330	325
20230809_1730120093	0	1560053	1.99338	-0.53705	0.64324	-0.079553	9.7848024	1.3840179	2.093	-0.341	-7.662	1.72	-0.08	30.91	32.730765	111.588736	2	21	32.731015	111.58847	1.645	2.29	1	1.708	0.029	-0.016	0	0	6.9406E+218	330	325
20230809_1730120105	0	1560054	2.01111	-0.51687	0.63367	-0.014423	9.8434772	1.383981	2.093	-0.341	-7.662	1.72	-0.09	30.91	32.730765	111.588736	2	21	32.731015	111.58847	1.645	2.29	1	1.708	0.029	-0.016	0	0	6.9406E+218	330	325
20230809_1730120111	0	1560055	2.02228	-0.48654	0.68562	-0.014403	9.8435583	1.322395	2.115	-0.307	-7.562	1.721	-0.09	30.91	32.730766	111.588736	2	21	32.731015	111.58847	1.645	2.29	1	1.708	0.029	-0.016	0	0	6.9406E+218	330	325
20230809_1730120122	0	1560056	2.08881	-0.44576	0.69416	-0.014423	9.8434772	1.383981	2.115	-0.307	-7.562	1.721	-0.09	30.91	32.730766	111.588736	2	21	32.731015	111.58847	1.645	2.29	1	1.708	0.029	-0.016	0	0	6.9406E+218	330	325
20230809_1730120132	0	1560057	2.05761	-0.41414	0.72363	-0.079553	9.7848024	1.3840179	2.115	-0.307	-7.562	1.721	-0.09	30.91	32.730766	111.588736	2	21	32.731015	111.58847	1.645	2.29	1	1.708	0.029	-0.016	0	0	6.9406E+218	330	325
20230809_1730120143	0	1560058	2.05083	-0.38691	0.73353	-0.014403	9.8435583	1.322395	2.115	-0.307	-7.562	1.721	-0.09	30.91	32.730766	111.588736	2	21	32.731015	111.58847	1.645	2.29	1	1.708	0.029	-0.016	0	0	6.9406E+218	330	325
20230809_1730120153	0	1560059	2.03988	-0.369	0.7887	-0.014383	9.8436384	1.260808	2.115	-0.307	-7.562	1.721	-0.09	30.91	32.730766	111.588736	2	21	32.731015	111.58847	1.645	2.29	1	1.708	0.029	-0.016	0	0	6.9406E+218	330	325
20230809_1730120163	0	1560060	2.0816	-0.34524	0.7619	-0.079604	9.9021883	1.2611361	2.13	-0.268	-7.46	1.721	-0.09	30.91	32.730767	111.588736	2	21	32.731015	111.58847	1.645	2.29	1	1.708	0.029	-0.016	0	0	6.9406E+218	330	325
20230809_1730120179	0	1560061	2.10304	-0.30814	0.80931	-0.014383	9.8436384	1.260808	2.13	-0.268	-7.46	1.721	-0.09	30.91	32.730767	111.588736	2	21	32.731015	111.58847	1.645	2.29	1	1.708	0.029	-0.016	0	0	6.9406E+218	330	325
20230809_1730120182	0	1560062	2.109	-0.26287	0.79652	-0.014383	9.8436384	1.260808	2.13	-0.268	-7.46	1.721	-0.09	30.91	32.730767	111.588736	2	21	32.731015	111.58847	1.645	2.29	1	1.708	0.029	-0.016	0	0	6.9406E+218	330	325
20230809_1730120194	0	1560063	2.07025	-0.23264	0.80535	-0.014428	9.9022503	1.2609529	2.13	-0.268	-7.46	1.721	-0.09	30.91	32.730767	111.588736	2	21	32.731015	111.58847	1.645	2.29	1	1.708	0.029	-0.016	0	0	6.9406E+218	330	325
20230809_1730120205	0	1560064	2.00854	-0.20106	0.84836	-0.079559	9.8435764	1.260991	2.13	-0.268	-7.46	1.721	-0.09	30.91	32.730767	111.588736	2	21	32.731015	111.58847	1.645	2.29	1	1.708	0.029	-0.016	0	0	6.9406E+218	330	325
20230809_1730120211	0	1560065	1.89813	-0.18707	0.82675	-0.014363	9.8437185	1.199221	2.136	-0.226	-7.358	1.722	-0.09	30.91	32.730767	111.588736	2	21	32.731015	111.58847	1.645	2.29	1	1.708	0.029	-0.016	0	0	6.9406E+218	330	325
20230809_1730120223	0	1560066	1.92384	-0.14182	0.85274	-0.014363	9.8437185	1.199221	2.136	-0.226	-7.358	1.722	-0.09	30.91	32.730767	111.588736	2	21	32.731015	111.58847	1.645	2.29	1	1.708	0.029	-0.016	0	0	6.9406E+218	330	325
20230809_1730120232	0	1560067	1.92928	-0.09573	0.8559	-0.014363	9.8437185	1.199221	2.136	-0.226	-7.358	1.722	-0.09	30.91	32.730767	111.588736	2	21	32.731015	111.58847	1.645	2.29	1	1.708	0.029	-0.016	0	0	6.9406E+218	330	325
20230809_1730120245	0	1560068	1.86944	-0.06696	0.87865	-0.079565	9.9023504	1.1379631	2.136	-0.226	-7.358	1.722	-0.09	30.91	32.730767	111.588736	2	21	32.731015	111.58847	1.645	2.29	1	1.708	0.029	-0.016	0	0	6.9406E+218	330	325
20230809_1730120252	0	1560069	1.80923	-0.02895	0.7937	-0.014363	9.8437185	1.199221	2.136	-0.226	-7.358	1.722	-0.09	30.91	32.730767	111.588736	2	21	32.731015	111.58847	1.645	2.29	1	1.708	0.029	-0.016	0	0	6.9406E+218	330	325
20230809_1730120264	0	1560070	1.76289	0.00702	0.84193	-0.014343	9.8437996	1.137635	2.134	-0.184	-7.265	1.722	-0.093	30.91	32.730768	111.588736	2	21	32.731015	111.58847	1.645	2.29	1	1.708	0.029	-0.016	0	0	6.9406E+218	330	325
20230809_1730120273	0	1560071	1.71597	0.04068	0.82741	-0.079454	9.7852058	1.076086	2.134	-0.184	-7.265	1.722	-0.093	30.91	32.730768	111.588736	2	21	32.731015	111.58847	1.645	2.29	1	1.708	0.029	-0.016	0	0	6.9406E+218	330	325
20230809_1730120284	0	1560072	1.63557	0.06653	0.82035	-0.014343	9.8437996	1.137635	2.134	-0.184	-7.265	1.722	-0.093	30.91	32.730768	111.588736	2	21	32.731015	111.58847	1.645	2.29	1	1.708	0.029	-0.016	0	0	6.9406E+218	330	325
20230809_1730120292	0	1560073	1.51127	0.08343	0.83307	-0.014298	9.7851868	1.137489	2.134	-0.184	-7.265	1.722	-0.093	30.91	32.730768	111.588736	2	21	32.731015	111.58847	1.645	2.29	1	1.708	0.029	-0.016	0	0	6.9406E+218	330	325
20230809_1730120305	0	1560074	1.44301	0.11969	0.82736	-0.079479	9.8438988	1.014644	2.134	-0.184	-7.265	1.722	-0.093	30.91	32.730768	111.588736	2	21	32.731015	111.58847	1.645	2.29	1	1.708	0.029	-0.016	0	0	6.9406E+218	330	325
20230809_1730120311	0	1560075	1.45425	0.169	0.79707	-0.014323	9.8438797	1.076048	2.124	-0.144	-7.188	1.722	-0.093	30.91	32.730769	111.588736	2	21	32.731015	111.58847	1.645	2.29	1	1.708	0.029	-0.016	0	0	6.9406E+218	330	325
20230809_1730120322	0	1560076	1.34953	0.19387	0.80015	-0.014233	9.726656	1.075757	2.124	-0.144	-7.188	1.722	-0.093	30.91	32.730769	111.588736	2	21	32.731015	111.58847	1.645	2.29	1	1.708	0.029	-0.016	0	0	6.9406E+218	330	325
20230809_1730120335	0	1560077	1.25411	0.20723	0.78231	-0.079519	9.8437366	1.137818	2.124	-0.144	-7.188	1.722	-0.093	30.91	32.730769	111.588736	2	21	32.731015	111.58847	1.645	2.29	1	1.708	0.029	-0.016	0	0	6.9406E+218	330	325
20230809_1730120342	0	1560078	1.153	0.21732	0.73516	-0.014258	9.7853489	1.014316	2.124	-0.144	-7.188	1.722	-0.093	30.91	32.730769	111.588736	2	21	32.731015	111.58847	1.645	2.29	1	1.708	0.029	-0.016	0	0	6.9406E+218	330	325
20230809_1730120353	0	1560079	1.13093	0.25324	0.7107	-0.014258	9.7853489	1.014316	2.124	-0.144	-7.188	1.722	-0.093	30.91	32.730769	111.588736	2	21	32.731015	111.58847	1.645	2.29	1	1.708	0.029	-0.016	0	0	6.9406E+218	330	325
20230809_1730120361	0	1560080	1.03941	0.27888	0.70464	-0.079389	9.7266741	1.014354	2.109	-0.108	-7.129	1.721	-0.093	30.91	32.73077	111.588736	2	21	32.731015	111.58847	1.645	2.29	1	1.708	0.029	-0.016	0	0	6.9406E+218	330	325
20230809_1730120374	0	1560081	0.87434	0.27547	0.67341	-0.014233	9.726656	1.075757	2.109	-0.108	-7.129	1.721	-0.093	30.91	32.73077	111.588736	2	21	32.731015	111.58847	1.645	2.29	1	1.708	0.029	-0.016	0	0	6.9406E+218	330	325
20230809_1730120382	0	1560082	0.7699	0.30101	0.68051	-0.014193	9.7268171	0.952584	2.109	-0.108	-7.129	1.721	-0.093	30.91	32.73077	111.588736	2	21	32.731015	111.58847	1.645	2.29	1	1.708	0.029	-0.016	0	0	6.9406E+218	330	325
20230809_1730120392	0	1560083	0.68859	0.31918	0.65184	-0.014213	9.726737	1.014171	2.109	-0.108	-7.129	1.721	-0.093	30.91	32.73077	111.588736	2	21	32.731015	111.58847	1.645	2.29	1	1.708	0.029	-0.016	0	0	6.9406E+218	330	325
20230809_1730120404	0	1560084	0.53371	0.31648	0.66255	-0.079363	9.6679811	1.0757951	2.109	-0.108	-7.129	1.721	-0.093	30.91	32.73077	111.588736	2	21	32.731015	111.58847	1.645	2.29	1	1.708	0.029	-0.016	0	0	6.9406E+218	330	325
20230809_1730120411	0	1560085	0.38798	0.31799	0.58748	-0.014193	9.7268171	0.952584	2.089	-0.078	-7.096	1.72	-0.093	30.91	32.730771	111.588736	2	21	32.731015	111.58847	1.645	2.29	1	1.708	0.029	-0.016	0	0	6.9406E+218	330	325
20230809_1730120422	0	1560086	0.23069	0.31228	0.5389	-0.079389	9.7266741	1.014354	2.089	-0.078	-7.096	1.72	-0.093	30.91	32.730771	111.588736	2	21	32.731015	111.58847	1.645	2.29	1	1.708	0.029	-0.016	0	0	6.9406E+218	330	325
20230809_1730120433	0	1560087	0.12075	0.326	0.50391	-0.014147	9.6682053	0.952439	2.089	-0.078	-7.096	1.72	-0.102	30.91	32.730771	111.588736	2	21	32.731015	111.58847	1.645	2.29	1	1.708	0.029	-0.016	0	0	6.9406E+218	330	325
20230809_1730120443	0	1560088	0.04573	0.35641	0.52854	-0.014167	9.6681242	1.014025	2.089	-0.078	-7.096	1.72	-0.102	30.91	32.730771	111.588736	2	21	32.731015	111.58847	1.645	2.29	1	1.708	0.029	-0.016	0	0	6.9406E+218	330	325
20230809_1730120452	0	1560089	-0.12835	0.33519	0.47412	-0.079343	9.6680622	1.014208	2.089	-0.078	-7.096	1.72	-0.102	30.91	32.730771	111.588736	2	21	32.731015	111.58847	1.645	2.29	1	1.708	0.029	-0.016	0	0	6.9406E+218	330	325
20230809_1730120462	0	1560090	-0.25207	0.32864	0.4615	-0.014122	9.6095123	1.01388	2.07	-0.055	-7.096	1.719	-0.102	30.91	32.730771	111.588736	2	21	32.731015	111.58847	1.645	2.29	1	1.708	0.029	-0.016	0	0	6.9406E+218	330	325
20230809_1730120475	0	1560091	-0.36361	0.31426	0.45778	-0.014167	9.6681242	1.014025	2.07	-0.055	-7.096	1.719	-0.102	30.91	32.730771	111.588736	2	21	32.731015	111.58847	1.645	2.29	1	1.708	0.029	-0.016	0	0	6.9406E+218	330	325
20230809_1730120481	0	1560092	-0.48445	0.29874	0.40276	-0.079323	9.6681433	0.952622	2.07	-0.055	-7.096	1.719	-0.102	30.91	32.730771	111.588736	2	21	32.731015	111.58847	1.645	2.29	1	1.708	0.029	-0.016	0	0	6.9406E+218	330	325
20230809_1730120493	0	1560093	-0.59294	0.29357	0.31335	-0.014167	9.6681242	1.014025	2.07	-0.055	-7.096	1.719	-0.102	30.91	32.730771	111.588736	2	21	32.731015	111.58847	1.645	2.29	1	1.708	0.029	-0.016	0	0	6.9406E+218	330	325
20230809_1730120505	0	1560094	-0.67378	0.27381	0.25996	-0.014122	9.6095123	1.01388	2.07	-0.055	-7.096	1.719	-0.102	30.91	32.730771	111.588736	2	21	32.731015	111.58847	1.645	2.29	1	1.708	0.029	-0.016	0	0	6.9406E+218	330	325
20230809_1730120514	0	1560095	-0.71825	0.25923	0.25833	-0.014122	9.6095123	1.01388	2.054	-0.04	-7.125	1.718	-0.102	30.91	32.730772	111.588736	2	21	32.731015	111.58847	1.645	2.29	1	1.708	0.029	-0.016	0	0	6.9406E+218	330	325
20230809_1730120522	0	1560096	-0.87073	0.23221	0.28705	-0.079227	9.4921446	1.075358	2.054	-0.04	-7.125	1.718	-0.102	30.91	32.730772	111.588736	2	21	32.731015	111.58847	1.645	2.29	1	1.708	0.029	-0.016	0	0	6.9406E+218	330	325
20230809_1730120533	0	1560097	-0.92598	0.21282	0.24285	-0.014122	9.6095123	1.01388	2.054	-0.04	-7.125	1.718	-0.102	30.91	32.730772	111.588736	2	21	32.731015	111.58847	1.645	2.29	1	1.708	0.029	-0.016	0	0	6.9406E+218	330	325
20230809_1730120542	0	1560098	-1.00455	0.18881	0.24265	-0.014142	9.6094313	1.075466	2.054	-0.04	-7.125	1.718	-0.102	30.91	32.730772	111.588736	2	21	32.731015	111.58847	1.645	2.29	1	1.708	0.029	-0.016	0	0	6.9406E+218	330	325
20230809_1730120551	0	1560099	-1.00261	0.18266	0.23133	-0.014076	9.5509005	1.013734	2.054	-0.04	-7.125	1.718	-0.102	30.91	32.730772	111.588736	2	21	32.731015	111.58847	1.645	2.29	1	1.708	0.029	-0.016	0	0	6.9406E+218	330	325
20230809_1730120561	0	1560100	-1.08812	0.15482	0.16868	-0.014116	9.5507393	1.1369081	2.043	-0.029	-7.174	1.717	-0.102	30.91	32.730773	111.588736	2	21	32.731015	111.58847	1.645	2.29	1	1.708	0.029	-0.016	0	0	6.9406E+218	330	325
20230809_1730120575	0	1560101	-1.13928	0.12145	0.09775	-0.079292	9.5506763	1.13709	2.043	-0.029	-7.174	1.717	-0.102	30.91	32.730773	111.588736	2	21	32.731015	111.58847	1.645	2.29	1	1.708	0.029	-0.016	0	0	6.9406E+218	330	325
20230809_1730120585	0	1560102	-1.16325	0.10557	0.09192	-0.014096	9.5508194	1.075321	2.043	-0.029	-7.174	1.717	-0.102	30.91	32.730773	111.588736	2	21	32.731015	111.58847	1.645	2.29	1	1.708	0.029	-0.016	0	0	6.9406E+218	330	325
20230809_1730120594	0	1560103	-1.19305	0.06769	0.11472	-0.014071	9.4921265	1.136762	2.043	-0.029	-7.174	1.717	-0.102	30.91	32.730773	111.588736	2	21	32.731015	111.58847	1.645	2.29	1	1.708	0.029	-0.016	0	0	6.9406E+218	330	325
20230809_1730120607	0	1560104	-1.22328	0.03249	0.0734	-0.014071	9.4921265	1.136762	2.043	-0.029	-7.174	1.717	-0.102	30.91	32.730773	111.588736	2	21	32.731015	111.58847	1.645	2.29	1	1.708	0.029	-0.016	0	0	6.9406E+218	330	325
20230809_1730120613	0	1560105	-1.22305	0.01458	0.09267	-0.014091	9.4920464	1.198349	2.039	-0.025	-7.233	1.716	-0.102	30.91	32.730774	111.588736	2	21	32.731015	111.58847	1.645	2.29	1	1.708	0.029	-0.016	0	0	6.9406E+218	330	325
20230809_1730120624	0	1560106	-1.17343	-0.02013	0.08315	-0.079247	9.4920645	1.136945	2.039	-0.025	-7.233	1.716	-0.102	30.91	32.730774	111.588736	2	21	32.731015	111.58847	1.645	2.29	1	1.708	0.029	-0.016	0	0	6.9406E+218	330	325
20230809_1730120634	0	1560107	-1.14088	-0.05257	0.08938	-0.014136	9.5506582	1.198494	2.039	-0.025	-7.233	1.716	-0.106	30.91	32.730774	111.588736	2	21	32.731015	111.58847	1.645	2.29	1	1.708	0.029	-0.016	0	0	6.9406E+218	330	325
20230809_1730120644	0	1560108	-1.08412	-0.06568	0.02544	-0.014091	9.4920464	1.198349	2.039	-0.025	-7.233	1.716	-0.106	30.91	32.730774	111.588736	2	21	32.731015	111.58847	1.645	2.29	1	1.708	0.029	-0.016	0	0	6.9406E+218	330	325
20230809_1730120652	0	1560109	-1.08794	-0.09989	0.06232	-0.079306	9.4918222	1.321705	2.039	-0.025	-7.233	1.716	-0.106	30.91	32.730774	111.588736	2	21	32.731015	111.58847	1.645	2.29	1	1.708	0.029	-0.016	0	0	6.9406E+218	330	325
20230809_1730120666	0	1560110	-1.06017	-0.13883	0.04367	-0.014091	9.4920464	1.198349	2.042	-0.022	-7.289	1.714	-0.106	30.91	32.730774	111.588736	2	21	32.731031	111.588471	1.675	1.33	1	1.708	0.029	-0.016	0	0	6.9406E+218	330	325
20230809_1730120674	0	1560111	-0.99538	-0.15743	0.03738	-0.01411	9.4919653	1.259935	2.042	-0.022	-7.289	1.714	-0.106	30.91	32.730774	111.588736	2	21	32.731031	111.588471	1.675	1.33	1	1.708	0.029	-0.016	0	0	6.9406E+218	330	325
20230809_1730120682	0	1560112	-0.97172	-0.1896	0.0499	-0.014085	9.4332724	1.321377	2.042	-0.022	-7.289	1.714	-0.106	30.91	32.730774	111.588736	2	21	32.731031	111.588471	1.675	1.33	1	1.708	0.029	-0.016	0	0	6.9406E+218	330	325
20230809_1730120697	0	1560113	-0.89191	-0.21175	0.04644	-0.01411	9.4919653	1.259935	2.042	-0.022	-7.289	1.714	-0.106	30.91	32.730774	111.588736	2	21	32.731031	111.588471	1.675	1.33	1	1.708	0.029	-0.016	0	0	6.9406E+218	330	325
20230809_1730120704	0	1560114	-0.80076	-0.22473	0.0302	-0.014176	9.5504961	1.321667	2.042	-0.022	-7.289	1.714	-0.106	30.91	32.730774	111.588736	2	21	32.731031	111.588471	1.675	1.33	1	1.708	0.029	-0.016	0	0	6.9406E+218	330	325
20230809_1730120711	0	1560115	-0.72493	-0.24908	0.06835	-0.079306	9.4918222	1.321705	2.052	-0.018	-7.333	1.713	-0.106	30.91	32.730775	111.588736	2	21	32.731031	111.588471	1.675	1.33	1	1.708	0.029	-0.016	0	0	6.9406E+218	330	325
20230809_1730120722	0	1560116	-0.70191	-0.27951	0.04403	-0.014196	9.550416	1.3832541	2.052	-0.018	-7.333	1.713	-0.106	30.91	32.730775	111.588736	2	21	32.731031	111.588471	1.675	1.33	1	1.708	0.029	-0.016	0	0	6.9406E+218	330	325
20230809_1730120734	0	1560117	-0.61192	-0.29208	0.06042	-0.01415	9.4918041	1.383109	2.052	-0.018	-7.333	1.713	-0.106	30.91	32.730775	111.588736	2	21	32.731031	111.588471	1.675	1.33	1	1.708	0.029	-0.016	0	0	6.9406E+218	330	325
20230809_1730120742	0	1560118	-0.55637	-0.31247	0.07091	-0.014196	9.550416	1.3832541	2.052	-0.018	-7.333	1.713	-0.106	30.91	32.730775	111.588736	2	21	32.731031	111.588471	1.675	1.33	1	1.708	0.029	-0.016	0	0	6.9406E+218	330	325
20230809_1730120751	0	1560119	-0.4587	-0.33083	0.08703	-0.014216	9.5503349	1.444841	2.052	-0.018	-7.333	1.713	-0.106	30.91	32.730775	111.588736	2	21	32.731031	111.588471	1.675	1.33	1	1.708	0.029	-0.016	0	0	6.9406E+218	330	325
20230809_1730120765	0	1560120	-0.35977	-0.33667	0.05426	-0.079417	9.6089659	1.383582	2.067	-0.013	-7.36	1.712	-0.102	30.91	32.730776	111.588736	2	21	32.731031	111.588471	1.675	1.33	1	1.708	0.029	-0.016	0	0	6.9406E+218	330	325
20230809_1730120773	0	1560121	-0.27395	-0.34908	0.0777	-0.014216	9.5503349	1.444841	2.067	-0.013	-7.36	1.712	-0.102	30.91	32.730776	111.588736	2	21	32.731031	111.588471	1.675	1.33	1	1.708	0.029	-0.016	0	0	6.9406E+218	330	325
20230809_1730120784	0	1560122	-0.17279	-0.36788	0.08601	-0.014261	9.6089468	1.444986	2.067	-0.013	-7.36	1.712	-0.102	30.91	32.730776	111.588736	2	21	32.731031	111.588471	1.675	1.33	1	1.708	0.029	-0.016	0	0	6.9406E+218	330	325
20230809_1730120792	0	1560123	-0.11037	-0.37916	0.08723	-0.014216	9.5503349	1.444841	2.067	-0.013	-7.36	1.712	-0.102	30.91	32.730776	111.588736	2	21	32.731031	111.588471	1.675	1.33	1	1.708	0.029	-0.016	0	0	6.9406E+218	330	325
20230809_1730120805	0	1560124	-0.06093	-0.38561	0.10697	-0.014261	9.6089468	1.444986	2.067	-0.013	-7.36	1.712	-0.102	30.91	32.730776	111.588736	2	21	32.731031	111.588471	1.675	1.33	1	1.708	0.029	-0.016	0	0	6.9406E+218	330	325
20230809_1730120820	0	1560125	0.00346	-0.39672	0.13647	-0.079457	9.6088037	1.506755	2.086	-0.006	-7.366	1.755	-0.102	30.91	32.730777	111.588736	2	21	32.731031	111.588471	1.675	1.33	1	1.757	0.014	0.02	0	0	6.9406E+218	330	325
20230809_1730120826	0	1560126	0.07277	-0.39204	0.09725	-0.014306	9.6675587	1.4451309	2.086	-0.006	-7.366	1.755	-0.102	30.91	32.730777	111.588736	2	21	32.731031	111.588471	1.675	1.33	1	1.757	0.014	0.02	0	0	6.9406E+218	330	325
20230809_1730120833	0	1560127	0.1035	-0.3849	0.11661	-0.014346	9.6673985	1.568305	2.086	-0.006	-7.366	1.755	-0.102	31.12	32.730777	111.588736	2	21	32.731031	111.588471	1.675	1.33	1	1.757	0.014	0.02	0	0	6.9406E+218	330	325
20230809_1730120847	0	1560128	0.11894	-0.39164	0.11535	-0.014326	9.6674786	1.506718	2.086	-0.006	-7.366	1.755	-0.102	31.12	32.730777	111.588736	2	21	32.731031	111.588471	1.675	1.33	1	1.757	0.014	0.02	0	0	6.9406E+218	330	325
20230809_1730120851	0	1560129	0.18102	-0.38144	0.11473	-0.079522	9.6673365	1.568487	2.086	-0.006	-7.366	1.755	-0.102	31.12	32.730777	111.588736	2	21	32.731031	111.588471	1.675	1.33	1	1.757	0.014	0.02	0	0	6.9406E+218	330	325
20230809_1730120862	0	1560130	0.21355	-0.36834	0.1469	-0.014326	9.6674786	1.506718	2.104	0.003	-7.36	1.754	-0.102	31.12	32.730778	111.588736	2	21	32.731031	111.588471	1.675	1.33	1	1.757	0.014	0.02	0	0	6.9406E+218	330	325
20230809_1730120874	0	1560131	0.28344	-0.35867	0.17438	-0.014326	9.6674786	1.506718	2.104	0.003	-7.36	1.754	-0.102	31.12	32.730778	111.588736	2	21	32.731031	111.588471	1.675	1.33	1	1.757	0.014	0.02	0	0	6.9406E+218	330	325
20230809_1730120884	0	1560132	0.31604	-0.33969	0.15113	-0.014437	9.7846231	1.5685951	2.104	0.003	-7.36	1.754	-0.102	31.12	32.730778	111.588736	2	21	32.731031	111.588471	1.675	1.33	1	1.757	0.014	0.02	0	0	6.9406E+218	330	325
20230809_1730120892	0	1560133	0.31769	-0.32767	0.1415	-0.079548	9.7260294	1.507046	2.104	0.003	-7.36	1.754	-0.102	31.12	32.730778	111.588736	2	21	32.731031	111.588471	1.675	1.33	1	1.757	0.014	0.02	0	0	6.9406E+218	330	325
20230809_1730120905	0	1560134	0.3105	-0.31614	0.14326	-0.014437	9.7846231	1.5685951	2.104	0.003	-7.36	1.754	-0.102	31.12	32.730778	111.588736	2	21	32.731031	111.588471	1.675	1.33	1	1.757	0.014	0.02	0	0	6.9406E+218	330	325
20230809_1730120912	0	1560135	0.32489	-0.30095	0.13874	-0.014457	9.7845421	1.630182	2.119	0.012	-7.344	1.752	-0.102	31.12	32.730779	111.588736	2	21	32.731031	111.588471	1.675	1.33	1	1.757	0.014	0.02	0	0	6.9406E+218	330	325
20230809_1730120927	0	1560136	0.32281	-0.27716	0.14786	-0.079613	9.7845602	1.568778	2.119	0.012	-7.344	1.752	-0.102	31.12	32.730779	111.588736	2	21	32.731031	111.588471	1.675	1.33	1	1.757	0.014	0.02	0	0	6.9406E+218	330	325
20230809_1730120931	0	1560137	0.39334	-0.25282	0.15285	-0.014462	9.8433151	1.507154	2.119	0.012	-7.344	1.752	-0.088	31.12	32.730779	111.588736	2	21	32.731031	111.588471	1.675	1.33	1	1.757	0.014	0.02	0	0	6.9406E+218	330	325
20230809_1730120942	0	1560138	0.47098	-0.21392	0.15033	-0.014482	9.843235	1.568741	2.119	0.012	-7.344	1.752	-0.088	31.12	32.730779	111.588736	2	21	32.731031	111.588471	1.675	1.33	1	1.757	0.014	0.02	0	0	6.9406E+218	330	325
20230809_1730120951	0	1560139	0.50094	-0.18977	0.12351	-0.079658	9.8431721	1.568924	2.119	0.012	-7.344	1.752	-0.088	31.12	32.730779	111.588736	2	21	32.731031	111.588471	1.675	1.33	1	1.757	0.014	0.02	0	0	6.9406E+218	330	325
20230809_1730120961	0	1560140	0.53591	-0.15467	0.12715	-0.014508	9.9019279	1.5073	2.129	0.021	-7.322	1.75	-0.088	31.12	32.730779	111.588736	2	21	32.731031	111.588471	1.675	1.33	1	1.757	0.014	0.02	0	0	6.9406E+218	330	325
20230809_1730120973	0	1560141	0.56585	-0.12485	0.08999	-0.014528	9.9018469	1.568886	2.129	0.021	-7.322	1.75	-0.088	31.12	32.730779	111.588736	2	21	32.731031	111.588471	1.675	1.33	1	1.757	0.014	0.02	0	0	6.9406E+218	330	325
20230809_1730120983	0	1560142	0.5657	-0.09089	0.09481	-0.079704	9.9017849	1.569069	2.129	0.021	-7.322	1.75	-0.088	31.12	32.730779	111.588736	2	21	32.731031	111.588471	1.675	1.33	1	1.757	0.014	0.02	0	0	6.9406E+218	330	325
20230809_1730120992	0	1560143	0.59818	-0.05647	0.11683	-0.014508	9.9019279	1.5073	2.129	0.021	-7.322	1.75	-0.088	31.12	32.730779	111.588736	2	21	32.731031	111.588471	1.675	1.33	1	1.757	0.014	0.02	0	0	6.9406E+218	330	325
20230809_1730130007	0	1560144	0.61469	-0.01572	0.0951	-0.014573	9.9604588	1.569032	2.129	0.021	-7.322	1.75	-0.088	31.12	32.730779	111.588736	2	21	32.731031	111.588471	1.675	1.33	1	1.757	0.014	0.02	0	0	6.9406E+218	330	325
20230809_1730130011	0	1560145	0.63867	0.0133	0.03474	-0.079775	10.0190897	1.507773	2.132	0.025	-7.293	1.748	-0.088	31.12	32.73078	111.588736	2	21	32.731031	111.588471	1.675	1.33	1	1.757	0.014	0.02	0	0	6.9406E+218	330	325
20230809_1730130024	0	1560146	0.65716	0.05432	0.00349	-0.014579	10.0192327	1.446004	2.132	0.025	-7.293	1.748	-0.088	31.12	32.73078	111.588736	2	21	32.731031	111.588471	1.675	1.33	1	1.757	0.014	0.02	0	0	6.9406E+218	330	325
20230809_1730130038	0	1560147	0.74591	0.11525	-0.01183	-0.014553	9.9605398	1.507445	2.132	0.025	-7.293	1.748	-0.088	31.12	32.73078	111.588736	2	21	32.731031	111.588471	1.675	1.33	1	1.757	0.014	0.02	0	0	6.9406E+218	330	325
20230809_1730130045	0	1560148	0.73647	0.15413	-0.03788	-0.079794	10.0190086	1.56936	2.132	0.025	-7.293	1.748	-0.088	31.12	32.73078	111.588736	2	21	32.731031	111.588471	1.675	1.33	1	1.757	0.014	0.02	0	0	6.9406E+218	330	325
20230809_1730130062	0	1560149	0.73225	0.19061	-0.04174	-0.014553	9.9605398	1.507445	2.132	0.025	-7.293	1.748	-0.088	31.12	32.73078	111.588736	2	21	32.731031	111.588471	1.675	1.33	1	1.757	0.014	0.02	0	0	6.9406E+218	330	325
20230809_1730130064	0	1560150	0.76436	0.24929	-0.08316	-0.0798	10.0777826	1.446332	2.124	0.023	-7.256	1.746	-0.088	31.12	32.730781	111.588736	2	21	32.731031	111.588471	1.675	1.33	1	1.757	0.014	0.02	0	0	6.9406E+218	330	325
20230809_1730130072	0	1560151	0.75665	0.29042	-0.08853	-0.014599	10.0191517	1.507591	2.124	0.023	-7.256	1.746	-0.088	31.12	32.730781	111.588736	2	21	32.731031	111.588471	1.675	1.33	1	1.757	0.014	0.02	0	0	6.9406E+218	330	325
20230809_1730130084	0	1560152	0.78454	0.34807	-0.10766	-0.079755	10.0191698	1.446187	2.124	0.023	-7.256	1.746	-0.088	31.12	32.730781	111.588736	2	21	32.731031	111.588471	1.675	1.33	1	1.757	0.014	0.02	0	0	6.9406E+218	330	325
20230809_1730130093	0	1560153	0.82283	0.40036	-0.19752	-0.01467	10.1364574	1.446295	2.124	0.023	-7.256	1.746	-0.088	31.12	32.730781	111.588736	2	21	32.731031	111.588471	1.675	1.33	1	1.757	0.014	0.02	0	0	6.9406E+218	330	325
20230809_1730130102	0	1560154	0.80625	0.4293	-0.2263	-0.079755	10.0191698	1.446187	2.124	0.023	-7.256	1.746	-0.088	31.12	32.730781	111.588736	2	21	32.731031	111.588471	1.675	1.33	1	1.757	0.014	0.02	0	0	6.9406E+218	330	325
20230809_1730130112	0	1560155	0.81741	0.47714	-0.25635	-0.014604	10.0779257	1.384563	2.106	0.012	-7.217	1.744	-0.088	31.12	32.730782	111.588736	2	21	32.731031	111.588471	1.675	1.33	1	1.757	0.014	0.02	0	0	6.9406E+218	330	325
20230809_1730130124	0	1560156	0.81766	0.51936	-0.29047	-0.07978	10.0778627	1.384746	2.106	0.012	-7.217	1.744	-0.091	31.12	32.730782	111.588736	2	21	32.731031	111.588471	1.675	1.33	1	1.757	0.014	0.02	0	0	6.9406E+218	330	325
20230809_1730130133	0	1560157	0.80839	0.56714	-0.32721	-0.014559	10.0193138	1.3844171	2.106	0.012	-7.217	1.744	-0.091	31.12	32.730782	111.588736	2	21	32.731031	111.588471	1.675	1.33	1	1.757	0.014	0.02	0	0	6.9406E+218	330	325
20230809_1730130143	0	1560158	0.82352	0.61948	-0.31871	-0.07978	10.0778627	1.384746	2.106	0.012	-7.217	1.744	-0.091	31.12	32.730782	111.588736	2	21	32.731031	111.588471	1.675	1.33	1	1.757	0.014	0.02	0	0	6.9406E+218	330	325
20230809_1730130152	0	1560159	0.82629	0.66179	-0.39362	-0.014604	10.0779257	1.384563	2.106	0.012	-7.217	1.744	-0.091	31.12	32.730782	111.588736	2	21	32.731031	111.588471	1.675	1.33	1	1.757	0.014	0.02	0	0	6.9406E+218	330	325
20230809_1730130161	0	1560160	0.82503	0.70379	-0.47734	-0.079806	10.1365557	1.3233041	2.078	-0.01	-7.176	1.741	-0.091	31.12	32.730782	111.588736	2	21	32.731031	111.588471	1.675	1.33	1	1.757	0.014	0.02	0	0	6.9406E+218	330	325
20230809_1730130174	0	1560161	0.8278	0.74305	-0.46034	-0.014519	10.019475	1.2612441	2.078	-0.01	-7.176	1.741	-0.091	31.12	32.730782	111.588736	2	21	32.731031	111.588471	1.675	1.33	1	1.757	0.014	0.02	0	0	6.9406E+218	330	325
20230809_1730130182	0	1560162	0.87421	0.79182	-0.52289	-0.079741	10.0780249	1.261572	2.078	-0.01	-7.176	1.741	-0.091	31.12	32.730782	111.588736	2	21	32.731031	111.588471	1.675	1.33	1	1.757	0.014	0.02	0	0	6.9406E+218	330	325
20230809_1730130195	0	1560163	0.86343	0.82399	-0.58756	-0.079741	10.0780249	1.261572	2.078	-0.01	-7.176	1.741	-0.091	31.12	32.730782	111.588736	2	21	32.731031	111.588471	1.675	1.33	1	1.757	0.014	0.02	0	0	6.9406E+218	330	325
20230809_1730130204	0	1560164	0.81361	0.84864	-0.60395	-0.014519	10.019475	1.2612441	2.078	-0.01	-7.176	1.741	-0.091	31.12	32.730782	111.588736	2	21	32.731031	111.588471	1.675	1.33	1	1.757	0.014	0.02	0	0	6.9406E+218	330	325
20230809_1730130213	0	1560165	0.92771	0.90544	-0.65539	-0.079746	10.1367979	1.138545	2.041	-0.043	-7.133	1.738	-0.091	31.12	32.730783	111.588737	2	21	32.731031	111.588471	1.675	1.33	1	1.757	0.014	0.02	0	0	6.9406E+218	330	337
20230809_1730130223	0	1560166	0.99874	0.9391	-0.73195	-0.014499	10.019556	1.199658	2.041	-0.043	-7.133	1.738	-0.091	31.12	32.730783	111.588737	2	21	32.731031	111.588471	1.675	1.33	1	1.757	0.014	0.02	0	0	6.9406E+218	330	337
20230809_1730130236	0	1560167	0.87778	0.94486	-0.74311	-0.079695	10.019413	1.261427	2.041	-0.043	-7.133	1.738	-0.091	31.12	32.730783	111.588737	2	21	32.731031	111.588471	1.675	1.33	1	1.757	0.014	0.02	0	0	6.9406E+218	330	337
20230809_1730130243	0	1560168	0.77687	0.94406	-0.82774	-0.079675	10.0194931	1.1998399	2.041	-0.043	-7.133	1.738	-0.091	31.12	32.730783	111.588737	2	21	32.731031	111.588471	1.675	1.33	1	1.757	0.014	0.02	0	0	6.9406E+218	330	337
20230809_1730130252	0	1560169	0.86714	0.98042	-0.84654	-0.01444	10.0197983	1.0148979	2.041	-0.043	-7.133	1.738	-0.091	31.12	32.730783	111.588737	2	21	32.731031	111.588471	1.675	1.33	1	1.757	0.014	0.02	0	0	6.9406E+218	330	337
20230809_1730130262	0	1560170	1.01462	1.01398	-0.87922	-0.079596	10.0198164	0.953494	1.998	-0.089	-7.088	1.736	-0.096	31.12	32.730784	111.588737	2	21	32.731031	111.588471	1.675	1.33	1	1.757	0.014	0.02	0	0	6.9406E+218	330	337
20230809_1730130274	0	1560171	1.09455	1.01923	-0.96661	-0.01442	10.0198784	0.953311	1.998	-0.089	-7.088	1.736	-0.096	31.12	32.730784	111.588737	2	21	32.731031	111.588471	1.675	1.33	1	1.757	0.014	0.02	0	0	6.9406E+218	330	337
20230809_1730130285	0	1560172	1.06289	1.02448	-1.03519	-0.079655	10.0195742	1.138254	1.998	-0.089	-7.088	1.736	-0.096	31.12	32.730784	111.588737	2	21	32.731031	111.588471	1.675	1.33	1	1.757	0.014	0.02	0	0	6.9406E+218	330	337
20230809_1730130293	0	1560173	0.98378	1.01576	-1.03431	-0.014414	9.9611053	1.076339	1.998	-0.089	-7.088	1.736	-0.096	31.12	32.730784	111.588737	2	21	32.731031	111.588471	1.675	1.33	1	1.757	0.014	0.02	0	0	6.9406E+218	330	337
20230809_1730130305	0	1560174	0.98085	1.02263	-1.08189	-0.07957	9.9611235	1.014935	1.998	-0.089	-7.088	1.736	-0.096	31.12	32.730784	111.588737	2	21	32.731031	111.588471	1.675	1.33	1	1.757	0.014	0.02	0	0	6.9406E+218	330	337
20230809_1730130311	0	1560175	0.97338	1.01738	-1.08911	-0.014264	9.8441219	0.891288	1.954	-0.147	-7.037	1.735	-0.096	31.12	32.730785	111.588737	2	21	32.731031	111.588471	1.675	1.33	1	1.757	0.014	0.02	0	0	6.9406E+218	330	337
20230809_1730130323	0	1560176	1.03281	1.00158	-1.15985	-0.079511	9.9613647	0.830175	1.954	-0.147	-7.037	1.735	-0.096	31.12	32.730785	111.588737	2	21	32.731031	111.588471	1.675	1.33	1	1.757	0.014	0.02	0	0	6.9406E+218	330	337
20230809_1730130332	0	1560177	1.04654	1.00939	-1.20465	-0.079485	9.9026718	0.891617	1.954	-0.147	-7.037	1.735	-0.096	31.12	32.730785	111.588737	2	21	32.731031	111.588471	1.675	1.33	1	1.757	0.014	0.02	0	0	6.9406E+218	330	337
20230809_1730130342	0	1560178	0.98016	0.98251	-1.27934	-0.014349	9.9025726	1.014607	1.954	-0.147	-7.037	1.735	-0.096	31.12	32.730785	111.588737	2	21	32.731031	111.588471	1.675	1.33	1	1.757	0.014	0.02	0	0	6.9406E+218	330	337
20230809_1730130352	0	1560179	0.90595	0.97052	-1.28902	-0.079485	9.9026718	0.891617	1.954	-0.147	-7.037	1.735	-0.096	31.12	32.730785	111.588737	2	21	32.731031	111.588471	1.675	1.33	1	1.757	0.014	0.02	0	0	6.9406E+218	330	337
20230809_1730130363	0	1560180	0.92274	0.96758	-1.39888	-0.079374	9.7855291	0.829739	1.913	-0.216	-6.988	1.733	-0.096	31.12	32.730786	111.588737	2	21	32.731031	111.588471	1.675	1.33	1	1.757	0.014	0.02	0	0	6.9406E+218	330	337
20230809_1730130374	0	1560181	0.86962	0.91304	-1.363	-0.014244	9.844203	0.829702	1.913	-0.216	-6.988	1.733	-0.096	31.12	32.730786	111.588737	2	21	32.731031	111.588471	1.675	1.33	1	1.757	0.014	0.02	0	0	6.9406E+218	330	337
20230809_1730130382	0	1560182	0.82833	0.88055	-1.38208	-0.079374	9.7855291	0.829739	1.913	-0.216	-6.988	1.733	-0.096	31.12	32.730786	111.588737	2	21	32.731031	111.588471	1.675	1.33	1	1.757	0.014	0.02	0	0	6.9406E+218	330	337
20230809_1730130391	0	1560183	0.82573	0.86828	-1.4012	-0.014198	9.7855911	0.829556	1.913	-0.216	-6.988	1.733	-0.096	31.12	32.730786	111.588737	2	21	32.731031	111.588471	1.675	1.33	1	1.757	0.014	0.02	0	0	6.9406E+218	330	337
20230809_1730130404	0	1560184	0.83216	0.84855	-1.43442	-0.0794	9.8442211	0.768298	1.913	-0.216	-6.988	1.733	-0.096	31.12	32.730786	111.588737	2	21	32.731031	111.588471	1.675	1.33	1	1.757	0.014	0.02	0	0	6.9406E+218	330	337
20230809_1730130411	0	1560185	0.81984	0.83234	-1.49055	-0.079394	9.7854481	0.891326	1.879	-0.292	-6.946	1.733	-0.096	31.12	32.730786	111.588737	2	21	32.731031	111.588471	1.675	1.33	1	1.757	0.014	0.02	0	0	6.9406E+218	330	337
20230809_1730130423	0	1560186	0.71634	0.76169	-1.54027	-0.079329	9.7269163	0.829594	1.879	-0.292	-6.946	1.733	-0.1	31.12	32.730786	111.588737	2	21	32.731031	111.588471	1.675	1.33	1	1.757	0.014	0.02	0	0	6.9406E+218	330	337
20230809_1730130434	0	1560187	0.73081	0.72268	-1.5402	-0.079264	9.6683846	0.767862	1.879	-0.292	-6.946	1.733	-0.1	31.12	32.730786	111.588737	2	21	32.731031	111.588471	1.675	1.33	1	1.757	0.014	0.02	0	0	6.9406E+218	330	337
20230809_1730130444	0	1560188	0.69103	0.67812	-1.61709	-0.079374	9.7855291	0.829739	1.879	-0.292	-6.946	1.733	-0.1	31.12	32.730786	111.588737	2	21	32.731031	111.588471	1.675	1.33	1	1.757	0.014	0.02	0	0	6.9406E+218	330	337
20230809_1730130451	0	1560189	0.67535	0.65507	-1.6137	-0.014088	9.6684465	0.767679	1.879	-0.292	-6.946	1.733	-0.1	31.12	32.730786	111.588737	2	21	32.731031	111.588471	1.675	1.33	1	1.757	0.014	0.02	0	0	6.9406E+218	330	337
20230809_1730130461	0	1560190	0.69432	0.64518	-1.63781	-0.079264	9.6683846	0.767862	1.854	-0.375	-6.911	1.732	-0.1	31.12	32.730787	111.588737	2	21	32.731031	111.588471	1.675	1.33	1	1.757	0.014	0.02	0	0	6.9406E+218	330	337
20230809_1730130473	0	1560191	0.62344	0.58576	-1.61691	-0.079303	9.6682234	0.891035	1.854	-0.375	-6.911	1.732	-0.1	31.12	32.730787	111.588737	2	21	32.731031	111.588471	1.675	1.33	1	1.757	0.014	0.02	0	0	6.9406E+218	330	337
20230809_1730130482	0	1560192	0.57453	0.52252	-1.65954	-0.079264	9.6683846	0.767862	1.854	-0.375	-6.911	1.732	-0.1	31.12	32.730787	111.588737	2	21	32.731031	111.588471	1.675	1.33	1	1.757	0.014	0.02	0	0	6.9406E+218	330	337
20230809_1730130492	0	1560193	0.59685	0.47501	-1.62287	-0.014022	9.6099157	0.705947	1.854	-0.375	-6.911	1.732	-0.1	31.12	32.730787	111.588737	2	21	32.731031	111.588471	1.675	1.33	1	1.757	0.014	0.02	0	0	6.9406E+218	330	337
20230809_1730130506	0	1560194	0.62359	0.43829	-1.6637	-0.079238	9.6096916	0.829303	1.854	-0.375	-6.911	1.732	-0.1	31.12	32.730787	111.588737	2	21	32.731031	111.588471	1.675	1.33	1	1.757	0.014	0.02	0	0	6.9406E+218	330	337
20230809_1730130514	0	1560195	0.55413	0.38533	-1.68888	-0.079218	9.6097727	0.767716	1.84	-0.46	-6.882	1.732	-0.1	31.12	32.730788	111.588737	2	21	32.731031	111.588471	1.675	1.33	1	1.757	0.014	0.02	0	0	6.9406E+218	330	337
20230809_1730130523	0	1560196	0.56216	0.33564	-1.70401	-0.079238	9.6096916	0.829303	1.84	-0.46	-6.882	1.732	-0.1	31.12	32.730788	111.588737	2	21	32.731031	111.588471	1.675	1.33	1	1.757	0.014	0.02	0	0	6.9406E+218	330	337
20230809_1730130537	0	1560197	0.46658	0.26045	-1.75493	-0.079238	9.6096916	0.829303	1.84	-0.46	-6.882	1.732	-0.1	31.12	32.730788	111.588737	2	21	32.731031	111.588471	1.675	1.33	1	1.757	0.014	0.02	0	0	6.9406E+218	330	337
20230809_1730130547	0	1560198	0.51369	0.21088	-1.78371	-0.014042	9.6098347	0.767534	1.84	-0.46	-6.882	1.732	-0.1	31.12	32.730788	111.588737	2	21	32.731031	111.588471	1.675	1.33	1	1.757	0.014	0.02	0	0	6.9406E+218	330	337
20230809_1730130552	0	1560199	0.56893	0.16975	-1.764	-0.079127	9.492548	0.767426	1.84	-0.46	-6.882	1.732	-0.1	31.12	32.730788	111.588737	2	21	32.731031	111.588471	1.675	1.33	1	1.757	0.014	0.02	0	0	6.9406E+218	330	337
20230809_1730130562	0	1560200	0.53654	0.11116	-1.67473	-0.013926	9.433918	0.828684	1.84	-0.547	-6.855	1.734	-0.1	31.12	32.730789	111.588737	2	21	32.731031	111.588471	1.675	1.33	1	1.757	0.014	0.02	0	0	6.9406E+218	330	337
20230809_1730130575	0	1560201	0.48657	0.04961	-1.68392	-0.079147	9.4924669	0.829012	1.84	-0.547	-6.855	1.734	-0.1	31.12	32.730789	111.588737	2	21	32.731031	111.588471	1.675	1.33	1	1.757	0.014	0.02	0	0	6.9406E+218	330	337
20230809_1730130582	0	1560202	0.5003	-0.00242	-1.69055	-0.079193	9.5510798	0.829158	1.84	-0.547	-6.855	1.734	-0.1	31.12	32.730789	111.588737	2	21	32.731031	111.588471	1.675	1.33	1	1.757	0.014	0.02	0	0	6.9406E+218	330	337
20230809_1730130595	0	1560203	0.51916	-0.06367	-1.62745	-0.079102	9.4338551	0.828867	1.84	-0.547	-6.855	1.734	-0.1	31.12	32.730789	111.588737	2	21	32.731031	111.588471	1.675	1.33	1	1.757	0.014	0.02	0	0	6.9406E+218	330	337
20230809_1730130603	0	1560204	0.51217	-0.13563	-1.62034	-0.079102	9.4338551	0.828867	1.84	-0.547	-6.855	1.734	-0.096	31.12	32.730789	111.588737	2	21	32.731031	111.588471	1.675	1.33	1	1.757	0.014	0.02	0	0	6.9406E+218	330	337
20230809_1730130611	0	1560205	0.47155	-0.21153	-1.65146	-0.079102	9.4338551	0.828867	1.853	-0.629	-6.831	1.734	-0.096	31.12	32.73079	111.588737	2	21	32.731031	111.588471	1.675	1.33	1	1.757	0.014	0.02	0	0	6.9406E+218	330	337
20230809_1730130625	0	1560206	0.45712	-0.28363	-1.7407	-0.013971	9.4925299	0.828829	1.853	-0.629	-6.831	1.734	-0.096	31.12	32.73079	111.588737	2	21	32.731031	111.588471	1.675	1.33	1	1.757	0.014	0.02	0	0	6.9406E+218	330	312
20230809_1730130631	0	1560207	0.4613	-0.32947	-1.63055	-0.079076	9.3751621	0.890308	1.853	-0.629	-6.831	1.734	-0.096	31.12	32.73079	111.588737	2	21	32.731031	111.588471	1.675	1.33	1	1.757	0.014	0.02	0	0	6.9406E+218	330	312
20230809_1730130644	0	1560208	0.41756	-0.39653	-1.57832	-0.079076	9.3751621	0.890308	1.853	-0.629	-6.831	1.734	-0.096	31.12	32.73079	111.588737	2	21	32.731031	111.588471	1.675	1.33	1	1.757	0.014	0.02	0	0	6.9406E+218	330	312
20230809_1730130651	0	1560209	0.44394	-0.45497	-1.5684	-0.079076	9.3751621	0.890308	1.853	-0.629	-6.831	1.734	-0.096	31.12	32.73079	111.588737	2	21	32.731031	111.588471	1.675	1.33	1	1.757	0.014	0.02	0	0	6.9406E+218	330	312
20230809_1730130662	0	1560210	0.41073	-0.53104	-1.45898	-0.013855	9.3166122	0.88998	1.883	-0.706	-6.809	1.737	-0.096	31.12	32.73079	111.588737	2	21	32.731031	111.588471	1.675	1.33	1	1.757	0.014	0.02	0	0	6.9406E+218	330	312
20230809_1730130674	0	1560211	0.52249	-0.57418	-1.39781	-0.079056	9.3752432	0.828721	1.883	-0.706	-6.809	1.737	-0.096	31.12	32.73079	111.588737	2	21	32.731046	111.588471	1.67	1.13	1	1.757	0.014	0.02	0	0	6.9406E+218	330	312
20230809_1730130684	0	1560212	0.40322	-0.65909	-1.44234	-0.079162	9.4336128	1.013626	1.883	-0.706	-6.809	1.737	-0.096	31.12	32.73079	111.588737	2	21	32.731046	111.588471	1.67	1.13	1	1.757	0.014	0.02	0	0	6.9406E+218	330	312
20230809_1730130691	0	1560213	0.38461	-0.71995	-1.42679	-0.079011	9.3166313	0.828576	1.883	-0.706	-6.809	1.737	-0.096	31.12	32.73079	111.588737	2	21	32.731046	111.588471	1.67	1.13	1	1.757	0.014	0.02	0	0	6.9406E+218	330	312
20230809_1730130705	0	1560214	0.45312	-0.7462	-1.34166	-0.079136	9.3749199	1.075068	1.883	-0.706	-6.809	1.737	-0.096	31.12	32.73079	111.588737	2	21	32.731046	111.588471	1.67	1.13	1	1.757	0.014	0.02	0	0	6.9406E+218	330	312
20230809_1730130712	0	1560215	0.43373	-0.8334	-1.29021	-0.079005	9.2578573	0.951604	1.926	-0.77	-6.788	1.739	-0.096	31.12	32.730791	111.588737	2	21	32.731046	111.588471	1.67	1.13	1	1.757	0.014	0.02	0	0	6.9406E+218	330	312
20230809_1730130722	0	1560216	0.40141	-0.90892	-1.24512	-0.079091	9.316308	1.074922	1.926	-0.77	-6.788	1.739	-0.096	31.12	32.730791	111.588737	2	21	32.731046	111.588471	1.67	1.13	1	1.757	0.014	0.02	0	0	6.9406E+218	330	312
20230809_1730130733	0	1560217	0.23008	-1.00903	-1.16939	-0.01392	9.375144	0.951712	1.926	-0.77	-6.788	1.739	-0.096	31.12	32.730791	111.588737	2	21	32.731046	111.588471	1.67	1.13	1	1.757	0.014	0.02	0	0	6.9406E+218	330	312
20230809_1730130742	0	1560218	0.4805	-1.00178	-1.16951	-0.079076	9.3751621	0.890308	1.926	-0.77	-6.788	1.739	-0.096	31.12	32.730791	111.588737	2	21	32.731046	111.588471	1.67	1.13	1	1.757	0.014	0.02	0	0	6.9406E+218	330	312
20230809_1730130754	0	1560219	0.54631	-1.0116	-1.04987	-0.07911	9.316227	1.1365089	1.926	-0.77	-6.788	1.739	-0.104	31.12	32.730791	111.588737	2	21	32.731046	111.588471	1.67	1.13	1	1.757	0.014	0.02	0	0	6.9406E+218	330	312
20230809_1730130762	0	1560220	0.46009	-1.11693	-1.00804	-0.07913	9.3161469	1.198095	1.983	-0.82	-6.768	1.742	-0.104	31.12	32.730792	111.588737	2	21	32.731046	111.588471	1.67	1.13	1	1.757	0.014	0.02	0	0	6.9406E+218	330	312
20230809_1730130775	0	1560221	0.43418	-1.16551	-0.9495	-0.079071	9.3163891	1.0133359	1.983	-0.82	-6.768	1.742	-0.104	31.12	32.730792	111.588737	2	21	32.731046	111.588471	1.67	1.13	1	1.757	0.014	0.02	0	0	6.9406E+218	330	312
20230809_1730130783	0	1560222	0.47562	-1.19979	-0.85684	-0.07911	9.316227	1.1365089	1.983	-0.82	-6.768	1.742	-0.104	31.12	32.730792	111.588737	2	21	32.731046	111.588471	1.67	1.13	1	1.757	0.014	0.02	0	0	6.9406E+218	330	312
20230809_1730130792	0	1560223	0.45968	-1.24792	-0.76501	-0.079156	9.3748388	1.136654	1.983	-0.82	-6.768	1.742	-0.104	31.12	32.730792	111.588737	2	21	32.731046	111.588471	1.67	1.13	1	1.757	0.014	0.02	0	0	6.9406E+218	330	325
20230809_1730130804	0	1560224	0.48313	-1.26569	-0.77767	-0.079156	9.3748388	1.136654	1.983	-0.82	-6.768	1.742	-0.104	31.12	32.730792	111.588737	2	21	32.731046	111.588471	1.67	1.13	1	1.757	0.014	0.02	0	0	6.9406E+218	330	325
20230809_1730130812	0	1560225	0.52916	-1.26072	-0.67173	-0.014	9.3748207	1.198058	2.049	-0.853	-6.745	1.746	-0.104	31.12	32.730793	111.588737	2	21	32.731046	111.588471	1.67	1.13	1	1.757	0.014	0.02	0	0	6.9406E+218	330	325
20230809_1730130826	0	1560226	0.35484	-1.33028	-0.59302	-0.144406	9.3156815	1.506211	2.049	-0.853	-6.745	1.746	-0.104	31.09	32.730793	111.588737	2	21	32.731046	111.588471	1.67	1.13	1	1.683	-0.013	0.063	0	0	6.9406E+218	330	325
20230809_1730130836	0	1560227	0.17145	-1.40369	-0.51397	-0.07911	9.316227	1.1365089	2.049	-0.853	-6.745	1.746	-0.104	31.09	32.730793	111.588737	2	21	32.731046	111.588471	1.67	1.13	1	1.683	-0.013	0.063	0	0	6.9406E+218	330	325
20230809_1730130844	0	1560228	0.411	-1.36595	-0.45051	-0.079051	9.3164692	0.951749	2.049	-0.853	-6.745	1.746	-0.104	31.09	32.730793	111.588737	2	21	32.731046	111.588471	1.67	1.13	1	1.683	-0.013	0.063	0	0	6.9406E+218	330	325
20230809_1730130852	0	1560229	0.41419	-1.363	-0.37007	-0.014	9.3748207	1.198058	2.049	-0.853	-6.745	1.746	-0.104	31.09	32.730793	111.588737	2	21	32.731046	111.588471	1.67	1.13	1	1.683	-0.013	0.063	0	0	6.9406E+218	330	325
20230809_1730130862	0	1560230	0.50367	-1.39262	-0.30453	-0.144411	9.3744535	1.383183	2.12	-0.867	-6.728	1.688	-0.104	31.09	32.730793	111.588737	2	21	32.731046	111.588471	1.67	1.13	1	1.683	-0.013	0.063	0	0	6.9406E+218	330	325
20230809_1730130874	0	1560231	0.34283	-1.42008	-0.24339	-0.079261	9.4332104	1.321559	2.12	-0.867	-6.728	1.688	-0.104	31.09	32.730793	111.588737	2	21	32.731046	111.588471	1.67	1.13	1	1.683	-0.013	0.063	0	0	6.9406E+218	330	325
20230809_1730130884	0	1560232	0.31473	-1.42236	-0.18093	-0.079255	9.3744364	1.444587	2.12	-0.867	-6.728	1.688	-0.104	31.09	32.730793	111.588737	2	21	32.731046	111.588471	1.67	1.13	1	1.683	-0.013	0.063	0	0	6.9406E+218	330	325
20230809_1730130892	0	1560233	0.08026	-1.4482	-0.07579	-0.014079	9.3744984	1.444404	2.12	-0.867	-6.728	1.688	-0.104	31.09	32.730793	111.588737	2	21	32.731046	111.588471	1.67	1.13	1	1.683	-0.013	0.063	0	0	6.9406E+218	330	325
20230809_1730130904	0	1560234	0.11061	-1.41235	0.03647	-0.079235	9.3745174	1.383001	2.12	-0.867	-6.728	1.688	-0.104	31.09	32.730793	111.588737	2	21	32.731046	111.588471	1.67	1.13	1	1.683	-0.013	0.063	0	0	6.9406E+218	330	325
20230809_1730130912	0	1560235	0.1211	-1.39464	0.09114	-0.079286	9.4919033	1.260118	2.191	-0.862	-6.719	1.692	-0.104	31.09	32.730794	111.588737	2	21	32.731046	111.588471	1.67	1.13	1	1.683	-0.013	0.063	0	0	6.9406E+218	330	325
20230809_1730130923	0	1560236	0.26891	-1.37521	0.1281	-0.144397	9.4333086	1.1985691	2.191	-0.862	-6.719	1.692	-0.114	31.09	32.730794	111.588737	2	21	32.731046	111.588471	1.67	1.13	1	1.683	-0.013	0.063	0	0	6.9406E+218	330	325
20230809_1730130932	0	1560237	0.29635	-1.34886	0.21713	-0.079306	9.4918222	1.321705	2.191	-0.862	-6.719	1.692	-0.114	31.09	32.730794	111.588737	2	21	32.731046	111.588471	1.67	1.13	1	1.683	-0.013	0.063	0	0	6.9406E+218	330	325
20230809_1730130943	0	1560238	0.28063	-1.34252	0.25928	-0.079366	9.49158	1.506465	2.191	-0.862	-6.719	1.692	-0.114	31.09	32.730794	111.588737	2	21	32.731046	111.588471	1.67	1.13	1	1.683	-0.013	0.063	0	0	6.9406E+218	330	325
20230809_1730130951	0	1560239	0.1171	-1.35473	0.33032	-0.079366	9.49158	1.506465	2.191	-0.862	-6.719	1.692	-0.114	31.09	32.730794	111.588737	2	21	32.731046	111.588471	1.67	1.13	1	1.683	-0.013	0.063	0	0	6.9406E+218	330	325
20230809_1730130960	0	1560240	0.09353	-1.31002	0.43059	-0.079411	9.5501919	1.50661	2.256	-0.841	-6.71	1.695	-0.114	31.09	32.730795	111.588737	2	21	32.731046	111.588471	1.67	1.13	1	1.683	-0.013	0.063	0	0	6.9406E+218	330	325
20230809_1730130982	0	1560241	0.01701	-1.28652	0.46811	-0.079411	9.5501919	1.50661	2.256	-0.841	-6.71	1.695	-0.114	31.09	32.730795	111.588737	2	21	32.731046	111.588471	1.67	1.13	1	1.683	-0.013	0.063	0	0	6.9406E+218	330	325
20230809_1730130994	0	1560242	0.07806	-1.23809	0.52512	-0.079372	9.5503531	1.383437	2.256	-0.841	-6.71	1.695	-0.114	31.09	32.730795	111.588737	2	21	32.731046	111.588471	1.67	1.13	1	1.683	-0.013	0.063	0	0	6.9406E+218	330	337
20230809_1730130995	0	1560243	0.20319	-1.16669	0.59477	-0.079417	9.6089659	1.383582	2.256	-0.841	-6.71	1.695	-0.114	31.09	32.730795	111.588737	2	21	32.731046	111.588471	1.67	1.13	1	1.683	-0.013	0.063	0	0	6.9406E+218	330	337
20230809_1730140002	0	1560244	0.19025	-1.1282	0.64951	-0.079437	9.6088848	1.445169	2.256	-0.841	-6.71	1.695	-0.114	31.09	32.730795	111.588737	2	21	32.731046	111.588471	1.67	1.13	1	1.683	-0.013	0.063	0	0	6.9406E+218	330	337
20230809_1730140012	0	1560245	0.15055	-1.09749	0.69303	-0.079502	9.6674156	1.506901	2.312	-0.805	-6.705	1.698	-0.114	31.09	32.730795	111.588737	2	21	32.731046	111.588471	1.67	1.13	1	1.683	-0.013	0.063	0	0	6.9406E+218	330	337
20230809_1730140022	0	1560246	0.11762	-1.03301	0.77903	-0.079457	9.6088037	1.506755	2.312	-0.805	-6.705	1.698	-0.114	31.09	32.730795	111.588737	2	21	32.731046	111.588471	1.67	1.13	1	1.683	-0.013	0.063	0	0	6.9406E+218	330	337
20230809_1730140033	0	1560247	0.07847	-0.97427	0.79168	-0.079522	9.6673365	1.568487	2.312	-0.805	-6.705	1.698	-0.114	31.09	32.730795	111.588737	2	21	32.731046	111.588471	1.67	1.13	1	1.683	-0.013	0.063	0	0	6.9406E+218	330	337
20230809_1730140047	0	1560248	0.05573	-0.91408	0.85729	-0.144743	9.7258863	1.5688159	2.312	-0.805	-6.705	1.698	-0.114	31.09	32.730795	111.588737	2	21	32.731046	111.588471	1.67	1.13	1	1.683	-0.013	0.063	0	0	6.9406E+218	330	337
20230809_1730140051	0	1560249	0.01911	-0.85205	0.84947	-0.079593	9.7846413	1.507192	2.312	-0.805	-6.705	1.698	-0.114	31.09	32.730795	111.588737	2	21	32.731046	111.588471	1.67	1.13	1	1.683	-0.013	0.063	0	0	6.9406E+218	330	337
20230809_1730140061	0	1560250	-0.01275	-0.79196	0.89033	-0.079548	9.7260294	1.507046	2.352	-0.758	-6.703	1.7	-0.114	31.09	32.730796	111.588738	2	21	32.731046	111.588471	1.67	1.13	1	1.683	-0.013	0.063	0	0	6.9406E+218	330	337
20230809_1730140074	0	1560251	-0.02833	-0.73077	0.9363	-0.079528	9.7261086	1.44546	2.352	-0.758	-6.703	1.7	-0.114	31.09	32.730796	111.588738	2	21	32.731046	111.588471	1.67	1.13	1	1.683	-0.013	0.063	0	0	6.9406E+218	330	337
20230809_1730140085	0	1560252	0.03813	-0.66082	0.98154	-0.144704	9.7260466	1.445642	2.352	-0.758	-6.703	1.7	-0.106	31.09	32.730796	111.588738	2	21	32.731046	111.588471	1.67	1.13	1	1.683	-0.013	0.063	0	0	6.9406E+218	330	337
20230809_1730140106	0	1560253	0.06947	-0.58012	1.00759	-0.079638	9.8432531	1.507337	2.352	-0.758	-6.703	1.7	-0.106	31.09	32.730796	111.588738	2	21	32.731046	111.588471	1.67	1.13	1	1.683	-0.013	0.063	0	0	6.9406E+218	330	337
20230809_1730140107	0	1560254	0.10235	-0.4984	1.02074	-0.079618	9.8433342	1.445751	2.352	-0.758	-6.703	1.7	-0.106	31.09	32.730796	111.588738	2	21	32.731046	111.588471	1.67	1.13	1	1.683	-0.013	0.063	0	0	6.9406E+218	330	337
20230809_1730140111	0	1560255	0.08306	-0.40746	1.03749	-0.079678	9.843092	1.63051	2.375	-0.705	-6.7	1.702	-0.106	31.09	32.730797	111.588738	2	21	32.731046	111.588471	1.67	1.13	1	1.683	-0.013	0.063	0	0	6.9406E+218	330	337
20230809_1730140122	0	1560256	-0.05448	-0.34403	1.02111	-0.144834	9.8431101	1.569106	2.375	-0.705	-6.7	1.702	-0.106	31.09	32.730797	111.588738	2	21	32.731046	111.588471	1.67	1.13	1	1.683	-0.013	0.063	0	0	6.9406E+218	330	325
20230809_1730140132	0	1560257	-0.12005	-0.2881	1.04601	-0.079684	9.901865	1.507483	2.375	-0.705	-6.7	1.702	-0.106	31.09	32.730797	111.588738	2	21	32.731046	111.588471	1.67	1.13	1	1.683	-0.013	0.063	0	0	6.9406E+218	330	325
20230809_1730140141	0	1560258	-0.14337	-0.21737	1.08856	-0.079664	9.9019461	1.445896	2.375	-0.705	-6.7	1.702	-0.106	31.09	32.730797	111.588738	2	21	32.731046	111.588471	1.67	1.13	1	1.683	-0.013	0.063	0	0	6.9406E+218	330	325
20230809_1730140152	0	1560259	-0.05344	-0.12617	1.04255	-0.14484	9.9018841	1.446079	2.375	-0.705	-6.7	1.702	-0.106	31.09	32.730797	111.588738	2	21	32.731046	111.588471	1.67	1.13	1	1.683	-0.013	0.063	0	0	6.9406E+218	330	325
20230809_1730140163	0	1560260	0.01047	-0.0505	1.05865	-0.079644	9.9020271	1.3843091	2.379	-0.652	-6.704	1.703	-0.106	31.09	32.730798	111.588738	2	21	32.731046	111.588471	1.67	1.13	1	1.683	-0.013	0.063	0	0	6.9406E+218	330	325
20230809_1730140176	0	1560261	0.07502	0.03944	1.0487	-0.079755	10.0191698	1.446187	2.379	-0.652	-6.704	1.703	-0.106	31.09	32.730798	111.588738	2	21	32.731046	111.588471	1.67	1.13	1	1.683	-0.013	0.063	0	0	6.9406E+218	330	325
20230809_1730140184	0	1560262	0.02084	0.11292	1.01353	-0.144885	9.9604959	1.446224	2.379	-0.652	-6.704	1.703	-0.106	31.09	32.730798	111.588738	2	21	32.731046	111.588471	1.67	1.13	1	1.683	-0.013	0.063	0	0	6.9406E+218	330	325
20230809_1730140194	0	1560263	-0.07273	0.16212	1.02098	-0.079729	9.9604778	1.507628	2.379	-0.652	-6.704	1.703	-0.106	31.09	32.730798	111.588738	2	21	32.731046	111.588471	1.67	1.13	1	1.683	-0.013	0.063	0	0	6.9406E+218	330	325
20230809_1730140205	0	1560264	-0.10681	0.24051	0.99913	-0.079709	9.9605579	1.446041	2.379	-0.652	-6.704	1.703	-0.106	31.09	32.730798	111.588738	2	21	32.731046	111.588471	1.67	1.13	1	1.683	-0.013	0.063	0	0	6.9406E+218	330	325
20230809_1730140212	0	1560265	-0.18528	0.305	0.96969	-0.144931	10.0191078	1.44637	2.365	-0.602	-6.707	1.703	-0.106	31.09	32.730798	111.588738	2	21	32.731046	111.588471	1.67	1.13	1	1.683	-0.013	0.063	0	0	6.9406E+218	330	325
20230809_1730140222	0	1560266	-0.22367	0.36278	0.94463	-0.079735	10.0192509	1.3846	2.365	-0.602	-6.707	1.703	-0.106	31.09	32.730798	111.588738	2	21	32.731046	111.588471	1.67	1.13	1	1.683	-0.013	0.063	0	0	6.9406E+218	330	325
20230809_1730140233	0	1560267	-0.01603	0.49378	0.91641	-0.079715	10.0193319	1.323014	2.365	-0.602	-6.707	1.703	-0.106	31.09	32.730798	111.588738	2	21	32.731046	111.588471	1.67	1.13	1	1.683	-0.013	0.063	0	0	6.9406E+218	330	325
20230809_1730140242	0	1560268	-0.16685	0.52403	0.9124	-0.144931	10.0191078	1.44637	2.365	-0.602	-6.707	1.703	-0.106	31.09	32.730798	111.588738	2	21	32.731046	111.588471	1.67	1.13	1	1.683	-0.013	0.063	0	0	6.9406E+218	330	325
20230809_1730140252	0	1560269	-0.26475	0.53869	0.87847	-0.079715	10.0193319	1.323014	2.365	-0.602	-6.707	1.703	-0.106	31.09	32.730798	111.588738	2	21	32.731046	111.588471	1.67	1.13	1	1.683	-0.013	0.063	0	0	6.9406E+218	330	325
20230809_1730140262	0	1560270	-0.14206	0.62376	0.81164	-0.144877	10.078124	1.138582	2.335	-0.561	-6.715	1.703	-0.106	31.09	32.730799	111.588738	2	21	32.731046	111.588471	1.67	1.13	1	1.683	-0.013	0.063	0	0	6.9406E+218	330	325
20230809_1730140274	0	1560271	-0.01306	0.7139	0.77997	-0.07976	10.0779438	1.323159	2.335	-0.561	-6.715	1.703	-0.099	31.09	32.730799	111.588738	2	21	32.731046	111.588471	1.67	1.13	1	1.683	-0.013	0.063	0	0	6.9406E+218	330	325
20230809_1730140285	0	1560272	-0.20816	0.72906	0.75422	-0.144931	10.0191078	1.44637	2.335	-0.561	-6.715	1.703	-0.099	31.09	32.730799	111.588738	2	21	32.731046	111.588471	1.67	1.13	1	1.683	-0.013	0.063	0	0	6.9406E+218	330	325
20230809_1730140293	0	1560273	-0.35015	0.76714	0.67658	-0.079735	10.0192509	1.3846	2.335	-0.561	-6.715	1.703	-0.099	31.09	32.730799	111.588738	2	21	32.731046	111.588471	1.67	1.13	1	1.683	-0.013	0.063	0	0	6.9406E+218	330	337
20230809_1730140304	0	1560274	-0.35673	0.83329	0.63087	-0.079695	10.019413	1.261427	2.335	-0.561	-6.715	1.703	-0.099	31.09	32.730799	111.588738	2	21	32.731046	111.588471	1.67	1.13	1	1.683	-0.013	0.063	0	0	6.9406E+218	330	337
20230809_1730140311	0	1560275	-0.26424	0.89431	0.64147	-0.079655	10.0195742	1.138254	2.292	-0.531	-6.727	1.703	-0.099	31.09	32.7308	111.588738	2	21	32.731046	111.588471	1.67	1.13	1	1.683	-0.013	0.063	0	0	6.9406E+218	330	337
20230809_1730140322	0	1560276	-0.25347	0.93724	0.60834	-0.144897	10.078043	1.200169	2.292	-0.531	-6.727	1.703	-0.099	31.09	32.7308	111.588738	2	21	32.731046	111.588471	1.67	1.13	1	1.683	-0.013	0.063	0	0	6.9406E+218	330	337
20230809_1730140334	0	1560277	-0.31925	0.95182	0.49516	-0.144871	10.0193501	1.26161	2.292	-0.531	-6.727	1.703	-0.099	31.09	32.7308	111.588738	2	21	32.731046	111.588471	1.67	1.13	1	1.683	-0.013	0.063	0	0	6.9406E+218	330	337
20230809_1730140343	0	1560278	-0.40236	0.95761	0.49389	-0.079675	10.0194931	1.1998399	2.292	-0.531	-6.727	1.703	-0.099	31.09	32.7308	111.588738	2	21	32.731046	111.588471	1.67	1.13	1	1.683	-0.013	0.063	0	0	6.9406E+218	330	337
20230809_1730140352	0	1560279	-0.28593	1.022	0.43005	-0.079616	10.0197353	1.015081	2.292	-0.531	-6.727	1.703	-0.099	31.09	32.7308	111.588738	2	21	32.731046	111.588471	1.67	1.13	1	1.683	-0.013	0.063	0	0	6.9406E+218	330	337
20230809_1730140362	0	1560280	-0.28477	1.06749	0.37244	-0.144871	10.0193501	1.26161	2.24	-0.513	-6.742	1.701	-0.099	31.09	32.730801	111.588738	2	21	32.731046	111.588471	1.67	1.13	1	1.683	-0.013	0.063	0	0	6.9406E+218	330	337
20230809_1730140374	0	1560281	-0.51404	1.02873	0.33128	-0.07965	9.9608002	1.261282	2.24	-0.513	-6.742	1.701	-0.099	31.09	32.730801	111.588738	2	21	32.731046	111.588471	1.67	1.13	1	1.683	-0.013	0.063	0	0	6.9406E+218	330	337
20230809_1730140382	0	1560282	-0.56493	1.02583	0.34285	-0.07959	9.9610424	1.076522	2.24	-0.513	-6.742	1.701	-0.099	31.09	32.730801	111.588738	2	21	32.731046	111.588471	1.67	1.13	1	1.683	-0.013	0.063	0	0	6.9406E+218	330	337
20230809_1730140395	0	1560283	-0.45233	1.06015	0.23839	-0.144792	10.0196733	1.015263	2.24	-0.513	-6.742	1.701	-0.099	31.09	32.730801	111.588738	2	21	32.731046	111.588471	1.67	1.13	1	1.683	-0.013	0.063	0	0	6.9406E+218	330	337
20230809_1730140404	0	1560284	-0.23402	1.08516	0.18888	-0.079511	9.9613647	0.830175	2.24	-0.513	-6.742	1.701	-0.099	31.09	32.730801	111.588738	2	21	32.731046	111.588471	1.67	1.13	1	1.683	-0.013	0.063	0	0	6.9406E+218	330	337
20230809_1730140414	0	1560285	-0.18785	1.09373	0.14253	-0.07959	9.9610424	1.076522	2.186	-0.507	-6.761	1.701	-0.105	31.09	32.730802	111.588738	2	21	32.731046	111.588471	1.67	1.13	1	1.683	-0.013	0.063	0	0	6.9406E+218	330	337
20230809_1730140423	0	1560286	-0.36779	1.01841	0.09062	-0.07963	9.9608812	1.199695	2.186	-0.507	-6.761	1.701	-0.105	31.09	32.730802	111.588738	2	21	32.731046	111.588471	1.67	1.13	1	1.683	-0.013	0.063	0	0	6.9406E+218	330	337
20230809_1730140433	0	1560287	-0.42759	1.0031	0.04363	-0.079525	9.9025106	1.0147901	2.186	-0.507	-6.761	1.701	-0.105	31.09	32.730802	111.588738	2	21	32.731046	111.588471	1.67	1.13	1	1.683	-0.013	0.063	0	0	6.9406E+218	330	337
20230809_1730140442	0	1560288	-0.30982	1.05665	0.03364	-0.144701	9.9024487	1.014973	2.186	-0.507	-6.761	1.701	-0.105	31.09	32.730802	111.588738	2	21	32.731046	111.588471	1.67	1.13	1	1.683	-0.013	0.063	0	0	6.9406E+218	330	337
20230809_1730140454	0	1560289	-0.35919	1.01633	-0.01416	-0.079545	9.9024296	1.076376	2.186	-0.507	-6.761	1.701	-0.105	31.09	32.730802	111.588738	2	21	32.731046	111.588471	1.67	1.13	1	1.683	-0.013	0.063	0	0	6.9406E+218	330	337
20230809_1730140462	0	1560290	-0.35201	0.98624	-0.08139	-0.079505	9.9025917	0.953203	2.136	-0.512	-6.779	1.701	-0.105	31.09	32.730802	111.588738	2	21	32.731046	111.588471	1.67	1.13	1	1.683	-0.013	0.063	0	0	6.9406E+218	330	337
20230809_1730140473	0	1560291	-0.27162	0.95907	-0.09182	-0.079505	9.9025917	0.953203	2.136	-0.512	-6.779	1.701	-0.105	31.09	32.730802	111.588738	2	21	32.731046	111.588471	1.67	1.13	1	1.683	-0.013	0.063	0	0	6.9406E+218	330	337
20230809_1730140484	0	1560292	-0.23755	0.9158	-0.14218	-0.144616	9.843998	0.891654	2.136	-0.512	-6.779	1.701	-0.105	31.09	32.730802	111.588738	2	21	32.731046	111.588471	1.67	1.13	1	1.683	-0.013	0.063	0	0	6.9406E+218	330	337
20230809_1730140492	0	1560293	-0.18262	0.89499	-0.16102	-0.079414	9.785367	0.952912	2.136	-0.512	-6.779	1.701	-0.105	31.09	32.730802	111.588738	2	21	32.731046	111.588471	1.67	1.13	1	1.683	-0.013	0.063	0	0	6.9406E+218	330	337
20230809_1730140505	0	1560294	-0.17564	0.83405	-0.21434	-0.07944	9.8440599	0.891471	2.136	-0.512	-6.779	1.701	-0.105	31.09	32.730802	111.588738	2	21	32.731046	111.588471	1.67	1.13	1	1.683	-0.013	0.063	0	0	6.9406E+218	330	337
20230809_1730140511	0	1560295	-0.16986	0.7958	-0.22894	-0.079479	9.8438988	1.014644	2.093	-0.526	-6.789	1.701	-0.105	31.09	32.730803	111.588738	2	21	32.731046	111.588471	1.67	1.13	1	1.683	-0.013	0.063	0	0	6.9406E+218	330	337
20230809_1730140523	0	1560296	-0.25913	0.73659	-0.28589	-0.079414	9.785367	0.952912	2.093	-0.526	-6.789	1.701	-0.105	31.09	32.730803	111.588738	2	21	32.731046	111.588471	1.67	1.13	1	1.683	-0.013	0.063	0	0	6.9406E+218	330	325
20230809_1730140533	0	1560297	-0.26873	0.6924	-0.2941	-0.07946	9.8439789	0.953058	2.093	-0.526	-6.789	1.701	-0.105	31.09	32.730803	111.588738	2	21	32.731046	111.588471	1.67	1.13	1	1.683	-0.013	0.063	0	0	6.9406E+218	330	325
20230809_1730140541	0	1560298	-0.26281	0.65719	-0.33285	-0.079349	9.7268362	0.89118	2.093	-0.526	-6.789	1.701	-0.105	31.09	32.730803	111.588738	2	21	32.731046	111.588471	1.67	1.13	1	1.683	-0.013	0.063	0	0	6.9406E+218	330	325
20230809_1730140554	0	1560299	-0.26073	0.60749	-0.32941	-0.079414	9.785367	0.952912	2.093	-0.526	-6.789	1.701	-0.105	31.09	32.730803	111.588738	2	21	32.731046	111.588471	1.67	1.13	1	1.683	-0.013	0.063	0	0	6.9406E+218	330	325
20230809_1730140563	0	1560300	-0.24228	0.55435	-0.31763	-0.079369	9.7267551	0.952767	2.063	-0.545	-6.802	1.701	-0.105	31.09	32.730804	111.588738	2	21	32.731046	111.588471	1.67	1.13	1	1.683	-0.013	0.063	0	0	6.9406E+218	330	325
20230809_1730140574	0	1560301	-0.29012	0.48128	-0.35954	-0.079349	9.7268362	0.89118	2.063	-0.545	-6.802	1.701	-0.105	31.09	32.730804	111.588738	2	21	32.731046	111.588471	1.67	1.13	1	1.683	-0.013	0.063	0	0	6.9406E+218	330	325
20230809_1730140582	0	1560302	-0.2666	0.43788	-0.34392	-0.144525	9.7267733	0.891363	2.063	-0.545	-6.802	1.701	-0.105	31.09	32.730804	111.588738	2	21	32.731046	111.588471	1.67	1.13	1	1.683	-0.013	0.063	0	0	6.9406E+218	330	325
20230809_1730140592	0	1560303	-0.25203	0.38619	-0.40794	-0.079369	9.7267551	0.952767	2.063	-0.545	-6.802	1.701	-0.105	31.09	32.730804	111.588738	2	21	32.731046	111.588471	1.67	1.13	1	1.683	-0.013	0.063	0	0	6.9406E+218	330	325
20230809_1730140603	0	1560304	-0.30624	0.31397	-0.37733	-0.079369	9.7267551	0.952767	2.063	-0.545	-6.802	1.701	-0.105	31.09	32.730804	111.588738	2	21	32.731046	111.588471	1.67	1.13	1	1.683	-0.013	0.063	0	0	6.9406E+218	330	325
20230809_1730140611	0	1560305	-0.37636	0.23479	-0.44912	-0.079323	9.6681433	0.952622	2.047	-0.566	-6.817	1.701	-0.105	31.09	32.730805	111.588739	2	21	32.731046	111.588471	1.67	1.13	1	1.683	-0.013	0.063	0	0	6.9406E+218	330	325
20230809_1730140624	0	1560306	-0.41708	0.16065	-0.40954	-0.079323	9.6681433	0.952622	2.047	-0.566	-6.817	1.701	-0.105	31.09	32.730805	111.588739	2	21	32.731046	111.588471	1.67	1.13	1	1.683	-0.013	0.063	0	0	6.9406E+218	330	325
20230809_1730140634	0	1560307	-0.36815	0.09951	-0.4171	-0.079323	9.6681433	0.952622	2.047	-0.566	-6.817	1.701	-0.105	31.09	32.730805	111.588739	2	21	32.731046	111.588471	1.67	1.13	1	1.683	-0.013	0.063	0	0	6.9406E+218	330	325
20230809_1730140643	0	1560308	-0.3338	0.04689	-0.38565	-0.079303	9.6682234	0.891035	2.047	-0.566	-6.817	1.701	-0.105	31.09	32.730805	111.588739	2	21	32.731046	111.588471	1.67	1.13	1	1.683	-0.013	0.063	0	0	6.9406E+218	330	325
20230809_1730140651	0	1560309	-0.30099	-0.01432	-0.39691	-0.079278	9.6095304	0.952476	2.047	-0.566	-6.817	1.701	-0.105	31.09	32.730805	111.588739	2	21	32.731046	111.588471	1.67	1.13	1	1.683	-0.013	0.063	0	0	6.9406E+218	330	325
20230809_1730140662	0	1560310	-0.33181	-0.08081	-0.37388	-0.079343	9.6680622	1.014208	2.047	-0.586	-6.835	1.702	-0.1	31.09	32.730805	111.588739	2	21	32.731046	111.588471	1.67	1.13	1	1.683	-0.013	0.063	0	0	6.9406E+218	330	325
20230809_1730140677	0	1560311	-0.37253	-0.13966	-0.3441	-0.079343	9.6680622	1.014208	2.047	-0.586	-6.835	1.702	-0.1	31.09	32.730805	111.588739	2	21	32.731062	111.588471	1.625	0.23	1	1.683	-0.013	0.063	0	0	6.9406E+218	330	325
20230809_1730140684	0	1560312	-0.42313	-0.21022	-0.34557	-0.079298	9.6094503	1.014063	2.047	-0.586	-6.835	1.702	-0.1	31.09	32.730805	111.588739	2	21	32.731062	111.588471	1.625	0.23	1	1.683	-0.013	0.063	0	0	6.9406E+218	330	325
20230809_1730140693	0	1560313	-0.43431	-0.26733	-0.31082	-0.079298	9.6094503	1.014063	2.047	-0.586	-6.835	1.702	-0.1	31.09	32.730805	111.588739	2	21	32.731062	111.588471	1.625	0.23	1	1.683	-0.013	0.063	0	0	6.9406E+218	330	325
20230809_1730140704	0	1560314	-0.45066	-0.3248	-0.32026	-0.144519	9.6680002	1.0143909	2.047	-0.586	-6.835	1.702	-0.1	31.09	32.730805	111.588739	2	21	32.731062	111.588471	1.625	0.23	1	1.683	-0.013	0.063	0	0	6.9406E+218	330	325
20230809_1730140712	0	1560315	-0.49417	-0.39568	-0.30498	-0.079298	9.6094503	1.014063	2.062	-0.601	-6.857	1.702	-0.1	31.09	32.730806	111.588739	2	21	32.731062	111.588471	1.625	0.23	1	1.683	-0.013	0.063	0	0	6.9406E+218	330	325
20230809_1730140721	0	1560316	-0.49811	-0.46605	-0.2957	-0.079298	9.6094503	1.014063	2.062	-0.601	-6.857	1.702	-0.1	31.09	32.730806	111.588739	2	21	32.731062	111.588471	1.625	0.23	1	1.683	-0.013	0.063	0	0	6.9406E+218	330	325
20230809_1730140733	0	1560317	-0.50256	-0.5245	-0.27274	-0.079278	9.6095304	0.952476	2.062	-0.601	-6.857	1.702	-0.1	31.09	32.730806	111.588739	2	21	32.731062	111.588471	1.625	0.23	1	1.683	-0.013	0.063	0	0	6.9406E+218	330	325
20230809_1730140741	0	1560318	-0.5013	-0.58391	-0.22645	-0.014142	9.6094313	1.075466	2.062	-0.601	-6.857	1.702	-0.1	31.09	32.730806	111.588739	2	21	32.731062	111.588471	1.625	0.23	1	1.683	-0.013	0.063	0	0	6.9406E+218	330	325
20230809_1730140751	0	1560319	-0.57694	-0.6471	-0.19344	-0.079318	9.6093693	1.075649	2.062	-0.601	-6.857	1.702	-0.1	31.09	32.730806	111.588739	2	21	32.731062	111.588471	1.625	0.23	1	1.683	-0.013	0.063	0	0	6.9406E+218	330	325
20230809_1730140762	0	1560320	-0.47818	-0.65484	-0.15071	-0.079337	9.6092882	1.137236	2.092	-0.609	-6.883	1.704	-0.1	31.09	32.730807	111.588739	2	21	32.731062	111.588471	1.625	0.23	1	1.683	-0.013	0.063	0	0	6.9406E+218	330	325
20230809_1730140773	0	1560321	-0.75931	-0.75186	-0.15168	-0.079357	9.6092081	1.198822	2.092	-0.609	-6.883	1.704	-0.1	31.09	32.730807	111.588739	2	21	32.731062	111.588471	1.625	0.23	1	1.683	-0.013	0.063	0	0	6.9406E+218	330	325
20230809_1730140782	0	1560322	-0.6565	-0.78076	-0.10083	-0.079343	9.6680622	1.014208	2.092	-0.609	-6.883	1.704	-0.1	31.09	32.730807	111.588739	2	21	32.731062	111.588471	1.625	0.23	1	1.683	-0.013	0.063	0	0	6.9406E+218	330	325
20230809_1730140793	0	1560323	-0.59996	-0.78864	-0.11165	-0.079298	9.6094503	1.014063	2.092	-0.609	-6.883	1.704	-0.1	31.09	32.730807	111.588739	2	21	32.731062	111.588471	1.625	0.23	1	1.683	-0.013	0.063	0	0	6.9406E+218	330	325
20230809_1730140805	0	1560324	-0.64031	-0.86567	-0.05562	-0.079357	9.6092081	1.198822	2.092	-0.609	-6.883	1.704	-0.1	31.09	32.730807	111.588739	2	21	32.731062	111.588471	1.625	0.23	1	1.683	-0.013	0.063	0	0	6.9406E+218	330	325
20230809_1730140812	0	1560325	-0.69972	-0.92378	-0.0258	-0.079337	9.6092882	1.137236	2.134	-0.608	-6.917	1.705	-0.1	31.09	32.730808	111.588739	2	21	32.731062	111.588471	1.625	0.23	1	1.683	-0.013	0.063	0	0	6.9406E+218	330	325
20230809_1730140823	0	1560326	-0.72647	-0.96795	0.05832	-0.079337	9.6092882	1.137236	2.134	-0.608	-6.917	1.705	-0.1	31.09	32.730808	111.588739	2	21	32.731062	111.588471	1.625	0.23	1	1.708	-0.016	0.002	0	0	6.9406E+218	330	325
20230809_1730140837	0	1560327	-0.7373	-1.00559	0.04356	-0.079337	9.6092882	1.137236	2.134	-0.608	-6.917	1.705	-0.1	31.09	32.730808	111.588739	2	21	32.731062	111.588471	1.625	0.23	1	1.708	-0.016	0.002	0	0	6.9406E+218	330	325
20230809_1730140843	0	1560328	-0.74185	-1.03741	0.10232	-0.014162	9.6093512	1.137053	2.134	-0.608	-6.917	1.705	-0.1	31.09	32.730808	111.588739	2	21	32.731062	111.588471	1.625	0.23	1	1.708	-0.016	0.002	0	0	6.9406E+218	330	325
20230809_1730140852	0	1560329	-0.74369	-1.07354	0.13626	-0.079337	9.6092882	1.137236	2.134	-0.608	-6.917	1.705	-0.1	31.09	32.730808	111.588739	2	21	32.731062	111.588471	1.625	0.23	1	1.708	-0.016	0.002	0	0	6.9406E+218	330	325
20230809_1730140862	0	1560330	-0.70603	-1.07161	0.15235	-0.079403	9.66782	1.1989681	2.185	-0.597	-6.954	1.709	-0.1	31.09	32.730808	111.588739	2	21	32.731062	111.588471	1.625	0.23	1	1.708	-0.016	0.002	0	0	6.9406E+218	330	325
20230809_1730140879	0	1560331	-0.78707	-1.11341	0.21057	-0.079437	9.6088848	1.445169	2.185	-0.597	-6.954	1.709	-0.1	31.09	32.730808	111.588739	2	21	32.731062	111.588471	1.625	0.23	1	1.708	-0.016	0.002	0	0	6.9406E+218	330	325
20230809_1730140883	0	1560332	-1.13609	-1.19846	0.27086	-0.014201	9.609189	1.260226	2.185	-0.597	-6.954	1.709	-0.1	31.09	32.730808	111.588739	2	21	32.731062	111.588471	1.625	0.23	1	1.708	-0.016	0.002	0	0	6.9406E+218	330	325
20230809_1730140892	0	1560333	-0.86319	-1.13734	0.27847	-0.079343	9.6680622	1.014208	2.185	-0.597	-6.954	1.709	-0.1	31.09	32.730808	111.588739	2	21	32.731062	111.588471	1.625	0.23	1	1.708	-0.016	0.002	0	0	6.9406E+218	330	325
20230809_1730140905	0	1560334	-0.83989	-1.12791	0.33081	-0.079383	9.667901	1.137381	2.185	-0.597	-6.954	1.709	-0.1	31.09	32.730808	111.588739	2	21	32.731062	111.588471	1.625	0.23	1	1.708	-0.016	0.002	0	0	6.9406E+218	330	325
20230809_1730140913	0	1560335	-0.75619	-1.16185	0.36589	-0.014247	9.6678019	1.260372	2.24	-0.576	-6.999	1.712	-0.1	31.09	32.730809	111.588739	2	21	32.731062	111.588471	1.625	0.23	1	1.708	-0.016	0.002	0	0	6.9406E+218	330	325
20230809_1730140922	0	1560336	-0.98992	-1.21002	0.41128	-0.079397	9.609046	1.321996	2.24	-0.576	-6.999	1.712	-0.101	31.09	32.730809	111.588739	2	21	32.731062	111.588471	1.625	0.23	1	1.708	-0.016	0.002	0	0	6.9406E+218	330	325
20230809_1730140932	0	1560337	-1.04824	-1.23398	0.44713	-0.079423	9.6677389	1.260554	2.24	-0.576	-6.999	1.712	-0.101	31.09	32.730809	111.588739	2	21	32.731062	111.588471	1.625	0.23	1	1.708	-0.016	0.002	0	0	6.9406E+218	330	325
20230809_1730140942	0	1560338	-1.06295	-1.22143	0.47346	-0.079423	9.6677389	1.260554	2.24	-0.576	-6.999	1.712	-0.101	31.09	32.730809	111.588739	2	21	32.731062	111.588471	1.625	0.23	1	1.708	-0.016	0.002	0	0	6.9406E+218	330	325
20230809_1730140951	0	1560339	-1.05612	-1.22055	0.51516	-0.079423	9.6677389	1.260554	2.24	-0.576	-6.999	1.712	-0.101	31.09	32.730809	111.588739	2	21	32.731062	111.588471	1.625	0.23	1	1.708	-0.016	0.002	0	0	6.9406E+218	330	325
20230809_1730140963	0	1560340	-1.05124	-1.21257	0.54913	-0.014292	9.7264137	1.260517	2.298	-0.544	-7.052	1.713	-0.101	31.09	32.73081	111.588739	2	21	32.731062	111.588471	1.625	0.23	1	1.708	-0.016	0.002	0	0	6.9406E+218	330	325
20230809_1730140977	0	1560341	-1.00945	-1.18684	0.55576	-0.079403	9.66782	1.1989681	2.298	-0.544	-7.052	1.713	-0.101	31.09	32.73081	111.588739	2	21	32.731062	111.588471	1.625	0.23	1	1.708	-0.016	0.002	0	0	6.9406E+218	330	325
20230809_1730140985	0	1560342	-0.99322	-1.18956	0.59821	-0.079488	9.7262707	1.322286	2.298	-0.544	-7.052	1.713	-0.101	31.09	32.73081	111.588739	2	21	32.731062	111.588471	1.625	0.23	1	1.708	-0.016	0.002	0	0	6.9406E+218	330	325
20230809_1730140991	0	1560343	-1.0639	-1.17699	0.66327	-0.079423	9.6677389	1.260554	2.298	-0.544	-7.052	1.713	-0.101	31.09	32.73081	111.588739	2	21	32.731062	111.588471	1.625	0.23	1	1.708	-0.016	0.002	0	0	6.9406E+218	330	325
20230809_1730150014	0	1560344	-1.11232	-1.16611	0.71298	-0.079443	9.6676588	1.3221411	2.298	-0.544	-7.052	1.713	-0.101	31.09	32.73081	111.588739	2	21	32.731062	111.588471	1.625	0.23	1	1.708	-0.016	0.002	0	0	6.9406E+218	330	325
20230809_1730150016	0	1560345	-1.21358	-1.18532	0.72356	-0.014312	9.7263327	1.322104	2.352	-0.505	-7.106	1.714	-0.101	31.09	32.730811	111.588739	2	21	32.731062	111.588471	1.625	0.23	1	1.708	-0.016	0.002	0	0	6.9406E+218	330	325
20230809_1730150023	0	1560346	-1.10176	-1.13382	0.74927	-0.079513	9.7849636	1.2608449	2.352	-0.505	-7.106	1.714	-0.101	31.09	32.730811	111.588739	2	21	32.731062	111.588471	1.625	0.23	1	1.708	-0.016	0.002	0	0	6.9406E+218	330	325
20230809_1730150037	0	1560347	-1.09569	-1.09899	0.75165	-0.079488	9.7262707	1.322286	2.352	-0.505	-7.106	1.714	-0.101	31.09	32.730811	111.588739	2	21	32.731062	111.588471	1.625	0.23	1	1.708	-0.016	0.002	0	0	6.9406E+218	330	325
20230809_1730150046	0	1560348	-1.0667	-1.06767	0.75789	-0.079468	9.7263508	1.2607	2.352	-0.505	-7.106	1.714	-0.101	31.09	32.730811	111.588739	2	21	32.731062	111.588471	1.625	0.23	1	1.708	-0.016	0.002	0	0	6.9406E+218	330	325
20230809_1730150052	0	1560349	-1.14421	-1.05111	0.75536	-0.079553	9.7848024	1.3840179	2.352	-0.505	-7.106	1.714	-0.101	31.09	32.730811	111.588739	2	21	32.731062	111.588471	1.625	0.23	1	1.708	-0.016	0.002	0	0	6.9406E+218	330	325
20230809_1730150062	0	1560350	-1.27147	-1.05325	0.84398	-0.014312	9.7263327	1.322104	2.401	-0.46	-7.164	1.715	-0.101	31.09	32.730812	111.588739	2	21	32.731062	111.588471	1.625	0.23	1	1.708	-0.016	0.002	0	0	6.9406E+218	330	325
20230809_1730150077	0	1560351	-1.22191	-0.99077	0.81396	-0.079468	9.7263508	1.2607	2.401	-0.46	-7.164	1.715	-0.101	31.09	32.730812	111.588739	2	21	32.731062	111.588471	1.625	0.23	1	1.708	-0.016	0.002	0	0	6.9406E+218	330	325
20230809_1730150086	0	1560352	-1.117	-0.92038	0.86095	-0.079553	9.7848024	1.3840179	2.401	-0.46	-7.164	1.715	-0.101	31.09	32.730812	111.588739	2	21	32.731062	111.588471	1.625	0.23	1	1.708	-0.016	0.002	0	0	6.9406E+218	330	325
20230809_1730150094	0	1560353	-1.16043	-0.89131	0.88938	-0.079508	9.7261896	1.383873	2.401	-0.46	-7.164	1.715	-0.104	31.09	32.730812	111.588739	2	21	32.731062	111.588471	1.625	0.23	1	1.708	-0.016	0.002	0	0	6.9406E+218	330	325
20230809_1730150105	0	1560354	-1.21187	-0.8552	0.84843	-0.079533	9.7848825	1.322432	2.401	-0.46	-7.164	1.715	-0.104	31.09	32.730812	111.588739	2	21	32.731062	111.588471	1.625	0.23	1	1.708	-0.016	0.002	0	0	6.9406E+218	330	325
20230809_1730150111	0	1560355	-1.26845	-0.82989	0.8529	-0.079553	9.7848024	1.3840179	2.441	-0.412	-7.224	1.715	-0.104	31.09	32.730812	111.588739	2	21	32.731062	111.588471	1.625	0.23	1	1.708	-0.016	0.002	0	0	6.9406E+218	330	325
20230809_1730150122	0	1560356	-1.32958	-0.79704	0.83236	-0.079559	9.8435764	1.260991	2.441	-0.412	-7.224	1.715	-0.104	31.09	32.730812	111.588739	2	21	32.731062	111.588471	1.625	0.23	1	1.708	-0.016	0.002	0	0	6.9406E+218	330	325
20230809_1730150141	0	1560357	-1.18751	-0.73795	0.81578	-0.079533	9.7848825	1.322432	2.441	-0.412	-7.224	1.715	-0.104	31.09	32.730812	111.588739	2	21	32.731062	111.588471	1.625	0.23	1	1.708	-0.016	0.002	0	0	6.9406E+218	330	325
20230809_1730150152	0	1560358	-1.20324	-0.69709	0.85732	-0.014267	9.6677208	1.3219579	2.441	-0.412	-7.224	1.715	-0.104	31.09	32.730812	111.588739	2	21	32.731062	111.588471	1.625	0.23	1	1.708	-0.016	0.002	0	0	6.9406E+218	330	325
20230809_1730150154	0	1560359	-1.24249	-0.65947	0.87324	-0.144775	9.8433523	1.384347	2.441	-0.412	-7.224	1.715	-0.104	31.09	32.730812	111.588739	2	21	32.731062	111.588471	1.625	0.23	1	1.708	-0.016	0.002	0	0	6.9406E+218	330	325
20230809_1730150171	0	1560360	-1.25284	-0.60333	0.81998	-0.014338	9.7850256	1.260663	2.47	-0.366	-7.286	1.715	-0.104	31.09	32.730813	111.588739	2	21	32.731062	111.588471	1.625	0.23	1	1.708	-0.016	0.002	0	0	6.9406E+218	330	325
20230809_1730150178	0	1560361	-1.21233	-0.5369	0.81847	-0.079599	9.8434143	1.384164	2.47	-0.366	-7.286	1.715	-0.104	31.09	32.730813	111.588739	2	21	32.731062	111.588471	1.625	0.23	1	1.708	-0.016	0.002	0	0	6.9406E+218	330	325
20230809_1730150193	0	1560362	-1.25518	-0.49855	0.86811	-0.079508	9.7261896	1.383873	2.47	-0.366	-7.286	1.715	-0.104	31.09	32.730813	111.588739	2	21	32.731062	111.588471	1.625	0.23	1	1.708	-0.016	0.002	0	0	6.9406E+218	330	325
20230809_1730150194	0	1560363	-1.3433	-0.47469	0.78377	-0.079599	9.8434143	1.384164	2.47	-0.366	-7.286	1.715	-0.104	31.09	32.730813	111.588739	2	21	32.731062	111.588471	1.625	0.23	1	1.708	-0.016	0.002	0	0	6.9406E+218	330	325
20230809_1730150205	0	1560364	-1.3122	-0.41781	0.75409	-0.079553	9.7848024	1.3840179	2.47	-0.366	-7.286	1.715	-0.104	31.09	32.730813	111.588739	2	21	32.731062	111.588471	1.625	0.23	1	1.708	-0.016	0.002	0	0	6.9406E+218	330	325
20230809_1730150212	0	1560365	-1.28902	-0.3598	0.79647	-0.079533	9.7848825	1.322432	2.488	-0.323	-7.351	1.714	-0.104	31.09	32.730814	111.588739	2	21	32.731062	111.588471	1.625	0.23	1	1.708	-0.016	0.002	0	0	6.9406E+218	330	325
20230809_1730150223	0	1560366	-1.31823	-0.30892	0.78171	-0.079553	9.7848024	1.3840179	2.488	-0.323	-7.351	1.714	-0.104	31.09	32.730814	111.588739	2	21	32.731062	111.588471	1.625	0.23	1	1.708	-0.016	0.002	0	0	6.9406E+218	330	325
20230809_1730150235	0	1560367	-1.40743	-0.27235	0.67029	-0.014403	9.8435583	1.322395	2.488	-0.323	-7.351	1.714	-0.104	31.09	32.730814	111.588739	2	21	32.731062	111.588471	1.625	0.23	1	1.708	-0.016	0.002	0	0	6.9406E+218	330	325
20230809_1730150244	0	1560368	-1.35611	-0.21809	0.72685	-0.079533	9.7848825	1.322432	2.488	-0.323	-7.351	1.714	-0.104	31.09	32.730814	111.588739	2	21	32.731062	111.588471	1.625	0.23	1	1.708	-0.016	0.002	0	0	6.9406E+218	330	325
20230809_1730150252	0	1560369	-1.36222	-0.17295	0.71601	-0.079508	9.7261896	1.383873	2.488	-0.323	-7.351	1.714	-0.104	31.09	32.730814	111.588739	2	21	32.731062	111.588471	1.625	0.23	1	1.708	-0.016	0.002	0	0	6.9406E+218	330	325
20230809_1730150261	0	1560370	-1.38064	-0.1262	0.64386	-0.079599	9.8434143	1.384164	2.494	-0.287	-7.419	1.714	-0.104	31.09	32.730815	111.588739	2	21	32.731062	111.588471	1.625	0.23	1	1.708	-0.016	0.002	0	0	6.9406E+218	330	325
20230809_1730150274	0	1560371	-1.37377	-0.05155	0.61726	-0.079508	9.7261896	1.383873	2.494	-0.287	-7.419	1.714	-0.104	31.09	32.730815	111.588739	2	21	32.731062	111.588471	1.625	0.23	1	1.708	-0.016	0.002	0	0	6.9406E+218	330	325
20230809_1730150284	0	1560372	-1.41704	-0.00205	0.65819	-0.014377	9.7848654	1.383836	2.494	-0.287	-7.419	1.714	-0.104	31.09	32.730815	111.588739	2	21	32.731062	111.588471	1.625	0.23	1	1.708	-0.016	0.002	0	0	6.9406E+218	330	325
20230809_1730150293	0	1560373	-1.4932	0.03451	0.57491	-0.079599	9.8434143	1.384164	2.494	-0.287	-7.419	1.714	-0.095	31.09	32.730815	111.588739	2	21	32.731062	111.588471	1.625	0.23	1	1.708	-0.016	0.002	0	0	6.9406E+218	330	337
20230809_1730150305	0	1560374	-1.54538	0.07962	0.50485	-0.079553	9.7848024	1.3840179	2.494	-0.287	-7.419	1.714	-0.095	31.09	32.730815	111.588739	2	21	32.731062	111.588471	1.625	0.23	1	1.708	-0.016	0.002	0	0	6.9406E+218	330	337
20230809_1730150311	0	1560375	-1.53413	0.13703	0.52579	-0.079488	9.7262707	1.322286	2.489	-0.258	-7.493	1.713	-0.095	31.09	32.730815	111.588739	2	21	32.731062	111.588471	1.625	0.23	1	1.708	-0.016	0.002	0	0	6.9406E+218	330	337
20230809_1730150322	0	1560376	-1.53397	0.17178	0.4709	-0.079553	9.7848024	1.3840179	2.489	-0.258	-7.493	1.713	-0.095	31.09	32.730815	111.588739	2	21	32.731062	111.588471	1.625	0.23	1	1.708	-0.016	0.002	0	0	6.9406E+218	330	337
20230809_1730150331	0	1560377	-1.55298	0.21576	0.42468	-0.014357	9.7849445	1.3222491	2.489	-0.258	-7.493	1.713	-0.095	31.09	32.730815	111.588739	2	21	32.731062	111.588471	1.625	0.23	1	1.708	-0.016	0.002	0	0	6.9406E+218	330	337
20230809_1730150345	0	1560378	-1.61808	0.2565	0.40426	-0.079553	9.7848024	1.3840179	2.489	-0.258	-7.493	1.713	-0.095	31.09	32.730815	111.588739	2	21	32.731062	111.588471	1.625	0.23	1	1.708	-0.016	0.002	0	0	6.9406E+218	330	337
20230809_1730150353	0	1560379	-1.64493	0.2928	0.37965	-0.014312	9.7263327	1.322104	2.489	-0.258	-7.493	1.713	-0.095	31.09	32.730815	111.588739	2	21	32.731062	111.588471	1.625	0.23	1	1.708	-0.016	0.002	0	0	6.9406E+218	330	337
20230809_1730150362	0	1560380	-1.64852	0.33001	0.35623	-0.079553	9.7848024	1.3840179	2.473	-0.24	-7.573	1.712	-0.095	31.09	32.730816	111.588739	2	21	32.731062	111.588471	1.625	0.23	1	1.708	-0.016	0.002	0	0	6.9406E+218	330	337
20230809_1730150374	0	1560381	-1.63285	0.37961	0.3267	-0.079508	9.7261896	1.383873	2.473	-0.24	-7.573	1.712	-0.095	31.09	32.730816	111.588739	2	21	32.731062	111.588471	1.625	0.23	1	1.708	-0.016	0.002	0	0	6.9406E+218	330	337
20230809_1730150382	0	1560382	-1.64292	0.40851	0.26675	-0.079508	9.7261896	1.383873	2.473	-0.24	-7.573	1.712	-0.095	31.09	32.730816	111.588739	2	21	32.731062	111.588471	1.625	0.23	1	1.708	-0.016	0.002	0	0	6.9406E+218	330	337
20230809_1730150393	0	1560383	-1.69248	0.42653	0.27385	-0.079508	9.7261896	1.383873	2.473	-0.24	-7.573	1.712	-0.095	31.09	32.730816	111.588739	2	21	32.731062	111.588471	1.625	0.23	1	1.708	-0.016	0.002	0	0	6.9406E+218	330	337
20230809_1730150403	0	1560384	-1.70442	0.46061	0.17359	-0.014383	9.8436384	1.260808	2.473	-0.24	-7.573	1.712	-0.095	31.09	32.730816	111.588739	2	21	32.731062	111.588471	1.625	0.23	1	1.708	-0.016	0.002	0	0	6.9406E+218	330	337
20230809_1730150412	0	1560385	-1.65383	0.51308	0.13	-0.079462	9.6675777	1.383728	2.45	-0.231	-7.656	1.711	-0.095	31.09	32.730817	111.588739	2	21	32.731062	111.588471	1.625	0.23	1	1.708	-0.016	0.002	0	0	6.9406E+218	330	337
20230809_1730150422	0	1560386	-1.67651	0.51365	0.08523	-0.079533	9.7848825	1.322432	2.45	-0.231	-7.656	1.711	-0.095	31.09	32.730817	111.588739	2	21	32.731062	111.588471	1.625	0.23	1	1.708	-0.016	0.002	0	0	6.9406E+218	330	337
20230809_1730150433	0	1560387	-1.57301	0.56256	0.09002	-0.079508	9.7261896	1.383873	2.45	-0.231	-7.656	1.711	-0.095	31.09	32.730817	111.588739	2	21	32.731062	111.588471	1.625	0.23	1	1.708	-0.016	0.002	0	0	6.9406E+218	330	337
20230809_1730150444	0	1560388	-1.68641	0.55701	0.0376	-0.079528	9.7261086	1.44546	2.45	-0.231	-7.656	1.711	-0.095	31.09	32.730817	111.588739	2	21	32.731062	111.588471	1.625	0.23	1	1.708	-0.016	0.002	0	0	6.9406E+218	330	337
20230809_1730150451	0	1560389	-1.67814	0.5745	0.02283	-0.014332	9.7262516	1.38369	2.45	-0.231	-7.656	1.711	-0.095	31.09	32.730817	111.588739	2	21	32.731062	111.588471	1.625	0.23	1	1.708	-0.016	0.002	0	0	6.9406E+218	330	337
20230809_1730150462	0	1560390	-1.60628	0.61956	-0.03444	-0.079488	9.7262707	1.322286	2.422	-0.233	-7.739	1.709	-0.095	31.09	32.730818	111.588739	2	21	32.731062	111.588471	1.625	0.23	1	1.708	-0.016	0.002	0	0	6.9406E+218	330	337
20230809_1730150475	0	1560391	-1.50029	0.64734	-0.06172	-0.079488	9.7262707	1.322286	2.422	-0.233	-7.739	1.709	-0.095	31.09	32.730818	111.588739	2	21	32.731062	111.588471	1.625	0.23	1	1.708	-0.016	0.002	0	0	6.9406E+218	330	337
20230809_1730150485	0	1560392	-1.47372	0.64971	-0.13184	-0.014357	9.7849445	1.3222491	2.422	-0.233	-7.739	1.709	-0.095	31.09	32.730818	111.588739	2	21	32.731062	111.588471	1.625	0.23	1	1.708	-0.016	0.002	0	0	6.9406E+218	330	337
20230809_1730150492	0	1560393	-1.43579	0.65986	-0.1536	-0.079508	9.7261896	1.383873	2.422	-0.233	-7.739	1.709	-0.095	31.09	32.730818	111.588739	2	21	32.731062	111.588471	1.625	0.23	1	1.708	-0.016	0.002	0	0	6.9406E+218	330	337
20230809_1730150507	0	1560394	-1.4357	0.66171	-0.20469	-0.079528	9.7261086	1.44546	2.422	-0.233	-7.739	1.709	-0.095	31.09	32.730818	111.588739	2	21	32.731062	111.588471	1.625	0.23	1	1.708	-0.016	0.002	0	0	6.9406E+218	330	337
20230809_1730150512	0	1560395	-1.40324	0.67612	-0.20205	-0.079488	9.7262707	1.322286	2.391	-0.245	-7.811	1.708	-0.095	31.09	32.730818	111.588739	2	21	32.731062	111.588471	1.625	0.23	1	1.708	-0.016	0.002	0	0	6.9406E+218	330	337
20230809_1730150524	0	1560396	-1.33542	0.6724	-0.31996	-0.014332	9.7262516	1.38369	2.391	-0.245	-7.811	1.708	-0.095	31.09	32.730818	111.588739	2	21	32.731062	111.588471	1.625	0.23	1	1.708	-0.016	0.002	0	0	6.9406E+218	330	337
20230809_1730150532	0	1560397	-1.16891	0.69738	-0.29066	-0.079428	9.7265129	1.137527	2.391	-0.245	-7.811	1.708	-0.095	31.09	32.730818	111.588739	2	21	32.731062	111.588471	1.625	0.23	1	1.708	-0.016	0.002	0	0	6.9406E+218	330	337
20230809_1730150542	0	1560398	-1.05197	0.70597	-0.32652	-0.079528	9.7261086	1.44546	2.391	-0.245	-7.811	1.708	-0.095	31.09	32.730818	111.588739	2	21	32.731062	111.588471	1.625	0.23	1	1.708	-0.016	0.002	0	0	6.9406E+218	330	337
20230809_1730150552	0	1560399	-1.12697	0.66863	-0.37959	-0.014417	9.7847033	1.507009	2.391	-0.245	-7.811	1.708	-0.095	31.09	32.730818	111.588739	2	21	32.731062	111.588471	1.625	0.23	1	1.708	-0.016	0.002	0	0	6.9406E+218	330	337
20230809_1730150565	0	1560400	-1.10504	0.66039	-0.45168	-0.079488	9.7262707	1.322286	2.359	-0.267	-7.869	1.708	-0.095	31.09	32.730819	111.588739	2	21	32.731062	111.588471	1.625	0.23	1	1.708	-0.016	0.002	0	0	6.9406E+218	330	337
20230809_1730150583	0	1560401	-0.95128	0.69219	-0.4616	-0.079468	9.7263508	1.2607	2.359	-0.267	-7.869	1.708	-0.094	31.09	32.730819	111.588739	2	21	32.731062	111.588471	1.625	0.23	1	1.708	-0.016	0.002	0	0	6.9406E+218	330	337
20230809_1730150584	0	1560402	-0.83806	0.6897	-0.50304	-0.014357	9.7849445	1.3222491	2.359	-0.267	-7.869	1.708	-0.094	31.09	32.730819	111.588739	2	21	32.731062	111.588471	1.625	0.23	1	1.708	-0.016	0.002	0	0	6.9406E+218	330	337
20230809_1730150591	0	1560403	-0.78218	0.66024	-0.54895	-0.079443	9.6676588	1.3221411	2.359	-0.267	-7.869	1.708	-0.094	31.09	32.730819	111.588739	2	21	32.731062	111.588471	1.625	0.23	1	1.708	-0.016	0.002	0	0	6.9406E+218	330	337
20230809_1730150605	0	1560404	-0.67099	0.66349	-0.51039	-0.079468	9.7263508	1.2607	2.359	-0.267	-7.869	1.708	-0.094	31.09	32.730819	111.588739	2	21	32.731062	111.588471	1.625	0.23	1	1.708	-0.016	0.002	0	0	6.9406E+218	330	337
20230809_1730150612	0	1560405	-0.66353	0.65052	-0.5663	-0.079548	9.7260294	1.507046	2.33	-0.297	-7.908	1.707	-0.094	31.09	32.73082	111.58874	2	21	32.731062	111.588471	1.625	0.23	1	1.708	-0.016	0.002	0	0	6.9406E+218	330	337
20230809_1730150624	0	1560406	-0.74163	0.62115	-0.60255	-0.014397	9.7847843	1.4454221	2.33	-0.297	-7.908	1.707	-0.094	31.09	32.73082	111.58874	2	21	32.731077	111.588472	1.655	1.09	1	1.708	-0.016	0.002	0	0	6.9406E+218	330	337
20230809_1730150633	0	1560407	-0.63399	0.63318	-0.64604	-0.079488	9.7262707	1.322286	2.33	-0.297	-7.908	1.707	-0.094	31.09	32.73082	111.58874	2	21	32.731077	111.588472	1.655	1.09	1	1.708	-0.016	0.002	0	0	6.9406E+218	330	337
20230809_1730150642	0	1560408	-0.57068	0.61864	-0.66829	-0.079488	9.7262707	1.322286	2.33	-0.297	-7.908	1.707	-0.094	31.09	32.73082	111.58874	2	21	32.731077	111.588472	1.655	1.09	1	1.708	-0.016	0.002	0	0	6.9406E+218	330	337
20230809_1730150652	0	1560409	-0.49055	0.59426	-0.71931	-0.079443	9.6676588	1.3221411	2.33	-0.297	-7.908	1.707	-0.094	31.09	32.73082	111.58874	2	21	32.731077	111.588472	1.655	1.09	1	1.708	-0.016	0.002	0	0	6.9406E+218	330	337
20230809_1730150662	0	1560410	-0.4344	0.57981	-0.70908	-0.014312	9.7263327	1.322104	2.304	-0.334	-7.937	1.707	-0.094	31.09	32.730821	111.58874	2	21	32.731077	111.588472	1.655	1.09	1	1.708	-0.016	0.002	0	0	6.9406E+218	330	337
20230809_1730150675	0	1560411	-0.35904	0.56498	-0.78005	-0.079488	9.7262707	1.322286	2.304	-0.334	-7.937	1.707	-0.094	31.09	32.730821	111.58874	2	21	32.731077	111.588472	1.655	1.09	1	1.708	-0.016	0.002	0	0	6.9406E+218	330	337
20230809_1730150685	0	1560412	-0.3451	0.54434	-0.72926	-0.079488	9.7262707	1.322286	2.304	-0.334	-7.937	1.707	-0.094	31.09	32.730821	111.58874	2	21	32.731077	111.588472	1.655	1.09	1	1.708	-0.016	0.002	0	0	6.9406E+218	330	337
20230809_1730150693	0	1560413	-0.31129	0.50823	-0.76731	-0.014286	9.6676397	1.383545	2.304	-0.334	-7.937	1.707	-0.094	31.09	32.730821	111.58874	2	21	32.731077	111.588472	1.655	1.09	1	1.708	-0.016	0.002	0	0	6.9406E+218	330	337
20230809_1730150705	0	1560414	-0.30924	0.4719	-0.73715	-0.079488	9.7262707	1.322286	2.304	-0.334	-7.937	1.707	-0.094	31.09	32.730821	111.58874	2	21	32.731077	111.588472	1.655	1.09	1	1.708	-0.016	0.002	0	0	6.9406E+218	330	337
20230809_1730150712	0	1560415	-0.27578	0.4542	-0.77263	-0.079488	9.7262707	1.322286	2.285	-0.375	-7.953	1.706	-0.094	31.09	32.730822	111.58874	2	21	32.731077	111.588472	1.655	1.09	1	1.708	-0.016	0.002	0	0	6.9406E+218	330	337
20230809_1730150723	0	1560416	-0.21011	0.44177	-0.76494	-0.079423	9.6677389	1.260554	2.285	-0.375	-7.953	1.706	-0.094	31.09	32.730822	111.58874	2	21	32.731077	111.588472	1.655	1.09	1	1.708	-0.016	0.002	0	0	6.9406E+218	330	337
20230809_1730150740	0	1560417	-0.18095	0.42038	-0.82813	-0.014312	9.7263327	1.322104	2.285	-0.375	-7.953	1.706	-0.092	31.09	32.730822	111.58874	2	21	32.731077	111.588472	1.655	1.09	1	1.708	-0.016	0.002	0	0	6.9406E+218	330	337
20230809_1730150742	0	1560418	-0.18258	0.39249	-0.83729	-0.079488	9.7262707	1.322286	2.285	-0.375	-7.953	1.706	-0.092	31.09	32.730822	111.58874	2	21	32.731077	111.588472	1.655	1.09	1	1.708	-0.016	0.002	0	0	6.9406E+218	330	337
20230809_1730150756	0	1560419	-0.17529	0.34749	-0.84109	-0.079443	9.6676588	1.3221411	2.285	-0.375	-7.953	1.706	-0.092	31.09	32.730822	111.58874	2	21	32.731077	111.588472	1.655	1.09	1	1.708	-0.016	0.002	0	0	6.9406E+218	330	337
20230809_1730150761	0	1560420	-0.13881	0.31664	-0.83519	-0.079468	9.7263508	1.2607	2.271	-0.419	-7.962	1.706	-0.092	31.09	32.730822	111.58874	2	21	32.731077	111.588472	1.655	1.09	1	1.708	-0.016	0.002	0	0	6.9406E+218	330	337
20230809_1730150774	0	1560421	-0.1248	0.29053	-0.80766	-0.014267	9.6677208	1.3219579	2.271	-0.419	-7.962	1.706	-0.092	31.09	32.730822	111.58874	2	21	32.731077	111.588472	1.655	1.09	1	1.708	-0.016	0.002	0	0	6.9406E+218	330	337
20230809_1730150783	0	1560422	-0.14253	0.2609	-0.80005	-0.079488	9.7262707	1.322286	2.271	-0.419	-7.962	1.706	-0.092	31.09	32.730822	111.58874	2	21	32.731077	111.588472	1.655	1.09	1	1.708	-0.016	0.002	0	0	6.9406E+218	330	337
20230809_1730150793	0	1560423	-0.14809	0.24103	-0.81066	-0.079488	9.7262707	1.322286	2.271	-0.419	-7.962	1.706	-0.092	31.09	32.730822	111.58874	2	21	32.731077	111.588472	1.655	1.09	1	1.708	-0.016	0.002	0	0	6.9406E+218	330	337
20230809_1730150805	0	1560424	-0.14514	0.19526	-0.81981	-0.079488	9.7262707	1.322286	2.271	-0.419	-7.962	1.706	-0.092	31.09	32.730822	111.58874	2	21	32.731077	111.588472	1.655	1.09	1	1.708	-0.016	0.002	0	0	6.9406E+218	330	337
20230809_1730150817	0	1560425	-0.0667	0.16723	-0.82729	-0.014272	9.7264948	1.19893	2.266	-0.461	-7.968	1.707	-0.092	31.09	32.730823	111.58874	2	21	32.731077	111.588472	1.655	1.09	1	1.708	-0.016	0.002	0	0	6.9406E+218	330	337
20230809_1730150824	0	1560426	-0.00612	0.14306	-0.83269	-0.079443	9.6676588	1.3221411	2.266	-0.461	-7.968	1.707	-0.092	31.09	32.730823	111.58874	2	21	32.731077	111.588472	1.655	1.09	1	1.708	-0.016	0.002	0	0	6.9406E+218	330	337
20230809_1730150836	0	1560427	-0.02344	0.09531	-0.80395	-0.079468	9.7263508	1.2607	2.266	-0.461	-7.968	1.707	-0.092	31.09	32.730823	111.58874	2	21	32.731077	111.588472	1.655	1.09	1	1.708	-0.016	0.002	0	0	6.9406E+218	330	337
20230809_1730150843	0	1560428	-0.02681	0.07149	-0.78796	-0.079443	9.6676588	1.3221411	2.266	-0.461	-7.968	1.707	-0.092	31.09	32.730823	111.58874	2	21	32.731077	111.588472	1.655	1.09	1	1.697	0.005	0.021	0	0	6.9406E+218	330	337
20230809_1730150853	0	1560429	-0.03497	0.04892	-0.81326	-0.079533	9.7848825	1.322432	2.266	-0.461	-7.968	1.707	-0.092	31.09	32.730823	111.58874	2	21	32.731077	111.588472	1.655	1.09	1	1.697	0.005	0.021	0	0	6.9406E+218	330	337
20230809_1730150862	0	1560430	-0.03948	0.01357	-0.76653	-0.079443	9.6676588	1.3221411	2.268	-0.501	-7.97	1.698	-0.092	31.09	32.730824	111.58874	2	21	32.731077	111.588472	1.655	1.09	1	1.697	0.005	0.021	0	0	6.9406E+218	330	337
20230809_1730150873	0	1560431	0.03525	-0.01582	-0.77525	-0.079468	9.7263508	1.2607	2.268	-0.501	-7.97	1.698	-0.092	31.09	32.730824	111.58874	2	21	32.731077	111.588472	1.655	1.09	1	1.697	0.005	0.021	0	0	6.9406E+218	330	337
20230809_1730150881	0	1560432	0.08493	-0.04591	-0.75573	-0.079468	9.7263508	1.2607	2.268	-0.501	-7.97	1.698	-0.092	31.09	32.730824	111.58874	2	21	32.731077	111.588472	1.655	1.09	1	1.697	0.005	0.021	0	0	6.9406E+218	330	337
20230809_1730150895	0	1560433	0.1495	-0.07632	-0.76985	-0.079468	9.7263508	1.2607	2.268	-0.501	-7.97	1.698	-0.092	31.09	32.730824	111.58874	2	21	32.731077	111.588472	1.655	1.09	1	1.697	0.005	0.021	0	0	6.9406E+218	330	337
20230809_1730150905	0	1560434	0.17919	-0.11396	-0.71486	-0.079468	9.7263508	1.2607	2.268	-0.501	-7.97	1.698	-0.092	31.09	32.730824	111.58874	2	21	32.731077	111.588472	1.655	1.09	1	1.697	0.005	0.021	0	0	6.9406E+218	330	337
20230809_1730150912	0	1560435	0.22963	-0.13108	-0.76119	-0.079448	9.7264318	1.199113	2.277	-0.538	-7.963	1.698	-0.092	31.09	32.730825	111.58874	2	21	32.731077	111.588472	1.655	1.09	1	1.697	0.005	0.021	0	0	6.9406E+218	330	337
20230809_1730150923	0	1560436	0.25765	-0.16511	-0.74306	-0.079488	9.7262707	1.322286	2.277	-0.538	-7.963	1.698	-0.102	31.09	32.730825	111.58874	2	21	32.731077	111.588472	1.655	1.09	1	1.697	0.005	0.021	0	0	6.9406E+218	330	337
20230809_1730150934	0	1560437	0.27971	-0.19751	-0.70029	-0.079488	9.7262707	1.322286	2.277	-0.538	-7.963	1.698	-0.102	31.09	32.730825	111.58874	2	21	32.731077	111.588472	1.655	1.09	1	1.697	0.005	0.021	0	0	6.9406E+218	330	337
20230809_1730150942	0	1560438	0.3192	-0.22129	-0.71542	-0.079468	9.7263508	1.2607	2.277	-0.538	-7.963	1.698	-0.102	31.09	32.730825	111.58874	2	21	32.731077	111.588472	1.655	1.09	1	1.697	0.005	0.021	0	0	6.9406E+218	330	337
20230809_1730150951	0	1560439	0.31689	-0.25249	-0.68201	-0.079443	9.6676588	1.3221411	2.277	-0.538	-7.963	1.698	-0.102	31.09	32.730825	111.58874	2	21	32.731077	111.588472	1.655	1.09	1	1.697	0.005	0.021	0	0	6.9406E+218	330	337
20230809_1730150961	0	1560440	0.36173	-0.26786	-0.65152	-0.079494	9.7850437	1.199259	2.293	-0.571	-7.948	1.699	-0.102	31.09	32.730825	111.58874	2	21	32.731077	111.588472	1.655	1.09	1	1.697	0.005	0.021	0	0	6.9406E+218	330	337
20230809_1730150974	0	1560441	0.39987	-0.27604	-0.6332	-0.079468	9.7263508	1.2607	2.293	-0.571	-7.948	1.699	-0.102	31.09	32.730825	111.58874	2	21	32.731077	111.588472	1.655	1.09	1	1.697	0.005	0.021	0	0	6.9406E+218	330	337
20230809_1730150982	0	1560442	0.42915	-0.305	-0.64872	-0.079488	9.7262707	1.322286	2.293	-0.571	-7.948	1.699	-0.102	31.09	32.730825	111.58874	2	21	32.731077	111.588472	1.655	1.09	1	1.697	0.005	0.021	0	0	6.9406E+218	330	337
20230809_1730150994	0	1560443	0.48902	-0.32316	-0.63409	-0.079468	9.7263508	1.2607	2.293	-0.571	-7.948	1.699	-0.102	31.09	32.730825	111.58874	2	21	32.731077	111.588472	1.655	1.09	1	1.697	0.005	0.021	0	0	6.9406E+218	330	337
20230809_1730160005	0	1560444	0.55078	-0.32011	-0.65771	-0.079468	9.7263508	1.2607	2.293	-0.571	-7.948	1.699	-0.102	31.09	32.730825	111.58874	2	21	32.731077	111.588472	1.655	1.09	1	1.697	0.005	0.021	0	0	6.9406E+218	330	337
20230809_1730160011	0	1560445	0.51707	-0.34301	-0.60506	-0.079443	9.6676588	1.3221411	2.313	-0.6	-7.925	1.7	-0.102	31.09	32.730826	111.58874	2	21	32.731077	111.588472	1.655	1.09	1	1.697	0.005	0.021	0	0	6.9406E+218	330	337
20230809_1730160022	0	1560446	0.52136	-0.36541	-0.57199	-0.079448	9.7264318	1.199113	2.313	-0.6	-7.925	1.7	-0.102	31.09	32.730826	111.58874	2	21	32.731077	111.588472	1.655	1.09	1	1.697	0.005	0.021	0	0	6.9406E+218	330	337
20230809_1730160050	0	1560447	0.61937	-0.36473	-0.55531	-0.079468	9.7263508	1.2607	2.313	-0.6	-7.925	1.7	-0.102	31.09	32.730826	111.58874	2	21	32.731077	111.588472	1.655	1.09	1	1.697	0.005	0.021	0	0	6.9406E+218	330	337
20230809_1730160051	0	1560448	0.6597	-0.37863	-0.53871	-0.144644	9.7262888	1.260883	2.313	-0.6	-7.925	1.7	-0.102	31.09	32.730826	111.58874	2	21	32.731077	111.588472	1.655	1.09	1	1.697	0.005	0.021	0	0	6.9406E+218	330	337
20230809_1730160055	0	1560449	0.72104	-0.38699	-0.52324	-0.079468	9.7263508	1.2607	2.313	-0.6	-7.925	1.7	-0.102	31.09	32.730826	111.58874	2	21	32.731077	111.588472	1.655	1.09	1	1.697	0.005	0.021	0	0	6.9406E+218	330	337
20230809_1730160063	0	1560450	0.74971	-0.39916	-0.5516	-0.079513	9.7849636	1.2608449	2.335	-0.624	-7.893	1.7	-0.102	31.09	32.730827	111.58874	2	21	32.731077	111.588472	1.655	1.09	1	1.697	0.005	0.021	0	0	6.9406E+218	330	337
20230809_1730160073	0	1560451	0.74401	-0.40896	-0.55715	-0.079468	9.7263508	1.2607	2.335	-0.624	-7.893	1.7	-0.102	31.09	32.730827	111.58874	2	21	32.731077	111.588472	1.655	1.09	1	1.697	0.005	0.021	0	0	6.9406E+218	330	337
20230809_1730160082	0	1560452	0.78242	-0.41726	-0.53235	-0.079448	9.7264318	1.199113	2.335	-0.624	-7.893	1.7	-0.094	31.09	32.730827	111.58874	2	21	32.731077	111.588472	1.655	1.09	1	1.697	0.005	0.021	0	0	6.9406E+218	330	337
20230809_1730160093	0	1560453	0.83518	-0.425	-0.50091	-0.079448	9.7264318	1.199113	2.335	-0.624	-7.893	1.7	-0.094	31.09	32.730827	111.58874	2	21	32.731077	111.588472	1.655	1.09	1	1.697	0.005	0.021	0	0	6.9406E+218	330	337
20230809_1730160105	0	1560454	0.89748	-0.43273	-0.50176	-0.079403	9.66782	1.1989681	2.335	-0.624	-7.893	1.7	-0.094	31.09	32.730827	111.58874	2	21	32.731077	111.588472	1.655	1.09	1	1.697	0.005	0.021	0	0	6.9406E+218	330	337
20230809_1730160112	0	1560455	0.97485	-0.43685	-0.47295	-0.144644	9.7262888	1.260883	2.36	-0.647	-7.851	1.701	-0.094	31.09	32.730828	111.58874	2	21	32.731077	111.588472	1.655	1.09	1	1.697	0.005	0.021	0	0	6.9406E+218	330	337
20230809_1730160122	0	1560456	0.99892	-0.45692	-0.50852	-0.079494	9.7850437	1.199259	2.36	-0.647	-7.851	1.701	-0.094	31.09	32.730828	111.58874	2	21	32.731077	111.588472	1.655	1.09	1	1.697	0.005	0.021	0	0	6.9406E+218	330	337
20230809_1730160134	0	1560457	1.00299	-0.46481	-0.46886	-0.079403	9.66782	1.1989681	2.36	-0.647	-7.851	1.701	-0.094	31.09	32.730828	111.58874	2	21	32.731077	111.588472	1.655	1.09	1	1.697	0.005	0.021	0	0	6.9406E+218	330	337
20230809_1730160142	0	1560458	1.04054	-0.47721	-0.44781	-0.079468	9.7263508	1.2607	2.36	-0.647	-7.851	1.701	-0.094	31.09	32.730828	111.58874	2	21	32.731077	111.588472	1.655	1.09	1	1.697	0.005	0.021	0	0	6.9406E+218	330	337
20230809_1730160153	0	1560459	1.04785	-0.49918	-0.44403	-0.079428	9.7265129	1.137527	2.36	-0.647	-7.851	1.701	-0.094	31.09	32.730828	111.58874	2	21	32.731077	111.588472	1.655	1.09	1	1.697	0.005	0.021	0	0	6.9406E+218	330	337
20230809_1730160169	0	1560460	1.11536	-0.4998	-0.47174	-0.079403	9.66782	1.1989681	2.387	-0.667	-7.799	1.703	-0.094	31.09	32.730828	111.58874	2	21	32.731077	111.588472	1.655	1.09	1	1.697	0.005	0.021	0	0	6.9406E+218	330	337
20230809_1730160176	0	1560461	1.13062	-0.506	-0.40369	-0.079448	9.7264318	1.199113	2.387	-0.667	-7.799	1.703	-0.094	31.09	32.730828	111.58874	2	21	32.731077	111.588472	1.655	1.09	1	1.697	0.005	0.021	0	0	6.9406E+218	330	337
20230809_1730160191	0	1560462	1.10692	-0.52218	-0.47309	-0.079448	9.7264318	1.199113	2.387	-0.667	-7.799	1.703	-0.094	31.09	32.730828	111.58874	2	21	32.731077	111.588472	1.655	1.09	1	1.697	0.005	0.021	0	0	6.9406E+218	330	337
20230809_1730160192	0	1560463	1.06737	-0.52425	-0.43095	-0.144533	9.6091452	1.199005	2.387	-0.667	-7.799	1.703	-0.094	31.09	32.730828	111.58874	2	21	32.731077	111.588472	1.655	1.09	1	1.697	0.005	0.021	0	0	6.9406E+218	330	337
20230809_1730160206	0	1560464	1.03888	-0.55414	-0.44049	-0.079403	9.66782	1.1989681	2.387	-0.667	-7.799	1.703	-0.094	31.09	32.730828	111.58874	2	21	32.731077	111.588472	1.655	1.09	1	1.697	0.005	0.021	0	0	6.9406E+218	330	337
20230809_1730160211	0	1560465	1.00651	-0.58213	-0.38992	-0.079337	9.6092882	1.137236	2.417	-0.684	-7.746	1.704	-0.094	31.09	32.730829	111.58874	2	21	32.731077	111.588472	1.655	1.09	1	1.697	0.005	0.021	0	0	6.9406E+218	330	337
20230809_1730160223	0	1560466	1.05701	-0.58202	-0.41493	-0.079403	9.66782	1.1989681	2.417	-0.684	-7.746	1.704	-0.094	31.09	32.730829	111.58874	2	21	32.731077	111.588472	1.655	1.09	1	1.697	0.005	0.021	0	0	6.9406E+218	330	337
20230809_1730160233	0	1560467	1.03155	-0.59357	-0.38039	-0.079383	9.667901	1.137381	2.417	-0.684	-7.746	1.704	-0.1	31.09	32.730829	111.58874	2	21	32.731077	111.588472	1.655	1.09	1	1.697	0.005	0.021	0	0	6.9406E+218	330	337
20230809_1730160243	0	1560468	1.07067	-0.59736	-0.40601	-0.079383	9.667901	1.137381	2.417	-0.684	-7.746	1.704	-0.1	31.09	32.730829	111.58874	2	21	32.731077	111.588472	1.655	1.09	1	1.697	0.005	0.021	0	0	6.9406E+218	330	337
20230809_1730160252	0	1560469	0.97299	-0.63503	-0.37079	-0.144533	9.6091452	1.199005	2.417	-0.684	-7.746	1.704	-0.1	31.09	32.730829	111.58874	2	21	32.731077	111.588472	1.655	1.09	1	1.697	0.005	0.021	0	0	6.9406E+218	330	337
20230809_1730160261	0	1560470	0.94058	-0.6664	-0.37074	-0.079292	9.5506763	1.13709	2.45	-0.7	-7.696	1.705	-0.1	31.09	32.73083	111.58874	2	21	32.731077	111.588472	1.655	1.09	1	1.697	0.005	0.021	0	0	6.9406E+218	330	337
20230809_1730160275	0	1560471	0.88774	-0.69764	-0.34837	-0.079318	9.6093693	1.075649	2.45	-0.7	-7.696	1.705	-0.1	31.09	32.73083	111.58874	2	21	32.731077	111.588472	1.655	1.09	1	1.697	0.005	0.021	0	0	6.9406E+218	330	337
20230809_1730160284	0	1560472	0.89046	-0.71943	-0.32495	-0.144513	9.6092262	1.137419	2.45	-0.7	-7.696	1.705	-0.1	31.09	32.73083	111.58874	2	21	32.731077	111.588472	1.655	1.09	1	1.697	0.005	0.021	0	0	6.9406E+218	330	337
20230809_1730160294	0	1560473	0.90338	-0.71744	-0.33775	-0.079337	9.6092882	1.137236	2.45	-0.7	-7.696	1.705	-0.1	31.09	32.73083	111.58874	2	21	32.731077	111.588472	1.655	1.09	1	1.697	0.005	0.021	0	0	6.9406E+218	330	337
20230809_1730160302	0	1560474	0.85439	-0.73484	-0.35785	-0.079357	9.6092081	1.198822	2.45	-0.7	-7.696	1.705	-0.1	31.09	32.73083	111.58874	2	21	32.731077	111.588472	1.655	1.09	1	1.697	0.005	0.021	0	0	6.9406E+218	330	337
20230809_1730160311	0	1560475	0.7046	-0.79766	-0.31927	-0.079312	9.5505953	1.1986769	2.489	-0.711	-7.654	1.706	-0.1	31.09	32.730831	111.58874	2	21	32.731077	111.588472	1.655	1.09	1	1.697	0.005	0.021	0	0	6.9406E+218	330	337
20230809_1730160322	0	1560476	0.70993	-0.81779	-0.2898	-0.144448	9.5506945	1.0756871	2.489	-0.711	-7.654	1.706	-0.1	31.09	32.730831	111.58874	2	21	32.731077	111.588472	1.655	1.09	1	1.697	0.005	0.021	0	0	6.9406E+218	330	337
20230809_1730160338	0	1560477	0.70878	-0.84083	-0.25022	-0.079292	9.5506763	1.13709	2.489	-0.711	-7.654	1.706	-0.1	31.09	32.730831	111.58874	2	21	32.731077	111.588472	1.655	1.09	1	1.697	0.005	0.021	0	0	6.9406E+218	330	325
20230809_1730160342	0	1560478	0.70154	-0.86943	-0.24705	-0.079292	9.5506763	1.13709	2.489	-0.711	-7.654	1.706	-0.1	31.09	32.730831	111.58874	2	21	32.731077	111.588472	1.655	1.09	1	1.697	0.005	0.021	0	0	6.9406E+218	330	325
20230809_1730160351	0	1560479	0.71301	-0.86518	-0.19792	-0.079292	9.5506763	1.13709	2.489	-0.711	-7.654	1.706	-0.1	31.09	32.730831	111.58874	2	21	32.731077	111.588472	1.655	1.09	1	1.697	0.005	0.021	0	0	6.9406E+218	330	325
20230809_1730160362	0	1560480	0.59537	-0.89745	-0.24317	-0.144573	9.608984	1.322178	2.533	-0.718	-7.621	1.707	-0.1	31.09	32.730831	111.58874	2	21	32.731077	111.588472	1.655	1.09	1	1.697	0.005	0.021	0	0	6.9406E+218	330	325
20230809_1730160374	0	1560481	0.46355	-0.95271	-0.18721	-0.079267	9.4919834	1.198532	2.533	-0.718	-7.621	1.707	-0.1	31.09	32.730831	111.58874	2	21	32.731077	111.588472	1.655	1.09	1	1.697	0.005	0.021	0	0	6.9406E+218	330	325
20230809_1730160384	0	1560482	0.56349	-0.95378	-0.1954	-0.079227	9.4921446	1.075358	2.533	-0.718	-7.621	1.707	-0.1	31.09	32.730831	111.58874	2	21	32.731077	111.588472	1.655	1.09	1	1.697	0.005	0.021	0	0	6.9406E+218	330	325
20230809_1730160392	0	1560483	0.55114	-0.97554	-0.13021	-0.079227	9.4921446	1.075358	2.533	-0.718	-7.621	1.707	-0.1	31.09	32.730831	111.58874	2	21	32.731077	111.588472	1.655	1.09	1	1.697	0.005	0.021	0	0	6.9406E+218	330	325
20230809_1730160405	0	1560484	0.50888	-1.01689	-0.12085	-0.079286	9.4919033	1.260118	2.533	-0.718	-7.621	1.707	-0.087	31.09	32.730831	111.58874	2	21	32.731077	111.588472	1.655	1.09	1	1.697	0.005	0.021	0	0	6.9406E+218	330	325
20230809_1730160412	0	1560485	0.40709	-1.02547	-0.05487	-0.079267	9.4919834	1.198532	2.583	-0.718	-7.597	1.709	-0.087	31.09	32.730832	111.58874	2	21	32.731077	111.588472	1.655	1.09	1	1.697	0.005	0.021	0	0	6.9406E+218	330	325
20230809_1730160422	0	1560486	0.24606	-1.05459	-0.08544	-0.144567	9.55021	1.445206	2.583	-0.718	-7.597	1.709	-0.087	31.09	32.730832	111.58874	2	21	32.731077	111.588472	1.655	1.09	1	1.697	0.005	0.021	0	0	6.9406E+218	330	325
20230809_1730160434	0	1560487	0.17803	-1.08485	-0.06117	-0.079201	9.4334517	1.1368001	2.583	-0.718	-7.597	1.709	-0.087	31.09	32.730832	111.58874	2	21	32.731077	111.588472	1.655	1.09	1	1.697	0.005	0.021	0	0	6.9406E+218	330	325
20230809_1730160443	0	1560488	0.27497	-1.07567	-0.02768	-0.079247	9.4920645	1.136945	2.583	-0.718	-7.597	1.709	-0.087	31.09	32.730832	111.58874	2	21	32.731077	111.588472	1.655	1.09	1	1.697	0.005	0.021	0	0	6.9406E+218	330	325
20230809_1730160452	0	1560489	0.25325	-1.10445	0.06863	-0.079176	9.3747587	1.198241	2.583	-0.718	-7.597	1.709	-0.087	31.09	32.730832	111.58874	2	21	32.731077	111.588472	1.655	1.09	1	1.697	0.005	0.021	0	0	6.9406E+218	330	325
20230809_1730160462	0	1560490	0.17835	-1.14284	0.04205	-0.144462	9.4918404	1.260301	2.637	-0.712	-7.586	1.709	-0.087	31.09	32.730833	111.58874	2	21	32.731077	111.588472	1.655	1.09	1	1.697	0.005	0.021	0	0	6.9406E+218	330	325
20230809_1730160474	0	1560491	0.10877	-1.1552	0.10247	-0.079286	9.4919033	1.260118	2.637	-0.712	-7.586	1.709	-0.087	31.09	32.730833	111.58874	2	21	32.731077	111.588472	1.655	1.09	1	1.697	0.005	0.021	0	0	6.9406E+218	330	325
20230809_1730160482	0	1560492	0.11665	-1.15793	0.08541	-0.079286	9.4919033	1.260118	2.637	-0.712	-7.586	1.709	-0.087	31.09	32.730833	111.58874	2	21	32.731077	111.588472	1.655	1.09	1	1.697	0.005	0.021	0	0	6.9406E+218	330	325
20230809_1730160495	0	1560493	0.0475	-1.16867	0.14935	-0.079261	9.4332104	1.321559	2.637	-0.712	-7.586	1.709	-0.087	31.09	32.730833	111.58874	2	21	32.731077	111.588472	1.655	1.09	1	1.697	0.005	0.021	0	0	6.9406E+218	330	325
20230809_1730160506	0	1560494	-0.04253	-1.20259	0.15047	-0.079281	9.4331293	1.383146	2.637	-0.712	-7.586	1.709	-0.087	31.09	32.730833	111.58874	2	21	32.731077	111.588472	1.655	1.09	1	1.697	0.005	0.021	0	0	6.9406E+218	330	325
20230809_1730160514	0	1560495	-0.05624	-1.21176	0.2419	-0.079221	9.4333706	1.198386	2.695	-0.697	-7.585	1.711	-0.087	31.09	32.730834	111.58874	2	21	32.731077	111.588472	1.655	1.09	1	1.697	0.005	0.021	0	0	6.9406E+218	330	325
20230809_1730160523	0	1560496	-0.08895	-1.21376	0.24571	-0.144457	9.4330673	1.383329	2.695	-0.697	-7.585	1.711	-0.087	31.09	32.730834	111.58874	2	21	32.731077	111.588472	1.655	1.09	1	1.697	0.005	0.021	0	0	6.9406E+218	330	325
20230809_1730160533	0	1560497	-0.13758	-1.2388	0.31229	-0.079286	9.4919033	1.260118	2.695	-0.697	-7.585	1.711	-0.087	31.09	32.730834	111.58874	2	21	32.731077	111.588472	1.655	1.09	1	1.697	0.005	0.021	0	0	6.9406E+218	330	325
20230809_1730160544	0	1560498	-0.06379	-1.21593	0.28466	-0.079241	9.4332895	1.259973	2.695	-0.697	-7.585	1.711	-0.087	31.09	32.730834	111.58874	2	21	32.731077	111.588472	1.655	1.09	1	1.697	0.005	0.021	0	0	6.9406E+218	330	325
20230809_1730160552	0	1560499	-0.13761	-1.23855	0.34516	-0.079326	9.4917412	1.383291	2.695	-0.697	-7.585	1.711	-0.087	31.09	32.730834	111.58874	2	21	32.731077	111.588472	1.655	1.09	1	1.697	0.005	0.021	0	0	6.9406E+218	330	325
20230809_1730160563	0	1560500	-0.18329	-1.25968	0.39743	-0.079301	9.4330482	1.444733	2.754	-0.673	-7.592	1.712	-0.102	31.09	32.730835	111.58874	2	21	32.731077	111.588472	1.655	1.09	1	1.697	0.005	0.021	0	0	6.9406E+218	330	325
20230809_1730160575	0	1560501	-0.29823	-1.2542	0.44263	-0.144522	9.4915981	1.445061	2.754	-0.673	-7.592	1.712	-0.102	31.09	32.730835	111.58874	2	21	32.731077	111.588472	1.655	1.09	1	1.697	0.005	0.021	0	0	6.9406E+218	330	325
20230809_1730160585	0	1560502	-0.29597	-1.2478	0.42389	-0.079326	9.4917412	1.383291	2.754	-0.673	-7.592	1.712	-0.102	31.09	32.730835	111.58874	2	21	32.731077	111.588472	1.655	1.09	1	1.697	0.005	0.021	0	0	6.9406E+218	330	325
20230809_1730160592	0	1560503	-0.25686	-1.22569	0.53998	-0.079306	9.4918222	1.321705	2.754	-0.673	-7.592	1.712	-0.102	31.09	32.730835	111.58874	2	21	32.731077	111.588472	1.655	1.09	1	1.697	0.005	0.021	0	0	6.9406E+218	330	325
20230809_1730160602	0	1560504	-0.2775	-1.23412	0.49637	-0.079326	9.4917412	1.383291	2.754	-0.673	-7.592	1.712	-0.102	31.09	32.730835	111.58874	2	21	32.731077	111.588472	1.655	1.09	1	1.697	0.005	0.021	0	0	6.9406E+218	330	325
20230809_1730160612	0	1560505	-0.30427	-1.23599	0.54465	-0.079346	9.4916601	1.444878	2.812	-0.64	-7.607	1.713	-0.102	31.09	32.730835	111.58874	2	21	32.731077	111.588472	1.655	1.09	1	1.697	0.005	0.021	0	0	6.9406E+218	330	325
20230809_1730160622	0	1560506	-0.28867	-1.21418	0.59067	-0.079346	9.4916601	1.444878	2.812	-0.64	-7.607	1.713	-0.102	31.09	32.730835	111.58874	2	21	32.731093	111.588472	1.66	1	1	1.697	0.005	0.021	0	0	6.9406E+218	330	325
20230809_1730160632	0	1560507	-0.36235	-1.20474	0.63977	-0.144607	9.5500488	1.568379	2.812	-0.64	-7.607	1.713	-0.102	31.09	32.730835	111.58874	2	21	32.731093	111.588472	1.66	1	1	1.697	0.005	0.021	0	0	6.9406E+218	330	325
20230809_1730160642	0	1560508	-0.43057	-1.19531	0.66207	-0.079326	9.4917412	1.383291	2.812	-0.64	-7.607	1.713	-0.102	31.09	32.730835	111.58874	2	21	32.731093	111.588472	1.66	1	1	1.697	0.005	0.021	0	0	6.9406E+218	330	325
20230809_1730160652	0	1560509	-0.40455	-1.15021	0.6785	-0.079411	9.5501919	1.50661	2.812	-0.64	-7.607	1.713	-0.102	31.09	32.730835	111.58874	2	21	32.731093	111.588472	1.66	1	1	1.697	0.005	0.021	0	0	6.9406E+218	330	325
20230809_1730160665	0	1560510	-0.49255	-1.15564	0.76514	-0.079411	9.5501919	1.50661	2.867	-0.599	-7.628	1.714	-0.102	31.09	32.730836	111.58874	2	21	32.731093	111.588472	1.66	1	1	1.697	0.005	0.021	0	0	6.9406E+218	330	325
20230809_1730160676	0	1560511	-0.50232	-1.13094	0.71448	-0.079411	9.5501919	1.50661	2.867	-0.599	-7.628	1.714	-0.102	31.09	32.730836	111.58874	2	21	32.731093	111.588472	1.66	1	1	1.697	0.005	0.021	0	0	6.9406E+218	330	325
20230809_1730160686	0	1560512	-0.48651	-1.09869	0.80567	-0.079411	9.5501919	1.50661	2.867	-0.599	-7.628	1.714	-0.102	31.09	32.730836	111.58874	2	21	32.731093	111.588472	1.66	1	1	1.697	0.005	0.021	0	0	6.9406E+218	330	325
20230809_1730160692	0	1560513	-0.49782	-1.06831	0.78128	-0.079457	9.6088037	1.506755	2.867	-0.599	-7.628	1.714	-0.102	31.09	32.730836	111.58874	2	21	32.731093	111.588472	1.66	1	1	1.697	0.005	0.021	0	0	6.9406E+218	330	337
20230809_1730160705	0	1560514	-0.58688	-1.05056	0.80575	-0.079431	9.5501108	1.568197	2.867	-0.599	-7.628	1.714	-0.102	31.09	32.730836	111.58874	2	21	32.731093	111.588472	1.66	1	1	1.697	0.005	0.021	0	0	6.9406E+218	330	337
20230809_1730160712	0	1560515	-0.62898	-1.02543	0.86879	-0.079477	9.6087227	1.568342	2.915	-0.553	-7.656	1.715	-0.102	31.09	32.730837	111.58874	2	21	32.731093	111.588472	1.66	1	1	1.697	0.005	0.021	0	0	6.9406E+218	330	337
20230809_1730160723	0	1560516	-0.63454	-0.97553	0.89398	-0.079457	9.6088037	1.506755	2.915	-0.553	-7.656	1.715	-0.102	31.09	32.730837	111.58874	2	21	32.731093	111.588472	1.66	1	1	1.697	0.005	0.021	0	0	6.9406E+218	330	337
20230809_1730160733	0	1560517	-0.71313	-0.94324	0.86529	-0.079542	9.6672554	1.630074	2.915	-0.553	-7.656	1.715	-0.106	31.09	32.730837	111.58874	2	21	32.731093	111.588472	1.66	1	1	1.697	0.005	0.021	0	0	6.9406E+218	330	337
20230809_1730160745	0	1560518	-0.78977	-0.92567	0.9551	-0.079496	9.6086426	1.6299289	2.915	-0.553	-7.656	1.715	-0.106	31.09	32.730837	111.58874	2	21	32.731093	111.588472	1.66	1	1	1.697	0.005	0.021	0	0	6.9406E+218	330	337
20230809_1730160751	0	1560519	-0.7951	-0.86715	0.95452	-0.079457	9.6088037	1.506755	2.915	-0.553	-7.656	1.715	-0.106	31.09	32.730837	111.58874	2	21	32.731093	111.588472	1.66	1	1	1.697	0.005	0.021	0	0	6.9406E+218	330	337
20230809_1730160762	0	1560520	-0.79114	-0.81659	0.95143	-0.079542	9.6672554	1.630074	2.953	-0.501	-7.693	1.715	-0.106	31.09	32.730838	111.58874	2	21	32.731093	111.588472	1.66	1	1	1.697	0.005	0.021	0	0	6.9406E+218	330	337
20230809_1730160777	0	1560521	-0.86059	-0.78773	1.00923	-0.079522	9.6673365	1.568487	2.953	-0.501	-7.693	1.715	-0.106	31.09	32.730838	111.58874	2	21	32.731093	111.588472	1.66	1	1	1.697	0.005	0.021	0	0	6.9406E+218	330	337
20230809_1730160783	0	1560522	-0.87172	-0.7297	1.00718	-0.079542	9.6672554	1.630074	2.953	-0.501	-7.693	1.715	-0.106	31.09	32.730838	111.58874	2	21	32.731093	111.588472	1.66	1	1	1.697	0.005	0.021	0	0	6.9406E+218	330	337
20230809_1730160793	0	1560523	-0.91825	-0.68643	0.99799	-0.079587	9.7258673	1.630219	2.953	-0.501	-7.693	1.715	-0.106	31.09	32.730838	111.58874	2	21	32.731093	111.588472	1.66	1	1	1.697	0.005	0.021	0	0	6.9406E+218	330	337
20230809_1730160805	0	1560524	-0.93588	-0.64518	1.02147	-0.079542	9.6672554	1.630074	2.953	-0.501	-7.693	1.715	-0.106	31.09	32.730838	111.58874	2	21	32.731093	111.588472	1.66	1	1	1.697	0.005	0.021	0	0	6.9406E+218	330	325
20230809_1730160821	0	1560525	-0.95379	-0.58034	1.08272	-0.079587	9.7258673	1.630219	2.981	-0.446	-7.739	1.707	-0.106	30.83	32.730838	111.58874	2	21	32.731093	111.588472	1.66	1	1	1.707	0.053	0.026	0	0	6.9406E+218	330	325
20230809_1730160829	0	1560526	-1.01909	-0.53815	1.04728	-0.079587	9.7258673	1.630219	2.981	-0.446	-7.739	1.707	-0.106	30.83	32.730838	111.58874	2	21	32.731093	111.588472	1.66	1	1	1.707	0.053	0.026	0	0	6.9406E+218	330	325
20230809_1730160832	0	1560527	-1.09223	-0.48744	1.0602	-0.079633	9.7844791	1.630365	2.981	-0.446	-7.739	1.707	-0.106	30.83	32.730838	111.58874	2	21	32.731093	111.588472	1.66	1	1	1.707	0.053	0.026	0	0	6.9406E+218	330	325
20230809_1730160843	0	1560528	-1.02055	-0.41567	1.04861	-0.079587	9.7258673	1.630219	2.981	-0.446	-7.739	1.707	-0.106	30.83	32.730838	111.58874	2	21	32.731093	111.588472	1.66	1	1	1.707	0.053	0.026	0	0	6.9406E+218	330	325
20230809_1730160852	0	1560529	-1.04029	-0.35868	1.07798	-0.079633	9.7844791	1.630365	2.981	-0.446	-7.739	1.707	-0.106	30.83	32.730838	111.58874	2	21	32.731093	111.588472	1.66	1	1	1.707	0.053	0.026	0	0	6.9406E+218	330	325
20230809_1730160863	0	1560530	-1.11366	-0.33105	1.11312	-0.079587	9.7258673	1.630219	2.995	-0.39	-7.792	1.707	-0.106	30.83	32.730839	111.58874	2	21	32.731093	111.588472	1.66	1	1	1.707	0.053	0.026	0	0	6.9406E+218	330	325
20230809_1730160875	0	1560531	-1.11989	-0.26707	1.03357	-0.079678	9.843092	1.63051	2.995	-0.39	-7.792	1.707	-0.106	30.83	32.730839	111.58874	2	21	32.731093	111.588472	1.66	1	1	1.707	0.053	0.026	0	0	6.9406E+218	330	325
20230809_1730160881	0	1560532	-1.11796	-0.20503	1.05523	-0.079678	9.843092	1.63051	2.995	-0.39	-7.792	1.707	-0.106	30.83	32.730839	111.58874	2	21	32.731093	111.588472	1.66	1	1	1.707	0.053	0.026	0	0	6.9406E+218	330	325
20230809_1730160894	0	1560533	-1.10546	-0.13029	1.06107	-0.079633	9.7844791	1.630365	2.995	-0.39	-7.792	1.707	-0.106	30.83	32.730839	111.58874	2	21	32.731093	111.588472	1.66	1	1	1.707	0.053	0.026	0	0	6.9406E+218	330	325
20230809_1730160905	0	1560534	-1.16581	-0.09773	1.01356	-0.079743	9.9016228	1.692242	2.995	-0.39	-7.792	1.707	-0.106	30.83	32.730839	111.58874	2	21	32.731093	111.588472	1.66	1	1	1.707	0.053	0.026	0	0	6.9406E+218	330	325
20230809_1730160912	0	1560535	-1.20817	-0.05907	0.9781	-0.079658	9.8431721	1.568924	2.995	-0.338	-7.85	1.706	-0.106	30.83	32.73084	111.58874	2	21	32.731093	111.588472	1.66	1	1	1.707	0.053	0.026	0	0	6.9406E+218	330	325
20230809_1730160922	0	1560536	-1.20552	0.00318	1.00693	-0.079704	9.9017849	1.569069	2.995	-0.338	-7.85	1.706	-0.1	30.83	32.73084	111.58874	2	21	32.731093	111.588472	1.66	1	1	1.707	0.053	0.026	0	0	6.9406E+218	330	325
20230809_1730160933	0	1560537	-1.15815	0.07642	1.0083	-0.079678	9.843092	1.63051	2.995	-0.338	-7.85	1.706	-0.1	30.83	32.73084	111.58874	2	21	32.731093	111.588472	1.66	1	1	1.707	0.053	0.026	0	0	6.9406E+218	330	325
20230809_1730160942	0	1560538	-1.23965	0.12341	0.98306	-0.014502	9.843154	1.630327	2.995	-0.338	-7.85	1.706	-0.1	30.83	32.73084	111.58874	2	21	32.731093	111.588472	1.66	1	1	1.707	0.053	0.026	0	0	6.9406E+218	330	325
20230809_1730160952	0	1560539	-1.24745	0.17797	1.00246	-0.079704	9.9017849	1.569069	2.995	-0.338	-7.85	1.706	-0.1	30.83	32.73084	111.58874	2	21	32.731093	111.588472	1.66	1	1	1.707	0.053	0.026	0	0	6.9406E+218	330	325
20230809_1730160962	0	1560540	-1.27249	0.22844	0.92858	-0.079769	9.9603157	1.630801	2.983	-0.29	-7.911	1.706	-0.1	30.83	32.730841	111.58874	2	21	32.731093	111.588472	1.66	1	1	1.707	0.053	0.026	0	0	6.9406E+218	330	325
20230809_1730160974	0	1560541	-1.37974	0.25643	0.85162	-0.079749	9.9603968	1.5692151	2.983	-0.29	-7.911	1.706	-0.1	30.83	32.730841	111.58874	2	21	32.731093	111.588472	1.66	1	1	1.707	0.053	0.026	0	0	6.9406E+218	330	325
20230809_1730160984	0	1560542	-1.30725	0.3395	0.84348	-0.079704	9.9017849	1.569069	2.983	-0.29	-7.911	1.706	-0.1	30.83	32.730841	111.58874	2	21	32.731093	111.588472	1.66	1	1	1.707	0.053	0.026	0	0	6.9406E+218	330	325
20230809_1730160992	0	1560543	-1.34859	0.38633	0.81219	-0.079704	9.9017849	1.569069	2.983	-0.29	-7.911	1.706	-0.1	30.83	32.730841	111.58874	2	21	32.731093	111.588472	1.66	1	1	1.707	0.053	0.026	0	0	6.9406E+218	330	337
20230809_1730170006	0	1560544	-1.37335	0.41686	0.7778	-0.014573	9.9604588	1.569032	2.983	-0.29	-7.911	1.706	-0.1	30.83	32.730841	111.58874	2	21	32.731093	111.588472	1.66	1	1	1.707	0.053	0.026	0	0	6.9406E+218	330	337
20230809_1730170012	0	1560545	-1.4533	0.44563	0.77838	-0.079729	9.9604778	1.507628	2.959	-0.252	-7.98	1.705	-0.1	30.83	32.730841	111.58874	2	21	32.731093	111.588472	1.66	1	1	1.707	0.053	0.026	0	0	6.9406E+218	330	337
20230809_1730170022	0	1560546	-1.29835	0.53051	0.78947	-0.079709	9.9605579	1.446041	2.959	-0.252	-7.98	1.705	-0.1	30.83	32.730841	111.58874	2	21	32.731093	111.588472	1.66	1	1	1.707	0.053	0.026	0	0	6.9406E+218	330	337
20230809_1730170033	0	1560547	-1.34366	0.58017	0.73359	-0.014528	9.9018469	1.568886	2.959	-0.252	-7.98	1.705	-0.1	30.83	32.730841	111.58874	2	21	32.731093	111.588472	1.66	1	1	1.707	0.053	0.026	0	0	6.9406E+218	330	337
20230809_1730170053	0	1560548	-1.46068	0.57673	0.72649	-0.079814	10.0189276	1.630947	2.959	-0.252	-7.98	1.705	-0.1	30.83	32.730841	111.58874	2	21	32.731093	111.588472	1.66	1	1	1.707	0.053	0.026	0	0	6.9406E+218	330	337
20230809_1730170054	0	1560549	-1.4475	0.61833	0.56117	-0.079735	10.0192509	1.3846	2.959	-0.252	-7.98	1.705	-0.1	30.83	32.730841	111.58874	2	21	32.731093	111.588472	1.66	1	1	1.707	0.053	0.026	0	0	6.9406E+218	330	337
20230809_1730170065	0	1560550	-1.31851	0.68432	0.54584	-0.079709	9.9605579	1.446041	2.925	-0.223	-8.048	1.704	-0.1	30.83	32.730842	111.58874	2	21	32.731093	111.588472	1.66	1	1	1.707	0.053	0.026	0	0	6.9406E+218	330	337
20230809_1730170073	0	1560551	-1.39585	0.68933	0.5273	-0.079704	9.9017849	1.569069	2.925	-0.223	-8.048	1.704	-0.098	30.83	32.730842	111.58874	2	21	32.731093	111.588472	1.66	1	1	1.707	0.053	0.026	0	0	6.9406E+218	330	337
20230809_1730170082	0	1560552	-1.44369	0.71096	0.48328	-0.014533	9.9606209	1.445859	2.925	-0.223	-8.048	1.704	-0.098	30.83	32.730842	111.58874	2	21	32.731093	111.588472	1.66	1	1	1.707	0.053	0.026	0	0	6.9406E+218	330	337
20230809_1730170093	0	1560553	-1.44132	0.74964	0.43377	-0.079735	10.0192509	1.3846	2.925	-0.223	-8.048	1.704	-0.098	30.83	32.730842	111.58874	2	21	32.731093	111.588472	1.66	1	1	1.707	0.053	0.026	0	0	6.9406E+218	330	337
20230809_1730170102	0	1560554	-1.38165	0.78718	0.42308	-0.079709	9.9605579	1.446041	2.925	-0.223	-8.048	1.704	-0.098	30.83	32.730842	111.58874	2	21	32.731093	111.588472	1.66	1	1	1.707	0.053	0.026	0	0	6.9406E+218	330	337
20230809_1730170113	0	1560555	-1.32465	0.79715	0.38002	-0.07967	9.9607201	1.322868	2.885	-0.206	-8.118	1.702	-0.098	30.83	32.730843	111.58874	2	21	32.731093	111.588472	1.66	1	1	1.707	0.053	0.026	0	0	6.9406E+218	330	337
20230809_1730170125	0	1560556	-1.23446	0.82646	0.31092	-0.014539	10.0193939	1.322831	2.885	-0.206	-8.118	1.702	-0.098	30.83	32.730843	111.58874	2	21	32.731093	111.588472	1.66	1	1	1.707	0.053	0.026	0	0	6.9406E+218	330	337
20230809_1730170135	0	1560557	-1.33195	0.80728	0.28125	-0.079709	9.9605579	1.446041	2.885	-0.206	-8.118	1.702	-0.098	30.83	32.730843	111.58874	2	21	32.731093	111.588472	1.66	1	1	1.707	0.053	0.026	0	0	6.9406E+218	330	337
20230809_1730170143	0	1560558	-1.38191	0.79924	0.19548	-0.079709	9.9605579	1.446041	2.885	-0.206	-8.118	1.702	-0.098	30.83	32.730843	111.58874	2	21	32.731093	111.588472	1.66	1	1	1.707	0.053	0.026	0	0	6.9406E+218	330	337
20230809_1730170153	0	1560559	-1.38738	0.82439	0.15714	-0.014494	9.9607821	1.322685	2.885	-0.206	-8.118	1.702	-0.098	30.83	32.730843	111.58874	2	21	32.731093	111.588472	1.66	1	1	1.707	0.053	0.026	0	0	6.9406E+218	330	337
20230809_1730170163	0	1560560	-1.28025	0.83881	0.08827	-0.079675	10.0194931	1.1998399	2.843	-0.201	-8.185	1.701	-0.098	30.83	32.730844	111.58874	2	21	32.731093	111.588472	1.66	1	1	1.707	0.053	0.026	0	0	6.9406E+218	330	337
20230809_1730170178	0	1560561	-1.15212	0.85397	0.07596	-0.079624	9.9021072	1.322723	2.843	-0.201	-8.185	1.701	-0.098	30.83	32.730844	111.58874	2	21	32.731093	111.588472	1.66	1	1	1.707	0.053	0.026	0	0	6.9406E+218	330	337
20230809_1730170184	0	1560562	-1.21025	0.80805	0.00971	-0.014448	9.9021702	1.32254	2.843	-0.201	-8.185	1.701	-0.098	30.83	32.730844	111.58874	2	21	32.731093	111.588472	1.66	1	1	1.707	0.053	0.026	0	0	6.9406E+218	330	337
20230809_1730170192	0	1560563	-1.21819	0.79981	0.01837	-0.07967	9.9607201	1.322868	2.843	-0.201	-8.185	1.701	-0.098	30.83	32.730844	111.58874	2	21	32.731093	111.588472	1.66	1	1	1.707	0.053	0.026	0	0	6.9406E+218	330	337
20230809_1730170205	0	1560564	-1.19463	0.80691	-0.05839	-0.014408	9.9023314	1.199367	2.843	-0.201	-8.185	1.701	-0.098	30.83	32.730844	111.58874	2	21	32.731093	111.588472	1.66	1	1	1.707	0.053	0.026	0	0	6.9406E+218	330	337
20230809_1730170212	0	1560565	-1.12378	0.78982	-0.09049	-0.07965	9.9608002	1.261282	2.803	-0.208	-8.244	1.7	-0.098	30.83	32.730845	111.58874	2	21	32.731093	111.588472	1.66	1	1	1.707	0.053	0.026	0	0	6.9406E+218	330	337
20230809_1730170237	0	1560566	-1.10843	0.77042	-0.17371	-0.079584	9.9022694	1.19955	2.803	-0.208	-8.244	1.7	-0.107	30.83	32.730845	111.58874	2	21	32.731093	111.588472	1.66	1	1	1.707	0.053	0.026	0	0	6.9406E+218	330	337
20230809_1730170238	0	1560567	-1.0896	0.7453	-0.22787	-0.079604	9.9021883	1.2611361	2.803	-0.208	-8.244	1.7	-0.107	30.83	32.730845	111.58874	2	21	32.731093	111.588472	1.66	1	1	1.707	0.053	0.026	0	0	6.9406E+218	330	337
20230809_1730170245	0	1560568	-1.07481	0.70672	-0.2405	-0.014428	9.9022503	1.2609529	2.803	-0.208	-8.244	1.7	-0.107	30.83	32.730845	111.58874	2	21	32.731093	111.588472	1.66	1	1	1.707	0.053	0.026	0	0	6.9406E+218	330	337
20230809_1730170255	0	1560569	-1.00397	0.68879	-0.25356	-0.079519	9.8437366	1.137818	2.803	-0.208	-8.244	1.7	-0.107	30.83	32.730845	111.58874	2	21	32.731093	111.588472	1.66	1	1	1.707	0.053	0.026	0	0	6.9406E+218	330	337
20230809_1730170262	0	1560570	-0.95215	0.66045	-0.31852	-0.014389	9.9024124	1.13778	2.769	-0.225	-8.296	1.7	-0.107	30.83	32.730845	111.58874	2	21	32.731093	111.588472	1.66	1	1	1.707	0.053	0.026	0	0	6.9406E+218	330	337
20230809_1730170273	0	1560571	-0.9277	0.6147	-0.38812	-0.079539	9.8436565	1.199404	2.769	-0.225	-8.296	1.7	-0.107	30.83	32.730845	111.58874	2	21	32.731093	111.588472	1.66	1	1	1.707	0.053	0.026	0	0	6.9406E+218	330	337
20230809_1730170284	0	1560572	-0.87567	0.57372	-0.39414	-0.079565	9.9023504	1.1379631	2.769	-0.225	-8.296	1.7	-0.107	30.83	32.730845	111.58874	2	21	32.731093	111.588472	1.66	1	1	1.707	0.053	0.026	0	0	6.9406E+218	330	337
20230809_1730170293	0	1560573	-0.79337	0.55645	-0.40305	-0.014363	9.8437185	1.199221	2.769	-0.225	-8.296	1.7	-0.107	30.83	32.730845	111.58874	2	21	32.731093	111.588472	1.66	1	1	1.707	0.053	0.026	0	0	6.9406E+218	330	337
20230809_1730170303	0	1560574	-0.89566	0.48336	-0.50813	-0.079559	9.8435764	1.260991	2.769	-0.225	-8.296	1.7	-0.107	30.83	32.730845	111.58874	2	21	32.731093	111.588472	1.66	1	1	1.707	0.053	0.026	0	0	6.9406E+218	330	337
20230809_1730170311	0	1560575	-0.86717	0.44198	-0.48814	-0.079519	9.8437366	1.137818	2.746	-0.25	-8.34	1.698	-0.107	30.83	32.730846	111.58874	2	21	32.731093	111.588472	1.66	1	1	1.707	0.053	0.026	0	0	6.9406E+218	330	337
20230809_1730170322	0	1560576	-0.79502	0.41048	-0.56455	-0.014298	9.7851868	1.137489	2.746	-0.25	-8.34	1.698	-0.107	30.83	32.730846	111.58874	2	21	32.731093	111.588472	1.66	1	1	1.707	0.053	0.026	0	0	6.9406E+218	330	337
20230809_1730170333	0	1560577	-0.71775	0.35307	-0.56468	-0.079539	9.8436565	1.199404	2.746	-0.25	-8.34	1.698	-0.107	30.83	32.730846	111.58874	2	21	32.731093	111.588472	1.66	1	1	1.707	0.053	0.026	0	0	6.9406E+218	330	337
20230809_1730170343	0	1560578	-0.70439	0.29358	-0.61779	-0.014278	9.7852678	1.0759031	2.746	-0.25	-8.34	1.698	-0.107	30.83	32.730846	111.58874	2	21	32.731093	111.588472	1.66	1	1	1.707	0.053	0.026	0	0	6.9406E+218	330	337
20230809_1730170351	0	1560579	-0.51431	0.27281	-0.58642	-0.079474	9.7851248	1.1376719	2.746	-0.25	-8.34	1.698	-0.107	30.83	32.730846	111.58874	2	21	32.731093	111.588472	1.66	1	1	1.707	0.053	0.026	0	0	6.9406E+218	330	337
20230809_1730170362	0	1560580	-0.49965	0.20178	-0.65026	-0.079494	9.7850437	1.199259	2.735	-0.282	-8.372	1.698	-0.107	30.83	32.730847	111.58874	2	21	32.731093	111.588472	1.66	1	1	1.707	0.053	0.026	0	0	6.9406E+218	330	337
20230809_1730170374	0	1560581	-0.52259	0.13829	-0.6503	-0.014298	9.7851868	1.137489	2.735	-0.282	-8.372	1.698	-0.107	30.83	32.730847	111.58874	2	21	32.731093	111.588472	1.66	1	1	1.707	0.053	0.026	0	0	6.9406E+218	330	337
20230809_1730170384	0	1560582	-0.50712	0.08184	-0.66615	-0.079428	9.7265129	1.137527	2.735	-0.282	-8.372	1.698	-0.107	30.83	32.730847	111.58874	2	21	32.731093	111.588472	1.66	1	1	1.707	0.053	0.026	0	0	6.9406E+218	330	337
20230809_1730170393	0	1560583	-0.4642	0.02363	-0.72212	-0.014298	9.7851868	1.137489	2.735	-0.282	-8.372	1.698	-0.107	30.83	32.730847	111.58874	2	21	32.731093	111.588472	1.66	1	1	1.707	0.053	0.026	0	0	6.9406E+218	330	337
20230809_1730170405	0	1560584	-0.3485	-0.01831	-0.73646	-0.079428	9.7265129	1.137527	2.735	-0.282	-8.372	1.698	-0.107	30.83	32.730847	111.58874	2	21	32.731093	111.588472	1.66	1	1	1.707	0.053	0.026	0	0	6.9406E+218	330	337
20230809_1730170411	0	1560585	-0.27636	-0.07742	-0.74115	-0.079383	9.667901	1.137381	2.739	-0.317	-8.393	1.698	-0.107	30.83	32.730848	111.58874	2	21	32.731093	111.588472	1.66	1	1	1.707	0.053	0.026	0	0	6.9406E+218	330	337
20230809_1730170423	0	1560586	-0.25017	-0.14777	-0.7412	-0.014252	9.7265749	1.137344	2.739	-0.317	-8.393	1.698	-0.096	30.83	32.730848	111.58874	2	21	32.731093	111.588472	1.66	1	1	1.707	0.053	0.026	0	0	6.9406E+218	330	337
20230809_1730170438	0	1560587	-0.19923	-0.20333	-0.73918	-0.079383	9.667901	1.137381	2.739	-0.317	-8.393	1.698	-0.096	30.83	32.730848	111.58874	2	21	32.731093	111.588472	1.66	1	1	1.707	0.053	0.026	0	0	6.9406E+218	330	337
20230809_1730170443	0	1560588	-0.18218	-0.27666	-0.73405	-0.079383	9.667901	1.137381	2.739	-0.317	-8.393	1.698	-0.096	30.83	32.730848	111.58874	2	21	32.731093	111.588472	1.66	1	1	1.707	0.053	0.026	0	0	6.9406E+218	330	337
20230809_1730170452	0	1560589	-0.13157	-0.32938	-0.75529	-0.014227	9.667882	1.1987849	2.739	-0.317	-8.393	1.698	-0.096	30.83	32.730848	111.58874	2	21	32.731093	111.588472	1.66	1	1	1.707	0.053	0.026	0	0	6.9406E+218	330	337
20230809_1730170462	0	1560590	-0.12805	-0.40096	-0.78683	-0.014227	9.667882	1.1987849	2.758	-0.352	-8.403	1.698	-0.096	30.83	32.730848	111.58874	2	21	32.731093	111.588472	1.66	1	1	1.707	0.053	0.026	0	0	6.9406E+218	330	337
20230809_1730170475	0	1560591	-0.0959	-0.47113	-0.75238	-0.079337	9.6092882	1.137236	2.758	-0.352	-8.403	1.698	-0.096	30.83	32.730848	111.58874	2	21	32.731093	111.588472	1.66	1	1	1.707	0.053	0.026	0	0	6.9406E+218	330	337
20230809_1730170494	0	1560592	-0.03136	-0.51911	-0.73587	-0.079312	9.5505953	1.1986769	2.758	-0.352	-8.403	1.698	-0.096	30.83	32.730848	111.58874	2	21	32.731093	111.588472	1.66	1	1	1.707	0.053	0.026	0	0	6.9406E+218	330	337
20230809_1730170495	0	1560593	0.01405	-0.57731	-0.72959	-0.014162	9.6093512	1.137053	2.758	-0.352	-8.403	1.698	-0.096	30.83	32.730848	111.58874	2	21	32.731093	111.588472	1.66	1	1	1.707	0.053	0.026	0	0	6.9406E+218	330	337
20230809_1730170506	0	1560594	0.06032	-0.63558	-0.70285	-0.079357	9.6092081	1.198822	2.758	-0.352	-8.403	1.698	-0.096	30.83	32.730848	111.58874	2	21	32.731093	111.588472	1.66	1	1	1.707	0.053	0.026	0	0	6.9406E+218	330	337
20230809_1730170512	0	1560595	0.10227	-0.69523	-0.70361	-0.014181	9.6092701	1.19864	2.792	-0.384	-8.403	1.699	-0.096	30.83	32.730849	111.58874	2	21	32.731093	111.588472	1.66	1	1	1.707	0.053	0.026	0	0	6.9406E+218	330	337
20230809_1730170522	0	1560596	0.15863	-0.74459	-0.71554	-0.014156	9.5505772	1.2600811	2.792	-0.384	-8.403	1.699	-0.096	30.83	32.730849	111.58874	2	21	32.731093	111.588472	1.66	1	1	1.707	0.053	0.026	0	0	6.9406E+218	330	337
20230809_1730170532	0	1560597	0.21118	-0.79496	-0.65995	-0.079352	9.5504341	1.3218499	2.792	-0.384	-8.403	1.699	-0.096	30.83	32.730849	111.58874	2	21	32.731093	111.588472	1.66	1	1	1.707	0.053	0.026	0	0	6.9406E+218	330	337
20230809_1730170541	0	1560598	0.06881	-0.88986	-0.63326	-0.014136	9.5506582	1.198494	2.792	-0.384	-8.403	1.699	-0.096	30.83	32.730849	111.58874	2	21	32.731093	111.588472	1.66	1	1	1.707	0.053	0.026	0	0	6.9406E+218	330	337
20230809_1730170552	0	1560599	0.24749	-0.90348	-0.62908	-0.079312	9.5505953	1.1986769	2.792	-0.384	-8.403	1.699	-0.096	30.83	32.730849	111.58874	2	21	32.731093	111.588472	1.66	1	1	1.707	0.053	0.026	0	0	6.9406E+218	330	337
20230809_1730170563	0	1560600	0.18622	-0.97338	-0.56046	-0.01411	9.4919653	1.259935	2.84	-0.409	-8.394	1.7	-0.103	30.83	32.73085	111.58874	2	21	32.731093	111.588472	1.66	1	1	1.707	0.053	0.026	0	0	6.9406E+218	330	337
20230809_1730170574	0	1560601	0.30327	-1.02365	-0.54543	-0.014156	9.5505772	1.2600811	2.84	-0.409	-8.394	1.7	-0.103	30.83	32.73085	111.58874	2	21	32.731093	111.588472	1.66	1	1	1.707	0.053	0.026	0	0	6.9406E+218	330	337
20230809_1730170584	0	1560602	0.31282	-1.0608	-0.53132	-0.079286	9.4919033	1.260118	2.84	-0.409	-8.394	1.7	-0.103	30.83	32.73085	111.58874	2	21	32.731093	111.588472	1.66	1	1	1.707	0.053	0.026	0	0	6.9406E+218	330	337
20230809_1730170593	0	1560603	0.36155	-1.09092	-0.48185	-0.01417	9.4917231	1.444695	2.84	-0.409	-8.394	1.7	-0.103	30.83	32.73085	111.58874	2	21	32.731093	111.588472	1.66	1	1	1.707	0.053	0.026	0	0	6.9406E+218	330	337
20230809_1730170605	0	1560604	0.11953	-1.20236	-0.44848	-0.01415	9.4918041	1.383109	2.84	-0.409	-8.394	1.7	-0.103	30.83	32.73085	111.58874	2	21	32.731093	111.588472	1.66	1	1	1.707	0.053	0.026	0	0	6.9406E+218	330	337
20230809_1730170617	0	1560605	0.26269	-1.18315	-0.39471	-0.079247	9.4920645	1.136945	2.898	-0.425	-8.381	1.701	-0.103	30.83	32.730851	111.58874	2	21	32.731093	111.588472	1.66	1	1	1.707	0.053	0.026	0	0	6.9406E+218	330	337
20230809_1730170621	0	1560606	0.21667	-1.19917	-0.3695	-0.014125	9.4331112	1.44455	2.898	-0.425	-8.381	1.701	-0.103	30.83	32.730851	111.58874	2	21	32.731093	111.588472	1.66	1	1	1.707	0.053	0.026	0	0	6.9406E+218	330	337
20230809_1730170632	0	1560607	0.20868	-1.26098	-0.30051	-0.01417	9.4917231	1.444695	2.898	-0.425	-8.381	1.701	-0.103	30.83	32.730851	111.58874	2	21	32.731108	111.588472	1.64	0.78	1	1.707	0.053	0.026	0	0	6.9406E+218	330	337
20230809_1730170648	0	1560608	0.17244	-1.30123	-0.28432	-0.01411	9.4919653	1.259935	2.898	-0.425	-8.381	1.701	-0.103	30.83	32.730851	111.58874	2	21	32.731108	111.588472	1.64	0.78	1	1.707	0.053	0.026	0	0	6.9406E+218	330	337
20230809_1730170652	0	1560609	0.2392	-1.27687	-0.18719	-0.014125	9.4331112	1.44455	2.898	-0.425	-8.381	1.701	-0.103	30.83	32.730851	111.58874	2	21	32.731108	111.588472	1.64	0.78	1	1.707	0.053	0.026	0	0	6.9406E+218	330	337
20230809_1730170662	0	1560610	0.08916	-1.35115	-0.18095	-0.01421	9.4915609	1.567868	2.964	-0.429	-8.373	1.704	-0.103	30.83	32.730851	111.58874	2	21	32.731108	111.588472	1.64	0.78	1	1.707	0.053	0.026	0	0	6.9406E+218	330	337
20230809_1730170674	0	1560611	0.0198	-1.4028	-0.0824	-0.014065	9.4333534	1.2597899	2.964	-0.429	-8.373	1.704	-0.103	30.83	32.730851	111.58874	2	21	32.731108	111.588472	1.64	0.78	1	1.707	0.053	0.026	0	0	6.9406E+218	330	337
20230809_1730170683	0	1560612	0.17638	-1.35245	-0.09931	-0.079326	9.4917412	1.383291	2.964	-0.429	-8.373	1.704	-0.103	30.83	32.730851	111.58874	2	21	32.731108	111.588472	1.64	0.78	1	1.707	0.053	0.026	0	0	6.9406E+218	330	337
20230809_1730170692	0	1560613	0.05558	-1.39471	-0.04712	-0.01419	9.491642	1.506282	2.964	-0.429	-8.373	1.704	-0.103	30.83	32.730851	111.58874	2	21	32.731108	111.588472	1.64	0.78	1	1.707	0.053	0.026	0	0	6.9406E+218	330	337
20230809_1730170705	0	1560614	-0.00642	-1.44146	0.04279	-0.014145	9.4330301	1.5061359	2.964	-0.429	-8.373	1.704	-0.103	30.83	32.730851	111.58874	2	21	32.731108	111.588472	1.64	0.78	1	1.707	0.053	0.026	0	0	6.9406E+218	330	337
20230809_1730170714	0	1560615	-0.03713	-1.41718	0.10564	-0.01417	9.4917231	1.444695	3.033	-0.419	-8.371	1.706	-0.103	30.83	32.730852	111.58874	2	21	32.731108	111.588472	1.64	0.78	1	1.707	0.053	0.026	0	0	6.9406E+218	330	337
20230809_1730170725	0	1560616	-0.09821	-1.41485	0.14542	-0.01425	9.4913998	1.6910419	3.033	-0.419	-8.371	1.706	-0.102	30.83	32.730852	111.58874	2	21	32.731108	111.588472	1.64	0.78	1	1.707	0.053	0.026	0	0	6.9406E+218	330	337
20230809_1730170736	0	1560617	-0.26656	-1.477	0.18813	-0.01415	9.4918041	1.383109	3.033	-0.419	-8.371	1.706	-0.102	30.83	32.730852	111.58874	2	21	32.731108	111.588472	1.64	0.78	1	1.707	0.053	0.026	0	0	6.9406E+218	330	337
20230809_1730170742	0	1560618	-0.06263	-1.41465	0.27272	-0.014176	9.5504961	1.321667	3.033	-0.419	-8.371	1.706	-0.102	30.83	32.730852	111.58874	2	21	32.731108	111.588472	1.64	0.78	1	1.707	0.053	0.026	0	0	6.9406E+218	330	337
20230809_1730170757	0	1560619	-0.05981	-1.38568	0.20853	-0.01421	9.4915609	1.567868	3.033	-0.419	-8.371	1.706	-0.102	30.83	32.730852	111.58874	2	21	32.731108	111.588472	1.64	0.78	1	1.707	0.053	0.026	0	0	6.9406E+218	330	337
20230809_1730170763	0	1560620	-0.19762	-1.4373	0.35638	-0.014269	9.4913187	1.752628	3.102	-0.397	-8.379	1.709	-0.102	30.83	32.730853	111.58874	2	21	32.731108	111.588472	1.64	0.78	1	1.707	0.053	0.026	0	0	6.9406E+218	330	337
20230809_1730170774	0	1560621	-0.39781	-1.4552	0.44917	-0.01417	9.4917231	1.444695	3.102	-0.397	-8.379	1.709	-0.102	30.83	32.730853	111.58874	2	21	32.731108	111.588472	1.64	0.78	1	1.707	0.053	0.026	0	0	6.9406E+218	330	337
20230809_1730170783	0	1560622	-0.25205	-1.37062	0.48373	-0.01419	9.491642	1.506282	3.102	-0.397	-8.379	1.709	-0.102	30.83	32.730853	111.58874	2	21	32.731108	111.588472	1.64	0.78	1	1.707	0.053	0.026	0	0	6.9406E+218	330	337
20230809_1730170794	0	1560623	-0.38144	-1.3803	0.48598	-0.014275	9.5500927	1.6296	3.102	-0.397	-8.379	1.709	-0.102	30.83	32.730853	111.58874	2	21	32.731108	111.588472	1.64	0.78	1	1.707	0.053	0.026	0	0	6.9406E+218	330	337
20230809_1730170803	0	1560624	-0.36058	-1.36336	0.55429	-0.014321	9.6087046	1.629746	3.102	-0.397	-8.379	1.709	-0.102	30.83	32.730853	111.58874	2	21	32.731108	111.588472	1.64	0.78	1	1.707	0.053	0.026	0	0	6.9406E+218	330	337
20230809_1730170812	0	1560625	-0.36625	-1.31333	0.5403	-0.014255	9.5501738	1.568014	3.167	-0.362	-8.397	1.711	-0.102	30.83	32.730854	111.58874	2	21	32.731108	111.588472	1.64	0.78	1	1.707	0.053	0.026	0	0	6.9406E+218	330	337
20230809_1730170827	0	1560626	-0.42976	-1.30564	0.59858	-0.014295	9.5500116	1.691187	3.167	-0.362	-8.397	1.711	-0.102	30.96	32.730854	111.58874	2	21	32.731108	111.588472	1.64	0.78	1	1.689	0.001	0.036	0	0	6.9406E+218	330	337
20230809_1730170839	0	1560627	-0.44936	-1.28876	0.70012	-0.01421	9.4915609	1.567868	3.167	-0.362	-8.397	1.711	-0.102	30.96	32.730854	111.58874	2	21	32.731108	111.588472	1.64	0.78	1	1.689	0.001	0.036	0	0	6.9406E+218	330	337
20230809_1730170842	0	1560628	-0.46015	-1.22304	0.72808	-0.014301	9.6087856	1.568159	3.167	-0.362	-8.397	1.711	-0.102	30.96	32.730854	111.58874	2	21	32.731108	111.588472	1.64	0.78	1	1.689	0.001	0.036	0	0	6.9406E+218	330	337
20230809_1730170852	0	1560629	-0.53232	-1.1992	0.77977	-0.014315	9.5499315	1.752774	3.167	-0.362	-8.397	1.711	-0.102	30.96	32.730854	111.58874	2	21	32.731108	111.588472	1.64	0.78	1	1.689	0.001	0.036	0	0	6.9406E+218	330	337
20230809_1730170862	0	1560630	-0.52364	-1.16217	0.77265	-0.014411	9.7259302	1.630037	3.223	-0.318	-8.421	1.692	-0.102	30.96	32.730854	111.588741	2	21	32.731108	111.588472	1.64	0.78	1	1.689	0.001	0.036	0	0	6.9406E+218	330	337
20230809_1730170874	0	1560631	-0.51917	-1.09608	0.80812	-0.01434	9.6086245	1.691332	3.223	-0.318	-8.421	1.692	-0.102	30.96	32.730854	111.588741	2	21	32.731108	111.588472	1.64	0.78	1	1.689	0.001	0.036	0	0	6.9406E+218	330	337
20230809_1730170885	0	1560632	-0.58492	-1.04838	0.80805	-0.014295	9.5500116	1.691187	3.223	-0.318	-8.421	1.692	-0.102	30.96	32.730854	111.588741	2	21	32.731108	111.588472	1.64	0.78	1	1.689	0.001	0.036	0	0	6.9406E+218	330	337
20230809_1730170892	0	1560633	-0.52016	-1.00609	0.91521	-0.01434	9.6086245	1.691332	3.223	-0.318	-8.421	1.692	-0.102	30.96	32.730854	111.588741	2	21	32.731108	111.588472	1.64	0.78	1	1.689	0.001	0.036	0	0	6.9406E+218	330	325
20230809_1730170904	0	1560634	-0.53252	-0.94688	0.9266	-0.014321	9.6087046	1.629746	3.223	-0.318	-8.421	1.692	-0.102	30.96	32.730854	111.588741	2	21	32.731108	111.588472	1.64	0.78	1	1.689	0.001	0.036	0	0	6.9406E+218	330	325
20230809_1730170911	0	1560635	-0.57573	-0.90117	0.94391	-0.014431	9.7258492	1.691623	3.266	-0.267	-8.449	1.694	-0.102	30.96	32.730855	111.588741	2	21	32.731108	111.588472	1.64	0.78	1	1.689	0.001	0.036	0	0	6.9406E+218	330	325
20230809_1730170923	0	1560636	-0.5413	-0.83576	0.96476	-0.014386	9.6672373	1.691478	3.266	-0.267	-8.449	1.694	-0.106	30.96	32.730855	111.588741	2	21	32.731108	111.588472	1.64	0.78	1	1.689	0.001	0.036	0	0	6.9406E+218	330	325
20230809_1730170932	0	1560637	-0.55891	-0.76572	0.93266	-0.014406	9.6671562	1.753064	3.266	-0.267	-8.449	1.694	-0.106	30.96	32.730855	111.588741	2	21	32.731108	111.588472	1.64	0.78	1	1.689	0.001	0.036	0	0	6.9406E+218	330	325
20230809_1730170942	0	1560638	-0.65352	-0.71579	0.9911	-0.01436	9.6085443	1.752919	3.266	-0.267	-8.449	1.694	-0.106	30.96	32.730855	111.588741	2	21	32.731108	111.588472	1.64	0.78	1	1.689	0.001	0.036	0	0	6.9406E+218	330	325
20230809_1730170955	0	1560639	-0.72216	-0.67525	0.96923	-0.014497	9.78438	1.753355	3.266	-0.267	-8.449	1.694	-0.106	30.96	32.730855	111.588741	2	21	32.731108	111.588472	1.64	0.78	1	1.689	0.001	0.036	0	0	6.9406E+218	330	325
20230809_1730170961	0	1560640	-0.67356	-0.60289	0.9537	-0.014391	9.7260103	1.56845	3.294	-0.214	-8.481	1.695	-0.106	30.96	32.730856	111.588741	2	21	32.731108	111.588472	1.64	0.78	1	1.689	0.001	0.036	0	0	6.9406E+218	330	325
20230809_1730170974	0	1560641	-0.60199	-0.50468	1.01907	-0.014406	9.6671562	1.753064	3.294	-0.214	-8.481	1.695	-0.106	30.96	32.730856	111.588741	2	21	32.731108	111.588472	1.64	0.78	1	1.689	0.001	0.036	0	0	6.9406E+218	330	325
20230809_1730170982	0	1560642	-0.62843	-0.45273	1.10176	-0.014406	9.6671562	1.753064	3.294	-0.214	-8.481	1.695	-0.106	30.96	32.730856	111.588741	2	21	32.731108	111.588472	1.64	0.78	1	1.689	0.001	0.036	0	0	6.9406E+218	330	325
20230809_1730170993	0	1560643	-0.66763	-0.39817	1.03261	-0.079607	9.7257872	1.691806	3.294	-0.214	-8.481	1.695	-0.106	30.96	32.730856	111.588741	2	21	32.731108	111.588472	1.64	0.78	1	1.689	0.001	0.036	0	0	6.9406E+218	330	325
20230809_1730180005	0	1560644	-0.6685	-0.30878	0.99792	-0.014477	9.784461	1.691769	3.294	-0.214	-8.481	1.695	-0.106	30.96	32.730856	111.588741	2	21	32.731108	111.588472	1.64	0.78	1	1.689	0.001	0.036	0	0	6.9406E+218	330	325
20230809_1730180013	0	1560645	-0.66773	-0.24475	1.05472	-0.014497	9.78438	1.753355	3.306	-0.16	-8.514	1.695	-0.106	30.96	32.730857	111.588741	2	21	32.731108	111.588472	1.64	0.78	1	1.689	0.001	0.036	0	0	6.9406E+218	330	325
20230809_1730180023	0	1560646	-0.73241	-0.18657	1.00257	-0.014477	9.784461	1.691769	3.306	-0.16	-8.514	1.695	-0.106	30.96	32.730857	111.588741	2	21	32.731108	111.588472	1.64	0.78	1	1.689	0.001	0.036	0	0	6.9406E+218	330	325
20230809_1730180038	0	1560647	-0.79563	-0.11442	0.92022	-0.014477	9.784461	1.691769	3.306	-0.16	-8.514	1.695	-0.106	30.96	32.730857	111.588741	2	21	32.731108	111.588472	1.64	0.78	1	1.689	0.001	0.036	0	0	6.9406E+218	330	325
20230809_1730180052	0	1560648	-0.70666	-0.03358	0.95213	-0.014477	9.784461	1.691769	3.306	-0.16	-8.514	1.695	-0.106	30.96	32.730857	111.588741	2	21	32.731108	111.588472	1.64	0.78	1	1.689	0.001	0.036	0	0	6.9406E+218	330	325
20230809_1730180055	0	1560649	-0.704	0.03942	0.99857	-0.014431	9.7258492	1.691623	3.306	-0.16	-8.514	1.695	-0.106	30.96	32.730857	111.588741	2	21	32.731108	111.588472	1.64	0.78	1	1.689	0.001	0.036	0	0	6.9406E+218	330	325
20230809_1730180063	0	1560650	-0.7121	0.10428	0.95961	-0.014542	9.8429928	1.7535011	3.301	-0.112	-8.55	1.696	-0.106	30.96	32.730857	111.588741	2	21	32.731108	111.588472	1.64	0.78	1	1.689	0.001	0.036	0	0	6.9406E+218	330	325
20230809_1730180074	0	1560651	-0.73429	0.16893	0.91219	-0.079633	9.7844791	1.630365	3.301	-0.112	-8.55	1.696	-0.093	30.96	32.730857	111.588741	2	21	32.731108	111.588472	1.64	0.78	1	1.689	0.001	0.036	0	0	6.9406E+218	330	325
20230809_1730180092	0	1560652	-0.66814	0.24353	0.92537	-0.014522	9.8430729	1.691914	3.301	-0.112	-8.55	1.696	-0.093	30.96	32.730857	111.588741	2	21	32.731108	111.588472	1.64	0.78	1	1.689	0.001	0.036	0	0	6.9406E+218	330	325
20230809_1730180093	0	1560653	-0.68632	0.3106	0.88852	-0.014522	9.8430729	1.691914	3.301	-0.112	-8.55	1.696	-0.093	30.96	32.730857	111.588741	2	21	32.731108	111.588472	1.64	0.78	1	1.689	0.001	0.036	0	0	6.9406E+218	330	325
20230809_1730180104	0	1560654	-0.66479	0.38509	0.78264	-0.014522	9.8430729	1.691914	3.301	-0.112	-8.55	1.696	-0.093	30.96	32.730857	111.588741	2	21	32.731108	111.588472	1.64	0.78	1	1.689	0.001	0.036	0	0	6.9406E+218	330	325
20230809_1730180112	0	1560655	-0.64796	0.45228	0.75875	-0.014567	9.9016857	1.692059	3.279	-0.072	-8.584	1.695	-0.093	30.96	32.730858	111.588741	2	21	32.731108	111.588472	1.64	0.78	1	1.689	0.001	0.036	0	0	6.9406E+218	330	325
20230809_1730180124	0	1560656	-0.71993	0.4773	0.81306	-0.014477	9.784461	1.691769	3.279	-0.072	-8.584	1.695	-0.093	30.96	32.730858	111.588741	2	21	32.731108	111.588472	1.64	0.78	1	1.689	0.001	0.036	0	0	6.9406E+218	330	325
20230809_1730180132	0	1560657	-0.65273	0.55177	0.7025	-0.079638	9.8432531	1.507337	3.279	-0.072	-8.584	1.695	-0.093	30.96	32.730858	111.588741	2	21	32.731108	111.588472	1.64	0.78	1	1.689	0.001	0.036	0	0	6.9406E+218	330	325
20230809_1730180142	0	1560658	-0.502	0.65689	0.69844	-0.014457	9.7845421	1.630182	3.279	-0.072	-8.584	1.695	-0.093	30.96	32.730858	111.588741	2	21	32.731108	111.588472	1.64	0.78	1	1.689	0.001	0.036	0	0	6.9406E+218	330	325
20230809_1730180152	0	1560659	-0.65176	0.65179	0.64677	-0.014567	9.9016857	1.692059	3.279	-0.072	-8.584	1.695	-0.093	30.96	32.730858	111.588741	2	21	32.731108	111.588472	1.64	0.78	1	1.689	0.001	0.036	0	0	6.9406E+218	330	325
20230809_1730180163	0	1560660	-0.59857	0.71867	0.6226	-0.014528	9.9018469	1.568886	3.244	-0.042	-8.616	1.694	-0.093	30.96	32.730859	111.588741	2	21	32.731108	111.588472	1.64	0.78	1	1.689	0.001	0.036	0	0	6.9406E+218	330	325
20230809_1730180174	0	1560661	-0.53106	0.78829	0.5333	-0.014482	9.843235	1.568741	3.244	-0.042	-8.616	1.694	-0.093	30.96	32.730859	111.588741	2	21	32.731108	111.588472	1.64	0.78	1	1.689	0.001	0.036	0	0	6.9406E+218	330	325
20230809_1730180182	0	1560662	-0.40705	0.85541	0.50286	-0.079678	9.843092	1.63051	3.244	-0.042	-8.616	1.694	-0.093	30.96	32.730859	111.588741	2	21	32.731108	111.588472	1.64	0.78	1	1.689	0.001	0.036	0	0	6.9406E+218	330	325
20230809_1730180192	0	1560663	-0.49464	0.8734	0.4566	-0.014502	9.843154	1.630327	3.244	-0.042	-8.616	1.694	-0.093	30.96	32.730859	111.588741	2	21	32.731108	111.588472	1.64	0.78	1	1.689	0.001	0.036	0	0	6.9406E+218	330	325
20230809_1730180207	0	1560664	-0.46685	0.91077	0.4138	-0.014528	9.9018469	1.568886	3.244	-0.042	-8.616	1.694	-0.093	30.96	32.730859	111.588741	2	21	32.731108	111.588472	1.64	0.78	1	1.689	0.001	0.036	0	0	6.9406E+218	330	325
20230809_1730180212	0	1560665	-0.41814	0.94584	0.38665	-0.014482	9.843235	1.568741	3.197	-0.026	-8.639	1.693	-0.093	30.96	32.73086	111.588741	2	21	32.731108	111.588472	1.64	0.78	1	1.689	0.001	0.036	0	0	6.9406E+218	330	325
20230809_1730180223	0	1560666	-0.30641	0.9916	0.31569	-0.079599	9.8434143	1.384164	3.197	-0.026	-8.639	1.693	-0.093	30.96	32.73086	111.588741	2	21	32.731108	111.588472	1.64	0.78	1	1.689	0.001	0.036	0	0	6.9406E+218	330	325
20230809_1730180232	0	1560667	-0.14477	1.05948	0.24833	-0.014528	9.9018469	1.568886	3.197	-0.026	-8.639	1.693	-0.091	30.96	32.73086	111.588741	2	21	32.731108	111.588472	1.64	0.78	1	1.689	0.001	0.036	0	0	6.9406E+218	330	325
20230809_1730180244	0	1560668	-0.30299	1.03995	0.21998	-0.014502	9.843154	1.630327	3.197	-0.026	-8.639	1.693	-0.091	30.96	32.73086	111.588741	2	21	32.731108	111.588472	1.64	0.78	1	1.689	0.001	0.036	0	0	6.9406E+218	330	325
20230809_1730180252	0	1560669	-0.32708	1.03913	0.14579	-0.014508	9.9019279	1.5073	3.197	-0.026	-8.639	1.693	-0.091	30.96	32.73086	111.588741	2	21	32.731108	111.588472	1.64	0.78	1	1.689	0.001	0.036	0	0	6.9406E+218	330	325
20230809_1730180263	0	1560670	-0.25702	1.10391	0.10203	-0.079599	9.8434143	1.384164	3.144	-0.023	-8.653	1.691	-0.091	30.96	32.73086	111.588741	2	21	32.731108	111.588472	1.64	0.78	1	1.689	0.001	0.036	0	0	6.9406E+218	330	325
20230809_1730180281	0	1560671	-0.06341	1.15072	0.01802	-0.014462	9.8433151	1.507154	3.144	-0.023	-8.653	1.691	-0.091	30.96	32.73086	111.588741	2	21	32.731108	111.588472	1.64	0.78	1	1.689	0.001	0.036	0	0	6.9406E+218	330	325
20230809_1730180282	0	1560672	-0.17103	1.12981	0.02826	-0.014508	9.9019279	1.5073	3.144	-0.023	-8.653	1.691	-0.091	30.96	32.73086	111.588741	2	21	32.731108	111.588472	1.64	0.78	1	1.689	0.001	0.036	0	0	6.9406E+218	330	325
20230809_1730180292	0	1560673	-0.12852	1.13529	-0.07954	-0.014443	9.8433962	1.445568	3.144	-0.023	-8.653	1.691	-0.091	30.96	32.73086	111.588741	2	21	32.731108	111.588472	1.64	0.78	1	1.689	0.001	0.036	0	0	6.9406E+218	330	325
20230809_1730180303	0	1560674	-0.11991	1.1493	-0.05542	-0.079573	9.7847223	1.445605	3.144	-0.023	-8.653	1.691	-0.091	30.96	32.73086	111.588741	2	21	32.731108	111.588472	1.64	0.78	1	1.689	0.001	0.036	0	0	6.9406E+218	330	325
20230809_1730180311	0	1560675	-0.01878	1.17024	-0.1587	-0.014443	9.8433962	1.445568	3.088	-0.034	-8.658	1.69	-0.091	30.96	32.730861	111.588741	2	21	32.731108	111.588472	1.64	0.78	1	1.689	0.001	0.036	0	0	6.9406E+218	330	325
20230809_1730180326	0	1560676	0.02157	1.16894	-0.20982	-0.014423	9.8434772	1.383981	3.088	-0.034	-8.658	1.69	-0.091	30.96	32.730861	111.588741	2	21	32.731108	111.588472	1.64	0.78	1	1.689	0.001	0.036	0	0	6.9406E+218	330	325
20230809_1730180334	0	1560677	0.11836	1.16386	-0.24462	-0.014338	9.7850256	1.260663	3.088	-0.034	-8.658	1.69	-0.091	30.96	32.730861	111.588741	2	21	32.731108	111.588472	1.64	0.78	1	1.689	0.001	0.036	0	0	6.9406E+218	330	325
20230809_1730180341	0	1560678	0.18669	1.16199	-0.26788	-0.079638	9.8432531	1.507337	3.088	-0.034	-8.658	1.69	-0.091	30.96	32.730861	111.588741	2	21	32.731108	111.588472	1.64	0.78	1	1.689	0.001	0.036	0	0	6.9406E+218	330	325
20230809_1730180351	0	1560679	0.04052	1.11274	-0.37154	-0.014462	9.8433151	1.507154	3.088	-0.034	-8.658	1.69	-0.091	30.96	32.730861	111.588741	2	21	32.731108	111.588472	1.64	0.78	1	1.689	0.001	0.036	0	0	6.9406E+218	330	325
20230809_1730180361	0	1560680	0.11015	1.11366	-0.41342	-0.014357	9.7849445	1.3222491	3.033	-0.058	-8.653	1.689	-0.091	30.96	32.730862	111.588741	2	21	32.731108	111.588472	1.64	0.78	1	1.689	0.001	0.036	0	0	6.9406E+218	330	325
20230809_1730180376	0	1560681	0.23782	1.12125	-0.43074	-0.079533	9.7848825	1.322432	3.033	-0.058	-8.653	1.689	-0.091	30.96	32.730862	111.588741	2	21	32.731108	111.588472	1.64	0.78	1	1.689	0.001	0.036	0	0	6.9406E+218	330	325
20230809_1730180385	0	1560682	0.33002	1.08423	-0.49045	-0.014338	9.7850256	1.260663	3.033	-0.058	-8.653	1.689	-0.097	30.96	32.730862	111.588741	2	21	32.731108	111.588472	1.64	0.78	1	1.689	0.001	0.036	0	0	6.9406E+218	330	325
20230809_1730180392	0	1560683	0.42028	1.06604	-0.51253	-0.014292	9.7264137	1.260517	3.033	-0.058	-8.653	1.689	-0.097	30.96	32.730862	111.588741	2	21	32.731108	111.588472	1.64	0.78	1	1.689	0.001	0.036	0	0	6.9406E+218	330	325
20230809_1730180404	0	1560684	0.45561	1.03204	-0.53845	-0.014377	9.7848654	1.383836	3.033	-0.058	-8.653	1.689	-0.097	30.96	32.730862	111.588741	2	21	32.731108	111.588472	1.64	0.78	1	1.689	0.001	0.036	0	0	6.9406E+218	330	325
20230809_1730180414	0	1560685	0.38421	0.97719	-0.59205	-0.014357	9.7849445	1.3222491	2.985	-0.091	-8.635	1.688	-0.097	30.96	32.730863	111.588741	2	21	32.731108	111.588472	1.64	0.78	1	1.689	0.001	0.036	0	0	6.9406E+218	330	325
20230809_1730180423	0	1560686	0.46506	0.96968	-0.66519	-0.079488	9.7262707	1.322286	2.985	-0.091	-8.635	1.688	-0.097	30.96	32.730863	111.588741	2	21	32.731108	111.588472	1.64	0.78	1	1.689	0.001	0.036	0	0	6.9406E+218	330	337
20230809_1730180433	0	1560687	0.4788	0.91951	-0.66154	-0.014292	9.7264137	1.260517	2.985	-0.091	-8.635	1.688	-0.097	30.96	32.730863	111.588741	2	21	32.731108	111.588472	1.64	0.78	1	1.689	0.001	0.036	0	0	6.9406E+218	330	337
20230809_1730180442	0	1560688	0.54401	0.87299	-0.70635	-0.014292	9.7264137	1.260517	2.985	-0.091	-8.635	1.688	-0.097	30.96	32.730863	111.588741	2	21	32.731108	111.588472	1.64	0.78	1	1.689	0.001	0.036	0	0	6.9406E+218	330	337
20230809_1730180452	0	1560689	0.6126	0.83266	-0.72492	-0.079468	9.7263508	1.2607	2.985	-0.091	-8.635	1.688	-0.097	30.96	32.730863	111.588741	2	21	32.731108	111.588472	1.64	0.78	1	1.689	0.001	0.036	0	0	6.9406E+218	330	337
20230809_1730180462	0	1560690	0.63429	0.77458	-0.73798	-0.014247	9.6678019	1.260372	2.947	-0.132	-8.608	1.687	-0.097	30.96	32.730863	111.588741	2	21	32.731108	111.588472	1.64	0.78	1	1.689	0.001	0.036	0	0	6.9406E+218	330	337
20230809_1730180476	0	1560691	0.66981	0.74435	-0.77225	-0.014292	9.7264137	1.260517	2.947	-0.132	-8.608	1.687	-0.097	30.96	32.730863	111.588741	2	21	32.731108	111.588472	1.64	0.78	1	1.689	0.001	0.036	0	0	6.9406E+218	330	337
20230809_1730180486	0	1560692	0.65214	0.6976	-0.80218	-0.014247	9.6678019	1.260372	2.947	-0.132	-8.608	1.687	-0.097	30.96	32.730863	111.588741	2	21	32.731108	111.588472	1.64	0.78	1	1.689	0.001	0.036	0	0	6.9406E+218	330	337
20230809_1730180492	0	1560693	0.6924	0.63806	-0.83589	-0.079423	9.6677389	1.260554	2.947	-0.132	-8.608	1.687	-0.097	30.96	32.730863	111.588741	2	21	32.731108	111.588472	1.64	0.78	1	1.689	0.001	0.036	0	0	6.9406E+218	330	337
20230809_1730180505	0	1560694	0.70838	0.58175	-0.83757	-0.014247	9.6678019	1.260372	2.947	-0.132	-8.608	1.687	-0.097	30.96	32.730863	111.588741	2	21	32.731108	111.588472	1.64	0.78	1	1.689	0.001	0.036	0	0	6.9406E+218	330	337
20230809_1730180512	0	1560695	0.73177	0.52323	-0.84052	-0.014247	9.6678019	1.260372	2.922	-0.177	-8.573	1.687	-0.097	30.96	32.730864	111.588742	2	21	32.731108	111.588472	1.64	0.78	1	1.689	0.001	0.036	0	0	6.9406E+218	330	337
20230809_1730180522	0	1560696	0.74401	0.4669	-0.87626	-0.079403	9.66782	1.1989681	2.922	-0.177	-8.573	1.687	-0.097	30.96	32.730864	111.588742	2	21	32.731108	111.588472	1.64	0.78	1	1.689	0.001	0.036	0	0	6.9406E+218	330	337
20230809_1730180532	0	1560697	0.78067	0.41188	-0.88316	-0.014227	9.667882	1.1987849	2.922	-0.177	-8.573	1.687	-0.097	30.96	32.730864	111.588742	2	21	32.731108	111.588472	1.64	0.78	1	1.689	0.001	0.036	0	0	6.9406E+218	330	337
20230809_1730180542	0	1560698	0.82619	0.35614	-0.88892	-0.014227	9.667882	1.1987849	2.922	-0.177	-8.573	1.687	-0.097	30.96	32.730864	111.588742	2	21	32.731108	111.588472	1.64	0.78	1	1.689	0.001	0.036	0	0	6.9406E+218	330	337
20230809_1730180551	0	1560699	0.88184	0.29432	-0.87157	-0.014201	9.609189	1.260226	2.922	-0.177	-8.573	1.687	-0.1	30.96	32.730864	111.588742	2	21	32.731108	111.588472	1.64	0.78	1	1.689	0.001	0.036	0	0	6.9406E+218	330	337
20230809_1730180562	0	1560700	0.93606	0.23131	-0.89433	-0.079377	9.609127	1.260409	2.911	-0.224	-8.532	1.687	-0.1	30.96	32.730865	111.588742	2	21	32.731108	111.588472	1.64	0.78	1	1.689	0.001	0.036	0	0	6.9406E+218	330	337
20230809_1730180574	0	1560701	0.92909	0.17565	-0.86216	-0.014181	9.6092701	1.19864	2.911	-0.224	-8.532	1.687	-0.1	30.96	32.730865	111.588742	2	21	32.731108	111.588472	1.64	0.78	1	1.689	0.001	0.036	0	0	6.9406E+218	330	337
20230809_1730180582	0	1560702	0.89665	0.10716	-0.89957	-0.014201	9.609189	1.260226	2.911	-0.224	-8.532	1.687	-0.1	30.96	32.730865	111.588742	2	21	32.731108	111.588472	1.64	0.78	1	1.689	0.001	0.036	0	0	6.9406E+218	330	337
20230809_1730180591	0	1560703	0.86921	0.04144	-0.88184	-0.014181	9.6092701	1.19864	2.911	-0.224	-8.532	1.687	-0.1	30.96	32.730865	111.588742	2	21	32.731108	111.588472	1.64	0.78	1	1.689	0.001	0.036	0	0	6.9406E+218	330	337
20230809_1730180605	0	1560704	0.86619	-0.01448	-0.86093	-0.014156	9.5505772	1.2600811	2.911	-0.224	-8.532	1.687	-0.1	30.96	32.730865	111.588742	2	21	32.731123	111.588472	1.655	1.38	1	1.689	0.001	0.036	0	0	6.9406E+218	330	337
20230809_1730180611	0	1560705	0.93169	-0.06883	-0.84324	-0.079312	9.5505953	1.1986769	2.916	-0.267	-8.487	1.687	-0.1	30.96	32.730866	111.588742	2	21	32.731123	111.588472	1.655	1.38	1	1.689	0.001	0.036	0	0	6.9406E+218	330	337
20230809_1730180622	0	1560706	0.96268	-0.1226	-0.84458	-0.014136	9.5506582	1.198494	2.916	-0.267	-8.487	1.687	-0.1	30.96	32.730866	111.588742	2	21	32.731123	111.588472	1.655	1.38	1	1.689	0.001	0.036	0	0	6.9406E+218	330	325
20230809_1730180637	0	1560707	0.93948	-0.18218	-0.8137	-0.014181	9.6092701	1.19864	2.916	-0.267	-8.487	1.687	-0.1	30.96	32.730866	111.588742	2	21	32.731123	111.588472	1.655	1.38	1	1.689	0.001	0.036	0	0	6.9406E+218	330	325
20230809_1730180644	0	1560708	0.87576	-0.24786	-0.80928	-0.079286	9.4919033	1.260118	2.916	-0.267	-8.487	1.687	-0.1	30.96	32.730866	111.588742	2	21	32.731123	111.588472	1.655	1.38	1	1.689	0.001	0.036	0	0	6.9406E+218	330	325
20230809_1730180651	0	1560709	0.82338	-0.31513	-0.78362	-0.014156	9.5505772	1.2600811	2.916	-0.267	-8.487	1.687	-0.1	30.96	32.730866	111.588742	2	21	32.731123	111.588472	1.655	1.38	1	1.689	0.001	0.036	0	0	6.9406E+218	330	325
20230809_1730180661	0	1560710	0.82924	-0.35633	-0.77176	-0.014156	9.5505772	1.2600811	2.934	-0.305	-8.443	1.688	-0.1	30.96	32.730867	111.588742	2	21	32.731123	111.588472	1.655	1.38	1	1.689	0.001	0.036	0	0	6.9406E+218	330	325
20230809_1730180674	0	1560711	0.89031	-0.40266	-0.74144	-0.014156	9.5505772	1.2600811	2.934	-0.305	-8.443	1.688	-0.1	30.96	32.730867	111.588742	2	21	32.731123	111.588472	1.655	1.38	1	1.689	0.001	0.036	0	0	6.9406E+218	330	325
20230809_1730180682	0	1560712	0.73799	-0.50089	-0.71363	-0.079286	9.4919033	1.260118	2.934	-0.305	-8.443	1.688	-0.1	30.96	32.730867	111.588742	2	21	32.731123	111.588472	1.655	1.38	1	1.689	0.001	0.036	0	0	6.9406E+218	330	325
20230809_1730180696	0	1560713	0.83139	-0.51158	-0.67222	-0.014136	9.5506582	1.198494	2.934	-0.305	-8.443	1.688	-0.1	30.96	32.730867	111.588742	2	21	32.731123	111.588472	1.655	1.38	1	1.689	0.001	0.036	0	0	6.9406E+218	330	325
20230809_1730180705	0	1560714	0.8238	-0.54694	-0.68576	-0.01413	9.4918842	1.321522	2.934	-0.305	-8.443	1.688	-0.1	30.96	32.730867	111.588742	2	21	32.731123	111.588472	1.655	1.38	1	1.689	0.001	0.036	0	0	6.9406E+218	330	325
20230809_1730180714	0	1560715	0.79166	-0.6214	-0.60015	-0.014156	9.5505772	1.2600811	2.964	-0.335	-8.403	1.69	-0.104	30.96	32.730867	111.588742	2	21	32.731123	111.588472	1.655	1.38	1	1.689	0.001	0.036	0	0	6.9406E+218	330	325
20230809_1730180723	0	1560716	0.83569	-0.64703	-0.60114	-0.079286	9.4919033	1.260118	2.964	-0.335	-8.403	1.69	-0.104	30.96	32.730867	111.588742	2	21	32.731123	111.588472	1.655	1.38	1	1.689	0.001	0.036	0	0	6.9406E+218	330	325
20230809_1730180732	0	1560717	0.84232	-0.68953	-0.56683	-0.01415	9.4918041	1.383109	2.964	-0.335	-8.403	1.69	-0.104	30.96	32.730867	111.588742	2	21	32.731123	111.588472	1.655	1.38	1	1.689	0.001	0.036	0	0	6.9406E+218	330	325
20230809_1730180742	0	1560718	0.68693	-0.78878	-0.52193	-0.014196	9.550416	1.3832541	2.964	-0.335	-8.403	1.69	-0.104	30.96	32.730867	111.588742	2	21	32.731123	111.588472	1.655	1.38	1	1.689	0.001	0.036	0	0	6.9406E+218	330	325
20230809_1730180752	0	1560719	0.86525	-0.76744	-0.52776	-0.014071	9.4921265	1.136762	2.964	-0.335	-8.403	1.69	-0.104	30.96	32.730867	111.588742	2	21	32.731123	111.588472	1.655	1.38	1	1.689	0.001	0.036	0	0	6.9406E+218	330	325
20230809_1730180762	0	1560720	0.88972	-0.79033	-0.47722	-0.01413	9.4918842	1.321522	3.005	-0.356	-8.362	1.691	-0.104	30.96	32.730868	111.588742	2	21	32.731123	111.588472	1.655	1.38	1	1.689	0.001	0.036	0	0	6.9406E+218	330	325
20230809_1730180774	0	1560721	0.93595	-0.84113	-0.42468	-0.01413	9.4918842	1.321522	3.005	-0.356	-8.362	1.691	-0.104	30.96	32.730868	111.588742	2	21	32.731123	111.588472	1.655	1.38	1	1.689	0.001	0.036	0	0	6.9406E+218	330	325
20230809_1730180781	0	1560722	0.9037	-0.88873	-0.39044	-0.079372	9.5503531	1.383437	3.005	-0.356	-8.362	1.691	-0.104	30.96	32.730868	111.588742	2	21	32.731123	111.588472	1.655	1.38	1	1.689	0.001	0.036	0	0	6.9406E+218	330	325
20230809_1730180796	0	1560723	0.89817	-0.91509	-0.31517	-0.01415	9.4918041	1.383109	3.005	-0.356	-8.362	1.691	-0.104	30.96	32.730868	111.588742	2	21	32.731123	111.588472	1.655	1.38	1	1.689	0.001	0.036	0	0	6.9406E+218	330	337
20230809_1730180802	0	1560724	0.85875	-0.93828	-0.29056	-0.01417	9.4917231	1.444695	3.005	-0.356	-8.362	1.691	-0.104	30.96	32.730868	111.588742	2	21	32.731123	111.588472	1.655	1.38	1	1.689	0.001	0.036	0	0	6.9406E+218	330	337
20230809_1730180813	0	1560725	0.80943	-0.96291	-0.25502	-0.01415	9.4918041	1.383109	3.052	-0.366	-8.318	1.693	-0.104	30.96	32.730869	111.588742	2	21	32.731123	111.588472	1.655	1.38	1	1.689	0.001	0.036	0	0	6.9406E+218	330	337
20230809_1730180824	0	1560726	0.91171	-0.95637	-0.26319	-0.014196	9.550416	1.3832541	3.052	-0.366	-8.318	1.693	-0.104	31.04	32.730869	111.588742	2	21	32.731123	111.588472	1.655	1.38	1	1.717	-0.01	0.025	0	0	6.9406E+218	330	337
20230809_1730180834	0	1560727	0.89952	-0.98861	-0.20159	-0.01413	9.4918842	1.321522	3.052	-0.366	-8.318	1.693	-0.104	31.04	32.730869	111.588742	2	21	32.731123	111.588472	1.655	1.38	1	1.717	-0.01	0.025	0	0	6.9406E+218	330	337
20230809_1730180844	0	1560728	1.06201	-0.99612	-0.16208	-0.01413	9.4918842	1.321522	3.052	-0.366	-8.318	1.693	-0.104	31.04	32.730869	111.588742	2	21	32.731123	111.588472	1.655	1.38	1	1.717	-0.01	0.025	0	0	6.9406E+218	330	337
20230809_1730180853	0	1560729	1.03522	-1.01917	-0.06451	-0.079281	9.4331293	1.383146	3.052	-0.366	-8.318	1.693	-0.104	31.04	32.730869	111.588742	2	21	32.731123	111.588472	1.655	1.38	1	1.717	-0.01	0.025	0	0	6.9406E+218	330	337
20230809_1730180862	0	1560730	0.9935	-1.03922	-0.02709	-0.01421	9.4915609	1.567868	3.103	-0.366	-8.27	1.717	-0.104	31.04	32.73087	111.588742	2	21	32.731123	111.588472	1.655	1.38	1	1.717	-0.01	0.025	0	0	6.9406E+218	330	337
20230809_1730180876	0	1560731	0.85713	-1.03763	0.02728	-0.014255	9.5501738	1.568014	3.103	-0.366	-8.27	1.717	-0.104	31.04	32.73087	111.588742	2	21	32.731123	111.588472	1.655	1.38	1	1.717	-0.01	0.025	0	0	6.9406E+218	330	337
20230809_1730180886	0	1560732	0.83886	-1.04925	0.02898	-0.01417	9.4917231	1.444695	3.103	-0.366	-8.27	1.717	-0.088	31.04	32.73087	111.588742	2	21	32.731123	111.588472	1.655	1.38	1	1.717	-0.01	0.025	0	0	6.9406E+218	330	337
20230809_1730180891	0	1560733	0.99624	-1.00977	0.06315	-0.014176	9.5504961	1.321667	3.103	-0.366	-8.27	1.717	-0.088	31.04	32.73087	111.588742	2	21	32.731123	111.588472	1.655	1.38	1	1.717	-0.01	0.025	0	0	6.9406E+218	330	337
20230809_1730180905	0	1560734	1.08129	-0.99758	0.0975	-0.01419	9.491642	1.506282	3.103	-0.366	-8.27	1.717	-0.088	31.04	32.73087	111.588742	2	21	32.731123	111.588472	1.655	1.38	1	1.717	-0.01	0.025	0	0	6.9406E+218	330	337
20230809_1730180911	0	1560735	0.99112	-1.0176	0.15256	-0.01421	9.4915609	1.567868	3.153	-0.355	-8.223	1.72	-0.088	31.04	32.73087	111.588742	2	21	32.731123	111.588472	1.655	1.38	1	1.717	-0.01	0.025	0	0	6.9406E+218	330	337
20230809_1730180922	0	1560736	0.8737	-1.01552	0.23037	-0.079386	9.4914989	1.568051	3.153	-0.355	-8.223	1.72	-0.088	31.04	32.73087	111.588742	2	21	32.731123	111.588472	1.655	1.38	1	1.717	-0.01	0.025	0	0	6.9406E+218	330	325
20230809_1730180935	0	1560737	0.89618	-0.98931	0.27045	-0.014216	9.5503349	1.444841	3.153	-0.355	-8.223	1.72	-0.088	31.04	32.73087	111.588742	2	21	32.731123	111.588472	1.655	1.38	1	1.717	-0.01	0.025	0	0	6.9406E+218	330	325
20230809_1730180941	0	1560738	0.97948	-0.94618	0.32724	-0.01419	9.491642	1.506282	3.153	-0.355	-8.223	1.72	-0.088	31.04	32.73087	111.588742	2	21	32.731123	111.588472	1.655	1.38	1	1.717	-0.01	0.025	0	0	6.9406E+218	330	325
20230809_1730180951	0	1560739	0.9876	-0.93187	0.36439	-0.014255	9.5501738	1.568014	3.153	-0.355	-8.223	1.72	-0.088	31.04	32.73087	111.588742	2	21	32.731123	111.588472	1.655	1.38	1	1.717	-0.01	0.025	0	0	6.9406E+218	330	325
20230809_1730180961	0	1560740	0.93459	-0.92621	0.36147	-0.014301	9.6087856	1.568159	3.199	-0.333	-8.176	1.721	-0.088	31.04	32.730871	111.588742	2	21	32.731123	111.588472	1.655	1.38	1	1.717	-0.01	0.025	0	0	6.9406E+218	330	325
20230809_1730180974	0	1560741	0.89812	-0.88379	0.43669	-0.014255	9.5501738	1.568014	3.199	-0.333	-8.176	1.721	-0.088	31.04	32.730871	111.588742	2	21	32.731123	111.588472	1.655	1.38	1	1.717	-0.01	0.025	0	0	6.9406E+218	330	325
20230809_1730180982	0	1560742	0.93883	-0.84198	0.43503	-0.014255	9.5501738	1.568014	3.199	-0.333	-8.176	1.721	-0.088	31.04	32.730871	111.588742	2	21	32.731123	111.588472	1.655	1.38	1	1.717	-0.01	0.025	0	0	6.9406E+218	330	325
20230809_1730180992	0	1560743	0.91991	-0.81006	0.49653	-0.079457	9.6088037	1.506755	3.199	-0.333	-8.176	1.721	-0.088	31.04	32.730871	111.588742	2	21	32.731123	111.588472	1.655	1.38	1	1.717	-0.01	0.025	0	0	6.9406E+218	330	325
20230809_1730190008	0	1560744	0.95025	-0.77801	0.47138	-0.014321	9.6087046	1.629746	3.199	-0.333	-8.176	1.721	-0.088	31.04	32.730871	111.588742	2	21	32.731123	111.588472	1.655	1.38	1	1.717	-0.01	0.025	0	0	6.9406E+218	330	325
20230809_1730190011	0	1560745	0.96364	-0.73706	0.58339	-0.014301	9.6087856	1.568159	3.235	-0.303	-8.13	1.723	-0.088	31.04	32.730872	111.588742	2	21	32.731123	111.588472	1.655	1.38	1	1.717	-0.01	0.025	0	0	6.9406E+218	330	325
20230809_1730190022	0	1560746	1.00689	-0.67779	0.55689	-0.014366	9.6673174	1.629891	3.235	-0.303	-8.13	1.723	-0.088	31.04	32.730872	111.588742	2	21	32.731123	111.588472	1.655	1.38	1	1.717	-0.01	0.025	0	0	6.9406E+218	330	325
20230809_1730190032	0	1560747	0.97431	-0.6276	0.62014	-0.014321	9.6087046	1.629746	3.235	-0.303	-8.13	1.723	-0.088	31.04	32.730872	111.588742	2	21	32.731123	111.588472	1.655	1.38	1	1.717	-0.01	0.025	0	0	6.9406E+218	330	325
20230809_1730190050	0	1560748	0.91292	-0.59064	0.6284	-0.014346	9.6673985	1.568305	3.235	-0.303	-8.13	1.723	-0.088	31.04	32.730872	111.588742	2	21	32.731123	111.588472	1.655	1.38	1	1.717	-0.01	0.025	0	0	6.9406E+218	330	325
20230809_1730190052	0	1560749	0.9387	-0.54794	0.62674	-0.079567	9.7259483	1.568633	3.235	-0.303	-8.13	1.723	-0.088	31.04	32.730872	111.588742	2	21	32.731123	111.588472	1.655	1.38	1	1.717	-0.01	0.025	0	0	6.9406E+218	330	325
20230809_1730190061	0	1560750	1.01454	-0.50078	0.66722	-0.014346	9.6673985	1.568305	3.26	-0.268	-8.082	1.724	-0.088	31.04	32.730873	111.588742	2	21	32.731123	111.588472	1.655	1.38	1	1.717	-0.01	0.025	0	0	6.9406E+218	330	325
20230809_1730190074	0	1560751	1.05998	-0.42988	0.63696	-0.014411	9.7259302	1.630037	3.26	-0.268	-8.082	1.724	-0.088	31.04	32.730873	111.588742	2	21	32.731123	111.588472	1.655	1.38	1	1.717	-0.01	0.025	0	0	6.9406E+218	330	325
20230809_1730190082	0	1560752	1.0906	-0.37324	0.66252	-0.014386	9.6672373	1.691478	3.26	-0.268	-8.082	1.724	-0.088	31.04	32.730873	111.588742	2	21	32.731123	111.588472	1.655	1.38	1	1.717	-0.01	0.025	0	0	6.9406E+218	330	325
20230809_1730190093	0	1560753	1.04562	-0.33377	0.69352	-0.079522	9.6673365	1.568487	3.26	-0.268	-8.082	1.724	-0.088	31.04	32.730873	111.588742	2	21	32.731123	111.588472	1.655	1.38	1	1.717	-0.01	0.025	0	0	6.9406E+218	330	325
20230809_1730190115	0	1560754	1.05708	-0.27156	0.69852	-0.014411	9.7259302	1.630037	3.26	-0.268	-8.082	1.724	-0.088	31.04	32.730873	111.588742	2	21	32.731123	111.588472	1.655	1.38	1	1.717	-0.01	0.025	0	0	6.9406E+218	330	325
20230809_1730190116	0	1560755	1.06581	-0.21337	0.69837	-0.014437	9.7846231	1.5685951	3.272	-0.232	-8.029	1.725	-0.088	31.04	32.730874	111.588742	2	21	32.731123	111.588472	1.655	1.38	1	1.717	-0.01	0.025	0	0	6.9406E+218	330	325
20230809_1730190122	0	1560756	1.08902	-0.16439	0.69875	-0.079587	9.7258673	1.630219	3.272	-0.232	-8.029	1.725	-0.086	31.04	32.730874	111.588742	2	21	32.731123	111.588472	1.655	1.38	1	1.717	-0.01	0.025	0	0	6.9406E+218	330	325
20230809_1730190133	0	1560757	1.18208	-0.08072	0.68455	-0.014437	9.7846231	1.5685951	3.272	-0.232	-8.029	1.725	-0.086	31.04	32.730874	111.588742	2	21	32.731123	111.588472	1.655	1.38	1	1.717	-0.01	0.025	0	0	6.9406E+218	330	325
20230809_1730190143	0	1560758	1.1284	-0.03401	0.65752	-0.014457	9.7845421	1.630182	3.272	-0.232	-8.029	1.725	-0.086	31.04	32.730874	111.588742	2	21	32.731123	111.588472	1.655	1.38	1	1.717	-0.01	0.025	0	0	6.9406E+218	330	325
20230809_1730190151	0	1560759	1.06859	0.01515	0.68093	-0.014411	9.7259302	1.630037	3.272	-0.232	-8.029	1.725	-0.086	31.04	32.730874	111.588742	2	21	32.731123	111.588472	1.655	1.38	1	1.717	-0.01	0.025	0	0	6.9406E+218	330	325
20230809_1730190162	0	1560760	1.05916	0.06728	0.68564	-0.079593	9.7846413	1.507192	3.269	-0.198	-7.974	1.725	-0.086	31.04	32.730874	111.588742	2	21	32.731123	111.588472	1.655	1.38	1	1.717	-0.01	0.025	0	0	6.9406E+218	330	325
20230809_1730190179	0	1560761	1.06945	0.12697	0.66044	-0.014482	9.843235	1.568741	3.269	-0.198	-7.974	1.725	-0.086	31.04	32.730874	111.588742	2	21	32.731123	111.588472	1.655	1.38	1	1.717	-0.01	0.025	0	0	6.9406E+218	330	325
20230809_1730190183	0	1560762	1.12426	0.18564	0.64396	-0.079613	9.7845602	1.568778	3.269	-0.198	-7.974	1.725	-0.086	31.04	32.730874	111.588742	2	21	32.731123	111.588472	1.655	1.38	1	1.717	-0.01	0.025	0	0	6.9406E+218	330	325
20230809_1730190193	0	1560763	1.10288	0.23938	0.61153	-0.014482	9.843235	1.568741	3.269	-0.198	-7.974	1.725	-0.086	31.04	32.730874	111.588742	2	21	32.731123	111.588472	1.655	1.38	1	1.717	-0.01	0.025	0	0	6.9406E+218	330	325
20230809_1730190210	0	1560764	1.09635	0.31179	0.572	-0.014482	9.843235	1.568741	3.269	-0.198	-7.974	1.725	-0.086	31.04	32.730874	111.588742	2	21	32.731123	111.588472	1.655	1.38	1	1.717	-0.01	0.025	0	0	6.9406E+218	330	325
20230809_1730190212	0	1560765	1.02193	0.35392	0.6	-0.079678	9.843092	1.63051	3.253	-0.17	-7.92	1.724	-0.086	31.04	32.730875	111.588742	2	21	32.731123	111.588472	1.655	1.38	1	1.717	-0.01	0.025	0	0	6.9406E+218	330	325
20230809_1730190222	0	1560766	1.0074	0.39576	0.5782	-0.014462	9.8433151	1.507154	3.253	-0.17	-7.92	1.724	-0.086	31.04	32.730875	111.588742	2	21	32.731123	111.588472	1.655	1.38	1	1.717	-0.01	0.025	0	0	6.9406E+218	330	325
20230809_1730190232	0	1560767	1.00554	0.47079	0.53425	-0.079638	9.8432531	1.507337	3.253	-0.17	-7.92	1.724	-0.086	31.04	32.730875	111.588742	2	21	32.731123	111.588472	1.655	1.38	1	1.717	-0.01	0.025	0	0	6.9406E+218	330	325
20230809_1730190242	0	1560768	1.00624	0.51336	0.48081	-0.014528	9.9018469	1.568886	3.253	-0.17	-7.92	1.724	-0.086	31.04	32.730875	111.588742	2	21	32.731123	111.588472	1.655	1.38	1	1.717	-0.01	0.025	0	0	6.9406E+218	330	325
20230809_1730190252	0	1560769	1.0116	0.55915	0.44843	-0.079664	9.9019461	1.445896	3.253	-0.17	-7.92	1.724	-0.086	31.04	32.730875	111.588742	2	21	32.731123	111.588472	1.655	1.38	1	1.717	-0.01	0.025	0	0	6.9406E+218	330	325
20230809_1730190262	0	1560770	1.01748	0.62466	0.36639	-0.014508	9.9019279	1.5073	3.224	-0.149	-7.869	1.723	-0.086	31.04	32.730876	111.588743	2	21	32.731123	111.588472	1.655	1.38	1	1.717	-0.01	0.025	0	0	6.9406E+218	330	325
20230809_1730190274	0	1560771	0.95283	0.66235	0.37291	-0.079638	9.8432531	1.507337	3.224	-0.149	-7.869	1.723	-0.086	31.04	32.730876	111.588743	2	21	32.731123	111.588472	1.655	1.38	1	1.717	-0.01	0.025	0	0	6.9406E+218	330	325
20230809_1730190286	0	1560772	0.92509	0.69406	0.33943	-0.014488	9.9020081	1.445713	3.224	-0.149	-7.869	1.723	-0.086	31.04	32.730876	111.588743	2	21	32.731123	111.588472	1.655	1.38	1	1.717	-0.01	0.025	0	0	6.9406E+218	330	337
20230809_1730190292	0	1560773	0.9309	0.74471	0.30939	-0.079709	9.9605579	1.446041	3.224	-0.149	-7.869	1.723	-0.086	31.04	32.730876	111.588743	2	21	32.731123	111.588472	1.655	1.38	1	1.717	-0.01	0.025	0	0	6.9406E+218	330	337
20230809_1730190305	0	1560774	0.87603	0.77593	0.25277	-0.014508	9.9019279	1.5073	3.224	-0.149	-7.869	1.723	-0.086	31.04	32.730876	111.588743	2	21	32.731123	111.588472	1.655	1.38	1	1.717	-0.01	0.025	0	0	6.9406E+218	330	337
20230809_1730190318	0	1560775	1.00997	0.85322	0.21234	-0.079689	9.960639	1.384455	3.185	-0.14	-7.822	1.722	-0.086	31.04	32.730877	111.588743	2	21	32.731123	111.588472	1.655	1.38	1	1.717	-0.01	0.025	0	0	6.9406E+218	330	337
20230809_1730190322	0	1560776	0.88749	0.86925	0.13296	-0.079729	9.9604778	1.507628	3.185	-0.14	-7.822	1.722	-0.086	31.04	32.730877	111.588743	2	21	32.731123	111.588472	1.655	1.38	1	1.717	-0.01	0.025	0	0	6.9406E+218	330	337
20230809_1730190332	0	1560777	0.84362	0.8857	0.07199	-0.014428	9.9022503	1.2609529	3.185	-0.14	-7.822	1.722	-0.086	31.04	32.730877	111.588743	2	21	32.731123	111.588472	1.655	1.38	1	1.717	-0.01	0.025	0	0	6.9406E+218	330	337
20230809_1730190342	0	1560778	0.95763	0.95853	0.00374	-0.079709	9.9605579	1.446041	3.185	-0.14	-7.822	1.722	-0.086	31.04	32.730877	111.588743	2	21	32.731123	111.588472	1.655	1.38	1	1.717	-0.01	0.025	0	0	6.9406E+218	330	337
20230809_1730190351	0	1560779	0.78416	0.94174	0.00991	-0.014508	9.9019279	1.5073	3.185	-0.14	-7.822	1.722	-0.086	31.04	32.730877	111.588743	2	21	32.731123	111.588472	1.655	1.38	1	1.717	-0.01	0.025	0	0	6.9406E+218	330	337
20230809_1730190361	0	1560780	0.69548	0.95228	-0.05511	-0.079644	9.9020271	1.3843091	3.14	-0.144	-7.781	1.72	-0.086	31.04	32.730877	111.588743	2	21	32.731123	111.588472	1.655	1.38	1	1.717	-0.01	0.025	0	0	6.9406E+218	330	337
20230809_1730190376	0	1560781	0.63033	0.99935	-0.08529	-0.014494	9.9607821	1.322685	3.14	-0.144	-7.781	1.72	-0.086	31.04	32.730877	111.588743	2	21	32.731123	111.588472	1.655	1.38	1	1.717	-0.01	0.025	0	0	6.9406E+218	330	337
20230809_1730190382	0	1560782	0.61466	1.01811	-0.17324	-0.079689	9.960639	1.384455	3.14	-0.144	-7.781	1.72	-0.096	31.04	32.730877	111.588743	2	21	32.731123	111.588472	1.655	1.38	1	1.717	-0.01	0.025	0	0	6.9406E+218	330	337
20230809_1730190393	0	1560783	0.57067	1.03953	-0.2128	-0.079624	9.9021072	1.322723	3.14	-0.144	-7.781	1.72	-0.096	31.04	32.730877	111.588743	2	21	32.731123	111.588472	1.655	1.38	1	1.717	-0.01	0.025	0	0	6.9406E+218	330	325
20230809_1730190404	0	1560784	0.63827	1.05971	-0.30192	-0.07961	9.9609623	1.138108	3.14	-0.144	-7.781	1.72	-0.096	31.04	32.730877	111.588743	2	21	32.731123	111.588472	1.655	1.38	1	1.717	-0.01	0.025	0	0	6.9406E+218	330	325
20230809_1730190411	0	1560785	0.65384	1.07015	-0.34444	-0.014514	9.960701	1.384272	3.09	-0.162	-7.75	1.719	-0.096	31.04	32.730878	111.588743	2	21	32.731123	111.588472	1.655	1.38	1	1.717	-0.01	0.025	0	0	6.9406E+218	330	325
20230809_1730190422	0	1560786	0.42904	1.03142	-0.42189	-0.079624	9.9021072	1.322723	3.09	-0.162	-7.75	1.719	-0.096	31.04	32.730878	111.588743	2	21	32.731123	111.588472	1.655	1.38	1	1.717	-0.01	0.025	0	0	6.9406E+218	330	325
20230809_1730190432	0	1560787	0.40767	1.05489	-0.43529	-0.079644	9.9020271	1.3843091	3.09	-0.162	-7.75	1.719	-0.096	31.04	32.730878	111.588743	2	21	32.731123	111.588472	1.655	1.38	1	1.717	-0.01	0.025	0	0	6.9406E+218	330	325
20230809_1730190444	0	1560788	0.26305	1.05293	-0.52122	-0.014474	9.9608631	1.261099	3.09	-0.162	-7.75	1.719	-0.096	31.04	32.730878	111.588743	2	21	32.731123	111.588472	1.655	1.38	1	1.717	-0.01	0.025	0	0	6.9406E+218	330	325
20230809_1730190452	0	1560789	0.28559	1.05672	-0.51817	-0.079604	9.9021883	1.2611361	3.09	-0.162	-7.75	1.719	-0.096	31.04	32.730878	111.588743	2	21	32.731123	111.588472	1.655	1.38	1	1.717	-0.01	0.025	0	0	6.9406E+218	330	325
20230809_1730190462	0	1560790	0.24706	1.05596	-0.58252	-0.079565	9.9023504	1.1379631	3.041	-0.194	-7.733	1.717	-0.096	31.04	32.730879	111.588743	2	21	32.731123	111.588472	1.655	1.38	1	1.717	-0.01	0.025	0	0	6.9406E+218	330	325
20230809_1730190475	0	1560791	0.28551	1.04014	-0.65351	-0.079604	9.9021883	1.2611361	3.041	-0.194	-7.733	1.717	-0.096	31.04	32.730879	111.588743	2	21	32.731123	111.588472	1.655	1.38	1	1.717	-0.01	0.025	0	0	6.9406E+218	330	325
20230809_1730190482	0	1560792	0.20133	1.01778	-0.68757	-0.079584	9.9022694	1.19955	3.041	-0.194	-7.733	1.717	-0.096	31.04	32.730879	111.588743	2	21	32.731123	111.588472	1.655	1.38	1	1.717	-0.01	0.025	0	0	6.9406E+218	330	325
20230809_1730190494	0	1560793	0.18039	0.99835	-0.7697	-0.014408	9.9023314	1.199367	3.041	-0.194	-7.733	1.717	-0.096	31.04	32.730879	111.588743	2	21	32.731123	111.588472	1.655	1.38	1	1.717	-0.01	0.025	0	0	6.9406E+218	330	325
20230809_1730190506	0	1560794	0.17333	0.97941	-0.81129	-0.079519	9.8437366	1.137818	3.041	-0.194	-7.733	1.717	-0.096	31.04	32.730879	111.588743	2	21	32.731123	111.588472	1.655	1.38	1	1.717	-0.01	0.025	0	0	6.9406E+218	330	325
20230809_1730190514	0	1560795	0.14369	0.964	-0.87392	-0.079559	9.8435764	1.260991	2.997	-0.238	-7.724	1.716	-0.096	31.04	32.73088	111.588743	2	21	32.731123	111.588472	1.655	1.38	1	1.717	-0.01	0.025	0	0	6.9406E+218	330	325
20230809_1730190522	0	1560796	0.09576	0.93499	-0.86914	-0.079494	9.7850437	1.199259	2.997	-0.238	-7.724	1.716	-0.096	31.04	32.73088	111.588743	2	21	32.731123	111.588472	1.655	1.38	1	1.717	-0.01	0.025	0	0	6.9406E+218	330	325
20230809_1730190531	0	1560797	0.12169	0.92518	-0.91356	-0.014363	9.8437185	1.199221	2.997	-0.238	-7.724	1.716	-0.096	31.04	32.73088	111.588743	2	21	32.731123	111.588472	1.655	1.38	1	1.717	-0.01	0.025	0	0	6.9406E+218	330	325
20230809_1730190542	0	1560798	0.09762	0.88626	-0.93397	-0.079519	9.8437366	1.137818	2.997	-0.238	-7.724	1.716	-0.09	31.04	32.73088	111.588743	2	21	32.731123	111.588472	1.655	1.38	1	1.717	-0.01	0.025	0	0	6.9406E+218	330	325
20230809_1730190552	0	1560799	0.11825	0.84973	-0.9923	-0.079499	9.8438177	1.076231	2.997	-0.238	-7.724	1.716	-0.09	31.04	32.73088	111.588743	2	21	32.731123	111.588472	1.655	1.38	1	1.717	-0.01	0.025	0	0	6.9406E+218	330	325
20230809_1730190562	0	1560800	0.13716	0.81827	-1.01925	-0.079499	9.8438177	1.076231	2.96	-0.291	-7.718	1.714	-0.09	31.04	32.730881	111.588743	2	21	32.731123	111.588472	1.655	1.38	1	1.717	-0.01	0.025	0	0	6.9406E+218	330	325
20230809_1730190574	0	1560801	0.15066	0.77307	-1.08355	-0.079494	9.7850437	1.199259	2.96	-0.291	-7.718	1.714	-0.09	31.04	32.730881	111.588743	2	21	32.731123	111.588472	1.655	1.38	1	1.717	-0.01	0.025	0	0	6.9406E+218	330	325
20230809_1730190585	0	1560802	0.11776	0.74481	-1.04145	-0.079428	9.7265129	1.137527	2.96	-0.291	-7.718	1.714	-0.09	31.04	32.730881	111.588743	2	21	32.731123	111.588472	1.655	1.38	1	1.717	-0.01	0.025	0	0	6.9406E+218	330	325
20230809_1730190593	0	1560803	0.13286	0.72235	-1.14485	-0.079494	9.7850437	1.199259	2.96	-0.291	-7.718	1.714	-0.09	31.04	32.730881	111.588743	2	21	32.731123	111.588472	1.655	1.38	1	1.717	-0.01	0.025	0	0	6.9406E+218	330	325
20230809_1730190604	0	1560804	0.07714	0.66751	-1.09748	-0.079448	9.7264318	1.199113	2.96	-0.291	-7.718	1.714	-0.09	31.04	32.730881	111.588743	2	21	32.731123	111.588472	1.655	1.38	1	1.717	-0.01	0.025	0	0	6.9406E+218	330	325
20230809_1730190612	0	1560805	0.07557	0.61642	-1.14215	-0.014233	9.726656	1.075757	2.932	-0.35	-7.712	1.714	-0.09	31.04	32.730881	111.588743	2	21	32.731123	111.588472	1.655	1.38	1	1.717	-0.01	0.025	0	0	6.9406E+218	330	325
20230809_1730190622	0	1560806	0.11084	0.57301	-1.14538	-0.079454	9.7852058	1.076086	2.932	-0.35	-7.712	1.714	-0.09	31.04	32.730881	111.588743	2	21	32.731139	111.588473	1.64	2.31	1	1.717	-0.01	0.025	0	0	6.9406E+218	330	325
20230809_1730190633	0	1560807	0.166	0.52464	-1.20677	-0.079408	9.726594	1.07594	2.932	-0.35	-7.712	1.714	-0.09	31.04	32.730881	111.588743	2	21	32.731139	111.588473	1.64	2.31	1	1.717	-0.01	0.025	0	0	6.9406E+218	330	325
20230809_1730190645	0	1560808	0.21202	0.49462	-1.15534	-0.079363	9.6679811	1.0757951	2.932	-0.35	-7.712	1.714	-0.09	31.04	32.730881	111.588743	2	21	32.731139	111.588473	1.64	2.31	1	1.717	-0.01	0.025	0	0	6.9406E+218	330	325
20230809_1730190651	0	1560809	0.21457	0.45698	-1.17956	-0.079383	9.667901	1.137381	2.932	-0.35	-7.712	1.714	-0.09	31.04	32.730881	111.588743	2	21	32.731139	111.588473	1.64	2.31	1	1.717	-0.01	0.025	0	0	6.9406E+218	330	325
20230809_1730190663	0	1560810	0.16925	0.38936	-1.1664	-0.014181	9.6092701	1.19864	2.916	-0.412	-7.704	1.714	-0.09	31.04	32.730882	111.588743	2	21	32.731139	111.588473	1.64	2.31	1	1.717	-0.01	0.025	0	0	6.9406E+218	330	325
20230809_1730190673	0	1560811	0.12617	0.33252	-1.10359	-0.079318	9.6093693	1.075649	2.916	-0.412	-7.704	1.714	-0.09	31.04	32.730882	111.588743	2	21	32.731139	111.588473	1.64	2.31	1	1.717	-0.01	0.025	0	0	6.9406E+218	330	325
20230809_1730190682	0	1560812	0.01587	0.26166	-1.16616	-0.079428	9.7265129	1.137527	2.916	-0.412	-7.704	1.714	-0.09	31.04	32.730882	111.588743	2	21	32.731139	111.588473	1.64	2.31	1	1.717	-0.01	0.025	0	0	6.9406E+218	330	325
20230809_1730190694	0	1560813	0.08081	0.22513	-1.23643	-0.014213	9.726737	1.014171	2.916	-0.412	-7.704	1.714	-0.09	31.04	32.730882	111.588743	2	21	32.731139	111.588473	1.64	2.31	1	1.717	-0.01	0.025	0	0	6.9406E+218	330	325
20230809_1730190704	0	1560814	0.1749	0.20113	-1.1563	-0.079272	9.5507574	1.0755039	2.916	-0.412	-7.704	1.714	-0.09	31.04	32.730882	111.588743	2	21	32.731139	111.588473	1.64	2.31	1	1.717	-0.01	0.025	0	0	6.9406E+218	330	325
20230809_1730190712	0	1560815	0.22417	0.14791	-1.11486	-0.079292	9.5506763	1.13709	2.912	-0.47	-7.698	1.714	-0.09	31.04	32.730883	111.588743	2	21	32.731139	111.588473	1.64	2.31	1	1.717	-0.01	0.025	0	0	6.9406E+218	330	325
20230809_1730190722	0	1560816	0.1695	0.05988	-1.13696	-0.079337	9.6092882	1.137236	2.912	-0.47	-7.698	1.714	-0.08	31.04	32.730883	111.588743	2	21	32.731139	111.588473	1.64	2.31	1	1.717	-0.01	0.025	0	0	6.9406E+218	330	325
20230809_1730190733	0	1560817	0.18082	0.00001	-1.08092	-0.014122	9.6095123	1.01388	2.912	-0.47	-7.698	1.714	-0.08	31.04	32.730883	111.588743	2	21	32.731139	111.588473	1.64	2.31	1	1.717	-0.01	0.025	0	0	6.9406E+218	330	325
20230809_1730190743	0	1560818	0.28255	-0.01918	-1.02436	-0.014096	9.5508194	1.075321	2.912	-0.47	-7.698	1.714	-0.08	31.04	32.730883	111.588743	2	21	32.731139	111.588473	1.64	2.31	1	1.717	-0.01	0.025	0	0	6.9406E+218	330	325
20230809_1730190751	0	1560819	0.23355	-0.07921	-1.00642	-0.079312	9.5505953	1.1986769	2.912	-0.47	-7.698	1.714	-0.08	31.04	32.730883	111.588743	2	21	32.731139	111.588473	1.64	2.31	1	1.717	-0.01	0.025	0	0	6.9406E+218	330	325
20230809_1730190763	0	1560820	0.21836	-0.13863	-0.98591	-0.079292	9.5506763	1.13709	2.921	-0.522	-7.687	1.715	-0.08	31.04	32.730884	111.588743	2	21	32.731139	111.588473	1.64	2.31	1	1.717	-0.01	0.025	0	0	6.9406E+218	330	325
20230809_1730190776	0	1560821	0.22523	-0.1895	-0.9466	-0.014071	9.4921265	1.136762	2.921	-0.522	-7.687	1.715	-0.08	31.04	32.730884	111.588743	2	21	32.731139	111.588473	1.64	2.31	1	1.717	-0.01	0.025	0	0	6.9406E+218	330	325
20230809_1730190784	0	1560822	0.20523	-0.24992	-0.96907	-0.079292	9.5506763	1.13709	2.921	-0.522	-7.687	1.715	-0.08	31.04	32.730884	111.588743	2	21	32.731139	111.588473	1.64	2.31	1	1.717	-0.01	0.025	0	0	6.9406E+218	330	325
20230809_1730190791	0	1560823	0.27134	-0.28215	-0.87497	-0.014096	9.5508194	1.075321	2.921	-0.522	-7.687	1.715	-0.08	31.04	32.730884	111.588743	2	21	32.731139	111.588473	1.64	2.31	1	1.717	-0.01	0.025	0	0	6.9406E+218	330	325
20230809_1730190810	0	1560824	0.23641	-0.32295	-0.84524	-0.079201	9.4334517	1.1368001	2.921	-0.522	-7.687	1.715	-0.08	31.04	32.730884	111.588743	2	21	32.731139	111.588473	1.64	2.31	1	1.717	-0.01	0.025	0	0	6.9406E+218	330	325
20230809_1730190812	0	1560825	0.2022	-0.37751	-0.74056	-0.014025	9.4335136	1.1366169	2.941	-0.563	-7.676	1.718	-0.08	31.04	32.730884	111.588743	2	21	32.731139	111.588473	1.64	2.31	1	1.717	-0.01	0.025	0	0	6.9406E+218	330	325
20230809_1730190822	0	1560826	0.2724	-0.4026	-0.68225	-0.079221	9.4333706	1.198386	2.941	-0.563	-7.676	1.718	-0.08	31.04	32.730884	111.588743	2	21	32.731139	111.588473	1.64	2.31	1	1.715	0.013	-0.002	0	0	6.9406E+218	330	325
20230809_1730190837	0	1560827	0.18292	-0.46894	-0.64157	-0.079332	9.5505152	1.260264	2.941	-0.563	-7.676	1.718	-0.08	31.17	32.730884	111.588743	2	21	32.731139	111.588473	1.64	2.31	1	1.715	0.013	-0.002	0	0	6.9406E+218	330	325
20230809_1730190842	0	1560828	0.14998	-0.51781	-0.61205	-0.014071	9.4921265	1.136762	2.941	-0.563	-7.676	1.718	-0.08	31.17	32.730884	111.588743	2	21	32.731139	111.588473	1.64	2.31	1	1.715	0.013	-0.002	0	0	6.9406E+218	330	325
20230809_1730190852	0	1560829	0.20907	-0.52955	-0.55801	-0.079267	9.4919834	1.198532	2.941	-0.563	-7.676	1.718	-0.08	31.17	32.730884	111.588743	2	21	32.731139	111.588473	1.64	2.31	1	1.715	0.013	-0.002	0	0	6.9406E+218	330	325
20230809_1730190861	0	1560830	0.16416	-0.58099	-0.50917	-0.079286	9.4919033	1.260118	2.97	-0.59	-7.667	1.716	-0.08	31.17	32.730885	111.588743	2	21	32.731139	111.588473	1.64	2.31	1	1.715	0.013	-0.002	0	0	6.9406E+218	330	325
20230809_1730190873	0	1560831	0.19681	-0.61085	-0.49687	-0.01411	9.4919653	1.259935	2.97	-0.59	-7.667	1.716	-0.078	31.17	32.730885	111.588743	2	21	32.731139	111.588473	1.64	2.31	1	1.715	0.013	-0.002	0	0	6.9406E+218	330	325
20230809_1730190883	0	1560832	0.21747	-0.62599	-0.38181	-0.079221	9.4333706	1.198386	2.97	-0.59	-7.667	1.716	-0.078	31.17	32.730885	111.588743	2	21	32.731139	111.588473	1.64	2.31	1	1.715	0.013	-0.002	0	0	6.9406E+218	330	325
20230809_1730190894	0	1560833	0.30597	-0.64124	-0.27246	-0.014065	9.4333534	1.2597899	2.97	-0.59	-7.667	1.716	-0.078	31.17	32.730885	111.588743	2	21	32.731139	111.588473	1.64	2.31	1	1.715	0.013	-0.002	0	0	6.9406E+218	330	325
20230809_1730190905	0	1560834	0.31618	-0.65332	-0.22829	-0.079372	9.5503531	1.383437	2.97	-0.59	-7.667	1.716	-0.078	31.17	32.730885	111.588743	2	21	32.731139	111.588473	1.64	2.31	1	1.715	0.013	-0.002	0	0	6.9406E+218	330	325
20230809_1730190911	0	1560835	0.1537	-0.7149	-0.18683	-0.079372	9.5503531	1.383437	3.005	-0.601	-7.655	1.719	-0.078	31.17	32.730886	111.588743	2	21	32.731139	111.588473	1.64	2.31	1	1.715	0.013	-0.002	0	0	6.9406E+218	330	325
20230809_1730190922	0	1560836	0.23647	-0.70961	-0.15218	-0.079332	9.5505152	1.260264	3.005	-0.601	-7.655	1.719	-0.078	31.17	32.730886	111.588743	2	21	32.731139	111.588473	1.64	2.31	1	1.715	0.013	-0.002	0	0	6.9406E+218	330	325
20230809_1730190933	0	1560837	0.34151	-0.70026	-0.09862	-0.01411	9.4919653	1.259935	3.005	-0.601	-7.655	1.719	-0.078	31.17	32.730886	111.588743	2	21	32.731139	111.588473	1.64	2.31	1	1.715	0.013	-0.002	0	0	6.9406E+218	330	325
20230809_1730190942	0	1560838	0.44874	-0.7071	-0.00005	-0.079306	9.4918222	1.321705	3.005	-0.601	-7.655	1.719	-0.078	31.17	32.730886	111.588743	2	21	32.731139	111.588473	1.64	2.31	1	1.715	0.013	-0.002	0	0	6.9406E+218	330	325
20230809_1730190952	0	1560839	0.50571	-0.70754	0.03982	-0.079306	9.4918222	1.321705	3.005	-0.601	-7.655	1.719	-0.078	31.17	32.730886	111.588743	2	21	32.731139	111.588473	1.64	2.31	1	1.715	0.013	-0.002	0	0	6.9406E+218	330	325
20230809_1730190961	0	1560840	0.42604	-0.73111	0.09357	-0.079457	9.6088037	1.506755	3.04	-0.597	-7.636	1.72	-0.078	31.17	32.730887	111.588743	2	21	32.731139	111.588473	1.64	2.31	1	1.715	0.013	-0.002	0	0	6.9406E+218	330	325
20230809_1730190974	0	1560841	0.33597	-0.76012	0.15554	-0.014196	9.550416	1.3832541	3.04	-0.597	-7.636	1.72	-0.078	31.17	32.730887	111.588743	2	21	32.731139	111.588473	1.64	2.31	1	1.715	0.013	-0.002	0	0	6.9406E+218	330	325
20230809_1730190982	0	1560842	0.41187	-0.74444	0.23536	-0.079332	9.5505152	1.260264	3.04	-0.597	-7.636	1.72	-0.078	31.17	32.730887	111.588743	2	21	32.731139	111.588473	1.64	2.31	1	1.715	0.013	-0.002	0	0	6.9406E+218	330	325
20230809_1730190992	0	1560843	0.44115	-0.72277	0.24081	-0.079372	9.5503531	1.383437	3.04	-0.597	-7.636	1.72	-0.078	31.17	32.730887	111.588743	2	21	32.731139	111.588473	1.64	2.31	1	1.715	0.013	-0.002	0	0	6.9406E+218	330	325
20230809_1730200008	0	1560844	0.48954	-0.71996	0.31666	-0.079391	9.5502729	1.4450229	3.04	-0.597	-7.636	1.72	-0.078	31.17	32.730887	111.588743	2	21	32.731139	111.588473	1.64	2.31	1	1.715	0.013	-0.002	0	0	6.9406E+218	330	325
20230809_1730200011	0	1560845	0.46618	-0.73402	0.39639	-0.014241	9.6090279	1.383399	3.075	-0.579	-7.615	1.723	-0.078	31.17	32.730887	111.588743	2	21	32.731139	111.588473	1.64	2.31	1	1.715	0.013	-0.002	0	0	6.9406E+218	330	325
20230809_1730200024	0	1560846	0.45417	-0.7213	0.42573	-0.079437	9.6088848	1.445169	3.075	-0.579	-7.615	1.723	-0.078	31.17	32.730887	111.588743	2	21	32.731139	111.588473	1.64	2.31	1	1.715	0.013	-0.002	0	0	6.9406E+218	330	325
20230809_1730200033	0	1560847	0.38705	-0.72179	0.42952	-0.079417	9.6089659	1.383582	3.075	-0.579	-7.615	1.723	-0.078	31.17	32.730887	111.588743	2	21	32.731139	111.588473	1.64	2.31	1	1.715	0.013	-0.002	0	0	6.9406E+218	330	325
20230809_1730200046	0	1560848	0.4329	-0.71301	0.49967	-0.079462	9.6675777	1.383728	3.075	-0.579	-7.615	1.723	-0.078	31.17	32.730887	111.588743	2	21	32.731139	111.588473	1.64	2.31	1	1.715	0.013	-0.002	0	0	6.9406E+218	330	325
20230809_1730200052	0	1560849	0.42721	-0.70834	0.56494	-0.079417	9.6089659	1.383582	3.075	-0.579	-7.615	1.723	-0.078	31.17	32.730887	111.588743	2	21	32.731139	111.588473	1.64	2.31	1	1.715	0.013	-0.002	0	0	6.9406E+218	330	325
20230809_1730200062	0	1560850	0.40863	-0.70938	0.57021	-0.014306	9.6675587	1.4451309	3.107	-0.55	-7.595	1.724	-0.078	31.17	32.730888	111.588743	2	21	32.731139	111.588473	1.64	2.31	1	1.715	0.013	-0.002	0	0	6.9406E+218	330	325
20230809_1730200074	0	1560851	0.40719	-0.70057	0.65637	-0.079462	9.6675777	1.383728	3.107	-0.55	-7.595	1.724	-0.094	31.17	32.730888	111.588743	2	21	32.731139	111.588473	1.64	2.31	1	1.715	0.013	-0.002	0	0	6.9406E+218	330	325
20230809_1730200082	0	1560852	0.42032	-0.67337	0.67369	-0.079482	9.6674967	1.445314	3.107	-0.55	-7.595	1.724	-0.094	31.17	32.730888	111.588743	2	21	32.731139	111.588473	1.64	2.31	1	1.715	0.013	-0.002	0	0	6.9406E+218	330	325
20230809_1730200092	0	1560853	0.38806	-0.66422	0.66699	-0.079528	9.7261086	1.44546	3.107	-0.55	-7.595	1.724	-0.094	31.17	32.730888	111.588743	2	21	32.731139	111.588473	1.64	2.31	1	1.715	0.013	-0.002	0	0	6.9406E+218	330	325
20230809_1730200105	0	1560854	0.32401	-0.65838	0.70386	-0.079528	9.7261086	1.44546	3.107	-0.55	-7.595	1.724	-0.094	31.17	32.730888	111.588743	2	21	32.731139	111.588473	1.64	2.31	1	1.715	0.013	-0.002	0	0	6.9406E+218	330	325
20230809_1730200113	0	1560855	0.38466	-0.63171	0.73841	-0.014397	9.7847843	1.4454221	3.136	-0.511	-7.576	1.725	-0.094	31.17	32.730889	111.588743	2	21	32.731139	111.588473	1.64	2.31	1	1.715	0.013	-0.002	0	0	6.9406E+218	330	325
20230809_1730200127	0	1560856	0.32426	-0.61379	0.77033	-0.079528	9.7261086	1.44546	3.136	-0.511	-7.576	1.725	-0.094	31.17	32.730889	111.588743	2	21	32.731139	111.588473	1.64	2.31	1	1.715	0.013	-0.002	0	0	6.9406E+218	330	325
20230809_1730200139	0	1560857	0.32195	-0.60801	0.79226	-0.079573	9.7847223	1.445605	3.136	-0.511	-7.576	1.725	-0.094	31.17	32.730889	111.588743	2	21	32.731139	111.588473	1.64	2.31	1	1.715	0.013	-0.002	0	0	6.9406E+218	330	325
20230809_1730200143	0	1560858	0.28466	-0.59632	0.80753	-0.079533	9.7848825	1.322432	3.136	-0.511	-7.576	1.725	-0.094	31.17	32.730889	111.588743	2	21	32.731139	111.588473	1.64	2.31	1	1.715	0.013	-0.002	0	0	6.9406E+218	330	325
20230809_1730200152	0	1560859	0.30362	-0.58059	0.81494	-0.079599	9.8434143	1.384164	3.136	-0.511	-7.576	1.725	-0.094	31.17	32.730889	111.588743	2	21	32.731139	111.588473	1.64	2.31	1	1.715	0.013	-0.002	0	0	6.9406E+218	330	325
20230809_1730200162	0	1560860	0.34297	-0.56457	0.83087	-0.014423	9.8434772	1.383981	3.16	-0.468	-7.561	1.726	-0.094	31.17	32.73089	111.588744	2	21	32.731139	111.588473	1.64	2.31	1	1.715	0.013	-0.002	0	0	6.9406E+218	330	325
20230809_1730200174	0	1560861	0.3859	-0.55129	0.82203	-0.079618	9.8433342	1.445751	3.16	-0.468	-7.561	1.726	-0.094	31.17	32.73089	111.588744	2	21	32.731139	111.588473	1.64	2.31	1	1.715	0.013	-0.002	0	0	6.9406E+218	330	325
20230809_1730200185	0	1560862	0.36581	-0.53669	0.83548	-0.079553	9.7848024	1.3840179	3.16	-0.468	-7.561	1.726	-0.094	31.17	32.73089	111.588744	2	21	32.731139	111.588473	1.64	2.31	1	1.715	0.013	-0.002	0	0	6.9406E+218	330	325
20230809_1730200192	0	1560863	0.35066	-0.52927	0.88167	-0.079618	9.8433342	1.445751	3.16	-0.468	-7.561	1.726	-0.094	31.17	32.73089	111.588744	2	21	32.731139	111.588473	1.64	2.31	1	1.715	0.013	-0.002	0	0	6.9406E+218	330	325
20230809_1730200203	0	1560864	0.31506	-0.52231	0.86896	-0.079624	9.9021072	1.322723	3.16	-0.468	-7.561	1.726	-0.094	31.17	32.73089	111.588744	2	21	32.731139	111.588473	1.64	2.31	1	1.715	0.013	-0.002	0	0	6.9406E+218	330	325
20230809_1730200213	0	1560865	0.30336	-0.50262	0.84317	-0.079644	9.9020271	1.3843091	3.181	-0.422	-7.544	1.726	-0.094	31.17	32.730891	111.588744	2	21	32.731139	111.588473	1.64	2.31	1	1.715	0.013	-0.002	0	0	6.9406E+218	330	325
20230809_1730200222	0	1560866	0.31939	-0.48792	0.81005	-0.014468	9.9020891	1.384127	3.181	-0.422	-7.544	1.726	-0.094	31.17	32.730891	111.588744	2	21	32.731139	111.588473	1.64	2.31	1	1.715	0.013	-0.002	0	0	6.9406E+218	330	325
20230809_1730200233	0	1560867	0.357	-0.46684	0.80982	-0.079644	9.9020271	1.3843091	3.181	-0.422	-7.544	1.726	-0.096	31.17	32.730891	111.588744	2	21	32.731139	111.588473	1.64	2.31	1	1.715	0.013	-0.002	0	0	6.9406E+218	330	325
20230809_1730200244	0	1560868	0.28921	-0.47112	0.81815	-0.079553	9.7848024	1.3840179	3.181	-0.422	-7.544	1.726	-0.096	31.17	32.730891	111.588744	2	21	32.731139	111.588473	1.64	2.31	1	1.715	0.013	-0.002	0	0	6.9406E+218	330	325
20230809_1730200252	0	1560869	0.25171	-0.46265	0.84317	-0.014448	9.9021702	1.32254	3.181	-0.422	-7.544	1.726	-0.096	31.17	32.730891	111.588744	2	21	32.731139	111.588473	1.64	2.31	1	1.715	0.013	-0.002	0	0	6.9406E+218	330	325
20230809_1730200261	0	1560870	0.20056	-0.46174	0.84154	-0.079624	9.9021072	1.322723	3.199	-0.378	-7.53	1.727	-0.096	31.17	32.730891	111.588744	2	21	32.731139	111.588473	1.64	2.31	1	1.715	0.013	-0.002	0	0	6.9406E+218	330	325
20230809_1730200274	0	1560871	0.19334	-0.44869	0.81565	-0.07967	9.9607201	1.322868	3.199	-0.378	-7.53	1.727	-0.096	31.17	32.730891	111.588744	2	21	32.731139	111.588473	1.64	2.31	1	1.715	0.013	-0.002	0	0	6.9406E+218	330	325
20230809_1730200285	0	1560872	0.18372	-0.43071	0.77819	-0.079624	9.9021072	1.322723	3.199	-0.378	-7.53	1.727	-0.096	31.17	32.730891	111.588744	2	21	32.731139	111.588473	1.64	2.31	1	1.715	0.013	-0.002	0	0	6.9406E+218	330	325
20230809_1730200291	0	1560873	0.21828	-0.41037	0.74984	-0.079689	9.960639	1.384455	3.199	-0.378	-7.53	1.727	-0.096	31.17	32.730891	111.588744	2	21	32.731139	111.588473	1.64	2.31	1	1.715	0.013	-0.002	0	0	6.9406E+218	330	325
20230809_1730200307	0	1560874	0.18637	-0.40126	0.74345	-0.014403	9.8435583	1.322395	3.199	-0.378	-7.53	1.727	-0.096	31.17	32.730891	111.588744	2	21	32.731139	111.588473	1.64	2.31	1	1.715	0.013	-0.002	0	0	6.9406E+218	330	325
20230809_1730200311	0	1560875	0.13211	-0.39577	0.7528	-0.079689	9.960639	1.384455	3.214	-0.337	-7.521	1.727	-0.096	31.17	32.730892	111.588744	2	21	32.731139	111.588473	1.64	2.31	1	1.715	0.013	-0.002	0	0	6.9406E+218	330	325
20230809_1730200323	0	1560876	0.10517	-0.39124	0.73937	-0.079624	9.9021072	1.322723	3.214	-0.337	-7.521	1.727	-0.096	31.17	32.730892	111.588744	2	21	32.731139	111.588473	1.64	2.31	1	1.715	0.013	-0.002	0	0	6.9406E+218	330	325
20230809_1730200332	0	1560877	0.06501	-0.38134	0.71705	-0.07967	9.9607201	1.322868	3.214	-0.337	-7.521	1.727	-0.096	31.17	32.730892	111.588744	2	21	32.731139	111.588473	1.64	2.31	1	1.715	0.013	-0.002	0	0	6.9406E+218	330	325
20230809_1730200354	0	1560878	0.09964	-0.35641	0.68567	-0.07965	9.9608002	1.261282	3.214	-0.337	-7.521	1.727	-0.096	31.17	32.730892	111.588744	2	21	32.731139	111.588473	1.64	2.31	1	1.715	0.013	-0.002	0	0	6.9406E+218	330	325
20230809_1730200357	0	1560879	0.15318	-0.3379	0.69255	-0.079624	9.9021072	1.322723	3.214	-0.337	-7.521	1.727	-0.096	31.17	32.730892	111.588744	2	21	32.731139	111.588473	1.64	2.31	1	1.715	0.013	-0.002	0	0	6.9406E+218	330	325
20230809_1730200361	0	1560880	0.17401	-0.31996	0.6311	-0.014448	9.9021702	1.32254	3.228	-0.301	-7.515	1.726	-0.096	31.17	32.730893	111.588744	2	21	32.731139	111.588473	1.64	2.31	1	1.715	0.013	-0.002	0	0	6.9406E+218	330	325
20230809_1730200376	0	1560881	0.13885	-0.31673	0.60173	-0.07967	9.9607201	1.322868	3.228	-0.301	-7.515	1.726	-0.102	31.17	32.730893	111.588744	2	21	32.731139	111.588473	1.64	2.31	1	1.715	0.013	-0.002	0	0	6.9406E+218	330	325
20230809_1730200383	0	1560882	0.0999	-0.32439	0.60186	-0.079604	9.9021883	1.2611361	3.228	-0.301	-7.515	1.726	-0.102	31.17	32.730893	111.588744	2	21	32.731139	111.588473	1.64	2.31	1	1.715	0.013	-0.002	0	0	6.9406E+218	330	325
20230809_1730200392	0	1560883	0.12665	-0.29884	0.5676	-0.079604	9.9021883	1.2611361	3.228	-0.301	-7.515	1.726	-0.102	31.17	32.730893	111.588744	2	21	32.731139	111.588473	1.64	2.31	1	1.715	0.013	-0.002	0	0	6.9406E+218	330	337
20230809_1730200402	0	1560884	0.09281	-0.28797	0.5371	-0.079624	9.9021072	1.322723	3.228	-0.301	-7.515	1.726	-0.102	31.17	32.730893	111.588744	2	21	32.731139	111.588473	1.64	2.31	1	1.715	0.013	-0.002	0	0	6.9406E+218	330	337
20230809_1730200412	0	1560885	0.07338	-0.28571	0.51338	-0.079624	9.9021072	1.322723	3.239	-0.271	-7.51	1.725	-0.102	31.17	32.730894	111.588744	2	21	32.731139	111.588473	1.64	2.31	1	1.715	0.013	-0.002	0	0	6.9406E+218	330	337
20230809_1730200424	0	1560886	0.10012	-0.26112	0.5095	-0.014428	9.9022503	1.2609529	3.239	-0.271	-7.51	1.725	-0.102	31.17	32.730894	111.588744	2	21	32.731139	111.588473	1.64	2.31	1	1.715	0.013	-0.002	0	0	6.9406E+218	330	337
20230809_1730200432	0	1560887	0.10724	-0.23954	0.46576	-0.079624	9.9021072	1.322723	3.239	-0.271	-7.51	1.725	-0.102	31.17	32.730894	111.588744	2	21	32.731139	111.588473	1.64	2.31	1	1.715	0.013	-0.002	0	0	6.9406E+218	330	337
20230809_1730200442	0	1560888	0.047	-0.23556	0.45582	-0.079624	9.9021072	1.322723	3.239	-0.271	-7.51	1.725	-0.102	31.17	32.730894	111.588744	2	21	32.731139	111.588473	1.64	2.31	1	1.715	0.013	-0.002	0	0	6.9406E+218	330	337
20230809_1730200452	0	1560889	0.01543	-0.23118	0.40496	-0.079559	9.8435764	1.260991	3.239	-0.271	-7.51	1.725	-0.102	31.17	32.730894	111.588744	2	21	32.731139	111.588473	1.64	2.31	1	1.715	0.013	-0.002	0	0	6.9406E+218	330	337
20230809_1730200461	0	1560890	0.01884	-0.20533	0.40009	-0.079624	9.9021072	1.322723	3.248	-0.247	-7.507	1.724	-0.102	31.17	32.730894	111.588744	2	21	32.731139	111.588473	1.64	2.31	1	1.715	0.013	-0.002	0	0	6.9406E+218	330	337
20230809_1730200474	0	1560891	0.02954	-0.19645	0.36555	-0.079559	9.8435764	1.260991	3.248	-0.247	-7.507	1.724	-0.102	31.17	32.730894	111.588744	2	21	32.731139	111.588473	1.64	2.31	1	1.715	0.013	-0.002	0	0	6.9406E+218	330	337
20230809_1730200484	0	1560892	0.03443	-0.17556	0.34505	-0.014383	9.8436384	1.260808	3.248	-0.247	-7.507	1.724	-0.102	31.17	32.730894	111.588744	2	21	32.731139	111.588473	1.64	2.31	1	1.715	0.013	-0.002	0	0	6.9406E+218	330	337
20230809_1730200493	0	1560893	0.04518	-0.15143	0.30595	-0.079559	9.8435764	1.260991	3.248	-0.247	-7.507	1.724	-0.102	31.17	32.730894	111.588744	2	21	32.731139	111.588473	1.64	2.31	1	1.715	0.013	-0.002	0	0	6.9406E+218	330	337
20230809_1730200505	0	1560894	0.04287	-0.1435	0.32442	-0.079579	9.8434954	1.322577	3.248	-0.247	-7.507	1.724	-0.102	31.17	32.730894	111.588744	2	21	32.731139	111.588473	1.64	2.31	1	1.715	0.013	-0.002	0	0	6.9406E+218	330	337
20230809_1730200513	0	1560895	0.01416	-0.14376	0.28896	-0.079513	9.7849636	1.2608449	3.254	-0.23	-7.506	1.723	-0.102	31.17	32.730895	111.588744	2	21	32.731139	111.588473	1.64	2.31	1	1.715	0.013	-0.002	0	0	6.9406E+218	330	337
20230809_1730200522	0	1560896	-0.00432	-0.12832	0.25656	-0.079559	9.8435764	1.260991	3.254	-0.23	-7.506	1.723	-0.102	31.17	32.730895	111.588744	2	21	32.731139	111.588473	1.64	2.31	1	1.715	0.013	-0.002	0	0	6.9406E+218	330	337
20230809_1730200536	0	1560897	-0.02821	-0.12402	0.22859	-0.014338	9.7850256	1.260663	3.254	-0.23	-7.506	1.723	-0.092	31.17	32.730895	111.588744	2	21	32.731139	111.588473	1.64	2.31	1	1.715	0.013	-0.002	0	0	6.9406E+218	330	337
20230809_1730200541	0	1560898	-0.02238	-0.10269	0.21496	-0.079559	9.8435764	1.260991	3.254	-0.23	-7.506	1.723	-0.092	31.17	32.730895	111.588744	2	21	32.731139	111.588473	1.64	2.31	1	1.715	0.013	-0.002	0	0	6.9406E+218	330	337
20230809_1730200552	0	1560899	-0.06139	-0.08428	0.12724	-0.079533	9.7848825	1.322432	3.254	-0.23	-7.506	1.723	-0.092	31.17	32.730895	111.588744	2	21	32.731139	111.588473	1.64	2.31	1	1.715	0.013	-0.002	0	0	6.9406E+218	330	337
20230809_1730200561	0	1560900	-0.13523	-0.08013	0.19515	-0.014292	9.7264137	1.260517	3.258	-0.219	-7.509	1.722	-0.092	31.17	32.730896	111.588744	2	21	32.731139	111.588473	1.64	2.31	1	1.715	0.013	-0.002	0	0	6.9406E+218	330	337
20230809_1730200576	0	1560901	-0.14185	-0.06507	0.14847	-0.079468	9.7263508	1.2607	3.258	-0.219	-7.509	1.722	-0.092	31.17	32.730896	111.588744	2	21	32.731139	111.588473	1.64	2.31	1	1.715	0.013	-0.002	0	0	6.9406E+218	330	337
20230809_1730200582	0	1560902	-0.15516	-0.05128	0.13619	-0.079468	9.7263508	1.2607	3.258	-0.219	-7.509	1.722	-0.092	31.17	32.730896	111.588744	2	21	32.731139	111.588473	1.64	2.31	1	1.715	0.013	-0.002	0	0	6.9406E+218	330	325
20230809_1730200593	0	1560903	-0.16179	-0.03987	0.14704	-0.014292	9.7264137	1.260517	3.258	-0.219	-7.509	1.722	-0.092	31.17	32.730896	111.588744	2	21	32.731139	111.588473	1.64	2.31	1	1.715	0.013	-0.002	0	0	6.9406E+218	330	325
20230809_1730200605	0	1560904	-0.17919	-0.01917	0.09815	-0.079513	9.7849636	1.2608449	3.258	-0.219	-7.509	1.722	-0.092	31.17	32.730896	111.588744	2	21	32.731139	111.588473	1.64	2.31	1	1.715	0.013	-0.002	0	0	6.9406E+218	330	325
20230809_1730200612	0	1560905	-0.23473	-0.00789	0.0471	-0.014312	9.7263327	1.322104	3.259	-0.213	-7.518	1.721	-0.092	31.17	32.730897	111.588744	2	21	32.731139	111.588473	1.64	2.31	1	1.715	0.013	-0.002	0	0	6.9406E+218	330	325
20230809_1730200622	0	1560906	-0.31048	-0.00482	0.03979	-0.079488	9.7262707	1.322286	3.259	-0.213	-7.518	1.721	-0.092	31.17	32.730897	111.588744	2	21	32.731139	111.588473	1.64	2.31	1	1.715	0.013	-0.002	0	0	6.9406E+218	330	325
20230809_1730200638	0	1560907	-0.34756	0.01369	0.03323	-0.079423	9.6677389	1.260554	3.259	-0.213	-7.518	1.721	-0.092	31.17	32.730897	111.588744	2	21	32.731154	111.588474	1.655	2.54	1	1.715	0.013	-0.002	0	0	6.9406E+218	330	325
20230809_1730200643	0	1560908	-0.43133	0.0216	0.02316	-0.014247	9.6678019	1.260372	3.259	-0.213	-7.518	1.721	-0.092	31.17	32.730897	111.588744	2	21	32.731154	111.588474	1.655	2.54	1	1.715	0.013	-0.002	0	0	6.9406E+218	330	325
20230809_1730200652	0	1560909	-0.48617	0.04184	0.0554	-0.079443	9.6676588	1.3221411	3.259	-0.213	-7.518	1.721	-0.092	31.17	32.730897	111.588744	2	21	32.731154	111.588474	1.655	2.54	1	1.715	0.013	-0.002	0	0	6.9406E+218	330	325
20230809_1730200662	0	1560910	-0.49984	0.07252	0.01693	-0.014292	9.7264137	1.260517	3.257	-0.211	-7.539	1.72	-0.092	31.17	32.730898	111.588744	2	21	32.731154	111.588474	1.655	2.54	1	1.715	0.013	-0.002	0	0	6.9406E+218	330	325
20230809_1730200682	0	1560911	-0.58538	0.0851	-0.02988	-0.079462	9.6675777	1.383728	3.257	-0.211	-7.539	1.72	-0.092	31.17	32.730898	111.588744	2	21	32.731154	111.588474	1.655	2.54	1	1.715	0.013	-0.002	0	0	6.9406E+218	330	325
20230809_1730200684	0	1560912	-0.66397	0.09448	-0.03232	-0.079397	9.609046	1.321996	3.257	-0.211	-7.539	1.72	-0.092	31.17	32.730898	111.588744	2	21	32.731154	111.588474	1.655	2.54	1	1.715	0.013	-0.002	0	0	6.9406E+218	330	325
20230809_1730200692	0	1560913	-0.7082	0.11461	-0.07459	-0.014267	9.6677208	1.3219579	3.257	-0.211	-7.539	1.72	-0.092	31.17	32.730898	111.588744	2	21	32.731154	111.588474	1.655	2.54	1	1.715	0.013	-0.002	0	0	6.9406E+218	330	337
20230809_1730200704	0	1560914	-0.77588	0.12871	-0.06456	-0.079397	9.609046	1.321996	3.257	-0.211	-7.539	1.72	-0.089	31.17	32.730898	111.588744	2	21	32.731154	111.588474	1.655	2.54	1	1.715	0.013	-0.002	0	0	6.9406E+218	330	337
20230809_1730200713	0	1560915	-0.81104	0.1582	-0.06036	-0.014201	9.609189	1.260226	3.252	-0.215	-7.574	1.719	-0.089	31.17	32.730898	111.588744	2	21	32.731154	111.588474	1.655	2.54	1	1.715	0.013	-0.002	0	0	6.9406E+218	330	337
20230809_1730200722	0	1560916	-0.85572	0.17781	-0.082	-0.014267	9.6677208	1.3219579	3.252	-0.215	-7.574	1.719	-0.089	31.17	32.730898	111.588744	2	21	32.731154	111.588474	1.655	2.54	1	1.715	0.013	-0.002	0	0	6.9406E+218	330	337
20230809_1730200731	0	1560917	-0.93961	0.1926	-0.08149	-0.079417	9.6089659	1.383582	3.252	-0.215	-7.574	1.719	-0.089	31.17	32.730898	111.588744	2	21	32.731154	111.588474	1.655	2.54	1	1.715	0.013	-0.002	0	0	6.9406E+218	330	337
20230809_1730200741	0	1560918	-1.01297	0.20728	-0.06956	-0.014221	9.6091089	1.321813	3.252	-0.215	-7.574	1.719	-0.089	31.17	32.730898	111.588744	2	21	32.731154	111.588474	1.655	2.54	1	1.715	0.013	-0.002	0	0	6.9406E+218	330	337
20230809_1730200752	0	1560919	-1.10302	0.21857	-0.12031	-0.079417	9.6089659	1.383582	3.252	-0.215	-7.574	1.719	-0.089	31.17	32.730898	111.588744	2	21	32.731154	111.588474	1.655	2.54	1	1.715	0.013	-0.002	0	0	6.9406E+218	330	337
20230809_1730200762	0	1560920	-1.18974	0.23178	-0.12506	-0.014221	9.6091089	1.321813	3.243	-0.221	-7.625	1.719	-0.089	31.17	32.730899	111.588744	2	21	32.731154	111.588474	1.655	2.54	1	1.715	0.013	-0.002	0	0	6.9406E+218	330	337
20230809_1730200774	0	1560921	-1.24532	0.25381	-0.14687	-0.079417	9.6089659	1.383582	3.243	-0.221	-7.625	1.719	-0.089	31.17	32.730899	111.588744	2	21	32.731154	111.588474	1.655	2.54	1	1.715	0.013	-0.002	0	0	6.9406E+218	330	337
20230809_1730200783	0	1560922	-1.32286	0.26842	-0.15711	-0.014196	9.550416	1.3832541	3.243	-0.221	-7.625	1.719	-0.089	31.17	32.730899	111.588744	2	21	32.731154	111.588474	1.655	2.54	1	1.715	0.013	-0.002	0	0	6.9406E+218	330	337
20230809_1730200794	0	1560923	-1.3666	0.28934	-0.15915	-0.079397	9.609046	1.321996	3.243	-0.221	-7.625	1.719	-0.089	31.17	32.730899	111.588744	2	21	32.731154	111.588474	1.655	2.54	1	1.715	0.013	-0.002	0	0	6.9406E+218	330	337
20230809_1730200807	0	1560924	-1.42608	0.30307	-0.14991	-0.014196	9.550416	1.3832541	3.243	-0.221	-7.625	1.719	-0.089	31.17	32.730899	111.588744	2	21	32.731154	111.588474	1.655	2.54	1	1.715	0.013	-0.002	0	0	6.9406E+218	330	325
20230809_1730200811	0	1560925	-1.46417	0.31354	-0.15253	-0.079372	9.5503531	1.383437	3.23	-0.23	-7.694	1.718	-0.089	31.17	32.7309	111.588744	2	21	32.731154	111.588474	1.655	2.54	1	1.715	0.013	-0.002	0	0	6.9406E+218	330	325
20230809_1730200825	0	1560926	-1.50597	0.33094	-0.15424	-0.014241	9.6090279	1.383399	3.23	-0.23	-7.694	1.718	-0.089	31.17	32.7309	111.588744	2	21	32.731154	111.588474	1.655	2.54	1	1.699	0.037	0.021	0	0	6.9406E+218	330	325
20230809_1730200836	0	1560927	-1.54652	0.34968	-0.19263	-0.079372	9.5503531	1.383437	3.23	-0.23	-7.694	1.718	-0.089	31.04	32.7309	111.588744	2	21	32.731154	111.588474	1.655	2.54	1	1.699	0.037	0.021	0	0	6.9406E+218	330	325
20230809_1730200844	0	1560928	-1.5775	0.36756	-0.19287	-0.014261	9.6089468	1.444986	3.23	-0.23	-7.694	1.718	-0.089	31.04	32.7309	111.588744	2	21	32.731154	111.588474	1.655	2.54	1	1.699	0.037	0.021	0	0	6.9406E+218	330	325
20230809_1730200851	0	1560929	-1.65335	0.37325	-0.21104	-0.079372	9.5503531	1.383437	3.23	-0.23	-7.694	1.718	-0.089	31.04	32.7309	111.588744	2	21	32.731154	111.588474	1.655	2.54	1	1.699	0.037	0.021	0	0	6.9406E+218	330	325
20230809_1730200867	0	1560930	-1.69675	0.37887	-0.22793	-0.014216	9.5503349	1.444841	3.213	-0.242	-7.774	1.7	-0.081	31.04	32.730901	111.588744	2	21	32.731154	111.588474	1.655	2.54	1	1.699	0.037	0.021	0	0	6.9406E+218	330	325
20230809_1730200876	0	1560931	-1.73765	0.38847	-0.23552	-0.079417	9.6089659	1.383582	3.213	-0.242	-7.774	1.7	-0.081	31.04	32.730901	111.588744	2	21	32.731154	111.588474	1.655	2.54	1	1.699	0.037	0.021	0	0	6.9406E+218	330	325
20230809_1730200887	0	1560932	-1.7595	0.40589	-0.19812	-0.014216	9.5503349	1.444841	3.213	-0.242	-7.774	1.7	-0.081	31.04	32.730901	111.588744	2	21	32.731154	111.588474	1.655	2.54	1	1.699	0.037	0.021	0	0	6.9406E+218	330	325
20230809_1730200892	0	1560933	-1.79985	0.41658	-0.2348	-0.079391	9.5502729	1.4450229	3.213	-0.242	-7.774	1.7	-0.081	31.04	32.730901	111.588744	2	21	32.731154	111.588474	1.655	2.54	1	1.699	0.037	0.021	0	0	6.9406E+218	330	325
20230809_1730200905	0	1560934	-1.83442	0.4311	-0.22419	-0.014216	9.5503349	1.444841	3.213	-0.242	-7.774	1.7	-0.081	31.04	32.730901	111.588744	2	21	32.731154	111.588474	1.655	2.54	1	1.699	0.037	0.021	0	0	6.9406E+218	330	325
20230809_1730200912	0	1560935	-1.88385	0.43814	-0.23835	-0.079391	9.5502729	1.4450229	3.194	-0.256	-7.864	1.699	-0.081	31.04	32.730901	111.588744	2	21	32.731154	111.588474	1.655	2.54	1	1.699	0.037	0.021	0	0	6.9406E+218	330	325
20230809_1730200924	0	1560936	-1.93466	0.44036	-0.21711	-0.014216	9.5503349	1.444841	3.194	-0.256	-7.864	1.699	-0.081	31.04	32.730901	111.588744	2	21	32.731154	111.588474	1.655	2.54	1	1.699	0.037	0.021	0	0	6.9406E+218	330	325
20230809_1730200932	0	1560937	-1.96462	0.45228	-0.24779	-0.079437	9.6088848	1.445169	3.194	-0.256	-7.864	1.699	-0.081	31.04	32.730901	111.588744	2	21	32.731154	111.588474	1.655	2.54	1	1.699	0.037	0.021	0	0	6.9406E+218	330	325
20230809_1730200943	0	1560938	-2.03383	0.45	-0.2287	-0.01419	9.491642	1.506282	3.194	-0.256	-7.864	1.699	-0.081	31.04	32.730901	111.588744	2	21	32.731154	111.588474	1.655	2.54	1	1.699	0.037	0.021	0	0	6.9406E+218	330	325
20230809_1730200952	0	1560939	-2.07069	0.46047	-0.24411	-0.079391	9.5502729	1.4450229	3.194	-0.256	-7.864	1.699	-0.081	31.04	32.730901	111.588744	2	21	32.731154	111.588474	1.655	2.54	1	1.699	0.037	0.021	0	0	6.9406E+218	330	325
20230809_1730200963	0	1560940	-2.12546	0.47788	-0.22532	-0.014235	9.5502539	1.506427	3.174	-0.271	-7.965	1.699	-0.081	31.04	32.730902	111.588744	2	21	32.731154	111.588474	1.655	2.54	1	1.699	0.037	0.021	0	0	6.9406E+218	330	325
20230809_1730200974	0	1560941	-2.192	0.47492	-0.23588	-0.014235	9.5502539	1.506427	3.174	-0.271	-7.965	1.699	-0.081	31.04	32.730902	111.588744	2	21	32.731154	111.588474	1.655	2.54	1	1.699	0.037	0.021	0	0	6.9406E+218	330	325
20230809_1730200987	0	1560942	-2.24218	0.47446	-0.21582	-0.079391	9.5502729	1.4450229	3.174	-0.271	-7.965	1.699	-0.081	31.04	32.730902	111.588744	2	21	32.731154	111.588474	1.655	2.54	1	1.699	0.037	0.021	0	0	6.9406E+218	330	325
20230809_1730200992	0	1560943	-2.27501	0.48116	-0.23158	-0.079457	9.6088037	1.506755	3.174	-0.271	-7.965	1.699	-0.081	31.04	32.730902	111.588744	2	21	32.731154	111.588474	1.655	2.54	1	1.699	0.037	0.021	0	0	6.9406E+218	330	325
20230809_1730210006	0	1560944	-2.29767	0.48032	-0.24608	-0.014216	9.5503349	1.444841	3.174	-0.271	-7.965	1.699	-0.081	31.04	32.730902	111.588744	2	21	32.731154	111.588474	1.655	2.54	1	1.699	0.037	0.021	0	0	6.9406E+218	330	325
20230809_1730210014	0	1560945	-2.32172	0.487	-0.24682	-0.079457	9.6088037	1.506755	3.152	-0.286	-8.079	1.699	-0.081	31.04	32.730903	111.588744	2	21	32.731154	111.588474	1.655	2.54	1	1.699	0.037	0.021	0	0	6.9406E+218	330	325
20230809_1730210023	0	1560946	-2.30167	0.5029	-0.22744	-0.014235	9.5502539	1.506427	3.152	-0.286	-8.079	1.699	-0.081	31.04	32.730903	111.588744	2	21	32.731154	111.588474	1.655	2.54	1	1.699	0.037	0.021	0	0	6.9406E+218	330	325
20230809_1730210035	0	1560947	-2.38084	0.48623	-0.20468	-0.014255	9.5501738	1.568014	3.152	-0.286	-8.079	1.699	-0.093	31.04	32.730903	111.588744	2	21	32.731154	111.588474	1.655	2.54	1	1.699	0.037	0.021	0	0	6.9406E+218	330	325
20230809_1730210047	0	1560948	-2.34783	0.48489	-0.20146	-0.079437	9.6088848	1.445169	3.152	-0.286	-8.079	1.699	-0.093	31.04	32.730903	111.588744	2	21	32.731154	111.588474	1.655	2.54	1	1.699	0.037	0.021	0	0	6.9406E+218	330	325
20230809_1730210052	0	1560949	-2.34636	0.48965	-0.20231	-0.014281	9.6088667	1.506573	3.152	-0.286	-8.079	1.699	-0.093	31.04	32.730903	111.588744	2	21	32.731154	111.588474	1.655	2.54	1	1.699	0.037	0.021	0	0	6.9406E+218	330	325
20230809_1730210062	0	1560950	-2.34832	0.47604	-0.21418	-0.079502	9.6674156	1.506901	3.129	-0.3	-8.196	1.699	-0.093	31.04	32.730904	111.588744	2	21	32.731154	111.588474	1.655	2.54	1	1.699	0.037	0.021	0	0	6.9406E+218	330	325
20230809_1730210074	0	1560951	-2.32944	0.48205	-0.23585	-0.014306	9.6675587	1.4451309	3.129	-0.3	-8.196	1.699	-0.093	31.04	32.730904	111.588744	2	21	32.731154	111.588474	1.655	2.54	1	1.699	0.037	0.021	0	0	6.9406E+218	330	325
20230809_1730210083	0	1560952	-2.29511	0.49402	-0.25341	-0.079477	9.6087227	1.568342	3.129	-0.3	-8.196	1.699	-0.093	31.04	32.730904	111.588744	2	21	32.731154	111.588474	1.655	2.54	1	1.699	0.037	0.021	0	0	6.9406E+218	330	325
20230809_1730210092	0	1560953	-2.34722	0.46488	-0.21562	-0.014301	9.6087856	1.568159	3.129	-0.3	-8.196	1.699	-0.093	31.04	32.730904	111.588744	2	21	32.731154	111.588474	1.655	2.54	1	1.699	0.037	0.021	0	0	6.9406E+218	330	325
20230809_1730210105	0	1560954	-2.27619	0.46831	-0.18478	-0.014306	9.6675587	1.4451309	3.129	-0.3	-8.196	1.699	-0.093	31.04	32.730904	111.588744	2	21	32.731154	111.588474	1.655	2.54	1	1.699	0.037	0.021	0	0	6.9406E+218	330	325
20230809_1730210112	0	1560955	-2.24441	0.4743	-0.20186	-0.079502	9.6674156	1.506901	3.107	-0.314	-8.311	1.7	-0.093	31.04	32.730904	111.588744	2	21	32.731154	111.588474	1.655	2.54	1	1.699	0.037	0.021	0	0	6.9406E+218	330	325
20230809_1730210122	0	1560956	-2.18771	0.46987	-0.20241	-0.014326	9.6674786	1.506718	3.107	-0.314	-8.311	1.7	-0.093	31.04	32.730904	111.588744	2	21	32.731154	111.588474	1.655	2.54	1	1.699	0.037	0.021	0	0	6.9406E+218	330	325
20230809_1730210133	0	1560957	-2.13468	0.47961	-0.23671	-0.014372	9.7260914	1.506863	3.107	-0.314	-8.311	1.7	-0.093	31.04	32.730904	111.588744	2	21	32.731154	111.588474	1.655	2.54	1	1.699	0.037	0.021	0	0	6.9406E+218	330	325
20230809_1730210142	0	1560958	-2.08642	0.46895	-0.2205	-0.079522	9.6673365	1.568487	3.107	-0.314	-8.311	1.7	-0.093	31.04	32.730904	111.588744	2	21	32.731154	111.588474	1.655	2.54	1	1.699	0.037	0.021	0	0	6.9406E+218	330	325
20230809_1730210152	0	1560959	-2.07455	0.45406	-0.23305	-0.014326	9.6674786	1.506718	3.107	-0.314	-8.311	1.7	-0.093	31.04	32.730904	111.588744	2	21	32.731154	111.588474	1.655	2.54	1	1.699	0.037	0.021	0	0	6.9406E+218	330	325
20230809_1730210162	0	1560960	-1.98764	0.44952	-0.23352	-0.014352	9.7261724	1.445277	3.086	-0.329	-8.416	1.701	-0.093	31.04	32.730905	111.588744	2	21	32.731154	111.588474	1.655	2.54	1	1.699	0.037	0.021	0	0	6.9406E+218	330	325
20230809_1730210175	0	1560961	-1.94888	0.44877	-0.21473	-0.079567	9.7259483	1.568633	3.086	-0.329	-8.416	1.701	-0.093	31.04	32.730905	111.588744	2	21	32.731154	111.588474	1.655	2.54	1	1.699	0.037	0.021	0	0	6.9406E+218	330	325
20230809_1730210182	0	1560962	-1.91341	0.44017	-0.21662	-0.014372	9.7260914	1.506863	3.086	-0.329	-8.416	1.701	-0.093	31.04	32.730905	111.588744	2	21	32.731154	111.588474	1.655	2.54	1	1.699	0.037	0.021	0	0	6.9406E+218	330	325
20230809_1730210193	0	1560963	-1.83043	0.45019	-0.22066	-0.079548	9.7260294	1.507046	3.086	-0.329	-8.416	1.701	-0.093	31.04	32.730905	111.588744	2	21	32.731154	111.588474	1.655	2.54	1	1.699	0.037	0.021	0	0	6.9406E+218	330	325
20230809_1730210205	0	1560964	-1.78581	0.44024	-0.2432	-0.014437	9.7846231	1.5685951	3.086	-0.329	-8.416	1.701	-0.093	31.04	32.730905	111.588744	2	21	32.731154	111.588474	1.655	2.54	1	1.699	0.037	0.021	0	0	6.9406E+218	330	325
20230809_1730210211	0	1560965	-1.6757	0.44462	-0.24446	-0.014372	9.7260914	1.506863	3.066	-0.343	-8.507	1.702	-0.093	31.04	32.730906	111.588744	2	21	32.731154	111.588474	1.655	2.54	1	1.699	0.037	0.021	0	0	6.9406E+218	330	325
20230809_1730210222	0	1560966	-1.59284	0.44635	-0.25618	-0.079593	9.7846413	1.507192	3.066	-0.343	-8.507	1.702	-0.093	31.04	32.730906	111.588744	2	21	32.731154	111.588474	1.655	2.54	1	1.699	0.037	0.021	0	0	6.9406E+218	330	337
20230809_1730210232	0	1560967	-1.50617	0.44893	-0.26509	-0.014372	9.7260914	1.506863	3.066	-0.343	-8.507	1.702	-0.103	31.04	32.730906	111.588744	2	21	32.731154	111.588474	1.655	2.54	1	1.699	0.037	0.021	0	0	6.9406E+218	330	337
20230809_1730210245	0	1560968	-1.44822	0.45043	-0.24946	-0.079613	9.7845602	1.568778	3.066	-0.343	-8.507	1.702	-0.103	31.04	32.730906	111.588744	2	21	32.731154	111.588474	1.655	2.54	1	1.699	0.037	0.021	0	0	6.9406E+218	330	337
20230809_1730210252	0	1560969	-1.36771	0.44511	-0.23624	-0.014397	9.7847843	1.4454221	3.066	-0.343	-8.507	1.702	-0.103	31.04	32.730906	111.588744	2	21	32.731154	111.588474	1.655	2.54	1	1.699	0.037	0.021	0	0	6.9406E+218	330	337
20230809_1730210263	0	1560970	-1.2856	0.44748	-0.25848	-0.079593	9.7846413	1.507192	3.045	-0.359	-8.579	1.702	-0.103	31.04	32.730907	111.588744	2	21	32.731154	111.588474	1.655	2.54	1	1.699	0.037	0.021	0	0	6.9406E+218	330	337
20230809_1730210274	0	1560971	-1.20909	0.44744	-0.2733	-0.014417	9.7847033	1.507009	3.045	-0.359	-8.579	1.702	-0.103	31.04	32.730907	111.588744	2	21	32.731154	111.588474	1.655	2.54	1	1.699	0.037	0.021	0	0	6.9406E+218	330	337
20230809_1730210283	0	1560972	-1.13958	0.44691	-0.24048	-0.014417	9.7847033	1.507009	3.045	-0.359	-8.579	1.702	-0.103	31.04	32.730907	111.588744	2	21	32.731154	111.588474	1.655	2.54	1	1.699	0.037	0.021	0	0	6.9406E+218	330	337
20230809_1730210294	0	1560973	-1.1019	0.43797	-0.2707	-0.079593	9.7846413	1.507192	3.045	-0.359	-8.579	1.702	-0.103	31.04	32.730907	111.588744	2	21	32.731154	111.588474	1.655	2.54	1	1.699	0.037	0.021	0	0	6.9406E+218	330	337
20230809_1730210306	0	1560974	-1.03958	0.44563	-0.28352	-0.079573	9.7847223	1.445605	3.045	-0.359	-8.579	1.702	-0.103	31.04	32.730907	111.588744	2	21	32.731154	111.588474	1.655	2.54	1	1.699	0.037	0.021	0	0	6.9406E+218	330	337
20230809_1730210312	0	1560975	-0.94818	0.4522	-0.32524	-0.014397	9.7847843	1.4454221	3.026	-0.376	-8.634	1.704	-0.103	31.04	32.730907	111.588744	2	21	32.731154	111.588474	1.655	2.54	1	1.699	0.037	0.021	0	0	6.9406E+218	330	337
20230809_1730210323	0	1560976	-0.8765	0.44685	-0.27089	-0.014443	9.8433962	1.445568	3.026	-0.376	-8.634	1.704	-0.103	31.04	32.730907	111.588744	2	21	32.731154	111.588474	1.655	2.54	1	1.699	0.037	0.021	0	0	6.9406E+218	330	337
20230809_1730210334	0	1560977	-0.77972	0.46095	-0.29384	-0.079593	9.7846413	1.507192	3.026	-0.376	-8.634	1.704	-0.103	31.04	32.730907	111.588744	2	21	32.731154	111.588474	1.655	2.54	1	1.699	0.037	0.021	0	0	6.9406E+218	330	337
20230809_1730210342	0	1560978	-0.7195	0.45734	-0.27581	-0.014397	9.7847843	1.4454221	3.026	-0.376	-8.634	1.704	-0.103	31.04	32.730907	111.588744	2	21	32.731154	111.588474	1.655	2.54	1	1.699	0.037	0.021	0	0	6.9406E+218	330	337
20230809_1730210352	0	1560979	-0.69965	0.44863	-0.26179	-0.079573	9.7847223	1.445605	3.026	-0.376	-8.634	1.704	-0.103	31.04	32.730907	111.588744	2	21	32.731154	111.588474	1.655	2.54	1	1.699	0.037	0.021	0	0	6.9406E+218	330	337
20230809_1730210362	0	1560980	-0.63573	0.45145	-0.27497	-0.014397	9.7847843	1.4454221	3.005	-0.393	-8.671	1.705	-0.108	31.04	32.730908	111.588745	2	21	32.731154	111.588474	1.655	2.54	1	1.699	0.037	0.021	0	0	6.9406E+218	330	337
20230809_1730210392	0	1560981	-0.58341	0.44722	-0.28193	-0.079618	9.8433342	1.445751	3.005	-0.393	-8.671	1.705	-0.108	31.04	32.730908	111.588745	2	21	32.731154	111.588474	1.655	2.54	1	1.699	0.037	0.021	0	0	6.9406E+218	330	325
20230809_1730210396	0	1560982	-0.52892	0.43407	-0.30435	-0.014377	9.7848654	1.383836	3.005	-0.393	-8.671	1.705	-0.108	31.04	32.730908	111.588745	2	21	32.731154	111.588474	1.655	2.54	1	1.699	0.037	0.021	0	0	6.9406E+218	330	325
20230809_1730210397	0	1560983	-0.39437	0.45274	-0.31757	-0.014423	9.8434772	1.383981	3.005	-0.393	-8.671	1.705	-0.108	31.04	32.730908	111.588745	2	21	32.731154	111.588474	1.655	2.54	1	1.699	0.037	0.021	0	0	6.9406E+218	330	325
20230809_1730210403	0	1560984	-0.41398	0.42136	-0.35177	-0.079573	9.7847223	1.445605	3.005	-0.393	-8.671	1.705	-0.108	31.04	32.730908	111.588745	2	21	32.731154	111.588474	1.655	2.54	1	1.699	0.037	0.021	0	0	6.9406E+218	330	325
20230809_1730210420	0	1560985	-0.34916	0.41931	-0.30118	-0.014377	9.7848654	1.383836	2.986	-0.412	-8.694	1.706	-0.108	31.04	32.730909	111.588745	2	21	32.731154	111.588474	1.655	2.54	1	1.699	0.037	0.021	0	0	6.9406E+218	330	325
20230809_1730210423	0	1560986	-0.27925	0.41951	-0.29585	-0.014377	9.7848654	1.383836	2.986	-0.412	-8.694	1.706	-0.108	31.04	32.730909	111.588745	2	21	32.731154	111.588474	1.655	2.54	1	1.699	0.037	0.021	0	0	6.9406E+218	330	325
20230809_1730210433	0	1560987	-0.21654	0.40931	-0.27383	-0.079599	9.8434143	1.384164	2.986	-0.412	-8.694	1.706	-0.108	31.04	32.730909	111.588745	2	21	32.731154	111.588474	1.655	2.54	1	1.699	0.037	0.021	0	0	6.9406E+218	330	325
20230809_1730210442	0	1560988	-0.12906	0.40253	-0.28607	-0.014377	9.7848654	1.383836	2.986	-0.412	-8.694	1.706	-0.108	31.04	32.730909	111.588745	2	21	32.731154	111.588474	1.655	2.54	1	1.699	0.037	0.021	0	0	6.9406E+218	330	325
20230809_1730210452	0	1560989	-0.03049	0.40415	-0.2886	-0.079579	9.8434954	1.322577	2.986	-0.412	-8.694	1.706	-0.108	31.04	32.730909	111.588745	2	21	32.731154	111.588474	1.655	2.54	1	1.699	0.037	0.021	0	0	6.9406E+218	330	325
20230809_1730210462	0	1560990	0.05814	0.40349	-0.33426	-0.014423	9.8434772	1.383981	2.969	-0.429	-8.7	1.708	-0.108	31.04	32.73091	111.588745	2	21	32.731154	111.588474	1.655	2.54	1	1.699	0.037	0.021	0	0	6.9406E+218	330	325
20230809_1730210474	0	1560991	0.13078	0.39457	-0.32392	-0.079533	9.7848825	1.322432	2.969	-0.429	-8.7	1.708	-0.108	31.04	32.73091	111.588745	2	21	32.731154	111.588474	1.655	2.54	1	1.699	0.037	0.021	0	0	6.9406E+218	330	325
20230809_1730210486	0	1560992	0.20879	0.38211	-0.33302	-0.014377	9.7848654	1.383836	2.969	-0.429	-8.7	1.708	-0.108	31.04	32.73091	111.588745	2	21	32.731154	111.588474	1.655	2.54	1	1.699	0.037	0.021	0	0	6.9406E+218	330	325
20230809_1730210492	0	1560993	0.26703	0.3688	-0.32286	-0.079533	9.7848825	1.322432	2.969	-0.429	-8.7	1.708	-0.108	31.04	32.73091	111.588745	2	21	32.731154	111.588474	1.655	2.54	1	1.699	0.037	0.021	0	0	6.9406E+218	330	325
20230809_1730210504	0	1560994	0.34613	0.35691	-0.29747	-0.014357	9.7849445	1.3222491	2.969	-0.429	-8.7	1.708	-0.108	31.04	32.73091	111.588745	2	21	32.731154	111.588474	1.655	2.54	1	1.699	0.037	0.021	0	0	6.9406E+218	330	325
20230809_1730210513	0	1560995	0.41858	0.34943	-0.28661	-0.014357	9.7849445	1.3222491	2.953	-0.448	-8.686	1.71	-0.108	31.04	32.730911	111.588745	2	21	32.731154	111.588474	1.655	2.54	1	1.699	0.037	0.021	0	0	6.9406E+218	330	325
20230809_1730210524	0	1560996	0.48209	0.33848	-0.30993	-0.014357	9.7849445	1.3222491	2.953	-0.448	-8.686	1.71	-0.108	31.04	32.730911	111.588745	2	21	32.731154	111.588474	1.655	2.54	1	1.699	0.037	0.021	0	0	6.9406E+218	330	325
20230809_1730210535	0	1560997	0.54975	0.32973	-0.29179	-0.079533	9.7848825	1.322432	2.953	-0.448	-8.686	1.71	-0.104	31.04	32.730911	111.588745	2	21	32.731154	111.588474	1.655	2.54	1	1.699	0.037	0.021	0	0	6.9406E+218	330	325
20230809_1730210543	0	1560998	0.63035	0.31074	-0.30792	-0.079559	9.8435764	1.260991	2.953	-0.448	-8.686	1.71	-0.104	31.04	32.730911	111.588745	2	21	32.731154	111.588474	1.655	2.54	1	1.699	0.037	0.021	0	0	6.9406E+218	330	325
20230809_1730210553	0	1560999	0.71616	0.30267	-0.33605	-0.014357	9.7849445	1.3222491	2.953	-0.448	-8.686	1.71	-0.104	31.04	32.730911	111.588745	2	21	32.731154	111.588474	1.655	2.54	1	1.699	0.037	0.021	0	0	6.9406E+218	330	325
20230809_1730210562	0	1561000	0.78953	0.29396	-0.32953	-0.079513	9.7849636	1.2608449	2.94	-0.466	-8.654	1.711	-0.104	31.04	32.730911	111.588745	2	21	32.731154	111.588474	1.655	2.54	1	1.699	0.037	0.021	0	0	6.9406E+218	330	325
20230809_1730210575	0	1561001	0.88587	0.29035	-0.33731	-0.014338	9.7850256	1.260663	2.94	-0.466	-8.654	1.711	-0.104	31.04	32.730911	111.588745	2	21	32.731154	111.588474	1.655	2.54	1	1.699	0.037	0.021	0	0	6.9406E+218	330	325
20230809_1730210586	0	1561002	0.94631	0.27924	-0.33537	-0.014312	9.7263327	1.322104	2.94	-0.466	-8.654	1.711	-0.104	31.04	32.730911	111.588745	2	21	32.731154	111.588474	1.655	2.54	1	1.699	0.037	0.021	0	0	6.9406E+218	330	325
20230809_1730210593	0	1561003	0.99302	0.25536	-0.29614	-0.079468	9.7263508	1.2607	2.94	-0.466	-8.654	1.711	-0.104	31.04	32.730911	111.588745	2	21	32.731154	111.588474	1.655	2.54	1	1.699	0.037	0.021	0	0	6.9406E+218	330	325
20230809_1730210606	0	1561004	1.01728	0.23053	-0.29573	-0.014338	9.7850256	1.260663	2.94	-0.466	-8.654	1.711	-0.104	31.04	32.730911	111.588745	2	21	32.731154	111.588474	1.655	2.54	1	1.699	0.037	0.021	0	0	6.9406E+218	330	325
20230809_1730210612	0	1561005	1.09693	0.22036	-0.31993	-0.079494	9.7850437	1.199259	2.93	-0.483	-8.605	1.713	-0.104	31.04	32.730912	111.588745	2	21	32.731154	111.588474	1.655	2.54	1	1.699	0.037	0.021	0	0	6.9406E+218	330	325
20230809_1730210623	0	1561006	1.19589	0.21953	-0.33612	-0.014292	9.7264137	1.260517	2.93	-0.483	-8.605	1.713	-0.104	31.04	32.730912	111.588745	2	21	32.731154	111.588474	1.655	2.54	1	1.699	0.037	0.021	0	0	6.9406E+218	330	325
20230809_1730210633	0	1561007	1.28477	0.20272	-0.3278	-0.079468	9.7263508	1.2607	2.93	-0.483	-8.605	1.713	-0.104	31.04	32.730912	111.588745	2	21	32.731154	111.588474	1.655	2.54	1	1.699	0.037	0.021	0	0	6.9406E+218	330	325
20230809_1730210645	0	1561008	1.32916	0.18631	-0.33001	-0.014292	9.7264137	1.260517	2.93	-0.483	-8.605	1.713	-0.104	31.04	32.730912	111.588745	2	21	32.73117	111.588475	1.655	1.53	1	1.699	0.037	0.021	0	0	6.9406E+218	330	325
20230809_1730210652	0	1561009	1.37219	0.16317	-0.29526	-0.079423	9.6677389	1.260554	2.93	-0.483	-8.605	1.713	-0.104	31.04	32.730912	111.588745	2	21	32.73117	111.588475	1.655	1.53	1	1.699	0.037	0.021	0	0	6.9406E+218	330	325
20230809_1730210662	0	1561010	1.47949	0.1589	-0.28442	-0.014272	9.7264948	1.19893	2.923	-0.5	-8.539	1.715	-0.104	31.04	32.730913	111.588745	2	21	32.73117	111.588475	1.655	1.53	1	1.699	0.037	0.021	0	0	6.9406E+218	330	325
20230809_1730210675	0	1561011	1.55925	0.14824	-0.30613	-0.079468	9.7263508	1.2607	2.923	-0.5	-8.539	1.715	-0.104	31.04	32.730913	111.588745	2	21	32.73117	111.588475	1.655	1.53	1	1.699	0.037	0.021	0	0	6.9406E+218	330	325
20230809_1730210684	0	1561012	1.62101	0.14419	-0.29815	-0.014227	9.667882	1.1987849	2.923	-0.5	-8.539	1.715	-0.104	31.04	32.730913	111.588745	2	21	32.73117	111.588475	1.655	1.53	1	1.699	0.037	0.021	0	0	6.9406E+218	330	325
20230809_1730210692	0	1561013	1.67527	0.12466	-0.30376	-0.079468	9.7263508	1.2607	2.923	-0.5	-8.539	1.715	-0.104	31.04	32.730913	111.588745	2	21	32.73117	111.588475	1.655	1.53	1	1.699	0.037	0.021	0	0	6.9406E+218	330	325
20230809_1730210705	0	1561014	1.67776	0.10303	-0.29634	-0.014201	9.609189	1.260226	2.923	-0.5	-8.539	1.715	-0.104	31.04	32.730913	111.588745	2	21	32.73117	111.588475	1.655	1.53	1	1.699	0.037	0.021	0	0	6.9406E+218	330	325
20230809_1730210713	0	1561015	1.74018	0.08774	-0.30793	-0.079403	9.66782	1.1989681	2.919	-0.516	-8.456	1.717	-0.104	31.04	32.730914	111.588745	2	21	32.73117	111.588475	1.655	1.53	1	1.699	0.037	0.021	0	0	6.9406E+218	330	325
20230809_1730210722	0	1561016	1.74758	0.06369	-0.23512	-0.014201	9.609189	1.260226	2.919	-0.516	-8.456	1.717	-0.104	31.04	32.730914	111.588745	2	21	32.73117	111.588475	1.655	1.53	1	1.699	0.037	0.021	0	0	6.9406E+218	330	325
20230809_1730210735	0	1561017	1.84866	0.06282	-0.27205	-0.079403	9.66782	1.1989681	2.919	-0.516	-8.456	1.717	-0.102	31.04	32.730914	111.588745	2	21	32.73117	111.588475	1.655	1.53	1	1.699	0.037	0.021	0	0	6.9406E+218	330	325
20230809_1730210741	0	1561018	1.87305	0.05012	-0.22345	-0.014181	9.6092701	1.19864	2.919	-0.516	-8.456	1.717	-0.102	31.04	32.730914	111.588745	2	21	32.73117	111.588475	1.655	1.53	1	1.699	0.037	0.021	0	0	6.9406E+218	330	325
20230809_1730210752	0	1561019	1.91477	0.03869	-0.24466	-0.079377	9.609127	1.260409	2.919	-0.516	-8.456	1.717	-0.102	31.04	32.730914	111.588745	2	21	32.73117	111.588475	1.655	1.53	1	1.699	0.037	0.021	0	0	6.9406E+218	330	325
20230809_1730210763	0	1561020	1.95268	0.03863	-0.25398	-0.014181	9.6092701	1.19864	2.919	-0.528	-8.363	1.719	-0.102	31.04	32.730914	111.588745	2	21	32.73117	111.588475	1.655	1.53	1	1.699	0.037	0.021	0	0	6.9406E+218	330	325
20230809_1730210776	0	1561021	1.94676	0.00841	-0.21965	-0.079332	9.5505152	1.260264	2.919	-0.528	-8.363	1.719	-0.102	31.04	32.730914	111.588745	2	21	32.73117	111.588475	1.655	1.53	1	1.699	0.037	0.021	0	0	6.9406E+218	330	325
20230809_1730210785	0	1561022	1.95969	-0.00848	-0.17964	-0.014162	9.6093512	1.137053	2.919	-0.528	-8.363	1.719	-0.102	31.04	32.730914	111.588745	2	21	32.73117	111.588475	1.655	1.53	1	1.699	0.037	0.021	0	0	6.9406E+218	330	325
20230809_1730210791	0	1561023	1.98283	-0.0262	-0.18225	-0.079332	9.5505152	1.260264	2.919	-0.528	-8.363	1.719	-0.102	31.04	32.730914	111.588745	2	21	32.73117	111.588475	1.655	1.53	1	1.699	0.037	0.021	0	0	6.9406E+218	330	325
20230809_1730210809	0	1561024	1.9788	-0.05016	-0.16663	-0.014136	9.5506582	1.198494	2.919	-0.528	-8.363	1.719	-0.102	31.04	32.730914	111.588745	2	21	32.73117	111.588475	1.655	1.53	1	1.699	0.037	0.021	0	0	6.9406E+218	330	325
20230809_1730210811	0	1561025	2.01817	-0.06105	-0.1412	-0.079357	9.6092081	1.198822	2.921	-0.537	-8.264	1.721	-0.102	31.04	32.730915	111.588745	2	21	32.73117	111.588475	1.655	1.53	1	1.699	0.037	0.021	0	0	6.9406E+218	330	325
20230809_1730210823	0	1561026	2.05126	-0.06435	-0.19087	-0.014136	9.5506582	1.198494	2.921	-0.537	-8.264	1.721	-0.102	31.04	32.730915	111.588745	2	21	32.73117	111.588475	1.655	1.53	1	1.699	0.037	0.021	0	0	6.9406E+218	330	325
20230809_1730210832	0	1561027	2.03025	-0.08484	-0.13479	-0.079332	9.5505152	1.260264	2.921	-0.537	-8.264	1.721	-0.102	31.04	32.730915	111.588745	2	21	32.73117	111.588475	1.655	1.53	1	1.699	0.037	0.021	0	0	6.9406E+218	330	325
20230809_1730210842	0	1561028	2.04163	-0.09788	-0.09044	-0.014091	9.4920464	1.198349	2.921	-0.537	-8.264	1.721	-0.102	30.96	32.730915	111.588745	2	21	32.73117	111.588475	1.655	1.53	1	1.675	-0.02	0.011	0	0	6.9406E+218	330	325
20230809_1730210856	0	1561029	2.05182	-0.1126	-0.12376	-0.079332	9.5505152	1.260264	2.921	-0.537	-8.264	1.721	-0.098	30.96	32.730915	111.588745	2	21	32.73117	111.588475	1.655	1.53	1	1.675	-0.02	0.011	0	0	6.9406E+218	330	325
20230809_1730210861	0	1561030	2.0247	-0.13382	-0.03759	-0.014136	9.5506582	1.198494	2.927	-0.542	-8.162	1.678	-0.098	30.96	32.730916	111.588745	2	21	32.73117	111.588475	1.655	1.53	1	1.675	-0.02	0.011	0	0	6.9406E+218	330	325
20230809_1730210877	0	1561031	2.04699	-0.14106	-0.07515	-0.079357	9.6092081	1.198822	2.927	-0.542	-8.162	1.678	-0.098	30.96	32.730916	111.588745	2	21	32.73117	111.588475	1.655	1.53	1	1.675	-0.02	0.011	0	0	6.9406E+218	330	325
20230809_1730210883	0	1561032	2.06168	-0.15223	-0.06071	-0.079332	9.5505152	1.260264	2.927	-0.542	-8.162	1.678	-0.098	30.96	32.730916	111.588745	2	21	32.73117	111.588475	1.655	1.53	1	1.675	-0.02	0.011	0	0	6.9406E+218	330	325
20230809_1730210891	0	1561033	2.06776	-0.15828	-0.03395	-0.014091	9.4920464	1.198349	2.927	-0.542	-8.162	1.678	-0.098	30.96	32.730916	111.588745	2	21	32.73117	111.588475	1.655	1.53	1	1.675	-0.02	0.011	0	0	6.9406E+218	330	325
20230809_1730210905	0	1561034	2.06771	-0.18126	0.00327	-0.079332	9.5505152	1.260264	2.927	-0.542	-8.162	1.678	-0.098	30.96	32.730916	111.588745	2	21	32.73117	111.588475	1.655	1.53	1	1.675	-0.02	0.011	0	0	6.9406E+218	330	325
20230809_1730210911	0	1561035	2.06034	-0.19606	-0.01143	-0.079286	9.4919033	1.260118	2.936	-0.543	-8.06	1.679	-0.098	30.96	32.730916	111.588745	2	21	32.73117	111.588475	1.655	1.53	1	1.675	-0.02	0.011	0	0	6.9406E+218	330	325
20230809_1730210923	0	1561036	2.02379	-0.21531	0.03253	-0.014156	9.5505772	1.2600811	2.936	-0.543	-8.06	1.679	-0.098	30.96	32.730916	111.588745	2	21	32.73117	111.588475	1.655	1.53	1	1.675	-0.02	0.011	0	0	6.9406E+218	330	325
20230809_1730210934	0	1561037	2.03946	-0.226	0.04389	-0.079312	9.5505953	1.1986769	2.936	-0.543	-8.06	1.679	-0.098	30.96	32.730916	111.588745	2	21	32.73117	111.588475	1.655	1.53	1	1.675	-0.02	0.011	0	0	6.9406E+218	330	325
20230809_1730210942	0	1561038	2.05699	-0.23649	0.02546	-0.079286	9.4919033	1.260118	2.936	-0.543	-8.06	1.679	-0.098	30.96	32.730916	111.588745	2	21	32.73117	111.588475	1.655	1.53	1	1.675	-0.02	0.011	0	0	6.9406E+218	330	325
20230809_1730210953	0	1561039	2.05794	-0.25143	0.08703	-0.01411	9.4919653	1.259935	2.936	-0.543	-8.06	1.679	-0.098	30.96	32.730916	111.588745	2	21	32.73117	111.588475	1.655	1.53	1	1.675	-0.02	0.011	0	0	6.9406E+218	330	325
20230809_1730210964	0	1561040	2.08995	-0.26002	0.08696	-0.079286	9.4919033	1.260118	2.947	-0.538	-7.957	1.681	-0.098	30.96	32.730917	111.588745	2	21	32.73117	111.588475	1.655	1.53	1	1.675	-0.02	0.011	0	0	6.9406E+218	330	325
20230809_1730210974	0	1561041	2.1114	-0.27241	0.09547	-0.079286	9.4919033	1.260118	2.947	-0.538	-7.957	1.681	-0.098	30.96	32.730917	111.588745	2	21	32.73117	111.588475	1.655	1.53	1	1.675	-0.02	0.011	0	0	6.9406E+218	330	325
20230809_1730210984	0	1561042	2.1064	-0.2867	0.11674	-0.079286	9.4919033	1.260118	2.947	-0.538	-7.957	1.681	-0.098	30.96	32.730917	111.588745	2	21	32.73117	111.588475	1.655	1.53	1	1.675	-0.02	0.011	0	0	6.9406E+218	330	325
20230809_1730210993	0	1561043	2.10327	-0.2989	0.1563	-0.01411	9.4919653	1.259935	2.947	-0.538	-7.957	1.681	-0.098	30.96	32.730917	111.588745	2	21	32.73117	111.588475	1.655	1.53	1	1.675	-0.02	0.011	0	0	6.9406E+218	330	325
20230809_1730220006	0	1561044	2.09301	-0.30672	0.15999	-0.079286	9.4919033	1.260118	2.947	-0.538	-7.957	1.681	-0.098	30.96	32.730917	111.588745	2	21	32.73117	111.588475	1.655	1.53	1	1.675	-0.02	0.011	0	0	6.9406E+218	330	325
20230809_1730220012	0	1561045	2.07125	-0.32031	0.22195	-0.079306	9.4918222	1.321705	2.961	-0.529	-7.853	1.682	-0.098	30.96	32.730918	111.588746	2	21	32.73117	111.588475	1.655	1.53	1	1.675	-0.02	0.011	0	0	6.9406E+218	330	325
20230809_1730220024	0	1561046	2.0735	-0.33001	0.25093	-0.079241	9.4332895	1.259973	2.961	-0.529	-7.853	1.682	-0.1	30.96	32.730918	111.588746	2	21	32.73117	111.588475	1.655	1.53	1	1.675	-0.02	0.011	0	0	6.9406E+218	330	325
20230809_1730220036	0	1561047	2.09362	-0.33324	0.23127	-0.079332	9.5505152	1.260264	2.961	-0.529	-7.853	1.682	-0.1	30.96	32.730918	111.588746	2	21	32.73117	111.588475	1.655	1.53	1	1.675	-0.02	0.011	0	0	6.9406E+218	330	325
20230809_1730220048	0	1561048	2.08594	-0.33927	0.25771	-0.079261	9.4332104	1.321559	2.961	-0.529	-7.853	1.682	-0.1	30.96	32.730918	111.588746	2	21	32.73117	111.588475	1.655	1.53	1	1.675	-0.02	0.011	0	0	6.9406E+218	330	325
20230809_1730220052	0	1561049	2.09897	-0.34508	0.26658	-0.014156	9.5505772	1.2600811	2.961	-0.529	-7.853	1.682	-0.1	30.96	32.730918	111.588746	2	21	32.73117	111.588475	1.655	1.53	1	1.675	-0.02	0.011	0	0	6.9406E+218	330	325
20230809_1730220061	0	1561050	2.07222	-0.35519	0.28222	-0.079306	9.4918222	1.321705	2.976	-0.514	-7.749	1.683	-0.1	30.96	32.730919	111.588746	2	21	32.73117	111.588475	1.655	1.53	1	1.675	-0.02	0.011	0	0	6.9406E+218	330	325
20230809_1730220075	0	1561051	2.02634	-0.37484	0.31997	-0.079261	9.4332104	1.321559	2.976	-0.514	-7.749	1.683	-0.1	30.96	32.730919	111.588746	2	21	32.73117	111.588475	1.655	1.53	1	1.675	-0.02	0.011	0	0	6.9406E+218	330	325
20230809_1730220083	0	1561052	2.02947	-0.37038	0.38062	-0.079306	9.4918222	1.321705	2.976	-0.514	-7.749	1.683	-0.1	30.96	32.730919	111.588746	2	21	32.73117	111.588475	1.655	1.53	1	1.675	-0.02	0.011	0	0	6.9406E+218	330	325
20230809_1730220095	0	1561053	2.04214	-0.36477	0.36921	-0.079306	9.4918222	1.321705	2.976	-0.514	-7.749	1.683	-0.1	30.96	32.730919	111.588746	2	21	32.73117	111.588475	1.655	1.53	1	1.675	-0.02	0.011	0	0	6.9406E+218	330	337
20230809_1730220105	0	1561054	2.01838	-0.36968	0.43042	-0.079306	9.4918222	1.321705	2.976	-0.514	-7.749	1.683	-0.1	30.96	32.730919	111.588746	2	21	32.73117	111.588475	1.655	1.53	1	1.675	-0.02	0.011	0	0	6.9406E+218	330	337
20230809_1730220111	0	1561055	2.026	-0.36445	0.4117	-0.079306	9.4918222	1.321705	2.992	-0.492	-7.648	1.683	-0.1	30.96	32.730919	111.588746	2	21	32.73117	111.588475	1.655	1.53	1	1.675	-0.02	0.011	0	0	6.9406E+218	330	337
20230809_1730220123	0	1561056	1.99286	-0.37299	0.41082	-0.014196	9.550416	1.3832541	2.992	-0.492	-7.648	1.683	-0.1	30.96	32.730919	111.588746	2	21	32.73117	111.588475	1.655	1.53	1	1.675	-0.02	0.011	0	0	6.9406E+218	330	337
20230809_1730220132	0	1561057	1.96076	-0.37402	0.44022	-0.079326	9.4917412	1.383291	2.992	-0.492	-7.648	1.683	-0.1	30.96	32.730919	111.588746	2	21	32.73117	111.588475	1.655	1.53	1	1.675	-0.02	0.011	0	0	6.9406E+218	330	337
20230809_1730220143	0	1561058	1.94364	-0.37271	0.48118	-0.079326	9.4917412	1.383291	2.992	-0.492	-7.648	1.683	-0.1	30.96	32.730919	111.588746	2	21	32.73117	111.588475	1.655	1.53	1	1.675	-0.02	0.011	0	0	6.9406E+218	330	337
20230809_1730220152	0	1561059	1.92541	-0.36379	0.49062	-0.079372	9.5503531	1.383437	2.992	-0.492	-7.648	1.683	-0.1	30.96	32.730919	111.588746	2	21	32.73117	111.588475	1.655	1.53	1	1.675	-0.02	0.011	0	0	6.9406E+218	330	337
20230809_1730220162	0	1561060	1.91254	-0.36134	0.54735	-0.01415	9.4918041	1.383109	3.007	-0.466	-7.55	1.685	-0.1	30.96	32.73092	111.588746	2	21	32.73117	111.588475	1.655	1.53	1	1.675	-0.02	0.011	0	0	6.9406E+218	330	337
20230809_1730220177	0	1561061	1.91245	-0.34741	0.56644	-0.079417	9.6089659	1.383582	3.007	-0.466	-7.55	1.685	-0.1	30.96	32.73092	111.588746	2	21	32.73117	111.588475	1.655	1.53	1	1.675	-0.02	0.011	0	0	6.9406E+218	330	337
20230809_1730220186	0	1561062	1.90493	-0.33851	0.53572	-0.079372	9.5503531	1.383437	3.007	-0.466	-7.55	1.685	-0.1	30.96	32.73092	111.588746	2	21	32.73117	111.588475	1.655	1.53	1	1.675	-0.02	0.011	0	0	6.9406E+218	330	337
20230809_1730220192	0	1561063	1.84781	-0.33536	0.5442	-0.079391	9.5502729	1.4450229	3.007	-0.466	-7.55	1.685	-0.1	30.96	32.73092	111.588746	2	21	32.73117	111.588475	1.655	1.53	1	1.675	-0.02	0.011	0	0	6.9406E+218	330	337
20230809_1730220207	0	1561064	1.82548	-0.32724	0.5655	-0.079417	9.6089659	1.383582	3.007	-0.466	-7.55	1.685	-0.1	30.96	32.73092	111.588746	2	21	32.73117	111.588475	1.655	1.53	1	1.675	-0.02	0.011	0	0	6.9406E+218	330	337
20230809_1730220213	0	1561065	1.80157	-0.31245	0.57671	-0.014216	9.5503349	1.444841	3.02	-0.436	-7.458	1.685	-0.1	30.96	32.730921	111.588746	2	21	32.73117	111.588475	1.655	1.53	1	1.675	-0.02	0.011	0	0	6.9406E+218	330	337
20230809_1730220222	0	1561066	1.78706	-0.30116	0.59916	-0.079437	9.6088848	1.445169	3.02	-0.436	-7.458	1.685	-0.093	30.96	32.730921	111.588746	2	21	32.73117	111.588475	1.655	1.53	1	1.675	-0.02	0.011	0	0	6.9406E+218	330	337
20230809_1730220235	0	1561067	1.77496	-0.28853	0.63563	-0.079417	9.6089659	1.383582	3.02	-0.436	-7.458	1.685	-0.093	30.96	32.730921	111.588746	2	21	32.73117	111.588475	1.655	1.53	1	1.675	-0.02	0.011	0	0	6.9406E+218	330	337
20230809_1730220243	0	1561068	1.77659	-0.26829	0.61756	-0.014261	9.6089468	1.444986	3.02	-0.436	-7.458	1.685	-0.093	30.96	32.730921	111.588746	2	21	32.73117	111.588475	1.655	1.53	1	1.675	-0.02	0.011	0	0	6.9406E+218	330	337
20230809_1730220251	0	1561069	1.77003	-0.24693	0.63322	-0.079437	9.6088848	1.445169	3.02	-0.436	-7.458	1.685	-0.093	30.96	32.730921	111.588746	2	21	32.73117	111.588475	1.655	1.53	1	1.675	-0.02	0.011	0	0	6.9406E+218	330	337
20230809_1730220262	0	1561070	1.7407	-0.23462	0.64638	-0.079482	9.6674967	1.445314	3.03	-0.404	-7.37	1.685	-0.093	30.96	32.730922	111.588746	2	21	32.73117	111.588475	1.655	1.53	1	1.675	-0.02	0.011	0	0	6.9406E+218	330	337
20230809_1730220274	0	1561071	1.71365	-0.22461	0.64741	-0.079437	9.6088848	1.445169	3.03	-0.404	-7.37	1.685	-0.093	30.96	32.730922	111.588746	2	21	32.73117	111.588475	1.655	1.53	1	1.675	-0.02	0.011	0	0	6.9406E+218	330	337
20230809_1730220282	0	1561072	1.68933	-0.21953	0.66461	-0.014306	9.6675587	1.4451309	3.03	-0.404	-7.37	1.685	-0.093	30.96	32.730922	111.588746	2	21	32.73117	111.588475	1.655	1.53	1	1.675	-0.02	0.011	0	0	6.9406E+218	330	337
20230809_1730220295	0	1561073	1.70568	-0.19826	0.66473	-0.079462	9.6675777	1.383728	3.03	-0.404	-7.37	1.685	-0.093	30.96	32.730922	111.588746	2	21	32.73117	111.588475	1.655	1.53	1	1.675	-0.02	0.011	0	0	6.9406E+218	330	337
20230809_1730220305	0	1561074	1.70436	-0.16973	0.65065	-0.014352	9.7261724	1.445277	3.03	-0.404	-7.37	1.685	-0.093	30.96	32.730922	111.588746	2	21	32.73117	111.588475	1.655	1.53	1	1.675	-0.02	0.011	0	0	6.9406E+218	330	337
20230809_1730220311	0	1561075	1.67221	-0.15646	0.67344	-0.079502	9.6674156	1.506901	3.035	-0.37	-7.285	1.686	-0.093	30.96	32.730922	111.588746	2	21	32.73117	111.588475	1.655	1.53	1	1.675	-0.02	0.011	0	0	6.9406E+218	330	337
20230809_1730220323	0	1561076	1.65244	-0.14144	0.70496	-0.014306	9.6675587	1.4451309	3.035	-0.37	-7.285	1.686	-0.093	30.96	32.730922	111.588746	2	21	32.73117	111.588475	1.655	1.53	1	1.675	-0.02	0.011	0	0	6.9406E+218	330	337
20230809_1730220334	0	1561077	1.63086	-0.12963	0.69087	-0.079528	9.7261086	1.44546	3.035	-0.37	-7.285	1.686	-0.093	30.96	32.730922	111.588746	2	21	32.73117	111.588475	1.655	1.53	1	1.675	-0.02	0.011	0	0	6.9406E+218	330	337
20230809_1730220341	0	1561078	1.60209	-0.11073	0.71341	-0.014306	9.6675587	1.4451309	3.035	-0.37	-7.285	1.686	-0.093	30.96	32.730922	111.588746	2	21	32.73117	111.588475	1.655	1.53	1	1.675	-0.02	0.011	0	0	6.9406E+218	330	337
20230809_1730220352	0	1561079	1.62977	-0.07629	0.72556	-0.079528	9.7261086	1.44546	3.035	-0.37	-7.285	1.686	-0.093	30.96	32.730922	111.588746	2	21	32.73117	111.588475	1.655	1.53	1	1.675	-0.02	0.011	0	0	6.9406E+218	330	337
20230809_1730220362	0	1561080	1.64536	-0.04436	0.68357	-0.014397	9.7847843	1.4454221	3.036	-0.334	-7.204	1.687	-0.115	30.96	32.730923	111.588746	2	21	32.73117	111.588475	1.655	1.53	1	1.675	-0.02	0.011	0	0	6.9406E+218	330	337
20230809_1730220373	0	1561081	1.6083	-0.03404	0.69173	-0.079548	9.7260294	1.507046	3.036	-0.334	-7.204	1.687	-0.115	30.96	32.730923	111.588746	2	21	32.73117	111.588475	1.655	1.53	1	1.675	-0.02	0.011	0	0	6.9406E+218	330	337
20230809_1730220387	0	1561082	1.58463	-0.01316	0.71663	-0.014332	9.7262516	1.38369	3.036	-0.334	-7.204	1.687	-0.115	30.96	32.730923	111.588746	2	21	32.73117	111.588475	1.655	1.53	1	1.675	-0.02	0.011	0	0	6.9406E+218	330	337
20230809_1730220392	0	1561083	1.5307	-0.00225	0.69962	-0.079573	9.7847223	1.445605	3.036	-0.334	-7.204	1.687	-0.115	30.96	32.730923	111.588746	2	21	32.73117	111.588475	1.655	1.53	1	1.675	-0.02	0.011	0	0	6.9406E+218	330	337
20230809_1730220403	0	1561084	1.47485	0.0086	0.73379	-0.014352	9.7261724	1.445277	3.036	-0.334	-7.204	1.687	-0.115	30.96	32.730923	111.588746	2	21	32.73117	111.588475	1.655	1.53	1	1.675	-0.02	0.011	0	0	6.9406E+218	330	337
20230809_1730220412	0	1561085	1.56551	0.06112	0.75337	-0.014377	9.7848654	1.383836	3.031	-0.298	-7.126	1.688	-0.115	30.96	32.730924	111.588746	2	21	32.73117	111.588475	1.655	1.53	1	1.675	-0.02	0.011	0	0	6.9406E+218	330	337
20230809_1730220426	0	1561086	1.48058	0.06854	0.74317	-0.079593	9.7846413	1.507192	3.031	-0.298	-7.126	1.688	-0.115	30.96	32.730924	111.588746	2	21	32.73117	111.588475	1.655	1.53	1	1.675	-0.02	0.011	0	0	6.9406E+218	330	337
20230809_1730220432	0	1561087	1.4338	0.0752	0.7121	-0.014397	9.7847843	1.4454221	3.031	-0.298	-7.126	1.688	-0.115	30.96	32.730924	111.588746	2	21	32.73117	111.588475	1.655	1.53	1	1.675	-0.02	0.011	0	0	6.9406E+218	330	337
20230809_1730220442	0	1561088	1.40849	0.10595	0.74722	-0.079553	9.7848024	1.3840179	3.031	-0.298	-7.126	1.688	-0.115	30.96	32.730924	111.588746	2	21	32.73117	111.588475	1.655	1.53	1	1.675	-0.02	0.011	0	0	6.9406E+218	330	337
20230809_1730220453	0	1561089	1.41229	0.13602	0.74499	-0.014443	9.8433962	1.445568	3.031	-0.298	-7.126	1.688	-0.115	30.96	32.730924	111.588746	2	21	32.73117	111.588475	1.655	1.53	1	1.675	-0.02	0.011	0	0	6.9406E+218	330	337
20230809_1730220462	0	1561090	1.38282	0.16313	0.72531	-0.079618	9.8433342	1.445751	3.021	-0.263	-7.055	1.688	-0.115	30.96	32.730925	111.588746	2	21	32.73117	111.588475	1.655	1.53	1	1.675	-0.02	0.011	0	0	6.9406E+218	330	337
20230809_1730220475	0	1561091	1.36819	0.1964	0.71489	-0.014423	9.8434772	1.383981	3.021	-0.263	-7.055	1.688	-0.115	30.96	32.730925	111.588746	2	21	32.73117	111.588475	1.655	1.53	1	1.675	-0.02	0.011	0	0	6.9406E+218	330	337
20230809_1730220485	0	1561092	1.35194	0.22775	0.72249	-0.014443	9.8433962	1.445568	3.021	-0.263	-7.055	1.688	-0.115	30.96	32.730925	111.588746	2	21	32.73117	111.588475	1.655	1.53	1	1.675	-0.02	0.011	0	0	6.9406E+218	330	325
20230809_1730220493	0	1561093	1.27953	0.24181	0.7467	-0.079618	9.8433342	1.445751	3.021	-0.263	-7.055	1.688	-0.115	30.96	32.730925	111.588746	2	21	32.73117	111.588475	1.655	1.53	1	1.675	-0.02	0.011	0	0	6.9406E+218	330	325
20230809_1730220506	0	1561094	1.25778	0.26261	0.71786	-0.014468	9.9020891	1.384127	3.021	-0.263	-7.055	1.688	-0.115	30.96	32.730925	111.588746	2	21	32.73117	111.588475	1.655	1.53	1	1.675	-0.02	0.011	0	0	6.9406E+218	330	325
20230809_1730220512	0	1561095	1.27012	0.30241	0.73064	-0.079624	9.9021072	1.322723	3.005	-0.228	-6.99	1.688	-0.115	30.96	32.730926	111.588746	2	21	32.73117	111.588475	1.655	1.53	1	1.675	-0.02	0.011	0	0	6.9406E+218	330	325
20230809_1730220522	0	1561096	1.25919	0.32551	0.71264	-0.014488	9.9020081	1.445713	3.005	-0.228	-6.99	1.688	-0.115	30.96	32.730926	111.588746	2	21	32.73117	111.588475	1.655	1.53	1	1.675	-0.02	0.011	0	0	6.9406E+218	330	325
20230809_1730220534	0	1561097	1.25837	0.36083	0.73808	-0.014448	9.9021702	1.32254	3.005	-0.228	-6.99	1.688	-0.106	30.96	32.730926	111.588746	2	21	32.73117	111.588475	1.655	1.53	1	1.675	-0.02	0.011	0	0	6.9406E+218	330	325
20230809_1730220541	0	1561098	1.25871	0.4023	0.6482	-0.079664	9.9019461	1.445896	3.005	-0.228	-6.99	1.688	-0.106	30.96	32.730926	111.588746	2	21	32.73117	111.588475	1.655	1.53	1	1.675	-0.02	0.011	0	0	6.9406E+218	330	325
20230809_1730220551	0	1561099	1.21087	0.43181	0.71537	-0.014448	9.9021702	1.32254	3.005	-0.228	-6.99	1.688	-0.106	30.96	32.730926	111.588746	2	21	32.73117	111.588475	1.655	1.53	1	1.675	-0.02	0.011	0	0	6.9406E+218	330	325
20230809_1730220562	0	1561100	1.22461	0.46339	0.67711	-0.079644	9.9020271	1.3843091	2.981	-0.196	-6.928	1.688	-0.106	30.96	32.730926	111.588746	2	21	32.73117	111.588475	1.655	1.53	1	1.675	-0.02	0.011	0	0	6.9406E+218	330	325
20230809_1730220575	0	1561101	1.18659	0.48677	0.66566	-0.014494	9.9607821	1.322685	2.981	-0.196	-6.928	1.688	-0.106	30.96	32.730926	111.588746	2	21	32.73117	111.588475	1.655	1.53	1	1.675	-0.02	0.011	0	0	6.9406E+218	330	325
20230809_1730220584	0	1561102	1.1985	0.51938	0.6855	-0.079624	9.9021072	1.322723	2.981	-0.196	-6.928	1.688	-0.106	30.96	32.730926	111.588746	2	21	32.73117	111.588475	1.655	1.53	1	1.675	-0.02	0.011	0	0	6.9406E+218	330	325
20230809_1730220592	0	1561103	1.23881	0.55887	0.63081	-0.014494	9.9607821	1.322685	2.981	-0.196	-6.928	1.688	-0.106	30.96	32.730926	111.588746	2	21	32.73117	111.588475	1.655	1.53	1	1.675	-0.02	0.011	0	0	6.9406E+218	330	337
20230809_1730220603	0	1561104	1.24845	0.59628	0.61899	-0.014539	10.0193939	1.322831	2.981	-0.196	-6.928	1.688	-0.106	30.96	32.730926	111.588746	2	21	32.731185	111.588475	1.64	2.64	1	1.675	-0.02	0.011	0	0	6.9406E+218	330	337
20230809_1730220613	0	1561105	1.21377	0.62391	0.61109	-0.079624	9.9021072	1.322723	2.95	-0.167	-6.867	1.687	-0.106	30.96	32.730927	111.588746	2	21	32.731185	111.588475	1.64	2.64	1	1.675	-0.02	0.011	0	0	6.9406E+218	330	337
20230809_1730220623	0	1561106	1.21591	0.65976	0.60631	-0.014494	9.9607821	1.322685	2.95	-0.167	-6.867	1.687	-0.106	30.96	32.730927	111.588746	2	21	32.731185	111.588475	1.64	2.64	1	1.675	-0.02	0.011	0	0	6.9406E+218	330	337
20230809_1730220636	0	1561107	1.22623	0.69427	0.579	-0.07967	9.9607201	1.322868	2.95	-0.167	-6.867	1.687	-0.106	30.96	32.730927	111.588746	2	21	32.731185	111.588475	1.64	2.64	1	1.675	-0.02	0.011	0	0	6.9406E+218	330	337
20230809_1730220642	0	1561108	1.20555	0.72347	0.5658	-0.014519	10.019475	1.2612441	2.95	-0.167	-6.867	1.687	-0.106	30.96	32.730927	111.588746	2	21	32.731185	111.588475	1.64	2.64	1	1.675	-0.02	0.011	0	0	6.9406E+218	330	337
20230809_1730220652	0	1561109	1.25902	0.77018	0.52702	-0.014519	10.019475	1.2612441	2.95	-0.167	-6.867	1.687	-0.106	30.96	32.730927	111.588746	2	21	32.731185	111.588475	1.64	2.64	1	1.675	-0.02	0.011	0	0	6.9406E+218	330	337
20230809_1730220662	0	1561110	1.23935	0.80198	0.47165	-0.07963	9.9608812	1.199695	2.91	-0.144	-6.806	1.686	-0.106	30.96	32.730928	111.588746	2	21	32.731185	111.588475	1.64	2.64	1	1.675	-0.02	0.011	0	0	6.9406E+218	330	337
20230809_1730220676	0	1561111	1.3962	0.87483	0.50792	-0.014519	10.019475	1.2612441	2.91	-0.144	-6.806	1.686	-0.106	30.96	32.730928	111.588746	2	21	32.731185	111.588475	1.64	2.64	1	1.675	-0.02	0.011	0	0	6.9406E+218	330	337
20230809_1730220683	0	1561112	1.26313	0.87829	0.44324	-0.07967	9.9607201	1.322868	2.91	-0.144	-6.806	1.686	-0.106	30.96	32.730928	111.588746	2	21	32.731185	111.588475	1.64	2.64	1	1.675	-0.02	0.011	0	0	6.9406E+218	330	337
20230809_1730220692	0	1561113	1.27977	0.8944	0.45096	-0.014499	10.019556	1.199658	2.91	-0.144	-6.806	1.686	-0.106	30.96	32.730928	111.588746	2	21	32.731185	111.588475	1.64	2.64	1	1.675	-0.02	0.011	0	0	6.9406E+218	330	337
20230809_1730220706	0	1561114	1.29184	0.94459	0.3806	-0.014499	10.019556	1.199658	2.91	-0.144	-6.806	1.686	-0.102	30.96	32.730928	111.588746	2	21	32.731185	111.588475	1.64	2.64	1	1.675	-0.02	0.011	0	0	6.9406E+218	330	337
20230809_1730220712	0	1561115	1.36948	0.97286	0.37733	-0.079655	10.0195742	1.138254	2.862	-0.128	-6.74	1.686	-0.102	30.96	32.730929	111.588746	2	21	32.731185	111.588475	1.64	2.64	1	1.675	-0.02	0.011	0	0	6.9406E+218	330	337
20230809_1730220723	0	1561116	1.45665	1.00961	0.29066	-0.01444	10.0197983	1.0148979	2.862	-0.128	-6.74	1.686	-0.102	30.96	32.730929	111.588746	2	21	32.731185	111.588475	1.64	2.64	1	1.675	-0.02	0.011	0	0	6.9406E+218	330	337
20230809_1730220732	0	1561117	1.4795	1.05188	0.32282	-0.079695	10.019413	1.261427	2.862	-0.128	-6.74	1.686	-0.102	30.96	32.730929	111.588746	2	21	32.731185	111.588475	1.64	2.64	1	1.675	-0.02	0.011	0	0	6.9406E+218	330	337
20230809_1730220742	0	1561118	1.32162	1.02953	0.22012	-0.014494	9.9607821	1.322685	2.862	-0.128	-6.74	1.686	-0.102	30.96	32.730929	111.588746	2	21	32.731185	111.588475	1.64	2.64	1	1.675	-0.02	0.011	0	0	6.9406E+218	330	337
20230809_1730220752	0	1561119	1.30257	1.05099	0.25089	-0.079616	10.0197353	1.015081	2.862	-0.128	-6.74	1.686	-0.102	30.96	32.730929	111.588746	2	21	32.731185	111.588475	1.64	2.64	1	1.675	-0.02	0.011	0	0	6.9406E+218	330	337
20230809_1730220762	0	1561120	1.4788	1.13329	0.16475	-0.014465	10.0784912	0.953457	2.809	-0.122	-6.669	1.685	-0.102	30.96	32.730929	111.588747	2	21	32.731185	111.588475	1.64	2.64	1	1.675	-0.02	0.011	0	0	6.9406E+218	330	337
20230809_1730220774	0	1561121	1.5586	1.1648	0.12359	-0.014479	10.0196362	1.1380709	2.809	-0.122	-6.669	1.685	-0.102	30.96	32.730929	111.588747	2	21	32.731185	111.588475	1.64	2.64	1	1.675	-0.02	0.011	0	0	6.9406E+218	330	337
20230809_1730220783	0	1561122	1.40617	1.14001	0.0798	-0.07961	9.9609623	1.138108	2.809	-0.122	-6.669	1.685	-0.102	30.96	32.730929	111.588747	2	21	32.731185	111.588475	1.64	2.64	1	1.675	-0.02	0.011	0	0	6.9406E+218	330	337
20230809_1730220795	0	1561123	1.44537	1.17291	0.06052	-0.014414	9.9611053	1.076339	2.809	-0.122	-6.669	1.685	-0.102	30.96	32.730929	111.588747	2	21	32.731185	111.588475	1.64	2.64	1	1.675	-0.02	0.011	0	0	6.9406E+218	330	337
20230809_1730220805	0	1561124	1.44648	1.18792	0.01426	-0.07957	9.9611235	1.014935	2.809	-0.122	-6.669	1.685	-0.102	30.96	32.730929	111.588747	2	21	32.731185	111.588475	1.64	2.64	1	1.675	-0.02	0.011	0	0	6.9406E+218	330	337
20230809_1730220812	0	1561125	1.55043	1.20762	-0.01379	-0.0144	10.0199594	0.891725	2.75	-0.126	-6.595	1.683	-0.102	30.96	32.73093	111.588747	2	21	32.731185	111.588475	1.64	2.64	1	1.675	-0.02	0.011	0	0	6.9406E+218	330	337
20230809_1730220822	0	1561126	1.63385	1.21793	-0.08669	-0.07953	9.9612846	0.891762	2.75	-0.126	-6.595	1.683	-0.102	30.96	32.73093	111.588747	2	21	32.731185	111.588475	1.64	2.64	1	1.675	-0.02	0.011	0	0	6.9406E+218	330	337
20230809_1730220832	0	1561127	1.67127	1.23285	-0.11617	-0.014414	9.9611053	1.076339	2.75	-0.126	-6.595	1.683	-0.102	30.96	32.73093	111.588747	2	21	32.731185	111.588475	1.64	2.64	1	1.722	0.06	-0.049	0	0	6.9406E+218	330	337
20230809_1730220849	0	1561128	1.5223	1.20399	-0.17883	-0.079545	9.9024296	1.076376	2.75	-0.126	-6.595	1.683	-0.102	31.04	32.73093	111.588747	2	21	32.731185	111.588475	1.64	2.64	1	1.722	0.06	-0.049	0	0	6.9406E+218	330	337
20230809_1730220852	0	1561129	1.59441	1.22803	-0.17721	-0.014355	9.9613466	0.891579	2.75	-0.126	-6.595	1.683	-0.102	31.04	32.73093	111.588747	2	21	32.731185	111.588475	1.64	2.64	1	1.722	0.06	-0.049	0	0	6.9406E+218	330	337
20230809_1730220862	0	1561130	1.67833	1.24407	-0.27252	-0.07953	9.9612846	0.891762	2.69	-0.141	-6.514	1.719	-0.096	31.04	32.730931	111.588746	2	21	32.731185	111.588475	1.64	2.64	1	1.722	0.06	-0.049	0	0	6.9406E+218	330	337
20230809_1730220874	0	1561131	1.81329	1.23398	-0.26615	-0.079445	9.9028339	0.768443	2.69	-0.141	-6.514	1.719	-0.096	31.04	32.730931	111.588746	2	21	32.731185	111.588475	1.64	2.64	1	1.722	0.06	-0.049	0	0	6.9406E+218	330	337
20230809_1730220882	0	1561132	1.83366	1.22979	-0.33501	-0.014329	9.9026537	0.95302	2.69	-0.141	-6.514	1.719	-0.096	31.04	32.730931	111.588746	2	21	32.731185	111.588475	1.64	2.64	1	1.722	0.06	-0.049	0	0	6.9406E+218	330	337
20230809_1730220892	0	1561133	1.73514	1.20007	-0.40212	-0.079525	9.9025106	1.0147901	2.69	-0.141	-6.514	1.719	-0.096	31.04	32.730931	111.588746	2	21	32.731185	111.588475	1.64	2.64	1	1.722	0.06	-0.049	0	0	6.9406E+218	330	312
20230809_1730220908	0	1561134	1.79262	1.21697	-0.4141	-0.014264	9.8441219	0.891288	2.69	-0.141	-6.514	1.719	-0.096	31.04	32.730931	111.588746	2	21	32.731185	111.588475	1.64	2.64	1	1.722	0.06	-0.049	0	0	6.9406E+218	330	312
20230809_1730220912	0	1561135	1.84226	1.21446	-0.43842	-0.079465	9.9027529	0.83003	2.632	-0.167	-6.424	1.718	-0.096	31.04	32.730932	111.588746	2	21	32.731185	111.588475	1.64	2.64	1	1.722	0.06	-0.049	0	0	6.9406E+218	330	312
20230809_1730220921	0	1561136	1.88166	1.18638	-0.51158	-0.014244	9.844203	0.829702	2.632	-0.167	-6.424	1.718	-0.096	31.04	32.730932	111.588746	2	21	32.731185	111.588475	1.64	2.64	1	1.722	0.06	-0.049	0	0	6.9406E+218	330	312
20230809_1730220932	0	1561137	1.88765	1.16337	-0.53889	-0.0794	9.8442211	0.768298	2.632	-0.167	-6.424	1.718	-0.096	31.04	32.730932	111.588746	2	21	32.731185	111.588475	1.64	2.64	1	1.722	0.06	-0.049	0	0	6.9406E+218	330	312
20230809_1730220941	0	1561138	1.95543	1.12247	-0.60228	-0.07942	9.844141	0.829885	2.632	-0.167	-6.424	1.718	-0.096	31.04	32.730932	111.588746	2	21	32.731185	111.588475	1.64	2.64	1	1.722	0.06	-0.049	0	0	6.9406E+218	330	312
20230809_1730220952	0	1561139	2.15018	1.13863	-0.62164	-0.014139	9.7858334	0.644797	2.632	-0.167	-6.424	1.718	-0.096	31.04	32.730932	111.588746	2	21	32.731185	111.588475	1.64	2.64	1	1.722	0.06	-0.049	0	0	6.9406E+218	330	312
20230809_1730220961	0	1561140	2.22528	1.12644	-0.68957	-0.079349	9.7268362	0.89118	2.578	-0.203	-6.323	1.717	-0.096	31.04	32.730933	111.588746	2	21	32.731185	111.588475	1.64	2.64	1	1.722	0.06	-0.049	0	0	6.9406E+218	330	312
20230809_1730220976	0	1561141	2.02969	1.02067	-0.66741	-0.014173	9.7268982	0.890998	2.578	-0.203	-6.323	1.717	-0.096	31.04	32.730933	111.588746	2	21	32.731185	111.588475	1.64	2.64	1	1.722	0.06	-0.049	0	0	6.9406E+218	330	312
20230809_1730220985	0	1561142	2.10832	1.01247	-0.7168	-0.079374	9.7855291	0.829739	2.578	-0.203	-6.323	1.717	-0.096	31.04	32.730933	111.588746	2	21	32.731185	111.588475	1.64	2.64	1	1.722	0.06	-0.049	0	0	6.9406E+218	330	312
20230809_1730220992	0	1561143	2.15896	0.99829	-0.7209	-0.014133	9.7270594	0.767824	2.578	-0.203	-6.323	1.717	-0.096	31.04	32.730933	111.588746	2	21	32.731185	111.588475	1.64	2.64	1	1.722	0.06	-0.049	0	0	6.9406E+218	330	312
20230809_1730230009	0	1561144	2.29899	0.97041	-0.78229	-0.079309	9.7269974	0.768007	2.578	-0.203	-6.323	1.717	-0.096	31.04	32.730933	111.588746	2	21	32.731185	111.588475	1.64	2.64	1	1.722	0.06	-0.049	0	0	6.9406E+218	330	312
20230809_1730230012	0	1561145	2.30562	0.93378	-0.82377	-0.079289	9.7270784	0.706421	2.534	-0.245	-6.214	1.716	-0.096	31.04	32.730933	111.588746	2	21	32.731185	111.588475	1.64	2.64	1	1.722	0.06	-0.049	0	0	6.9406E+218	330	312
20230809_1730230022	0	1561146	2.30393	0.88394	-0.84666	-0.014088	9.6684465	0.767679	2.534	-0.245	-6.214	1.716	-0.094	31.04	32.730933	111.588746	2	21	32.731185	111.588475	1.64	2.64	1	1.722	0.06	-0.049	0	0	6.9406E+218	330	312
20230809_1730230033	0	1561147	2.26533	0.8208	-0.84162	-0.079284	9.6683044	0.829448	2.534	-0.245	-6.214	1.716	-0.094	31.04	32.730933	111.588746	2	21	32.731185	111.588475	1.64	2.64	1	1.722	0.06	-0.049	0	0	6.9406E+218	330	312
20230809_1730230047	0	1561148	2.29308	0.7891	-0.8417	-0.014088	9.6684465	0.767679	2.534	-0.245	-6.214	1.716	-0.094	31.04	32.730933	111.588746	2	21	32.731185	111.588475	1.64	2.64	1	1.722	0.06	-0.049	0	0	6.9406E+218	330	312
20230809_1730230052	0	1561149	2.30225	0.76654	-0.89736	-0.079218	9.6097727	0.767716	2.534	-0.245	-6.214	1.716	-0.094	31.04	32.730933	111.588746	2	21	32.731185	111.588475	1.64	2.64	1	1.722	0.06	-0.049	0	0	6.9406E+218	330	312
20230809_1730230062	0	1561150	2.20653	0.70581	-0.88733	-0.079303	9.6682234	0.891035	2.499	-0.292	-6.101	1.716	-0.094	31.04	32.730934	111.588746	2	21	32.731185	111.588475	1.64	2.64	1	1.722	0.06	-0.049	0	0	6.9406E+218	330	312
20230809_1730230074	0	1561151	2.15653	0.63796	-0.93187	-0.014062	9.6097536	0.82912	2.499	-0.292	-6.101	1.716	-0.094	31.04	32.730934	111.588746	2	21	32.731185	111.588475	1.64	2.64	1	1.722	0.06	-0.049	0	0	6.9406E+218	330	312
20230809_1730230082	0	1561152	2.13333	0.59824	-0.91453	-0.013977	9.5513029	0.705802	2.499	-0.292	-6.101	1.716	-0.094	31.04	32.730934	111.588746	2	21	32.731185	111.588475	1.64	2.64	1	1.722	0.06	-0.049	0	0	6.9406E+218	330	312
20230809_1730230092	0	1561153	2.12216	0.55413	-0.92708	-0.079173	9.5511599	0.767571	2.499	-0.292	-6.101	1.716	-0.094	31.04	32.730934	111.588746	2	21	32.731185	111.588475	1.64	2.64	1	1.722	0.06	-0.049	0	0	6.9406E+218	330	312
20230809_1730230103	0	1561154	2.11161	0.49638	-0.90705	-0.014017	9.5511417	0.828975	2.499	-0.292	-6.101	1.716	-0.094	31.04	32.730934	111.588746	2	21	32.731185	111.588475	1.64	2.64	1	1.722	0.06	-0.049	0	0	6.9406E+218	330	312
20230809_1730230111	0	1561155	2.06908	0.45099	-0.8858	-0.079193	9.5510798	0.829158	2.477	-0.34	-5.995	1.717	-0.094	31.04	32.730935	111.588746	2	21	32.731185	111.588475	1.64	2.64	1	1.722	0.06	-0.049	0	0	6.9406E+218	330	312
20230809_1730230122	0	1561156	1.97675	0.39208	-0.92384	-0.013971	9.4925299	0.828829	2.477	-0.34	-5.995	1.717	-0.094	31.04	32.730935	111.588746	2	21	32.731185	111.588475	1.64	2.64	1	1.722	0.06	-0.049	0	0	6.9406E+218	330	312
20230809_1730230132	0	1561157	1.85174	0.32996	-0.88104	-0.079147	9.4924669	0.829012	2.477	-0.34	-5.995	1.717	-0.094	31.04	32.730935	111.588746	2	21	32.731185	111.588475	1.64	2.64	1	1.722	0.06	-0.049	0	0	6.9406E+218	330	337
20230809_1730230142	0	1561158	1.76996	0.28091	-0.90373	-0.013971	9.4925299	0.828829	2.477	-0.34	-5.995	1.717	-0.094	31.04	32.730935	111.588746	2	21	32.731185	111.588475	1.64	2.64	1	1.722	0.06	-0.049	0	0	6.9406E+218	330	337
20230809_1730230152	0	1561159	1.69525	0.23379	-0.90007	-0.079193	9.5510798	0.829158	2.477	-0.34	-5.995	1.717	-0.094	31.04	32.730935	111.588746	2	21	32.731185	111.588475	1.64	2.64	1	1.722	0.06	-0.049	0	0	6.9406E+218	330	337
20230809_1730230162	0	1561160	1.6573	0.16642	-0.87965	-0.013926	9.433918	0.828684	2.467	-0.386	-5.905	1.717	-0.094	31.04	32.730936	111.588746	2	21	32.731185	111.588475	1.64	2.64	1	1.722	0.06	-0.049	0	0	6.9406E+218	330	337
20230809_1730230175	0	1561161	1.58833	0.10773	-0.81034	-0.079147	9.4924669	0.829012	2.467	-0.386	-5.905	1.717	-0.094	31.04	32.730936	111.588746	2	21	32.731185	111.588475	1.64	2.64	1	1.722	0.06	-0.049	0	0	6.9406E+218	330	337
20230809_1730230182	0	1561162	1.5096	0.05702	-0.82667	-0.013991	9.4924488	0.890416	2.467	-0.386	-5.905	1.717	-0.094	31.04	32.730936	111.588746	2	21	32.731185	111.588475	1.64	2.64	1	1.722	0.06	-0.049	0	0	6.9406E+218	330	337
20230809_1730230194	0	1561163	1.42543	0.0073	-0.79325	-0.079167	9.4923868	0.890599	2.467	-0.386	-5.905	1.717	-0.093	31.04	32.730936	111.588746	2	21	32.731185	111.588475	1.64	2.64	1	1.722	0.06	-0.049	0	0	6.9406E+218	330	337
20230809_1730230215	0	1561164	1.36308	-0.03278	-0.76081	-0.013946	9.4338369	0.89027	2.467	-0.386	-5.905	1.717	-0.093	31.04	32.730936	111.588746	2	21	32.731185	111.588475	1.64	2.64	1	1.722	0.06	-0.049	0	0	6.9406E+218	330	337
20230809_1730230216	0	1561165	1.273	-0.07724	-0.76062	-0.079187	9.4923058	0.952185	2.471	-0.426	-5.834	1.718	-0.093	31.04	32.730936	111.588746	2	21	32.731185	111.588475	1.64	2.64	1	1.722	0.06	-0.049	0	0	6.9406E+218	330	337
20230809_1730230222	0	1561166	1.12937	-0.16065	-0.76734	-0.014011	9.4923677	0.952002	2.471	-0.426	-5.834	1.718	-0.093	31.04	32.730936	111.588746	2	21	32.731185	111.588475	1.64	2.64	1	1.722	0.06	-0.049	0	0	6.9406E+218	330	337
20230809_1730230233	0	1561167	1.04296	-0.2136	-0.67826	-0.013946	9.4338369	0.89027	2.471	-0.426	-5.834	1.718	-0.093	31.04	32.730936	111.588746	2	21	32.731185	111.588475	1.64	2.64	1	1.722	0.06	-0.049	0	0	6.9406E+218	330	337
20230809_1730230241	0	1561168	1.04786	-0.23497	-0.65567	-0.079187	9.4923058	0.952185	2.471	-0.426	-5.834	1.718	-0.093	31.04	32.730936	111.588746	2	21	32.731185	111.588475	1.64	2.64	1	1.722	0.06	-0.049	0	0	6.9406E+218	330	337
20230809_1730230253	0	1561169	0.97391	-0.28275	-0.61925	-0.013966	9.4337559	0.951857	2.471	-0.426	-5.834	1.718	-0.093	31.04	32.730936	111.588746	2	21	32.731185	111.588475	1.64	2.64	1	1.722	0.06	-0.049	0	0	6.9406E+218	330	337
20230809_1730230262	0	1561170	0.92826	-0.32165	-0.56792	-0.014011	9.4923677	0.952002	2.486	-0.457	-5.783	1.72	-0.093	31.04	32.730937	111.588746	2	21	32.731185	111.588475	1.64	2.64	1	1.722	0.06	-0.049	0	0	6.9406E+218	330	337
20230809_1730230275	0	1561171	0.93724	-0.34287	-0.57	-0.079207	9.4922247	1.013772	2.486	-0.457	-5.783	1.72	-0.093	31.04	32.730937	111.588746	2	21	32.731185	111.588475	1.64	2.64	1	1.722	0.06	-0.049	0	0	6.9406E+218	330	337
20230809_1730230285	0	1561172	0.77541	-0.42331	-0.49826	-0.014005	9.4335947	1.07503	2.486	-0.457	-5.783	1.72	-0.093	31.04	32.730937	111.588746	2	21	32.731185	111.588475	1.64	2.64	1	1.722	0.06	-0.049	0	0	6.9406E+218	330	337
20230809_1730230293	0	1561173	0.72234	-0.46132	-0.47231	-0.013991	9.4924488	0.890416	2.486	-0.457	-5.783	1.72	-0.093	31.04	32.730937	111.588746	2	21	32.731185	111.588475	1.64	2.64	1	1.722	0.06	-0.049	0	0	6.9406E+218	330	275
20230809_1730230306	0	1561174	0.72893	-0.46823	-0.45014	-0.079227	9.4921446	1.075358	2.486	-0.457	-5.783	1.72	-0.093	31.04	32.730937	111.588746	2	21	32.731185	111.588475	1.64	2.64	1	1.722	0.06	-0.049	0	0	6.9406E+218	330	275
20230809_1730230312	0	1561175	0.6466	-0.50666	-0.38954	-0.013986	9.4336748	1.0134439	2.511	-0.479	-5.745	1.722	-0.093	31.04	32.730938	111.588746	2	21	32.731185	111.588475	1.64	2.64	1	1.722	0.06	-0.049	0	0	6.9406E+218	330	275
20230809_1730230322	0	1561176	0.64548	-0.52075	-0.35622	-0.014116	9.5507393	1.1369081	2.511	-0.479	-5.745	1.722	-0.093	31.04	32.730938	111.588746	2	21	32.731185	111.588475	1.64	2.64	1	1.722	0.06	-0.049	0	0	6.9406E+218	330	275
20230809_1730230333	0	1561177	0.43147	-0.58782	-0.34078	-0.079227	9.4921446	1.075358	2.511	-0.479	-5.745	1.722	-0.093	31.04	32.730938	111.588746	2	21	32.731185	111.588475	1.64	2.64	1	1.722	0.06	-0.049	0	0	6.9406E+218	330	275
20230809_1730230342	0	1561178	0.49725	-0.58895	-0.26168	-0.014031	9.4922876	1.013589	2.511	-0.479	-5.745	1.722	-0.093	31.04	32.730938	111.588746	2	21	32.731185	111.588475	1.64	2.64	1	1.722	0.06	-0.049	0	0	6.9406E+218	330	275
20230809_1730230353	0	1561179	0.5384	-0.58161	-0.23502	-0.014076	9.5509005	1.013734	2.511	-0.479	-5.745	1.722	-0.093	31.04	32.730938	111.588746	2	21	32.731185	111.588475	1.64	2.64	1	1.722	0.06	-0.049	0	0	6.9406E+218	330	275
20230809_1730230362	0	1561180	0.46668	-0.63247	-0.18623	-0.014091	9.4920464	1.198349	2.541	-0.489	-5.72	1.725	-0.086	31.04	32.730939	111.588746	2	21	32.731185	111.588475	1.64	2.64	1	1.722	0.06	-0.049	0	0	6.9406E+218	330	275
20230809_1730230374	0	1561181	0.3752	-0.65317	-0.11794	-0.014076	9.5509005	1.013734	2.541	-0.489	-5.72	1.725	-0.086	31.04	32.730939	111.588746	2	21	32.731185	111.588475	1.64	2.64	1	1.722	0.06	-0.049	0	0	6.9406E+218	330	275
20230809_1730230384	0	1561182	0.36044	-0.65591	-0.09424	-0.079337	9.6092882	1.137236	2.541	-0.489	-5.72	1.725	-0.086	31.04	32.730939	111.588746	2	21	32.731185	111.588475	1.64	2.64	1	1.722	0.06	-0.049	0	0	6.9406E+218	330	275
20230809_1730230393	0	1561183	0.29326	-0.68341	-0.09384	-0.014136	9.5506582	1.198494	2.541	-0.489	-5.72	1.725	-0.086	31.04	32.730939	111.588746	2	21	32.731185	111.588475	1.64	2.64	1	1.722	0.06	-0.049	0	0	6.9406E+218	330	275
20230809_1730230403	0	1561184	0.25795	-0.68642	0.00399	-0.014096	9.5508194	1.075321	2.541	-0.489	-5.72	1.725	-0.086	31.04	32.730939	111.588746	2	21	32.731185	111.588475	1.64	2.64	1	1.722	0.06	-0.049	0	0	6.9406E+218	330	275
20230809_1730230413	0	1561185	0.25963	-0.68987	0.0276	-0.079337	9.6092882	1.137236	2.575	-0.489	-5.705	1.727	-0.086	31.04	32.73094	111.588746	2	21	32.731185	111.588475	1.64	2.64	1	1.722	0.06	-0.049	0	0	6.9406E+218	330	275
20230809_1730230422	0	1561186	0.1998	-0.70823	0.06008	-0.014116	9.5507393	1.1369081	2.575	-0.489	-5.705	1.727	-0.086	31.04	32.73094	111.588746	2	21	32.731185	111.588475	1.64	2.64	1	1.722	0.06	-0.049	0	0	6.9406E+218	330	275
20230809_1730230432	0	1561187	0.18794	-0.70391	0.11384	-0.014207	9.667963	1.137198	2.575	-0.489	-5.705	1.727	-0.086	31.04	32.73094	111.588746	2	21	32.731185	111.588475	1.64	2.64	1	1.722	0.06	-0.049	0	0	6.9406E+218	330	275
20230809_1730230443	0	1561188	0.17771	-0.68624	0.13161	-0.014227	9.667882	1.1987849	2.575	-0.489	-5.705	1.727	-0.086	31.04	32.73094	111.588746	2	21	32.731185	111.588475	1.64	2.64	1	1.722	0.06	-0.049	0	0	6.9406E+218	330	275
20230809_1730230461	0	1561189	0.1291	-0.67547	0.15092	-0.014227	9.667882	1.1987849	2.575	-0.489	-5.705	1.727	-0.086	31.04	32.73094	111.588746	2	21	32.731185	111.588475	1.64	2.64	1	1.722	0.06	-0.049	0	0	6.9406E+218	330	275
20230809_1730230461	0	1561190	0.09557	-0.66966	0.22688	-0.079397	9.609046	1.321996	2.609	-0.479	-5.697	1.73	-0.086	31.04	32.73094	111.588746	2	21	32.731185	111.588475	1.64	2.64	1	1.722	0.06	-0.049	0	0	6.9406E+218	330	275
20230809_1730230475	0	1561191	-0.14819	-0.72537	0.25775	-0.014252	9.7265749	1.137344	2.609	-0.479	-5.697	1.73	-0.086	31.04	32.73094	111.588746	2	21	32.731185	111.588475	1.64	2.64	1	1.722	0.06	-0.049	0	0	6.9406E+218	330	275
20230809_1730230485	0	1561192	-0.0237	-0.67353	0.26481	-0.014167	9.6681242	1.014025	2.609	-0.479	-5.697	1.73	-0.086	31.04	32.73094	111.588746	2	21	32.731185	111.588475	1.64	2.64	1	1.722	0.06	-0.049	0	0	6.9406E+218	330	275
20230809_1730230492	0	1561193	0.01839	-0.63123	0.29697	-0.079474	9.7851248	1.1376719	2.609	-0.479	-5.697	1.73	-0.086	31.04	32.73094	111.588746	2	21	32.731185	111.588475	1.64	2.64	1	1.722	0.06	-0.049	0	0	6.9406E+218	330	337
20230809_1730230503	0	1561194	0.08721	-0.63177	0.3167	-0.014272	9.7264948	1.19893	2.609	-0.479	-5.697	1.73	-0.086	31.04	32.73094	111.588746	2	21	32.731185	111.588475	1.64	2.64	1	1.722	0.06	-0.049	0	0	6.9406E+218	330	337
20230809_1730230513	0	1561195	-0.00248	-0.63971	0.3585	-0.014272	9.7264948	1.19893	2.64	-0.46	-5.699	1.732	-0.086	31.04	32.730941	111.588746	2	21	32.731185	111.588475	1.64	2.64	1	1.722	0.06	-0.049	0	0	6.9406E+218	330	337
20230809_1730230523	0	1561196	-0.03454	-0.64051	0.38958	-0.079448	9.7264318	1.199113	2.64	-0.46	-5.699	1.732	-0.086	31.04	32.730941	111.588746	2	21	32.731185	111.588475	1.64	2.64	1	1.722	0.06	-0.049	0	0	6.9406E+218	330	337
20230809_1730230532	0	1561197	-0.03426	-0.6166	0.39094	-0.014318	9.7851067	1.1990761	2.64	-0.46	-5.699	1.732	-0.095	31.04	32.730941	111.588746	2	21	32.731185	111.588475	1.64	2.64	1	1.722	0.06	-0.049	0	0	6.9406E+218	330	337
20230809_1730230542	0	1561198	-0.0383	-0.59867	0.44172	-0.014363	9.8437185	1.199221	2.64	-0.46	-5.699	1.732	-0.095	31.04	32.730941	111.588746	2	21	32.731185	111.588475	1.64	2.64	1	1.722	0.06	-0.049	0	0	6.9406E+218	330	337
20230809_1730230552	0	1561199	-0.01893	-0.56836	0.42097	-0.079474	9.7851248	1.1376719	2.64	-0.46	-5.699	1.732	-0.095	31.04	32.730941	111.588746	2	21	32.731185	111.588475	1.64	2.64	1	1.722	0.06	-0.049	0	0	6.9406E+218	330	337
20230809_1730230562	0	1561200	-0.00784	-0.53786	0.40587	-0.014363	9.8437185	1.199221	2.668	-0.437	-5.7	1.734	-0.095	31.04	32.730942	111.588746	2	21	32.731185	111.588475	1.64	2.64	1	1.722	0.06	-0.049	0	0	6.9406E+218	330	337
20230809_1730230574	0	1561201	0.02111	-0.52934	0.46881	-0.079539	9.8436565	1.199404	2.668	-0.437	-5.7	1.734	-0.095	31.04	32.730942	111.588746	2	21	32.731185	111.588475	1.64	2.64	1	1.722	0.06	-0.049	0	0	6.9406E+218	330	337
20230809_1730230583	0	1561202	0.0347	-0.50064	0.49372	-0.014343	9.8437996	1.137635	2.668	-0.437	-5.7	1.734	-0.095	31.04	32.730942	111.588746	2	21	32.731185	111.588475	1.64	2.64	1	1.722	0.06	-0.049	0	0	6.9406E+218	330	337
20230809_1730230592	0	1561203	0.04534	-0.46672	0.49632	-0.079539	9.8436565	1.199404	2.668	-0.437	-5.7	1.734	-0.095	31.04	32.730942	111.588746	2	21	32.731185	111.588475	1.64	2.64	1	1.722	0.06	-0.049	0	0	6.9406E+218	330	337
20230809_1730230603	0	1561204	0.00774	-0.45341	0.51831	-0.014363	9.8437185	1.199221	2.668	-0.437	-5.7	1.734	-0.095	31.04	32.730942	111.588746	2	21	32.731185	111.588475	1.64	2.64	1	1.722	0.06	-0.049	0	0	6.9406E+218	330	337
20230809_1730230614	0	1561205	-0.00418	-0.42066	0.50089	-0.079565	9.9023504	1.1379631	2.689	-0.41	-5.7	1.735	-0.095	31.04	32.730943	111.588746	2	21	32.7312	111.588476	1.66	3.4	1	1.722	0.06	-0.049	0	0	6.9406E+218	330	337
20230809_1730230625	0	1561206	-0.01562	-0.38695	0.50446	-0.014408	9.9023314	1.199367	2.689	-0.41	-5.7	1.735	-0.095	31.04	32.730943	111.588746	2	21	32.7312	111.588476	1.66	3.4	1	1.722	0.06	-0.049	0	0	6.9406E+218	330	337
20230809_1730230632	0	1561207	-0.006	-0.35504	0.49189	-0.079565	9.9023504	1.1379631	2.689	-0.41	-5.7	1.735	-0.095	31.04	32.730943	111.588746	2	21	32.7312	111.588476	1.66	3.4	1	1.722	0.06	-0.049	0	0	6.9406E+218	330	337
20230809_1730230644	0	1561208	0.00652	-0.32146	0.51378	-0.014389	9.9024124	1.13778	2.689	-0.41	-5.7	1.735	-0.095	31.04	32.730943	111.588746	2	21	32.7312	111.588476	1.66	3.4	1	1.722	0.06	-0.049	0	0	6.9406E+218	330	337
20230809_1730230652	0	1561209	-0.00378	-0.29695	0.49314	-0.079584	9.9022694	1.19955	2.689	-0.41	-5.7	1.735	-0.095	31.04	32.730943	111.588746	2	21	32.7312	111.588476	1.66	3.4	1	1.722	0.06	-0.049	0	0	6.9406E+218	330	337
20230809_1730230662	0	1561210	-0.00162	-0.27054	0.50514	-0.014414	9.9611053	1.076339	2.703	-0.383	-5.7	1.736	-0.095	31.04	32.730944	111.588746	2	21	32.7312	111.588476	1.66	3.4	1	1.722	0.06	-0.049	0	0	6.9406E+218	330	337
20230809_1730230674	0	1561211	0.02421	-0.22159	0.47827	-0.079565	9.9023504	1.1379631	2.703	-0.383	-5.7	1.736	-0.095	31.04	32.730944	111.588746	2	21	32.7312	111.588476	1.66	3.4	1	1.722	0.06	-0.049	0	0	6.9406E+218	330	337
20230809_1730230682	0	1561212	-0.01158	-0.19883	0.50564	-0.014454	9.9609432	1.199512	2.703	-0.383	-5.7	1.736	-0.104	31.04	32.730944	111.588746	2	21	32.7312	111.588476	1.66	3.4	1	1.722	0.06	-0.049	0	0	6.9406E+218	330	337
20230809_1730230692	0	1561213	-0.00938	-0.15954	0.5245	-0.079545	9.9024296	1.076376	2.703	-0.383	-5.7	1.736	-0.104	31.04	32.730944	111.588746	2	21	32.7312	111.588476	1.66	3.4	1	1.722	0.06	-0.049	0	0	6.9406E+218	330	337
20230809_1730230705	0	1561214	-0.00434	-0.12789	0.47756	-0.014414	9.9611053	1.076339	2.703	-0.383	-5.7	1.736	-0.104	31.04	32.730944	111.588746	2	21	32.7312	111.588476	1.66	3.4	1	1.722	0.06	-0.049	0	0	6.9406E+218	330	337
20230809_1730230714	0	1561215	-0.04611	-0.11119	0.47649	-0.07961	9.9609623	1.138108	2.709	-0.358	-5.701	1.737	-0.104	31.04	32.730944	111.588746	2	21	32.7312	111.588476	1.66	3.4	1	1.722	0.06	-0.049	0	0	6.9406E+218	330	337
20230809_1730230723	0	1561216	-0.05946	-0.09675	0.45827	-0.014394	9.9611864	1.014752	2.709	-0.358	-5.701	1.737	-0.104	31.04	32.730944	111.588746	2	21	32.7312	111.588476	1.66	3.4	1	1.722	0.06	-0.049	0	0	6.9406E+218	330	325
20230809_1730230738	0	1561217	-0.07251	-0.07424	0.44199	-0.07957	9.9611235	1.014935	2.709	-0.358	-5.701	1.737	-0.104	31.04	32.730944	111.588746	2	21	32.7312	111.588476	1.66	3.4	1	1.722	0.06	-0.049	0	0	6.9406E+218	330	325
20230809_1730230742	0	1561218	-0.03821	-0.03264	0.38113	-0.014414	9.9611053	1.076339	2.709	-0.358	-5.701	1.737	-0.104	31.04	32.730944	111.588746	2	21	32.7312	111.588476	1.66	3.4	1	1.722	0.06	-0.049	0	0	6.9406E+218	330	325
20230809_1730230753	0	1561219	-0.06756	-0.01065	0.41351	-0.07959	9.9610424	1.076522	2.709	-0.358	-5.701	1.737	-0.104	31.04	32.730944	111.588746	2	21	32.7312	111.588476	1.66	3.4	1	1.722	0.06	-0.049	0	0	6.9406E+218	330	325
20230809_1730230762	0	1561220	-0.09317	0.02088	0.40892	-0.07959	9.9610424	1.076522	2.709	-0.337	-5.704	1.737	-0.104	31.04	32.730945	111.588746	2	21	32.7312	111.588476	1.66	3.4	1	1.722	0.06	-0.049	0	0	6.9406E+218	330	325
20230809_1730230776	0	1561221	-0.1212	0.04522	0.39758	-0.014394	9.9611864	1.014752	2.709	-0.337	-5.704	1.737	-0.104	31.04	32.730945	111.588746	2	21	32.7312	111.588476	1.66	3.4	1	1.722	0.06	-0.049	0	0	6.9406E+218	330	325
20230809_1730230782	0	1561222	-0.18768	0.04382	0.41645	-0.07957	9.9611235	1.014935	2.709	-0.337	-5.704	1.737	-0.104	31.04	32.730945	111.588746	2	21	32.7312	111.588476	1.66	3.4	1	1.722	0.06	-0.049	0	0	6.9406E+218	330	325
20230809_1730230793	0	1561223	-0.16952	0.08131	0.33604	-0.01442	10.0198784	0.953311	2.709	-0.337	-5.704	1.737	-0.104	31.04	32.730945	111.588746	2	21	32.7312	111.588476	1.66	3.4	1	1.722	0.06	-0.049	0	0	6.9406E+218	330	325
20230809_1730230803	0	1561224	-0.2036	0.10084	0.32305	-0.07955	9.9612036	0.953349	2.709	-0.337	-5.704	1.737	-0.104	31.04	32.730945	111.588746	2	21	32.7312	111.588476	1.66	3.4	1	1.722	0.06	-0.049	0	0	6.9406E+218	330	325
20230809_1730230812	0	1561225	-0.21546	0.12047	0.31	-0.014329	9.9026537	0.95302	2.703	-0.32	-5.713	1.738	-0.104	31.04	32.730946	111.588746	2	21	32.7312	111.588476	1.66	3.4	1	1.722	0.06	-0.049	0	0	6.9406E+218	330	325
20230809_1730230823	0	1561226	-0.2383	0.14201	0.285	-0.07957	9.9611235	1.014935	2.703	-0.32	-5.713	1.738	-0.104	30.94	32.730946	111.588746	2	21	32.7312	111.588476	1.66	3.4	1	1.682	0.036	-0.025	0	0	6.9406E+218	330	325
20230809_1730230837	0	1561227	-0.31786	0.15451	0.27203	-0.079505	9.9025917	0.953203	2.703	-0.32	-5.713	1.738	-0.104	30.94	32.730946	111.588746	2	21	32.7312	111.588476	1.66	3.4	1	1.682	0.036	-0.025	0	0	6.9406E+218	330	325
20230809_1730230847	0	1561228	-0.41324	0.14587	0.26731	-0.014329	9.9026537	0.95302	2.703	-0.32	-5.713	1.738	-0.105	30.94	32.730946	111.588746	2	21	32.7312	111.588476	1.66	3.4	1	1.682	0.036	-0.025	0	0	6.9406E+218	330	325
20230809_1730230858	0	1561229	-0.47586	0.16824	0.25716	-0.079511	9.9613647	0.830175	2.703	-0.32	-5.713	1.738	-0.105	30.94	32.730946	111.588746	2	21	32.7312	111.588476	1.66	3.4	1	1.682	0.036	-0.025	0	0	6.9406E+218	330	325
20230809_1730230863	0	1561230	-0.52535	0.19104	0.22262	-0.014284	9.8440418	0.952875	2.694	-0.307	-5.733	1.684	-0.105	30.94	32.730946	111.588746	2	21	32.7312	111.588476	1.66	3.4	1	1.682	0.036	-0.025	0	0	6.9406E+218	330	325
20230809_1730230875	0	1561231	-0.60629	0.19466	0.22408	-0.07953	9.9612846	0.891762	2.694	-0.307	-5.733	1.684	-0.105	30.94	32.730946	111.588746	2	21	32.7312	111.588476	1.66	3.4	1	1.682	0.036	-0.025	0	0	6.9406E+218	330	325
20230809_1730230886	0	1561232	-0.63421	0.21508	0.15101	-0.079485	9.9026718	0.891617	2.694	-0.307	-5.733	1.684	-0.105	30.94	32.730946	111.588746	2	21	32.7312	111.588476	1.66	3.4	1	1.682	0.036	-0.025	0	0	6.9406E+218	330	325
20230809_1730230893	0	1561233	-0.72778	0.20938	0.16444	-0.014264	9.8441219	0.891288	2.694	-0.307	-5.733	1.684	-0.105	30.94	32.730946	111.588746	2	21	32.7312	111.588476	1.66	3.4	1	1.682	0.036	-0.025	0	0	6.9406E+218	330	325
20230809_1730230907	0	1561234	-0.82117	0.1944	0.13889	-0.079465	9.9027529	0.83003	2.694	-0.307	-5.733	1.684	-0.105	30.94	32.730946	111.588746	2	21	32.7312	111.588476	1.66	3.4	1	1.682	0.036	-0.025	0	0	6.9406E+218	330	325
20230809_1730230912	0	1561235	-0.86616	0.21683	0.11337	-0.014244	9.844203	0.829702	2.683	-0.301	-5.77	1.684	-0.105	30.94	32.730947	111.588746	2	21	32.7312	111.588476	1.66	3.4	1	1.682	0.036	-0.025	0	0	6.9406E+218	330	325
20230809_1730230924	0	1561236	-0.95179	0.21983	0.12415	-0.07942	9.844141	0.829885	2.683	-0.301	-5.77	1.684	-0.105	30.94	32.730947	111.588746	2	21	32.7312	111.588476	1.66	3.4	1	1.682	0.036	-0.025	0	0	6.9406E+218	330	325
20230809_1730230933	0	1561237	-1.01269	0.20723	0.1352	-0.014218	9.7855101	0.891143	2.683	-0.301	-5.77	1.684	-0.105	30.94	32.730947	111.588746	2	21	32.7312	111.588476	1.66	3.4	1	1.682	0.036	-0.025	0	0	6.9406E+218	330	325
20230809_1730230942	0	1561238	-1.04653	0.21731	0.12449	-0.07942	9.844141	0.829885	2.683	-0.301	-5.77	1.684	-0.105	30.94	32.730947	111.588746	2	21	32.7312	111.588476	1.66	3.4	1	1.682	0.036	-0.025	0	0	6.9406E+218	330	325
20230809_1730230953	0	1561239	-1.11525	0.21471	0.09152	-0.014244	9.844203	0.829702	2.683	-0.301	-5.77	1.684	-0.105	30.94	32.730947	111.588746	2	21	32.7312	111.588476	1.66	3.4	1	1.682	0.036	-0.025	0	0	6.9406E+218	330	325
20230809_1730230962	0	1561240	-1.14847	0.2077	0.08168	-0.07942	9.844141	0.829885	2.672	-0.296	-5.823	1.684	-0.105	30.94	32.730948	111.588746	2	21	32.7312	111.588476	1.66	3.4	1	1.682	0.036	-0.025	0	0	6.9406E+218	330	325
20230809_1730230976	0	1561241	-1.15784	0.21692	0.01222	-0.0794	9.8442211	0.768298	2.672	-0.296	-5.823	1.684	-0.105	30.94	32.730948	111.588746	2	21	32.7312	111.588476	1.66	3.4	1	1.682	0.036	-0.025	0	0	6.9406E+218	330	325
20230809_1730230986	0	1561242	-1.24187	0.20858	0.00733	-0.014198	9.7855911	0.829556	2.672	-0.296	-5.823	1.684	-0.105	30.94	32.730948	111.588746	2	21	32.7312	111.588476	1.66	3.4	1	1.682	0.036	-0.025	0	0	6.9406E+218	330	325
20230809_1730230992	0	1561243	-1.30738	0.19714	0.0216	-0.014153	9.7269793	0.829411	2.672	-0.296	-5.823	1.684	-0.105	30.94	32.730948	111.588746	2	21	32.7312	111.588476	1.66	3.4	1	1.682	0.036	-0.025	0	0	6.9406E+218	330	325
20230809_1730240005	0	1561244	-1.33439	0.1929	0.04323	-0.079329	9.7269163	0.829594	2.672	-0.296	-5.823	1.684	-0.105	30.94	32.730948	111.588746	2	21	32.7312	111.588476	1.66	3.4	1	1.682	0.036	-0.025	0	0	6.9406E+218	330	325
20230809_1730240013	0	1561245	-1.3872	0.19734	0.01615	-0.014179	9.7856722	0.76797	2.662	-0.296	-5.887	1.685	-0.105	30.94	32.730949	111.588746	2	21	32.7312	111.588476	1.66	3.4	1	1.682	0.036	-0.025	0	0	6.9406E+218	330	325
20230809_1730240024	0	1561246	-1.43012	0.19439	0.03362	-0.079374	9.7855291	0.829739	2.662	-0.296	-5.887	1.685	-0.108	30.94	32.730949	111.588746	2	21	32.7312	111.588476	1.66	3.4	1	1.682	0.036	-0.025	0	0	6.9406E+218	330	325
20230809_1730240034	0	1561247	-1.49717	0.16589	-0.01025	-0.014198	9.7855911	0.829556	2.662	-0.296	-5.887	1.685	-0.108	30.94	32.730949	111.588746	2	21	32.7312	111.588476	1.66	3.4	1	1.682	0.036	-0.025	0	0	6.9406E+218	330	325
20230809_1730240045	0	1561248	-1.57052	0.16063	-0.02603	-0.079284	9.6683044	0.829448	2.662	-0.296	-5.887	1.685	-0.108	30.94	32.730949	111.588746	2	21	32.7312	111.588476	1.66	3.4	1	1.682	0.036	-0.025	0	0	6.9406E+218	330	325
20230809_1730240051	0	1561249	-1.61884	0.15132	-0.0517	-0.014153	9.7269793	0.829411	2.662	-0.296	-5.887	1.685	-0.108	30.94	32.730949	111.588746	2	21	32.7312	111.588476	1.66	3.4	1	1.682	0.036	-0.025	0	0	6.9406E+218	330	325
20230809_1730240062	0	1561250	-1.63845	0.14806	-0.03197	-0.079264	9.6683846	0.767862	2.654	-0.298	-5.965	1.685	-0.108	30.94	32.730949	111.588746	2	21	32.7312	111.588476	1.66	3.4	1	1.682	0.036	-0.025	0	0	6.9406E+218	330	325
20230809_1730240074	0	1561251	-1.66824	0.15195	-0.03316	-0.014108	9.6683664	0.829266	2.654	-0.298	-5.965	1.685	-0.108	30.94	32.730949	111.588746	2	21	32.7312	111.588476	1.66	3.4	1	1.682	0.036	-0.025	0	0	6.9406E+218	330	325
20230809_1730240086	0	1561252	-1.76807	0.14559	-0.00912	-0.079349	9.7268362	0.89118	2.654	-0.298	-5.965	1.685	-0.108	30.94	32.730949	111.588746	2	21	32.7312	111.588476	1.66	3.4	1	1.682	0.036	-0.025	0	0	6.9406E+218	330	325
20230809_1730240092	0	1561253	-1.86267	0.11684	-0.02737	-0.014108	9.6683664	0.829266	2.654	-0.298	-5.965	1.685	-0.108	30.94	32.730949	111.588746	2	21	32.7312	111.588476	1.66	3.4	1	1.682	0.036	-0.025	0	0	6.9406E+218	330	325
20230809_1730240105	0	1561254	-1.96207	0.10242	-0.02559	-0.079303	9.6682234	0.891035	2.654	-0.298	-5.965	1.685	-0.108	30.94	32.730949	111.588746	2	21	32.7312	111.588476	1.66	3.4	1	1.682	0.036	-0.025	0	0	6.9406E+218	330	325
20230809_1730240112	0	1561255	-2.03811	0.09112	-0.02479	-0.014108	9.6683664	0.829266	2.648	-0.3	-6.058	1.685	-0.108	30.94	32.73095	111.588746	2	21	32.7312	111.588476	1.66	3.4	1	1.682	0.036	-0.025	0	0	6.9406E+218	330	325
20230809_1730240123	0	1561256	-2.09205	0.08822	-0.03453	-0.014082	9.6096745	0.890707	2.648	-0.3	-6.058	1.685	-0.108	30.94	32.73095	111.588746	2	21	32.7312	111.588476	1.66	3.4	1	1.682	0.036	-0.025	0	0	6.9406E+218	330	325
20230809_1730240132	0	1561257	-2.13487	0.07927	-0.01799	-0.079303	9.6682234	0.891035	2.648	-0.3	-6.058	1.685	-0.108	30.94	32.73095	111.588746	2	21	32.7312	111.588476	1.66	3.4	1	1.682	0.036	-0.025	0	0	6.9406E+218	330	325
20230809_1730240142	0	1561258	-2.16905	0.08196	-0.0382	-0.014062	9.6097536	0.82912	2.648	-0.3	-6.058	1.685	-0.108	30.94	32.73095	111.588746	2	21	32.7312	111.588476	1.66	3.4	1	1.682	0.036	-0.025	0	0	6.9406E+218	330	325
20230809_1730240152	0	1561259	-2.22948	0.07228	-0.03686	-0.014102	9.6095934	0.952293	2.648	-0.3	-6.058	1.685	-0.108	30.94	32.73095	111.588746	2	21	32.7312	111.588476	1.66	3.4	1	1.682	0.036	-0.025	0	0	6.9406E+218	330	325
20230809_1730240163	0	1561260	-2.31271	0.05551	-0.03276	-0.079258	9.6096106	0.89089	2.645	-0.302	-6.167	1.686	-0.108	30.94	32.730951	111.588746	2	21	32.7312	111.588476	1.66	3.4	1	1.682	0.036	-0.025	0	0	6.9406E+218	330	325
20230809_1730240175	0	1561261	-2.37187	0.05384	-0.01538	-0.014102	9.6095934	0.952293	2.645	-0.302	-6.167	1.686	-0.108	30.94	32.730951	111.588746	2	21	32.7312	111.588476	1.66	3.4	1	1.682	0.036	-0.025	0	0	6.9406E+218	330	325
20230809_1730240182	0	1561262	-2.42916	0.05662	-0.01538	-0.014102	9.6095934	0.952293	2.645	-0.302	-6.167	1.686	-0.093	30.94	32.730951	111.588746	2	21	32.7312	111.588476	1.66	3.4	1	1.682	0.036	-0.025	0	0	6.9406E+218	330	325
20230809_1730240194	0	1561263	-2.49521	0.04671	-0.00066	-0.014057	9.5509806	0.952148	2.645	-0.302	-6.167	1.686	-0.093	30.94	32.730951	111.588746	2	21	32.7312	111.588476	1.66	3.4	1	1.682	0.036	-0.025	0	0	6.9406E+218	330	325
20230809_1730240203	0	1561264	-2.54535	0.05232	0.02476	-0.079278	9.6095304	0.952476	2.645	-0.302	-6.167	1.686	-0.093	30.94	32.730951	111.588746	2	21	32.7312	111.588476	1.66	3.4	1	1.682	0.036	-0.025	0	0	6.9406E+218	330	325
20230809_1730240213	0	1561265	-2.59978	0.04444	0.01141	-0.014076	9.5509005	1.013734	2.642	-0.302	-6.292	1.687	-0.093	30.94	32.730952	111.588746	2	21	32.7312	111.588476	1.66	3.4	1	1.682	0.036	-0.025	0	0	6.9406E+218	330	325
20230809_1730240233	0	1561266	-2.68019	0.02751	0.01834	-0.014102	9.6095934	0.952293	2.642	-0.302	-6.292	1.687	-0.093	30.94	32.730952	111.588746	2	21	32.7312	111.588476	1.66	3.4	1	1.682	0.036	-0.025	0	0	6.9406E+218	330	325
20230809_1730240237	0	1561267	-2.72782	0.02627	0.01688	-0.014076	9.5509005	1.013734	2.642	-0.302	-6.292	1.687	-0.093	30.94	32.730952	111.588746	2	21	32.7312	111.588476	1.66	3.4	1	1.682	0.036	-0.025	0	0	6.9406E+218	330	325
20230809_1730240246	0	1561268	-2.78146	0.0215	0.01051	-0.079252	9.5508385	1.013917	2.642	-0.302	-6.292	1.687	-0.093	30.94	32.730952	111.588746	2	21	32.7312	111.588476	1.66	3.4	1	1.682	0.036	-0.025	0	0	6.9406E+218	330	325
20230809_1730240252	0	1561269	-2.79438	0.02151	0.03022	-0.014076	9.5509005	1.013734	2.642	-0.302	-6.292	1.687	-0.093	30.94	32.730952	111.588746	2	21	32.7312	111.588476	1.66	3.4	1	1.682	0.036	-0.025	0	0	6.9406E+218	330	325
20230809_1730240262	0	1561270	-2.84245	0.02036	0.04297	-0.014096	9.5508194	1.075321	2.641	-0.301	-6.43	1.688	-0.093	30.94	32.730952	111.588746	2	21	32.7312	111.588476	1.66	3.4	1	1.682	0.036	-0.025	0	0	6.9406E+218	330	325
20230809_1730240276	0	1561271	-2.88271	0.0178	0.07758	-0.079272	9.5507574	1.0755039	2.641	-0.301	-6.43	1.688	-0.093	30.94	32.730952	111.588746	2	21	32.7312	111.588476	1.66	3.4	1	1.682	0.036	-0.025	0	0	6.9406E+218	330	325
20230809_1730240285	0	1561272	-2.92815	0.01739	0.08068	-0.014096	9.5508194	1.075321	2.641	-0.301	-6.43	1.688	-0.093	30.94	32.730952	111.588746	2	21	32.7312	111.588476	1.66	3.4	1	1.682	0.036	-0.025	0	0	6.9406E+218	330	325
20230809_1730240292	0	1561273	-2.96433	0.01578	0.10225	-0.014096	9.5508194	1.075321	2.641	-0.301	-6.43	1.688	-0.093	30.94	32.730952	111.588746	2	21	32.7312	111.588476	1.66	3.4	1	1.682	0.036	-0.025	0	0	6.9406E+218	330	325
20230809_1730240305	0	1561274	-2.99927	0.0235	0.11242	-0.014116	9.5507393	1.1369081	2.641	-0.301	-6.43	1.688	-0.093	30.94	32.730952	111.588746	2	21	32.7312	111.588476	1.66	3.4	1	1.682	0.036	-0.025	0	0	6.9406E+218	330	325
20230809_1730240313	0	1561275	-3.03154	0.02329	0.11944	-0.014116	9.5507393	1.1369081	2.64	-0.296	-6.579	1.689	-0.093	30.94	32.730953	111.588746	2	21	32.7312	111.588476	1.66	3.4	1	1.682	0.036	-0.025	0	0	6.9406E+218	330	325
20230809_1730240323	0	1561276	-3.06843	0.03128	0.10785	-0.079292	9.5506763	1.13709	2.64	-0.296	-6.579	1.689	-0.093	30.94	32.730953	111.588746	2	21	32.7312	111.588476	1.66	3.4	1	1.682	0.036	-0.025	0	0	6.9406E+218	330	325
20230809_1730240334	0	1561277	-3.08163	0.02396	0.12187	-0.014116	9.5507393	1.1369081	2.64	-0.296	-6.579	1.689	-0.093	30.94	32.730953	111.588746	2	21	32.7312	111.588476	1.66	3.4	1	1.682	0.036	-0.025	0	0	6.9406E+218	330	325
20230809_1730240343	0	1561278	-3.09638	0.0241	0.14006	-0.014181	9.6092701	1.19864	2.64	-0.296	-6.579	1.689	-0.093	30.94	32.730953	111.588746	2	21	32.7312	111.588476	1.66	3.4	1	1.682	0.036	-0.025	0	0	6.9406E+218	330	325
20230809_1730240352	0	1561279	-3.09162	0.02589	0.13362	-0.014116	9.5507393	1.1369081	2.64	-0.296	-6.579	1.689	-0.093	30.94	32.730953	111.588746	2	21	32.7312	111.588476	1.66	3.4	1	1.682	0.036	-0.025	0	0	6.9406E+218	330	325
20230809_1730240362	0	1561280	-3.10169	0.02387	0.16386	-0.014136	9.5506582	1.198494	2.638	-0.289	-6.733	1.69	-0.093	30.94	32.730954	111.588746	2	21	32.7312	111.588476	1.66	3.4	1	1.682	0.036	-0.025	0	0	6.9406E+218	330	325
20230809_1730240374	0	1561281	-3.09478	0.02647	0.22319	-0.014156	9.5505772	1.2600811	2.638	-0.289	-6.733	1.69	-0.093	30.94	32.730954	111.588746	2	21	32.7312	111.588476	1.66	3.4	1	1.682	0.036	-0.025	0	0	6.9406E+218	330	325
20230809_1730240384	0	1561282	-3.05662	0.03819	0.21476	-0.014181	9.6092701	1.19864	2.638	-0.289	-6.733	1.69	-0.093	30.94	32.730954	111.588746	2	21	32.7312	111.588476	1.66	3.4	1	1.682	0.036	-0.025	0	0	6.9406E+218	330	325
20230809_1730240393	0	1561283	-3.04945	0.03973	0.22822	-0.079332	9.5505152	1.260264	2.638	-0.289	-6.733	1.69	-0.093	30.94	32.730954	111.588746	2	21	32.7312	111.588476	1.66	3.4	1	1.682	0.036	-0.025	0	0	6.9406E+218	330	325
20230809_1730240405	0	1561284	-3.02954	0.04713	0.22233	-0.014227	9.667882	1.1987849	2.638	-0.289	-6.733	1.69	-0.093	30.94	32.730954	111.588746	2	21	32.7312	111.588476	1.66	3.4	1	1.682	0.036	-0.025	0	0	6.9406E+218	330	325
20230809_1730240412	0	1561285	-2.98378	0.05475	0.18422	-0.014201	9.609189	1.260226	2.635	-0.279	-6.886	1.691	-0.093	30.94	32.730955	111.588746	2	21	32.7312	111.588476	1.66	3.4	1	1.682	0.036	-0.025	0	0	6.9406E+218	330	325
20230809_1730240423	0	1561286	-2.98574	0.05453	0.20257	-0.014201	9.609189	1.260226	2.635	-0.279	-6.886	1.691	-0.093	30.94	32.730955	111.588746	2	21	32.7312	111.588476	1.66	3.4	1	1.682	0.036	-0.025	0	0	6.9406E+218	330	325
20230809_1730240435	0	1561287	-2.93476	0.05631	0.24442	-0.014221	9.6091089	1.321813	2.635	-0.279	-6.886	1.691	-0.093	30.94	32.730955	111.588746	2	21	32.7312	111.588476	1.66	3.4	1	1.682	0.036	-0.025	0	0	6.9406E+218	330	325
20230809_1730240444	0	1561288	-2.89703	0.06694	0.2685	-0.079377	9.609127	1.260409	2.635	-0.279	-6.886	1.691	-0.093	30.94	32.730955	111.588746	2	21	32.7312	111.588476	1.66	3.4	1	1.682	0.036	-0.025	0	0	6.9406E+218	330	325
20230809_1730240453	0	1561289	-2.84737	0.07167	0.28852	-0.014247	9.6678019	1.260372	2.635	-0.279	-6.886	1.691	-0.093	30.94	32.730955	111.588746	2	21	32.7312	111.588476	1.66	3.4	1	1.682	0.036	-0.025	0	0	6.9406E+218	330	325
20230809_1730240462	0	1561290	-2.81712	0.07225	0.31224	-0.014221	9.6091089	1.321813	2.63	-0.266	-7.03	1.692	-0.093	30.94	32.730955	111.588746	2	21	32.7312	111.588476	1.66	3.4	1	1.682	0.036	-0.025	0	0	6.9406E+218	330	325
20230809_1730240476	0	1561291	-2.75963	0.07265	0.27686	-0.014292	9.7264137	1.260517	2.63	-0.266	-7.03	1.692	-0.093	30.94	32.730955	111.588746	2	21	32.7312	111.588476	1.66	3.4	1	1.682	0.036	-0.025	0	0	6.9406E+218	330	325
20230809_1730240484	0	1561292	-2.72021	0.07701	0.27106	-0.079443	9.6676588	1.3221411	2.63	-0.266	-7.03	1.692	-0.093	30.94	32.730955	111.588746	2	21	32.7312	111.588476	1.66	3.4	1	1.682	0.036	-0.025	0	0	6.9406E+218	330	325
20230809_1730240494	0	1561293	-2.65821	0.07555	0.30977	-0.014267	9.6677208	1.3219579	2.63	-0.266	-7.03	1.692	-0.093	30.94	32.730955	111.588746	2	21	32.7312	111.588476	1.66	3.4	1	1.682	0.036	-0.025	0	0	6.9406E+218	330	325
20230809_1730240513	0	1561294	-2.60359	0.08163	0.30305	-0.014267	9.6677208	1.3219579	2.63	-0.266	-7.03	1.692	-0.093	30.94	32.730955	111.588746	2	21	32.7312	111.588476	1.66	3.4	1	1.682	0.036	-0.025	0	0	6.9406E+218	330	325
20230809_1730240514	0	1561295	-2.56912	0.08634	0.3305	-0.079443	9.6676588	1.3221411	2.624	-0.252	-7.164	1.693	-0.093	30.94	32.730956	111.588746	2	21	32.7312	111.588476	1.66	3.4	1	1.682	0.036	-0.025	0	0	6.9406E+218	330	325
20230809_1730240527	0	1561296	-2.50786	0.09532	0.34157	-0.014332	9.7262516	1.38369	2.624	-0.252	-7.164	1.693	-0.088	30.94	32.730956	111.588746	2	21	32.7312	111.588476	1.66	3.4	1	1.682	0.036	-0.025	0	0	6.9406E+218	330	325
20230809_1730240533	0	1561297	-2.42774	0.11504	0.33131	-0.014312	9.7263327	1.322104	2.624	-0.252	-7.164	1.693	-0.088	30.94	32.730956	111.588746	2	21	32.7312	111.588476	1.66	3.4	1	1.682	0.036	-0.025	0	0	6.9406E+218	330	325
20230809_1730240542	0	1561298	-2.38988	0.1183	0.34761	-0.014286	9.6676397	1.383545	2.624	-0.252	-7.164	1.693	-0.088	30.94	32.730956	111.588746	2	21	32.7312	111.588476	1.66	3.4	1	1.682	0.036	-0.025	0	0	6.9406E+218	330	325
20230809_1730240552	0	1561299	-2.32952	0.11695	0.35342	-0.079508	9.7261896	1.383873	2.624	-0.252	-7.164	1.693	-0.088	30.94	32.730956	111.588746	2	21	32.7312	111.588476	1.66	3.4	1	1.682	0.036	-0.025	0	0	6.9406E+218	330	325
20230809_1730240562	0	1561300	-2.25235	0.12286	0.37306	-0.014332	9.7262516	1.38369	2.617	-0.235	-7.283	1.693	-0.088	30.94	32.730957	111.588746	2	21	32.7312	111.588476	1.66	3.4	1	1.682	0.036	-0.025	0	0	6.9406E+218	330	325
20230809_1730240577	0	1561301	-2.17383	0.13067	0.33864	-0.079533	9.7848825	1.322432	2.617	-0.235	-7.283	1.693	-0.088	30.94	32.730957	111.588746	2	21	32.7312	111.588476	1.66	3.4	1	1.682	0.036	-0.025	0	0	6.9406E+218	330	325
20230809_1730240584	0	1561302	-2.10373	0.14317	0.36928	-0.014332	9.7262516	1.38369	2.617	-0.235	-7.283	1.693	-0.088	30.94	32.730957	111.588746	2	21	32.7312	111.588476	1.66	3.4	1	1.682	0.036	-0.025	0	0	6.9406E+218	330	325
20230809_1730240592	0	1561303	-2.04551	0.16124	0.32639	-0.014423	9.8434772	1.383981	2.617	-0.235	-7.283	1.693	-0.088	30.94	32.730957	111.588746	2	21	32.7312	111.588476	1.66	3.4	1	1.682	0.036	-0.025	0	0	6.9406E+218	330	325
20230809_1730240606	0	1561304	-2.00521	0.16059	0.35445	-0.079528	9.7261086	1.44546	2.617	-0.235	-7.283	1.693	-0.088	30.94	32.730957	111.588746	2	21	32.7312	111.588476	1.66	3.4	1	1.682	0.036	-0.025	0	0	6.9406E+218	330	325
20230809_1730240613	0	1561305	-1.96307	0.16361	0.35158	-0.014423	9.8434772	1.383981	2.607	-0.219	-7.386	1.693	-0.088	30.94	32.730958	111.588746	2	21	32.7312	111.588476	1.66	3.4	1	1.682	0.036	-0.025	0	0	6.9406E+218	330	325
20230809_1730240623	0	1561306	-1.92221	0.18158	0.36704	-0.079553	9.7848024	1.3840179	2.607	-0.219	-7.386	1.693	-0.088	30.94	32.730958	111.588746	2	21	32.7312	111.588476	1.66	3.4	1	1.682	0.036	-0.025	0	0	6.9406E+218	330	325
20230809_1730240632	0	1561307	-1.85072	0.21365	0.36306	-0.014397	9.7847843	1.4454221	2.607	-0.219	-7.386	1.693	-0.088	30.94	32.730958	111.588746	2	21	32.731216	111.588477	1.66	1.16	1	1.682	0.036	-0.025	0	0	6.9406E+218	330	325
20230809_1730240643	0	1561308	-1.85069	0.2145	0.37318	-0.079618	9.8433342	1.445751	2.607	-0.219	-7.386	1.693	-0.088	30.94	32.730958	111.588746	2	21	32.731216	111.588477	1.66	1.16	1	1.682	0.036	-0.025	0	0	6.9406E+218	330	325
20230809_1730240652	0	1561309	-1.77664	0.24093	0.35253	-0.079618	9.8433342	1.445751	2.607	-0.219	-7.386	1.693	-0.088	30.94	32.730958	111.588746	2	21	32.731216	111.588477	1.66	1.16	1	1.682	0.036	-0.025	0	0	6.9406E+218	330	325
20230809_1730240662	0	1561310	-1.72111	0.26191	0.30955	-0.014443	9.8433962	1.445568	2.594	-0.203	-7.477	1.692	-0.088	30.94	32.730959	111.588746	2	21	32.731216	111.588477	1.66	1.16	1	1.682	0.036	-0.025	0	0	6.9406E+218	330	325
20230809_1730240674	0	1561311	-1.71073	0.26447	0.35918	-0.079599	9.8434143	1.384164	2.594	-0.203	-7.477	1.692	-0.105	30.94	32.730959	111.588746	2	21	32.731216	111.588477	1.66	1.16	1	1.682	0.036	-0.025	0	0	6.9406E+218	330	325
20230809_1730240683	0	1561312	-1.62379	0.30163	0.32503	-0.014423	9.8434772	1.383981	2.594	-0.203	-7.477	1.692	-0.105	30.94	32.730959	111.588746	2	21	32.731216	111.588477	1.66	1.16	1	1.682	0.036	-0.025	0	0	6.9406E+218	330	325
20230809_1730240693	0	1561313	-1.61119	0.32004	0.31476	-0.079684	9.901865	1.507483	2.594	-0.203	-7.477	1.692	-0.105	30.94	32.730959	111.588746	2	21	32.731216	111.588477	1.66	1.16	1	1.682	0.036	-0.025	0	0	6.9406E+218	330	325
20230809_1730240706	0	1561314	-1.6042	0.32747	0.31593	-0.014423	9.8434772	1.383981	2.594	-0.203	-7.477	1.692	-0.105	30.94	32.730959	111.588746	2	21	32.731216	111.588477	1.66	1.16	1	1.682	0.036	-0.025	0	0	6.9406E+218	330	325
20230809_1730240712	0	1561315	-1.57796	0.34704	0.29765	-0.079664	9.9019461	1.445896	2.576	-0.189	-7.559	1.691	-0.105	30.94	32.730959	111.588746	2	21	32.731216	111.588477	1.66	1.16	1	1.682	0.036	-0.025	0	0	6.9406E+218	330	325
20230809_1730240723	0	1561316	-1.64239	0.35014	0.25363	-0.079664	9.9019461	1.445896	2.576	-0.189	-7.559	1.691	-0.105	30.94	32.730959	111.588746	2	21	32.731216	111.588477	1.66	1.16	1	1.682	0.036	-0.025	0	0	6.9406E+218	330	325
20230809_1730240734	0	1561317	-1.4723	0.41227	0.24757	-0.014468	9.9020891	1.384127	2.576	-0.189	-7.559	1.691	-0.105	30.94	32.730959	111.588746	2	21	32.731216	111.588477	1.66	1.16	1	1.682	0.036	-0.025	0	0	6.9406E+218	330	325
20230809_1730240742	0	1561318	-1.42471	0.4423	0.28655	-0.079618	9.8433342	1.445751	2.576	-0.189	-7.559	1.691	-0.105	30.94	32.730959	111.588746	2	21	32.731216	111.588477	1.66	1.16	1	1.682	0.036	-0.025	0	0	6.9406E+218	330	325
20230809_1730240756	0	1561319	-1.50967	0.43073	0.24401	-0.079664	9.9019461	1.445896	2.576	-0.189	-7.559	1.691	-0.105	30.94	32.730959	111.588746	2	21	32.731216	111.588477	1.66	1.16	1	1.682	0.036	-0.025	0	0	6.9406E+218	330	325
20230809_1730240764	0	1561320	-1.50235	0.45472	0.20846	-0.079644	9.9020271	1.3843091	2.554	-0.18	-7.634	1.69	-0.105	30.94	32.73096	111.588746	2	21	32.731216	111.588477	1.66	1.16	1	1.682	0.036	-0.025	0	0	6.9406E+218	330	325
20230809_1730240774	0	1561321	-1.42131	0.48416	0.21351	-0.079689	9.960639	1.384455	2.554	-0.18	-7.634	1.69	-0.105	30.94	32.73096	111.588746	2	21	32.731216	111.588477	1.66	1.16	1	1.682	0.036	-0.025	0	0	6.9406E+218	330	325
20230809_1730240785	0	1561322	-1.42576	0.50154	0.18854	-0.014468	9.9020891	1.384127	2.554	-0.18	-7.634	1.69	-0.105	30.94	32.73096	111.588746	2	21	32.731216	111.588477	1.66	1.16	1	1.682	0.036	-0.025	0	0	6.9406E+218	330	325
20230809_1730240792	0	1561323	-1.39845	0.53281	0.11157	-0.079664	9.9019461	1.445896	2.554	-0.18	-7.634	1.69	-0.105	30.94	32.73096	111.588746	2	21	32.731216	111.588477	1.66	1.16	1	1.682	0.036	-0.025	0	0	6.9406E+218	330	325
20230809_1730240806	0	1561324	-1.41417	0.54014	0.11078	-0.079689	9.960639	1.384455	2.554	-0.18	-7.634	1.69	-0.105	30.94	32.73096	111.588746	2	21	32.731216	111.588477	1.66	1.16	1	1.682	0.036	-0.025	0	0	6.9406E+218	330	325
20230809_1730240811	0	1561325	-1.32352	0.57755	0.10808	-0.079644	9.9020271	1.3843091	2.527	-0.176	-7.704	1.688	-0.105	30.94	32.730961	111.588746	2	21	32.731216	111.588477	1.66	1.16	1	1.682	0.036	-0.025	0	0	6.9406E+218	330	325
20230809_1730240823	0	1561326	-1.33184	0.58821	0.0904	-0.014468	9.9020891	1.384127	2.527	-0.176	-7.704	1.688	-0.105	30.94	32.730961	111.588746	2	21	32.731216	111.588477	1.66	1.16	1	1.682	0.036	-0.025	0	0	6.9406E+218	330	325
20230809_1730240835	0	1561327	-1.31454	0.60151	0.08358	-0.079689	9.960639	1.384455	2.527	-0.176	-7.704	1.688	-0.105	30.78	32.730961	111.588746	2	21	32.731216	111.588477	1.66	1.16	1	1.724	0.025	-0.019	0	0	6.9406E+218	330	325
20230809_1730240852	0	1561328	-1.27271	0.63526	0.02397	-0.079624	9.9021072	1.322723	2.527	-0.176	-7.704	1.688	-0.101	30.78	32.730961	111.588746	2	21	32.731216	111.588477	1.66	1.16	1	1.724	0.025	-0.019	0	0	6.9406E+218	330	325
20230809_1730240854	0	1561329	-1.26957	0.6465	-0.00915	-0.079735	10.0192509	1.3846	2.527	-0.176	-7.704	1.688	-0.101	30.78	32.730961	111.588746	2	21	32.731216	111.588477	1.66	1.16	1	1.724	0.025	-0.019	0	0	6.9406E+218	330	325
20230809_1730240862	0	1561330	-1.24062	0.6663	-0.02975	-0.079644	9.9020271	1.3843091	2.496	-0.178	-7.769	1.721	-0.101	30.78	32.730962	111.588746	2	21	32.731216	111.588477	1.66	1.16	1	1.724	0.025	-0.019	0	0	6.9406E+218	330	325
20230809_1730240874	0	1561331	-1.11786	0.70457	-0.10196	-0.014454	9.9609432	1.199512	2.496	-0.178	-7.769	1.721	-0.101	30.78	32.730962	111.588746	2	21	32.731216	111.588477	1.66	1.16	1	1.724	0.025	-0.019	0	0	6.9406E+218	330	325
20230809_1730240885	0	1561332	-1.08442	0.7179	-0.09614	-0.079709	9.9605579	1.446041	2.496	-0.178	-7.769	1.721	-0.101	30.78	32.730962	111.588746	2	21	32.731216	111.588477	1.66	1.16	1	1.724	0.025	-0.019	0	0	6.9406E+218	330	325
20230809_1730240893	0	1561333	-1.2124	0.69329	-0.12796	-0.079644	9.9020271	1.3843091	2.496	-0.178	-7.769	1.721	-0.101	30.78	32.730962	111.588746	2	21	32.731216	111.588477	1.66	1.16	1	1.724	0.025	-0.019	0	0	6.9406E+218	330	325
20230809_1730240905	0	1561334	-1.18927	0.71143	-0.16506	-0.07967	9.9607201	1.322868	2.496	-0.178	-7.769	1.721	-0.101	30.78	32.730962	111.588746	2	21	32.731216	111.588477	1.66	1.16	1	1.724	0.025	-0.019	0	0	6.9406E+218	330	325
20230809_1730240911	0	1561335	-1.11958	0.75756	-0.20762	-0.07967	9.9607201	1.322868	2.461	-0.19	-7.826	1.719	-0.101	30.78	32.730963	111.588746	2	21	32.731216	111.588477	1.66	1.16	1	1.724	0.025	-0.019	0	0	6.9406E+218	330	325
20230809_1730240922	0	1561336	-0.93336	0.78745	-0.23751	-0.07963	9.9608812	1.199695	2.461	-0.19	-7.826	1.719	-0.101	30.78	32.730963	111.588746	2	21	32.731216	111.588477	1.66	1.16	1	1.724	0.025	-0.019	0	0	6.9406E+218	330	325
20230809_1730240932	0	1561337	-0.92135	0.79936	-0.28966	-0.079689	9.960639	1.384455	2.461	-0.19	-7.826	1.719	-0.101	30.78	32.730963	111.588746	2	21	32.731216	111.588477	1.66	1.16	1	1.724	0.025	-0.019	0	0	6.9406E+218	330	325
20230809_1730240943	0	1561338	-1.01746	0.76929	-0.35126	-0.079689	9.960639	1.384455	2.461	-0.19	-7.826	1.719	-0.101	30.78	32.730963	111.588746	2	21	32.731216	111.588477	1.66	1.16	1	1.724	0.025	-0.019	0	0	6.9406E+218	330	325
20230809_1730240958	0	1561339	-1.00744	0.79473	-0.34249	-0.079604	9.9021883	1.2611361	2.461	-0.19	-7.826	1.719	-0.101	30.78	32.730963	111.588746	2	21	32.731216	111.588477	1.66	1.16	1	1.724	0.025	-0.019	0	0	6.9406E+218	330	325
20230809_1730240962	0	1561340	-0.92596	0.82301	-0.44748	-0.014454	9.9609432	1.199512	2.424	-0.212	-7.874	1.718	-0.101	30.78	32.730963	111.588746	2	21	32.731216	111.588477	1.66	1.16	1	1.724	0.025	-0.019	0	0	6.9406E+218	330	325
20230809_1730240975	0	1561341	-0.88661	0.82905	-0.42334	-0.079624	9.9021072	1.322723	2.424	-0.212	-7.874	1.718	-0.101	30.78	32.730963	111.588746	2	21	32.731216	111.588477	1.66	1.16	1	1.724	0.025	-0.019	0	0	6.9406E+218	330	325
20230809_1730240983	0	1561342	-0.89221	0.83343	-0.52627	-0.07965	9.9608002	1.261282	2.424	-0.212	-7.874	1.718	-0.101	30.78	32.730963	111.588746	2	21	32.731216	111.588477	1.66	1.16	1	1.724	0.025	-0.019	0	0	6.9406E+218	330	325
20230809_1730240994	0	1561343	-0.82219	0.83947	-0.51336	-0.079624	9.9021072	1.322723	2.424	-0.212	-7.874	1.718	-0.101	30.78	32.730963	111.588746	2	21	32.731216	111.588477	1.66	1.16	1	1.724	0.025	-0.019	0	0	6.9406E+218	330	325
20230809_1730250006	0	1561344	-0.79445	0.83582	-0.56632	-0.079604	9.9021883	1.2611361	2.424	-0.212	-7.874	1.718	-0.101	30.78	32.730963	111.588746	2	21	32.731216	111.588477	1.66	1.16	1	1.724	0.025	-0.019	0	0	6.9406E+218	330	325
20230809_1730250012	0	1561345	-0.73516	0.84768	-0.60587	-0.07963	9.9608812	1.199695	2.387	-0.244	-7.915	1.716	-0.101	30.78	32.730964	111.588746	2	21	32.731216	111.588477	1.66	1.16	1	1.724	0.025	-0.019	0	0	6.9406E+218	330	325
20230809_1730250025	0	1561346	-0.71813	0.83404	-0.69858	-0.079584	9.9022694	1.19955	2.387	-0.244	-7.915	1.716	-0.092	30.78	32.730964	111.588746	2	21	32.731216	111.588477	1.66	1.16	1	1.724	0.025	-0.019	0	0	6.9406E+218	330	325
20230809_1730250033	0	1561347	-0.60663	0.83192	-0.71548	-0.014389	9.9024124	1.13778	2.387	-0.244	-7.915	1.716	-0.092	30.78	32.730964	111.588746	2	21	32.731216	111.588477	1.66	1.16	1	1.724	0.025	-0.019	0	0	6.9406E+218	330	325
20230809_1730250049	0	1561348	-0.57302	0.83949	-0.72391	-0.079579	9.8434954	1.322577	2.387	-0.244	-7.915	1.716	-0.092	30.78	32.730964	111.588746	2	21	32.731216	111.588477	1.66	1.16	1	1.724	0.025	-0.019	0	0	6.9406E+218	330	325
20230809_1730250052	0	1561349	-0.66544	0.80851	-0.78494	-0.079624	9.9021072	1.322723	2.387	-0.244	-7.915	1.716	-0.092	30.78	32.730964	111.588746	2	21	32.731216	111.588477	1.66	1.16	1	1.724	0.025	-0.019	0	0	6.9406E+218	330	325
20230809_1730250062	0	1561350	-0.6603	0.81213	-0.82944	-0.079519	9.8437366	1.137818	2.351	-0.287	-7.948	1.715	-0.092	30.78	32.730965	111.588746	2	21	32.731216	111.588477	1.66	1.16	1	1.724	0.025	-0.019	0	0	6.9406E+218	330	325
20230809_1730250074	0	1561351	-0.53285	0.82319	-0.8487	-0.079519	9.8437366	1.137818	2.351	-0.287	-7.948	1.715	-0.092	30.78	32.730965	111.588746	2	21	32.731216	111.588477	1.66	1.16	1	1.724	0.025	-0.019	0	0	6.9406E+218	330	325
20230809_1730250084	0	1561352	-0.50852	0.7914	-0.93365	-0.079565	9.9023504	1.1379631	2.351	-0.287	-7.948	1.715	-0.092	30.78	32.730965	111.588746	2	21	32.731216	111.588477	1.66	1.16	1	1.724	0.025	-0.019	0	0	6.9406E+218	330	325
20230809_1730250093	0	1561353	-0.48469	0.7763	-0.91134	-0.079494	9.7850437	1.199259	2.351	-0.287	-7.948	1.715	-0.092	30.78	32.730965	111.588746	2	21	32.731216	111.588477	1.66	1.16	1	1.724	0.025	-0.019	0	0	6.9406E+218	330	325
20230809_1730250106	0	1561354	-0.47239	0.75572	-0.98039	-0.079474	9.7851248	1.1376719	2.351	-0.287	-7.948	1.715	-0.092	30.78	32.730965	111.588746	2	21	32.731216	111.588477	1.66	1.16	1	1.724	0.025	-0.019	0	0	6.9406E+218	330	325
20230809_1730250112	0	1561355	-0.46483	0.74038	-0.98003	-0.014318	9.7851067	1.1990761	2.319	-0.338	-7.972	1.714	-0.092	30.78	32.730966	111.588746	2	21	32.731216	111.588477	1.66	1.16	1	1.724	0.025	-0.019	0	0	6.9406E+218	330	325
20230809_1730250123	0	1561356	-0.49458	0.72748	-1.05455	-0.079474	9.7851248	1.1376719	2.319	-0.338	-7.972	1.714	-0.092	30.78	32.730966	111.588746	2	21	32.731216	111.588477	1.66	1.16	1	1.724	0.025	-0.019	0	0	6.9406E+218	330	325
20230809_1730250132	0	1561357	-0.5261	0.69095	-1.03709	-0.079494	9.7850437	1.199259	2.319	-0.338	-7.972	1.714	-0.092	30.78	32.730966	111.588746	2	21	32.731216	111.588477	1.66	1.16	1	1.724	0.025	-0.019	0	0	6.9406E+218	330	325
20230809_1730250142	0	1561358	-0.52761	0.65985	-1.12844	-0.079474	9.7851248	1.1376719	2.319	-0.338	-7.972	1.714	-0.092	30.78	32.730966	111.588746	2	21	32.731216	111.588477	1.66	1.16	1	1.724	0.025	-0.019	0	0	6.9406E+218	330	325
20230809_1730250152	0	1561359	-0.46711	0.63563	-1.09171	-0.014252	9.7265749	1.137344	2.319	-0.338	-7.972	1.714	-0.092	30.78	32.730966	111.588746	2	21	32.731216	111.588477	1.66	1.16	1	1.724	0.025	-0.019	0	0	6.9406E+218	330	325
20230809_1730250174	0	1561360	-0.3911	0.61716	-1.12258	-0.079408	9.726594	1.07594	2.294	-0.397	-7.996	1.714	-0.085	30.78	32.730966	111.588746	2	21	32.731216	111.588477	1.66	1.16	1	1.724	0.025	-0.019	0	0	6.9406E+218	330	325
20230809_1730250176	0	1561361	-0.34793	0.60022	-1.18105	-0.079428	9.7265129	1.137527	2.294	-0.397	-7.996	1.714	-0.085	30.78	32.730966	111.588746	2	21	32.731216	111.588477	1.66	1.16	1	1.724	0.025	-0.019	0	0	6.9406E+218	330	325
20230809_1730250182	0	1561362	-0.35825	0.55721	-1.17298	-0.079403	9.66782	1.1989681	2.294	-0.397	-7.996	1.714	-0.085	30.78	32.730966	111.588746	2	21	32.731216	111.588477	1.66	1.16	1	1.724	0.025	-0.019	0	0	6.9406E+218	330	325
20230809_1730250193	0	1561363	-0.34544	0.50792	-1.19205	-0.014252	9.7265749	1.137344	2.294	-0.397	-7.996	1.714	-0.085	30.78	32.730966	111.588746	2	21	32.731216	111.588477	1.66	1.16	1	1.724	0.025	-0.019	0	0	6.9406E+218	330	325
20230809_1730250206	0	1561364	-0.27363	0.48649	-1.20485	-0.079363	9.6679811	1.0757951	2.294	-0.397	-7.996	1.714	-0.085	30.78	32.730966	111.588746	2	21	32.731216	111.588477	1.66	1.16	1	1.724	0.025	-0.019	0	0	6.9406E+218	330	325
20230809_1730250212	0	1561365	-0.22412	0.45871	-1.20229	-0.079292	9.5506763	1.13709	2.276	-0.459	-8.012	1.714	-0.085	30.78	32.730967	111.588746	2	21	32.731216	111.588477	1.66	1.16	1	1.724	0.025	-0.019	0	0	6.9406E+218	330	325
20230809_1730250224	0	1561366	-0.27119	0.39804	-1.19028	-0.079403	9.66782	1.1989681	2.276	-0.459	-8.012	1.714	-0.085	30.78	32.730967	111.588746	2	21	32.731216	111.588477	1.66	1.16	1	1.724	0.025	-0.019	0	0	6.9406E+218	330	325
20230809_1730250232	0	1561367	-0.18949	0.35289	-1.23891	-0.079363	9.6679811	1.0757951	2.276	-0.459	-8.012	1.714	-0.085	30.78	32.730967	111.588746	2	21	32.731216	111.588477	1.66	1.16	1	1.724	0.025	-0.019	0	0	6.9406E+218	330	325
20230809_1730250244	0	1561368	-0.03231	0.33135	-1.24929	-0.014142	9.6094313	1.075466	2.276	-0.459	-8.012	1.714	-0.085	30.78	32.730967	111.588746	2	21	32.731216	111.588477	1.66	1.16	1	1.724	0.025	-0.019	0	0	6.9406E+218	330	325
20230809_1730250255	0	1561369	0.06081	0.28063	-1.21527	-0.079292	9.5506763	1.13709	2.276	-0.459	-8.012	1.714	-0.085	30.78	32.730967	111.588746	2	21	32.731216	111.588477	1.66	1.16	1	1.724	0.025	-0.019	0	0	6.9406E+218	330	325
20230809_1730250262	0	1561370	0.07928	0.21835	-1.26199	-0.079292	9.5506763	1.13709	2.269	-0.523	-8.016	1.715	-0.085	30.78	32.730968	111.588746	2	21	32.731216	111.588477	1.66	1.16	1	1.724	0.025	-0.019	0	0	6.9406E+218	330	325
20230809_1730250272	0	1561371	0.19627	0.19154	-1.20529	-0.014116	9.5507393	1.1369081	2.269	-0.523	-8.016	1.715	-0.085	30.78	32.730968	111.588746	2	21	32.731216	111.588477	1.66	1.16	1	1.724	0.025	-0.019	0	0	6.9406E+218	330	325
20230809_1730250284	0	1561372	0.28245	0.15736	-1.18986	-0.079247	9.4920645	1.136945	2.269	-0.523	-8.016	1.715	-0.085	30.78	32.730968	111.588746	2	21	32.731216	111.588477	1.66	1.16	1	1.724	0.025	-0.019	0	0	6.9406E+218	330	325
20230809_1730250291	0	1561373	0.30176	0.10326	-1.13015	-0.079267	9.4919834	1.198532	2.269	-0.523	-8.016	1.715	-0.085	30.78	32.730968	111.588746	2	21	32.731216	111.588477	1.66	1.16	1	1.724	0.025	-0.019	0	0	6.9406E+218	330	325
20230809_1730250305	0	1561374	0.36645	0.04755	-1.12116	-0.014071	9.4921265	1.136762	2.269	-0.523	-8.016	1.715	-0.085	30.78	32.730968	111.588746	2	21	32.731216	111.588477	1.66	1.16	1	1.724	0.025	-0.019	0	0	6.9406E+218	330	325
20230809_1730250311	0	1561375	0.47194	-0.01184	-1.08737	-0.079227	9.4921446	1.075358	2.273	-0.58	-8	1.717	-0.085	30.78	32.730969	111.588746	2	21	32.731216	111.588477	1.66	1.16	1	1.724	0.025	-0.019	0	0	6.9406E+218	330	325
20230809_1730250323	0	1561376	0.66707	-0.03968	-1.11037	-0.079227	9.4921446	1.075358	2.273	-0.58	-8	1.717	-0.085	30.78	32.730969	111.588746	2	21	32.731216	111.588477	1.66	1.16	1	1.724	0.025	-0.019	0	0	6.9406E+218	330	325
20230809_1730250334	0	1561377	0.73123	-0.08095	-1.09673	-0.079267	9.4919834	1.198532	2.273	-0.58	-8	1.717	-0.095	30.78	32.730969	111.588746	2	21	32.731216	111.588477	1.66	1.16	1	1.724	0.025	-0.019	0	0	6.9406E+218	330	325
20230809_1730250341	0	1561378	0.84009	-0.12167	-1.10856	-0.014071	9.4921265	1.136762	2.273	-0.58	-8	1.717	-0.095	30.78	32.730969	111.588746	2	21	32.731216	111.588477	1.66	1.16	1	1.724	0.025	-0.019	0	0	6.9406E+218	330	325
20230809_1730250354	0	1561379	0.89911	-0.17121	-1.0017	-0.079176	9.3747587	1.198241	2.273	-0.58	-8	1.717	-0.095	30.78	32.730969	111.588746	2	21	32.731216	111.588477	1.66	1.16	1	1.724	0.025	-0.019	0	0	6.9406E+218	330	325
20230809_1730250362	0	1561380	0.94762	-0.23415	-0.94388	-0.079221	9.4333706	1.198386	2.287	-0.631	-7.959	1.718	-0.095	30.78	32.73097	111.588746	2	21	32.731216	111.588477	1.66	1.16	1	1.724	0.025	-0.019	0	0	6.9406E+218	330	325
20230809_1730250374	0	1561381	1.05988	-0.27019	-0.87738	-0.014025	9.4335136	1.1366169	2.287	-0.631	-7.959	1.718	-0.095	30.78	32.73097	111.588746	2	21	32.731216	111.588477	1.66	1.16	1	1.724	0.025	-0.019	0	0	6.9406E+218	330	325
20230809_1730250384	0	1561382	1.21752	-0.29355	-0.86458	-0.079267	9.4919834	1.198532	2.287	-0.631	-7.959	1.718	-0.095	30.78	32.73097	111.588746	2	21	32.731216	111.588477	1.66	1.16	1	1.724	0.025	-0.019	0	0	6.9406E+218	330	325
20230809_1730250393	0	1561383	1.3793	-0.31382	-0.78786	-0.079241	9.4332895	1.259973	2.287	-0.631	-7.959	1.718	-0.095	30.78	32.73097	111.588746	2	21	32.731216	111.588477	1.66	1.16	1	1.724	0.025	-0.019	0	0	6.9406E+218	330	325
20230809_1730250407	0	1561384	1.44394	-0.36348	-0.81581	-0.079267	9.4919834	1.198532	2.287	-0.631	-7.959	1.718	-0.095	30.78	32.73097	111.588746	2	21	32.731216	111.588477	1.66	1.16	1	1.724	0.025	-0.019	0	0	6.9406E+218	330	325
20230809_1730250411	0	1561385	1.59087	-0.40217	-0.74284	-0.079196	9.3746777	1.259827	2.309	-0.669	-7.893	1.72	-0.095	30.78	32.73097	111.588746	2	21	32.731216	111.588477	1.66	1.16	1	1.724	0.025	-0.019	0	0	6.9406E+218	330	325
20230809_1730250424	0	1561386	1.68484	-0.44503	-0.73009	-0.014045	9.4334326	1.198203	2.309	-0.669	-7.893	1.72	-0.095	30.78	32.73097	111.588746	2	21	32.731216	111.588477	1.66	1.16	1	1.724	0.025	-0.019	0	0	6.9406E+218	330	325
20230809_1730250432	0	1561387	1.77576	-0.48853	-0.65966	-0.079241	9.4332895	1.259973	2.309	-0.669	-7.893	1.72	-0.095	30.78	32.73097	111.588746	2	21	32.731216	111.588477	1.66	1.16	1	1.724	0.025	-0.019	0	0	6.9406E+218	330	325
20230809_1730250446	0	1561388	1.93789	-0.4903	-0.61799	-0.079221	9.4333706	1.198386	2.309	-0.669	-7.893	1.72	-0.095	30.78	32.73097	111.588746	2	21	32.731216	111.588477	1.66	1.16	1	1.724	0.025	-0.019	0	0	6.9406E+218	330	325
20230809_1730250454	0	1561389	2.02399	-0.50784	-0.53529	-0.079215	9.3745966	1.321414	2.309	-0.669	-7.893	1.72	-0.095	30.78	32.73097	111.588746	2	21	32.731216	111.588477	1.66	1.16	1	1.724	0.025	-0.019	0	0	6.9406E+218	330	325
20230809_1730250462	0	1561390	2.11665	-0.53724	-0.46351	-0.014085	9.4332724	1.321377	2.337	-0.696	-7.798	1.723	-0.095	30.78	32.730971	111.588746	2	21	32.731216	111.588477	1.66	1.16	1	1.724	0.025	-0.019	0	0	6.9406E+218	330	325
20230809_1730250477	0	1561391	2.23006	-0.55937	-0.41022	-0.079241	9.4332895	1.259973	2.337	-0.696	-7.798	1.723	-0.095	30.78	32.730971	111.588746	2	21	32.731216	111.588477	1.66	1.16	1	1.724	0.025	-0.019	0	0	6.9406E+218	330	325
20230809_1730250482	0	1561392	2.34338	-0.58949	-0.36641	-0.079261	9.4332104	1.321559	2.337	-0.696	-7.798	1.723	-0.095	30.78	32.730971	111.588746	2	21	32.731216	111.588477	1.66	1.16	1	1.724	0.025	-0.019	0	0	6.9406E+218	330	325
20230809_1730250500	0	1561393	2.4663	-0.60736	-0.31553	-0.079241	9.4332895	1.259973	2.337	-0.696	-7.798	1.723	-0.095	30.78	32.730971	111.588746	2	21	32.731216	111.588477	1.66	1.16	1	1.724	0.025	-0.019	0	0	6.9406E+218	330	325
20230809_1730250505	0	1561394	2.47047	-0.63943	-0.31098	-0.01413	9.4918842	1.321522	2.337	-0.696	-7.798	1.723	-0.095	30.78	32.730971	111.588746	2	21	32.731216	111.588477	1.66	1.16	1	1.724	0.025	-0.019	0	0	6.9406E+218	330	325
20230809_1730250512	0	1561395	2.57682	-0.63757	-0.25615	-0.079261	9.4332104	1.321559	2.37	-0.708	-7.677	1.726	-0.095	30.78	32.730972	111.588746	2	21	32.731216	111.588477	1.66	1.16	1	1.724	0.025	-0.019	0	0	6.9406E+218	330	325
20230809_1730250524	0	1561396	2.66142	-0.63758	-0.20191	-0.079261	9.4332104	1.321559	2.37	-0.708	-7.677	1.726	-0.097	30.78	32.730972	111.588746	2	21	32.731216	111.588477	1.66	1.16	1	1.724	0.025	-0.019	0	0	6.9406E+218	330	325
20230809_1730250533	0	1561397	2.74216	-0.64576	-0.05514	-0.079281	9.4331293	1.383146	2.37	-0.708	-7.677	1.726	-0.097	30.78	32.730972	111.588746	2	21	32.731216	111.588477	1.66	1.16	1	1.724	0.025	-0.019	0	0	6.9406E+218	330	325
20230809_1730250548	0	1561398	2.69848	-0.67621	-0.04721	-0.079281	9.4331293	1.383146	2.37	-0.708	-7.677	1.726	-0.097	30.78	32.730972	111.588746	2	21	32.731216	111.588477	1.66	1.16	1	1.724	0.025	-0.019	0	0	6.9406E+218	330	325
20230809_1730250554	0	1561399	2.78434	-0.67642	0.05725	-0.01411	9.4919653	1.259935	2.37	-0.708	-7.677	1.726	-0.097	30.78	32.730972	111.588746	2	21	32.731216	111.588477	1.66	1.16	1	1.724	0.025	-0.019	0	0	6.9406E+218	330	325
20230809_1730250561	0	1561400	2.84845	-0.6709	0.0428	-0.079306	9.4918222	1.321705	2.403	-0.706	-7.541	1.728	-0.097	30.78	32.730973	111.588746	2	21	32.731216	111.588477	1.66	1.16	1	1.724	0.025	-0.019	0	0	6.9406E+218	330	325
20230809_1730250574	0	1561401	2.92769	-0.65715	0.0984	-0.079372	9.5503531	1.383437	2.403	-0.706	-7.541	1.728	-0.097	30.78	32.730973	111.588746	2	21	32.731216	111.588477	1.66	1.16	1	1.724	0.025	-0.019	0	0	6.9406E+218	330	325
20230809_1730250582	0	1561402	2.88655	-0.66884	0.1508	-0.079281	9.4331293	1.383146	2.403	-0.706	-7.541	1.728	-0.097	30.78	32.730973	111.588746	2	21	32.731216	111.588477	1.66	1.16	1	1.724	0.025	-0.019	0	0	6.9406E+218	330	325
20230809_1730250594	0	1561403	2.90188	-0.67405	0.21265	-0.079326	9.4917412	1.383291	2.403	-0.706	-7.541	1.728	-0.097	30.78	32.730973	111.588746	2	21	32.731231	111.588477	1.67	0.61	1	1.724	0.025	-0.019	0	0	6.9406E+218	330	325
20230809_1730250606	0	1561404	2.89871	-0.6619	0.25559	-0.079326	9.4917412	1.383291	2.403	-0.706	-7.541	1.728	-0.097	30.78	32.730973	111.588746	2	21	32.731231	111.588477	1.67	0.61	1	1.724	0.025	-0.019	0	0	6.9406E+218	330	325
20230809_1730250612	0	1561405	2.83763	-0.66871	0.34272	-0.079372	9.5503531	1.383437	2.435	-0.691	-7.397	1.73	-0.097	30.78	32.730973	111.588746	2	21	32.731231	111.588477	1.67	0.61	1	1.724	0.025	-0.019	0	0	6.9406E+218	330	325
20230809_1730250623	0	1561406	2.92084	-0.63691	0.34381	-0.014176	9.5504961	1.321667	2.435	-0.691	-7.397	1.73	-0.097	30.78	32.730973	111.588746	2	21	32.731231	111.588477	1.67	0.61	1	1.724	0.025	-0.019	0	0	6.9406E+218	330	325
20230809_1730250634	0	1561407	2.93418	-0.61471	0.43112	-0.079372	9.5503531	1.383437	2.435	-0.691	-7.397	1.73	-0.097	30.78	32.730973	111.588746	2	21	32.731231	111.588477	1.67	0.61	1	1.724	0.025	-0.019	0	0	6.9406E+218	330	325
20230809_1730250642	0	1561408	2.99973	-0.6109	0.43569	-0.079417	9.6089659	1.383582	2.435	-0.691	-7.397	1.73	-0.097	30.78	32.730973	111.588746	2	21	32.731231	111.588477	1.67	0.61	1	1.724	0.025	-0.019	0	0	6.9406E+218	330	325
20230809_1730250652	0	1561409	2.94739	-0.60554	0.52542	-0.144548	9.5502911	1.38362	2.435	-0.691	-7.397	1.73	-0.097	30.78	32.730973	111.588746	2	21	32.731231	111.588477	1.67	0.61	1	1.724	0.025	-0.019	0	0	6.9406E+218	330	325
20230809_1730250662	0	1561410	2.94714	-0.58767	0.5062	-0.079462	9.6675777	1.383728	2.462	-0.665	-7.25	1.732	-0.097	30.78	32.730974	111.588746	2	21	32.731231	111.588477	1.67	0.61	1	1.724	0.025	-0.019	0	0	6.9406E+218	330	325
20230809_1730250676	0	1561411	2.90983	-0.5686	0.55045	-0.079417	9.6089659	1.383582	2.462	-0.665	-7.25	1.732	-0.102	30.78	32.730974	111.588746	2	21	32.731231	111.588477	1.67	0.61	1	1.724	0.025	-0.019	0	0	6.9406E+218	330	325
20230809_1730250682	0	1561412	2.8871	-0.54345	0.56077	-0.014286	9.6676397	1.383545	2.462	-0.665	-7.25	1.732	-0.102	30.78	32.730974	111.588746	2	21	32.731231	111.588477	1.67	0.61	1	1.724	0.025	-0.019	0	0	6.9406E+218	330	325
20230809_1730250692	0	1561413	2.89134	-0.51048	0.64654	-0.144638	9.6675148	1.3839099	2.462	-0.665	-7.25	1.732	-0.102	30.78	32.730974	111.588746	2	21	32.731231	111.588477	1.67	0.61	1	1.724	0.025	-0.019	0	0	6.9406E+218	330	325
20230809_1730250702	0	1561414	2.88864	-0.48491	0.66009	-0.079417	9.6089659	1.383582	2.462	-0.665	-7.25	1.732	-0.102	30.78	32.730974	111.588746	2	21	32.731231	111.588477	1.67	0.61	1	1.724	0.025	-0.019	0	0	6.9406E+218	330	325
20230809_1730250712	0	1561415	2.92109	-0.46728	0.69061	-0.079508	9.7261896	1.383873	2.484	-0.631	-7.105	1.734	-0.102	30.78	32.730975	111.588746	2	21	32.731231	111.588477	1.67	0.61	1	1.724	0.025	-0.019	0	0	6.9406E+218	330	325
20230809_1730250722	0	1561416	2.90978	-0.43113	0.73813	-0.079488	9.7262707	1.322286	2.484	-0.631	-7.105	1.734	-0.102	30.78	32.730975	111.588746	2	21	32.731231	111.588477	1.67	0.61	1	1.724	0.025	-0.019	0	0	6.9406E+218	330	325
20230809_1730250733	0	1561417	2.97086	-0.3861	0.71357	-0.079528	9.7261086	1.44546	2.484	-0.631	-7.105	1.734	-0.102	30.78	32.730975	111.588746	2	21	32.731231	111.588477	1.67	0.61	1	1.724	0.025	-0.019	0	0	6.9406E+218	330	325
20230809_1730250742	0	1561418	2.88301	-0.37419	0.73094	-0.079553	9.7848024	1.3840179	2.484	-0.631	-7.105	1.734	-0.102	30.78	32.730975	111.588746	2	21	32.731231	111.588477	1.67	0.61	1	1.724	0.025	-0.019	0	0	6.9406E+218	330	325
20230809_1730250751	0	1561419	2.90676	-0.34251	0.75623	-0.079462	9.6675777	1.383728	2.484	-0.631	-7.105	1.734	-0.102	30.78	32.730975	111.588746	2	21	32.731231	111.588477	1.67	0.61	1	1.724	0.025	-0.019	0	0	6.9406E+218	330	325
20230809_1730250761	0	1561420	2.85446	-0.31725	0.76247	-0.079508	9.7261896	1.383873	2.498	-0.592	-6.96	1.735	-0.102	30.78	32.730976	111.588746	2	21	32.731231	111.588477	1.67	0.61	1	1.724	0.025	-0.019	0	0	6.9406E+218	330	325
20230809_1730250775	0	1561421	2.86348	-0.29721	0.79117	-0.079533	9.7848825	1.322432	2.498	-0.592	-6.96	1.735	-0.102	30.78	32.730976	111.588746	2	21	32.731231	111.588477	1.67	0.61	1	1.724	0.025	-0.019	0	0	6.9406E+218	330	325
20230809_1730250782	0	1561422	2.90143	-0.24131	0.79634	-0.079533	9.7848825	1.322432	2.498	-0.592	-6.96	1.735	-0.102	30.78	32.730976	111.588746	2	21	32.731231	111.588477	1.67	0.61	1	1.724	0.025	-0.019	0	0	6.9406E+218	330	325
20230809_1730250793	0	1561423	2.85713	-0.22115	0.8074	-0.079553	9.7848024	1.3840179	2.498	-0.592	-6.96	1.735	-0.102	30.78	32.730976	111.588746	2	21	32.731231	111.588477	1.67	0.61	1	1.724	0.025	-0.019	0	0	6.9406E+218	330	325
20230809_1730250806	0	1561424	2.84303	-0.19683	0.77984	-0.079533	9.7848825	1.322432	2.498	-0.592	-6.96	1.735	-0.102	30.78	32.730976	111.588746	2	21	32.731231	111.588477	1.67	0.61	1	1.724	0.025	-0.019	0	0	6.9406E+218	330	325
20230809_1730250817	0	1561425	2.81651	-0.16562	0.81109	-0.079579	9.8434954	1.322577	2.504	-0.551	-6.818	1.736	-0.102	30.78	32.730977	111.588746	2	21	32.731231	111.588477	1.67	0.61	1	1.724	0.025	-0.019	0	0	6.9406E+218	330	337
20230809_1730250824	0	1561426	2.80203	-0.13194	0.79917	-0.079553	9.7848024	1.3840179	2.504	-0.551	-6.818	1.736	-0.102	30.89	32.730977	111.588746	2	21	32.731231	111.588477	1.67	0.61	1	1.701	0.054	0.043	0	0	6.9406E+218	330	337
20230809_1730250837	0	1561427	2.74829	-0.10755	0.81047	-0.079533	9.7848825	1.322432	2.504	-0.551	-6.818	1.736	-0.092	30.89	32.730977	111.588746	2	21	32.731231	111.588477	1.67	0.61	1	1.701	0.054	0.043	0	0	6.9406E+218	330	337
20230809_1730250842	0	1561428	2.73061	-0.06987	0.79019	-0.079559	9.8435764	1.260991	2.504	-0.551	-6.818	1.736	-0.092	30.89	32.730977	111.588746	2	21	32.731231	111.588477	1.67	0.61	1	1.701	0.054	0.043	0	0	6.9406E+218	330	337
20230809_1730250851	0	1561429	2.69624	-0.03926	0.76222	-0.079624	9.9021072	1.322723	2.504	-0.551	-6.818	1.736	-0.092	30.89	32.730977	111.588746	2	21	32.731231	111.588477	1.67	0.61	1	1.701	0.054	0.043	0	0	6.9406E+218	330	337
20230809_1730250861	0	1561430	2.66727	-0.01217	0.78548	-0.079533	9.7848825	1.322432	2.504	-0.511	-6.681	1.703	-0.092	30.89	32.730977	111.588746	2	21	32.731231	111.588477	1.67	0.61	1	1.701	0.054	0.043	0	0	6.9406E+218	330	337
20230809_1730250873	0	1561431	2.64797	0.00951	0.75506	-0.079559	9.8435764	1.260991	2.504	-0.511	-6.681	1.703	-0.092	30.89	32.730977	111.588746	2	21	32.731231	111.588477	1.67	0.61	1	1.701	0.054	0.043	0	0	6.9406E+218	330	337
20230809_1730250882	0	1561432	2.61236	0.02773	0.76794	-0.079584	9.9022694	1.19955	2.504	-0.511	-6.681	1.703	-0.092	30.89	32.730977	111.588746	2	21	32.731231	111.588477	1.67	0.61	1	1.701	0.054	0.043	0	0	6.9406E+218	330	337
20230809_1730250893	0	1561433	2.58944	0.06779	0.74755	-0.079559	9.8435764	1.260991	2.504	-0.511	-6.681	1.703	-0.092	30.89	32.730977	111.588746	2	21	32.731231	111.588477	1.67	0.61	1	1.701	0.054	0.043	0	0	6.9406E+218	330	337
20230809_1730250905	0	1561434	2.5343	0.09825	0.73527	-0.079624	9.9021072	1.322723	2.504	-0.511	-6.681	1.703	-0.092	30.89	32.730977	111.588746	2	21	32.731231	111.588477	1.67	0.61	1	1.701	0.054	0.043	0	0	6.9406E+218	330	337
20230809_1730250911	0	1561435	2.46582	0.12257	0.68354	-0.14478	9.9021263	1.261319	2.496	-0.475	-6.553	1.703	-0.092	30.89	32.730978	111.588746	2	21	32.731231	111.588477	1.67	0.61	1	1.701	0.054	0.043	0	0	6.9406E+218	330	337
20230809_1730250922	0	1561436	2.44	0.14899	0.65326	-0.079584	9.9022694	1.19955	2.496	-0.475	-6.553	1.703	-0.092	30.89	32.730978	111.588746	2	21	32.731231	111.588477	1.67	0.61	1	1.701	0.054	0.043	0	0	6.9406E+218	330	337
20230809_1730250937	0	1561437	2.40922	0.16712	0.66184	-0.014363	9.8437185	1.199221	2.496	-0.475	-6.553	1.703	-0.092	30.89	32.730978	111.588746	2	21	32.731231	111.588477	1.67	0.61	1	1.701	0.054	0.043	0	0	6.9406E+218	330	337
20230809_1730250943	0	1561438	2.34725	0.18056	0.63063	-0.079584	9.9022694	1.19955	2.496	-0.475	-6.553	1.703	-0.092	30.89	32.730978	111.588746	2	21	32.731231	111.588477	1.67	0.61	1	1.701	0.054	0.043	0	0	6.9406E+218	330	337
20230809_1730250951	0	1561439	2.31748	0.21099	0.63303	-0.079584	9.9022694	1.19955	2.496	-0.475	-6.553	1.703	-0.092	30.89	32.730978	111.588746	2	21	32.731231	111.588477	1.67	0.61	1	1.701	0.054	0.043	0	0	6.9406E+218	330	337
20230809_1730250962	0	1561440	2.25567	0.2294	0.57777	-0.079584	9.9022694	1.19955	2.483	-0.445	-6.435	1.703	-0.092	30.89	32.730979	111.588746	2	21	32.731231	111.588477	1.67	0.61	1	1.701	0.054	0.043	0	0	6.9406E+218	330	337
20230809_1730250976	0	1561441	2.20285	0.25256	0.585	-0.144786	9.9608994	1.138291	2.483	-0.445	-6.435	1.703	-0.092	30.89	32.730979	111.588746	2	21	32.731231	111.588477	1.67	0.61	1	1.701	0.054	0.043	0	0	6.9406E+218	330	337
20230809_1730250986	0	1561442	2.16637	0.27139	0.51195	-0.079584	9.9022694	1.19955	2.483	-0.445	-6.435	1.703	-0.092	30.89	32.730979	111.588746	2	21	32.731231	111.588477	1.67	0.61	1	1.701	0.054	0.043	0	0	6.9406E+218	330	337
20230809_1730250992	0	1561443	2.09548	0.27013	0.5075	-0.079565	9.9023504	1.1379631	2.483	-0.445	-6.435	1.703	-0.086	30.89	32.730979	111.588746	2	21	32.731231	111.588477	1.67	0.61	1	1.701	0.054	0.043	0	0	6.9406E+218	330	337
20230809_1730260005	0	1561444	2.03993	0.27667	0.43818	-0.07959	9.9610424	1.076522	2.483	-0.445	-6.435	1.703	-0.086	30.89	32.730979	111.588746	2	21	32.731231	111.588477	1.67	0.61	1	1.701	0.054	0.043	0	0	6.9406E+218	330	337
20230809_1730260011	0	1561445	2.0074	0.30137	0.44728	-0.079565	9.9023504	1.1379631	2.467	-0.421	-6.33	1.703	-0.086	30.89	32.730979	111.588746	2	21	32.731231	111.588477	1.67	0.61	1	1.701	0.054	0.043	0	0	6.9406E+218	330	337
20230809_1730260024	0	1561446	1.96538	0.31245	0.39734	-0.079565	9.9023504	1.1379631	2.467	-0.421	-6.33	1.703	-0.086	30.89	32.730979	111.588746	2	21	32.731231	111.588477	1.67	0.61	1	1.701	0.054	0.043	0	0	6.9406E+218	330	337
20230809_1730260034	0	1561447	1.93428	0.31771	0.38744	-0.07959	9.9610424	1.076522	2.467	-0.421	-6.33	1.703	-0.086	30.89	32.730979	111.588746	2	21	32.731231	111.588477	1.67	0.61	1	1.701	0.054	0.043	0	0	6.9406E+218	330	337
20230809_1730260049	0	1561448	1.89863	0.31416	0.34497	-0.079565	9.9023504	1.1379631	2.467	-0.421	-6.33	1.703	-0.086	30.89	32.730979	111.588746	2	21	32.731231	111.588477	1.67	0.61	1	1.701	0.054	0.043	0	0	6.9406E+218	330	337
20230809_1730260055	0	1561449	1.84822	0.31269	0.33068	-0.079525	9.9025106	1.0147901	2.467	-0.421	-6.33	1.703	-0.086	30.89	32.730979	111.588746	2	21	32.731231	111.588477	1.67	0.61	1	1.701	0.054	0.043	0	0	6.9406E+218	330	337
20230809_1730260062	0	1561450	1.81295	0.31523	0.27124	-0.014369	9.9024925	1.076194	2.45	-0.406	-6.236	1.703	-0.086	30.89	32.73098	111.588746	2	21	32.731231	111.588477	1.67	0.61	1	1.701	0.054	0.043	0	0	6.9406E+218	330	337
20230809_1730260077	0	1561451	1.77971	0.32152	0.24931	-0.07957	9.9611235	1.014935	2.45	-0.406	-6.236	1.703	-0.086	30.89	32.73098	111.588746	2	21	32.731231	111.588477	1.67	0.61	1	1.701	0.054	0.043	0	0	6.9406E+218	330	337
20230809_1730260083	0	1561452	1.78413	0.3372	0.20709	-0.079545	9.9024296	1.076376	2.45	-0.406	-6.236	1.703	-0.086	30.89	32.73098	111.588746	2	21	32.731231	111.588477	1.67	0.61	1	1.701	0.054	0.043	0	0	6.9406E+218	330	337
20230809_1730260095	0	1561453	1.7456	0.3134	0.18283	-0.079499	9.8438177	1.076231	2.45	-0.406	-6.236	1.703	-0.086	30.89	32.73098	111.588746	2	21	32.731231	111.588477	1.67	0.61	1	1.701	0.054	0.043	0	0	6.9406E+218	330	337
20230809_1730260105	0	1561454	1.72534	0.30277	0.17771	-0.07946	9.8439789	0.953058	2.45	-0.406	-6.236	1.703	-0.086	30.89	32.73098	111.588746	2	21	32.731231	111.588477	1.67	0.61	1	1.701	0.054	0.043	0	0	6.9406E+218	330	337
20230809_1730260119	0	1561455	1.71579	0.2967	0.14883	-0.079525	9.9025106	1.0147901	2.433	-0.398	-6.148	1.702	-0.086	30.89	32.730981	111.588746	2	21	32.731231	111.588477	1.67	0.61	1	1.701	0.054	0.043	0	0	6.9406E+218	330	337
20230809_1730260124	0	1561456	1.67569	0.28975	0.12542	-0.07946	9.8439789	0.953058	2.433	-0.398	-6.148	1.702	-0.086	30.89	32.730981	111.588746	2	21	32.731231	111.588477	1.67	0.61	1	1.701	0.054	0.043	0	0	6.9406E+218	330	337
20230809_1730260135	0	1561457	1.66139	0.29168	0.08812	-0.014303	9.8439608	1.014462	2.433	-0.398	-6.148	1.702	-0.086	30.89	32.730981	111.588746	2	21	32.731231	111.588477	1.67	0.61	1	1.701	0.054	0.043	0	0	6.9406E+218	330	337
20230809_1730260143	0	1561458	1.6219	0.28522	0.09325	-0.079479	9.8438988	1.014644	2.433	-0.398	-6.148	1.702	-0.086	30.89	32.730981	111.588746	2	21	32.731231	111.588477	1.67	0.61	1	1.701	0.054	0.043	0	0	6.9406E+218	330	337
20230809_1730260153	0	1561459	1.60012	0.26621	0.06949	-0.079369	9.7267551	0.952767	2.433	-0.398	-6.148	1.702	-0.086	30.89	32.730981	111.588746	2	21	32.731231	111.588477	1.67	0.61	1	1.701	0.054	0.043	0	0	6.9406E+218	330	337
20230809_1730260162	0	1561460	1.56744	0.24024	0.07933	-0.079414	9.785367	0.952912	2.419	-0.395	-6.067	1.703	-0.102	30.89	32.730982	111.588746	2	21	32.731231	111.588477	1.67	0.61	1	1.701	0.054	0.043	0	0	6.9406E+218	330	337
20230809_1730260174	0	1561461	1.52682	0.2232	0.0504	-0.014198	9.7855911	0.829556	2.419	-0.395	-6.067	1.703	-0.102	30.89	32.730982	111.588746	2	21	32.731231	111.588477	1.67	0.61	1	1.701	0.054	0.043	0	0	6.9406E+218	330	337
20230809_1730260183	0	1561462	1.48919	0.20366	-0.00143	-0.079414	9.785367	0.952912	2.419	-0.395	-6.067	1.703	-0.102	30.89	32.730982	111.588746	2	21	32.731231	111.588477	1.67	0.61	1	1.701	0.054	0.043	0	0	6.9406E+218	330	337
20230809_1730260192	0	1561463	1.42168	0.18463	0.00248	-0.079369	9.7267551	0.952767	2.419	-0.395	-6.067	1.703	-0.102	30.89	32.730982	111.588746	2	21	32.731231	111.588477	1.67	0.61	1	1.701	0.054	0.043	0	0	6.9406E+218	330	337
20230809_1730260205	0	1561464	1.38553	0.16352	0.0136	-0.014173	9.7268982	0.890998	2.419	-0.395	-6.067	1.703	-0.102	30.89	32.730982	111.588746	2	21	32.731231	111.588477	1.67	0.61	1	1.701	0.054	0.043	0	0	6.9406E+218	330	337
20230809_1730260212	0	1561465	1.36402	0.14614	0.02082	-0.079323	9.6681433	0.952622	2.41	-0.395	-5.995	1.703	-0.102	30.89	32.730983	111.588746	2	21	32.731231	111.588477	1.67	0.61	1	1.701	0.054	0.043	0	0	6.9406E+218	330	337
20230809_1730260224	0	1561466	1.33	0.11945	0.04102	-0.014127	9.6682863	0.890852	2.41	-0.395	-5.995	1.703	-0.102	30.89	32.730983	111.588746	2	21	32.731231	111.588477	1.67	0.61	1	1.701	0.054	0.043	0	0	6.9406E+218	330	337
20230809_1730260232	0	1561467	1.28377	0.10217	0.04324	-0.079369	9.7267551	0.952767	2.41	-0.395	-5.995	1.703	-0.102	30.89	32.730983	111.588746	2	21	32.731231	111.588477	1.67	0.61	1	1.701	0.054	0.043	0	0	6.9406E+218	330	337
20230809_1730260243	0	1561468	1.21867	0.08106	0.02821	-0.014127	9.6682863	0.890852	2.41	-0.395	-5.995	1.703	-0.102	30.89	32.730983	111.588746	2	21	32.731231	111.588477	1.67	0.61	1	1.701	0.054	0.043	0	0	6.9406E+218	330	337
20230809_1730260251	0	1561469	1.18509	0.0713	0.03939	-0.079303	9.6682234	0.891035	2.41	-0.395	-5.995	1.703	-0.102	30.89	32.730983	111.588746	2	21	32.731231	111.588477	1.67	0.61	1	1.701	0.054	0.043	0	0	6.9406E+218	330	337
20230809_1730260261	0	1561470	1.14681	0.04738	0.0083	-0.014147	9.6682053	0.952439	2.406	-0.394	-5.934	1.705	-0.102	30.89	32.730983	111.588746	2	21	32.731231	111.588477	1.67	0.61	1	1.701	0.054	0.043	0	0	6.9406E+218	330	337
20230809_1730260275	0	1561471	1.09655	0.01225	0.08073	-0.079213	9.5509987	0.890744	2.406	-0.394	-5.934	1.705	-0.102	30.89	32.730983	111.588746	2	21	32.731231	111.588477	1.67	0.61	1	1.701	0.054	0.043	0	0	6.9406E+218	330	337
20230809_1730260282	0	1561472	1.06179	-0.00895	0.101	-0.014082	9.6096745	0.890707	2.406	-0.394	-5.934	1.705	-0.102	30.89	32.730983	111.588746	2	21	32.731231	111.588477	1.67	0.61	1	1.701	0.054	0.043	0	0	6.9406E+218	330	337
20230809_1730260292	0	1561473	1.01483	-0.02193	0.09134	-0.014147	9.6682053	0.952439	2.406	-0.394	-5.934	1.705	-0.102	30.89	32.730983	111.588746	2	21	32.731231	111.588477	1.67	0.61	1	1.701	0.054	0.043	0	0	6.9406E+218	330	337
20230809_1730260302	0	1561474	0.93871	-0.04304	0.13534	-0.014057	9.5509806	0.952148	2.406	-0.394	-5.934	1.705	-0.102	30.89	32.730983	111.588746	2	21	32.731231	111.588477	1.67	0.61	1	1.701	0.054	0.043	0	0	6.9406E+218	330	337
20230809_1730260312	0	1561475	0.88311	-0.05918	0.14204	-0.079278	9.6095304	0.952476	2.406	-0.388	-5.884	1.706	-0.102	30.89	32.730984	111.588746	2	21	32.731231	111.588477	1.67	0.61	1	1.701	0.054	0.043	0	0	6.9406E+218	330	337
20230809_1730260323	0	1561476	0.8491	-0.07702	0.14904	-0.079232	9.5509176	0.952331	2.406	-0.388	-5.884	1.706	-0.09	30.89	32.730984	111.588746	2	21	32.731231	111.588477	1.67	0.61	1	1.701	0.054	0.043	0	0	6.9406E+218	330	337
20230809_1730260332	0	1561477	0.81282	-0.10255	0.17211	-0.014037	9.5510607	0.890561	2.406	-0.388	-5.884	1.706	-0.09	30.89	32.730984	111.588746	2	21	32.731231	111.588477	1.67	0.61	1	1.701	0.054	0.043	0	0	6.9406E+218	330	337
20230809_1730260342	0	1561478	0.7835	-0.11599	0.22871	-0.014057	9.5509806	0.952148	2.406	-0.388	-5.884	1.706	-0.09	30.89	32.730984	111.588746	2	21	32.731231	111.588477	1.67	0.61	1	1.701	0.054	0.043	0	0	6.9406E+218	330	337
20230809_1730260352	0	1561479	0.72088	-0.1253	0.20589	-0.014057	9.5509806	0.952148	2.406	-0.388	-5.884	1.706	-0.09	30.89	32.730984	111.588746	2	21	32.731231	111.588477	1.67	0.61	1	1.701	0.054	0.043	0	0	6.9406E+218	330	337
20230809_1730260362	0	1561480	0.65134	-0.14173	0.2578	-0.079278	9.6095304	0.952476	2.411	-0.378	-5.846	1.707	-0.09	30.89	32.730985	111.588746	2	21	32.731231	111.588477	1.67	0.61	1	1.701	0.054	0.043	0	0	6.9406E+218	330	337
20230809_1730260377	0	1561481	0.6068	-0.15651	0.30079	-0.014057	9.5509806	0.952148	2.411	-0.378	-5.846	1.707	-0.09	30.89	32.730985	111.588746	2	21	32.731231	111.588477	1.67	0.61	1	1.701	0.054	0.043	0	0	6.9406E+218	330	337
20230809_1730260384	0	1561482	0.57891	-0.16941	0.31077	-0.014076	9.5509005	1.013734	2.411	-0.378	-5.846	1.707	-0.09	30.89	32.730985	111.588746	2	21	32.731231	111.588477	1.67	0.61	1	1.701	0.054	0.043	0	0	6.9406E+218	330	337
20230809_1730260394	0	1561483	0.54471	-0.18611	0.35626	-0.079232	9.5509176	0.952331	2.411	-0.378	-5.846	1.707	-0.09	30.89	32.730985	111.588746	2	21	32.731231	111.588477	1.67	0.61	1	1.701	0.054	0.043	0	0	6.9406E+218	330	337
20230809_1730260405	0	1561484	0.52424	-0.19522	0.37668	-0.014057	9.5509806	0.952148	2.411	-0.378	-5.846	1.707	-0.09	30.89	32.730985	111.588746	2	21	32.731231	111.588477	1.67	0.61	1	1.701	0.054	0.043	0	0	6.9406E+218	330	337
20230809_1730260412	0	1561485	0.46327	-0.18988	0.39254	-0.014122	9.6095123	1.01388	2.418	-0.359	-5.819	1.709	-0.09	30.89	32.730986	111.588746	2	21	32.731231	111.588477	1.67	0.61	1	1.701	0.054	0.043	0	0	6.9406E+218	330	337
20230809_1730260423	0	1561486	0.40203	-0.19194	0.41398	-0.014076	9.5509005	1.013734	2.418	-0.359	-5.819	1.709	-0.09	30.89	32.730986	111.588746	2	21	32.731231	111.588477	1.67	0.61	1	1.701	0.054	0.043	0	0	6.9406E+218	330	337
20230809_1730260434	0	1561487	0.33822	-0.20344	0.44088	-0.079252	9.5508385	1.013917	2.418	-0.359	-5.819	1.709	-0.09	30.89	32.730986	111.588746	2	21	32.731231	111.588477	1.67	0.61	1	1.701	0.054	0.043	0	0	6.9406E+218	330	337
20230809_1730260445	0	1561488	0.27899	-0.20592	0.46765	-0.014076	9.5509005	1.013734	2.418	-0.359	-5.819	1.709	-0.09	30.89	32.730986	111.588746	2	21	32.731231	111.588477	1.67	0.61	1	1.701	0.054	0.043	0	0	6.9406E+218	330	337
20230809_1730260452	0	1561489	0.20956	-0.21879	0.515	-0.014076	9.5509005	1.013734	2.418	-0.359	-5.819	1.709	-0.09	30.89	32.730986	111.588746	2	21	32.731231	111.588477	1.67	0.61	1	1.701	0.054	0.043	0	0	6.9406E+218	330	337
20230809_1730260461	0	1561490	0.12318	-0.2198	0.56757	-0.014122	9.6095123	1.01388	2.426	-0.334	-5.806	1.71	-0.09	30.89	32.730986	111.588746	2	21	32.731231	111.588477	1.67	0.61	1	1.701	0.054	0.043	0	0	6.9406E+218	330	337
20230809_1730260475	0	1561491	0.04124	-0.21259	0.5631	-0.079252	9.5508385	1.013917	2.426	-0.334	-5.806	1.71	-0.09	30.89	32.730986	111.588746	2	21	32.731231	111.588477	1.67	0.61	1	1.701	0.054	0.043	0	0	6.9406E+218	330	337
20230809_1730260487	0	1561492	-0.04801	-0.21206	0.6001	-0.014142	9.6094313	1.075466	2.426	-0.334	-5.806	1.71	-0.09	30.89	32.730986	111.588746	2	21	32.731231	111.588477	1.67	0.61	1	1.701	0.054	0.043	0	0	6.9406E+218	330	337
20230809_1730260493	0	1561493	-0.12464	-0.21428	0.5995	-0.014142	9.6094313	1.075466	2.426	-0.334	-5.806	1.71	-0.09	30.89	32.730986	111.588746	2	21	32.731231	111.588477	1.67	0.61	1	1.701	0.054	0.043	0	0	6.9406E+218	330	337
20230809_1730260507	0	1561494	-0.18933	-0.21114	0.63452	-0.014122	9.6095123	1.01388	2.426	-0.334	-5.806	1.71	-0.09	30.89	32.730986	111.588746	2	21	32.731231	111.588477	1.67	0.61	1	1.701	0.054	0.043	0	0	6.9406E+218	330	337
20230809_1730260512	0	1561495	-0.25048	-0.20181	0.65381	-0.079272	9.5507574	1.0755039	2.434	-0.303	-5.812	1.711	-0.09	30.89	32.730987	111.588746	2	21	32.731231	111.588477	1.67	0.61	1	1.701	0.054	0.043	0	0	6.9406E+218	330	337
20230809_1730260523	0	1561496	-0.29989	-0.18599	0.69359	-0.014187	9.6680441	1.0756119	2.434	-0.303	-5.812	1.711	-0.095	30.89	32.730987	111.588746	2	21	32.731231	111.588477	1.67	0.61	1	1.701	0.054	0.043	0	0	6.9406E+218	330	337
20230809_1730260533	0	1561497	-0.3882	-0.16974	0.71418	-0.014162	9.6093512	1.137053	2.434	-0.303	-5.812	1.711	-0.095	30.89	32.730987	111.588746	2	21	32.731231	111.588477	1.67	0.61	1	1.701	0.054	0.043	0	0	6.9406E+218	330	337
20230809_1730260542	0	1561498	-0.48605	-0.17103	0.74541	-0.014142	9.6094313	1.075466	2.434	-0.303	-5.812	1.711	-0.095	30.89	32.730987	111.588746	2	21	32.731231	111.588477	1.67	0.61	1	1.701	0.054	0.043	0	0	6.9406E+218	330	337
20230809_1730260552	0	1561499	-0.56282	-0.16881	0.79682	-0.079318	9.6093693	1.075649	2.434	-0.303	-5.812	1.711	-0.095	30.89	32.730987	111.588746	2	21	32.731231	111.588477	1.67	0.61	1	1.701	0.054	0.043	0	0	6.9406E+218	330	337
20230809_1730260562	0	1561500	-0.58385	-0.14108	0.77607	-0.014187	9.6680441	1.0756119	2.439	-0.265	-5.835	1.712	-0.095	30.89	32.730988	111.588746	2	21	32.731231	111.588477	1.67	0.61	1	1.701	0.054	0.043	0	0	6.9406E+218	330	337
20230809_1730260586	0	1561501	-0.67206	-0.12172	0.79388	-0.079383	9.667901	1.137381	2.439	-0.265	-5.835	1.712	-0.095	30.89	32.730988	111.588746	2	21	32.731231	111.588477	1.67	0.61	1	1.701	0.054	0.043	0	0	6.9406E+218	330	337
20230809_1730260587	0	1561502	-0.76775	-0.11073	0.78332	-0.014162	9.6093512	1.137053	2.439	-0.265	-5.835	1.712	-0.095	30.89	32.730988	111.588746	2	21	32.731231	111.588477	1.67	0.61	1	1.701	0.054	0.043	0	0	6.9406E+218	330	325
20230809_1730260603	0	1561503	-0.86661	-0.08776	0.81445	-0.014207	9.667963	1.137198	2.439	-0.265	-5.835	1.712	-0.095	30.89	32.730988	111.588746	2	21	32.731247	111.588478	1.655	2.17	1	1.701	0.054	0.043	0	0	6.9406E+218	330	325
20230809_1730260610	0	1561504	-1.01765	-0.08406	0.7946	-0.079383	9.667901	1.137381	2.439	-0.265	-5.835	1.712	-0.095	30.89	32.730988	111.588746	2	21	32.731247	111.588478	1.655	2.17	1	1.701	0.054	0.043	0	0	6.9406E+218	330	325
20230809_1730260616	0	1561505	-1.00848	-0.05264	0.86341	-0.014187	9.6680441	1.0756119	2.439	-0.224	-5.879	1.712	-0.095	30.89	32.730989	111.588746	2	21	32.731247	111.588478	1.655	2.17	1	1.701	0.054	0.043	0	0	6.9406E+218	330	325
20230809_1730260623	0	1561506	-1.07372	-0.02794	0.90426	-0.014207	9.667963	1.137198	2.439	-0.224	-5.879	1.712	-0.095	30.89	32.730989	111.588746	2	21	32.731247	111.588478	1.655	2.17	1	1.701	0.054	0.043	0	0	6.9406E+218	330	325
20230809_1730260633	0	1561507	-1.20899	-0.02567	0.89577	-0.079428	9.7265129	1.137527	2.439	-0.224	-5.879	1.712	-0.095	30.89	32.730989	111.588746	2	21	32.731247	111.588478	1.655	2.17	1	1.701	0.054	0.043	0	0	6.9406E+218	330	325
20230809_1730260645	0	1561508	-1.2993	0.00459	0.84115	-0.014298	9.7851868	1.137489	2.439	-0.224	-5.879	1.712	-0.095	30.89	32.730989	111.588746	2	21	32.731247	111.588478	1.655	2.17	1	1.701	0.054	0.043	0	0	6.9406E+218	330	325
20230809_1730260652	0	1561509	-1.38095	0.04101	0.87995	-0.014252	9.7265749	1.137344	2.439	-0.224	-5.879	1.712	-0.085	30.89	32.730989	111.588746	2	21	32.731247	111.588478	1.655	2.17	1	1.701	0.054	0.043	0	0	6.9406E+218	330	325
20230809_1730260662	0	1561510	-1.50371	0.04987	0.8686	-0.079448	9.7264318	1.199113	2.434	-0.181	-5.943	1.712	-0.085	30.89	32.730989	111.588746	2	21	32.731247	111.588478	1.655	2.17	1	1.701	0.054	0.043	0	0	6.9406E+218	330	325
20230809_1730260674	0	1561511	-1.61539	0.07069	0.86503	-0.014272	9.7264948	1.19893	2.434	-0.181	-5.943	1.712	-0.085	30.89	32.730989	111.588746	2	21	32.731247	111.588478	1.655	2.17	1	1.701	0.054	0.043	0	0	6.9406E+218	330	325
20230809_1730260682	0	1561512	-1.66758	0.09988	0.84571	-0.014278	9.7852678	1.0759031	2.434	-0.181	-5.943	1.712	-0.085	30.89	32.730989	111.588746	2	21	32.731247	111.588478	1.655	2.17	1	1.701	0.054	0.043	0	0	6.9406E+218	330	325
20230809_1730260693	0	1561513	-1.73656	0.13889	0.88432	-0.079474	9.7851248	1.1376719	2.434	-0.181	-5.943	1.712	-0.085	30.89	32.730989	111.588746	2	21	32.731247	111.588478	1.655	2.17	1	1.701	0.054	0.043	0	0	6.9406E+218	330	325
20230809_1730260705	0	1561514	-1.81454	0.1725	0.83769	-0.014363	9.8437185	1.199221	2.434	-0.181	-5.943	1.712	-0.085	30.89	32.730989	111.588746	2	21	32.731247	111.588478	1.655	2.17	1	1.701	0.054	0.043	0	0	6.9406E+218	330	325
20230809_1730260713	0	1561515	-1.91392	0.20213	0.83264	-0.014318	9.7851067	1.1990761	2.423	-0.139	-6.031	1.712	-0.085	30.89	32.73099	111.588746	2	21	32.731247	111.588478	1.655	2.17	1	1.701	0.054	0.043	0	0	6.9406E+218	330	325
20230809_1730260724	0	1561516	-2.02444	0.22267	0.78075	-0.079584	9.9022694	1.19955	2.423	-0.139	-6.031	1.712	-0.085	30.89	32.73099	111.588746	2	21	32.731247	111.588478	1.655	2.17	1	1.701	0.054	0.043	0	0	6.9406E+218	330	325
20230809_1730260732	0	1561517	-2.05077	0.25594	0.83473	-0.014318	9.7851067	1.1990761	2.423	-0.139	-6.031	1.712	-0.085	30.89	32.73099	111.588746	2	21	32.731247	111.588478	1.655	2.17	1	1.701	0.054	0.043	0	0	6.9406E+218	330	325
20230809_1730260748	0	1561518	-2.11139	0.28563	0.81786	-0.014363	9.8437185	1.199221	2.423	-0.139	-6.031	1.712	-0.085	30.89	32.73099	111.588746	2	21	32.731247	111.588478	1.655	2.17	1	1.701	0.054	0.043	0	0	6.9406E+218	330	325
20230809_1730260753	0	1561519	-2.17398	0.31524	0.76099	-0.079565	9.9023504	1.1379631	2.423	-0.139	-6.031	1.712	-0.085	30.89	32.73099	111.588746	2	21	32.731247	111.588478	1.655	2.17	1	1.701	0.054	0.043	0	0	6.9406E+218	330	325
20230809_1730260763	0	1561520	-2.20465	0.35508	0.69286	-0.014454	9.9609432	1.199512	2.405	-0.102	-6.137	1.711	-0.085	30.89	32.730991	111.588746	2	21	32.731247	111.588478	1.655	2.17	1	1.701	0.054	0.043	0	0	6.9406E+218	330	325
20230809_1730260774	0	1561521	-2.26485	0.38126	0.67732	-0.079604	9.9021883	1.2611361	2.405	-0.102	-6.137	1.711	-0.085	30.89	32.730991	111.588746	2	21	32.731247	111.588478	1.655	2.17	1	1.701	0.054	0.043	0	0	6.9406E+218	330	325
20230809_1730260786	0	1561522	-2.35518	0.39746	0.64767	-0.014428	9.9022503	1.2609529	2.405	-0.102	-6.137	1.711	-0.085	30.89	32.730991	111.588746	2	21	32.731247	111.588478	1.655	2.17	1	1.701	0.054	0.043	0	0	6.9406E+218	330	325
20230809_1730260794	0	1561523	-2.43355	0.42103	0.56671	-0.07963	9.9608812	1.199695	2.405	-0.102	-6.137	1.711	-0.085	30.89	32.730991	111.588746	2	21	32.731247	111.588478	1.655	2.17	1	1.701	0.054	0.043	0	0	6.9406E+218	330	325
20230809_1730260806	0	1561524	-2.43765	0.46181	0.6036	-0.014389	9.9024124	1.13778	2.405	-0.102	-6.137	1.711	-0.085	30.89	32.730991	111.588746	2	21	32.731247	111.588478	1.655	2.17	1	1.701	0.054	0.043	0	0	6.9406E+218	330	325
20230809_1730260812	0	1561525	-2.4083	0.51255	0.54972	-0.014454	9.9609432	1.199512	2.38	-0.074	-6.256	1.71	-0.085	30.89	32.730992	111.588746	2	21	32.731247	111.588478	1.655	2.17	1	1.701	0.054	0.043	0	0	6.9406E+218	330	325
20230809_1730260825	0	1561526	-2.46491	0.54023	0.50283	-0.014519	10.019475	1.2612441	2.38	-0.074	-6.256	1.71	-0.085	30.96	32.730992	111.588746	2	21	32.731247	111.588478	1.655	2.17	1	1.73	0.02	0.005	0	0	6.9406E+218	330	325
20230809_1730260834	0	1561527	-2.59579	0.54443	0.42436	-0.079675	10.0194931	1.1998399	2.38	-0.074	-6.256	1.71	-0.085	30.96	32.730992	111.588746	2	21	32.731247	111.588478	1.655	2.17	1	1.73	0.02	0.005	0	0	6.9406E+218	330	325
20230809_1730260843	0	1561528	-2.44673	0.62702	0.39404	-0.014454	9.9609432	1.199512	2.38	-0.074	-6.256	1.71	-0.092	30.96	32.730992	111.588746	2	21	32.731247	111.588478	1.655	2.17	1	1.73	0.02	0.005	0	0	6.9406E+218	330	325
20230809_1730260852	0	1561529	-2.55765	0.63177	0.37481	-0.014494	9.9607821	1.322685	2.38	-0.074	-6.256	1.71	-0.092	30.96	32.730992	111.588746	2	21	32.731247	111.588478	1.655	2.17	1	1.73	0.02	0.005	0	0	6.9406E+218	330	325
20230809_1730260862	0	1561530	-2.6098	0.63178	0.28185	-0.079655	10.0195742	1.138254	2.348	-0.057	-6.383	1.728	-0.092	30.96	32.730993	111.588746	2	21	32.731247	111.588478	1.655	2.17	1	1.73	0.02	0.005	0	0	6.9406E+218	330	325
20230809_1730260875	0	1561531	-2.53361	0.68932	0.20976	-0.01446	10.0197172	1.076484	2.348	-0.057	-6.383	1.728	-0.092	30.96	32.730993	111.588746	2	21	32.731247	111.588478	1.655	2.17	1	1.73	0.02	0.005	0	0	6.9406E+218	330	325
20230809_1730260882	0	1561532	-2.53441	0.71694	0.22043	-0.014474	9.9608631	1.261099	2.348	-0.057	-6.383	1.728	-0.092	30.96	32.730993	111.588746	2	21	32.731247	111.588478	1.655	2.17	1	1.73	0.02	0.005	0	0	6.9406E+218	330	325
20230809_1730260894	0	1561533	-2.68252	0.71861	0.17134	-0.079715	10.0193319	1.323014	2.348	-0.057	-6.383	1.728	-0.092	30.96	32.730993	111.588746	2	21	32.731247	111.588478	1.655	2.17	1	1.73	0.02	0.005	0	0	6.9406E+218	330	337
20230809_1730260905	0	1561534	-2.73907	0.74498	0.01234	-0.014499	10.019556	1.199658	2.348	-0.057	-6.383	1.728	-0.092	30.96	32.730993	111.588746	2	21	32.731247	111.588478	1.655	2.17	1	1.73	0.02	0.005	0	0	6.9406E+218	330	337
20230809_1730260912	0	1561535	-2.69338	0.7711	0.01719	-0.014479	10.0196362	1.1380709	2.312	-0.055	-6.515	1.727	-0.092	30.96	32.730993	111.588746	2	21	32.731247	111.588478	1.655	2.17	1	1.73	0.02	0.005	0	0	6.9406E+218	330	337
20230809_1730260928	0	1561536	-2.55136	0.80762	0.03168	-0.014414	9.9611053	1.076339	2.312	-0.055	-6.515	1.727	-0.092	30.96	32.730993	111.588746	2	21	32.731247	111.588478	1.655	2.17	1	1.73	0.02	0.005	0	0	6.9406E+218	330	337
20230809_1730260938	0	1561537	-2.60572	0.821	-0.08539	-0.079695	10.019413	1.261427	2.312	-0.055	-6.515	1.727	-0.092	30.96	32.730993	111.588746	2	21	32.731247	111.588478	1.655	2.17	1	1.73	0.02	0.005	0	0	6.9406E+218	330	337
20230809_1730260943	0	1561538	-2.79613	0.79271	-0.17263	-0.014519	10.019475	1.2612441	2.312	-0.055	-6.515	1.727	-0.092	30.96	32.730993	111.588746	2	21	32.731247	111.588478	1.655	2.17	1	1.73	0.02	0.005	0	0	6.9406E+218	330	337
20230809_1730260952	0	1561539	-2.74681	0.83059	-0.19513	-0.014434	9.9610243	1.137926	2.312	-0.055	-6.515	1.727	-0.092	30.96	32.730993	111.588746	2	21	32.731247	111.588478	1.655	2.17	1	1.73	0.02	0.005	0	0	6.9406E+218	330	337
20230809_1730260961	0	1561540	-2.67227	0.85593	-0.25828	-0.014479	10.0196362	1.1380709	2.272	-0.067	-6.649	1.726	-0.092	30.96	32.730994	111.588747	2	21	32.731247	111.588478	1.655	2.17	1	1.73	0.02	0.005	0	0	6.9406E+218	330	337
20230809_1730260975	0	1561541	-2.6646	0.86142	-0.35319	-0.07961	9.9609623	1.138108	2.272	-0.067	-6.649	1.726	-0.092	30.96	32.730994	111.588747	2	21	32.731247	111.588478	1.655	2.17	1	1.73	0.02	0.005	0	0	6.9406E+218	330	337
20230809_1730260984	0	1561542	-2.69054	0.85345	-0.39498	-0.014434	9.9610243	1.137926	2.272	-0.067	-6.649	1.726	-0.088	30.96	32.730994	111.588747	2	21	32.731247	111.588478	1.655	2.17	1	1.73	0.02	0.005	0	0	6.9406E+218	330	337
20230809_1730260992	0	1561543	-2.65953	0.84909	-0.37394	-0.014479	10.0196362	1.1380709	2.272	-0.067	-6.649	1.726	-0.088	30.96	32.730994	111.588747	2	21	32.731247	111.588478	1.655	2.17	1	1.73	0.02	0.005	0	0	6.9406E+218	330	337
20230809_1730270008	0	1561544	-2.59607	0.86632	-0.4484	-0.079545	9.9024296	1.076376	2.272	-0.067	-6.649	1.726	-0.088	30.96	32.730994	111.588747	2	21	32.731247	111.588478	1.655	2.17	1	1.73	0.02	0.005	0	0	6.9406E+218	330	337
20230809_1730270015	0	1561545	-2.59931	0.86562	-0.5321	-0.014499	10.019556	1.199658	2.232	-0.093	-6.781	1.725	-0.088	30.96	32.730995	111.588747	2	21	32.731247	111.588478	1.655	2.17	1	1.73	0.02	0.005	0	0	6.9406E+218	330	337
20230809_1730270023	0	1561546	-2.69088	0.83512	-0.60777	-0.014454	9.9609432	1.199512	2.232	-0.093	-6.781	1.725	-0.088	30.96	32.730995	111.588747	2	21	32.731247	111.588478	1.655	2.17	1	1.73	0.02	0.005	0	0	6.9406E+218	330	325
20230809_1730270032	0	1561547	-2.65417	0.81877	-0.636	-0.07959	9.9610424	1.076522	2.232	-0.093	-6.781	1.725	-0.088	30.96	32.730995	111.588747	2	21	32.731247	111.588478	1.655	2.17	1	1.73	0.02	0.005	0	0	6.9406E+218	330	325
20230809_1730270046	0	1561548	-2.47705	0.83389	-0.69013	-0.014329	9.9026537	0.95302	2.232	-0.093	-6.781	1.725	-0.088	30.96	32.730995	111.588747	2	21	32.731247	111.588478	1.655	2.17	1	1.73	0.02	0.005	0	0	6.9406E+218	330	325
20230809_1730270052	0	1561549	-2.41125	0.83415	-0.77893	-0.014389	9.9024124	1.13778	2.232	-0.093	-6.781	1.725	-0.088	30.96	32.730995	111.588747	2	21	32.731247	111.588478	1.655	2.17	1	1.73	0.02	0.005	0	0	6.9406E+218	330	325
20230809_1730270062	0	1561550	-2.49355	0.77457	-0.74993	-0.079545	9.9024296	1.076376	2.195	-0.132	-6.908	1.724	-0.088	30.96	32.730996	111.588747	2	21	32.731247	111.588478	1.655	2.17	1	1.73	0.02	0.005	0	0	6.9406E+218	330	325
20230809_1730270074	0	1561551	-2.4226	0.74897	-0.82342	-0.014414	9.9611053	1.076339	2.195	-0.132	-6.908	1.724	-0.088	30.96	32.730996	111.588747	2	21	32.731247	111.588478	1.655	2.17	1	1.73	0.02	0.005	0	0	6.9406E+218	330	325
20230809_1730270083	0	1561552	-2.33772	0.73643	-0.84653	-0.014303	9.8439608	1.014462	2.195	-0.132	-6.908	1.724	-0.088	30.96	32.730996	111.588747	2	21	32.731247	111.588478	1.655	2.17	1	1.73	0.02	0.005	0	0	6.9406E+218	330	325
20230809_1730270093	0	1561553	-2.21988	0.71936	-0.95019	-0.014414	9.9611053	1.076339	2.195	-0.132	-6.908	1.724	-0.088	30.96	32.730996	111.588747	2	21	32.731247	111.588478	1.655	2.17	1	1.73	0.02	0.005	0	0	6.9406E+218	330	325
20230809_1730270103	0	1561554	-2.22787	0.68002	-0.93419	-0.079499	9.8438177	1.076231	2.195	-0.132	-6.908	1.724	-0.088	30.96	32.730996	111.588747	2	21	32.731247	111.588478	1.655	2.17	1	1.73	0.02	0.005	0	0	6.9406E+218	330	325
20230809_1730270114	0	1561555	-2.15452	0.6549	-1.01586	-0.014369	9.9024925	1.076194	2.166	-0.181	-7.022	1.724	-0.088	30.96	32.730997	111.588747	2	21	32.731247	111.588478	1.655	2.17	1	1.73	0.02	0.005	0	0	6.9406E+218	330	325
20230809_1730270125	0	1561556	-2.16605	0.61377	-1.02342	-0.014323	9.8438797	1.076048	2.166	-0.181	-7.022	1.724	-0.088	30.96	32.730997	111.588747	2	21	32.731247	111.588478	1.655	2.17	1	1.73	0.02	0.005	0	0	6.9406E+218	330	325
20230809_1730270137	0	1561557	-2.10133	0.56313	-1.05626	-0.014303	9.8439608	1.014462	2.166	-0.181	-7.022	1.724	-0.088	30.96	32.730997	111.588747	2	21	32.731247	111.588478	1.655	2.17	1	1.73	0.02	0.005	0	0	6.9406E+218	330	325
20230809_1730270142	0	1561558	-2.00625	0.535	-1.04805	-0.079414	9.785367	0.952912	2.166	-0.181	-7.022	1.724	-0.088	30.96	32.730997	111.588747	2	21	32.731247	111.588478	1.655	2.17	1	1.73	0.02	0.005	0	0	6.9406E+218	330	325
20230809_1730270152	0	1561559	-1.894	0.49133	-1.10793	-0.014303	9.8439608	1.014462	2.166	-0.181	-7.022	1.724	-0.088	30.96	32.730997	111.588747	2	21	32.731247	111.588478	1.655	2.17	1	1.73	0.02	0.005	0	0	6.9406E+218	330	325
20230809_1730270162	0	1561560	-1.76696	0.45164	-1.12873	-0.014284	9.8440418	0.952875	2.146	-0.238	-7.121	1.724	-0.088	30.96	32.730997	111.588747	2	21	32.731247	111.588478	1.655	2.17	1	1.73	0.02	0.005	0	0	6.9406E+218	330	325
20230809_1730270174	0	1561561	-1.72213	0.40866	-1.12817	-0.079434	9.7852859	1.0144989	2.146	-0.238	-7.121	1.724	-0.088	30.96	32.730997	111.588747	2	21	32.731247	111.588478	1.655	2.17	1	1.73	0.02	0.005	0	0	6.9406E+218	330	325
20230809_1730270187	0	1561562	-1.7097	0.35989	-1.17622	-0.014278	9.7852678	1.0759031	2.146	-0.238	-7.121	1.724	-0.096	30.96	32.730997	111.588747	2	21	32.731247	111.588478	1.655	2.17	1	1.73	0.02	0.005	0	0	6.9406E+218	330	325
20230809_1730270191	0	1561563	-1.66785	0.29856	-1.17117	-0.014193	9.7268171	0.952584	2.146	-0.238	-7.121	1.724	-0.096	30.96	32.730997	111.588747	2	21	32.731247	111.588478	1.655	2.17	1	1.73	0.02	0.005	0	0	6.9406E+218	330	325
20230809_1730270206	0	1561564	-1.5582	0.25585	-1.17287	-0.014213	9.726737	1.014171	2.146	-0.238	-7.121	1.724	-0.096	30.96	32.730997	111.588747	2	21	32.731247	111.588478	1.655	2.17	1	1.73	0.02	0.005	0	0	6.9406E+218	330	325
20230809_1730270212	0	1561565	-1.50658	0.20199	-1.18367	-0.079369	9.7267551	0.952767	2.138	-0.298	-7.203	1.724	-0.096	30.96	32.730998	111.588747	2	21	32.731247	111.588478	1.655	2.17	1	1.73	0.02	0.005	0	0	6.9406E+218	330	325
20230809_1730270223	0	1561566	-1.42933	0.15286	-1.18011	-0.014167	9.6681242	1.014025	2.138	-0.298	-7.203	1.724	-0.096	30.96	32.730998	111.588747	2	21	32.731247	111.588478	1.655	2.17	1	1.73	0.02	0.005	0	0	6.9406E+218	330	325
20230809_1730270232	0	1561567	-1.36411	0.10516	-1.20258	-0.014147	9.6682053	0.952439	2.138	-0.298	-7.203	1.724	-0.096	30.96	32.730998	111.588747	2	21	32.731247	111.588478	1.655	2.17	1	1.73	0.02	0.005	0	0	6.9406E+218	330	325
20230809_1730270245	0	1561568	-1.31775	0.05832	-1.15412	-0.079343	9.6680622	1.014208	2.138	-0.298	-7.203	1.724	-0.096	30.96	32.730998	111.588747	2	21	32.731247	111.588478	1.655	2.17	1	1.73	0.02	0.005	0	0	6.9406E+218	330	325
20230809_1730270252	0	1561569	-1.28174	-0.00668	-1.1866	-0.014167	9.6681242	1.014025	2.138	-0.298	-7.203	1.724	-0.096	30.96	32.730998	111.588747	2	21	32.731247	111.588478	1.655	2.17	1	1.73	0.02	0.005	0	0	6.9406E+218	330	325
20230809_1730270262	0	1561570	-1.21694	-0.07082	-1.11682	-0.014102	9.6095934	0.952293	2.143	-0.356	-7.27	1.726	-0.096	30.96	32.730999	111.588747	2	21	32.731247	111.588478	1.655	2.17	1	1.73	0.02	0.005	0	0	6.9406E+218	330	325
20230809_1730270274	0	1561571	-1.08707	-0.11392	-1.1815	-0.079323	9.6681433	0.952622	2.143	-0.356	-7.27	1.726	-0.096	30.96	32.730999	111.588747	2	21	32.731247	111.588478	1.655	2.17	1	1.73	0.02	0.005	0	0	6.9406E+218	330	325
20230809_1730270283	0	1561572	-1.02571	-0.16367	-1.13153	-0.014122	9.6095123	1.01388	2.143	-0.356	-7.27	1.726	-0.096	30.96	32.730999	111.588747	2	21	32.731247	111.588478	1.655	2.17	1	1.73	0.02	0.005	0	0	6.9406E+218	330	325
20230809_1730270292	0	1561573	-0.96786	-0.21687	-1.11416	-0.014076	9.5509005	1.013734	2.143	-0.356	-7.27	1.726	-0.096	30.96	32.730999	111.588747	2	21	32.731247	111.588478	1.655	2.17	1	1.73	0.02	0.005	0	0	6.9406E+218	330	337
20230809_1730270315	0	1561574	-0.93816	-0.27568	-1.08417	-0.079278	9.6095304	0.952476	2.143	-0.356	-7.27	1.726	-0.096	30.96	32.730999	111.588747	2	21	32.731247	111.588478	1.655	2.17	1	1.73	0.02	0.005	0	0	6.9406E+218	330	337
20230809_1730270316	0	1561575	-0.85636	-0.33478	-1.06978	-0.014076	9.5509005	1.013734	2.162	-0.41	-7.319	1.727	-0.096	30.96	32.731	111.588747	2	21	32.731247	111.588478	1.655	2.17	1	1.73	0.02	0.005	0	0	6.9406E+218	330	337
20230809_1730270323	0	1561576	-0.76327	-0.38651	-1.02559	-0.014057	9.5509806	0.952148	2.162	-0.41	-7.319	1.727	-0.096	30.96	32.731	111.588747	2	21	32.731247	111.588478	1.655	2.17	1	1.73	0.02	0.005	0	0	6.9406E+218	330	337
20230809_1730270332	0	1561577	-0.69899	-0.44107	-1.00593	-0.014076	9.5509005	1.013734	2.162	-0.41	-7.319	1.727	-0.096	30.96	32.731	111.588747	2	21	32.731247	111.588478	1.655	2.17	1	1.73	0.02	0.005	0	0	6.9406E+218	330	337
20230809_1730270345	0	1561578	-0.63006	-0.47369	-0.9777	-0.079252	9.5508385	1.013917	2.162	-0.41	-7.319	1.727	-0.096	30.96	32.731	111.588747	2	21	32.731247	111.588478	1.655	2.17	1	1.73	0.02	0.005	0	0	6.9406E+218	330	337
20230809_1730270352	0	1561579	-0.58436	-0.52628	-0.92371	-0.014096	9.5508194	1.075321	2.162	-0.41	-7.319	1.727	-0.096	30.96	32.731	111.588747	2	21	32.731247	111.588478	1.655	2.17	1	1.73	0.02	0.005	0	0	6.9406E+218	330	337
20230809_1730270362	0	1561580	-0.49144	-0.56739	-0.89208	-0.014031	9.4922876	1.013589	2.192	-0.455	-7.351	1.729	-0.096	30.96	32.731	111.588747	2	21	32.731247	111.588478	1.655	2.17	1	1.73	0.02	0.005	0	0	6.9406E+218	330	337
20230809_1730270374	0	1561581	-0.54838	-0.65935	-0.8669	-0.079272	9.5507574	1.0755039	2.192	-0.455	-7.351	1.729	-0.096	30.96	32.731	111.588747	2	21	32.731247	111.588478	1.655	2.17	1	1.73	0.02	0.005	0	0	6.9406E+218	330	337
20230809_1730270383	0	1561582	-0.48644	-0.7109	-0.79102	-0.013991	9.4924488	0.890416	2.192	-0.455	-7.351	1.729	-0.096	30.96	32.731	111.588747	2	21	32.731247	111.588478	1.655	2.17	1	1.73	0.02	0.005	0	0	6.9406E+218	330	337
20230809_1730270393	0	1561583	-0.34333	-0.72972	-0.79444	-0.014031	9.4922876	1.013589	2.192	-0.455	-7.351	1.729	-0.096	30.96	32.731	111.588747	2	21	32.731247	111.588478	1.655	2.17	1	1.73	0.02	0.005	0	0	6.9406E+218	330	337
20230809_1730270407	0	1561584	-0.30659	-0.77924	-0.71998	-0.014051	9.4922066	1.075176	2.192	-0.455	-7.351	1.729	-0.096	30.96	32.731	111.588747	2	21	32.731247	111.588478	1.655	2.17	1	1.73	0.02	0.005	0	0	6.9406E+218	330	325
20230809_1730270417	0	1561585	-0.27043	-0.8109	-0.7158	-0.079156	9.3748388	1.136654	2.233	-0.489	-7.371	1.731	-0.096	30.96	32.731001	111.588747	2	21	32.731247	111.588478	1.655	2.17	1	1.73	0.02	0.005	0	0	6.9406E+218	330	325
20230809_1730270423	0	1561586	-0.37825	-0.88306	-0.59262	-0.014051	9.4922066	1.075176	2.233	-0.489	-7.371	1.731	-0.096	30.96	32.731001	111.588747	2	21	32.731247	111.588478	1.655	2.17	1	1.73	0.02	0.005	0	0	6.9406E+218	330	325
20230809_1730270438	0	1561587	-0.24689	-0.91429	-0.59635	-0.013966	9.4337559	0.951857	2.233	-0.489	-7.371	1.731	-0.096	30.96	32.731001	111.588747	2	21	32.731247	111.588478	1.655	2.17	1	1.73	0.02	0.005	0	0	6.9406E+218	330	325
20230809_1730270442	0	1561588	-0.12723	-0.93358	-0.52352	-0.014031	9.4922876	1.013589	2.233	-0.489	-7.371	1.731	-0.096	30.96	32.731001	111.588747	2	21	32.731247	111.588478	1.655	2.17	1	1.73	0.02	0.005	0	0	6.9406E+218	330	325
20230809_1730270456	0	1561589	-0.17402	-0.99088	-0.45138	-0.079201	9.4334517	1.1368001	2.233	-0.489	-7.371	1.731	-0.096	30.96	32.731001	111.588747	2	21	32.731247	111.588478	1.655	2.17	1	1.73	0.02	0.005	0	0	6.9406E+218	330	325
20230809_1730270463	0	1561590	-0.20402	-1.03351	-0.42115	-0.014005	9.4335947	1.07503	2.284	-0.508	-7.383	1.733	-0.096	30.96	32.731002	111.588747	2	21	32.731247	111.588478	1.655	2.17	1	1.73	0.02	0.005	0	0	6.9406E+218	330	325
20230809_1730270478	0	1561591	-0.15484	-1.04966	-0.34739	-0.014025	9.4335136	1.1366169	2.284	-0.508	-7.383	1.733	-0.096	30.96	32.731002	111.588747	2	21	32.731247	111.588478	1.655	2.17	1	1.73	0.02	0.005	0	0	6.9406E+218	330	325
20230809_1730270485	0	1561592	-0.11559	-1.07294	-0.30783	-0.014005	9.4335947	1.07503	2.284	-0.508	-7.383	1.733	-0.096	30.96	32.731002	111.588747	2	21	32.731247	111.588478	1.655	2.17	1	1.73	0.02	0.005	0	0	6.9406E+218	330	337
20230809_1730270493	0	1561593	-0.10849	-1.08614	-0.18333	-0.014045	9.4334326	1.198203	2.284	-0.508	-7.383	1.733	-0.096	30.96	32.731002	111.588747	2	21	32.731247	111.588478	1.655	2.17	1	1.73	0.02	0.005	0	0	6.9406E+218	330	337
20230809_1730270506	0	1561594	-0.22699	-1.15731	-0.20433	-0.014025	9.4335136	1.1366169	2.284	-0.508	-7.383	1.733	-0.096	30.96	32.731002	111.588747	2	21	32.731247	111.588478	1.655	2.17	1	1.73	0.02	0.005	0	0	6.9406E+218	330	337
20230809_1730270512	0	1561595	-0.19867	-1.17284	-0.08981	-0.079207	9.4922247	1.013772	2.34	-0.512	-7.391	1.736	-0.096	30.96	32.731003	111.588747	2	21	32.731247	111.588478	1.655	2.17	1	1.73	0.02	0.005	0	0	6.9406E+218	330	337
20230809_1730270523	0	1561596	-0.10086	-1.15109	-0.05763	-0.01396	9.3749828	1.074885	2.34	-0.512	-7.391	1.736	-0.096	30.96	32.731003	111.588747	2	21	32.731247	111.588478	1.655	2.17	1	1.73	0.02	0.005	0	0	6.9406E+218	330	337
20230809_1730270533	0	1561597	-0.03173	-1.14848	0.02767	-0.014091	9.4920464	1.198349	2.34	-0.512	-7.391	1.736	-0.085	30.96	32.731003	111.588747	2	21	32.731247	111.588478	1.655	2.17	1	1.73	0.02	0.005	0	0	6.9406E+218	330	337
20230809_1730270543	0	1561598	-0.0724	-1.16339	0.03894	-0.014065	9.4333534	1.2597899	2.34	-0.512	-7.391	1.736	-0.085	30.96	32.731003	111.588747	2	21	32.731247	111.588478	1.655	2.17	1	1.73	0.02	0.005	0	0	6.9406E+218	330	337
20230809_1730270551	0	1561599	-0.22194	-1.21452	0.1323	-0.014085	9.4332724	1.321377	2.34	-0.512	-7.391	1.736	-0.085	30.96	32.731003	111.588747	2	21	32.731247	111.588478	1.655	2.17	1	1.73	0.02	0.005	0	0	6.9406E+218	330	337
20230809_1730270562	0	1561600	-0.26624	-1.22866	0.18623	-0.014051	9.4922066	1.075176	2.399	-0.501	-7.399	1.74	-0.085	30.96	32.731004	111.588747	2	21	32.731247	111.588478	1.655	2.17	1	1.73	0.02	0.005	0	0	6.9406E+218	330	337
20230809_1730270576	0	1561601	-0.20084	-1.19486	0.20138	-0.014045	9.4334326	1.198203	2.399	-0.501	-7.399	1.74	-0.085	30.96	32.731004	111.588747	2	21	32.731247	111.588478	1.655	2.17	1	1.73	0.02	0.005	0	0	6.9406E+218	330	337
20230809_1730270582	0	1561602	-0.19949	-1.20027	0.33416	-0.014065	9.4333534	1.2597899	2.399	-0.501	-7.399	1.74	-0.085	30.96	32.731004	111.588747	2	21	32.731247	111.588478	1.655	2.17	1	1.73	0.02	0.005	0	0	6.9406E+218	330	337
20230809_1730270591	0	1561603	-0.19487	-1.19958	0.39298	-0.014045	9.4334326	1.198203	2.399	-0.501	-7.399	1.74	-0.085	30.96	32.731004	111.588747	2	21	32.731247	111.588478	1.655	2.17	1	1.73	0.02	0.005	0	0	6.9406E+218	330	337
20230809_1730270605	0	1561604	-0.26241	-1.20852	0.46292	-0.079306	9.4918222	1.321705	2.399	-0.501	-7.399	1.74	-0.085	30.96	32.731004	111.588747	2	21	32.731247	111.588478	1.655	2.17	1	1.73	0.02	0.005	0	0	6.9406E+218	330	337
20230809_1730270615	0	1561605	-0.33117	-1.21045	0.47971	-0.01411	9.4919653	1.259935	2.456	-0.475	-7.412	1.742	-0.085	30.96	32.731004	111.588747	2	21	32.731247	111.588478	1.655	2.17	1	1.73	0.02	0.005	0	0	6.9406E+218	330	337
20230809_1730270623	0	1561606	-0.25924	-1.17079	0.53407	-0.014091	9.4920464	1.198349	2.456	-0.475	-7.412	1.742	-0.085	30.96	32.731004	111.588747	2	21	32.731247	111.588478	1.655	2.17	1	1.73	0.02	0.005	0	0	6.9406E+218	330	337
20230809_1730270632	0	1561607	-0.25055	-1.14326	0.54167	-0.01413	9.4918842	1.321522	2.456	-0.475	-7.412	1.742	-0.085	30.96	32.731004	111.588747	2	21	32.731262	111.588478	1.675	1.5	1	1.73	0.02	0.005	0	0	6.9406E+218	330	337
20230809_1730270647	0	1561608	-0.30449	-1.14121	0.62146	-0.01413	9.4918842	1.321522	2.456	-0.475	-7.412	1.742	-0.085	30.96	32.731004	111.588747	2	21	32.731262	111.588478	1.675	1.5	1	1.73	0.02	0.005	0	0	6.9406E+218	330	337
20230809_1730270652	0	1561609	-0.3558	-1.13974	0.71355	-0.01413	9.4918842	1.321522	2.456	-0.475	-7.412	1.742	-0.085	30.96	32.731004	111.588747	2	21	32.731262	111.588478	1.675	1.5	1	1.73	0.02	0.005	0	0	6.9406E+218	330	337
20230809_1730270662	0	1561610	-0.32242	-1.10635	0.73355	-0.079332	9.5505152	1.260264	2.509	-0.436	-7.427	1.745	-0.085	30.96	32.731005	111.588747	2	21	32.731262	111.588478	1.675	1.5	1	1.73	0.02	0.005	0	0	6.9406E+218	330	337
20230809_1730270675	0	1561611	-0.31132	-1.0673	0.79623	-0.014176	9.5504961	1.321667	2.509	-0.436	-7.427	1.745	-0.085	30.96	32.731005	111.588747	2	21	32.731262	111.588478	1.675	1.5	1	1.73	0.02	0.005	0	0	6.9406E+218	330	337
20230809_1730270684	0	1561612	-0.29882	-1.03756	0.82733	-0.014176	9.5504961	1.321667	2.509	-0.436	-7.427	1.745	-0.085	30.96	32.731005	111.588747	2	21	32.731262	111.588478	1.675	1.5	1	1.73	0.02	0.005	0	0	6.9406E+218	330	337
20230809_1730270695	0	1561613	-0.34328	-1.01305	0.86634	-0.014241	9.6090279	1.383399	2.509	-0.436	-7.427	1.745	-0.085	30.96	32.731005	111.588747	2	21	32.731262	111.588478	1.675	1.5	1	1.73	0.02	0.005	0	0	6.9406E+218	330	337
20230809_1730270704	0	1561614	-0.37225	-0.98599	0.85139	-0.079352	9.5504341	1.3218499	2.509	-0.436	-7.427	1.745	-0.085	30.96	32.731005	111.588747	2	21	32.731262	111.588478	1.675	1.5	1	1.73	0.02	0.005	0	0	6.9406E+218	330	325
20230809_1730270713	0	1561615	-0.36894	-0.96431	0.93471	-0.014196	9.550416	1.3832541	2.554	-0.387	-7.445	1.747	-0.085	30.96	32.731006	111.588747	2	21	32.731262	111.588478	1.675	1.5	1	1.73	0.02	0.005	0	0	6.9406E+218	330	325
20230809_1730270723	0	1561616	-0.35427	-0.9124	0.95359	-0.014267	9.6677208	1.3219579	2.554	-0.387	-7.445	1.747	-0.085	30.96	32.731006	111.588747	2	21	32.731262	111.588478	1.675	1.5	1	1.73	0.02	0.005	0	0	6.9406E+218	330	325
20230809_1730270733	0	1561617	-0.33158	-0.84887	0.99155	-0.079417	9.6089659	1.383582	2.554	-0.387	-7.445	1.747	-0.085	30.96	32.731006	111.588747	2	21	32.731262	111.588478	1.675	1.5	1	1.73	0.02	0.005	0	0	6.9406E+218	330	325
20230809_1730270742	0	1561618	-0.40502	-0.80817	1.01481	-0.014306	9.6675587	1.4451309	2.554	-0.387	-7.445	1.747	-0.085	30.96	32.731006	111.588747	2	21	32.731262	111.588478	1.675	1.5	1	1.73	0.02	0.005	0	0	6.9406E+218	330	325
20230809_1730270754	0	1561619	-0.43512	-0.7603	1.03278	-0.014306	9.6675587	1.4451309	2.554	-0.387	-7.445	1.747	-0.085	30.96	32.731006	111.588747	2	21	32.731262	111.588478	1.675	1.5	1	1.73	0.02	0.005	0	0	6.9406E+218	330	325
20230809_1730270762	0	1561620	-0.50509	-0.71033	1.0432	-0.079462	9.6675777	1.383728	2.587	-0.332	-7.465	1.748	-0.085	30.96	32.731007	111.588747	2	21	32.731262	111.588478	1.675	1.5	1	1.73	0.02	0.005	0	0	6.9406E+218	330	325
20230809_1730270775	0	1561621	-0.50027	-0.65904	1.07177	-0.014286	9.6676397	1.383545	2.587	-0.332	-7.465	1.748	-0.085	30.96	32.731007	111.588747	2	21	32.731262	111.588478	1.675	1.5	1	1.73	0.02	0.005	0	0	6.9406E+218	330	325
20230809_1730270782	0	1561622	-0.52084	-0.60183	1.06571	-0.079528	9.7261086	1.44546	2.587	-0.332	-7.465	1.748	-0.085	30.96	32.731007	111.588747	2	21	32.731262	111.588478	1.675	1.5	1	1.73	0.02	0.005	0	0	6.9406E+218	330	325
20230809_1730270792	0	1561623	-0.55248	-0.54547	1.06512	-0.014286	9.6676397	1.383545	2.587	-0.332	-7.465	1.748	-0.085	30.96	32.731007	111.588747	2	21	32.731262	111.588478	1.675	1.5	1	1.73	0.02	0.005	0	0	6.9406E+218	330	325
20230809_1730270805	0	1561624	-0.59198	-0.49035	1.06148	-0.014352	9.7261724	1.445277	2.587	-0.332	-7.465	1.748	-0.085	30.96	32.731007	111.588747	2	21	32.731262	111.588478	1.675	1.5	1	1.73	0.02	0.005	0	0	6.9406E+218	330	325
[truncated: 230,788 more rows]
