# Supplementary material for: GNSS/SINS/DVL integrated navigation algorithm based on adaptive differential Kalman filtering
Source: PLoS One. 2026 Feb 5;21(2):e0342016. doi: 10.1371/journal.pone.0342016 (PMC12875519; doi:10.1371/journal.pone.0342016)
Supplement: S1 File — (ZIP) [file pone.0342016.s001.zip › RAWdata/18_08_55.csv]

Time	Data timestamp	Number of packages	The angular velocity of x (positive for right roll in °/s)	Y-angular velocity (°/s, positive for left turn)	z angular velocity (°/s pitch and head are positive)	x acceleration (positive before m/s ²)	y acceleration (positive on m/s ²)	z acceleration (m/s ² is positive on the right)	Heading (°)	Pitch (°)	Roll (°)	Top speed (m/s)	Current depth (m)	Current height (m)	Inertial navigation latitude (°)	Inertial navigation longitude(°)	Combined state	gps star count	gps latitude	gps longitude	gps speed	gps heading	dvl is effective	dvl front speed (m/s)	dvl right speed	dvl speed up	Magnetic North	Magnetic sky	Magnetic East	Thruster target	Thruster feedback
20230809_1808550787	0	1792413	0.6815	0.86099	0.60295	-0.144689	9.7261333	1.384065	20.325	-0.313	-7.71	1.799	-0.082	38.2	32.766949	111.593329	2	22	32.76702	111.59267	1.7	20.03	1	1.789	-0.036	-0.022	0	0	6.9406E+218	330	325
20230809_1808550788	0	1792414	0.49208	0.8702	0.53116	-0.079579	9.7847271	1.445614	20.325	-0.313	-7.71	1.799	-0.082	38.2	32.766949	111.593329	2	22	32.76702	111.59267	1.7	20.03	1	1.789	-0.036	-0.022	0	0	6.9406E+218	330	325
20230809_1808550790	0	1792415	0.17828	0.84212	0.50538	-0.079598	9.784646	1.5072	20.279	-0.29	-7.678	1.797	-0.082	38.2	32.76695	111.593329	2	22	32.76702	111.59267	1.7	20.03	1	1.789	-0.036	-0.022	0	0	6.9406E+218	330	325
20230809_1808550792	0	1792416	0.12946	0.87351	0.46654	-0.079513	9.7261963	1.383882	20.279	-0.29	-7.678	1.797	-0.082	38.2	32.76695	111.593329	2	22	32.76702	111.59267	1.7	20.03	1	1.789	-0.036	-0.022	0	0	6.9406E+218	330	325
20230809_1808550810	0	1792417	-0.03591	0.89021	0.42907	-0.079624	9.843339	1.4457591	20.279	-0.29	-7.678	1.797	-0.082	38.2	32.76695	111.593329	2	22	32.76702	111.59267	1.7	20.03	1	1.789	-0.036	-0.022	0	0	6.9406E+218	330	325
20230809_1808550811	0	1792418	-0.20028	0.87692	0.38744	-0.079533	9.7261152	1.4454679	20.279	-0.29	-7.678	1.797	-0.082	38.2	32.76695	111.593329	2	22	32.76702	111.59267	1.7	20.03	1	1.789	-0.036	-0.022	0	0	6.9406E+218	330	325
20230809_1808550820	0	1792419	-0.36066	0.87428	0.3545	-0.079559	9.7848082	1.384027	20.279	-0.29	-7.678	1.797	-0.082	38.2	32.76695	111.593329	2	22	32.76702	111.59267	1.7	20.03	1	1.789	-0.036	-0.022	0	0	6.9406E+218	330	325
20230809_1808550830	0	1792420	-0.53854	0.85323	0.36735	-0.079579	9.7847271	1.445614	20.233	-0.276	-7.688	1.796	-0.082	38.2	32.76695	111.59333	2	22	32.76702	111.59267	1.7	20.03	1	1.789	-0.036	-0.022	0	0	6.9406E+218	330	325
20230809_1808550841	0	1792421	-0.72597	0.84316	0.30173	-0.079533	9.7261152	1.4454679	20.233	-0.276	-7.688	1.796	-0.082	38.2	32.76695	111.59333	2	22	32.76702	111.59267	1.7	20.03	1	1.789	-0.036	-0.022	0	0	6.9406E+218	330	325
20230809_1808550853	0	1792422	-0.82855	0.85745	0.23637	-0.079559	9.7848082	1.384027	20.233	-0.276	-7.688	1.796	-0.082	38.2	32.76695	111.59333	2	22	32.76702	111.59267	1.7	20.03	1	1.789	-0.036	-0.022	0	0	6.9406E+218	330	325
20230809_1808550860	0	1792423	-0.93294	0.8607	0.23482	-0.079559	9.7848082	1.384027	20.233	-0.276	-7.688	1.796	-0.082	38.2	32.76695	111.59333	2	22	32.76702	111.59267	1.7	20.03	1	1.789	-0.036	-0.022	0	0	6.9406E+218	330	325
20230809_1808550882	0	1792424	-1.10293	0.82866	0.16733	-0.079533	9.7261152	1.4454679	20.233	-0.276	-7.688	1.796	-0.082	38.2	32.76695	111.59333	2	22	32.76702	111.59267	1.7	20.03	1	1.789	-0.036	-0.022	0	0	6.9406E+218	330	362
20230809_1808550885	0	1792425	-1.28672	0.79874	0.18938	-0.079533	9.7261152	1.4454679	20.19	-0.27	-7.737	1.794	-0.082	38.2	32.766951	111.59333	2	22	32.76702	111.59267	1.7	20.03	1	1.789	-0.036	-0.022	0	0	6.9406E+218	330	362
20230809_1808550892	0	1792426	-1.36134	0.7898	0.1367	-0.079493	9.7262764	1.322295	20.19	-0.27	-7.737	1.794	-0.082	38.2	32.766951	111.59333	2	22	32.76702	111.59267	1.7	20.03	1	1.803	0.057	-0.001	0	0	6.9406E+218	330	362
20230809_1808550909	0	1792427	-1.48886	0.78773	0.13351	-0.079533	9.7261152	1.4454679	20.19	-0.27	-7.737	1.794	-0.082	38.2	32.766951	111.59333	2	22	32.76702	111.59267	1.7	20.03	1	1.803	0.057	-0.001	0	0	6.9406E+218	330	362
20230809_1808550910	0	1792428	-1.6187	0.77055	0.06933	-0.079513	9.7261963	1.383882	20.19	-0.27	-7.737	1.794	-0.082	38.66	32.766951	111.59333	2	22	32.76702	111.59267	1.7	20.03	1	1.803	0.057	-0.001	0	0	6.9406E+218	330	362
20230809_1808550920	0	1792429	-1.7221	0.75513	0.06918	-0.079579	9.7847271	1.445614	20.19	-0.27	-7.737	1.794	-0.082	38.66	32.766951	111.59333	2	22	32.76702	111.59267	1.7	20.03	1	1.803	0.057	-0.001	0	0	6.9406E+218	330	362
20230809_1808550929	0	1792430	-1.83215	0.73729	0.00916	-0.079513	9.7261963	1.383882	20.151	-0.271	-7.817	1.801	-0.082	38.66	32.766952	111.59333	2	22	32.76702	111.59267	1.7	20.03	1	1.803	0.057	-0.001	0	0	6.9406E+218	330	362
20230809_1808550940	0	1792431	-1.95588	0.71398	0.01123	-0.079533	9.7261152	1.4454679	20.151	-0.271	-7.817	1.801	-0.082	38.66	32.766952	111.59333	2	22	32.76702	111.59267	1.7	20.03	1	1.803	0.057	-0.001	0	0	6.9406E+218	330	362
20230809_1808550954	0	1792432	-2.09242	0.68631	0.00146	-0.014337	9.7262583	1.3836991	20.151	-0.271	-7.817	1.801	-0.082	38.66	32.766952	111.59333	2	22	32.76702	111.59267	1.7	20.03	1	1.803	0.057	-0.001	0	0	6.9406E+218	330	362
20230809_1808550961	0	1792433	-2.19323	0.66571	-0.0208	-0.079513	9.7261963	1.383882	20.151	-0.271	-7.817	1.801	-0.082	38.66	32.766952	111.59333	2	22	32.76702	111.59267	1.7	20.03	1	1.803	0.057	-0.001	0	0	6.9406E+218	330	362
20230809_1808550978	0	1792434	-2.26985	0.64912	-0.03347	-0.079513	9.7261963	1.383882	20.151	-0.271	-7.817	1.801	-0.082	38.66	32.766952	111.59333	2	22	32.76702	111.59267	1.7	20.03	1	1.803	0.057	-0.001	0	0	6.9406E+218	330	362
20230809_1808550979	0	1792435	-2.29416	0.63756	-0.0547	-0.014337	9.7262583	1.3836991	20.118	-0.277	-7.925	1.801	-0.082	38.66	32.766953	111.59333	2	22	32.76702	111.59267	1.7	20.03	1	1.803	0.057	-0.001	0	0	6.9406E+218	330	362
20230809_1808550992	0	1792436	-2.3941	0.61004	-0.08543	-0.079533	9.7261152	1.4454679	20.118	-0.277	-7.925	1.801	-0.089	38.66	32.766953	111.59333	2	22	32.76702	111.59267	1.7	20.03	1	1.803	0.057	-0.001	0	0	6.9406E+218	330	362
20230809_1808560004	0	1792437	-2.48441	0.57525	-0.09598	-0.079513	9.7261963	1.383882	20.118	-0.277	-7.925	1.801	-0.089	38.66	32.766953	111.59333	2	22	32.76702	111.59267	1.7	20.03	1	1.803	0.057	-0.001	0	0	6.9406E+218	330	362
20230809_1808560010	0	1792438	-2.5665	0.53198	-0.0737	-0.014272	9.6677256	1.321967	20.118	-0.277	-7.925	1.801	-0.089	38.66	32.766953	111.59333	2	22	32.76702	111.59267	1.7	20.03	1	1.803	0.057	-0.001	0	0	6.9406E+218	330	362
20230809_1808560020	0	1792439	-2.5377	0.54037	-0.10209	-0.079448	9.6676636	1.32215	20.118	-0.277	-7.925	1.801	-0.089	38.66	32.766953	111.59333	2	22	32.76702	111.59267	1.7	20.03	1	1.803	0.057	-0.001	0	0	6.9406E+218	330	362
20230809_1808560032	0	1792440	-2.6128	0.51013	-0.11245	-0.014377	9.7260971	1.5068721	20.092	-0.285	-8.051	1.801	-0.089	38.66	32.766954	111.59333	2	22	32.76702	111.59267	1.7	20.03	1	1.803	0.057	-0.001	0	0	6.9406E+218	330	362
20230809_1808560041	0	1792441	-2.75137	0.45977	-0.12809	-0.079533	9.7261152	1.4454679	20.092	-0.285	-8.051	1.801	-0.089	38.66	32.766954	111.59333	2	22	32.76702	111.59267	1.7	20.03	1	1.803	0.057	-0.001	0	0	6.9406E+218	330	362
20230809_1808560052	0	1792442	-2.66893	0.48329	-0.1354	-0.014292	9.6676464	1.383554	20.092	-0.285	-8.051	1.801	-0.089	38.66	32.766954	111.59333	2	22	32.76702	111.59267	1.7	20.03	1	1.803	0.057	-0.001	0	0	6.9406E+218	330	362
20230809_1808560060	0	1792443	-2.75607	0.44175	-0.12088	-0.079488	9.6675034	1.445323	20.092	-0.285	-8.051	1.801	-0.089	38.66	32.766954	111.59333	2	22	32.76702	111.59267	1.7	20.03	1	1.803	0.057	-0.001	0	0	6.9406E+218	330	362
20230809_1808560077	0	1792444	-2.77309	0.41706	-0.097	-0.014292	9.6676464	1.383554	20.092	-0.285	-8.051	1.801	-0.089	38.66	32.766954	111.59333	2	22	32.76702	111.59267	1.7	20.03	1	1.803	0.057	-0.001	0	0	6.9406E+218	330	325
20230809_1808560079	0	1792445	-2.76917	0.40918	-0.13493	-0.014337	9.7262583	1.3836991	20.071	-0.294	-8.188	1.801	-0.089	38.66	32.766955	111.593331	2	22	32.76702	111.59267	1.7	20.03	1	1.803	0.057	-0.001	0	0	6.9406E+218	330	325
20230809_1808560092	0	1792446	-2.79884	0.36899	-0.08905	-0.079488	9.6675034	1.445323	20.071	-0.294	-8.188	1.801	-0.089	38.66	32.766955	111.593331	2	22	32.76702	111.59267	1.7	20.03	1	1.803	0.057	-0.001	0	0	6.9406E+218	330	325
20230809_1808560103	0	1792447	-2.77378	0.35028	-0.10775	-0.014292	9.6676464	1.383554	20.071	-0.294	-8.188	1.801	-0.089	38.66	32.766955	111.593331	2	22	32.76702	111.59267	1.7	20.03	1	1.803	0.057	-0.001	0	0	6.9406E+218	330	325
20230809_1808560111	0	1792448	-2.72056	0.36191	-0.1227	-0.014377	9.7260971	1.5068721	20.071	-0.294	-8.188	1.801	-0.089	38.66	32.766955	111.593331	2	22	32.76702	111.59267	1.7	20.03	1	1.803	0.057	-0.001	0	0	6.9406E+218	330	325
20230809_1808560119	0	1792449	-2.72491	0.34414	-0.12911	-0.079508	9.6674223	1.50691	20.071	-0.294	-8.188	1.801	-0.089	38.66	32.766955	111.593331	2	22	32.76702	111.59267	1.7	20.03	1	1.803	0.057	-0.001	0	0	6.9406E+218	330	325
20230809_1808560129	0	1792450	-2.7089	0.33427	-0.07737	-0.014312	9.6675653	1.44514	20.054	-0.302	-8.325	1.802	-0.089	38.66	32.766955	111.593331	2	22	32.76702	111.59267	1.7	20.03	1	1.803	0.057	-0.001	0	0	6.9406E+218	330	325
20230809_1808560140	0	1792451	-2.70586	0.31932	-0.09128	-0.014332	9.6674843	1.506727	20.054	-0.302	-8.325	1.802	-0.089	38.66	32.766955	111.593331	2	22	32.76702	111.59267	1.7	20.03	1	1.803	0.057	-0.001	0	0	6.9406E+218	330	325
20230809_1808560156	0	1792452	-2.73925	0.30566	-0.05165	-0.014312	9.6675653	1.44514	20.054	-0.302	-8.325	1.802	-0.089	38.66	32.766955	111.593331	2	22	32.76702	111.59267	1.7	20.03	1	1.803	0.057	-0.001	0	0	6.9406E+218	330	325
20230809_1808560159	0	1792453	-2.67428	0.29702	-0.02847	-0.079488	9.6675034	1.445323	20.054	-0.302	-8.325	1.802	-0.089	38.66	32.766955	111.593331	2	22	32.76702	111.59267	1.7	20.03	1	1.803	0.057	-0.001	0	0	6.9406E+218	330	325
20230809_1808560177	0	1792454	-2.62179	0.30224	-0.02898	-0.014332	9.6674843	1.506727	20.054	-0.302	-8.325	1.802	-0.089	38.66	32.766955	111.593331	2	22	32.76702	111.59267	1.7	20.03	1	1.803	0.057	-0.001	0	0	6.9406E+218	330	325
20230809_1808560179	0	1792455	-2.58495	0.30728	-0.05348	-0.079508	9.6674223	1.50691	20.04	-0.307	-8.459	1.802	-0.089	38.66	32.766956	111.593331	2	22	32.76702	111.59267	1.7	20.03	1	1.803	0.057	-0.001	0	0	6.9406E+218	330	325
20230809_1808560192	0	1792456	-2.56328	0.29831	-0.0055	-0.014377	9.7260971	1.5068721	20.04	-0.307	-8.459	1.802	-0.083	38.66	32.766956	111.593331	2	22	32.76702	111.59267	1.7	20.03	1	1.803	0.057	-0.001	0	0	6.9406E+218	330	325
20230809_1808560203	0	1792457	-2.50497	0.30775	-0.02056	-0.014332	9.6674843	1.506727	20.04	-0.307	-8.459	1.802	-0.083	38.66	32.766956	111.593331	2	22	32.76702	111.59267	1.7	20.03	1	1.803	0.057	-0.001	0	0	6.9406E+218	330	325
20230809_1808560212	0	1792458	-2.45428	0.30931	-0.00448	-0.014352	9.6674042	1.568313	20.04	-0.307	-8.459	1.802	-0.083	38.66	32.766956	111.593331	2	22	32.76702	111.59267	1.7	20.03	1	1.803	0.057	-0.001	0	0	6.9406E+218	330	325
20230809_1808560219	0	1792459	-2.40157	0.3025	0.04335	-0.079553	9.7260342	1.507055	20.04	-0.307	-8.459	1.802	-0.083	38.66	32.766956	111.593331	2	22	32.76702	111.59267	1.7	20.03	1	1.803	0.057	-0.001	0	0	6.9406E+218	330	325
20230809_1808560229	0	1792460	-2.32742	0.31464	0.03895	-0.014332	9.6674843	1.506727	20.025	-0.309	-8.581	1.804	-0.083	38.66	32.766957	111.593332	2	22	32.76702	111.59267	1.7	20.03	1	1.803	0.057	-0.001	0	0	6.9406E+218	330	325
20230809_1808560240	0	1792461	-2.28363	0.31443	0.08205	-0.014397	9.726016	1.568459	20.025	-0.309	-8.581	1.804	-0.083	38.66	32.766957	111.593332	2	22	32.76702	111.59267	1.7	20.03	1	1.803	0.057	-0.001	0	0	6.9406E+218	330	325
20230809_1808560256	0	1792462	-2.18299	0.33214	0.12875	-0.079508	9.6674223	1.50691	20.025	-0.309	-8.581	1.804	-0.083	38.66	32.766957	111.593332	2	22	32.76702	111.59267	1.7	20.03	1	1.803	0.057	-0.001	0	0	6.9406E+218	330	325
20230809_1808560261	0	1792463	-2.07824	0.35647	0.10454	-0.014442	9.7846279	1.568604	20.025	-0.309	-8.581	1.804	-0.083	38.66	32.766957	111.593332	2	22	32.76702	111.59267	1.7	20.03	1	1.803	0.057	-0.001	0	0	6.9406E+218	330	325
20230809_1808560270	0	1792464	-2.02283	0.37055	0.1104	-0.014397	9.726016	1.568459	20.025	-0.309	-8.581	1.804	-0.083	38.66	32.766957	111.593332	2	22	32.76702	111.59267	1.7	20.03	1	1.803	0.057	-0.001	0	0	6.9406E+218	330	325
20230809_1808560280	0	1792465	-1.94741	0.3875	0.09602	-0.079573	9.7259531	1.568642	20.006	-0.306	-8.687	1.804	-0.083	38.66	32.766958	111.593332	2	22	32.76702	111.59267	1.7	20.03	1	1.803	0.057	-0.001	0	0	6.9406E+218	330	325
20230809_1808560293	0	1792466	-1.83283	0.39841	0.12489	-0.014397	9.726016	1.568459	20.006	-0.306	-8.687	1.804	-0.083	38.66	32.766958	111.593332	2	22	32.76702	111.59267	1.7	20.03	1	1.803	0.057	-0.001	0	0	6.9406E+218	330	325
20230809_1808560305	0	1792467	-1.73705	0.42826	0.12761	-0.014397	9.726016	1.568459	20.006	-0.306	-8.687	1.804	-0.083	38.66	32.766958	111.593332	2	22	32.76702	111.59267	1.7	20.03	1	1.803	0.057	-0.001	0	0	6.9406E+218	330	325
20230809_1808560310	0	1792468	-1.62305	0.45726	0.1878	-0.014352	9.6674042	1.568313	20.006	-0.306	-8.687	1.804	-0.083	38.66	32.766958	111.593332	2	22	32.76702	111.59267	1.7	20.03	1	1.803	0.057	-0.001	0	0	6.9406E+218	330	325
20230809_1808560321	0	1792469	-1.4994	0.4767	0.1859	-0.079618	9.7845659	1.568787	20.006	-0.306	-8.687	1.804	-0.08	38.66	32.766958	111.593332	2	22	32.76702	111.59267	1.7	20.03	1	1.803	0.057	-0.001	0	0	6.9406E+218	330	325
20230809_1808560329	0	1792470	-1.36068	0.50459	0.23002	-0.014377	9.7260971	1.5068721	19.983	-0.301	-8.767	1.805	-0.08	38.66	32.766958	111.593332	2	22	32.76702	111.59267	1.7	20.03	1	1.803	0.057	-0.001	0	0	6.9406E+218	330	325
20230809_1808560343	0	1792471	-1.21237	0.53331	0.21597	-0.014422	9.784709	1.507018	19.983	-0.301	-8.767	1.805	-0.08	38.66	32.766958	111.593332	2	22	32.76702	111.59267	1.7	20.03	1	1.803	0.057	-0.001	0	0	6.9406E+218	330	325
20230809_1808560353	0	1792472	-1.12594	0.56019	0.23314	-0.079638	9.7844849	1.630374	19.983	-0.301	-8.767	1.805	-0.08	38.66	32.766958	111.593332	2	22	32.76702	111.59267	1.7	20.03	1	1.803	0.057	-0.001	0	0	6.9406E+218	330	325
20230809_1808560360	0	1792473	-1.07982	0.59129	0.17911	-0.014462	9.7845469	1.630191	19.983	-0.301	-8.767	1.805	-0.08	38.66	32.766958	111.593332	2	22	32.76702	111.59267	1.7	20.03	1	1.803	0.057	-0.001	0	0	6.9406E+218	330	325
20230809_1808560382	0	1792474	-0.97947	0.61499	0.19822	-0.079598	9.784646	1.5072	19.983	-0.301	-8.767	1.805	-0.08	38.66	32.766958	111.593332	2	22	32.76702	111.59267	1.7	20.03	1	1.803	0.057	-0.001	0	0	6.9406E+218	330	325
20230809_1808560382	0	1792475	-0.83964	0.65864	0.17699	-0.014468	9.8433208	1.507163	19.952	-0.295	-8.82	1.806	-0.08	38.66	32.766959	111.593332	2	22	32.76702	111.59267	1.7	20.03	1	1.803	0.057	-0.001	0	0	6.9406E+218	330	325
20230809_1808560394	0	1792476	-0.72044	0.69161	0.22451	-0.014397	9.726016	1.568459	19.952	-0.295	-8.82	1.806	-0.08	38.66	32.766959	111.593332	2	22	32.76702	111.59267	1.7	20.03	1	1.803	0.057	-0.001	0	0	6.9406E+218	330	325
20230809_1808560407	0	1792477	-0.63743	0.71087	0.24689	-0.079618	9.7845659	1.568787	19.952	-0.295	-8.82	1.806	-0.08	38.66	32.766959	111.593332	2	22	32.76702	111.59267	1.7	20.03	1	1.803	0.057	-0.001	0	0	6.9406E+218	330	325
20230809_1808560410	0	1792478	-0.45189	0.73629	0.21827	-0.014448	9.8434019	1.445576	19.952	-0.295	-8.82	1.806	-0.08	38.66	32.766959	111.593332	2	22	32.76702	111.59267	1.7	20.03	1	1.803	0.057	-0.001	0	0	6.9406E+218	330	325
20230809_1808560419	0	1792479	-0.29642	0.78734	0.23182	-0.079644	9.8432589	1.507346	19.952	-0.295	-8.82	1.806	-0.08	38.66	32.766959	111.593332	2	22	32.76702	111.59267	1.7	20.03	1	1.803	0.057	-0.001	0	0	6.9406E+218	330	325
20230809_1808560429	0	1792480	-0.23954	0.79652	0.20094	-0.014488	9.8432398	1.56875	19.914	-0.29	-8.843	1.807	-0.08	38.66	32.76696	111.593333	2	22	32.76702	111.59267	1.7	20.03	1	1.803	0.057	-0.001	0	0	6.9406E+218	330	325
20230809_1808560444	0	1792481	-0.06603	0.82885	0.19857	-0.014428	9.843482	1.38399	19.914	-0.29	-8.843	1.807	-0.08	38.66	32.76696	111.593333	2	22	32.76702	111.59267	1.7	20.03	1	1.803	0.057	-0.001	0	0	6.9406E+218	330	325
20230809_1808560453	0	1792482	0.09589	0.88179	0.17462	-0.079598	9.784646	1.5072	19.914	-0.29	-8.843	1.807	-0.08	38.66	32.76696	111.593333	2	22	32.76702	111.59267	1.7	20.03	1	1.803	0.057	-0.001	0	0	6.9406E+218	330	325
20230809_1808560459	0	1792483	0.07715	0.87744	0.19716	-0.014508	9.8431597	1.630336	19.914	-0.29	-8.843	1.807	-0.08	38.66	32.76696	111.593333	2	22	32.76702	111.59267	1.7	20.03	1	1.803	0.057	-0.001	0	0	6.9406E+218	330	325
20230809_1808560485	0	1792484	0.13042	0.89771	0.20134	-0.079579	9.7847271	1.445614	19.914	-0.29	-8.843	1.807	-0.073	38.66	32.76696	111.593333	2	22	32.76702	111.59267	1.7	20.03	1	1.803	0.057	-0.001	0	0	6.9406E+218	330	325
20230809_1808560486	0	1792485	0.30643	0.95336	0.17642	-0.014428	9.843482	1.38399	19.869	-0.287	-8.837	1.807	-0.073	38.66	32.766961	111.593333	2	22	32.76702	111.59267	1.7	20.03	1	1.803	0.057	-0.001	0	0	6.9406E+218	330	325
20230809_1808560492	0	1792486	0.50232	0.98294	0.16521	-0.079604	9.84342	1.384173	19.869	-0.287	-8.837	1.807	-0.073	38.66	32.766961	111.593333	2	22	32.76702	111.59267	1.7	20.03	1	1.803	0.057	-0.001	0	0	6.9406E+218	330	325
20230809_1808560499	0	1792487	0.65009	1.02791	0.17017	-0.014403	9.78479	1.445431	19.869	-0.287	-8.837	1.807	-0.073	38.66	32.766961	111.593333	2	22	32.76702	111.59267	1.7	20.03	1	1.803	0.057	-0.001	0	0	6.9406E+218	330	325
20230809_1808560509	0	1792488	0.61635	1.02476	0.14937	-0.079684	9.8431034	1.630515	19.869	-0.287	-8.837	1.807	-0.073	38.66	32.766961	111.593333	2	22	32.76702	111.59267	1.7	20.03	1	1.803	0.057	-0.001	0	0	6.9406E+218	330	325
20230809_1808560519	0	1792489	0.61045	1.03082	0.13488	-0.014403	9.7847948	1.4454269	19.869	-0.287	-8.837	1.807	-0.073	38.66	32.766961	111.593333	2	22	32.76702	111.59267	1.7	20.03	1	1.803	0.057	-0.001	0	0	6.9406E+218	330	325
20230809_1808560529	0	1792490	0.78865	1.06177	0.08474	-0.079564	9.8435869	1.260995	19.817	-0.288	-8.806	1.807	-0.073	38.66	32.766961	111.593333	2	22	32.76702	111.59267	1.7	20.03	1	1.803	0.057	-0.001	0	0	6.9406E+218	330	325
20230809_1808560540	0	1792491	0.96913	1.10227	0.10831	-0.014428	9.8434877	1.383985	19.817	-0.288	-8.806	1.807	-0.073	38.66	32.766961	111.593333	2	22	32.76702	111.59267	1.7	20.03	1	1.803	0.057	-0.001	0	0	6.9406E+218	330	325
20230809_1808560554	0	1792492	0.93115	1.09652	0.0267	-0.079579	9.7847328	1.445609	19.817	-0.288	-8.806	1.807	-0.073	38.66	32.766961	111.593333	2	22	32.76702	111.59267	1.7	20.03	1	1.803	0.057	-0.001	0	0	6.9406E+218	330	325
20230809_1808560560	0	1792493	1.01679	1.11616	0.06391	-0.079624	9.8433447	1.445755	19.817	-0.288	-8.806	1.807	-0.073	38.66	32.766961	111.593333	2	22	32.76702	111.59267	1.7	20.03	1	1.803	0.057	-0.001	0	0	6.9406E+218	330	325
20230809_1808560574	0	1792494	1.12708	1.14945	0.04535	-0.014363	9.784956	1.322253	19.817	-0.288	-8.806	1.807	-0.073	38.66	32.766961	111.593333	2	22	32.76702	111.59267	1.7	20.03	1	1.803	0.057	-0.001	0	0	6.9406E+218	330	325
20230809_1808560579	0	1792495	1.22252	1.14383	0.03356	-0.014388	9.8436489	1.260812	19.761	-0.294	-8.753	1.807	-0.073	38.66	32.766962	111.593334	2	22	32.76702	111.59267	1.7	20.03	1	1.803	0.057	-0.001	0	0	6.9406E+218	330	325
20230809_1808560592	0	1792496	1.31822	1.16911	0.04854	-0.079539	9.784894	1.322436	19.761	-0.294	-8.753	1.807	-0.073	38.66	32.766962	111.593334	2	22	32.76702	111.59267	1.7	20.03	1	1.803	0.057	-0.001	0	0	6.9406E+218	330	325
20230809_1808560603	0	1792497	1.25584	1.14782	-0.04017	-0.079644	9.8432636	1.507341	19.761	-0.294	-8.753	1.807	-0.073	38.66	32.766962	111.593334	2	22	32.76702	111.59267	1.7	20.03	1	1.803	0.057	-0.001	0	0	6.9406E+218	330	325
20230809_1808560609	0	1792498	1.29042	1.14402	0.00658	-0.014383	9.7848759	1.38384	19.761	-0.294	-8.753	1.807	-0.073	38.66	32.766962	111.593334	2	22	32.76702	111.59267	1.7	20.03	1	1.803	0.057	-0.001	0	0	6.9406E+218	330	325
20230809_1808560619	0	1792499	1.42622	1.17789	-0.10216	-0.079544	9.843668	1.199409	19.761	-0.294	-8.753	1.807	-0.073	38.66	32.766962	111.593334	2	22	32.76702	111.59267	1.7	20.03	1	1.803	0.057	-0.001	0	0	6.9406E+218	330	325
20230809_1808560631	0	1792500	1.53274	1.17386	-0.08563	-0.014363	9.784956	1.322253	19.704	-0.304	-8.685	1.807	-0.073	38.66	32.766963	111.593334	2	22	32.76702	111.59267	1.7	20.03	1	1.803	0.057	-0.001	0	0	6.9406E+218	330	325
20230809_1808560641	0	1792501	1.56191	1.14417	-0.10225	-0.079473	9.7263632	1.260704	19.704	-0.304	-8.685	1.807	-0.073	38.66	32.766963	111.593334	2	22	32.76702	111.59267	1.7	20.03	1	1.803	0.057	-0.001	0	0	6.9406E+218	330	325
20230809_1808560653	0	1792502	1.63088	1.1292	-0.06142	-0.014343	9.785037	1.260667	19.704	-0.304	-8.685	1.807	-0.073	38.66	32.766963	111.593334	2	22	32.76702	111.59267	1.7	20.03	1	1.803	0.057	-0.001	0	0	6.9406E+218	330	325
20230809_1808560664	0	1792503	1.70252	1.11994	-0.09724	-0.079519	9.7849751	1.26085	19.704	-0.304	-8.685	1.807	-0.073	38.66	32.766963	111.593334	2	22	32.767035	111.592676	1.68	21.64	1	1.803	0.057	-0.001	0	0	6.9406E+218	330	325
20230809_1808560677	0	1792504	1.76778	1.13783	-0.10437	-0.079564	9.8435869	1.260995	19.704	-0.304	-8.685	1.807	-0.073	38.66	32.766963	111.593334	2	22	32.767035	111.592676	1.68	21.64	1	1.803	0.057	-0.001	0	0	6.9406E+218	330	325
20230809_1808560679	0	1792505	1.73038	1.11908	-0.16993	-0.014383	9.7848759	1.38384	19.649	-0.318	-8.6	1.807	-0.073	38.66	32.766964	111.593334	2	22	32.767035	111.592676	1.68	21.64	1	1.803	0.057	-0.001	0	0	6.9406E+218	330	325
20230809_1808560693	0	1792506	1.74975	1.10189	-0.1894	-0.079539	9.784894	1.322436	19.649	-0.318	-8.6	1.807	-0.089	38.66	32.766964	111.593334	2	22	32.767035	111.592676	1.68	21.64	1	1.803	0.057	-0.001	0	0	6.9406E+218	330	325
20230809_1808560703	0	1792507	1.79311	1.08748	-0.22426	-0.079454	9.7264433	1.199118	19.649	-0.318	-8.6	1.807	-0.089	38.66	32.766964	111.593334	2	22	32.767035	111.592676	1.68	21.64	1	1.803	0.057	-0.001	0	0	6.9406E+218	330	325
20230809_1808560710	0	1792508	1.85867	1.06164	-0.21511	-0.079454	9.7264433	1.199118	19.649	-0.318	-8.6	1.807	-0.089	38.66	32.766964	111.593334	2	22	32.767035	111.592676	1.68	21.64	1	1.803	0.057	-0.001	0	0	6.9406E+218	330	325
20230809_1808560720	0	1792509	1.87442	1.0398	-0.22931	-0.014278	9.7265062	1.198935	19.649	-0.318	-8.6	1.807	-0.089	38.66	32.766964	111.593334	2	22	32.767035	111.592676	1.68	21.64	1	1.803	0.057	-0.001	0	0	6.9406E+218	330	325
20230809_1808560729	0	1792510	1.96302	1.01766	-0.24559	-0.079479	9.7851362	1.137677	19.599	-0.337	-8.508	1.807	-0.089	38.66	32.766965	111.593335	2	22	32.767035	111.592676	1.68	21.64	1	1.803	0.057	-0.001	0	0	6.9406E+218	330	325
20230809_1808560740	0	1792511	2.00687	1.00186	-0.24336	-0.079473	9.7263632	1.260704	19.599	-0.337	-8.508	1.807	-0.089	38.66	32.766965	111.593335	2	22	32.767035	111.592676	1.68	21.64	1	1.803	0.057	-0.001	0	0	6.9406E+218	330	325
20230809_1808560752	0	1792512	1.91714	0.96123	-0.28898	-0.014363	9.784956	1.322253	19.599	-0.337	-8.508	1.807	-0.089	38.66	32.766965	111.593335	2	22	32.767035	111.592676	1.68	21.64	1	1.803	0.057	-0.001	0	0	6.9406E+218	330	325
20230809_1808560760	0	1792513	1.92791	0.93508	-0.29524	-0.079473	9.7263632	1.260704	19.599	-0.337	-8.508	1.807	-0.089	38.66	32.766965	111.593335	2	22	32.767035	111.592676	1.68	21.64	1	1.803	0.057	-0.001	0	0	6.9406E+218	330	325
20230809_1808560769	0	1792514	1.95558	0.91147	-0.32805	-0.079434	9.7265244	1.137531	19.599	-0.337	-8.508	1.807	-0.089	38.66	32.766965	111.593335	2	22	32.767035	111.592676	1.68	21.64	1	1.803	0.057	-0.001	0	0	6.9406E+218	330	325
20230809_1808560782	0	1792515	1.98177	0.89124	-0.32284	-0.079473	9.7263632	1.260704	19.554	-0.358	-8.41	1.806	-0.089	38.66	32.766965	111.593335	2	22	32.767035	111.592676	1.68	21.64	1	1.803	0.057	-0.001	0	0	6.9406E+218	330	325
20230809_1808560790	0	1792516	1.97718	0.84854	-0.33907	-0.014258	9.7265863	1.1373481	19.554	-0.358	-8.41	1.806	-0.089	38.66	32.766965	111.593335	2	22	32.767035	111.592676	1.68	21.64	1	1.803	0.057	-0.001	0	0	6.9406E+218	330	325
20230809_1808560804	0	1792517	2.07621	0.82636	-0.35752	-0.079434	9.7265244	1.137531	19.554	-0.358	-8.41	1.806	-0.089	38.66	32.766965	111.593335	2	22	32.767035	111.592676	1.68	21.64	1	1.803	0.057	-0.001	0	0	6.9406E+218	330	325
20230809_1808560811	0	1792518	2.13464	0.80772	-0.37647	-0.079473	9.7263632	1.260704	19.554	-0.358	-8.41	1.806	-0.089	38.66	32.766965	111.593335	2	22	32.767035	111.592676	1.68	21.64	1	1.803	0.057	-0.001	0	0	6.9406E+218	330	325
20230809_1808560820	0	1792519	2.13716	0.76943	-0.40021	-0.079454	9.7264433	1.199118	19.554	-0.358	-8.41	1.806	-0.083	38.66	32.766965	111.593335	2	22	32.767035	111.592676	1.68	21.64	1	1.803	0.057	-0.001	0	0	6.9406E+218	330	325
20230809_1808560831	0	1792520	2.13126	0.73564	-0.4092	-0.079473	9.7263632	1.260704	19.518	-0.383	-8.305	1.806	-0.083	38.66	32.766966	111.593335	2	22	32.767035	111.592676	1.68	21.64	1	1.803	0.057	-0.001	0	0	6.9406E+218	330	325
20230809_1808560841	0	1792521	2.1452	0.70532	-0.43741	-0.079454	9.7264433	1.199118	19.518	-0.383	-8.305	1.806	-0.083	38.66	32.766966	111.593335	2	22	32.767035	111.592676	1.68	21.64	1	1.803	0.057	-0.001	0	0	6.9406E+218	330	325
20230809_1808560852	0	1792522	2.17554	0.66577	-0.42669	-0.014278	9.7265062	1.198935	19.518	-0.383	-8.305	1.806	-0.083	38.66	32.766966	111.593335	2	22	32.767035	111.592676	1.68	21.64	1	1.803	0.057	-0.001	0	0	6.9406E+218	330	325
20230809_1808560860	0	1792523	2.24952	0.63221	-0.45314	-0.079434	9.7265244	1.137531	19.518	-0.383	-8.305	1.806	-0.083	38.66	32.766966	111.593335	2	22	32.767035	111.592676	1.68	21.64	1	1.803	0.057	-0.001	0	0	6.9406E+218	330	325
20230809_1808560882	0	1792524	2.31764	0.61039	-0.46316	-0.079434	9.7265244	1.137531	19.518	-0.383	-8.305	1.806	-0.083	38.66	32.766966	111.593335	2	22	32.767035	111.592676	1.68	21.64	1	1.803	0.057	-0.001	0	0	6.9406E+218	330	325
20230809_1808560883	0	1792525	2.36776	0.57452	-0.4939	-0.079473	9.7263632	1.260704	19.49	-0.41	-8.193	1.806	-0.083	38.66	32.766967	111.593336	2	22	32.767035	111.592676	1.68	21.64	1	1.803	0.057	-0.001	0	0	6.9406E+218	330	325
20230809_1808560891	0	1792526	2.39409	0.53996	-0.50963	-0.079454	9.7264433	1.199118	19.49	-0.41	-8.193	1.806	-0.083	38.66	32.766967	111.593336	2	22	32.767035	111.592676	1.68	21.64	1	1.803	0.057	-0.001	0	0	6.9406E+218	330	325
20230809_1808560905	0	1792527	2.35938	0.50958	-0.47068	-0.079428	9.6677504	1.260559	19.49	-0.41	-8.193	1.806	-0.083	38.66	32.766967	111.593336	2	22	32.767035	111.592676	1.68	21.64	1	1.79	-0.075	-0.024	0	0	6.9406E+218	330	325
20230809_1808560911	0	1792528	2.33276	0.47766	-0.49972	-0.079408	9.6678314	1.198972	19.49	-0.41	-8.193	1.806	-0.083	38.33	32.766967	111.593336	2	22	32.767035	111.592676	1.68	21.64	1	1.79	-0.075	-0.024	0	0	6.9406E+218	330	325
20230809_1808560919	0	1792529	2.30349	0.4445	-0.49568	-0.079408	9.6678314	1.198972	19.49	-0.41	-8.193	1.806	-0.083	38.33	32.766967	111.593336	2	22	32.767035	111.592676	1.68	21.64	1	1.79	-0.075	-0.024	0	0	6.9406E+218	330	325
20230809_1808560931	0	1792530	2.33414	0.42358	-0.5138	-0.014278	9.7265062	1.198935	19.469	-0.438	-8.075	1.791	-0.083	38.33	32.766967	111.593337	2	22	32.767035	111.592676	1.68	21.64	1	1.79	-0.075	-0.024	0	0	6.9406E+218	330	325
20230809_1808560943	0	1792531	2.35266	0.3997	-0.5451	-0.079454	9.7264433	1.199118	19.469	-0.438	-8.075	1.791	-0.083	38.33	32.766967	111.593337	2	22	32.767035	111.592676	1.68	21.64	1	1.79	-0.075	-0.024	0	0	6.9406E+218	330	325
20230809_1808560954	0	1792532	2.38968	0.36591	-0.55116	-0.079363	9.6092186	1.198827	19.469	-0.438	-8.075	1.791	-0.083	38.33	32.766967	111.593337	2	22	32.767035	111.592676	1.68	21.64	1	1.79	-0.075	-0.024	0	0	6.9406E+218	330	337
20230809_1808560959	0	1792533	2.37792	0.32771	-0.54125	-0.079473	9.7263632	1.260704	19.469	-0.438	-8.075	1.791	-0.083	38.33	32.766967	111.593337	2	22	32.767035	111.592676	1.68	21.64	1	1.79	-0.075	-0.024	0	0	6.9406E+218	330	337
20230809_1808560977	0	1792534	2.37629	0.29094	-0.49199	-0.079363	9.6092186	1.198827	19.469	-0.438	-8.075	1.791	-0.083	38.33	32.766967	111.593337	2	22	32.767035	111.592676	1.68	21.64	1	1.79	-0.075	-0.024	0	0	6.9406E+218	330	337
20230809_1808560980	0	1792535	2.39756	0.26445	-0.56519	-0.079428	9.6677504	1.260559	19.457	-0.467	-7.957	1.791	-0.083	38.33	32.766968	111.593337	2	22	32.767035	111.592676	1.68	21.64	1	1.79	-0.075	-0.024	0	0	6.9406E+218	330	337
20230809_1808560992	0	1792536	2.40612	0.24347	-0.49827	-0.079454	9.7264433	1.199118	19.457	-0.467	-7.957	1.791	-0.078	38.33	32.766968	111.593337	2	22	32.767035	111.592676	1.68	21.64	1	1.79	-0.075	-0.024	0	0	6.9406E+218	330	337
20230809_1808570004	0	1792537	2.42987	0.23394	-0.57533	-0.079428	9.6677504	1.260559	19.457	-0.467	-7.957	1.791	-0.078	38.33	32.766968	111.593337	2	22	32.767035	111.592676	1.68	21.64	1	1.79	-0.075	-0.024	0	0	6.9406E+218	330	337
20230809_1808570011	0	1792538	2.44667	0.19816	-0.54982	-0.079473	9.7263632	1.260704	19.457	-0.467	-7.957	1.791	-0.078	38.33	32.766968	111.593337	2	22	32.767035	111.592676	1.68	21.64	1	1.79	-0.075	-0.024	0	0	6.9406E+218	330	337
20230809_1808570020	0	1792539	2.47585	0.16336	-0.53575	-0.014187	9.6092806	1.198644	19.457	-0.467	-7.957	1.791	-0.078	38.33	32.766968	111.593337	2	22	32.767035	111.592676	1.68	21.64	1	1.79	-0.075	-0.024	0	0	6.9406E+218	330	337
20230809_1808570030	0	1792540	2.52203	0.13178	-0.51001	-0.079408	9.6678314	1.198972	19.451	-0.494	-7.834	1.791	-0.078	38.33	32.766969	111.593337	2	22	32.767035	111.592676	1.68	21.64	1	1.79	-0.075	-0.024	0	0	6.9406E+218	330	337
20230809_1808570041	0	1792541	2.55537	0.10415	-0.47787	-0.079428	9.6677504	1.260559	19.451	-0.494	-7.834	1.791	-0.078	38.33	32.766969	111.593337	2	22	32.767035	111.592676	1.68	21.64	1	1.79	-0.075	-0.024	0	0	6.9406E+218	330	337
20230809_1808570050	0	1792542	2.60574	0.08509	-0.48962	-0.079408	9.6678314	1.198972	19.451	-0.494	-7.834	1.791	-0.078	38.33	32.766969	111.593337	2	22	32.767035	111.592676	1.68	21.64	1	1.79	-0.075	-0.024	0	0	6.9406E+218	330	337
20230809_1808570064	0	1792543	2.62631	0.06489	-0.48713	-0.079493	9.7262821	1.322291	19.451	-0.494	-7.834	1.791	-0.078	38.33	32.766969	111.593337	2	22	32.767035	111.592676	1.68	21.64	1	1.79	-0.075	-0.024	0	0	6.9406E+218	330	337
20230809_1808570082	0	1792544	2.64282	0.04154	-0.51915	-0.079383	9.6091375	1.2604131	19.451	-0.494	-7.834	1.791	-0.078	38.33	32.766969	111.593337	2	22	32.767035	111.592676	1.68	21.64	1	1.79	-0.075	-0.024	0	0	6.9406E+218	330	337
20230809_1808570084	0	1792545	2.66477	0.01425	-0.48137	-0.079428	9.6677504	1.260559	19.452	-0.519	-7.703	1.792	-0.078	38.33	32.76697	111.593338	2	22	32.767035	111.592676	1.68	21.64	1	1.79	-0.075	-0.024	0	0	6.9406E+218	330	337
20230809_1808570096	0	1792546	2.69147	-0.01007	-0.48042	-0.014207	9.6091995	1.260231	19.452	-0.519	-7.703	1.792	-0.078	38.33	32.76697	111.593338	2	22	32.767035	111.592676	1.68	21.64	1	1.79	-0.075	-0.024	0	0	6.9406E+218	330	337
20230809_1808570104	0	1792547	2.70861	-0.03278	-0.45039	-0.079408	9.6678314	1.198972	19.452	-0.519	-7.703	1.792	-0.078	38.33	32.76697	111.593338	2	22	32.767035	111.592676	1.68	21.64	1	1.79	-0.075	-0.024	0	0	6.9406E+218	330	337
20230809_1808570111	0	1792548	2.753	-0.0398	-0.44611	-0.079473	9.7263632	1.260704	19.452	-0.519	-7.703	1.792	-0.078	38.33	32.76697	111.593338	2	22	32.767035	111.592676	1.68	21.64	1	1.79	-0.075	-0.024	0	0	6.9406E+218	330	337
20230809_1808570120	0	1792549	2.80065	-0.04911	-0.43747	-0.079428	9.6677504	1.260559	19.452	-0.519	-7.703	1.792	-0.078	38.33	32.76697	111.593338	2	22	32.767035	111.592676	1.68	21.64	1	1.79	-0.075	-0.024	0	0	6.9406E+218	330	337
20230809_1808570130	0	1792550	2.77998	-0.06688	-0.37468	-0.079403	9.6090574	1.322	19.457	-0.54	-7.566	1.793	-0.078	38.33	32.76697	111.593338	2	22	32.767035	111.592676	1.68	21.64	1	1.79	-0.075	-0.024	0	0	6.9406E+218	330	337
20230809_1808570140	0	1792551	2.76645	-0.08933	-0.38737	-0.079428	9.6677504	1.260559	19.457	-0.54	-7.566	1.793	-0.078	38.33	32.76697	111.593338	2	22	32.767035	111.592676	1.68	21.64	1	1.79	-0.075	-0.024	0	0	6.9406E+218	330	337
20230809_1808570153	0	1792552	2.74617	-0.11794	-0.34606	-0.079428	9.6677504	1.260559	19.457	-0.54	-7.566	1.793	-0.085	38.33	32.76697	111.593338	2	22	32.767035	111.592676	1.68	21.64	1	1.79	-0.075	-0.024	0	0	6.9406E+218	330	337
20230809_1808570163	0	1792553	2.77963	-0.12288	-0.3725	-0.079408	9.6678314	1.198972	19.457	-0.54	-7.566	1.793	-0.085	38.33	32.76697	111.593338	2	22	32.767035	111.592676	1.68	21.64	1	1.79	-0.075	-0.024	0	0	6.9406E+218	330	337
20230809_1808570174	0	1792554	2.79352	-0.12831	-0.33747	-0.079448	9.6676702	1.322145	19.457	-0.54	-7.566	1.793	-0.085	38.33	32.76697	111.593338	2	22	32.767035	111.592676	1.68	21.64	1	1.79	-0.075	-0.024	0	0	6.9406E+218	330	337
20230809_1808570179	0	1792555	2.8242	-0.14394	-0.33437	-0.079428	9.6677504	1.260559	19.465	-0.557	-7.427	1.794	-0.085	38.33	32.766971	111.593338	2	22	32.767035	111.592676	1.68	21.64	1	1.79	-0.075	-0.024	0	0	6.9406E+218	330	337
20230809_1808570194	0	1792556	2.85701	-0.14252	-0.31207	-0.079428	9.6677504	1.260559	19.465	-0.557	-7.427	1.794	-0.085	38.33	32.766971	111.593338	2	22	32.767035	111.592676	1.68	21.64	1	1.79	-0.075	-0.024	0	0	6.9406E+218	330	337
20230809_1808570205	0	1792557	2.8921	-0.15193	-0.3034	-0.079428	9.6677504	1.260559	19.465	-0.557	-7.427	1.794	-0.085	38.33	32.766971	111.593338	2	22	32.767035	111.592676	1.68	21.64	1	1.79	-0.075	-0.024	0	0	6.9406E+218	330	337
20230809_1808570220	0	1792558	2.88867	-0.17074	-0.25057	-0.014252	9.6678133	1.260376	19.465	-0.557	-7.427	1.794	-0.085	38.33	32.766971	111.593338	2	22	32.767035	111.592676	1.68	21.64	1	1.79	-0.075	-0.024	0	0	6.9406E+218	330	337
20230809_1808570222	0	1792559	2.88299	-0.17645	-0.23549	-0.144604	9.6676884	1.2607419	19.465	-0.557	-7.427	1.794	-0.085	38.33	32.766971	111.593338	2	22	32.767035	111.592676	1.68	21.64	1	1.79	-0.075	-0.024	0	0	6.9406E+218	330	337
20230809_1808570229	0	1792560	2.92211	-0.16686	-0.23028	-0.014278	9.7265062	1.198935	19.475	-0.569	-7.283	1.795	-0.085	38.33	32.766972	111.593339	2	22	32.767035	111.592676	1.68	21.64	1	1.79	-0.075	-0.024	0	0	6.9406E+218	330	337
20230809_1808570240	0	1792561	2.89123	-0.19206	-0.18064	-0.144644	9.6675272	1.3839149	19.475	-0.569	-7.283	1.795	-0.085	38.33	32.766972	111.593339	2	22	32.767035	111.592676	1.68	21.64	1	1.79	-0.075	-0.024	0	0	6.9406E+218	330	337
20230809_1808570253	0	1792562	2.89587	-0.19583	-0.16856	-0.079408	9.6678314	1.198972	19.475	-0.569	-7.283	1.795	-0.085	38.33	32.766972	111.593339	2	22	32.767035	111.592676	1.68	21.64	1	1.79	-0.075	-0.024	0	0	6.9406E+218	330	337
20230809_1808570259	0	1792563	2.97096	-0.18725	-0.17906	-0.079473	9.7263632	1.260704	19.475	-0.569	-7.283	1.795	-0.085	38.33	32.766972	111.593339	2	22	32.767035	111.592676	1.68	21.64	1	1.79	-0.075	-0.024	0	0	6.9406E+218	330	337
20230809_1808570269	0	1792564	3.03724	-0.18606	-0.12337	-0.079408	9.6678314	1.198972	19.475	-0.569	-7.283	1.795	-0.085	38.33	32.766972	111.593339	2	22	32.767035	111.592676	1.68	21.64	1	1.79	-0.075	-0.024	0	0	6.9406E+218	330	337
20230809_1808570280	0	1792565	3.01592	-0.202	-0.14757	-0.079493	9.7262821	1.322291	19.485	-0.576	-7.135	1.795	-0.085	38.33	32.766973	111.593339	2	22	32.767035	111.592676	1.68	21.64	1	1.79	-0.075	-0.024	0	0	6.9406E+218	330	337
20230809_1808570292	0	1792566	3.0019	-0.19633	-0.08559	-0.079408	9.6678314	1.198972	19.485	-0.576	-7.135	1.795	-0.085	38.33	32.766973	111.593339	2	22	32.767035	111.592676	1.68	21.64	1	1.79	-0.075	-0.024	0	0	6.9406E+218	330	337
20230809_1808570305	0	1792567	3.08139	-0.18414	-0.11283	-0.014298	9.7264252	1.2605211	19.485	-0.576	-7.135	1.795	-0.085	38.33	32.766973	111.593339	2	22	32.767035	111.592676	1.68	21.64	1	1.79	-0.075	-0.024	0	0	6.9406E+218	330	337
20230809_1808570311	0	1792568	3.12376	-0.18379	-0.01319	-0.079428	9.6677504	1.260559	19.485	-0.576	-7.135	1.795	-0.085	38.33	32.766973	111.593339	2	22	32.767035	111.592676	1.68	21.64	1	1.79	-0.075	-0.024	0	0	6.9406E+218	330	337
20230809_1808570320	0	1792569	3.14706	-0.18475	-0.04786	-0.079454	9.7264433	1.199118	19.485	-0.576	-7.135	1.795	-0.083	38.33	32.766973	111.593339	2	22	32.767035	111.592676	1.68	21.64	1	1.79	-0.075	-0.024	0	0	6.9406E+218	330	337
20230809_1808570329	0	1792570	3.15977	-0.18747	0.00222	-0.079454	9.7264433	1.199118	19.495	-0.577	-6.98	1.797	-0.083	38.33	32.766973	111.593339	2	22	32.767035	111.592676	1.68	21.64	1	1.79	-0.075	-0.024	0	0	6.9406E+218	330	337
20230809_1808570340	0	1792571	3.18049	-0.19545	-0.04668	-0.079519	9.7849751	1.26085	19.495	-0.577	-6.98	1.797	-0.083	38.33	32.766973	111.593339	2	22	32.767035	111.592676	1.68	21.64	1	1.79	-0.075	-0.024	0	0	6.9406E+218	330	337
20230809_1808570353	0	1792572	3.22644	-0.17983	0.00317	-0.079454	9.7264433	1.199118	19.495	-0.577	-6.98	1.797	-0.083	38.33	32.766973	111.593339	2	22	32.767035	111.592676	1.68	21.64	1	1.79	-0.075	-0.024	0	0	6.9406E+218	330	337
20230809_1808570359	0	1792573	3.30396	-0.16809	0.00076	-0.079408	9.6678314	1.198972	19.495	-0.577	-6.98	1.797	-0.083	38.33	32.766973	111.593339	2	22	32.767035	111.592676	1.68	21.64	1	1.79	-0.075	-0.024	0	0	6.9406E+218	330	337
20230809_1808570376	0	1792574	3.31706	-0.17892	0.06167	-0.079454	9.7264433	1.199118	19.495	-0.577	-6.98	1.797	-0.083	38.33	32.766973	111.593339	2	22	32.767035	111.592676	1.68	21.64	1	1.79	-0.075	-0.024	0	0	6.9406E+218	330	337
20230809_1808570379	0	1792575	3.35986	-0.1762	0.07258	-0.079454	9.7264433	1.199118	19.504	-0.575	-6.817	1.798	-0.083	38.33	32.766974	111.59334	2	22	32.767035	111.592676	1.68	21.64	1	1.79	-0.075	-0.024	0	0	6.9406E+218	330	337
20230809_1808570392	0	1792576	3.40896	-0.15614	0.09105	-0.079479	9.7851362	1.137677	19.504	-0.575	-6.817	1.798	-0.083	38.33	32.766974	111.59334	2	22	32.767035	111.592676	1.68	21.64	1	1.79	-0.075	-0.024	0	0	6.9406E+218	330	337
20230809_1808570404	0	1792577	3.46224	-0.14372	0.05826	-0.079454	9.7264433	1.199118	19.504	-0.575	-6.817	1.798	-0.083	38.33	32.766974	111.59334	2	22	32.767035	111.592676	1.68	21.64	1	1.79	-0.075	-0.024	0	0	6.9406E+218	330	337
20230809_1808570410	0	1792578	3.46386	-0.13319	0.10861	-0.079499	9.7850552	1.199263	19.504	-0.575	-6.817	1.798	-0.083	38.33	32.766974	111.59334	2	22	32.767035	111.592676	1.68	21.64	1	1.79	-0.075	-0.024	0	0	6.9406E+218	330	337
20230809_1808570419	0	1792579	3.44805	-0.14837	0.12126	-0.079454	9.7264433	1.199118	19.504	-0.575	-6.817	1.798	-0.083	38.33	32.766974	111.59334	2	22	32.767035	111.592676	1.68	21.64	1	1.79	-0.075	-0.024	0	0	6.9406E+218	330	337
20230809_1808570429	0	1792580	3.46842	-0.14623	0.14975	-0.079388	9.6679115	1.137386	19.511	-0.569	-6.644	1.799	-0.083	38.33	32.766975	111.59334	2	22	32.767035	111.592676	1.68	21.64	1	1.79	-0.075	-0.024	0	0	6.9406E+218	330	337
20230809_1808570439	0	1792581	3.4988	-0.13572	0.19292	-0.079434	9.7265244	1.137531	19.511	-0.569	-6.644	1.799	-0.083	38.33	32.766975	111.59334	2	22	32.767035	111.592676	1.68	21.64	1	1.79	-0.075	-0.024	0	0	6.9406E+218	330	337
20230809_1808570452	0	1792582	3.52704	-0.11855	0.188	-0.079479	9.7851362	1.137677	19.511	-0.569	-6.644	1.799	-0.083	38.33	32.766975	111.59334	2	22	32.767035	111.592676	1.68	21.64	1	1.79	-0.075	-0.024	0	0	6.9406E+218	330	337
20230809_1808570461	0	1792583	3.5139	-0.10159	0.18354	-0.079454	9.7264433	1.199118	19.511	-0.569	-6.644	1.799	-0.083	38.33	32.766975	111.59334	2	22	32.767035	111.592676	1.68	21.64	1	1.79	-0.075	-0.024	0	0	6.9406E+218	330	337
20230809_1808570474	0	1792584	3.4839	-0.09307	0.19457	-0.079479	9.7851362	1.137677	19.511	-0.569	-6.644	1.799	-0.083	38.33	32.766975	111.59334	2	22	32.767035	111.592676	1.68	21.64	1	1.79	-0.075	-0.024	0	0	6.9406E+218	330	337
20230809_1808570480	0	1792585	3.43601	-0.10517	0.23009	-0.014278	9.7265062	1.198935	19.515	-0.559	-6.47	1.8	-0.086	38.33	32.766976	111.593341	2	22	32.767035	111.592676	1.68	21.64	1	1.79	-0.075	-0.024	0	0	6.9406E+218	330	337
20230809_1808570492	0	1792586	3.408	-0.09688	0.23522	-0.079368	9.6679916	1.075799	19.515	-0.559	-6.47	1.8	-0.086	38.33	32.766976	111.593341	2	22	32.767035	111.592676	1.68	21.64	1	1.79	-0.075	-0.024	0	0	6.9406E+218	330	337
20230809_1808570504	0	1792587	3.42466	-0.08527	0.27702	-0.079459	9.7852173	1.07609	19.515	-0.559	-6.47	1.8	-0.086	38.33	32.766976	111.593341	2	22	32.767035	111.592676	1.68	21.64	1	1.79	-0.075	-0.024	0	0	6.9406E+218	330	337
20230809_1808570518	0	1792588	3.40921	-0.07728	0.28818	-0.079411	9.7266054	1.075949	19.515	-0.559	-6.47	1.8	-0.086	38.33	32.766976	111.593341	2	22	32.767035	111.592676	1.68	21.64	1	1.79	-0.075	-0.024	0	0	6.9406E+218	330	337
20230809_1808570528	0	1792589	3.44834	-0.05284	0.26905	-0.079476	9.7851362	1.137681	19.515	-0.559	-6.47	1.8	-0.086	38.33	32.766976	111.593341	2	22	32.767035	111.592676	1.68	21.64	1	1.79	-0.075	-0.024	0	0	6.9406E+218	330	337
20230809_1808570533	0	1792590	3.40999	-0.05784	0.31134	-0.079411	9.7266054	1.075949	19.518	-0.544	-6.299	1.801	-0.086	38.33	32.766976	111.593341	2	22	32.767035	111.592676	1.68	21.64	1	1.79	-0.075	-0.024	0	0	6.9406E+218	330	337
20230809_1808570541	0	1792591	3.39169	-0.0697	0.32289	-0.079411	9.7266054	1.075949	19.518	-0.544	-6.299	1.801	-0.086	38.33	32.766976	111.593341	2	22	32.767035	111.592676	1.68	21.64	1	1.79	-0.075	-0.024	0	0	6.9406E+218	330	337
20230809_1808570552	0	1792592	3.41091	-0.05199	0.36725	-0.079391	9.7266846	1.014362	19.518	-0.544	-6.299	1.801	-0.086	38.33	32.766976	111.593341	2	22	32.767035	111.592676	1.68	21.64	1	1.79	-0.075	-0.024	0	0	6.9406E+218	330	325
20230809_1808570560	0	1792593	3.40303	-0.04744	0.37035	-0.079411	9.7266054	1.075949	19.518	-0.544	-6.299	1.801	-0.086	38.33	32.766976	111.593341	2	22	32.767035	111.592676	1.68	21.64	1	1.79	-0.075	-0.024	0	0	6.9406E+218	330	325
20230809_1808570578	0	1792594	3.39538	-0.04647	0.38286	-0.014261	9.7853603	1.014325	19.518	-0.544	-6.299	1.801	-0.086	38.33	32.766976	111.593341	2	22	32.767035	111.592676	1.68	21.64	1	1.79	-0.075	-0.024	0	0	6.9406E+218	330	325
20230809_1808570579	0	1792595	3.38272	-0.04146	0.35649	-0.079391	9.7266846	1.014362	19.518	-0.526	-6.129	1.802	-0.086	38.33	32.766977	111.593341	2	22	32.767035	111.592676	1.68	21.64	1	1.79	-0.075	-0.024	0	0	6.9406E+218	330	325
20230809_1808570591	0	1792596	3.39872	-0.03813	0.39236	-0.079371	9.7267656	0.952776	19.518	-0.526	-6.129	1.802	-0.086	38.33	32.766977	111.593341	2	22	32.767035	111.592676	1.68	21.64	1	1.79	-0.075	-0.024	0	0	6.9406E+218	330	325
20230809_1808570604	0	1792597	3.39961	-0.04232	0.40975	-0.079391	9.7266846	1.014362	19.518	-0.526	-6.129	1.802	-0.086	38.33	32.766977	111.593341	2	22	32.767035	111.592676	1.68	21.64	1	1.79	-0.075	-0.024	0	0	6.9406E+218	330	325
20230809_1808570610	0	1792598	3.39667	-0.04955	0.40877	-0.079391	9.7266846	1.014362	19.518	-0.526	-6.129	1.802	-0.086	38.33	32.766977	111.593341	2	22	32.767035	111.592676	1.68	21.64	1	1.79	-0.075	-0.024	0	0	6.9406E+218	330	325
20230809_1808570620	0	1792599	3.38975	-0.05116	0.4518	-0.079417	9.7853785	0.952921	19.518	-0.526	-6.129	1.802	-0.086	38.33	32.766977	111.593341	2	22	32.767035	111.592676	1.68	21.64	1	1.79	-0.075	-0.024	0	0	6.9406E+218	330	325
20230809_1808570629	0	1792600	3.42068	-0.04165	0.42916	-0.079417	9.7853785	0.952921	19.518	-0.505	-5.96	1.803	-0.086	38.33	32.766978	111.593342	2	22	32.767035	111.592676	1.68	21.64	1	1.79	-0.075	-0.024	0	0	6.9406E+218	330	325
20230809_1808570645	0	1792601	3.42432	-0.03895	0.44811	-0.014195	9.7268276	0.952593	19.518	-0.505	-5.96	1.803	-0.086	38.33	32.766978	111.593342	2	22	32.767035	111.592676	1.68	21.64	1	1.79	-0.075	-0.024	0	0	6.9406E+218	330	325
20230809_1808570654	0	1792602	3.4106	-0.03779	0.43151	-0.079417	9.7853785	0.952921	19.518	-0.505	-5.96	1.803	-0.082	38.33	32.766978	111.593342	2	22	32.767035	111.592676	1.68	21.64	1	1.79	-0.075	-0.024	0	0	6.9406E+218	330	325
20230809_1808570660	0	1792603	3.40672	-0.05993	0.48017	-0.079326	9.6681538	0.95263	19.518	-0.505	-5.96	1.803	-0.082	38.33	32.766978	111.593342	2	22	32.767035	111.592676	1.68	21.64	1	1.79	-0.075	-0.024	0	0	6.9406E+218	330	325
20230809_1808570672	0	1792604	3.40147	-0.06526	0.48451	-0.079352	9.7268467	0.891189	19.518	-0.505	-5.96	1.803	-0.082	38.33	32.766978	111.593342	2	22	32.767035	111.592676	1.68	21.64	1	1.79	-0.075	-0.024	0	0	6.9406E+218	330	325
20230809_1808570681	0	1792605	3.43135	-0.06055	0.50204	-0.079332	9.7269268	0.829602	19.519	-0.481	-5.789	1.804	-0.082	38.33	32.766979	111.593342	2	22	32.767035	111.592676	1.68	21.64	1	1.79	-0.075	-0.024	0	0	6.9406E+218	330	337
20230809_1808570692	0	1792606	3.41225	-0.06357	0.48511	-0.079352	9.7268467	0.891189	19.519	-0.481	-5.789	1.804	-0.082	38.33	32.766979	111.593342	2	22	32.76705	111.592683	1.695	21.18	1	1.79	-0.075	-0.024	0	0	6.9406E+218	330	337
20230809_1808570703	0	1792607	3.42511	-0.06475	0.47631	-0.014176	9.7269087	0.891006	19.519	-0.481	-5.789	1.804	-0.082	38.33	32.766979	111.593342	2	22	32.76705	111.592683	1.695	21.18	1	1.79	-0.075	-0.024	0	0	6.9406E+218	330	337
20230809_1808570710	0	1792608	3.38689	-0.07826	0.4822	-0.079371	9.7267656	0.952776	19.519	-0.481	-5.789	1.804	-0.082	38.33	32.766979	111.593342	2	22	32.76705	111.592683	1.695	21.18	1	1.79	-0.075	-0.024	0	0	6.9406E+218	330	337
20230809_1808570720	0	1792609	3.33804	-0.10315	0.50733	-0.079286	9.6683149	0.829457	19.519	-0.481	-5.789	1.804	-0.082	38.33	32.766979	111.593342	2	22	32.76705	111.592683	1.695	21.18	1	1.79	-0.075	-0.024	0	0	6.9406E+218	330	337
20230809_1808570729	0	1792610	3.33026	-0.10827	0.54494	-0.079286	9.6683149	0.829457	19.521	-0.456	-5.62	1.805	-0.082	38.33	32.766979	111.593342	2	22	32.76705	111.592683	1.695	21.18	1	1.79	-0.075	-0.024	0	0	6.9406E+218	330	337
20230809_1808570740	0	1792611	3.28807	-0.12052	0.54636	-0.01411	9.6683779	0.829274	19.521	-0.456	-5.62	1.805	-0.082	38.33	32.766979	111.593342	2	22	32.76705	111.592683	1.695	21.18	1	1.79	-0.075	-0.024	0	0	6.9406E+218	330	337
20230809_1808570755	0	1792612	3.28034	-0.12613	0.56168	-0.079332	9.7269268	0.829602	19.521	-0.456	-5.62	1.805	-0.082	38.33	32.766979	111.593342	2	22	32.76705	111.592683	1.695	21.18	1	1.79	-0.075	-0.024	0	0	6.9406E+218	330	337
20230809_1808570761	0	1792613	3.23381	-0.13668	0.55611	-0.079306	9.6682339	0.891044	19.521	-0.456	-5.62	1.805	-0.082	38.33	32.766979	111.593342	2	22	32.76705	111.592683	1.695	21.18	1	1.79	-0.075	-0.024	0	0	6.9406E+218	330	337
20230809_1808570775	0	1792614	3.21515	-0.14894	0.5164	-0.079332	9.7269268	0.829602	19.521	-0.456	-5.62	1.805	-0.082	38.33	32.766979	111.593342	2	22	32.76705	111.592683	1.695	21.18	1	1.79	-0.075	-0.024	0	0	6.9406E+218	330	337
20230809_1808570783	0	1792615	3.20747	-0.16098	0.56236	-0.079241	9.6097031	0.829312	19.525	-0.428	-5.458	1.805	-0.082	38.33	32.76698	111.593343	2	22	32.76705	111.592683	1.695	21.18	1	1.79	-0.075	-0.024	0	0	6.9406E+218	330	337
20230809_1808570789	0	1792616	3.17288	-0.18073	0.57209	-0.01411	9.6683779	0.829274	19.525	-0.428	-5.458	1.805	-0.082	38.33	32.76698	111.593343	2	22	32.76705	111.592683	1.695	21.18	1	1.79	-0.075	-0.024	0	0	6.9406E+218	330	337
20230809_1808570802	0	1792617	3.11203	-0.205	0.62976	-0.079241	9.6097031	0.829312	19.525	-0.428	-5.458	1.805	-0.082	38.33	32.76698	111.593343	2	22	32.76705	111.592683	1.695	21.18	1	1.79	-0.075	-0.024	0	0	6.9406E+218	330	337
20230809_1808570810	0	1792618	3.08154	-0.20694	0.59745	-0.079266	9.668396	0.76787	19.525	-0.428	-5.458	1.805	-0.082	38.33	32.76698	111.593343	2	22	32.76705	111.592683	1.695	21.18	1	1.79	-0.075	-0.024	0	0	6.9406E+218	330	337
20230809_1808570819	0	1792619	3.02807	-0.22472	0.63407	-0.014065	9.6097651	0.829129	19.525	-0.428	-5.458	1.805	-0.082	38.33	32.76698	111.593343	2	22	32.76705	111.592683	1.695	21.18	1	1.79	-0.075	-0.024	0	0	6.9406E+218	330	337
20230809_1808570833	0	1792620	2.9674	-0.24304	0.6296	-0.079286	9.6683149	0.829457	19.533	-0.397	-5.305	1.806	-0.082	38.33	32.766981	111.593343	2	22	32.76705	111.592683	1.695	21.18	1	1.79	-0.075	-0.024	0	0	6.9406E+218	330	337
20230809_1808570840	0	1792621	2.92595	-0.26115	0.62377	-0.079286	9.6683149	0.829457	19.533	-0.397	-5.305	1.806	-0.082	38.33	32.766981	111.593343	2	22	32.76705	111.592683	1.695	21.18	1	1.79	-0.075	-0.024	0	0	6.9406E+218	330	337
20230809_1808570852	0	1792622	2.82746	-0.28475	0.64834	-0.014	9.5512342	0.767397	19.533	-0.397	-5.305	1.806	-0.082	38.33	32.766981	111.593343	2	22	32.76705	111.592683	1.695	21.18	1	1.79	-0.075	-0.024	0	0	6.9406E+218	330	325
20230809_1808570859	0	1792623	2.75584	-0.3028	0.66676	-0.079286	9.6683149	0.829457	19.533	-0.397	-5.305	1.806	-0.082	38.33	32.766981	111.593343	2	22	32.76705	111.592683	1.695	21.18	1	1.79	-0.075	-0.024	0	0	6.9406E+218	330	325
20230809_1808570883	0	1792624	2.66108	-0.31387	0.68045	-0.079241	9.6097031	0.829312	19.533	-0.397	-5.305	1.806	-0.082	38.33	32.766981	111.593343	2	22	32.76705	111.592683	1.695	21.18	1	1.79	-0.075	-0.024	0	0	6.9406E+218	330	325
20230809_1808570887	0	1792625	2.59796	-0.32459	0.68119	-0.014065	9.6097651	0.829129	19.545	-0.362	-5.167	1.773	-0.082	38.33	32.766982	111.593343	2	22	32.76705	111.592683	1.695	21.18	1	1.772	0.005	0.012	0	0	6.9406E+218	330	325
20230809_1808570895	0	1792626	2.52524	-0.34444	0.71365	-0.079241	9.6097031	0.829312	19.545	-0.362	-5.167	1.773	-0.082	38.53	32.766982	111.593343	2	22	32.76705	111.592683	1.695	21.18	1	1.772	0.005	0.012	0	0	6.9406E+218	330	325
20230809_1808570901	0	1792627	2.47333	-0.35047	0.72638	-0.014065	9.6097651	0.829129	19.545	-0.362	-5.167	1.773	-0.082	38.53	32.766982	111.593343	2	22	32.76705	111.592683	1.695	21.18	1	1.772	0.005	0.012	0	0	6.9406E+218	330	325
20230809_1808570911	0	1792628	2.27999	-0.38505	0.76401	-0.079281	9.6095419	0.952485	19.545	-0.362	-5.167	1.773	-0.082	38.53	32.766982	111.593343	2	22	32.76705	111.592683	1.695	21.18	1	1.772	0.005	0.012	0	0	6.9406E+218	330	325
20230809_1808570920	0	1792629	2.22004	-0.39028	0.77003	-0.014045	9.6098461	0.767542	19.545	-0.362	-5.167	1.773	-0.082	38.53	32.766982	111.593343	2	22	32.76705	111.592683	1.695	21.18	1	1.772	0.005	0.012	0	0	6.9406E+218	330	325
20230809_1808570930	0	1792630	2.23826	-0.38397	0.76146	-0.079241	9.6097031	0.829312	19.56	-0.323	-5.05	1.774	-0.082	38.53	32.766982	111.593343	2	22	32.76705	111.592683	1.695	21.18	1	1.772	0.005	0.012	0	0	6.9406E+218	330	325
20230809_1808570940	0	1792631	2.19158	-0.39673	0.81251	-0.014065	9.6097651	0.829129	19.56	-0.323	-5.05	1.774	-0.082	38.53	32.766982	111.593343	2	22	32.76705	111.592683	1.695	21.18	1	1.772	0.005	0.012	0	0	6.9406E+218	330	325
20230809_1808570951	0	1792632	2.02924	-0.42649	0.77043	-0.079281	9.6095419	0.952485	19.56	-0.323	-5.05	1.774	-0.082	38.53	32.766982	111.593343	2	22	32.76705	111.592683	1.695	21.18	1	1.772	0.005	0.012	0	0	6.9406E+218	330	325
20230809_1808570960	0	1792633	1.88113	-0.43626	0.85355	-0.014085	9.6096849	0.890715	19.56	-0.323	-5.05	1.774	-0.082	38.53	32.766982	111.593343	2	22	32.76705	111.592683	1.695	21.18	1	1.772	0.005	0.012	0	0	6.9406E+218	330	325
20230809_1808570977	0	1792634	1.78523	-0.43122	0.8461	-0.014039	9.5510721	0.89057	19.56	-0.323	-5.05	1.774	-0.082	38.53	32.766982	111.593343	2	22	32.76705	111.592683	1.695	21.18	1	1.772	0.005	0.012	0	0	6.9406E+218	330	325
20230809_1808570979	0	1792635	1.62941	-0.42985	0.91066	-0.079326	9.6681538	0.95263	19.578	-0.28	-4.955	1.774	-0.082	38.53	32.766983	111.593344	2	22	32.76705	111.592683	1.695	21.18	1	1.772	0.005	0.012	0	0	6.9406E+218	330	325
20230809_1808570992	0	1792636	1.45916	-0.4501	0.85192	-0.079281	9.6095419	0.952485	19.578	-0.28	-4.955	1.774	-0.092	38.53	32.766983	111.593344	2	22	32.76705	111.592683	1.695	21.18	1	1.772	0.005	0.012	0	0	6.9406E+218	330	325
20230809_1808580005	0	1792637	1.46871	-0.43886	0.93069	-0.014045	9.6098461	0.767542	19.578	-0.28	-4.955	1.774	-0.092	38.53	32.766983	111.593344	2	22	32.76705	111.592683	1.695	21.18	1	1.772	0.005	0.012	0	0	6.9406E+218	330	325
20230809_1808580009	0	1792638	1.39986	-0.432	0.8859	-0.01413	9.6682968	0.890861	19.578	-0.28	-4.955	1.774	-0.092	38.53	32.766983	111.593344	2	22	32.76705	111.592683	1.695	21.18	1	1.772	0.005	0.012	0	0	6.9406E+218	330	325
20230809_1808580021	0	1792639	1.27016	-0.44694	0.9232	-0.079326	9.6681538	0.95263	19.578	-0.28	-4.955	1.774	-0.092	38.53	32.766983	111.593344	2	22	32.76705	111.592683	1.695	21.18	1	1.772	0.005	0.012	0	0	6.9406E+218	330	325
20230809_1808580029	0	1792640	1.08506	-0.45046	0.92768	-0.014105	9.6096039	0.952302	19.596	-0.233	-4.889	1.774	-0.092	38.53	32.766984	111.593344	2	22	32.76705	111.592683	1.695	21.18	1	1.772	0.005	0.012	0	0	6.9406E+218	330	325
20230809_1808580040	0	1792641	0.89713	-0.44805	1.00068	-0.0793	9.6094608	1.014071	19.596	-0.233	-4.889	1.774	-0.092	38.53	32.766984	111.593344	2	22	32.76705	111.592683	1.695	21.18	1	1.772	0.005	0.012	0	0	6.9406E+218	330	325
20230809_1808580056	0	1792642	0.76199	-0.44725	0.9558	-0.01415	9.6682158	0.952447	19.596	-0.233	-4.889	1.774	-0.092	38.53	32.766984	111.593344	2	22	32.76705	111.592683	1.695	21.18	1	1.772	0.005	0.012	0	0	6.9406E+218	330	325
20230809_1808580063	0	1792643	0.62557	-0.43512	0.98456	-0.01415	9.6682158	0.952447	19.596	-0.233	-4.889	1.774	-0.092	38.53	32.766984	111.593344	2	22	32.76705	111.592683	1.695	21.18	1	1.772	0.005	0.012	0	0	6.9406E+218	330	325
20230809_1808580074	0	1792644	0.46878	-0.42779	0.97959	-0.079346	9.6680727	1.014217	19.596	-0.233	-4.889	1.774	-0.092	38.53	32.766984	111.593344	2	22	32.76705	111.592683	1.695	21.18	1	1.772	0.005	0.012	0	0	6.9406E+218	330	337
20230809_1808580079	0	1792645	0.43182	-0.40338	0.97676	-0.01413	9.6682968	0.890861	19.613	-0.182	-4.857	1.774	-0.092	38.53	32.766985	111.593344	2	22	32.76705	111.592683	1.695	21.18	1	1.772	0.005	0.012	0	0	6.9406E+218	330	337
20230809_1808580094	0	1792646	0.24491	-0.39602	1.01875	-0.014125	9.6095228	1.013889	19.613	-0.182	-4.857	1.774	-0.092	38.53	32.766985	111.593344	2	22	32.76705	111.592683	1.695	21.18	1	1.772	0.005	0.012	0	0	6.9406E+218	330	337
20230809_1808580106	0	1792647	0.0509	-0.40487	1.06595	-0.014125	9.6095228	1.013889	19.613	-0.182	-4.857	1.774	-0.092	38.53	32.766985	111.593344	2	22	32.76705	111.592683	1.695	21.18	1	1.772	0.005	0.012	0	0	6.9406E+218	330	337
20230809_1808580111	0	1792648	-0.06922	-0.36852	1.05548	-0.079371	9.7267656	0.952776	19.613	-0.182	-4.857	1.774	-0.092	38.53	32.766985	111.593344	2	22	32.76705	111.592683	1.695	21.18	1	1.772	0.005	0.012	0	0	6.9406E+218	330	337
20230809_1808580122	0	1792649	-0.15598	-0.3362	1.05587	-0.01419	9.6680546	1.075621	19.613	-0.182	-4.857	1.774	-0.092	38.53	32.766985	111.593344	2	22	32.76705	111.592683	1.695	21.18	1	1.772	0.005	0.012	0	0	6.9406E+218	330	337
20230809_1808580129	0	1792650	-0.32361	-0.32804	1.04185	-0.014235	9.7266674	1.075766	19.627	-0.128	-4.86	1.774	-0.092	38.53	32.766985	111.593345	2	22	32.76705	111.592683	1.695	21.18	1	1.772	0.005	0.012	0	0	6.9406E+218	330	337
20230809_1808580141	0	1792651	-0.52627	-0.31771	1.01581	-0.014195	9.7268276	0.952593	19.627	-0.128	-4.86	1.774	-0.087	38.53	32.766985	111.593345	2	22	32.76705	111.592683	1.695	21.18	1	1.772	0.005	0.012	0	0	6.9406E+218	330	337
20230809_1808580154	0	1792652	-0.64445	-0.2984	1.02657	-0.079346	9.6680727	1.014217	19.627	-0.128	-4.86	1.774	-0.087	38.53	32.766985	111.593345	2	22	32.76705	111.592683	1.695	21.18	1	1.772	0.005	0.012	0	0	6.9406E+218	330	337
20230809_1808580159	0	1792653	-0.75801	-0.28509	1.03517	-0.014215	9.7267485	1.014179	19.627	-0.128	-4.86	1.774	-0.087	38.53	32.766985	111.593345	2	22	32.76705	111.592683	1.695	21.18	1	1.772	0.005	0.012	0	0	6.9406E+218	330	337
20230809_1808580174	0	1792654	-0.86548	-0.26142	1.0306	-0.014261	9.7853603	1.014325	19.627	-0.128	-4.86	1.774	-0.087	38.53	32.766985	111.593345	2	22	32.76705	111.592683	1.695	21.18	1	1.772	0.005	0.012	0	0	6.9406E+218	330	337
20230809_1808580180	0	1792655	-0.98832	-0.24162	1.00848	-0.014281	9.7852793	1.075911	19.637	-0.076	-4.898	1.774	-0.087	38.53	32.766986	111.593345	2	22	32.76705	111.592683	1.695	21.18	1	1.772	0.005	0.012	0	0	6.9406E+218	330	337
20230809_1808580192	0	1792656	-1.09418	-0.20992	1.02968	-0.014215	9.7267485	1.014179	19.637	-0.076	-4.898	1.774	-0.087	38.53	32.766986	111.593345	2	22	32.76705	111.592683	1.695	21.18	1	1.772	0.005	0.012	0	0	6.9406E+218	330	337
20230809_1808580202	0	1792657	-1.20809	-0.17532	1.09544	-0.014255	9.7265863	1.1373529	19.637	-0.076	-4.898	1.774	-0.087	38.53	32.766986	111.593345	2	22	32.76705	111.592683	1.695	21.18	1	1.772	0.005	0.012	0	0	6.9406E+218	330	337
20230809_1808580221	0	1792658	-1.36796	-0.15588	1.01828	-0.014281	9.7852793	1.075911	19.637	-0.076	-4.898	1.774	-0.087	38.53	32.766986	111.593345	2	22	32.76705	111.592683	1.695	21.18	1	1.772	0.005	0.012	0	0	6.9406E+218	330	337
20230809_1808580222	0	1792659	-1.46753	-0.12466	1.0075	-0.014261	9.7853603	1.014325	19.637	-0.076	-4.898	1.774	-0.087	38.53	32.766986	111.593345	2	22	32.76705	111.592683	1.695	21.18	1	1.772	0.005	0.012	0	0	6.9406E+218	330	337
20230809_1808580230	0	1792660	-1.52545	-0.08267	0.96197	-0.014306	9.8439722	1.01447	19.64	-0.024	-4.965	1.774	-0.087	38.53	32.766987	111.593345	2	22	32.76705	111.592683	1.695	21.18	1	1.772	0.005	0.012	0	0	6.9406E+218	330	337
20230809_1808580240	0	1792661	-1.6501	-0.07395	0.98168	-0.079457	9.7852173	1.076094	19.64	-0.024	-4.965	1.774	-0.087	38.53	32.766987	111.593345	2	22	32.76705	111.592683	1.695	21.18	1	1.772	0.005	0.012	0	0	6.9406E+218	330	337
20230809_1808580253	0	1792662	-1.7414	-0.04366	0.89634	-0.014306	9.8439722	1.01447	19.64	-0.024	-4.965	1.774	-0.087	38.53	32.766987	111.593345	2	22	32.76705	111.592683	1.695	21.18	1	1.772	0.005	0.012	0	0	6.9406E+218	330	337
20230809_1808580259	0	1792663	-1.81297	-0.00649	0.91314	-0.014326	9.8438911	1.076057	19.64	-0.024	-4.965	1.774	-0.087	38.53	32.766987	111.593345	2	22	32.76705	111.592683	1.695	21.18	1	1.772	0.005	0.012	0	0	6.9406E+218	330	337
20230809_1808580269	0	1792664	-1.92585	0.01387	0.87671	-0.014306	9.8439722	1.01447	19.64	-0.024	-4.965	1.774	-0.087	38.53	32.766987	111.593345	2	22	32.76705	111.592683	1.695	21.18	1	1.772	0.005	0.012	0	0	6.9406E+218	330	337
20230809_1808580282	0	1792665	-1.99111	0.0562	0.90439	-0.014326	9.8438911	1.076057	19.637	0.021	-5.056	1.772	-0.087	38.53	32.766988	111.593346	2	22	32.76705	111.592683	1.695	21.18	1	1.772	0.005	0.012	0	0	6.9406E+218	330	337
20230809_1808580292	0	1792666	-2.09425	0.09047	0.89944	-0.014326	9.8438911	1.076057	19.637	0.021	-5.056	1.772	-0.087	38.53	32.766988	111.593346	2	22	32.76705	111.592683	1.695	21.18	1	1.772	0.005	0.012	0	0	6.9406E+218	330	337
20230809_1808580304	0	1792667	-2.24214	0.08827	0.86529	-0.014326	9.8438911	1.076057	19.637	0.021	-5.056	1.772	-0.087	38.53	32.766988	111.593346	2	22	32.76705	111.592683	1.695	21.18	1	1.772	0.005	0.012	0	0	6.9406E+218	330	337
20230809_1808580311	0	1792668	-2.25038	0.14279	0.77791	-0.014397	9.9611969	1.014761	19.637	0.021	-5.056	1.772	-0.087	38.53	32.766988	111.593346	2	22	32.76705	111.592683	1.695	21.18	1	1.772	0.005	0.012	0	0	6.9406E+218	330	337
20230809_1808580319	0	1792669	-2.3093	0.1876	0.72535	-0.014371	9.902504	1.076202	19.637	0.021	-5.056	1.772	-0.078	38.53	32.766988	111.593346	2	22	32.76705	111.592683	1.695	21.18	1	1.772	0.005	0.012	0	0	6.9406E+218	330	337
20230809_1808580329	0	1792670	-2.43653	0.20175	0.69917	-0.014371	9.902504	1.076202	19.626	0.06	-5.17	1.771	-0.078	38.53	32.766988	111.593346	2	22	32.76705	111.592683	1.695	21.18	1	1.772	0.005	0.012	0	0	6.9406E+218	330	337
20230809_1808580340	0	1792671	-2.5289	0.23049	0.61279	-0.014352	9.9025841	1.014616	19.626	0.06	-5.17	1.771	-0.078	38.53	32.766988	111.593346	2	22	32.76705	111.592683	1.695	21.18	1	1.772	0.005	0.012	0	0	6.9406E+218	330	337
20230809_1808580353	0	1792672	-2.55851	0.25659	0.61914	-0.014352	9.9025841	1.014616	19.626	0.06	-5.17	1.771	-0.078	38.53	32.766988	111.593346	2	22	32.76705	111.592683	1.695	21.18	1	1.772	0.005	0.012	0	0	6.9406E+218	330	337
20230809_1808580360	0	1792673	-2.67176	0.27712	0.62868	0.050803	9.902566	1.076019	19.626	0.06	-5.17	1.771	-0.078	38.53	32.766988	111.593346	2	22	32.76705	111.592683	1.695	21.18	1	1.772	0.005	0.012	0	0	6.9406E+218	330	337
20230809_1808580377	0	1792674	-2.72517	0.30864	0.60302	-0.014352	9.9025841	1.014616	19.626	0.06	-5.17	1.771	-0.078	38.53	32.766988	111.593346	2	22	32.76705	111.592683	1.695	21.18	1	1.772	0.005	0.012	0	0	6.9406E+218	330	337
20230809_1808580379	0	1792675	-2.83731	0.33173	0.55957	-0.014417	9.9611158	1.0763479	19.61	0.089	-5.303	1.77	-0.078	38.53	32.766989	111.593346	2	22	32.76705	111.592683	1.695	21.18	1	1.772	0.005	0.012	0	0	6.9406E+218	330	337
20230809_1808580390	0	1792676	-2.90495	0.35565	0.48356	-0.014397	9.9611969	1.014761	19.61	0.089	-5.303	1.77	-0.078	38.53	32.766989	111.593346	2	22	32.76705	111.592683	1.695	21.18	1	1.772	0.005	0.012	0	0	6.9406E+218	330	337
20230809_1808580403	0	1792677	-2.96975	0.3794	0.4115	-0.014442	10.0198088	1.014907	19.61	0.089	-5.303	1.77	-0.078	38.53	32.766989	111.593346	2	22	32.76705	111.592683	1.695	21.18	1	1.772	0.005	0.012	0	0	6.9406E+218	330	337
20230809_1808580413	0	1792678	-3.0542	0.3958	0.305	-0.014371	9.902504	1.076202	19.61	0.089	-5.303	1.77	-0.078	38.53	32.766989	111.593346	2	22	32.76705	111.592683	1.695	21.18	1	1.772	0.005	0.012	0	0	6.9406E+218	330	337
20230809_1808580420	0	1792679	-3.11079	0.42023	0.28608	0.050777	9.9612589	1.014578	19.61	0.089	-5.303	1.77	-0.078	38.53	32.766989	111.593346	2	22	32.76705	111.592683	1.695	21.18	1	1.772	0.005	0.012	0	0	6.9406E+218	330	337
20230809_1808580430	0	1792680	-3.17426	0.43525	0.29682	-0.014352	9.9025841	1.014616	19.588	0.105	-5.455	1.769	-0.078	38.53	32.76699	111.593347	2	22	32.76705	111.592683	1.695	21.18	1	1.772	0.005	0.012	0	0	6.9406E+218	330	337
20230809_1808580441	0	1792681	-3.27765	0.44917	0.23464	0.050777	9.9612589	1.014578	19.588	0.105	-5.455	1.769	-0.078	38.53	32.76699	111.593347	2	22	32.76705	111.592683	1.695	21.18	1	1.772	0.005	0.012	0	0	6.9406E+218	330	337
20230809_1808580453	0	1792682	-3.33762	0.46179	0.20024	-0.014397	9.9611969	1.014761	19.588	0.105	-5.455	1.769	-0.078	38.53	32.76699	111.593347	2	22	32.76705	111.592683	1.695	21.18	1	1.772	0.005	0.012	0	0	6.9406E+218	330	337
20230809_1808580460	0	1792683	-3.3865	0.47767	0.151	-0.014423	10.0198898	0.95332	19.588	0.105	-5.455	1.769	-0.078	38.53	32.76699	111.593347	2	22	32.76705	111.592683	1.695	21.18	1	1.772	0.005	0.012	0	0	6.9406E+218	330	337
20230809_1808580478	0	1792684	-3.39871	0.4923	0.06601	-0.014397	9.9611969	1.014761	19.588	0.105	-5.455	1.769	-0.078	38.53	32.76699	111.593347	2	22	32.76705	111.592683	1.695	21.18	1	1.772	0.005	0.012	0	0	6.9406E+218	330	337
20230809_1808580479	0	1792685	-3.46247	0.49681	-0.02358	-0.014397	9.9611969	1.014761	19.564	0.109	-5.624	1.768	-0.089	38.53	32.766991	111.593347	2	22	32.76705	111.592683	1.695	21.18	1	1.772	0.005	0.012	0	0	6.9406E+218	330	337
20230809_1808580492	0	1792686	-3.51989	0.49172	-0.06536	0.050797	9.96134	0.952992	19.564	0.109	-5.624	1.768	-0.089	38.53	32.766991	111.593347	2	22	32.76705	111.592683	1.695	21.18	1	1.772	0.005	0.012	0	0	6.9406E+218	330	337
20230809_1808580499	0	1792687	-3.59128	0.49988	-0.12381	-0.014442	10.0198088	1.014907	19.564	0.109	-5.624	1.768	-0.089	38.53	32.766991	111.593347	2	22	32.76705	111.592683	1.695	21.18	1	1.772	0.005	0.012	0	0	6.9406E+218	330	337
20230809_1808580511	0	1792688	-3.65459	0.49933	-0.18265	-0.01438	9.961277	0.953175	19.564	0.109	-5.624	1.768	-0.089	38.53	32.766991	111.593347	2	22	32.76705	111.592683	1.695	21.18	1	1.772	0.005	0.012	0	0	6.9406E+218	330	337
20230809_1808580520	0	1792689	-3.67488	0.50838	-0.17917	0.050775	9.9612589	1.014578	19.564	0.109	-5.624	1.768	-0.089	38.53	32.766991	111.593347	2	22	32.76705	111.592683	1.695	21.18	1	1.772	0.005	0.012	0	0	6.9406E+218	330	337
20230809_1808580530	0	1792690	-3.68381	0.51832	-0.28121	-0.0144	9.9611969	1.014761	19.54	0.098	-5.806	1.768	-0.089	38.53	32.766991	111.593347	2	22	32.76705	111.592683	1.695	21.18	1	1.772	0.005	0.012	0	0	6.9406E+218	330	337
20230809_1808580541	0	1792691	-3.74477	0.51217	-0.29519	-0.0144	9.9611969	1.014761	19.54	0.098	-5.806	1.768	-0.089	38.53	32.766991	111.593347	2	22	32.76705	111.592683	1.695	21.18	1	1.772	0.005	0.012	0	0	6.9406E+218	330	337
20230809_1808580552	0	1792692	-3.79657	0.49605	-0.35588	0.050794	9.96134	0.952992	19.54	0.098	-5.806	1.768	-0.089	38.53	32.766991	111.593347	2	22	32.76705	111.592683	1.695	21.18	1	1.772	0.005	0.012	0	0	6.9406E+218	330	337
20230809_1808580559	0	1792693	-3.83484	0.48628	-0.43446	-0.01438	9.961277	0.953175	19.54	0.098	-5.806	1.768	-0.089	38.53	32.766991	111.593347	2	22	32.76705	111.592683	1.695	21.18	1	1.772	0.005	0.012	0	0	6.9406E+218	330	337
20230809_1808580573	0	1792694	-3.85896	0.47608	-0.51992	0.050794	9.96134	0.952992	19.54	0.098	-5.806	1.768	-0.089	38.53	32.766991	111.593347	2	22	32.76705	111.592683	1.695	21.18	1	1.772	0.005	0.012	0	0	6.9406E+218	330	337
20230809_1808580582	0	1792695	-3.84173	0.47445	-0.53529	-0.014334	9.9026651	0.953029	19.518	0.075	-5.997	1.768	-0.089	38.53	32.766992	111.593348	2	22	32.76705	111.592683	1.695	21.18	1	1.772	0.005	0.012	0	0	6.9406E+218	330	337
20230809_1808580592	0	1792696	-3.85325	0.46369	-0.59173	0.050794	9.96134	0.952992	19.518	0.075	-5.997	1.768	-0.089	38.53	32.766992	111.593348	2	22	32.76705	111.592683	1.695	21.18	1	1.772	0.005	0.012	0	0	6.9406E+218	330	337
20230809_1808580603	0	1792697	-3.90833	0.43728	-0.65297	-0.014354	9.9025841	1.014616	19.518	0.075	-5.997	1.768	-0.089	38.53	32.766992	111.593348	2	22	32.76705	111.592683	1.695	21.18	1	1.772	0.005	0.012	0	0	6.9406E+218	330	337
20230809_1808580610	0	1792698	-3.89771	0.42234	-0.67104	0.05084	9.9027271	0.952846	19.518	0.075	-5.997	1.768	-0.089	38.53	32.766992	111.593348	2	22	32.76705	111.592683	1.695	21.18	1	1.772	0.005	0.012	0	0	6.9406E+218	330	337
20230809_1808580620	0	1792699	-3.90054	0.41128	-0.71634	-0.01438	9.961277	0.953175	19.518	0.075	-5.997	1.768	-0.089	38.53	32.766992	111.593348	2	22	32.76705	111.592683	1.695	21.18	1	1.772	0.005	0.012	0	0	6.9406E+218	330	337
20230809_1808580629	0	1792700	-3.92222	0.38562	-0.77824	0.05084	9.9027271	0.952846	19.501	0.039	-6.192	1.769	-0.089	38.53	32.766993	111.593348	2	22	32.76705	111.592683	1.695	21.18	1	1.772	0.005	0.012	0	0	6.9406E+218	330	337
20230809_1808580642	0	1792701	-3.92076	0.37088	-0.83689	-0.014334	9.9026651	0.953029	19.501	0.039	-6.192	1.769	-0.094	38.53	32.766993	111.593348	2	22	32.76705	111.592683	1.695	21.18	1	1.772	0.005	0.012	0	0	6.9406E+218	330	337
20230809_1808580654	0	1792702	-3.92012	0.35331	-0.84228	0.050865	9.8440351	1.014287	19.501	0.039	-6.192	1.769	-0.094	38.53	32.766993	111.593348	2	22	32.76705	111.592683	1.695	21.18	1	1.772	0.005	0.012	0	0	6.9406E+218	330	325
20230809_1808580662	0	1792703	-3.92062	0.32129	-0.90287	-0.014289	9.8440533	0.952884	19.501	0.039	-6.192	1.769	-0.094	38.53	32.766993	111.593348	2	22	32.76705	111.592683	1.695	21.18	1	1.772	0.005	0.012	0	0	6.9406E+218	330	325
20230809_1808580671	0	1792704	-3.91535	0.29438	-0.91893	-0.014315	9.9027462	0.891443	19.501	0.039	-6.192	1.769	-0.094	38.53	32.766993	111.593348	2	22	32.76705	111.592683	1.695	21.18	1	1.772	0.005	0.012	0	0	6.9406E+218	330	325
20230809_1808580681	0	1792705	-3.91521	0.26232	-0.98798	0.050885	9.8441153	0.952701	19.49	-0.008	-6.388	1.769	-0.094	38.53	32.766994	111.593348	2	22	32.76705	111.592683	1.695	21.18	1	1.772	0.005	0.012	0	0	6.9406E+218	330	325
20230809_1808580692	0	1792706	-3.926	0.22345	-1.00119	-0.014289	9.8440533	0.952884	19.49	-0.008	-6.388	1.769	-0.094	38.53	32.766994	111.593348	2	22	32.76705	111.592683	1.695	21.18	1	1.772	0.005	0.012	0	0	6.9406E+218	330	325
20230809_1808580704	0	1792707	-3.89325	0.20231	-1.04517	0.050865	9.8440351	1.014287	19.49	-0.008	-6.388	1.769	-0.094	38.53	32.766994	111.593348	2	22	32.76705	111.592683	1.695	21.18	1	1.772	0.005	0.012	0	0	6.9406E+218	330	325
20230809_1808580710	0	1792708	-3.88699	0.1677	-1.07542	-0.014309	9.8439722	1.01447	19.49	-0.008	-6.388	1.769	-0.094	38.53	32.766994	111.593348	2	22	32.76705	111.592683	1.695	21.18	1	1.772	0.005	0.012	0	0	6.9406E+218	330	325
20230809_1808580720	0	1792709	-3.88726	0.13407	-1.08476	-0.014244	9.7854414	0.952738	19.49	-0.008	-6.388	1.769	-0.094	38.53	32.766994	111.593348	2	22	32.767064	111.592689	1.665	19.42	1	1.772	0.005	0.012	0	0	6.9406E+218	330	325
20230809_1808580730	0	1792710	-3.87734	0.09594	-1.09009	0.050931	9.7855034	0.952555	19.488	-0.061	-6.583	1.77	-0.094	38.53	32.766994	111.593349	2	22	32.767064	111.592689	1.665	19.42	1	1.772	0.005	0.012	0	0	6.9406E+218	330	325
20230809_1808580740	0	1792711	-3.86665	0.06083	-1.15315	-0.014289	9.8440533	0.952884	19.488	-0.061	-6.583	1.77	-0.094	38.53	32.766994	111.593349	2	22	32.767064	111.592689	1.665	19.42	1	1.772	0.005	0.012	0	0	6.9406E+218	330	325
20230809_1808580752	0	1792712	-3.84668	0.03118	-1.18921	0.050911	9.7854223	1.014142	19.488	-0.061	-6.583	1.77	-0.094	38.53	32.766994	111.593349	2	22	32.767064	111.592689	1.665	19.42	1	1.772	0.005	0.012	0	0	6.9406E+218	330	325
20230809_1808580760	0	1792713	-3.82525	-0.00423	-1.16481	-0.014289	9.8440533	0.952884	19.488	-0.061	-6.583	1.77	-0.094	38.53	32.766994	111.593349	2	22	32.767064	111.592689	1.665	19.42	1	1.772	0.005	0.012	0	0	6.9406E+218	330	325
20230809_1808580776	0	1792714	-3.78628	-0.04002	-1.19068	0.050956	9.7268105	1.013997	19.488	-0.061	-6.583	1.77	-0.094	38.53	32.766994	111.593349	2	22	32.767064	111.592689	1.665	19.42	1	1.772	0.005	0.012	0	0	6.9406E+218	330	325
20230809_1808580779	0	1792715	-3.78976	-0.0917	-1.19617	-0.014218	9.7267485	1.014179	19.495	-0.12	-6.774	1.771	-0.094	38.53	32.766995	111.593349	2	22	32.767064	111.592689	1.665	19.42	1	1.772	0.005	0.012	0	0	6.9406E+218	330	325
20230809_1808580792	0	1792716	-3.79229	-0.14229	-1.17453	0.050931	9.7855034	0.952555	19.495	-0.12	-6.774	1.771	-0.094	38.53	32.766995	111.593349	2	22	32.767064	111.592689	1.665	19.42	1	1.772	0.005	0.012	0	0	6.9406E+218	330	325
20230809_1808580806	0	1792717	-3.7408	-0.17364	-1.20822	-0.014263	9.7853603	1.014325	19.495	-0.12	-6.774	1.771	-0.081	38.53	32.766995	111.593349	2	22	32.767064	111.592689	1.665	19.42	1	1.772	0.005	0.012	0	0	6.9406E+218	330	325
20230809_1808580810	0	1792718	-3.70234	-0.2069	-1.20044	0.050956	9.7268105	1.013997	19.495	-0.12	-6.774	1.771	-0.081	38.53	32.766995	111.593349	2	22	32.767064	111.592689	1.665	19.42	1	1.772	0.005	0.012	0	0	6.9406E+218	330	325
20230809_1808580819	0	1792719	-3.66541	-0.2468	-1.24461	-0.014218	9.7267485	1.014179	19.495	-0.12	-6.774	1.771	-0.081	38.53	32.766995	111.593349	2	22	32.767064	111.592689	1.665	19.42	1	1.772	0.005	0.012	0	0	6.9406E+218	330	325
20230809_1808580832	0	1792720	-3.63606	-0.28795	-1.19736	-0.014193	9.6680546	1.075621	19.513	-0.178	-6.959	1.773	-0.081	38.53	32.766996	111.593349	2	22	32.767064	111.592689	1.665	19.42	1	1.772	0.005	0.012	0	0	6.9406E+218	330	325
20230809_1808580840	0	1792721	-3.61356	-0.33588	-1.17259	0.051002	9.6681976	1.013851	19.513	-0.178	-6.959	1.773	-0.081	38.53	32.766996	111.593349	2	22	32.767064	111.592689	1.665	19.42	1	1.772	0.005	0.012	0	0	6.9406E+218	330	325
20230809_1808580853	0	1792722	-3.58815	-0.37945	-1.13496	-0.014153	9.6682158	0.952447	19.513	-0.178	-6.959	1.773	-0.081	38.53	32.766996	111.593349	2	22	32.767064	111.592689	1.665	19.42	1	1.772	0.005	0.012	0	0	6.9406E+218	330	337
20230809_1808580859	0	1792723	-3.53257	-0.41619	-1.17445	0.051002	9.6681976	1.013851	19.513	-0.178	-6.959	1.773	-0.081	38.53	32.766996	111.593349	2	22	32.767064	111.592689	1.665	19.42	1	1.772	0.005	0.012	0	0	6.9406E+218	330	337
20230809_1808580884	0	1792724	-3.50377	-0.4532	-1.13084	-0.014193	9.6680546	1.075621	19.513	-0.178	-6.959	1.773	-0.081	38.53	32.766996	111.593349	2	22	32.767064	111.592689	1.665	19.42	1	1.772	0.005	0.012	0	0	6.9406E+218	330	337
20230809_1808580885	0	1792725	-3.46378	-0.49733	-1.12384	0.050982	9.6681166	1.075438	19.541	-0.232	-7.137	1.776	-0.081	38.53	32.766997	111.59335	2	22	32.767064	111.592689	1.665	19.42	1	1.772	0.005	0.012	0	0	6.9406E+218	330	337
20230809_1808580895	0	1792726	-3.41765	-0.52701	-1.11991	-0.014147	9.6094427	1.075475	19.541	-0.232	-7.137	1.776	-0.081	38.2	32.766997	111.59335	2	22	32.767064	111.592689	1.665	19.42	1	1.77	-0.026	-0.03	0	0	6.9406E+218	330	337
20230809_1808580911	0	1792727	-3.38305	-0.56238	-1.05996	-0.014167	9.6093616	1.137062	19.541	-0.232	-7.137	1.776	-0.081	38.2	32.766997	111.59335	2	22	32.767064	111.592689	1.665	19.42	1	1.77	-0.026	-0.03	0	0	6.9406E+218	330	337
20230809_1808580912	0	1792728	-3.30207	-0.59427	-1.02275	0.051027	9.6095047	1.075292	19.541	-0.232	-7.137	1.776	-0.081	38.2	32.766997	111.59335	2	22	32.767064	111.592689	1.665	19.42	1	1.77	-0.026	-0.03	0	0	6.9406E+218	330	337
20230809_1808580920	0	1792729	-3.20448	-0.60072	-0.95917	-0.014147	9.6094427	1.075475	19.541	-0.232	-7.137	1.776	-0.081	38.2	32.766997	111.59335	2	22	32.767064	111.592689	1.665	19.42	1	1.77	-0.026	-0.03	0	0	6.9406E+218	330	337
20230809_1808580930	0	1792730	-3.36293	-0.66568	-0.95197	-0.014246	9.6090393	1.383408	19.577	-0.279	-7.304	1.772	-0.081	38.2	32.766997	111.59335	2	22	32.767064	111.592689	1.665	19.42	1	1.77	-0.026	-0.03	0	0	6.9406E+218	330	337
20230809_1808580940	0	1792731	-3.47958	-0.7335	-0.93819	0.051027	9.6095047	1.075292	19.577	-0.279	-7.304	1.772	-0.081	38.2	32.766997	111.59335	2	22	32.767064	111.592689	1.665	19.42	1	1.77	-0.026	-0.03	0	0	6.9406E+218	330	337
20230809_1808580953	0	1792732	-3.18156	-0.68944	-0.92691	-0.014107	9.6096039	0.952302	19.577	-0.279	-7.304	1.772	-0.081	38.2	32.766997	111.59335	2	22	32.767064	111.592689	1.665	19.42	1	1.77	-0.026	-0.03	0	0	6.9406E+218	330	337
20230809_1808580961	0	1792733	-3.08389	-0.68395	-0.87066	-0.014167	9.6093616	1.137062	19.577	-0.279	-7.304	1.772	-0.081	38.2	32.766997	111.59335	2	22	32.767064	111.592689	1.665	19.42	1	1.77	-0.026	-0.03	0	0	6.9406E+218	330	312
20230809_1808580977	0	1792734	-3.14098	-0.74235	-0.81788	-0.014181	9.5505075	1.321676	19.577	-0.279	-7.304	1.772	-0.081	38.2	32.766997	111.59335	2	22	32.767064	111.592689	1.665	19.42	1	1.77	-0.026	-0.03	0	0	6.9406E+218	330	312
20230809_1808580979	0	1792735	-3.21478	-0.77228	-0.74521	-0.014187	9.6092806	1.198648	19.618	-0.317	-7.465	1.774	-0.081	38.2	32.766998	111.59335	2	22	32.767064	111.592689	1.665	19.42	1	1.77	-0.026	-0.03	0	0	6.9406E+218	330	312
20230809_1808580992	0	1792736	-3.30031	-0.80356	-0.66602	0.051013	9.5506506	1.259907	19.618	-0.317	-7.465	1.774	-0.086	38.2	32.766998	111.59335	2	22	32.767064	111.592689	1.665	19.42	1	1.77	-0.026	-0.03	0	0	6.9406E+218	330	312
20230809_1808590003	0	1792737	-3.25515	-0.79103	-0.66084	-0.014167	9.6093616	1.137062	19.618	-0.317	-7.465	1.774	-0.086	38.2	32.766998	111.59335	2	22	32.767064	111.592689	1.665	19.42	1	1.77	-0.026	-0.03	0	0	6.9406E+218	330	312
20230809_1808590011	0	1792738	-3.16492	-0.78292	-0.6426	-0.014167	9.6093616	1.137062	19.618	-0.317	-7.465	1.774	-0.086	38.2	32.766998	111.59335	2	22	32.767064	111.592689	1.665	19.42	1	1.77	-0.026	-0.03	0	0	6.9406E+218	330	312
20230809_1808590021	0	1792739	-3.07378	-0.77924	-0.57188	-0.014207	9.6091995	1.260235	19.618	-0.317	-7.465	1.774	-0.086	38.2	32.766998	111.59335	2	22	32.767064	111.592689	1.665	19.42	1	1.77	-0.026	-0.03	0	0	6.9406E+218	330	312
20230809_1808590036	0	1792740	-3.08547	-0.78208	-0.59921	-0.014207	9.6091995	1.260235	19.662	-0.343	-7.624	1.777	-0.086	38.2	32.766999	111.593351	2	22	32.767064	111.592689	1.665	19.42	1	1.77	-0.026	-0.03	0	0	6.9406E+218	330	312
20230809_1808590040	0	1792741	-3.18692	-0.80657	-0.52366	-0.014181	9.5505075	1.321676	19.662	-0.343	-7.624	1.777	-0.086	38.2	32.766999	111.593351	2	22	32.767064	111.592689	1.665	19.42	1	1.77	-0.026	-0.03	0	0	6.9406E+218	330	312
20230809_1808590054	0	1792742	-3.13667	-0.79408	-0.46367	-0.014141	9.5506687	1.198503	19.662	-0.343	-7.624	1.777	-0.086	38.2	32.766999	111.593351	2	22	32.767064	111.592689	1.665	19.42	1	1.77	-0.026	-0.03	0	0	6.9406E+218	330	312
20230809_1808590060	0	1792743	-3.11825	-0.77936	-0.39132	-0.014187	9.6092806	1.198648	19.662	-0.343	-7.624	1.777	-0.086	38.2	32.766999	111.593351	2	22	32.767064	111.592689	1.665	19.42	1	1.77	-0.026	-0.03	0	0	6.9406E+218	330	312
20230809_1808590069	0	1792744	-3.02362	-0.77285	-0.32882	0.051013	9.5506506	1.259907	19.662	-0.343	-7.624	1.777	-0.086	38.2	32.766999	111.593351	2	22	32.767064	111.592689	1.665	19.42	1	1.77	-0.026	-0.03	0	0	6.9406E+218	330	312
20230809_1808590079	0	1792745	-3.03736	-0.76982	-0.30283	-0.014272	9.6677322	1.321967	19.703	-0.358	-7.78	1.78	-0.086	38.2	32.766999	111.593351	2	22	32.767064	111.592689	1.665	19.42	1	1.77	-0.026	-0.03	0	0	6.9406E+218	330	312
20230809_1808590092	0	1792746	-3.01023	-0.73619	-0.27079	-0.014227	9.6091204	1.321822	19.703	-0.358	-7.78	1.78	-0.086	38.2	32.766999	111.593351	2	22	32.767064	111.592689	1.665	19.42	1	1.77	-0.026	-0.03	0	0	6.9406E+218	330	337
20230809_1808590105	0	1792747	-3.08388	-0.72487	-0.27074	-0.014227	9.6091204	1.321822	19.703	-0.358	-7.78	1.78	-0.086	38.2	32.766999	111.593351	2	22	32.767064	111.592689	1.665	19.42	1	1.77	-0.026	-0.03	0	0	6.9406E+218	330	337
20230809_1808590111	0	1792748	-2.98659	-0.68938	-0.1893	-0.014161	9.5505877	1.26009	19.703	-0.358	-7.78	1.78	-0.086	38.2	32.766999	111.593351	2	22	32.767064	111.592689	1.665	19.42	1	1.77	-0.026	-0.03	0	0	6.9406E+218	330	337
20230809_1808590119	0	1792749	-2.9801	-0.65768	-0.1662	-0.014227	9.6091204	1.321822	19.703	-0.358	-7.78	1.78	-0.086	38.2	32.766999	111.593351	2	22	32.767064	111.592689	1.665	19.42	1	1.77	-0.026	-0.03	0	0	6.9406E+218	330	337
20230809_1808590131	0	1792750	-2.96104	-0.64145	-0.09795	-0.014201	9.5504274	1.383263	19.739	-0.363	-7.93	1.782	-0.086	38.2	32.767	111.593351	2	22	32.767064	111.592689	1.665	19.42	1	1.77	-0.026	-0.03	0	0	6.9406E+218	330	337
20230809_1808590142	0	1792751	-2.94385	-0.60224	-0.0565	-0.014227	9.6091204	1.321822	19.739	-0.363	-7.93	1.782	-0.092	38.2	32.767	111.593351	2	22	32.767064	111.592689	1.665	19.42	1	1.77	-0.026	-0.03	0	0	6.9406E+218	330	337
20230809_1808590152	0	1792752	-2.84057	-0.52997	-0.00726	-0.014227	9.6091204	1.321822	19.739	-0.363	-7.93	1.782	-0.092	38.2	32.767	111.593351	2	22	32.767064	111.592689	1.665	19.42	1	1.77	-0.026	-0.03	0	0	6.9406E+218	330	337
20230809_1808590159	0	1792753	-2.87745	-0.48915	0.01316	-0.014246	9.6090393	1.383408	19.739	-0.363	-7.93	1.782	-0.092	38.2	32.767	111.593351	2	22	32.767064	111.592689	1.665	19.42	1	1.77	-0.026	-0.03	0	0	6.9406E+218	330	337
20230809_1808590176	0	1792754	-2.92479	-0.48658	0.07105	-0.014246	9.6090393	1.383408	19.739	-0.363	-7.93	1.782	-0.092	38.2	32.767	111.593351	2	22	32.767064	111.592689	1.665	19.42	1	1.77	-0.026	-0.03	0	0	6.9406E+218	330	337
20230809_1808590179	0	1792755	-2.91135	-0.45463	0.07474	-0.014207	9.6091995	1.260235	19.764	-0.358	-8.076	1.785	-0.092	38.2	32.767001	111.593352	2	22	32.767064	111.592689	1.665	19.42	1	1.77	-0.026	-0.03	0	0	6.9406E+218	330	337
20230809_1808590192	0	1792756	-2.78652	-0.39344	0.12758	-0.014227	9.6091204	1.321822	19.764	-0.358	-8.076	1.785	-0.092	38.2	32.767001	111.593352	2	22	32.767064	111.592689	1.665	19.42	1	1.77	-0.026	-0.03	0	0	6.9406E+218	330	337
20230809_1808590205	0	1792757	-2.7532	-0.34621	0.15771	-0.014246	9.6090393	1.383408	19.764	-0.358	-8.076	1.785	-0.092	38.2	32.767001	111.593352	2	22	32.767064	111.592689	1.665	19.42	1	1.77	-0.026	-0.03	0	0	6.9406E+218	330	337
20230809_1808590216	0	1792758	-2.81345	-0.31314	0.18834	-0.014246	9.6090393	1.383408	19.764	-0.358	-8.076	1.785	-0.092	38.2	32.767001	111.593352	2	22	32.767064	111.592689	1.665	19.42	1	1.77	-0.026	-0.03	0	0	6.9406E+218	330	337
20230809_1808590219	0	1792759	-2.7948	-0.25595	0.19447	-0.014201	9.5504274	1.383263	19.764	-0.358	-8.076	1.785	-0.092	38.2	32.767001	111.593352	2	22	32.767064	111.592689	1.665	19.42	1	1.77	-0.026	-0.03	0	0	6.9406E+218	330	337
20230809_1808590229	0	1792760	-2.78531	-0.22469	0.25134	-0.014246	9.6090393	1.383408	19.778	-0.347	-8.215	1.787	-0.092	38.2	32.767002	111.593352	2	22	32.767064	111.592689	1.665	19.42	1	1.77	-0.026	-0.03	0	0	6.9406E+218	330	337
20230809_1808590240	0	1792761	-2.75364	-0.18097	0.28194	-0.014246	9.6090393	1.383408	19.778	-0.347	-8.215	1.787	-0.092	38.2	32.767002	111.593352	2	22	32.767064	111.592689	1.665	19.42	1	1.77	-0.026	-0.03	0	0	6.9406E+218	330	337
20230809_1808590255	0	1792762	-2.72038	-0.12925	0.28896	-0.014246	9.6090393	1.383408	19.778	-0.347	-8.215	1.787	-0.092	38.2	32.767002	111.593352	2	22	32.767064	111.592689	1.665	19.42	1	1.77	-0.026	-0.03	0	0	6.9406E+218	330	325
20230809_1808590261	0	1792763	-2.7307	-0.09441	0.33449	-0.014246	9.6090393	1.383408	19.778	-0.347	-8.215	1.787	-0.092	38.2	32.767002	111.593352	2	22	32.767064	111.592689	1.665	19.42	1	1.77	-0.026	-0.03	0	0	6.9406E+218	330	325
20230809_1808590270	0	1792764	-2.70695	-0.04527	0.33011	-0.079422	9.6089773	1.3835911	19.778	-0.347	-8.215	1.787	-0.092	38.2	32.767002	111.593352	2	22	32.767064	111.592689	1.665	19.42	1	1.77	-0.026	-0.03	0	0	6.9406E+218	330	325
20230809_1808590282	0	1792765	-2.71767	0.00293	0.34146	-0.014266	9.6089582	1.444995	19.78	-0.331	-8.352	1.789	-0.092	38.2	32.767003	111.593352	2	22	32.767064	111.592689	1.665	19.42	1	1.77	-0.026	-0.03	0	0	6.9406E+218	330	325
20230809_1808590293	0	1792766	-2.68129	0.05535	0.343	-0.014292	9.6676512	1.383554	19.78	-0.331	-8.352	1.789	-0.092	38.2	32.767003	111.593352	2	22	32.767064	111.592689	1.665	19.42	1	1.77	-0.026	-0.03	0	0	6.9406E+218	330	325
20230809_1808590306	0	1792767	-2.6504	0.10344	0.37403	-0.079442	9.6088963	1.445178	19.78	-0.331	-8.352	1.789	-0.092	38.2	32.767003	111.593352	2	22	32.767064	111.592689	1.665	19.42	1	1.77	-0.026	-0.03	0	0	6.9406E+218	330	325
20230809_1808590310	0	1792768	-2.64871	0.1374	0.37762	-0.014266	9.6089582	1.444995	19.78	-0.331	-8.352	1.789	-0.081	38.2	32.767003	111.593352	2	22	32.767064	111.592689	1.665	19.42	1	1.77	-0.026	-0.03	0	0	6.9406E+218	330	325
20230809_1808590320	0	1792769	-2.66919	0.18735	0.41405	-0.014221	9.5503464	1.444849	19.78	-0.331	-8.352	1.789	-0.081	38.2	32.767003	111.593352	2	22	32.767064	111.592689	1.665	19.42	1	1.77	-0.026	-0.03	0	0	6.9406E+218	330	325
20230809_1808590336	0	1792770	-2.67278	0.24119	0.42793	-0.079488	9.6675081	1.445323	19.771	-0.313	-8.485	1.789	-0.081	38.2	32.767003	111.593353	2	22	32.767064	111.592689	1.665	19.42	1	1.77	-0.026	-0.03	0	0	6.9406E+218	330	325
20230809_1808590341	0	1792771	-2.68116	0.2921	0.39972	-0.014266	9.6089582	1.444995	19.771	-0.313	-8.485	1.789	-0.081	38.2	32.767003	111.593353	2	22	32.767064	111.592689	1.665	19.42	1	1.77	-0.026	-0.03	0	0	6.9406E+218	330	325
20230809_1808590351	0	1792772	-2.67829	0.34386	0.4042	-0.079462	9.6088152	1.5067641	19.771	-0.313	-8.485	1.789	-0.081	38.2	32.767003	111.593353	2	22	32.767064	111.592689	1.665	19.42	1	1.77	-0.026	-0.03	0	0	6.9406E+218	330	325
20230809_1808590360	0	1792773	-2.70292	0.39712	0.35939	-0.014332	9.66749	1.506727	19.771	-0.313	-8.485	1.789	-0.081	38.2	32.767003	111.593353	2	22	32.767064	111.592689	1.665	19.42	1	1.77	-0.026	-0.03	0	0	6.9406E+218	330	325
20230809_1808590375	0	1792774	-2.74256	0.4437	0.36454	-0.079417	9.5502033	1.506619	19.771	-0.313	-8.485	1.789	-0.081	38.2	32.767003	111.593353	2	22	32.767064	111.592689	1.665	19.42	1	1.77	-0.026	-0.03	0	0	6.9406E+218	330	325
20230809_1808590380	0	1792775	-2.80571	0.49822	0.39177	-0.014286	9.6088781	1.5065809	19.748	-0.296	-8.621	1.79	-0.081	38.2	32.767004	111.593353	2	22	32.767064	111.592689	1.665	19.42	1	1.77	-0.026	-0.03	0	0	6.9406E+218	330	325
20230809_1808590392	0	1792776	-2.85483	0.54517	0.42579	-0.079417	9.5502033	1.506619	19.748	-0.296	-8.621	1.79	-0.081	38.2	32.767004	111.593353	2	22	32.767064	111.592689	1.665	19.42	1	1.77	-0.026	-0.03	0	0	6.9406E+218	330	325
20230809_1808590407	0	1792777	-2.91684	0.60067	0.38253	-0.014286	9.6088781	1.5065809	19.748	-0.296	-8.621	1.79	-0.081	38.2	32.767004	111.593353	2	22	32.767064	111.592689	1.665	19.42	1	1.77	-0.026	-0.03	0	0	6.9406E+218	330	325
20230809_1808590410	0	1792778	-2.9456	0.6556	0.41739	-0.079482	9.6087351	1.568351	19.748	-0.296	-8.621	1.79	-0.081	38.2	32.767004	111.593353	2	22	32.767064	111.592689	1.665	19.42	1	1.77	-0.026	-0.03	0	0	6.9406E+218	330	325
20230809_1808590420	0	1792779	-2.99702	0.70656	0.33443	-0.014326	9.608716	1.629755	19.748	-0.296	-8.621	1.79	-0.081	38.2	32.767004	111.593353	2	22	32.767064	111.592689	1.665	19.42	1	1.77	-0.026	-0.03	0	0	6.9406E+218	330	325
20230809_1808590430	0	1792780	-3.11303	0.74136	0.33703	-0.079437	9.5501223	1.568205	19.713	-0.283	-8.77	1.79	-0.081	38.2	32.767005	111.593353	2	22	32.767064	111.592689	1.665	19.42	1	1.77	-0.026	-0.03	0	0	6.9406E+218	330	325
20230809_1808590440	0	1792781	-3.03337	0.82903	0.3249	-0.079417	9.5502033	1.506619	19.713	-0.283	-8.77	1.79	-0.081	38.2	32.767005	111.593353	2	22	32.767064	111.592689	1.665	19.42	1	1.77	-0.026	-0.03	0	0	6.9406E+218	330	325
20230809_1808590452	0	1792782	-3.12972	0.8659	0.32466	-0.014366	9.6085548	1.752928	19.713	-0.283	-8.77	1.79	-0.081	38.2	32.767005	111.593353	2	22	32.767064	111.592689	1.665	19.42	1	1.77	-0.026	-0.03	0	0	6.9406E+218	330	325
20230809_1808590462	0	1792783	-3.29379	0.86353	0.33663	-0.079417	9.5502033	1.506619	19.713	-0.283	-8.77	1.79	-0.081	38.2	32.767005	111.593353	2	22	32.767064	111.592689	1.665	19.42	1	1.77	-0.026	-0.03	0	0	6.9406E+218	330	325
20230809_1808590475	0	1792784	-3.24527	0.93729	0.29919	-0.079482	9.6087351	1.568351	19.713	-0.283	-8.77	1.79	-0.081	38.2	32.767005	111.593353	2	22	32.767064	111.592689	1.665	19.42	1	1.77	-0.026	-0.03	0	0	6.9406E+218	330	337
20230809_1808590480	0	1792785	-3.24555	0.98665	0.27545	-0.014326	9.608716	1.629755	19.667	-0.274	-8.929	1.789	-0.089	38.2	32.767006	111.593354	2	22	32.767064	111.592689	1.665	19.42	1	1.77	-0.026	-0.03	0	0	6.9406E+218	330	337
20230809_1808590492	0	1792786	-3.16717	1.058	0.27977	-0.079457	9.5500422	1.629792	19.667	-0.274	-8.929	1.789	-0.089	38.2	32.767006	111.593354	2	22	32.767064	111.592689	1.665	19.42	1	1.77	-0.026	-0.03	0	0	6.9406E+218	330	337
20230809_1808590504	0	1792787	-3.29104	1.08298	0.25131	-0.079496	9.54988	1.752965	19.667	-0.274	-8.929	1.789	-0.089	38.2	32.767006	111.593354	2	22	32.767064	111.592689	1.665	19.42	1	1.77	-0.026	-0.03	0	0	6.9406E+218	330	337
20230809_1808590510	0	1792788	-3.42212	1.09173	0.22679	-0.079522	9.608573	1.69152	19.667	-0.274	-8.929	1.789	-0.089	38.2	32.767006	111.593354	2	22	32.767064	111.592689	1.665	19.42	1	1.77	-0.026	-0.03	0	0	6.9406E+218	330	337
20230809_1808590521	0	1792789	-3.46901	1.15044	0.21357	-0.014281	9.5501041	1.6296051	19.667	-0.274	-8.929	1.789	-0.089	38.2	32.767006	111.593354	2	22	32.767064	111.592689	1.665	19.42	1	1.77	-0.026	-0.03	0	0	6.9406E+218	330	337
20230809_1808590531	0	1792790	-3.47686	1.18245	0.16795	-0.079542	9.6084919	1.753106	19.61	-0.271	-9.097	1.788	-0.089	38.2	32.767006	111.593354	2	22	32.767064	111.592689	1.665	19.42	1	1.77	-0.026	-0.03	0	0	6.9406E+218	330	337
20230809_1808590540	0	1792791	-3.44106	1.23494	0.17096	-0.079371	9.4915915	1.506469	19.61	-0.271	-9.097	1.788	-0.089	38.2	32.767006	111.593354	2	22	32.767064	111.592689	1.665	19.42	1	1.77	-0.026	-0.03	0	0	6.9406E+218	330	337
20230809_1808590553	0	1792792	-3.34371	1.28429	0.14383	-0.014366	9.6085548	1.752923	19.61	-0.271	-9.097	1.788	-0.089	38.2	32.767006	111.593354	2	22	32.767064	111.592689	1.665	19.42	1	1.77	-0.026	-0.03	0	0	6.9406E+218	330	337
20230809_1808590561	0	1792793	-3.49792	1.27037	0.16995	-0.079496	9.54988	1.752961	19.61	-0.271	-9.097	1.788	-0.089	38.2	32.767006	111.593354	2	22	32.767064	111.592689	1.665	19.42	1	1.77	-0.026	-0.03	0	0	6.9406E+218	330	337
20230809_1808590578	0	1792794	-3.55336	1.29574	0.08022	-0.079476	9.5499611	1.6913739	19.61	-0.271	-9.097	1.788	-0.089	38.2	32.767006	111.593354	2	22	32.767064	111.592689	1.665	19.42	1	1.77	-0.026	-0.03	0	0	6.9406E+218	330	337
20230809_1808590587	0	1792795	-3.57705	1.34392	0.10558	-0.079542	9.6084919	1.753106	19.546	-0.275	-9.271	1.787	-0.089	38.2	32.767007	111.593354	2	22	32.767064	111.592689	1.665	19.42	1	1.77	-0.026	-0.03	0	0	6.9406E+218	330	337
20230809_1808590591	0	1792796	-3.55055	1.38077	0.00333	-0.079567	9.6671848	1.6916651	19.546	-0.275	-9.271	1.787	-0.089	38.2	32.767007	111.593354	2	22	32.767064	111.592689	1.665	19.42	1	1.77	-0.026	-0.03	0	0	6.9406E+218	330	337
20230809_1808590603	0	1792797	-3.45564	1.42634	0.01586	-0.079516	9.5497999	1.8145469	19.546	-0.275	-9.271	1.787	-0.089	38.2	32.767007	111.593354	2	22	32.767064	111.592689	1.665	19.42	1	1.77	-0.026	-0.03	0	0	6.9406E+218	330	337
20230809_1808590610	0	1792798	-3.61793	1.39793	0.0099	-0.079536	9.5497189	1.876134	19.546	-0.275	-9.271	1.787	-0.089	38.2	32.767007	111.593354	2	22	32.767064	111.592689	1.665	19.42	1	1.77	-0.026	-0.03	0	0	6.9406E+218	330	337
20230809_1808590620	0	1792799	-3.60721	1.42239	-0.01902	-0.079522	9.608573	1.69152	19.546	-0.275	-9.271	1.787	-0.089	38.2	32.767007	111.593354	2	22	32.767064	111.592689	1.665	19.42	1	1.77	-0.026	-0.03	0	0	6.9406E+218	330	337
20230809_1808590632	0	1792800	-3.53067	1.47852	-0.04813	-0.079607	9.6670237	1.8148381	19.476	-0.287	-9.449	1.786	-0.089	38.2	32.767008	111.593355	2	22	32.767064	111.592689	1.665	19.42	1	1.77	-0.026	-0.03	0	0	6.9406E+218	330	337
20230809_1808590640	0	1792801	-3.49775	1.49895	-0.04649	-0.079562	9.6084118	1.814693	19.476	-0.287	-9.449	1.786	-0.084	38.2	32.767008	111.593355	2	22	32.767064	111.592689	1.665	19.42	1	1.77	-0.026	-0.03	0	0	6.9406E+218	330	337
20230809_1808590651	0	1792802	-3.48104	1.51114	-0.13624	-0.014411	9.6671667	1.753069	19.476	-0.287	-9.449	1.786	-0.084	38.2	32.767008	111.593355	2	22	32.767064	111.592689	1.665	19.42	1	1.77	-0.026	-0.03	0	0	6.9406E+218	330	337
20230809_1808590660	0	1792803	-3.37345	1.53164	-0.15096	-0.079542	9.6084919	1.753106	19.476	-0.287	-9.449	1.786	-0.084	38.2	32.767008	111.593355	2	22	32.767064	111.592689	1.665	19.42	1	1.77	-0.026	-0.03	0	0	6.9406E+218	330	349
20230809_1808590675	0	1792804	-3.36096	1.53816	-0.16277	-0.079627	9.6669426	1.876425	19.476	-0.287	-9.449	1.786	-0.084	38.2	32.767008	111.593355	2	22	32.767064	111.592689	1.665	19.42	1	1.77	-0.026	-0.03	0	0	6.9406E+218	330	349
20230809_1808590681	0	1792805	-3.39859	1.53064	-0.16848	-0.079601	9.6082497	1.937866	19.402	-0.306	-9.619	1.785	-0.084	38.2	32.767009	111.593355	2	22	32.767064	111.592689	1.665	19.42	1	1.77	-0.026	-0.03	0	0	6.9406E+218	330	349
20230809_1808590689	0	1792806	-3.34198	1.54427	-0.2348	-0.079587	9.6671047	1.753252	19.402	-0.306	-9.619	1.785	-0.084	38.2	32.767009	111.593355	2	22	32.767064	111.592689	1.665	19.42	1	1.77	-0.026	-0.03	0	0	6.9406E+218	330	349
20230809_1808590704	0	1792807	-3.21433	1.59077	-0.22571	-0.079607	9.6670237	1.8148381	19.402	-0.306	-9.619	1.785	-0.084	38.2	32.767009	111.593355	2	22	32.767064	111.592689	1.665	19.42	1	1.77	-0.026	-0.03	0	0	6.9406E+218	330	349
20230809_1808590712	0	1792808	-3.18211	1.59959	-0.30126	-0.079667	9.6667824	1.999598	19.402	-0.306	-9.619	1.785	-0.084	38.2	32.767009	111.593355	2	22	32.76708	111.592695	1.705	17.59	1	1.77	-0.026	-0.03	0	0	6.9406E+218	330	349
20230809_1808590720	0	1792809	-3.21968	1.57682	-0.25486	-0.079601	9.6082497	1.937866	19.402	-0.306	-9.619	1.785	-0.084	38.2	32.767009	111.593355	2	22	32.76708	111.592695	1.705	17.59	1	1.77	-0.026	-0.03	0	0	6.9406E+218	330	349
20230809_1808590731	0	1792810	-3.06567	1.61437	-0.29656	-0.079587	9.6671047	1.753252	19.326	-0.332	-9.779	1.783	-0.084	38.2	32.767009	111.593355	2	22	32.76708	111.592695	1.705	17.59	1	1.77	-0.026	-0.03	0	0	6.9406E+218	330	349
20230809_1808590742	0	1792811	-2.94944	1.62371	-0.35542	-0.079652	9.7256355	1.814984	19.326	-0.332	-9.779	1.783	-0.084	38.2	32.767009	111.593355	2	22	32.76708	111.592695	1.705	17.59	1	1.77	-0.026	-0.03	0	0	6.9406E+218	330	349
20230809_1808590753	0	1792812	-2.97445	1.61069	-0.36447	-0.079667	9.6667824	1.999598	19.326	-0.332	-9.779	1.783	-0.084	38.2	32.767009	111.593355	2	22	32.76708	111.592695	1.705	17.59	1	1.77	-0.026	-0.03	0	0	6.9406E+218	330	349
20230809_1808590760	0	1792813	-2.98376	1.60933	-0.42418	-0.079692	9.7254753	1.938157	19.326	-0.332	-9.779	1.783	-0.084	38.2	32.767009	111.593355	2	22	32.76708	111.592695	1.705	17.59	1	1.77	-0.026	-0.03	0	0	6.9406E+218	330	349
20230809_1808590775	0	1792814	-2.88127	1.63026	-0.4453	-0.079692	9.7254753	1.938157	19.326	-0.332	-9.779	1.783	-0.084	38.2	32.767009	111.593355	2	22	32.76708	111.592695	1.705	17.59	1	1.77	-0.026	-0.03	0	0	6.9406E+218	330	349
20230809_1808590779	0	1792815	-2.72357	1.64565	-0.47051	-0.079647	9.6668634	1.9380111	19.25	-0.366	-9.924	1.782	-0.084	38.2	32.76701	111.593356	2	22	32.76708	111.592695	1.705	17.59	1	1.77	-0.026	-0.03	0	0	6.9406E+218	330	349
20230809_1808590790	0	1792816	-2.64766	1.63517	-0.42369	-0.144868	9.7254124	1.9383399	19.25	-0.366	-9.924	1.782	-0.084	38.2	32.76701	111.593356	2	22	32.76708	111.592695	1.705	17.59	1	1.77	-0.026	-0.03	0	0	6.9406E+218	330	349
20230809_1808590810	0	1792817	-2.60776	1.6316	-0.5085	-0.079672	9.7255564	1.87657	19.25	-0.366	-9.924	1.782	-0.086	38.2	32.76701	111.593356	2	22	32.76708	111.592695	1.705	17.59	1	1.77	-0.026	-0.03	0	0	6.9406E+218	330	349
20230809_1808590811	0	1792818	-2.45923	1.62705	-0.49297	-0.079672	9.7255564	1.87657	19.25	-0.366	-9.924	1.782	-0.086	38.2	32.76701	111.593356	2	22	32.76708	111.592695	1.705	17.59	1	1.77	-0.026	-0.03	0	0	6.9406E+218	330	349
20230809_1808590821	0	1792819	-2.23451	1.64136	-0.53218	-0.079698	9.7842484	1.815129	19.25	-0.366	-9.924	1.782	-0.086	38.2	32.76701	111.593356	2	22	32.76708	111.592695	1.705	17.59	1	1.77	-0.026	-0.03	0	0	6.9406E+218	330	349
20230809_1808590833	0	1792820	-2.07771	1.67696	-0.62094	-0.079757	9.7840061	1.999889	19.174	-0.406	-10.044	1.781	-0.086	38.2	32.767011	111.593356	2	22	32.76708	111.592695	1.705	17.59	1	1.77	-0.026	-0.03	0	0	6.9406E+218	330	349
20230809_1808590840	0	1792821	-2.12163	1.63103	-0.61431	-0.079797	9.7838449	2.1230619	19.174	-0.406	-10.044	1.781	-0.086	38.2	32.767011	111.593356	2	22	32.76708	111.592695	1.705	17.59	1	1.77	-0.026	-0.03	0	0	6.9406E+218	330	349
20230809_1808590852	0	1792822	-2.03116	1.62117	-0.62843	-0.079718	9.7841682	1.876716	19.174	-0.406	-10.044	1.781	-0.086	38.2	32.767011	111.593356	2	22	32.76708	111.592695	1.705	17.59	1	1.77	-0.026	-0.03	0	0	6.9406E+218	330	349
20230809_1808590861	0	1792823	-1.83603	1.6436	-0.59253	-0.079672	9.7255564	1.87657	19.174	-0.406	-10.044	1.781	-0.086	38.2	32.767011	111.593356	2	22	32.76708	111.592695	1.705	17.59	1	1.77	-0.026	-0.03	0	0	6.9406E+218	330	325
20230809_1808590883	0	1792824	-1.64775	1.62694	-0.65343	-0.079718	9.7841682	1.876716	19.174	-0.406	-10.044	1.781	-0.086	38.2	32.767011	111.593356	2	22	32.76708	111.592695	1.705	17.59	1	1.787	0.016	-0.011	0	0	6.9406E+218	330	325
20230809_1808590884	0	1792825	-1.35569	1.63212	-0.641	-0.079723	9.8429413	1.753688	19.099	-0.451	-10.134	1.787	-0.086	37.92	32.767012	111.593356	2	22	32.76708	111.592695	1.705	17.59	1	1.787	0.016	-0.011	0	0	6.9406E+218	330	325
20230809_1808590893	0	1792826	-1.24203	1.62139	-0.72792	-0.079823	9.8425379	2.061621	19.099	-0.451	-10.134	1.787	-0.086	37.92	32.767012	111.593356	2	22	32.76708	111.592695	1.705	17.59	1	1.787	0.016	-0.011	0	0	6.9406E+218	330	325
20230809_1808590906	0	1792827	-1.22706	1.58085	-0.76332	-0.145024	9.9011679	2.0003619	19.099	-0.451	-10.134	1.787	-0.086	37.92	32.767012	111.593356	2	22	32.76708	111.592695	1.705	17.59	1	1.787	0.016	-0.011	0	0	6.9406E+218	330	325
20230809_1808590909	0	1792828	-1.0233	1.60379	-0.76723	-0.079763	9.8427801	1.876861	19.099	-0.451	-10.134	1.787	-0.086	37.92	32.767012	111.593356	2	22	32.76708	111.592695	1.705	17.59	1	1.787	0.016	-0.011	0	0	6.9406E+218	330	325
20230809_1808590921	0	1792829	-0.78465	1.62729	-0.7671	-0.079718	9.7841682	1.876716	19.099	-0.451	-10.134	1.787	-0.086	37.92	32.767012	111.593356	2	22	32.76708	111.592695	1.705	17.59	1	1.787	0.016	-0.011	0	0	6.9406E+218	330	325
20230809_1808590930	0	1792830	-0.68642	1.59665	-0.78517	-0.079783	9.8426991	1.938448	19.027	-0.503	-10.183	1.786	-0.086	37.92	32.767013	111.593356	2	22	32.76708	111.592695	1.705	17.59	1	1.787	0.016	-0.011	0	0	6.9406E+218	330	325
20230809_1808590942	0	1792831	-0.54366	1.57115	-0.78969	-0.079808	9.901392	1.8770061	19.027	-0.503	-10.183	1.786	-0.086	37.92	32.767013	111.593356	2	22	32.76708	111.592695	1.705	17.59	1	1.787	0.016	-0.011	0	0	6.9406E+218	330	325
20230809_1808590954	0	1792832	-0.27926	1.59939	-0.78246	-0.144965	9.9014111	1.815603	19.027	-0.503	-10.183	1.786	-0.086	37.92	32.767013	111.593356	2	22	32.76708	111.592695	1.705	17.59	1	1.787	0.016	-0.011	0	0	6.9406E+218	330	325
20230809_1808590962	0	1792833	-0.09615	1.59163	-0.82895	-0.079763	9.8427801	1.876861	19.027	-0.503	-10.183	1.786	-0.086	37.92	32.767013	111.593356	2	22	32.76708	111.592695	1.705	17.59	1	1.787	0.016	-0.011	0	0	6.9406E+218	330	325
20230809_1808590977	0	1792834	0.07633	1.55675	-0.85837	-0.144965	9.9014111	1.815603	19.027	-0.503	-10.183	1.786	-0.086	37.92	32.767013	111.593356	2	22	32.76708	111.592695	1.705	17.59	1	1.787	0.016	-0.011	0	0	6.9406E+218	330	325
20230809_1808590979	0	1792835	0.33342	1.5504	-0.89239	-0.079723	9.8429413	1.753688	18.957	-0.557	-10.188	1.785	-0.086	37.92	32.767013	111.593356	2	22	32.76708	111.592695	1.705	17.59	1	1.787	0.016	-0.011	0	0	6.9406E+218	330	325
20230809_1808590992	0	1792836	0.42005	1.53392	-0.85876	-0.145004	9.9012489	1.938776	18.957	-0.557	-10.188	1.785	-0.086	37.92	32.767013	111.593356	2	22	32.76708	111.592695	1.705	17.59	1	1.787	0.016	-0.011	0	0	6.9406E+218	330	325
20230809_1809000004	0	1792837	0.48388	1.49646	-0.91393	-0.079874	9.9599237	1.938738	18.957	-0.557	-10.188	1.785	-0.086	37.92	32.767013	111.593356	2	22	32.76708	111.592695	1.705	17.59	1	1.787	0.016	-0.011	0	0	6.9406E+218	330	325
20230809_1809000010	0	1792838	0.72683	1.50769	-0.97121	-0.079789	9.901473	1.81542	18.957	-0.557	-10.188	1.785	-0.081	37.92	32.767013	111.593356	2	22	32.76708	111.592695	1.705	17.59	1	1.787	0.016	-0.011	0	0	6.9406E+218	330	325
20230809_1809000020	0	1792839	0.96691	1.5253	-0.90886	-0.144879	9.8429604	1.692284	18.957	-0.557	-10.188	1.785	-0.081	37.92	32.767013	111.593356	2	22	32.76708	111.592695	1.705	17.59	1	1.787	0.016	-0.011	0	0	6.9406E+218	330	325
20230809_1809000030	0	1792840	1.19152	1.49656	-0.93356	-0.079769	9.9015541	1.7538331	18.89	-0.616	-10.149	1.785	-0.081	37.92	32.767014	111.593357	2	22	32.76708	111.592695	1.705	17.59	1	1.787	0.016	-0.011	0	0	6.9406E+218	330	325
20230809_1809000040	0	1792841	1.29309	1.46607	-0.92754	-0.14499	9.960103	1.754161	18.89	-0.616	-10.149	1.785	-0.081	37.92	32.767014	111.593357	2	22	32.76708	111.592695	1.705	17.59	1	1.787	0.016	-0.011	0	0	6.9406E+218	330	325
20230809_1809000051	0	1792842	1.42338	1.44284	-0.9669	-0.079834	9.9600849	1.815565	18.89	-0.616	-10.149	1.785	-0.081	37.92	32.767014	111.593357	2	22	32.76708	111.592695	1.705	17.59	1	1.787	0.016	-0.011	0	0	6.9406E+218	330	325
20230809_1809000064	0	1792843	1.62091	1.45068	-0.96403	-0.14499	9.960103	1.754161	18.89	-0.616	-10.149	1.785	-0.081	37.92	32.767014	111.593357	2	22	32.76708	111.592695	1.705	17.59	1	1.787	0.016	-0.011	0	0	6.9406E+218	330	325
20230809_1809000078	0	1792844	1.7692	1.44523	-1.00702	-0.14499	9.960103	1.754161	18.89	-0.616	-10.149	1.785	-0.081	37.92	32.767014	111.593357	2	22	32.76708	111.592695	1.705	17.59	1	1.787	0.016	-0.011	0	0	6.9406E+218	330	325
20230809_1809000079	0	1792845	1.8627	1.41319	-1.03359	-0.079769	9.9015541	1.7538331	18.828	-0.677	-10.069	1.785	-0.081	37.92	32.767015	111.593357	2	22	32.76708	111.592695	1.705	17.59	1	1.787	0.016	-0.011	0	0	6.9406E+218	330	325
20230809_1809000090	0	1792846	1.98262	1.38411	-1.05122	-0.14497	9.9601841	1.692575	18.828	-0.677	-10.069	1.785	-0.081	37.92	32.767015	111.593357	2	22	32.76708	111.592695	1.705	17.59	1	1.787	0.016	-0.011	0	0	6.9406E+218	330	325
20230809_1809000101	0	1792847	2.17645	1.36999	-1.0172	-0.079774	9.9603271	1.630806	18.828	-0.677	-10.069	1.785	-0.081	37.92	32.767015	111.593357	2	22	32.76708	111.592695	1.705	17.59	1	1.787	0.016	-0.011	0	0	6.9406E+218	330	325
20230809_1809000110	0	1792848	2.35967	1.3682	-1.03979	-0.14495	9.9602652	1.630988	18.828	-0.677	-10.069	1.785	-0.081	37.92	32.767015	111.593357	2	22	32.76708	111.592695	1.705	17.59	1	1.787	0.016	-0.011	0	0	6.9406E+218	330	325
20230809_1809000120	0	1792849	2.47929	1.35167	-1.06176	-0.14495	9.9602652	1.630988	18.828	-0.677	-10.069	1.785	-0.081	37.92	32.767015	111.593357	2	22	32.76708	111.592695	1.705	17.59	1	1.787	0.016	-0.011	0	0	6.9406E+218	330	325
20230809_1809000131	0	1792850	2.61397	1.31455	-1.09677	-0.144905	9.9016533	1.630843	18.771	-0.74	-9.952	1.784	-0.069	37.92	32.767016	111.593357	2	22	32.76708	111.592695	1.705	17.59	1	1.787	0.016	-0.011	0	0	6.9406E+218	330	325
20230809_1809000141	0	1792851	2.72465	1.28839	-1.08071	-0.0798	10.0190201	1.569364	18.771	-0.74	-9.952	1.784	-0.069	37.92	32.767016	111.593357	2	22	32.76708	111.592695	1.705	17.59	1	1.787	0.016	-0.011	0	0	6.9406E+218	330	325
20230809_1809000150	0	1792852	2.83508	1.2658	-1.09497	-0.144885	9.9017334	1.5692559	18.771	-0.74	-9.952	1.784	-0.069	37.92	32.767016	111.593357	2	22	32.76708	111.592695	1.705	17.59	1	1.787	0.016	-0.011	0	0	6.9406E+218	330	325
20230809_1809000159	0	1792853	2.96175	1.24301	-1.08938	-0.14482	9.8432016	1.507524	18.771	-0.74	-9.952	1.784	-0.069	37.92	32.767016	111.593357	2	22	32.76708	111.592695	1.705	17.59	1	1.787	0.016	-0.011	0	0	6.9406E+218	330	325
20230809_1809000173	0	1792854	3.13154	1.23352	-1.03197	-0.144865	9.9018145	1.50767	18.771	-0.74	-9.952	1.784	-0.069	37.92	32.767016	111.593357	2	22	32.76708	111.592695	1.705	17.59	1	1.787	0.016	-0.011	0	0	6.9406E+218	330	325
20230809_1809000179	0	1792855	3.18562	1.16776	-1.08339	-0.144885	9.9017334	1.5692559	18.719	-0.804	-9.803	1.784	-0.069	37.92	32.767016	111.593358	2	22	32.76708	111.592695	1.705	17.59	1	1.787	0.016	-0.011	0	0	6.9406E+218	330	325
20230809_1809000192	0	1792856	3.30331	1.12152	-1.15283	-0.144916	10.0192003	1.384787	18.719	-0.804	-9.803	1.784	-0.069	37.92	32.767016	111.593358	2	22	32.76708	111.592695	1.705	17.59	1	1.787	0.016	-0.011	0	0	6.9406E+218	330	325
20230809_1809000203	0	1792857	3.49047	1.09969	-1.1822	-0.144845	9.9018946	1.4460829	18.719	-0.804	-9.803	1.784	-0.069	37.92	32.767016	111.593358	2	22	32.76708	111.592695	1.705	17.59	1	1.787	0.016	-0.011	0	0	6.9406E+218	330	325
20230809_1809000214	0	1792858	3.68398	1.09093	-1.15144	-0.14478	9.8433628	1.384351	18.719	-0.804	-9.803	1.784	-0.069	37.92	32.767016	111.593358	2	22	32.76708	111.592695	1.705	17.59	1	1.787	0.016	-0.011	0	0	6.9406E+218	330	325
20230809_1809000220	0	1792859	3.76804	1.05227	-1.16952	-0.1448	9.8432827	1.445938	18.719	-0.804	-9.803	1.784	-0.069	37.92	32.767016	111.593358	2	22	32.76708	111.592695	1.705	17.59	1	1.787	0.016	-0.011	0	0	6.9406E+218	330	325
20230809_1809000231	0	1792860	3.83319	1.00135	-1.13378	-0.1448	9.8432827	1.445938	18.676	-0.87	-9.622	1.784	-0.069	37.92	32.767017	111.593358	2	22	32.76708	111.592695	1.705	17.59	1	1.787	0.016	-0.011	0	0	6.9406E+218	330	325
20230809_1809000242	0	1792861	3.93894	0.95495	-1.04832	-0.14476	9.8434439	1.322765	18.676	-0.87	-9.622	1.784	-0.069	37.92	32.767017	111.593358	2	22	32.76708	111.592695	1.705	17.59	1	1.787	0.016	-0.011	0	0	6.9406E+218	330	325
20230809_1809000253	0	1792862	4.06582	0.9091	-1.05806	-0.14476	9.8434439	1.322765	18.676	-0.87	-9.622	1.784	-0.069	37.92	32.767017	111.593358	2	22	32.76708	111.592695	1.705	17.59	1	1.787	0.016	-0.011	0	0	6.9406E+218	330	312
20230809_1809000259	0	1792863	4.24076	0.87942	-1.14687	-0.209962	9.9020739	1.261506	18.676	-0.87	-9.622	1.784	-0.069	37.92	32.767017	111.593358	2	22	32.76708	111.592695	1.705	17.59	1	1.787	0.016	-0.011	0	0	6.9406E+218	330	312
20230809_1809000270	0	1792864	4.31224	0.82367	-1.12068	-0.144715	9.784832	1.322619	18.676	-0.87	-9.622	1.784	-0.069	37.92	32.767017	111.593358	2	22	32.76708	111.592695	1.705	17.59	1	1.787	0.016	-0.011	0	0	6.9406E+218	330	312
20230809_1809000280	0	1792865	4.44242	0.78171	-1.14225	-0.144695	9.7849121	1.2610331	18.642	-0.931	-9.412	1.784	-0.069	37.92	32.767018	111.593358	2	22	32.76708	111.592695	1.705	17.59	1	1.787	0.016	-0.011	0	0	6.9406E+218	330	312
20230809_1809000295	0	1792866	4.5298	0.74207	-1.1155	-0.144695	9.7849121	1.2610331	18.642	-0.931	-9.412	1.784	-0.081	37.92	32.767018	111.593358	2	22	32.76708	111.592695	1.705	17.59	1	1.787	0.016	-0.011	0	0	6.9406E+218	330	312
20230809_1809000311	0	1792867	4.58703	0.66484	-1.11641	-0.144695	9.7849121	1.2610331	18.642	-0.931	-9.412	1.784	-0.081	37.92	32.767018	111.593358	2	22	32.76708	111.592695	1.705	17.59	1	1.787	0.016	-0.011	0	0	6.9406E+218	330	312
20230809_1809000313	0	1792868	4.76174	0.63041	-1.05709	-0.14459	9.7265425	1.0761271	18.642	-0.931	-9.412	1.784	-0.081	37.92	32.767018	111.593358	2	22	32.76708	111.592695	1.705	17.59	1	1.787	0.016	-0.011	0	0	6.9406E+218	330	312
20230809_1809000320	0	1792869	4.87108	0.57795	-1.06628	-0.144675	9.7849932	1.199446	18.642	-0.931	-9.412	1.784	-0.081	37.92	32.767018	111.593358	2	22	32.76708	111.592695	1.705	17.59	1	1.787	0.016	-0.011	0	0	6.9406E+218	330	312
20230809_1809000330	0	1792870	4.94169	0.51333	-1.00364	-0.209805	9.7263184	1.199483	18.62	-0.989	-9.175	1.784	-0.081	37.92	32.767019	111.593359	2	22	32.76708	111.592695	1.705	17.59	1	1.787	0.016	-0.011	0	0	6.9406E+218	330	312
20230809_1809000340	0	1792871	5.02684	0.46641	-1.02232	-0.14463	9.7263813	1.199301	18.62	-0.989	-9.175	1.784	-0.081	37.92	32.767019	111.593359	2	22	32.76708	111.592695	1.705	17.59	1	1.787	0.016	-0.011	0	0	6.9406E+218	330	312
20230809_1809000356	0	1792872	5.09973	0.40123	-1.0068	-0.14461	9.7264624	1.137714	18.62	-0.989	-9.175	1.784	-0.081	37.92	32.767019	111.593359	2	22	32.76708	111.592695	1.705	17.59	1	1.787	0.016	-0.011	0	0	6.9406E+218	330	312
20230809_1809000361	0	1792873	5.22989	0.3438	-1.06003	-0.209766	9.7264795	1.07631	18.62	-0.989	-9.175	1.784	-0.081	37.92	32.767019	111.593359	2	22	32.76708	111.592695	1.705	17.59	1	1.787	0.016	-0.011	0	0	6.9406E+218	330	312
20230809_1809000371	0	1792874	5.28861	0.27869	-0.99216	-0.144564	9.6678486	1.137568	18.62	-0.989	-9.175	1.784	-0.081	37.92	32.767019	111.593359	2	22	32.76708	111.592695	1.705	17.59	1	1.787	0.016	-0.011	0	0	6.9406E+218	330	312
20230809_1809000381	0	1792875	5.34854	0.21058	-0.99639	-0.14459	9.7265425	1.0761271	18.611	-1.042	-8.915	1.785	-0.081	37.92	32.767019	111.593359	2	22	32.76708	111.592695	1.705	17.59	1	1.787	0.016	-0.011	0	0	6.9406E+218	330	312
20230809_1809000393	0	1792876	5.44212	0.15317	-0.97263	-0.144499	9.6093178	1.0758359	18.611	-1.042	-8.915	1.785	-0.081	37.92	32.767019	111.593359	2	22	32.76708	111.592695	1.705	17.59	1	1.787	0.016	-0.011	0	0	6.9406E+218	330	312
20230809_1809000405	0	1792877	5.50491	0.0907	-0.91116	-0.144525	9.6680107	1.014395	18.611	-1.042	-8.915	1.785	-0.081	37.92	32.767019	111.593359	2	22	32.76708	111.592695	1.705	17.59	1	1.787	0.016	-0.011	0	0	6.9406E+218	330	312
20230809_1809000410	0	1792878	5.61164	0.03729	-0.87019	-0.209675	9.6092548	1.076019	18.611	-1.042	-8.915	1.785	-0.081	37.92	32.767019	111.593359	2	22	32.76708	111.592695	1.705	17.59	1	1.787	0.016	-0.011	0	0	6.9406E+218	330	312
20230809_1809000420	0	1792879	5.65932	-0.03872	-0.86233	-0.144479	9.6093979	1.01425	18.611	-1.042	-8.915	1.785	-0.081	37.92	32.767019	111.593359	2	22	32.76708	111.592695	1.705	17.59	1	1.787	0.016	-0.011	0	0	6.9406E+218	330	312
20230809_1809000430	0	1792880	5.71602	-0.11897	-0.82155	-0.144499	9.6093178	1.0758359	18.617	-1.086	-8.636	1.786	-0.081	37.92	32.76702	111.593359	2	22	32.76708	111.592695	1.705	17.59	1	1.787	0.016	-0.011	0	0	6.9406E+218	330	312
20230809_1809000440	0	1792881	5.78246	-0.17413	-0.83452	-0.144459	9.609479	0.952663	18.617	-1.086	-8.636	1.786	-0.081	37.92	32.76702	111.593359	2	22	32.76708	111.592695	1.705	17.59	1	1.787	0.016	-0.011	0	0	6.9406E+218	330	312
20230809_1809000451	0	1792882	5.79785	-0.23616	-0.84033	-0.144499	9.6093178	1.0758359	18.617	-1.086	-8.636	1.786	-0.081	37.92	32.76702	111.593359	2	22	32.76708	111.592695	1.705	17.59	1	1.787	0.016	-0.011	0	0	6.9406E+218	330	312
20230809_1809000461	0	1792883	5.81639	-0.30047	-0.7664	-0.209544	9.4921923	0.952555	18.617	-1.086	-8.636	1.786	-0.081	37.92	32.76702	111.593359	2	22	32.76708	111.592695	1.705	17.59	1	1.787	0.016	-0.011	0	0	6.9406E+218	330	325
20230809_1809000470	0	1792884	5.87191	-0.35663	-0.70224	-0.144434	9.550786	1.014104	18.617	-1.086	-8.636	1.786	-0.083	37.92	32.76702	111.593359	2	22	32.76708	111.592695	1.705	17.59	1	1.787	0.016	-0.011	0	0	6.9406E+218	330	325
20230809_1809000480	0	1792885	5.86311	-0.4425	-0.64851	-0.144388	9.4921741	1.0139591	18.638	-1.121	-8.345	1.787	-0.083	37.92	32.767021	111.593359	2	22	32.76708	111.592695	1.705	17.59	1	1.787	0.016	-0.011	0	0	6.9406E+218	330	325
20230809_1809000492	0	1792886	5.91405	-0.51357	-0.64123	-0.144394	9.5509481	0.890931	18.638	-1.121	-8.345	1.787	-0.083	37.92	32.767021	111.593359	2	22	32.76708	111.592695	1.705	17.59	1	1.787	0.016	-0.011	0	0	6.9406E+218	330	325
20230809_1809000504	0	1792887	5.95103	-0.56706	-0.57068	-0.144368	9.4922552	0.952372	18.638	-1.121	-8.345	1.787	-0.083	37.92	32.767021	111.593359	2	22	32.76708	111.592695	1.705	17.59	1	1.787	0.016	-0.011	0	0	6.9406E+218	330	325
20230809_1809000509	0	1792888	5.94812	-0.63487	-0.55632	-0.144366	9.4922552	0.952377	18.638	-1.121	-8.345	1.787	-0.083	37.92	32.767021	111.593359	2	22	32.76708	111.592695	1.705	17.59	1	1.787	0.016	-0.011	0	0	6.9406E+218	330	325
20230809_1809000520	0	1792889	6.04174	-0.67642	-0.53435	-0.144386	9.4921741	1.013963	18.638	-1.121	-8.345	1.787	-0.083	37.92	32.767021	111.593359	2	22	32.76708	111.592695	1.705	17.59	1	1.787	0.016	-0.011	0	0	6.9406E+218	330	325
20230809_1809000529	0	1792890	5.87637	-0.79813	-0.49574	-0.209561	9.4921122	1.014146	18.673	-1.144	-8.048	1.789	-0.083	37.92	32.767022	111.59336	2	22	32.76708	111.592695	1.705	17.59	1	1.787	0.016	-0.011	0	0	6.9406E+218	330	325
20230809_1809000540	0	1792891	5.91592	-0.85873	-0.40205	-0.144281	9.4338036	0.829058	18.673	-1.144	-8.048	1.789	-0.083	37.92	32.767022	111.59336	2	22	32.76708	111.592695	1.705	17.59	1	1.787	0.016	-0.011	0	0	6.9406E+218	330	325
20230809_1809000552	0	1792892	6.02284	-0.88107	-0.38766	-0.1443	9.4337234	0.890645	18.673	-1.144	-8.048	1.789	-0.083	37.92	32.767022	111.59336	2	22	32.76708	111.592695	1.705	17.59	1	1.787	0.016	-0.011	0	0	6.9406E+218	330	325
20230809_1809000560	0	1792893	5.97942	-0.97481	-0.3145	-0.079164	9.4336243	1.013635	18.673	-1.144	-8.048	1.789	-0.083	37.92	32.767022	111.59336	2	22	32.76708	111.592695	1.705	17.59	1	1.787	0.016	-0.011	0	0	6.9406E+218	330	325
20230809_1809000574	0	1792894	5.95636	-1.0305	-0.25748	-0.1443	9.4337234	0.890645	18.673	-1.144	-8.048	1.789	-0.083	37.92	32.767022	111.59336	2	22	32.76708	111.592695	1.705	17.59	1	1.787	0.016	-0.011	0	0	6.9406E+218	330	325
20230809_1809000579	0	1792895	5.91044	-1.09581	-0.18919	-0.209471	9.3748875	1.013855	18.724	-1.153	-7.752	1.791	-0.083	37.92	32.767023	111.59336	2	22	32.76708	111.592695	1.705	17.59	1	1.787	0.016	-0.011	0	0	6.9406E+218	330	325
20230809_1809000594	0	1792896	5.89985	-1.16893	-0.11785	-0.144255	9.3751106	0.890499	18.724	-1.153	-7.752	1.791	-0.083	37.92	32.767023	111.59336	2	22	32.76708	111.592695	1.705	17.59	1	1.787	0.016	-0.011	0	0	6.9406E+218	330	325
20230809_1809000604	0	1792897	5.92372	-1.22272	-0.06078	-0.144275	9.3750296	0.952086	18.724	-1.153	-7.752	1.791	-0.083	37.92	32.767023	111.59336	2	22	32.76708	111.592695	1.705	17.59	1	1.787	0.016	-0.011	0	0	6.9406E+218	330	325
20230809_1809000611	0	1792898	5.95082	-1.25373	-0.02263	-0.079124	9.4337864	0.890462	18.724	-1.153	-7.752	1.791	-0.083	37.92	32.767023	111.59336	2	22	32.76708	111.592695	1.705	17.59	1	1.787	0.016	-0.011	0	0	6.9406E+218	330	325
20230809_1809000619	0	1792899	5.72748	-1.33082	0.00795	-0.144394	9.3745461	1.321606	18.724	-1.153	-7.752	1.791	-0.083	37.92	32.767023	111.59336	2	22	32.76708	111.592695	1.705	17.59	1	1.787	0.016	-0.011	0	0	6.9406E+218	330	325
20230809_1809000630	0	1792900	5.3973	-1.4476	0.08318	-0.144255	9.3751106	0.890499	18.788	-1.146	-7.464	1.794	-0.09	37.92	32.767023	111.59336	2	22	32.76708	111.592695	1.705	17.59	1	1.787	0.016	-0.011	0	0	6.9406E+218	330	325
20230809_1809000643	0	1792901	5.70728	-1.41574	0.13084	-0.14413	9.3168221	0.644008	18.788	-1.146	-7.464	1.794	-0.09	37.92	32.767023	111.59336	2	22	32.76708	111.592695	1.705	17.59	1	1.787	0.016	-0.011	0	0	6.9406E+218	330	325
20230809_1809000651	0	1792902	5.68063	-1.44656	0.24522	-0.14421	9.3164988	0.890354	18.788	-1.146	-7.464	1.794	-0.09	37.92	32.767023	111.59336	2	22	32.76708	111.592695	1.705	17.59	1	1.787	0.016	-0.011	0	0	6.9406E+218	330	325
20230809_1809000662	0	1792903	5.72638	-1.50775	0.32157	-0.079054	9.3164797	0.951758	18.788	-1.146	-7.464	1.794	-0.09	37.92	32.767023	111.59336	2	22	32.76708	111.592695	1.705	17.59	1	1.787	0.016	-0.011	0	0	6.9406E+218	330	325
20230809_1809000669	0	1792904	5.48766	-1.56892	0.43145	-0.144289	9.3161764	1.1367	18.788	-1.146	-7.464	1.794	-0.09	37.92	32.767023	111.59336	2	22	32.76708	111.592695	1.705	17.59	1	1.787	0.016	-0.011	0	0	6.9406E+218	330	325
20230809_1809000681	0	1792905	5.00801	-1.65692	0.48193	-0.144329	9.3160152	1.259874	18.861	-1.12	-7.19	1.796	-0.09	37.92	32.767024	111.59336	2	22	32.76708	111.592695	1.705	17.59	1	1.787	0.016	-0.011	0	0	6.9406E+218	330	325
20230809_1809000692	0	1792906	4.95238	-1.63762	0.54493	-0.079139	9.3749313	1.075076	18.861	-1.12	-7.19	1.796	-0.09	37.92	32.767024	111.59336	2	22	32.76708	111.592695	1.705	17.59	1	1.787	0.016	-0.011	0	0	6.9406E+218	330	325
20230809_1809000705	0	1792907	4.87471	-1.67124	0.53478	-0.14419	9.3165789	0.828767	18.861	-1.12	-7.19	1.796	-0.09	37.92	32.767024	111.59336	2	22	32.767095	111.592701	1.69	20.3	1	1.787	0.016	-0.011	0	0	6.9406E+218	330	325
20230809_1809000711	0	1792908	5.01584	-1.6855	0.70417	-0.144144	9.257967	0.828622	18.861	-1.12	-7.19	1.796	-0.09	37.92	32.767024	111.59336	2	22	32.767095	111.592701	1.69	20.3	1	1.787	0.016	-0.011	0	0	6.9406E+218	330	325
20230809_1809000721	0	1792909	4.96088	-1.70397	0.70391	-0.144184	9.2578058	0.951795	18.861	-1.12	-7.19	1.796	-0.09	37.92	32.767024	111.59336	2	22	32.767095	111.592701	1.69	20.3	1	1.787	0.016	-0.011	0	0	6.9406E+218	330	325
20230809_1809000730	0	1792910	4.74791	-1.77524	0.86562	-0.079113	9.3162384	1.136518	18.941	-1.076	-6.946	1.799	-0.09	37.92	32.767025	111.593361	2	22	32.767095	111.592701	1.69	20.3	1	1.787	0.016	-0.011	0	0	6.9406E+218	330	325
20230809_1809000740	0	1792911	4.56622	-1.79294	0.92586	-0.144269	9.3162575	1.075114	18.941	-1.076	-6.946	1.799	-0.09	37.92	32.767025	111.593361	2	22	32.767095	111.592701	1.69	20.3	1	1.787	0.016	-0.011	0	0	6.9406E+218	330	325
20230809_1809000752	0	1792912	4.45673	-1.78139	0.98269	-0.144269	9.3162575	1.075114	18.941	-1.076	-6.946	1.799	-0.09	37.92	32.767025	111.593361	2	22	32.767095	111.592701	1.69	20.3	1	1.787	0.016	-0.011	0	0	6.9406E+218	330	325
20230809_1809000762	0	1792913	4.27884	-1.80168	1.03468	-0.079133	9.3161583	1.198104	18.941	-1.076	-6.946	1.799	-0.09	37.92	32.767025	111.593361	2	22	32.767095	111.592701	1.69	20.3	1	1.787	0.016	-0.011	0	0	6.9406E+218	330	325
20230809_1809000776	0	1792914	4.06029	-1.85289	1.13789	-0.144264	9.2574825	1.1981421	18.941	-1.076	-6.946	1.799	-0.09	37.92	32.767025	111.593361	2	22	32.767095	111.592701	1.69	20.3	1	1.787	0.016	-0.011	0	0	6.9406E+218	330	325
20230809_1809000779	0	1792915	3.97133	-1.8329	1.17879	-0.079054	9.3164797	0.951758	19.025	-1.013	-6.734	1.802	-0.09	37.92	32.767026	111.593361	2	22	32.767095	111.592701	1.69	20.3	1	1.787	0.016	-0.011	0	0	6.9406E+218	330	325
20230809_1809000789	0	1792916	3.94341	-1.81602	1.22068	-0.144269	9.3162575	1.075114	19.025	-1.013	-6.734	1.802	-0.089	37.92	32.767026	111.593361	2	22	32.767095	111.592701	1.69	20.3	1	1.787	0.016	-0.011	0	0	6.9406E+218	330	325
20230809_1809000804	0	1792917	3.84061	-1.8289	1.34564	-0.079073	9.3163996	1.013344	19.025	-1.013	-6.734	1.802	-0.089	37.92	32.767026	111.593361	2	22	32.767095	111.592701	1.69	20.3	1	1.787	0.016	-0.011	0	0	6.9406E+218	330	325
20230809_1809000810	0	1792918	3.73242	-1.83189	1.39901	-0.144269	9.3162575	1.075114	19.025	-1.013	-6.734	1.802	-0.089	37.92	32.767026	111.593361	2	22	32.767095	111.592701	1.69	20.3	1	1.787	0.016	-0.011	0	0	6.9406E+218	330	325
20230809_1809000825	0	1792919	3.52084	-1.84078	1.48328	-0.079178	9.3747702	1.1982501	19.025	-1.013	-6.734	1.802	-0.089	37.92	32.767026	111.593361	2	22	32.767095	111.592701	1.69	20.3	1	1.787	0.016	-0.011	0	0	6.9406E+218	330	325
20230809_1809000831	0	1792920	3.34037	-1.8589	1.54905	-0.144349	9.3159342	1.32146	19.108	-0.933	-6.552	1.804	-0.089	37.92	32.767026	111.593361	2	22	32.767095	111.592701	1.69	20.3	1	1.787	0.016	-0.011	0	0	6.9406E+218	330	325
20230809_1809000850	0	1792921	3.14726	-1.83766	1.64795	-0.079113	9.3162384	1.136518	19.108	-0.933	-6.552	1.804	-0.089	37.92	32.767026	111.593361	2	22	32.767095	111.592701	1.69	20.3	1	1.787	0.016	-0.011	0	0	6.9406E+218	330	337
20230809_1809000854	0	1792922	2.99734	-1.81507	1.62536	-0.144354	9.3747072	1.198432	19.108	-0.933	-6.552	1.804	-0.089	37.92	32.767026	111.593361	2	22	32.767095	111.592701	1.69	20.3	1	1.787	0.016	-0.011	0	0	6.9406E+218	330	337
20230809_1809000859	0	1792923	2.78155	-1.8294	1.72432	-0.079159	9.3748512	1.136663	19.108	-0.933	-6.552	1.804	-0.089	37.92	32.767026	111.593361	2	22	32.767095	111.592701	1.69	20.3	1	1.787	0.016	-0.011	0	0	6.9406E+218	330	337
20230809_1809000872	0	1792924	2.68018	-1.81338	1.76319	-0.144289	9.3161764	1.1367	19.108	-0.933	-6.552	1.804	-0.089	37.92	32.767026	111.593361	2	22	32.767095	111.592701	1.69	20.3	1	1.787	0.016	-0.011	0	0	6.9406E+218	330	337
20230809_1809000880	0	1792925	2.49836	-1.81061	1.83318	-0.079198	9.3746891	1.259836	19.189	-0.837	-6.412	1.765	-0.089	37.92	32.767027	111.593362	2	22	32.767095	111.592701	1.69	20.3	1	1.762	-0.026	0.104	0	0	6.9406E+218	330	337
20230809_1809000897	0	1792926	2.41343	-1.79132	1.88357	-0.144334	9.3747883	1.1368459	19.189	-0.837	-6.412	1.765	-0.089	38.41	32.767027	111.593362	2	22	32.767095	111.592701	1.69	20.3	1	1.762	-0.026	0.104	0	0	6.9406E+218	330	337
20230809_1809000906	0	1792927	2.28584	-1.73129	1.97178	-0.079198	9.3746891	1.259836	19.189	-0.837	-6.412	1.765	-0.089	38.41	32.767027	111.593362	2	22	32.767095	111.592701	1.69	20.3	1	1.762	-0.026	0.104	0	0	6.9406E+218	330	337
20230809_1809000910	0	1792928	1.79928	-1.75931	1.96479	-0.079349	9.4916716	1.444887	19.189	-0.837	-6.412	1.765	-0.089	38.41	32.767027	111.593362	2	22	32.767095	111.592701	1.69	20.3	1	1.762	-0.026	0.104	0	0	6.9406E+218	330	337
20230809_1809000920	0	1792929	1.62321	-1.73119	2.0341	-0.079244	9.433301	1.259982	19.189	-0.837	-6.412	1.765	-0.089	38.41	32.767027	111.593362	2	22	32.767095	111.592701	1.69	20.3	1	1.762	-0.026	0.104	0	0	6.9406E+218	330	337
20230809_1809000930	0	1792930	1.5447	-1.67442	2.11208	-0.079178	9.3747702	1.1982501	19.264	-0.728	-6.317	1.767	-0.089	38.41	32.767028	111.593363	2	22	32.767095	111.592701	1.69	20.3	1	1.762	-0.026	0.104	0	0	6.9406E+218	330	337
20230809_1809000941	0	1792931	1.3075	-1.67892	2.12474	-0.079329	9.4917517	1.3832999	19.264	-0.728	-6.317	1.767	-0.089	38.41	32.767028	111.593363	2	22	32.767095	111.592701	1.69	20.3	1	1.762	-0.026	0.104	0	0	6.9406E+218	330	337
20230809_1809000953	0	1792932	1.1182	-1.66571	2.11908	-0.144465	9.4918509	1.2603101	19.264	-0.728	-6.317	1.767	-0.089	38.41	32.767028	111.593363	2	22	32.767095	111.592701	1.69	20.3	1	1.762	-0.026	0.104	0	0	6.9406E+218	330	337
20230809_1809000959	0	1792933	0.98542	-1.60958	2.18639	-0.079289	9.4919138	1.2601269	19.264	-0.728	-6.317	1.767	-0.089	38.41	32.767028	111.593363	2	22	32.767095	111.592701	1.69	20.3	1	1.762	-0.026	0.104	0	0	6.9406E+218	330	337
20230809_1809000974	0	1792934	0.6649	-1.60592	2.16188	-0.079459	9.6088152	1.5067641	19.264	-0.728	-6.317	1.767	-0.089	38.41	32.767028	111.593363	2	22	32.767095	111.592701	1.69	20.3	1	1.762	-0.026	0.104	0	0	6.9406E+218	330	337
20230809_1809000979	0	1792935	0.52419	-1.56089	2.11893	-0.014139	9.5506687	1.198503	19.334	-0.613	-6.272	1.769	-0.089	38.41	32.767028	111.593363	2	22	32.767095	111.592701	1.69	20.3	1	1.762	-0.026	0.104	0	0	6.9406E+218	330	337
20230809_1809000992	0	1792936	0.45937	-1.50332	2.28622	-0.079264	9.4332209	1.321568	19.334	-0.613	-6.272	1.769	-0.088	38.41	32.767028	111.593363	2	22	32.767095	111.592701	1.69	20.3	1	1.762	-0.026	0.104	0	0	6.9406E+218	330	337
20230809_1809010004	0	1792937	0.22021	-1.49574	2.38908	-0.079283	9.4331398	1.383155	19.334	-0.613	-6.272	1.769	-0.088	38.41	32.767028	111.593363	2	22	32.767095	111.592701	1.69	20.3	1	1.762	-0.026	0.104	0	0	6.9406E+218	330	337
20230809_1809010009	0	1792938	-0.01577	-1.47475	2.33001	-0.07944	9.6088963	1.445178	19.334	-0.613	-6.272	1.769	-0.088	38.41	32.767028	111.593363	2	22	32.767095	111.592701	1.69	20.3	1	1.762	-0.026	0.104	0	0	6.9406E+218	330	337
20230809_1809010021	0	1792939	-0.22462	-1.43313	2.36162	-0.079465	9.6675892	1.383736	19.334	-0.613	-6.272	1.769	-0.088	38.41	32.767028	111.593363	2	22	32.767095	111.592701	1.69	20.3	1	1.762	-0.026	0.104	0	0	6.9406E+218	330	337
20230809_1809010030	0	1792940	-0.29736	-1.37048	2.28496	-0.07944	9.6088963	1.445178	19.393	-0.489	-6.271	1.769	-0.088	38.41	32.767029	111.593363	2	22	32.767095	111.592701	1.69	20.3	1	1.762	-0.026	0.104	0	0	6.9406E+218	330	337
20230809_1809010055	0	1792941	-0.54716	-1.35409	2.31627	-0.014244	9.6090393	1.383408	19.393	-0.489	-6.271	1.769	-0.088	38.41	32.767029	111.593363	2	22	32.767095	111.592701	1.69	20.3	1	1.762	-0.026	0.104	0	0	6.9406E+218	330	337
20230809_1809010057	0	1792942	-0.67853	-1.33152	2.22251	-0.07942	9.6089773	1.3835911	19.393	-0.489	-6.271	1.769	-0.088	38.41	32.767029	111.593363	2	22	32.767095	111.592701	1.69	20.3	1	1.762	-0.026	0.104	0	0	6.9406E+218	330	337
20230809_1809010067	0	1792943	-0.77753	-1.28694	2.28837	-0.079465	9.6675892	1.383736	19.393	-0.489	-6.271	1.769	-0.088	38.41	32.767029	111.593363	2	22	32.767095	111.592701	1.69	20.3	1	1.762	-0.026	0.104	0	0	6.9406E+218	330	337
20230809_1809010074	0	1792944	-0.86497	-1.23213	2.31227	-0.014309	9.6675711	1.44514	19.393	-0.489	-6.271	1.769	-0.088	38.41	32.767029	111.593363	2	22	32.767095	111.592701	1.69	20.3	1	1.762	-0.026	0.104	0	0	6.9406E+218	330	337
20230809_1809010079	0	1792945	-1.02203	-1.20207	2.40498	-0.079485	9.6675081	1.445323	19.444	-0.367	-6.311	1.771	-0.088	38.41	32.76703	111.593364	2	22	32.767095	111.592701	1.69	20.3	1	1.762	-0.026	0.104	0	0	6.9406E+218	330	337
20230809_1809010093	0	1792946	-1.24001	-1.16253	2.37149	-0.014309	9.6675711	1.44514	19.444	-0.367	-6.311	1.771	-0.088	38.41	32.76703	111.593364	2	22	32.767095	111.592701	1.69	20.3	1	1.762	-0.026	0.104	0	0	6.9406E+218	330	337
20230809_1809010104	0	1792947	-1.30926	-1.10474	2.3847	-0.014354	9.7261829	1.445286	19.444	-0.367	-6.311	1.771	-0.088	38.41	32.76703	111.593364	2	22	32.767095	111.592701	1.69	20.3	1	1.762	-0.026	0.104	0	0	6.9406E+218	330	337
20230809_1809010110	0	1792948	-1.47407	-1.08992	2.41128	-0.079596	9.7846518	1.5072	19.444	-0.367	-6.311	1.771	-0.088	38.41	32.76703	111.593364	2	22	32.767095	111.592701	1.69	20.3	1	1.762	-0.026	0.104	0	0	6.9406E+218	330	337
20230809_1809010120	0	1792949	-1.53607	-1.04012	2.27383	-0.079576	9.7847328	1.445614	19.444	-0.367	-6.311	1.771	-0.088	38.41	32.76703	111.593364	2	22	32.767095	111.592701	1.69	20.3	1	1.762	-0.026	0.104	0	0	6.9406E+218	330	337
20230809_1809010130	0	1792950	-1.65902	-0.98479	2.22936	-0.014465	9.8433266	1.507163	19.485	-0.245	-6.383	1.771	-0.077	38.41	32.76703	111.593364	2	22	32.767095	111.592701	1.69	20.3	1	1.762	-0.026	0.104	0	0	6.9406E+218	330	337
20230809_1809010140	0	1792951	-1.78851	-0.96183	2.1413	-0.014445	9.8434067	1.445576	19.485	-0.245	-6.383	1.771	-0.077	38.41	32.76703	111.593364	2	22	32.767095	111.592701	1.69	20.3	1	1.762	-0.026	0.104	0	0	6.9406E+218	330	337
20230809_1809010154	0	1792952	-1.89577	-0.92845	2.21525	-0.014354	9.7261829	1.445286	19.485	-0.245	-6.383	1.771	-0.077	38.41	32.76703	111.593364	2	22	32.767095	111.592701	1.69	20.3	1	1.762	-0.026	0.104	0	0	6.9406E+218	330	337
20230809_1809010159	0	1792953	-2.06795	-0.88991	2.26961	-0.014374	9.7261019	1.5068721	19.485	-0.245	-6.383	1.771	-0.077	38.41	32.76703	111.593364	2	22	32.767095	111.592701	1.69	20.3	1	1.762	-0.026	0.104	0	0	6.9406E+218	330	337
20230809_1809010178	0	1792954	-2.10458	-0.82644	2.27374	-0.0144	9.7847948	1.445431	19.485	-0.245	-6.383	1.771	-0.077	38.41	32.76703	111.593364	2	22	32.767095	111.592701	1.69	20.3	1	1.762	-0.026	0.104	0	0	6.9406E+218	330	337
20230809_1809010180	0	1792955	-2.19271	-0.76921	2.3123	-0.014485	9.8432465	1.56875	19.516	-0.129	-6.484	1.772	-0.077	38.41	32.767031	111.593364	2	22	32.767095	111.592701	1.69	20.3	1	1.762	-0.026	0.104	0	0	6.9406E+218	330	337
20230809_1809010193	0	1792956	-2.31226	-0.73887	2.16466	-0.014556	9.9605513	1.507454	19.516	-0.129	-6.484	1.772	-0.077	38.41	32.767031	111.593364	2	22	32.767095	111.592701	1.69	20.3	1	1.762	-0.026	0.104	0	0	6.9406E+218	330	337
20230809_1809010201	0	1792957	-2.48723	-0.70918	2.14238	-0.014511	9.9019394	1.507308	19.516	-0.129	-6.484	1.772	-0.077	38.41	32.767031	111.593364	2	22	32.767095	111.592701	1.69	20.3	1	1.762	-0.026	0.104	0	0	6.9406E+218	330	337
20230809_1809010215	0	1792958	-2.58652	-0.6719	2.01378	-0.014465	9.8433266	1.507163	19.516	-0.129	-6.484	1.772	-0.077	38.41	32.767031	111.593364	2	22	32.767095	111.592701	1.69	20.3	1	1.762	-0.026	0.104	0	0	6.9406E+218	330	337
20230809_1809010221	0	1792959	-2.57567	-0.59555	2.05407	-0.014491	9.9020185	1.445722	19.516	-0.129	-6.484	1.772	-0.077	38.41	32.767031	111.593364	2	22	32.767095	111.592701	1.69	20.3	1	1.762	-0.026	0.104	0	0	6.9406E+218	330	337
20230809_1809010229	0	1792960	-2.64791	-0.55344	1.99881	-0.01453	9.9018583	1.568895	19.537	-0.022	-6.61	1.773	-0.077	38.41	32.767032	111.593365	2	22	32.767095	111.592701	1.69	20.3	1	1.762	-0.026	0.104	0	0	6.9406E+218	330	337
20230809_1809010243	0	1792961	-2.75201	-0.52691	2.0687	-0.014465	9.8433266	1.507163	19.537	-0.022	-6.61	1.773	-0.077	38.41	32.767032	111.593365	2	22	32.767095	111.592701	1.69	20.3	1	1.762	-0.026	0.104	0	0	6.9406E+218	330	337
20230809_1809010250	0	1792962	-2.85761	-0.47861	2.06701	0.050664	9.9020014	1.507126	19.537	-0.022	-6.61	1.773	-0.077	38.41	32.767032	111.593365	2	22	32.767095	111.592701	1.69	20.3	1	1.762	-0.026	0.104	0	0	6.9406E+218	330	337
20230809_1809010261	0	1792963	-2.94938	-0.44027	1.99984	-0.014536	9.9606323	1.4458669	19.537	-0.022	-6.61	1.773	-0.077	38.41	32.767032	111.593365	2	22	32.767095	111.592701	1.69	20.3	1	1.762	-0.026	0.104	0	0	6.9406E+218	330	337
20230809_1809010270	0	1792964	-3.03547	-0.39595	1.88851	-0.014621	10.019083	1.569186	19.537	-0.022	-6.61	1.773	-0.077	38.41	32.767032	111.593365	2	22	32.767095	111.592701	1.69	20.3	1	1.762	-0.026	0.104	0	0	6.9406E+218	330	337
20230809_1809010281	0	1792965	-3.12706	-0.34927	1.80531	0.050573	10.0192261	1.507416	19.547	0.078	-6.758	1.773	-0.077	38.41	32.767033	111.593365	2	22	32.767095	111.592701	1.69	20.3	1	1.762	-0.026	0.104	0	0	6.9406E+218	330	337
20230809_1809010290	0	1792966	-3.24905	-0.31248	1.85485	0.050644	9.9019203	1.568712	19.547	0.078	-6.758	1.773	-0.069	38.41	32.767033	111.593365	2	22	32.767095	111.592701	1.69	20.3	1	1.762	-0.026	0.104	0	0	6.9406E+218	330	337
20230809_1809010305	0	1792967	-3.28499	-0.26142	1.82313	-0.014491	9.9020185	1.445722	19.547	0.078	-6.758	1.773	-0.069	38.41	32.767033	111.593365	2	22	32.767095	111.592701	1.69	20.3	1	1.762	-0.026	0.104	0	0	6.9406E+218	330	337
20230809_1809010311	0	1792968	-3.32266	-0.21594	1.81039	0.050618	9.9606133	1.5072711	19.547	0.078	-6.758	1.773	-0.069	38.41	32.767033	111.593365	2	22	32.767095	111.592701	1.69	20.3	1	1.762	-0.026	0.104	0	0	6.9406E+218	330	337
20230809_1809010321	0	1792969	-3.43392	-0.17833	1.78564	-0.014582	10.0192442	1.446013	19.547	0.078	-6.758	1.773	-0.069	38.41	32.767033	111.593365	2	22	32.767095	111.592701	1.69	20.3	1	1.762	-0.026	0.104	0	0	6.9406E+218	330	337
20230809_1809010330	0	1792970	-3.52022	-0.1462	1.69994	0.050553	10.019145	1.569003	19.548	0.169	-6.926	1.773	-0.069	38.41	32.767033	111.593365	2	22	32.767095	111.592701	1.69	20.3	1	1.762	-0.026	0.104	0	0	6.9406E+218	330	337
20230809_1809010339	0	1792971	-3.61129	-0.10936	1.71106	-0.014601	10.0191631	1.507599	19.548	0.169	-6.926	1.773	-0.069	38.41	32.767033	111.593365	2	22	32.767095	111.592701	1.69	20.3	1	1.762	-0.026	0.104	0	0	6.9406E+218	330	337
20230809_1809010352	0	1792972	-3.64839	-0.05754	1.59066	0.050618	9.9606133	1.5072711	19.548	0.169	-6.926	1.773	-0.069	38.41	32.767033	111.593365	2	22	32.767095	111.592701	1.69	20.3	1	1.762	-0.026	0.104	0	0	6.9406E+218	330	337
20230809_1809010360	0	1792973	-3.68987	-0.00901	1.60344	-0.014556	9.9605513	1.507454	19.548	0.169	-6.926	1.773	-0.069	38.41	32.767033	111.593365	2	22	32.767095	111.592701	1.69	20.3	1	1.762	-0.026	0.104	0	0	6.9406E+218	330	337
20230809_1809010379	0	1792974	-3.7556	0.02224	1.52672	0.050593	10.0193062	1.44583	19.548	0.169	-6.926	1.773	-0.069	38.41	32.767033	111.593365	2	22	32.767095	111.592701	1.69	20.3	1	1.762	-0.026	0.104	0	0	6.9406E+218	330	337
20230809_1809010383	0	1792975	-3.83871	0.0566	1.50788	-0.014647	10.077775	1.507745	19.539	0.248	-7.112	1.772	-0.069	38.41	32.767034	111.593366	2	22	32.767095	111.592701	1.69	20.3	1	1.762	-0.026	0.104	0	0	6.9406E+218	330	337
20230809_1809010391	0	1792976	-3.87741	0.10423	1.45952	0.050593	10.0193062	1.44583	19.539	0.248	-7.112	1.772	-0.069	38.41	32.767034	111.593366	2	22	32.767095	111.592701	1.69	20.3	1	1.762	-0.026	0.104	0	0	6.9406E+218	330	337
20230809_1809010405	0	1792977	-4.01091	0.12731	1.45749	-0.014621	10.019083	1.569186	19.539	0.248	-7.112	1.772	-0.069	38.41	32.767034	111.593366	2	22	32.767095	111.592701	1.69	20.3	1	1.762	-0.026	0.104	0	0	6.9406E+218	330	337
20230809_1809010409	0	1792978	-3.98321	0.18272	1.35575	0.050613	10.0193872	1.384243	19.539	0.248	-7.112	1.772	-0.069	38.41	32.767034	111.593366	2	22	32.767095	111.592701	1.69	20.3	1	1.762	-0.026	0.104	0	0	6.9406E+218	330	337
20230809_1809010420	0	1792979	-4.05145	0.23042	1.32531	0.050573	10.0192261	1.507416	19.539	0.248	-7.112	1.772	-0.069	38.41	32.767034	111.593366	2	22	32.767095	111.592701	1.69	20.3	1	1.762	-0.026	0.104	0	0	6.9406E+218	330	337
20230809_1809010432	0	1792980	-4.12434	0.25253	1.31791	-0.014601	10.0191631	1.507599	19.522	0.315	-7.312	1.771	-0.069	38.41	32.767035	111.593366	2	22	32.767095	111.592701	1.69	20.3	1	1.762	-0.026	0.104	0	0	6.9406E+218	330	337
20230809_1809010446	0	1792981	-4.1926	0.30209	1.23737	0.050547	10.077919	1.4459749	19.522	0.315	-7.312	1.771	-0.069	38.41	32.767035	111.593366	2	22	32.767095	111.592701	1.69	20.3	1	1.762	-0.026	0.104	0	0	6.9406E+218	330	337
20230809_1809010454	0	1792982	-4.27094	0.33484	1.15475	-0.014582	10.0192442	1.446013	19.522	0.315	-7.312	1.771	-0.071	38.41	32.767035	111.593366	2	22	32.767095	111.592701	1.69	20.3	1	1.762	-0.026	0.104	0	0	6.9406E+218	330	337
20230809_1809010461	0	1792983	-4.27588	0.36093	1.11756	0.050547	10.077919	1.4459749	19.522	0.315	-7.312	1.771	-0.071	38.41	32.767035	111.593366	2	22	32.767095	111.592701	1.69	20.3	1	1.762	-0.026	0.104	0	0	6.9406E+218	330	337
20230809_1809010476	0	1792984	-4.27271	0.41459	1.05351	-0.014562	10.0193253	1.384426	19.522	0.315	-7.312	1.771	-0.071	38.41	32.767035	111.593366	2	22	32.767095	111.592701	1.69	20.3	1	1.762	-0.026	0.104	0	0	6.9406E+218	330	337
20230809_1809010483	0	1792985	-4.281	0.46272	1.03847	0.050573	10.0192261	1.507416	19.496	0.368	-7.526	1.769	-0.071	38.41	32.767036	111.593367	2	22	32.767095	111.592701	1.69	20.3	1	1.762	-0.026	0.104	0	0	6.9406E+218	330	325
20230809_1809010490	0	1792986	-4.45623	0.45913	1.04499	0.050593	10.0193062	1.44583	19.496	0.368	-7.526	1.769	-0.071	38.41	32.767036	111.593367	2	22	32.767095	111.592701	1.69	20.3	1	1.762	-0.026	0.104	0	0	6.9406E+218	330	325
20230809_1809010503	0	1792987	-4.38256	0.52304	0.94472	-0.014607	10.0779371	1.384571	19.496	0.368	-7.526	1.769	-0.071	38.41	32.767036	111.593367	2	22	32.767095	111.592701	1.69	20.3	1	1.762	-0.026	0.104	0	0	6.9406E+218	330	325
20230809_1809010510	0	1792988	-4.41168	0.56515	0.85748	0.05059	10.0193062	1.44583	19.496	0.368	-7.526	1.769	-0.071	38.41	32.767036	111.593367	2	22	32.767095	111.592701	1.69	20.3	1	1.762	-0.026	0.104	0	0	6.9406E+218	330	325
20230809_1809010520	0	1792989	-4.40156	0.58609	0.82036	0.050545	10.077919	1.4459749	19.496	0.368	-7.526	1.769	-0.071	38.41	32.767036	111.593367	2	22	32.767095	111.592701	1.69	20.3	1	1.762	-0.026	0.104	0	0	6.9406E+218	330	325
20230809_1809010529	0	1792990	-4.46742	0.61233	0.77844	-0.014584	10.0192442	1.446013	19.463	0.409	-7.747	1.767	-0.071	38.41	32.767036	111.593367	2	22	32.767095	111.592701	1.69	20.3	1	1.762	-0.026	0.104	0	0	6.9406E+218	330	325
20230809_1809010541	0	1792991	-4.37848	0.66506	0.69966	0.05061	10.0193872	1.384243	19.463	0.409	-7.747	1.767	-0.071	38.41	32.767036	111.593367	2	22	32.767095	111.592701	1.69	20.3	1	1.762	-0.026	0.104	0	0	6.9406E+218	330	325
20230809_1809010554	0	1792992	-4.40333	0.69754	0.6787	0.05059	10.0193062	1.44583	19.463	0.409	-7.747	1.767	-0.071	38.41	32.767036	111.593367	2	22	32.767095	111.592701	1.69	20.3	1	1.762	-0.026	0.104	0	0	6.9406E+218	330	325
20230809_1809010559	0	1792993	-4.43509	0.71287	0.62979	-0.014564	10.0193253	1.384426	19.463	0.409	-7.747	1.767	-0.071	38.41	32.767036	111.593367	2	22	32.767095	111.592701	1.69	20.3	1	1.762	-0.026	0.104	0	0	6.9406E+218	330	325
20230809_1809010575	0	1792994	-4.39258	0.75062	0.57101	0.05065	10.0195484	1.26107	19.463	0.409	-7.747	1.767	-0.071	38.41	32.767036	111.593367	2	22	32.767095	111.592701	1.69	20.3	1	1.762	-0.026	0.104	0	0	6.9406E+218	330	325
20230809_1809010581	0	1792995	-4.31362	0.78198	0.54081	-0.014584	10.0192442	1.446013	19.423	0.435	-7.967	1.764	-0.071	38.41	32.767037	111.593367	2	22	32.767095	111.592701	1.69	20.3	1	1.762	-0.026	0.104	0	0	6.9406E+218	330	325
20230809_1809010590	0	1792996	-4.32418	0.79373	0.42467	0.050584	10.0780802	1.3228019	19.423	0.435	-7.967	1.764	-0.071	38.41	32.767037	111.593367	2	22	32.767095	111.592701	1.69	20.3	1	1.762	-0.026	0.104	0	0	6.9406E+218	330	325
20230809_1809010602	0	1792997	-4.30869	0.84092	0.38999	0.05057	10.0192261	1.507416	19.423	0.435	-7.967	1.764	-0.071	38.41	32.767037	111.593367	2	22	32.767095	111.592701	1.69	20.3	1	1.762	-0.026	0.104	0	0	6.9406E+218	330	325
20230809_1809010611	0	1792998	-4.412	0.86067	0.32342	-0.014584	10.0192442	1.446013	19.423	0.435	-7.967	1.764	-0.071	38.41	32.767037	111.593367	2	22	32.767095	111.592701	1.69	20.3	1	1.762	-0.026	0.104	0	0	6.9406E+218	330	325
20230809_1809010620	0	1792999	-4.3568	0.89501	0.26824	0.05061	10.0193872	1.384243	19.423	0.435	-7.967	1.764	-0.075	38.41	32.767037	111.593367	2	22	32.767095	111.592701	1.69	20.3	1	1.762	-0.026	0.104	0	0	6.9406E+218	330	325
20230809_1809010630	0	1793000	-4.30658	0.93119	0.21355	0.05063	10.0194683	1.322657	19.378	0.445	-8.184	1.762	-0.075	38.41	32.767038	111.593368	2	22	32.767095	111.592701	1.69	20.3	1	1.762	-0.026	0.104	0	0	6.9406E+218	330	325
20230809_1809010661	0	1793001	-4.28873	0.93093	0.17451	-0.014544	10.0194054	1.322839	19.378	0.445	-8.184	1.762	-0.075	38.41	32.767038	111.593368	2	22	32.767095	111.592701	1.69	20.3	1	1.762	-0.026	0.104	0	0	6.9406E+218	330	337
20230809_1809010664	0	1793002	-4.18218	0.97359	0.12935	0.050669	10.0196285	1.199484	19.378	0.445	-8.184	1.762	-0.075	38.41	32.767038	111.593368	2	22	32.767095	111.592701	1.69	20.3	1	1.762	-0.026	0.104	0	0	6.9406E+218	330	337
20230809_1809010667	0	1793003	-4.18843	1.01827	0.03829	0.050525	10.0778379	1.507562	19.378	0.445	-8.184	1.762	-0.075	38.41	32.767038	111.593368	2	22	32.767095	111.592701	1.69	20.3	1	1.762	-0.026	0.104	0	0	6.9406E+218	330	337
20230809_1809010676	0	1793004	-4.31447	1.02525	0.03821	-0.014584	10.0192442	1.446013	19.378	0.445	-8.184	1.762	-0.075	38.41	32.767038	111.593368	2	22	32.767095	111.592701	1.69	20.3	1	1.762	-0.026	0.104	0	0	6.9406E+218	330	337
20230809_1809010680	0	1793005	-4.33888	1.05535	-0.08532	0.05061	10.0193872	1.384243	19.328	0.441	-8.398	1.759	-0.075	38.41	32.767039	111.593368	2	22	32.767109	111.592707	1.665	18.54	1	1.762	-0.026	0.104	0	0	6.9406E+218	330	337
20230809_1809010693	0	1793006	-4.27705	1.09791	-0.15664	0.05063	10.0194683	1.322657	19.328	0.441	-8.398	1.759	-0.075	38.41	32.767039	111.593368	2	22	32.767109	111.592707	1.665	18.54	1	1.762	-0.026	0.104	0	0	6.9406E+218	330	337
20230809_1809010699	0	1793007	-4.22937	1.11071	-0.20635	-0.014544	10.0194054	1.322839	19.328	0.441	-8.398	1.759	-0.075	38.41	32.767039	111.593368	2	22	32.767109	111.592707	1.665	18.54	1	1.762	-0.026	0.104	0	0	6.9406E+218	330	337
20230809_1809010710	0	1793008	-4.17751	1.13057	-0.24773	0.05063	10.0194683	1.322657	19.328	0.441	-8.398	1.759	-0.075	38.41	32.767039	111.593368	2	22	32.767109	111.592707	1.665	18.54	1	1.762	-0.026	0.104	0	0	6.9406E+218	330	337
20230809_1809010720	0	1793009	-4.09317	1.1783	-0.2801	0.050695	9.9609356	1.2609251	19.328	0.441	-8.398	1.759	-0.075	38.41	32.767039	111.593368	2	22	32.767109	111.592707	1.665	18.54	1	1.762	-0.026	0.104	0	0	6.9406E+218	330	337
20230809_1809010732	0	1793010	-4.09306	1.17919	-0.35873	0.05061	10.0193872	1.384243	19.274	0.42	-8.607	1.757	-0.075	38.41	32.767039	111.593369	2	22	32.767109	111.592707	1.665	18.54	1	1.762	-0.026	0.104	0	0	6.9406E+218	330	337
20230809_1809010741	0	1793011	-4.07267	1.19656	-0.42332	-0.014479	9.9608736	1.261107	19.274	0.42	-8.607	1.757	-0.075	38.41	32.767039	111.593369	2	22	32.767109	111.592707	1.665	18.54	1	1.762	-0.026	0.104	0	0	6.9406E+218	330	337
20230809_1809010755	0	1793012	-4.09357	1.21874	-0.4857	0.05059	10.0193062	1.44583	19.274	0.42	-8.607	1.757	-0.075	38.41	32.767039	111.593369	2	22	32.767109	111.592707	1.665	18.54	1	1.762	-0.026	0.104	0	0	6.9406E+218	330	337
20230809_1809010760	0	1793013	-4.18845	1.20615	-0.53434	0.050655	9.9607754	1.3840981	19.274	0.42	-8.607	1.757	-0.075	38.41	32.767039	111.593369	2	22	32.767109	111.592707	1.665	18.54	1	1.762	-0.026	0.104	0	0	6.9406E+218	330	337
20230809_1809010775	0	1793014	-4.12623	1.21927	-0.63663	0.05065	10.0195484	1.26107	19.274	0.42	-8.607	1.757	-0.075	38.41	32.767039	111.593369	2	22	32.767109	111.592707	1.665	18.54	1	1.762	-0.026	0.104	0	0	6.9406E+218	330	337
20230809_1809010779	0	1793015	-4.07693	1.23824	-0.63692	-0.014414	9.9023418	1.199375	19.218	0.384	-8.814	1.754	-0.075	38.41	32.76704	111.593369	2	22	32.767109	111.592707	1.665	18.54	1	1.762	-0.026	0.104	0	0	6.9406E+218	330	337
20230809_1809010793	0	1793016	-3.98995	1.24307	-0.75299	0.050695	9.9609356	1.2609251	19.218	0.384	-8.814	1.754	-0.076	38.41	32.76704	111.593369	2	22	32.767109	111.592707	1.665	18.54	1	1.762	-0.026	0.104	0	0	6.9406E+218	330	337
20230809_1809010805	0	1793017	-3.94094	1.24918	-0.74637	0.050675	9.9608545	1.322511	19.218	0.384	-8.814	1.754	-0.076	38.41	32.76704	111.593369	2	22	32.767109	111.592707	1.665	18.54	1	1.762	-0.026	0.104	0	0	6.9406E+218	330	337
20230809_1809010810	0	1793018	-3.88473	1.24712	-0.85605	0.050721	9.9022427	1.322366	19.218	0.384	-8.814	1.754	-0.076	38.41	32.76704	111.593369	2	22	32.767109	111.592707	1.665	18.54	1	1.762	-0.026	0.104	0	0	6.9406E+218	330	337
20230809_1809010820	0	1793019	-3.91161	1.23185	-0.88443	-0.014499	9.9607925	1.3226939	19.218	0.384	-8.814	1.754	-0.076	38.41	32.76704	111.593369	2	22	32.767109	111.592707	1.665	18.54	1	1.762	-0.026	0.104	0	0	6.9406E+218	330	337
20230809_1809010830	0	1793020	-3.91218	1.23151	-1.01085	0.05074	9.9023237	1.260779	19.164	0.332	-9.01	1.753	-0.076	38.41	32.767041	111.593369	2	22	32.767109	111.592707	1.665	18.54	1	1.762	-0.026	0.104	0	0	6.9406E+218	330	337
20230809_1809010840	0	1793021	-3.91191	1.22107	-1.0323	0.050721	9.9022427	1.322366	19.164	0.332	-9.01	1.753	-0.076	38.41	32.767041	111.593369	2	22	32.767109	111.592707	1.665	18.54	1	1.762	-0.026	0.104	0	0	6.9406E+218	330	337
20230809_1809010853	0	1793022	-3.86015	1.21122	-1.06761	0.05074	9.9023237	1.260779	19.164	0.332	-9.01	1.753	-0.076	38.41	32.767041	111.593369	2	22	32.767109	111.592707	1.665	18.54	1	1.762	-0.026	0.104	0	0	6.9406E+218	330	337
20230809_1809010859	0	1793023	-3.71762	1.19458	-1.11094	0.050786	9.8437119	1.2606339	19.164	0.332	-9.01	1.753	-0.076	38.41	32.767041	111.593369	2	22	32.767109	111.592707	1.665	18.54	1	1.762	-0.026	0.104	0	0	6.9406E+218	330	337
20230809_1809010877	0	1793024	-3.57791	1.17271	-1.19806	-0.014394	9.9024229	1.137789	19.164	0.332	-9.01	1.753	-0.076	38.41	32.767041	111.593369	2	22	32.767109	111.592707	1.665	18.54	1	1.762	-0.026	0.104	0	0	6.9406E+218	330	337
20230809_1809010889	0	1793025	-3.43743	1.17537	-1.19788	0.050811	9.7850189	1.322075	19.114	0.268	-9.196	1.752	-0.076	38.41	32.767041	111.59337	2	22	32.767109	111.592707	1.665	18.54	1	1.762	-0.026	0.104	0	0	6.9406E+218	330	337
20230809_1809010897	0	1793026	-3.5232	1.13251	-1.28129	0.050681	9.9020824	1.445539	19.114	0.268	-9.196	1.752	-0.076	38.35	32.767041	111.59337	2	22	32.767109	111.592707	1.665	18.54	1	1.798	-0.048	-0.059	0	0	6.9406E+218	330	337
20230809_1809010906	0	1793027	-3.55808	1.11137	-1.3445	-0.014383	9.7848759	1.383844	19.114	0.268	-9.196	1.752	-0.076	38.35	32.767041	111.59337	2	22	32.767109	111.592707	1.665	18.54	1	1.798	-0.048	-0.059	0	0	6.9406E+218	330	337
20230809_1809010909	0	1793028	-3.53721	1.09683	-1.39479	0.050831	9.7851	1.260488	19.114	0.268	-9.196	1.752	-0.076	38.35	32.767041	111.59337	2	22	32.767109	111.592707	1.665	18.54	1	1.798	-0.048	-0.059	0	0	6.9406E+218	330	337
20230809_1809010919	0	1793029	-3.35194	1.0877	-1.41747	0.050831	9.7851	1.260488	19.114	0.268	-9.196	1.752	-0.076	38.35	32.767041	111.59337	2	22	32.767109	111.592707	1.665	18.54	1	1.798	-0.048	-0.059	0	0	6.9406E+218	330	337
20230809_1809010930	0	1793030	-3.2407	1.06974	-1.4783	-0.014343	9.785037	1.260671	19.071	0.191	-9.368	1.796	-0.076	38.35	32.767042	111.59337	2	22	32.767109	111.592707	1.665	18.54	1	1.798	-0.048	-0.059	0	0	6.9406E+218	330	337
20230809_1809010943	0	1793031	-3.13184	1.03975	-1.48805	0.050857	9.7264071	1.3219301	19.071	0.191	-9.368	1.796	-0.076	38.35	32.767042	111.59337	2	22	32.767109	111.592707	1.665	18.54	1	1.798	-0.048	-0.059	0	0	6.9406E+218	330	337
20230809_1809010949	0	1793032	-3.09607	1.01047	-1.5504	-0.014363	9.784956	1.322258	19.071	0.191	-9.368	1.796	-0.076	38.35	32.767042	111.59337	2	22	32.767109	111.592707	1.665	18.54	1	1.798	-0.048	-0.059	0	0	6.9406E+218	330	337
20230809_1809010963	0	1793033	-3.0975	0.9781	-1.61944	0.050837	9.726326	1.383516	19.071	0.191	-9.368	1.796	-0.083	38.35	32.767042	111.59337	2	22	32.767109	111.592707	1.665	18.54	1	1.798	-0.048	-0.059	0	0	6.9406E+218	330	337
20230809_1809010975	0	1793034	-3.05402	0.9528	-1.6686	-0.014317	9.7263441	1.322112	19.071	0.191	-9.368	1.796	-0.083	38.35	32.767042	111.59337	2	22	32.767109	111.592707	1.665	18.54	1	1.798	-0.048	-0.059	0	0	6.9406E+218	330	337
20230809_1809010979	0	1793035	-2.93495	0.94454	-1.64488	0.050902	9.6677942	1.321784	19.035	0.104	-9.522	1.795	-0.083	38.35	32.767043	111.59337	2	22	32.767109	111.592707	1.665	18.54	1	1.798	-0.048	-0.059	0	0	6.9406E+218	330	337
20230809_1809010995	0	1793036	-2.79498	0.91912	-1.64166	-0.014246	9.6090393	1.383408	19.035	0.104	-9.522	1.795	-0.083	38.35	32.767043	111.59337	2	22	32.767109	111.592707	1.665	18.54	1	1.798	-0.048	-0.059	0	0	6.9406E+218	330	325
20230809_1809020005	0	1793037	-2.91443	0.85097	-1.68633	-0.014312	9.6675711	1.44514	19.035	0.104	-9.522	1.795	-0.083	38.35	32.767043	111.59337	2	22	32.767109	111.592707	1.665	18.54	1	1.798	-0.048	-0.059	0	0	6.9406E+218	330	325
20230809_1809020011	0	1793038	-2.88125	0.82196	-1.78961	0.050877	9.7264872	1.260343	19.035	0.104	-9.522	1.795	-0.083	38.35	32.767043	111.59337	2	22	32.767109	111.592707	1.665	18.54	1	1.798	-0.048	-0.059	0	0	6.9406E+218	330	325
20230809_1809020020	0	1793039	-2.69083	0.82996	-1.81936	0.050902	9.6677942	1.321784	19.035	0.104	-9.522	1.795	-0.083	38.35	32.767043	111.59337	2	22	32.767109	111.592707	1.665	18.54	1	1.798	-0.048	-0.059	0	0	6.9406E+218	330	325
20230809_1809020034	0	1793040	-2.62558	0.79761	-1.7362	-0.014156	9.4918146	1.383117	19.008	0.011	-9.661	1.795	-0.083	38.35	32.767044	111.59337	2	22	32.767109	111.592707	1.665	18.54	1	1.798	-0.048	-0.059	0	0	6.9406E+218	330	325
20230809_1809020053	0	1793041	-2.59005	0.74808	-1.85534	-0.014286	9.6088781	1.5065809	19.008	0.011	-9.661	1.795	-0.083	38.35	32.767044	111.59337	2	22	32.767109	111.592707	1.665	18.54	1	1.798	-0.048	-0.059	0	0	6.9406E+218	330	325
20230809_1809020054	0	1793042	-2.58047	0.71323	-1.8249	0.050973	9.5504894	1.38308	19.008	0.011	-9.661	1.795	-0.083	38.35	32.767044	111.59337	2	22	32.767109	111.592707	1.665	18.54	1	1.798	-0.048	-0.059	0	0	6.9406E+218	330	325
20230809_1809020062	0	1793043	-2.4586	0.70677	-1.78115	-0.014156	9.4918146	1.383117	19.008	0.011	-9.661	1.795	-0.083	38.35	32.767044	111.59337	2	22	32.767109	111.592707	1.665	18.54	1	1.798	-0.048	-0.059	0	0	6.9406E+218	330	325
20230809_1809020077	0	1793044	-2.45646	0.67302	-1.75671	-0.014195	9.4916534	1.506291	19.008	0.011	-9.661	1.795	-0.083	38.35	32.767044	111.59337	2	22	32.767109	111.592707	1.665	18.54	1	1.798	-0.048	-0.059	0	0	6.9406E+218	330	325
20230809_1809020080	0	1793045	-2.4932	0.61946	-1.848	0.050908	9.6090212	1.4448121	18.989	-0.084	-9.787	1.796	-0.083	38.35	32.767045	111.593371	2	22	32.767109	111.592707	1.665	18.54	1	1.798	-0.048	-0.059	0	0	6.9406E+218	330	325
20230809_1809020093	0	1793046	-2.32996	0.59666	-1.90878	-0.014156	9.4918146	1.383117	18.989	-0.084	-9.787	1.796	-0.083	38.35	32.767045	111.593371	2	22	32.767109	111.592707	1.665	18.54	1	1.798	-0.048	-0.059	0	0	6.9406E+218	330	325
20230809_1809020104	0	1793047	-2.17126	0.58264	-1.86155	-0.014176	9.4917336	1.4447041	18.989	-0.084	-9.787	1.796	-0.083	38.35	32.767045	111.593371	2	22	32.767109	111.592707	1.665	18.54	1	1.798	-0.048	-0.059	0	0	6.9406E+218	330	325
20230809_1809020111	0	1793048	-2.115	0.55878	-1.86311	-0.01415	9.4330406	1.506145	18.989	-0.084	-9.787	1.796	-0.083	38.35	32.767045	111.593371	2	22	32.767109	111.592707	1.665	18.54	1	1.798	-0.048	-0.059	0	0	6.9406E+218	330	325
20230809_1809020122	0	1793049	-2.11461	0.52639	-1.8025	-0.014079	9.3157358	1.567441	18.989	-0.084	-9.787	1.796	-0.08	38.35	32.767045	111.593371	2	22	32.767109	111.592707	1.665	18.54	1	1.798	-0.048	-0.059	0	0	6.9406E+218	330	325
20230809_1809020130	0	1793050	-2.14914	0.47875	-1.77872	-0.01415	9.4330406	1.506145	18.978	-0.179	-9.896	1.797	-0.08	38.35	32.767046	111.593371	2	22	32.767109	111.592707	1.665	18.54	1	1.798	-0.048	-0.059	0	0	6.9406E+218	330	325
20230809_1809020140	0	1793051	-2.00032	0.45512	-1.78728	-0.014176	9.4917336	1.4447041	18.978	-0.179	-9.896	1.797	-0.08	38.35	32.767046	111.593371	2	22	32.767109	111.592707	1.665	18.54	1	1.798	-0.048	-0.059	0	0	6.9406E+218	330	325
20230809_1809020152	0	1793052	-1.87976	0.43616	-1.85012	-0.014215	9.4915733	1.5678771	18.978	-0.179	-9.896	1.797	-0.08	38.35	32.767046	111.593371	2	22	32.767109	111.592707	1.665	18.54	1	1.798	-0.048	-0.059	0	0	6.9406E+218	330	325
20230809_1809020161	0	1793053	-1.69349	0.42576	-1.83351	-0.01415	9.4330406	1.506145	18.978	-0.179	-9.896	1.797	-0.08	38.35	32.767046	111.593371	2	22	32.767109	111.592707	1.665	18.54	1	1.798	-0.048	-0.059	0	0	6.9406E+218	330	325
20230809_1809020175	0	1793054	-1.58125	0.40237	-1.77225	-0.014099	9.3156548	1.629027	18.978	-0.179	-9.896	1.797	-0.08	38.35	32.767046	111.593371	2	22	32.767109	111.592707	1.665	18.54	1	1.798	-0.048	-0.059	0	0	6.9406E+218	330	325
20230809_1809020180	0	1793055	-1.51593	0.36318	-1.79832	-0.01417	9.4329596	1.567732	18.974	-0.272	-9.983	1.798	-0.08	38.35	32.767046	111.593371	2	22	32.767109	111.592707	1.665	18.54	1	1.798	-0.048	-0.059	0	0	6.9406E+218	330	325
20230809_1809020192	0	1793056	-1.42897	0.34631	-1.72726	-0.014124	9.3743477	1.5675859	18.974	-0.272	-9.983	1.798	-0.08	38.35	32.767046	111.593371	2	22	32.767109	111.592707	1.665	18.54	1	1.798	-0.048	-0.059	0	0	6.9406E+218	330	325
20230809_1809020204	0	1793057	-1.33671	0.3327	-1.70773	-0.014144	9.3742666	1.629173	18.974	-0.272	-9.983	1.798	-0.08	38.35	32.767046	111.593371	2	22	32.767109	111.592707	1.665	18.54	1	1.798	-0.048	-0.059	0	0	6.9406E+218	330	325
20230809_1809020217	0	1793058	-1.20154	0.31569	-1.66439	-0.01419	9.4328804	1.629318	18.974	-0.272	-9.983	1.798	-0.08	38.35	32.767046	111.593371	2	22	32.767109	111.592707	1.665	18.54	1	1.798	-0.048	-0.059	0	0	6.9406E+218	330	325
20230809_1809020219	0	1793059	-1.04611	0.30011	-1.66542	-0.014099	9.3156548	1.629027	18.974	-0.272	-9.983	1.798	-0.08	38.35	32.767046	111.593371	2	22	32.767109	111.592707	1.665	18.54	1	1.798	-0.048	-0.059	0	0	6.9406E+218	330	325
20230809_1809020230	0	1793060	-0.92307	0.30009	-1.67684	-0.079386	9.4327374	1.691088	18.973	-0.358	-10.042	1.799	-0.08	38.35	32.767047	111.593372	2	22	32.767109	111.592707	1.665	18.54	1	1.798	-0.048	-0.059	0	0	6.9406E+218	330	325
20230809_1809020240	0	1793061	-0.83432	0.29383	-1.65093	-0.014144	9.3742666	1.629173	18.973	-0.358	-10.042	1.799	-0.08	38.35	32.767047	111.593372	2	22	32.767109	111.592707	1.665	18.54	1	1.798	-0.048	-0.059	0	0	6.9406E+218	330	325
20230809_1809020253	0	1793062	-0.74301	0.2711	-1.61277	-0.014119	9.3155737	1.690614	18.973	-0.358	-10.042	1.799	-0.08	38.35	32.767047	111.593372	2	22	32.767109	111.592707	1.665	18.54	1	1.798	-0.048	-0.059	0	0	6.9406E+218	330	325
20230809_1809020260	0	1793063	-0.62885	0.2562	-1.55362	-0.079386	9.4327374	1.691088	18.973	-0.358	-10.042	1.799	-0.08	38.35	32.767047	111.593372	2	22	32.767109	111.592707	1.665	18.54	1	1.798	-0.048	-0.059	0	0	6.9406E+218	330	325
20230809_1809020270	0	1793064	-0.46295	0.25645	-1.6146	-0.014164	9.3741875	1.6907589	18.973	-0.358	-10.042	1.799	-0.08	38.35	32.767047	111.593372	2	22	32.767109	111.592707	1.665	18.54	1	1.798	-0.048	-0.059	0	0	6.9406E+218	330	337
20230809_1809020280	0	1793065	-0.32232	0.24235	-1.51542	-0.07936	9.3740444	1.752529	18.974	-0.438	-10.072	1.8	-0.08	38.35	32.767048	111.593372	2	22	32.767109	111.592707	1.665	18.54	1	1.798	-0.048	-0.059	0	0	6.9406E+218	330	337
20230809_1809020292	0	1793066	-0.15045	0.24522	-1.47822	-0.014028	9.19835	1.690323	18.974	-0.438	-10.072	1.8	-0.096	38.35	32.767048	111.593372	2	22	32.767109	111.592707	1.665	18.54	1	1.798	-0.048	-0.059	0	0	6.9406E+218	330	337
20230809_1809020299	0	1793067	0.01188	0.25804	-1.37319	-0.079315	9.3154306	1.752383	18.974	-0.438	-10.072	1.8	-0.096	38.35	32.767048	111.593372	2	22	32.767109	111.592707	1.665	18.54	1	1.798	-0.048	-0.059	0	0	6.9406E+218	330	337
20230809_1809020312	0	1793068	0.0485	0.23231	-1.374	-0.079425	9.4325752	1.814261	18.974	-0.438	-10.072	1.8	-0.096	38.35	32.767048	111.593372	2	22	32.767109	111.592707	1.665	18.54	1	1.798	-0.048	-0.059	0	0	6.9406E+218	330	337
20230809_1809020319	0	1793069	0.25443	0.24033	-1.54419	-0.079476	9.5499611	1.691379	18.974	-0.438	-10.072	1.8	-0.096	38.35	32.767048	111.593372	2	22	32.767109	111.592707	1.665	18.54	1	1.798	-0.048	-0.059	0	0	6.9406E+218	330	337
20230809_1809020330	0	1793070	0.42869	0.25552	-1.40033	-0.079334	9.3153505	1.81397	18.974	-0.511	-10.067	1.801	-0.096	38.35	32.767049	111.593372	2	22	32.767109	111.592707	1.665	18.54	1	1.798	-0.048	-0.059	0	0	6.9406E+218	330	337
20230809_1809020340	0	1793071	0.52512	0.24359	-1.33025	-0.014159	9.3154135	1.813787	18.974	-0.511	-10.067	1.801	-0.096	38.35	32.767049	111.593372	2	22	32.767109	111.592707	1.665	18.54	1	1.798	-0.048	-0.059	0	0	6.9406E+218	330	337
20230809_1809020353	0	1793072	0.65019	0.2602	-1.28956	-0.07938	9.3739634	1.814115	18.974	-0.511	-10.067	1.801	-0.096	38.35	32.767049	111.593372	2	22	32.767109	111.592707	1.665	18.54	1	1.798	-0.048	-0.059	0	0	6.9406E+218	330	325
20230809_1809020360	0	1793073	0.83387	0.28238	-1.3083	-0.07938	9.3739634	1.814115	18.974	-0.511	-10.067	1.801	-0.096	38.35	32.767049	111.593372	2	22	32.767109	111.592707	1.665	18.54	1	1.798	-0.048	-0.059	0	0	6.9406E+218	330	325
20230809_1809020375	0	1793074	0.97066	0.28642	-1.13499	-0.0794	9.3738823	1.875702	18.974	-0.511	-10.067	1.801	-0.096	38.35	32.767049	111.593372	2	22	32.767109	111.592707	1.665	18.54	1	1.798	-0.048	-0.059	0	0	6.9406E+218	330	325
20230809_1809020381	0	1793075	1.08951	0.29761	-1.14204	-0.079425	9.4325752	1.814261	18.972	-0.574	-10.026	1.802	-0.096	38.35	32.767049	111.593373	2	22	32.767109	111.592707	1.665	18.54	1	1.798	-0.048	-0.059	0	0	6.9406E+218	330	325
20230809_1809020392	0	1793076	1.20066	0.30976	-1.15936	-0.079374	9.3151894	1.937143	18.972	-0.574	-10.026	1.802	-0.096	38.35	32.767049	111.593373	2	22	32.767109	111.592707	1.665	18.54	1	1.798	-0.048	-0.059	0	0	6.9406E+218	330	325
20230809_1809020411	0	1793077	1.32858	0.31844	-1.12376	-0.079471	9.4911871	1.814406	18.972	-0.574	-10.026	1.802	-0.096	38.35	32.767049	111.593373	2	22	32.767109	111.592707	1.665	18.54	1	1.798	-0.048	-0.059	0	0	6.9406E+218	330	325
20230809_1809020412	0	1793078	1.58562	0.36732	-1.12817	-0.079425	9.4325752	1.814261	18.972	-0.574	-10.026	1.802	-0.096	38.35	32.767049	111.593373	2	22	32.767109	111.592707	1.665	18.54	1	1.798	-0.048	-0.059	0	0	6.9406E+218	330	325
20230809_1809020420	0	1793079	1.68419	0.38793	-1.05909	-0.07944	9.3737211	1.998875	18.972	-0.574	-10.026	1.802	-0.096	38.35	32.767049	111.593373	2	22	32.767109	111.592707	1.665	18.54	1	1.798	-0.048	-0.059	0	0	6.9406E+218	330	325
20230809_1809020429	0	1793080	1.77515	0.3818	-1.02992	-0.079425	9.4325752	1.814261	18.964	-0.631	-9.95	1.803	-0.096	38.35	32.76705	111.593373	2	22	32.767109	111.592707	1.665	18.54	1	1.798	-0.048	-0.059	0	0	6.9406E+218	330	325
20230809_1809020440	0	1793081	1.95205	0.4167	-0.97842	-0.079445	9.4324942	1.875847	18.964	-0.631	-9.95	1.803	-0.096	38.35	32.76705	111.593373	2	22	32.767109	111.592707	1.665	18.54	1	1.798	-0.048	-0.059	0	0	6.9406E+218	330	325
20230809_1809020455	0	1793082	2.10216	0.43004	-0.91822	-0.07942	9.3738012	1.937289	18.964	-0.631	-9.95	1.803	-0.089	38.35	32.76705	111.593373	2	22	32.767109	111.592707	1.665	18.54	1	1.798	-0.048	-0.059	0	0	6.9406E+218	330	325
20230809_1809020459	0	1793083	2.22231	0.45593	-0.86494	-0.079491	9.491107	1.875993	18.964	-0.631	-9.95	1.803	-0.089	38.35	32.76705	111.593373	2	22	32.767109	111.592707	1.665	18.54	1	1.798	-0.048	-0.059	0	0	6.9406E+218	330	325
20230809_1809020476	0	1793084	2.34046	0.47992	-0.83454	-0.079491	9.491107	1.875993	18.964	-0.631	-9.95	1.803	-0.089	38.35	32.76705	111.593373	2	22	32.767109	111.592707	1.665	18.54	1	1.798	-0.048	-0.059	0	0	6.9406E+218	330	325
20230809_1809020485	0	1793085	2.49128	0.50728	-0.81838	-0.079491	9.491107	1.875993	18.949	-0.679	-9.839	1.804	-0.089	38.35	32.767051	111.593373	2	22	32.767109	111.592707	1.665	18.54	1	1.798	-0.048	-0.059	0	0	6.9406E+218	330	325
20230809_1809020493	0	1793086	2.64699	0.53426	-0.82318	-0.144712	9.5496559	1.876321	18.949	-0.679	-9.839	1.804	-0.089	38.35	32.767051	111.593373	2	22	32.767109	111.592707	1.665	18.54	1	1.798	-0.048	-0.059	0	0	6.9406E+218	330	337
20230809_1809020505	0	1793087	2.7843	0.55798	-0.8675	-0.079536	9.5497189	1.876138	18.949	-0.679	-9.839	1.804	-0.089	38.35	32.767051	111.593373	2	22	32.767109	111.592707	1.665	18.54	1	1.798	-0.048	-0.059	0	0	6.9406E+218	330	337
20230809_1809020510	0	1793088	2.9326	0.58039	-0.79041	-0.079445	9.4324942	1.875843	18.949	-0.679	-9.839	1.804	-0.089	38.35	32.767051	111.593373	2	22	32.767109	111.592707	1.665	18.54	1	1.798	-0.048	-0.059	0	0	6.9406E+218	330	337
20230809_1809020520	0	1793089	3.10444	0.60938	-0.66693	-0.079516	9.5497999	1.8145469	18.949	-0.679	-9.839	1.804	-0.089	38.35	32.767051	111.593373	2	22	32.767109	111.592707	1.665	18.54	1	1.798	-0.048	-0.059	0	0	6.9406E+218	330	337
20230809_1809020530	0	1793090	3.20288	0.63009	-0.65997	-0.144732	9.5495758	1.937903	18.927	-0.721	-9.692	1.805	-0.089	38.35	32.767052	111.593374	2	22	32.767109	111.592707	1.665	18.54	1	1.798	-0.048	-0.059	0	0	6.9406E+218	330	337
20230809_1809020541	0	1793091	3.32898	0.66174	-0.70916	-0.079607	9.6670237	1.8148381	18.927	-0.721	-9.692	1.805	-0.089	38.35	32.767052	111.593374	2	22	32.767109	111.592707	1.665	18.54	1	1.798	-0.048	-0.059	0	0	6.9406E+218	330	337
20230809_1809020554	0	1793092	3.46765	0.69258	-0.60761	-0.079536	9.5497189	1.876134	18.927	-0.721	-9.692	1.805	-0.089	38.35	32.767052	111.593374	2	22	32.767109	111.592707	1.665	18.54	1	1.798	-0.048	-0.059	0	0	6.9406E+218	330	337
20230809_1809020560	0	1793093	3.59966	0.71661	-0.6474	-0.144783	9.6669617	1.815021	18.927	-0.721	-9.692	1.805	-0.089	38.35	32.767052	111.593374	2	22	32.767109	111.592707	1.665	18.54	1	1.798	-0.048	-0.059	0	0	6.9406E+218	330	325
20230809_1809020575	0	1793094	3.75144	0.74814	-0.62358	-0.079581	9.6083307	1.876279	18.927	-0.721	-9.692	1.805	-0.089	38.35	32.767052	111.593374	2	22	32.767109	111.592707	1.665	18.54	1	1.798	-0.048	-0.059	0	0	6.9406E+218	330	325
20230809_1809020580	0	1793095	3.843	0.75545	-0.65538	-0.079607	9.6670237	1.8148381	18.897	-0.759	-9.512	1.806	-0.089	38.35	32.767052	111.593374	2	22	32.767109	111.592707	1.665	18.54	1	1.798	-0.048	-0.059	0	0	6.9406E+218	330	325
20230809_1809020593	0	1793096	4.0665	0.79821	-0.58331	-0.144763	9.6670418	1.7534339	18.897	-0.759	-9.512	1.806	-0.089	38.35	32.767052	111.593374	2	22	32.767109	111.592707	1.665	18.54	1	1.798	-0.048	-0.059	0	0	6.9406E+218	330	325
20230809_1809020604	0	1793097	4.19264	0.82728	-0.59028	-0.079627	9.6669426	1.876425	18.897	-0.759	-9.512	1.806	-0.089	38.35	32.767052	111.593374	2	22	32.767109	111.592707	1.665	18.54	1	1.798	-0.048	-0.059	0	0	6.9406E+218	330	325
20230809_1809020615	0	1793098	4.29186	0.83728	-0.55433	-0.079632	9.7257166	1.753397	18.897	-0.759	-9.512	1.806	-0.085	38.35	32.767052	111.593374	2	22	32.767109	111.592707	1.665	18.54	1	1.798	-0.048	-0.059	0	0	6.9406E+218	330	325
20230809_1809020621	0	1793099	4.43696	0.87076	-0.59187	-0.144808	9.7256546	1.75358	18.897	-0.759	-9.512	1.806	-0.085	38.35	32.767052	111.593374	2	22	32.767109	111.592707	1.665	18.54	1	1.798	-0.048	-0.059	0	0	6.9406E+218	330	325
20230809_1809020631	0	1793100	4.53798	0.89283	-0.57331	-0.079632	9.7257166	1.753397	18.86	-0.794	-9.297	1.808	-0.085	38.35	32.767053	111.593374	2	22	32.767109	111.592707	1.665	18.54	1	1.798	-0.048	-0.059	0	0	6.9406E+218	330	325
20230809_1809020640	0	1793101	4.68101	0.914	-0.49211	-0.144743	9.6671228	1.691848	18.86	-0.794	-9.297	1.808	-0.085	38.35	32.767053	111.593374	2	22	32.767109	111.592707	1.665	18.54	1	1.798	-0.048	-0.059	0	0	6.9406E+218	330	325
20230809_1809020653	0	1793102	4.70889	0.92296	-0.56268	-0.079678	9.7843294	1.7535419	18.86	-0.794	-9.297	1.808	-0.085	38.35	32.767053	111.593374	2	22	32.767109	111.592707	1.665	18.54	1	1.798	-0.048	-0.059	0	0	6.9406E+218	330	325
20230809_1809020660	0	1793103	4.78524	0.93587	-0.58124	-0.144834	9.7843466	1.692139	18.86	-0.794	-9.297	1.808	-0.085	38.35	32.767053	111.593374	2	22	32.767109	111.592707	1.665	18.54	1	1.798	-0.048	-0.059	0	0	6.9406E+218	330	325
20230809_1809020674	0	1793104	4.88729	0.95989	-0.58796	-0.079638	9.7844906	1.6303689	18.86	-0.794	-9.297	1.808	-0.085	38.35	32.767053	111.593374	2	22	32.767109	111.592707	1.665	18.54	1	1.798	-0.048	-0.059	0	0	6.9406E+218	330	325
20230809_1809020680	0	1793105	5.05897	0.97514	-0.59329	-0.079638	9.7844906	1.6303689	18.818	-0.83	-9.055	1.809	-0.085	38.35	32.767054	111.593375	2	22	32.767109	111.592707	1.665	18.54	1	1.798	-0.048	-0.059	0	0	6.9406E+218	330	325
20230809_1809020694	0	1793106	5.18262	0.99207	-0.57315	-0.144749	9.7258968	1.56882	18.818	-0.83	-9.055	1.809	-0.085	38.35	32.767054	111.593375	2	22	32.767125	111.592713	1.7	18.4	1	1.798	-0.048	-0.059	0	0	6.9406E+218	330	325
20230809_1809020703	0	1793107	5.21387	0.99333	-0.55215	-0.079593	9.7258778	1.630224	18.818	-0.83	-9.055	1.809	-0.085	38.35	32.767054	111.593375	2	22	32.767125	111.592713	1.7	18.4	1	1.798	-0.048	-0.059	0	0	6.9406E+218	330	325
20230809_1809020714	0	1793108	5.2277	0.98122	-0.47094	-0.144814	9.7844276	1.6305521	18.818	-0.83	-9.055	1.809	-0.085	38.35	32.767054	111.593375	2	22	32.767125	111.592713	1.7	18.4	1	1.798	-0.048	-0.059	0	0	6.9406E+218	330	325
20230809_1809020722	0	1793109	5.28322	0.99474	-0.59115	-0.14484	9.8431206	1.569111	18.818	-0.83	-9.055	1.809	-0.085	38.35	32.767054	111.593375	2	22	32.767125	111.592713	1.7	18.4	1	1.798	-0.048	-0.059	0	0	6.9406E+218	330	325
20230809_1809020730	0	1793110	5.42545	0.99685	-0.54809	-0.079559	9.7848129	1.384023	18.774	-0.864	-8.791	1.811	-0.085	38.35	32.767055	111.593375	2	22	32.767125	111.592713	1.7	18.4	1	1.798	-0.048	-0.059	0	0	6.9406E+218	330	325
20230809_1809020742	0	1793111	5.63883	1.0142	-0.57931	-0.14478	9.8433628	1.384351	18.774	-0.864	-8.791	1.811	-0.085	38.35	32.767055	111.593375	2	22	32.767125	111.592713	1.7	18.4	1	1.798	-0.048	-0.059	0	0	6.9406E+218	330	325
20230809_1809020754	0	1793112	5.6126	0.99663	-0.61922	-0.144794	9.7845087	1.568965	18.774	-0.864	-8.791	1.811	-0.085	38.35	32.767055	111.593375	2	22	32.767125	111.592713	1.7	18.4	1	1.798	-0.048	-0.059	0	0	6.9406E+218	330	312
20230809_1809020760	0	1793113	5.61277	0.96587	-0.58571	-0.079598	9.7846518	1.5071959	18.774	-0.864	-8.791	1.811	-0.085	38.35	32.767055	111.593375	2	22	32.767125	111.592713	1.7	18.4	1	1.798	-0.048	-0.059	0	0	6.9406E+218	330	312
20230809_1809020777	0	1793114	5.63841	0.96684	-0.55226	-0.144689	9.7261391	1.38406	18.774	-0.864	-8.791	1.811	-0.085	38.35	32.767055	111.593375	2	22	32.767125	111.592713	1.7	18.4	1	1.798	-0.048	-0.059	0	0	6.9406E+218	330	312
20230809_1809020779	0	1793115	5.73369	0.97519	-0.52813	-0.14478	9.8433628	1.384351	18.73	-0.9	-8.508	1.812	-0.085	38.35	32.767055	111.593375	2	22	32.767125	111.592713	1.7	18.4	1	1.798	-0.048	-0.059	0	0	6.9406E+218	330	312
20230809_1809020791	0	1793116	5.75928	0.94517	-0.55448	-0.079539	9.784894	1.322436	18.73	-0.9	-8.508	1.812	-0.088	38.35	32.767055	111.593375	2	22	32.767125	111.592713	1.7	18.4	1	1.798	-0.048	-0.059	0	0	6.9406E+218	330	312
20230809_1809020803	0	1793117	5.80798	0.92575	-0.54765	-0.144715	9.784832	1.322619	18.73	-0.9	-8.508	1.812	-0.088	38.35	32.767055	111.593375	2	22	32.767125	111.592713	1.7	18.4	1	1.798	-0.048	-0.059	0	0	6.9406E+218	330	312
20230809_1809020810	0	1793118	5.91367	0.92519	-0.55774	-0.144715	9.784832	1.322619	18.73	-0.9	-8.508	1.812	-0.088	38.35	32.767055	111.593375	2	22	32.767125	111.592713	1.7	18.4	1	1.798	-0.048	-0.059	0	0	6.9406E+218	330	312
20230809_1809020820	0	1793119	5.82675	0.89154	-0.5514	-0.144715	9.784832	1.322619	18.73	-0.9	-8.508	1.812	-0.088	38.35	32.767055	111.593375	2	22	32.767125	111.592713	1.7	18.4	1	1.798	-0.048	-0.059	0	0	6.9406E+218	330	312
20230809_1809020833	0	1793120	5.85382	0.8618	-0.58008	-0.144695	9.7849121	1.2610331	18.689	-0.934	-8.216	1.813	-0.088	38.35	32.767056	111.593376	2	22	32.767125	111.592713	1.7	18.4	1	1.798	-0.048	-0.059	0	0	6.9406E+218	330	312
20230809_1809020840	0	1793121	5.88146	0.83835	-0.55136	-0.079499	9.7850552	1.199263	18.689	-0.934	-8.216	1.813	-0.088	38.35	32.767056	111.593376	2	22	32.767125	111.592713	1.7	18.4	1	1.798	-0.048	-0.059	0	0	6.9406E+218	330	312
20230809_1809020860	0	1793122	5.89126	0.8077	-0.52981	-0.14463	9.7263813	1.199301	18.689	-0.934	-8.216	1.813	-0.088	38.35	32.767056	111.593376	2	22	32.767125	111.592713	1.7	18.4	1	1.798	-0.048	-0.059	0	0	6.9406E+218	330	312
20230809_1809020861	0	1793123	5.88228	0.77038	-0.54519	-0.14474	9.8435249	1.261178	18.689	-0.934	-8.216	1.813	-0.088	38.35	32.767056	111.593376	2	22	32.767125	111.592713	1.7	18.4	1	1.798	-0.048	-0.059	0	0	6.9406E+218	330	325
20230809_1809020881	0	1793124	5.8595	0.74741	-0.54152	-0.144655	9.7850742	1.137859	18.689	-0.934	-8.216	1.813	-0.088	38.35	32.767056	111.593376	2	22	32.767125	111.592713	1.7	18.4	1	1.798	-0.048	-0.059	0	0	6.9406E+218	330	325
20230809_1809020882	0	1793125	5.87366	0.7295	-0.47943	-0.144604	9.6676884	1.2607419	18.654	-0.966	-7.922	1.814	-0.088	38.35	32.767057	111.593376	2	22	32.767125	111.592713	1.7	18.4	1	1.798	-0.048	-0.059	0	0	6.9406E+218	330	325
20230809_1809020891	0	1793126	5.80437	0.67087	-0.51075	-0.1447	9.8436861	1.138005	18.654	-0.966	-7.922	1.814	-0.088	38.25	32.767057	111.593376	2	22	32.767125	111.592713	1.7	18.4	1	1.78	-0.002	0.005	0	0	6.9406E+218	330	325
20230809_1809020909	0	1793127	5.81206	0.63207	-0.56781	-0.144635	9.7851543	1.076273	18.654	-0.966	-7.922	1.814	-0.088	38.25	32.767057	111.593376	2	22	32.767125	111.592713	1.7	18.4	1	1.78	-0.002	0.005	0	0	6.9406E+218	330	325
20230809_1809020915	0	1793128	5.84054	0.60385	-0.4958	-0.144655	9.7850742	1.137859	18.654	-0.966	-7.922	1.814	-0.088	38.25	32.767057	111.593376	2	22	32.767125	111.592713	1.7	18.4	1	1.78	-0.002	0.005	0	0	6.9406E+218	330	325
20230809_1809020920	0	1793129	5.85588	0.55993	-0.47436	-0.14459	9.7265425	1.0761271	18.654	-0.966	-7.922	1.814	-0.088	38.25	32.767057	111.593376	2	22	32.767125	111.592713	1.7	18.4	1	1.78	-0.002	0.005	0	0	6.9406E+218	330	325
20230809_1809020930	0	1793130	5.82594	0.53574	-0.48126	-0.144635	9.7851543	1.076273	18.628	-0.995	-7.63	1.782	-0.088	38.25	32.767058	111.593376	2	22	32.767125	111.592713	1.7	18.4	1	1.78	-0.002	0.005	0	0	6.9406E+218	330	325
20230809_1809020942	0	1793131	5.77549	0.48571	-0.46994	-0.14461	9.7264624	1.137714	18.628	-0.995	-7.63	1.782	-0.082	38.25	32.767058	111.593376	2	22	32.767125	111.592713	1.7	18.4	1	1.78	-0.002	0.005	0	0	6.9406E+218	330	325
20230809_1809020955	0	1793132	5.70901	0.4247	-0.34439	-0.14455	9.7267036	0.952954	18.628	-0.995	-7.63	1.782	-0.082	38.25	32.767058	111.593376	2	22	32.767125	111.592713	1.7	18.4	1	1.78	-0.002	0.005	0	0	6.9406E+218	330	325
20230809_1809020959	0	1793133	5.73538	0.39171	-0.40899	-0.14457	9.7266226	1.014541	18.628	-0.995	-7.63	1.782	-0.082	38.25	32.767058	111.593376	2	22	32.767125	111.592713	1.7	18.4	1	1.78	-0.002	0.005	0	0	6.9406E+218	330	325
20230809_1809020975	0	1793134	5.71763	0.34165	-0.40939	-0.144615	9.7852354	1.014686	18.628	-0.995	-7.63	1.782	-0.082	38.25	32.767058	111.593376	2	22	32.767125	111.592713	1.7	18.4	1	1.78	-0.002	0.005	0	0	6.9406E+218	330	325
20230809_1809020980	0	1793135	5.72354	0.31905	-0.38796	-0.14459	9.7265425	1.0761271	18.611	-1.017	-7.344	1.783	-0.082	38.25	32.767058	111.593376	2	22	32.767125	111.592713	1.7	18.4	1	1.78	-0.002	0.005	0	0	6.9406E+218	330	325
20230809_1809020994	0	1793136	5.6798	0.28032	-0.38678	-0.14457	9.7266226	1.014541	18.611	-1.017	-7.344	1.783	-0.082	38.25	32.767058	111.593376	2	22	32.767125	111.592713	1.7	18.4	1	1.78	-0.002	0.005	0	0	6.9406E+218	330	325
20230809_1809030004	0	1793137	5.58307	0.22463	-0.33989	-0.2097	9.6679478	1.014578	18.611	-1.017	-7.344	1.783	-0.082	38.25	32.767058	111.593376	2	22	32.767125	111.592713	1.7	18.4	1	1.78	-0.002	0.005	0	0	6.9406E+218	330	325
20230809_1809030010	0	1793138	5.59031	0.184	-0.31226	-0.14455	9.7267036	0.952954	18.611	-1.017	-7.344	1.783	-0.082	38.25	32.767058	111.593376	2	22	32.767125	111.592713	1.7	18.4	1	1.78	-0.002	0.005	0	0	6.9406E+218	330	325
20230809_1809030020	0	1793139	5.55831	0.1412	-0.20282	-0.144525	9.6680107	1.014395	18.611	-1.017	-7.344	1.783	-0.082	38.25	32.767058	111.593376	2	22	32.767125	111.592713	1.7	18.4	1	1.78	-0.002	0.005	0	0	6.9406E+218	330	325
20230809_1809030030	0	1793140	5.54206	0.09856	-0.22161	-0.14455	9.7267036	0.952954	18.604	-1.033	-7.064	1.784	-0.082	38.25	32.767059	111.593377	2	22	32.767125	111.592713	1.7	18.4	1	1.78	-0.002	0.005	0	0	6.9406E+218	330	325
20230809_1809030046	0	1793141	5.55158	0.06919	-0.21073	-0.14453	9.7267838	0.891368	18.604	-1.033	-7.064	1.784	-0.082	38.25	32.767059	111.593377	2	22	32.767125	111.592713	1.7	18.4	1	1.78	-0.002	0.005	0	0	6.9406E+218	330	325
20230809_1809030055	0	1793142	5.51897	0.01744	-0.2176	-0.209726	9.7266407	0.953137	18.604	-1.033	-7.064	1.784	-0.082	38.25	32.767059	111.593377	2	22	32.767125	111.592713	1.7	18.4	1	1.78	-0.002	0.005	0	0	6.9406E+218	330	337
20230809_1809030063	0	1793143	5.43185	-0.02896	-0.15216	-0.144505	9.6680908	0.952809	18.604	-1.033	-7.064	1.784	-0.082	38.25	32.767059	111.593377	2	22	32.767125	111.592713	1.7	18.4	1	1.78	-0.002	0.005	0	0	6.9406E+218	330	337
20230809_1809030070	0	1793144	5.40446	-0.06671	-0.14764	-0.144505	9.6680908	0.952809	18.604	-1.033	-7.064	1.784	-0.082	38.25	32.767059	111.593377	2	22	32.767125	111.592713	1.7	18.4	1	1.78	-0.002	0.005	0	0	6.9406E+218	330	337
20230809_1809030081	0	1793145	5.3806	-0.1077	-0.08782	-0.209681	9.6680288	0.952992	18.606	-1.041	-6.791	1.784	-0.082	38.25	32.76706	111.593377	2	22	32.767125	111.592713	1.7	18.4	1	1.78	-0.002	0.005	0	0	6.9406E+218	330	337
20230809_1809030090	0	1793146	5.34697	-0.13825	-0.01571	-0.144505	9.6680908	0.952809	18.606	-1.041	-6.791	1.784	-0.082	38.25	32.76706	111.593377	2	22	32.767125	111.592713	1.7	18.4	1	1.78	-0.002	0.005	0	0	6.9406E+218	330	337
20230809_1809030100	0	1793147	5.30482	-0.17552	-0.00024	-0.144505	9.6680908	0.952809	18.606	-1.041	-6.791	1.784	-0.082	38.25	32.76706	111.593377	2	22	32.767125	111.592713	1.7	18.4	1	1.78	-0.002	0.005	0	0	6.9406E+218	330	337
20230809_1809030110	0	1793148	5.25935	-0.20228	0.02433	-0.209661	9.6681099	0.891405	18.606	-1.041	-6.791	1.784	-0.092	38.25	32.76706	111.593377	2	22	32.767125	111.592713	1.7	18.4	1	1.78	-0.002	0.005	0	0	6.9406E+218	330	337
20230809_1809030121	0	1793149	5.22725	-0.22989	0.01066	-0.144505	9.6680908	0.952809	18.606	-1.041	-6.791	1.784	-0.092	38.25	32.76706	111.593377	2	22	32.767125	111.592713	1.7	18.4	1	1.78	-0.002	0.005	0	0	6.9406E+218	330	337
20230809_1809030130	0	1793150	5.17007	-0.27042	0.10061	-0.144439	9.60956	0.891077	18.616	-1.039	-6.529	1.785	-0.092	38.25	32.767061	111.593377	2	22	32.767125	111.592713	1.7	18.4	1	1.78	-0.002	0.005	0	0	6.9406E+218	330	337
20230809_1809030141	0	1793151	5.14671	-0.29823	0.12189	-0.144459	9.609479	0.952663	18.616	-1.039	-6.529	1.785	-0.092	38.25	32.767061	111.593377	2	22	32.767125	111.592713	1.7	18.4	1	1.78	-0.002	0.005	0	0	6.9406E+218	330	337
20230809_1809030153	0	1793152	5.06105	-0.3389	0.15963	-0.209615	9.609498	0.89126	18.616	-1.039	-6.529	1.785	-0.092	38.25	32.767061	111.593377	2	22	32.767125	111.592713	1.7	18.4	1	1.78	-0.002	0.005	0	0	6.9406E+218	330	337
20230809_1809030163	0	1793153	5.01479	-0.36722	0.22225	-0.144439	9.60956	0.891077	18.616	-1.039	-6.529	1.785	-0.092	38.25	32.767061	111.593377	2	22	32.767125	111.592713	1.7	18.4	1	1.78	-0.002	0.005	0	0	6.9406E+218	330	337
20230809_1809030178	0	1793154	4.98754	-0.37612	0.24546	-0.144485	9.6681719	0.891222	18.616	-1.039	-6.529	1.785	-0.092	38.25	32.767061	111.593377	2	22	32.767125	111.592713	1.7	18.4	1	1.78	-0.002	0.005	0	0	6.9406E+218	330	337
20230809_1809030179	0	1793155	4.93507	-0.39586	0.24839	-0.144505	9.6680908	0.952809	18.633	-1.027	-6.278	1.786	-0.092	38.25	32.767062	111.593377	2	22	32.767125	111.592713	1.7	18.4	1	1.78	-0.002	0.005	0	0	6.9406E+218	330	337
20230809_1809030192	0	1793156	4.79853	-0.44307	0.30959	-0.209635	9.609417	0.952846	18.633	-1.027	-6.278	1.786	-0.092	38.25	32.767062	111.593377	2	22	32.767125	111.592713	1.7	18.4	1	1.78	-0.002	0.005	0	0	6.9406E+218	330	337
20230809_1809030204	0	1793157	4.7656	-0.46081	0.34209	-0.1444	9.6097212	0.767904	18.633	-1.027	-6.278	1.786	-0.092	38.25	32.767062	111.593377	2	22	32.767125	111.592713	1.7	18.4	1	1.78	-0.002	0.005	0	0	6.9406E+218	330	337
20230809_1809030213	0	1793158	4.7381	-0.45808	0.37688	-0.144459	9.609479	0.952663	18.633	-1.027	-6.278	1.786	-0.092	38.25	32.767062	111.593377	2	22	32.767125	111.592713	1.7	18.4	1	1.78	-0.002	0.005	0	0	6.9406E+218	330	337
20230809_1809030219	0	1793159	4.58979	-0.51585	0.4146	-0.144439	9.60956	0.891077	18.633	-1.027	-6.278	1.786	-0.092	38.25	32.767062	111.593377	2	22	32.767125	111.592713	1.7	18.4	1	1.78	-0.002	0.005	0	0	6.9406E+218	330	337
20230809_1809030230	0	1793160	4.58646	-0.51288	0.45574	-0.144465	9.6682529	0.829636	18.655	-1.005	-6.044	1.787	-0.092	38.25	32.767062	111.593378	2	22	32.767125	111.592713	1.7	18.4	1	1.78	-0.002	0.005	0	0	6.9406E+218	330	337
20230809_1809030242	0	1793161	4.43603	-0.53639	0.45701	-0.209615	9.609498	0.89126	18.655	-1.005	-6.044	1.787	-0.092	38.25	32.767062	111.593378	2	22	32.767125	111.592713	1.7	18.4	1	1.78	-0.002	0.005	0	0	6.9406E+218	330	337
20230809_1809030249	0	1793162	4.37732	-0.56426	0.54609	-0.144439	9.60956	0.891077	18.655	-1.005	-6.044	1.787	-0.092	38.25	32.767062	111.593378	2	22	32.767125	111.592713	1.7	18.4	1	1.78	-0.002	0.005	0	0	6.9406E+218	330	337
20230809_1809030260	0	1793163	4.27801	-0.57766	0.54015	-0.144439	9.60956	0.891077	18.655	-1.005	-6.044	1.787	-0.092	38.25	32.767062	111.593378	2	22	32.767125	111.592713	1.7	18.4	1	1.78	-0.002	0.005	0	0	6.9406E+218	330	337
20230809_1809030271	0	1793164	4.15457	-0.61602	0.55152	-0.144465	9.6682529	0.829636	18.655	-1.005	-6.044	1.787	-0.092	38.25	32.767062	111.593378	2	22	32.767125	111.592713	1.7	18.4	1	1.78	-0.002	0.005	0	0	6.9406E+218	330	337
20230809_1809030280	0	1793165	4.10157	-0.61829	0.61342	-0.144419	9.6096411	0.82949	18.681	-0.975	-5.831	1.787	-0.092	38.25	32.767063	111.593378	2	22	32.767125	111.592713	1.7	18.4	1	1.78	-0.002	0.005	0	0	6.9406E+218	330	337
20230809_1809030294	0	1793166	3.98826	-0.63476	0.61417	-0.144465	9.6682529	0.829636	18.681	-0.975	-5.831	1.787	-0.109	38.25	32.767063	111.593378	2	22	32.767125	111.592713	1.7	18.4	1	1.78	-0.002	0.005	0	0	6.9406E+218	330	337
20230809_1809030305	0	1793167	3.87616	-0.65082	0.64457	-0.144439	9.60956	0.891077	18.681	-0.975	-5.831	1.787	-0.109	38.25	32.767063	111.593378	2	22	32.767125	111.592713	1.7	18.4	1	1.78	-0.002	0.005	0	0	6.9406E+218	330	337
20230809_1809030311	0	1793168	3.73189	-0.67297	0.68751	-0.144394	9.5509481	0.890931	18.681	-0.975	-5.831	1.787	-0.109	38.25	32.767063	111.593378	2	22	32.767125	111.592713	1.7	18.4	1	1.78	-0.002	0.005	0	0	6.9406E+218	330	337
20230809_1809030320	0	1793169	3.60507	-0.70943	0.74487	-0.209615	9.609498	0.89126	18.681	-0.975	-5.831	1.787	-0.109	38.25	32.767063	111.593378	2	22	32.767125	111.592713	1.7	18.4	1	1.78	-0.002	0.005	0	0	6.9406E+218	330	337
20230809_1809030330	0	1793170	3.46596	-0.71846	0.72813	-0.144419	9.6096411	0.82949	18.711	-0.938	-5.645	1.787	-0.109	38.25	32.767064	111.593378	2	22	32.767125	111.592713	1.7	18.4	1	1.78	-0.002	0.005	0	0	6.9406E+218	330	337
20230809_1809030341	0	1793171	3.34863	-0.72941	0.77857	-0.079309	9.6682348	0.891039	18.711	-0.938	-5.645	1.787	-0.109	38.25	32.767064	111.593378	2	22	32.767125	111.592713	1.7	18.4	1	1.78	-0.002	0.005	0	0	6.9406E+218	330	337
20230809_1809030355	0	1793172	3.21513	-0.7537	0.79984	-0.1444	9.6097212	0.767904	18.711	-0.938	-5.645	1.787	-0.109	38.25	32.767064	111.593378	2	22	32.767125	111.592713	1.7	18.4	1	1.78	-0.002	0.005	0	0	6.9406E+218	330	337
20230809_1809030360	0	1793173	3.20563	-0.74031	0.77884	-0.144465	9.6682529	0.829636	18.711	-0.938	-5.645	1.787	-0.109	38.25	32.767064	111.593378	2	22	32.767125	111.592713	1.7	18.4	1	1.78	-0.002	0.005	0	0	6.9406E+218	330	337
20230809_1809030375	0	1793174	3.00703	-0.78784	0.84798	-0.144439	9.60956	0.891077	18.711	-0.938	-5.645	1.787	-0.109	38.25	32.767064	111.593378	2	22	32.767125	111.592713	1.7	18.4	1	1.78	-0.002	0.005	0	0	6.9406E+218	330	337
20230809_1809030379	0	1793175	2.89205	-0.80497	0.8771	-0.144394	9.5509481	0.890931	18.746	-0.893	-5.489	1.789	-0.109	38.25	32.767065	111.593378	2	22	32.767125	111.592713	1.7	18.4	1	1.78	-0.002	0.005	0	0	6.9406E+218	330	337
20230809_1809030393	0	1793176	2.75259	-0.81297	0.88923	-0.144419	9.6096411	0.82949	18.746	-0.893	-5.489	1.789	-0.109	38.25	32.767065	111.593378	2	22	32.767125	111.592713	1.7	18.4	1	1.78	-0.002	0.005	0	0	6.9406E+218	330	337
20230809_1809030409	0	1793177	2.64354	-0.83514	0.91276	-0.079263	9.609622	0.890894	18.746	-0.893	-5.489	1.789	-0.109	38.25	32.767065	111.593378	2	22	32.767125	111.592713	1.7	18.4	1	1.78	-0.002	0.005	0	0	6.9406E+218	330	337
20230809_1809030410	0	1793178	2.53949	-0.8321	0.96758	-0.1444	9.6097212	0.767904	18.746	-0.893	-5.489	1.789	-0.109	38.25	32.767065	111.593378	2	22	32.767125	111.592713	1.7	18.4	1	1.78	-0.002	0.005	0	0	6.9406E+218	330	337
20230809_1809030424	0	1793179	2.36358	-0.86662	0.93386	-0.079329	9.6681538	0.952626	18.746	-0.893	-5.489	1.789	-0.109	38.25	32.767065	111.593378	2	22	32.767125	111.592713	1.7	18.4	1	1.78	-0.002	0.005	0	0	6.9406E+218	330	337
20230809_1809030429	0	1793180	2.24201	-0.88784	1.02046	-0.144374	9.5510283	0.829345	18.783	-0.842	-5.364	1.79	-0.109	38.25	32.767065	111.593379	2	22	32.767125	111.592713	1.7	18.4	1	1.78	-0.002	0.005	0	0	6.9406E+218	330	337
20230809_1809030440	0	1793181	2.18076	-0.8818	1.02086	-0.144419	9.6096411	0.82949	18.783	-0.842	-5.364	1.79	-0.105	38.25	32.767065	111.593379	2	22	32.767125	111.592713	1.7	18.4	1	1.78	-0.002	0.005	0	0	6.9406E+218	330	337
20230809_1809030453	0	1793182	2.0705	-0.89297	1.0587	-0.144439	9.60956	0.891077	18.783	-0.842	-5.364	1.79	-0.105	38.25	32.767065	111.593379	2	22	32.767125	111.592713	1.7	18.4	1	1.78	-0.002	0.005	0	0	6.9406E+218	330	337
20230809_1809030461	0	1793183	1.9224	-0.90198	1.04223	-0.079263	9.609622	0.890894	18.783	-0.842	-5.364	1.79	-0.105	38.25	32.767065	111.593379	2	22	32.767125	111.592713	1.7	18.4	1	1.78	-0.002	0.005	0	0	6.9406E+218	330	337
20230809_1809030476	0	1793184	1.83315	-0.89565	1.10632	-0.144439	9.60956	0.891077	18.783	-0.842	-5.364	1.79	-0.105	38.25	32.767065	111.593379	2	22	32.767125	111.592713	1.7	18.4	1	1.78	-0.002	0.005	0	0	6.9406E+218	330	337
20230809_1809030479	0	1793185	1.63676	-0.92274	1.10585	-0.079303	9.6094608	1.0140671	18.823	-0.785	-5.268	1.791	-0.105	38.25	32.767066	111.593379	2	22	32.767125	111.592713	1.7	18.4	1	1.78	-0.002	0.005	0	0	6.9406E+218	330	337
20230809_1809030490	0	1793186	1.53479	-0.91461	1.18183	-0.079198	9.5510912	0.829162	18.823	-0.785	-5.268	1.791	-0.105	38.25	32.767066	111.593379	2	22	32.767125	111.592713	1.7	18.4	1	1.78	-0.002	0.005	0	0	6.9406E+218	330	337
20230809_1809030499	0	1793187	1.45462	-0.92543	1.18524	-0.144439	9.60956	0.891077	18.823	-0.785	-5.268	1.791	-0.105	38.25	32.767066	111.593379	2	22	32.767125	111.592713	1.7	18.4	1	1.78	-0.002	0.005	0	0	6.9406E+218	330	337
20230809_1809030509	0	1793188	1.3929	-0.93427	1.18752	-0.079241	9.6097031	0.829307	18.823	-0.785	-5.268	1.791	-0.105	38.25	32.767066	111.593379	2	22	32.767125	111.592713	1.7	18.4	1	1.78	-0.002	0.005	0	0	6.9406E+218	330	337
20230809_1809030520	0	1793189	1.39704	-0.91532	1.22305	-0.079261	9.609622	0.890894	18.823	-0.785	-5.268	1.791	-0.105	38.25	32.767066	111.593379	2	22	32.767125	111.592713	1.7	18.4	1	1.78	-0.002	0.005	0	0	6.9406E+218	330	337
20230809_1809030530	0	1793190	1.19244	-0.93064	1.31065	-0.144456	9.609479	0.952663	18.864	-0.72	-5.199	1.792	-0.105	38.25	32.767067	111.593379	2	22	32.767125	111.592713	1.7	18.4	1	1.78	-0.002	0.005	0	0	6.9406E+218	330	337
20230809_1809030540	0	1793191	0.98234	-0.94918	1.20886	-0.079366	9.6679916	1.075799	18.864	-0.72	-5.199	1.792	-0.105	38.25	32.767067	111.593379	2	22	32.767125	111.592713	1.7	18.4	1	1.78	-0.002	0.005	0	0	6.9406E+218	330	337
20230809_1809030556	0	1793192	0.93294	-0.9176	1.33457	-0.079195	9.5510912	0.829162	18.864	-0.72	-5.199	1.792	-0.105	38.25	32.767067	111.593379	2	22	32.767125	111.592713	1.7	18.4	1	1.78	-0.002	0.005	0	0	6.9406E+218	330	337
20230809_1809030560	0	1793193	0.93991	-0.89391	1.35866	-0.079235	9.5509291	0.952335	18.864	-0.72	-5.199	1.792	-0.105	38.25	32.767067	111.593379	2	22	32.767125	111.592713	1.7	18.4	1	1.78	-0.002	0.005	0	0	6.9406E+218	330	337
20230809_1809030577	0	1793194	0.69676	-0.91679	1.39272	-0.144522	9.6680107	1.014395	18.864	-0.72	-5.199	1.792	-0.105	38.25	32.767067	111.593379	2	22	32.767125	111.592713	1.7	18.4	1	1.78	-0.002	0.005	0	0	6.9406E+218	330	337
20230809_1809030579	0	1793195	0.56093	-0.91852	1.32855	-0.079281	9.6095419	0.95248	18.904	-0.65	-5.159	1.793	-0.105	38.25	32.767068	111.59338	2	22	32.767125	111.592713	1.7	18.4	1	1.78	-0.002	0.005	0	0	6.9406E+218	330	337
20230809_1809030592	0	1793196	0.4844	-0.89906	1.3963	-0.079371	9.7267656	0.952771	18.904	-0.65	-5.159	1.793	-0.105	38.25	32.767068	111.59338	2	22	32.767125	111.592713	1.7	18.4	1	1.78	-0.002	0.005	0	0	6.9406E+218	330	337
20230809_1809030600	0	1793197	0.55376	-0.85544	1.4172	-0.079215	9.5510101	0.890748	18.904	-0.65	-5.159	1.793	-0.105	38.25	32.767068	111.59338	2	22	32.767125	111.592713	1.7	18.4	1	1.78	-0.002	0.005	0	0	6.9406E+218	330	337
20230809_1809030613	0	1793198	0.39378	-0.84323	1.49592	-0.079275	9.5507679	1.075508	18.904	-0.65	-5.159	1.793	-0.113	38.25	32.767068	111.59338	2	22	32.767125	111.592713	1.7	18.4	1	1.78	-0.002	0.005	0	0	6.9406E+218	330	337
20230809_1809030620	0	1793199	0.13018	-0.87635	1.50817	-0.0793	9.6094608	1.0140671	18.904	-0.65	-5.159	1.793	-0.113	38.25	32.767068	111.59338	2	22	32.767125	111.592713	1.7	18.4	1	1.78	-0.002	0.005	0	0	6.9406E+218	330	337
20230809_1809030629	0	1793200	0.10987	-0.84109	1.45638	-0.079326	9.6681538	0.952626	18.94	-0.573	-5.143	1.794	-0.113	38.25	32.767069	111.59338	2	22	32.767125	111.592713	1.7	18.4	1	1.78	-0.002	0.005	0	0	6.9406E+218	330	337
20230809_1809030640	0	1793201	-0.01837	-0.81299	1.52309	-0.079346	9.6680727	1.014213	18.94	-0.573	-5.143	1.794	-0.113	38.25	32.767069	111.59338	2	22	32.767125	111.592713	1.7	18.4	1	1.78	-0.002	0.005	0	0	6.9406E+218	330	337
20230809_1809030652	0	1793202	-0.09675	-0.78418	1.52535	-0.0793	9.6094608	1.0140671	18.94	-0.573	-5.143	1.794	-0.113	38.25	32.767069	111.59338	2	22	32.767125	111.592713	1.7	18.4	1	1.78	-0.002	0.005	0	0	6.9406E+218	330	337
20230809_1809030660	0	1793203	-0.3356	-0.79611	1.51435	-0.07932	9.6093798	1.075654	18.94	-0.573	-5.143	1.794	-0.113	38.25	32.767069	111.59338	2	22	32.767125	111.592713	1.7	18.4	1	1.78	-0.002	0.005	0	0	6.9406E+218	330	337
20230809_1809030673	0	1793204	-0.42213	-0.791	1.55825	-0.079326	9.6681538	0.952626	18.94	-0.573	-5.143	1.794	-0.113	38.25	32.767069	111.59338	2	22	32.767125	111.592713	1.7	18.4	1	1.78	-0.002	0.005	0	0	6.9406E+218	330	337
20230809_1809030679	0	1793205	-0.43503	-0.74296	1.57625	-0.079346	9.6680727	1.014213	18.973	-0.493	-5.156	1.795	-0.113	38.25	32.767069	111.59338	2	22	32.767125	111.592713	1.7	18.4	1	1.78	-0.002	0.005	0	0	6.9406E+218	330	337
20230809_1809030691	0	1793206	-0.50953	-0.71106	1.63856	-0.014144	9.6094427	1.075471	18.973	-0.493	-5.156	1.795	-0.113	38.25	32.767069	111.59338	2	22	32.767125	111.592713	1.7	18.4	1	1.78	-0.002	0.005	0	0	6.9406E+218	330	337
20230809_1809030707	0	1793207	-0.70506	-0.69756	1.6558	-0.079366	9.6679916	1.075799	18.973	-0.493	-5.156	1.795	-0.113	38.25	32.767069	111.59338	2	22	32.767139	111.59272	1.69	21.73	1	1.78	-0.002	0.005	0	0	6.9406E+218	330	337
20230809_1809030710	0	1793208	-0.85333	-0.68187	1.62464	-0.079391	9.7266846	1.014358	18.973	-0.493	-5.156	1.795	-0.113	38.25	32.767069	111.59338	2	22	32.767139	111.59272	1.69	21.73	1	1.78	-0.002	0.005	0	0	6.9406E+218	330	337
20230809_1809030721	0	1793209	-0.94942	-0.66645	1.60467	-0.079431	9.7265244	1.137531	18.973	-0.493	-5.156	1.795	-0.113	38.25	32.767069	111.59338	2	22	32.767139	111.59272	1.69	21.73	1	1.78	-0.002	0.005	0	0	6.9406E+218	330	337
20230809_1809030731	0	1793210	-1.05066	-0.63991	1.55458	-0.079437	9.7852983	1.014503	18.999	-0.41	-5.197	1.796	-0.113	38.25	32.76707	111.59338	2	22	32.767139	111.59272	1.69	21.73	1	1.78	-0.002	0.005	0	0	6.9406E+218	330	337
20230809_1809030748	0	1793211	-1.13284	-0.61072	1.61419	-0.01419	9.6680546	1.075616	18.999	-0.41	-5.197	1.796	-0.113	38.25	32.76707	111.59338	2	22	32.767139	111.59272	1.69	21.73	1	1.78	-0.002	0.005	0	0	6.9406E+218	330	337
20230809_1809030754	0	1793212	-1.36431	-0.6263	1.7072	-0.014144	9.6094427	1.075471	18.999	-0.41	-5.197	1.796	-0.113	38.25	32.76707	111.59338	2	22	32.767139	111.59272	1.69	21.73	1	1.78	-0.002	0.005	0	0	6.9406E+218	330	325
20230809_1809030760	0	1793213	-1.36339	-0.57138	1.70003	-0.079411	9.7266054	1.075945	18.999	-0.41	-5.197	1.796	-0.113	38.25	32.76707	111.59338	2	22	32.767139	111.59272	1.69	21.73	1	1.78	-0.002	0.005	0	0	6.9406E+218	330	325
20230809_1809030772	0	1793214	-1.44233	-0.52966	1.66176	-0.079457	9.7852173	1.07609	18.999	-0.41	-5.197	1.796	-0.113	38.25	32.76707	111.59338	2	22	32.767139	111.59272	1.69	21.73	1	1.78	-0.002	0.005	0	0	6.9406E+218	330	325
20230809_1809030779	0	1793215	-1.53226	-0.50906	1.62729	-0.0143	9.7851992	1.137494	19.02	-0.324	-5.266	1.797	-0.113	38.25	32.767071	111.593381	2	22	32.767139	111.59272	1.69	21.73	1	1.78	-0.002	0.005	0	0	6.9406E+218	330	325
20230809_1809030791	0	1793216	-1.66358	-0.48016	1.68702	-0.079431	9.7265244	1.137531	19.02	-0.324	-5.266	1.797	-0.113	38.25	32.767071	111.593381	2	22	32.767139	111.59272	1.69	21.73	1	1.78	-0.002	0.005	0	0	6.9406E+218	330	325
20230809_1809030807	0	1793217	-1.82434	-0.47427	1.59066	-0.079451	9.7264433	1.199118	19.02	-0.324	-5.266	1.797	-0.113	38.25	32.767071	111.593381	2	22	32.767139	111.59272	1.69	21.73	1	1.78	-0.002	0.005	0	0	6.9406E+218	330	325
20230809_1809030811	0	1793218	-1.89067	-0.4429	1.60481	-0.014281	9.7852793	1.075907	19.02	-0.324	-5.266	1.797	-0.113	38.25	32.767071	111.593381	2	22	32.767139	111.59272	1.69	21.73	1	1.78	-0.002	0.005	0	0	6.9406E+218	330	325
20230809_1809030821	0	1793219	-1.96059	-0.40002	1.54312	-0.0143	9.7851992	1.137494	19.02	-0.324	-5.266	1.797	-0.113	38.25	32.767071	111.593381	2	22	32.767139	111.59272	1.69	21.73	1	1.78	-0.002	0.005	0	0	6.9406E+218	330	325
20230809_1809030830	0	1793220	-2.04514	-0.36614	1.64916	-0.0143	9.7851992	1.137494	19.034	-0.242	-5.36	1.797	-0.113	38.25	32.767072	111.593381	2	22	32.767139	111.59272	1.69	21.73	1	1.78	-0.002	0.005	0	0	6.9406E+218	330	325
20230809_1809030839	0	1793221	-2.15382	-0.33705	1.69814	-0.079405	9.6678314	1.198972	19.034	-0.242	-5.36	1.797	-0.113	38.25	32.767072	111.593381	2	22	32.767139	111.59272	1.69	21.73	1	1.78	-0.002	0.005	0	0	6.9406E+218	330	325
20230809_1809030856	0	1793222	-2.19202	-0.32139	1.63296	-0.0143	9.7851992	1.137494	19.034	-0.242	-5.36	1.797	-0.113	38.25	32.767072	111.593381	2	22	32.767139	111.59272	1.69	21.73	1	1.78	-0.002	0.005	0	0	6.9406E+218	330	325
20230809_1809030859	0	1793223	-2.28899	-0.29252	1.61512	-0.079476	9.7851362	1.137677	19.034	-0.242	-5.36	1.797	-0.113	38.25	32.767072	111.593381	2	22	32.767139	111.59272	1.69	21.73	1	1.78	-0.002	0.005	0	0	6.9406E+218	330	325
20230809_1809030883	0	1793224	-2.38051	-0.26681	1.53652	-0.014366	9.84373	1.199226	19.034	-0.242	-5.36	1.797	-0.113	38.25	32.767072	111.593381	2	22	32.767139	111.59272	1.69	21.73	1	1.776	0.047	-0.002	0	0	6.9406E+218	330	325
20230809_1809030884	0	1793225	-2.46899	-0.22217	1.5557	-0.014366	9.84373	1.199226	19.041	-0.16	-5.475	1.777	-0.113	38.58	32.767072	111.593381	2	22	32.767139	111.59272	1.69	21.73	1	1.776	0.047	-0.002	0	0	6.9406E+218	330	325
20230809_1809030898	0	1793226	-2.54566	-0.1745	1.41371	-0.079516	9.7849751	1.26085	19.041	-0.16	-5.475	1.777	-0.113	38.58	32.767072	111.593381	2	22	32.767139	111.59272	1.69	21.73	1	1.776	0.047	-0.002	0	0	6.9406E+218	330	325
20230809_1809030905	0	1793227	-2.61057	-0.14643	1.51096	-0.01434	9.785037	1.260667	19.041	-0.16	-5.475	1.777	-0.113	38.58	32.767072	111.593381	2	22	32.767139	111.59272	1.69	21.73	1	1.776	0.047	-0.002	0	0	6.9406E+218	330	325
20230809_1809030911	0	1793228	-2.6963	-0.12429	1.56581	-0.014275	9.7265062	1.198935	19.041	-0.16	-5.475	1.777	-0.113	38.58	32.767072	111.593381	2	22	32.767139	111.59272	1.69	21.73	1	1.776	0.047	-0.002	0	0	6.9406E+218	330	325
20230809_1809030919	0	1793229	-2.7382	-0.08538	1.58176	-0.01432	9.7851181	1.19908	19.041	-0.16	-5.475	1.777	-0.113	38.58	32.767072	111.593381	2	22	32.767139	111.59272	1.69	21.73	1	1.776	0.047	-0.002	0	0	6.9406E+218	330	325
20230809_1809030929	0	1793230	-2.78828	-0.03633	1.57362	-0.014386	9.8436489	1.260812	19.04	-0.084	-5.609	1.777	-0.113	38.58	32.767073	111.593381	2	22	32.767139	111.59272	1.69	21.73	1	1.776	0.047	-0.002	0	0	6.9406E+218	330	325
20230809_1809030941	0	1793231	-2.88794	-0.0127	1.4899	-0.014431	9.9022617	1.260958	19.04	-0.084	-5.609	1.777	-0.092	38.58	32.767073	111.593381	2	22	32.767139	111.59272	1.69	21.73	1	1.776	0.047	-0.002	0	0	6.9406E+218	330	325
20230809_1809030952	0	1793232	-2.95352	0.02468	1.45722	-0.079562	9.8435869	1.260995	19.04	-0.084	-5.609	1.777	-0.092	38.58	32.767073	111.593381	2	22	32.767139	111.59272	1.69	21.73	1	1.776	0.047	-0.002	0	0	6.9406E+218	330	325
20230809_1809030961	0	1793233	-3.05035	0.05974	1.33402	-0.01436	9.784956	1.322253	19.04	-0.084	-5.609	1.777	-0.092	38.58	32.767073	111.593381	2	22	32.767139	111.59272	1.69	21.73	1	1.776	0.047	-0.002	0	0	6.9406E+218	330	325
20230809_1809030978	0	1793234	-3.09753	0.10457	1.38509	-0.014386	9.8436489	1.260812	19.04	-0.084	-5.609	1.777	-0.092	38.58	32.767073	111.593381	2	22	32.767139	111.59272	1.69	21.73	1	1.776	0.047	-0.002	0	0	6.9406E+218	330	325
20230809_1809030979	0	1793235	-3.1607	0.14566	1.37234	-0.01436	9.784956	1.322253	19.03	-0.014	-5.761	1.776	-0.092	38.58	32.767074	111.593382	2	22	32.767139	111.59272	1.69	21.73	1	1.776	0.047	-0.002	0	0	6.9406E+218	330	325
20230809_1809030992	0	1793236	-3.26108	0.18317	1.40298	-0.014406	9.8435688	1.322399	19.03	-0.014	-5.761	1.776	-0.092	38.58	32.767074	111.593382	2	22	32.767139	111.59272	1.69	21.73	1	1.776	0.047	-0.002	0	0	6.9406E+218	330	325
20230809_1809040004	0	1793237	-3.32056	0.23322	1.38037	-0.014386	9.8436489	1.260812	19.03	-0.014	-5.761	1.776	-0.092	38.58	32.767074	111.593382	2	22	32.767139	111.59272	1.69	21.73	1	1.776	0.047	-0.002	0	0	6.9406E+218	330	325
20230809_1809040010	0	1793238	-3.40609	0.26971	1.38435	-0.014451	9.9021807	1.322544	19.03	-0.014	-5.761	1.776	-0.092	38.58	32.767074	111.593382	2	22	32.767139	111.59272	1.69	21.73	1	1.776	0.047	-0.002	0	0	6.9406E+218	330	325
20230809_1809040020	0	1793239	-3.41916	0.32442	1.36465	-0.014406	9.8435688	1.322399	19.03	-0.014	-5.761	1.776	-0.092	38.58	32.767074	111.593382	2	22	32.767139	111.59272	1.69	21.73	1	1.776	0.047	-0.002	0	0	6.9406E+218	330	325
20230809_1809040030	0	1793240	-3.48195	0.3636	1.26839	-0.014451	9.9021807	1.322544	19.009	0.053	-5.93	1.775	-0.092	38.58	32.767075	111.593382	2	22	32.767139	111.59272	1.69	21.73	1	1.776	0.047	-0.002	0	0	6.9406E+218	330	325
20230809_1809040041	0	1793241	-3.57104	0.40163	1.21197	-0.014451	9.9021807	1.322544	19.009	0.053	-5.93	1.775	-0.092	38.58	32.767075	111.593382	2	22	32.767139	111.59272	1.69	21.73	1	1.776	0.047	-0.002	0	0	6.9406E+218	330	325
20230809_1809040052	0	1793242	-3.65181	0.44669	1.20205	-0.014471	9.9020996	1.384131	19.009	0.053	-5.93	1.775	-0.092	38.58	32.767075	111.593382	2	22	32.767139	111.59272	1.69	21.73	1	1.776	0.047	-0.002	0	0	6.9406E+218	330	325
20230809_1809040062	0	1793243	-3.71993	0.48404	1.20048	-0.014386	9.8436489	1.260812	19.009	0.053	-5.93	1.775	-0.092	38.58	32.767075	111.593382	2	22	32.767139	111.59272	1.69	21.73	1	1.776	0.047	-0.002	0	0	6.9406E+218	330	325
20230809_1809040076	0	1793244	-3.76078	0.53199	1.17147	-0.014406	9.8435688	1.322399	19.009	0.053	-5.93	1.775	-0.092	38.58	32.767075	111.593382	2	22	32.767139	111.59272	1.69	21.73	1	1.776	0.047	-0.002	0	0	6.9406E+218	330	325
20230809_1809040082	0	1793245	-3.80339	0.56644	1.18314	0.050703	9.9021626	1.383948	18.979	0.109	-6.115	1.774	-0.092	38.58	32.767075	111.593382	2	22	32.767139	111.59272	1.69	21.73	1	1.776	0.047	-0.002	0	0	6.9406E+218	330	325
20230809_1809040092	0	1793246	-3.80104	0.61961	1.14552	-0.014451	9.9021807	1.322544	18.979	0.109	-6.115	1.774	-0.092	38.58	32.767075	111.593382	2	22	32.767139	111.59272	1.69	21.73	1	1.776	0.047	-0.002	0	0	6.9406E+218	330	325
20230809_1809040105	0	1793247	-3.86606	0.66393	1.11778	-0.014451	9.9021807	1.322544	18.979	0.109	-6.115	1.774	-0.072	38.58	32.767075	111.593382	2	22	32.767139	111.59272	1.69	21.73	1	1.776	0.047	-0.002	0	0	6.9406E+218	330	325
20230809_1809040110	0	1793248	-3.90943	0.69159	1.06788	0.050678	9.9608545	1.322507	18.979	0.109	-6.115	1.774	-0.072	38.58	32.767075	111.593382	2	22	32.767139	111.59272	1.69	21.73	1	1.776	0.047	-0.002	0	0	6.9406E+218	330	325
20230809_1809040121	0	1793249	-3.96125	0.73225	0.99152	-0.014496	9.9607925	1.32269	18.979	0.109	-6.115	1.774	-0.072	38.58	32.767075	111.593382	2	22	32.767139	111.59272	1.69	21.73	1	1.776	0.047	-0.002	0	0	6.9406E+218	330	325
20230809_1809040130	0	1793250	-3.89287	0.77909	0.96674	-0.014451	9.9021807	1.322544	18.939	0.158	-6.31	1.773	-0.072	38.58	32.767076	111.593383	2	22	32.767139	111.59272	1.69	21.73	1	1.776	0.047	-0.002	0	0	6.9406E+218	330	325
20230809_1809040142	0	1793251	-3.93337	0.79337	0.95457	0.050763	9.9024048	1.199188	18.939	0.158	-6.31	1.773	-0.072	38.58	32.767076	111.593383	2	22	32.767139	111.59272	1.69	21.73	1	1.776	0.047	-0.002	0	0	6.9406E+218	330	325
20230809_1809040151	0	1793252	-3.87886	0.8673	0.965	0.050703	9.9021626	1.383948	18.939	0.158	-6.31	1.773	-0.072	38.58	32.767076	111.593383	2	22	32.767139	111.59272	1.69	21.73	1	1.776	0.047	-0.002	0	0	6.9406E+218	330	325
20230809_1809040161	0	1793253	-4.1231	0.85504	0.94206	-0.014491	9.9020185	1.445717	18.939	0.158	-6.31	1.773	-0.072	38.58	32.767076	111.593383	2	22	32.767139	111.59272	1.69	21.73	1	1.776	0.047	-0.002	0	0	6.9406E+218	330	325
20230809_1809040175	0	1793254	-4.05961	0.89992	0.95806	0.050763	9.9024048	1.199188	18.939	0.158	-6.31	1.773	-0.072	38.58	32.767076	111.593383	2	22	32.767139	111.59272	1.69	21.73	1	1.776	0.047	-0.002	0	0	6.9406E+218	330	325
20230809_1809040179	0	1793255	-3.95409	0.94023	0.85042	-0.014502	10.0195665	1.199662	18.89	0.2	-6.509	1.773	-0.072	38.58	32.767077	111.593383	2	22	32.767139	111.59272	1.69	21.73	1	1.776	0.047	-0.002	0	0	6.9406E+218	330	325
20230809_1809040192	0	1793256	-3.90329	0.95096	0.77158	0.050757	9.9611778	1.076161	18.89	0.2	-6.509	1.773	-0.072	38.58	32.767077	111.593383	2	22	32.767139	111.59272	1.69	21.73	1	1.776	0.047	-0.002	0	0	6.9406E+218	330	325
20230809_1809040205	0	1793257	-3.90229	0.98778	0.70848	0.050658	9.9607754	1.384094	18.89	0.2	-6.509	1.773	-0.072	38.58	32.767077	111.593383	2	22	32.767139	111.59272	1.69	21.73	1	1.776	0.047	-0.002	0	0	6.9406E+218	330	325
20230809_1809040213	0	1793258	-4.10095	0.96846	0.68558	-0.014536	9.9606323	1.445863	18.89	0.2	-6.509	1.773	-0.072	38.58	32.767077	111.593383	2	22	32.767139	111.59272	1.69	21.73	1	1.776	0.047	-0.002	0	0	6.9406E+218	330	325
20230809_1809040219	0	1793259	-4.05431	1.01911	0.66983	0.050718	9.9610167	1.199334	18.89	0.2	-6.509	1.773	-0.072	38.58	32.767077	111.593383	2	22	32.767139	111.59272	1.69	21.73	1	1.776	0.047	-0.002	0	0	6.9406E+218	330	325
20230809_1809040229	0	1793260	-4.02388	1.05876	0.67343	0.050698	9.9609356	1.26092	18.837	0.229	-6.71	1.773	-0.072	38.58	32.767078	111.593383	2	22	32.767139	111.59272	1.69	21.73	1	1.776	0.047	-0.002	0	0	6.9406E+218	330	325
20230809_1809040240	0	1793261	-4.01161	1.04196	0.67463	0.050718	9.9610167	1.199334	18.837	0.229	-6.71	1.773	-0.072	38.58	32.767078	111.593383	2	22	32.767139	111.59272	1.69	21.73	1	1.776	0.047	-0.002	0	0	6.9406E+218	330	325
20230809_1809040253	0	1793262	-4.009	1.05621	0.63401	0.050718	9.9610167	1.199334	18.837	0.229	-6.71	1.773	-0.072	38.58	32.767078	111.593383	2	22	32.767139	111.59272	1.69	21.73	1	1.776	0.047	-0.002	0	0	6.9406E+218	330	325
20230809_1809040260	0	1793263	-3.94332	1.08336	0.58945	-0.014547	10.0781794	1.199807	18.837	0.229	-6.71	1.773	-0.072	38.58	32.767078	111.593383	2	22	32.767139	111.59272	1.69	21.73	1	1.776	0.047	-0.002	0	0	6.9406E+218	330	325
20230809_1809040271	0	1793264	-3.9329	1.09562	0.46964	0.050718	9.9610167	1.199334	18.837	0.229	-6.71	1.773	-0.072	38.58	32.767078	111.593383	2	22	32.767139	111.59272	1.69	21.73	1	1.776	0.047	-0.002	0	0	6.9406E+218	330	325
20230809_1809040280	0	1793265	-3.91837	1.11885	0.41335	0.050627	10.0782413	1.199625	18.78	0.25	-6.908	1.772	-0.072	38.58	32.767078	111.593384	2	22	32.767139	111.59272	1.69	21.73	1	1.776	0.047	-0.002	0	0	6.9406E+218	330	325
20230809_1809040293	0	1793266	-3.92099	1.09255	0.36943	-0.014522	10.0194864	1.2612489	18.78	0.25	-6.908	1.772	-0.069	38.58	32.767078	111.593384	2	22	32.767139	111.59272	1.69	21.73	1	1.776	0.047	-0.002	0	0	6.9406E+218	330	325
20230809_1809040301	0	1793267	-3.7694	1.1091	0.32432	0.050797	9.96134	0.952987	18.78	0.25	-6.908	1.772	-0.069	38.58	32.767078	111.593384	2	22	32.767139	111.59272	1.69	21.73	1	1.776	0.047	-0.002	0	0	6.9406E+218	330	325
20230809_1809040325	0	1793268	-3.63212	1.16316	0.37192	0.050678	9.9608545	1.322507	18.78	0.25	-6.908	1.772	-0.069	38.58	32.767078	111.593384	2	22	32.767139	111.59272	1.69	21.73	1	1.776	0.047	-0.002	0	0	6.9406E+218	330	325
20230809_1809040328	0	1793269	-3.85763	1.11363	0.33023	0.050593	10.0193062	1.4458261	18.78	0.25	-6.908	1.772	-0.069	38.58	32.767078	111.593384	2	22	32.767139	111.59272	1.69	21.73	1	1.776	0.047	-0.002	0	0	6.9406E+218	330	325
20230809_1809040330	0	1793270	-3.77703	1.13034	0.29596	0.050667	10.0784035	1.0764509	18.722	0.26	-7.098	1.772	-0.069	38.58	32.767079	111.593384	2	22	32.767139	111.59272	1.69	21.73	1	1.776	0.047	-0.002	0	0	6.9406E+218	330	325
20230809_1809040341	0	1793271	-3.64456	1.15685	0.20788	0.050692	10.0197096	1.137893	18.722	0.26	-7.098	1.772	-0.069	38.58	32.767079	111.593384	2	22	32.767139	111.59272	1.69	21.73	1	1.776	0.047	-0.002	0	0	6.9406E+218	330	325
20230809_1809040353	0	1793272	-3.4932	1.14893	0.18338	0.050712	10.0197906	1.076306	18.722	0.26	-7.098	1.772	-0.069	38.58	32.767079	111.593384	2	22	32.767139	111.59272	1.69	21.73	1	1.776	0.047	-0.002	0	0	6.9406E+218	330	325
20230809_1809040360	0	1793273	-3.45138	1.14452	0.08255	0.050672	10.0196285	1.199479	18.722	0.26	-7.098	1.772	-0.069	38.58	32.767079	111.593384	2	22	32.767139	111.59272	1.69	21.73	1	1.776	0.047	-0.002	0	0	6.9406E+218	330	325
20230809_1809040377	0	1793274	-3.38658	1.13049	0.06937	-0.014482	10.0196466	1.138075	18.722	0.26	-7.098	1.772	-0.069	38.58	32.767079	111.593384	2	22	32.767139	111.59272	1.69	21.73	1	1.776	0.047	-0.002	0	0	6.9406E+218	330	325
20230809_1809040380	0	1793275	-3.33671	1.16509	-0.03034	0.050627	10.0782413	1.199625	18.665	0.258	-7.272	1.771	-0.069	38.58	32.76708	111.593384	2	22	32.767139	111.59272	1.69	21.73	1	1.776	0.047	-0.002	0	0	6.9406E+218	330	325
20230809_1809040392	0	1793276	-3.44086	1.14029	-0.01354	0.050698	9.9609356	1.26092	18.665	0.258	-7.272	1.771	-0.069	38.58	32.76708	111.593384	2	22	32.767139	111.59272	1.69	21.73	1	1.776	0.047	-0.002	0	0	6.9406E+218	330	325
20230809_1809040404	0	1793277	-3.38167	1.12129	0.00606	0.050692	10.0197096	1.137893	18.665	0.258	-7.272	1.771	-0.069	38.58	32.76708	111.593384	2	22	32.767139	111.59272	1.69	21.73	1	1.776	0.047	-0.002	0	0	6.9406E+218	330	325
20230809_1809040410	0	1793278	-3.28113	1.13765	-0.06757	0.050737	9.9610977	1.137747	18.665	0.258	-7.272	1.771	-0.069	38.58	32.76708	111.593384	2	22	32.767139	111.59272	1.69	21.73	1	1.776	0.047	-0.002	0	0	6.9406E+218	330	325
20230809_1809040420	0	1793279	-3.16755	1.11347	-0.07328	0.050692	10.0197096	1.137893	18.665	0.258	-7.272	1.771	-0.069	38.58	32.76708	111.593384	2	22	32.767139	111.59272	1.69	21.73	1	1.776	0.047	-0.002	0	0	6.9406E+218	330	325
20230809_1809040431	0	1793280	-3.11161	1.11502	-0.14837	0.050712	10.0197906	1.076306	18.61	0.248	-7.436	1.772	-0.069	38.58	32.767081	111.593385	2	22	32.767139	111.59272	1.69	21.73	1	1.776	0.047	-0.002	0	0	6.9406E+218	330	325
20230809_1809040440	0	1793281	-3.04216	1.12697	-0.26744	0.050667	10.0784035	1.0764509	18.61	0.248	-7.436	1.772	-0.069	38.58	32.767081	111.593385	2	22	32.767139	111.59272	1.69	21.73	1	1.776	0.047	-0.002	0	0	6.9406E+218	330	325
20230809_1809040450	0	1793282	-3.05903	1.08852	-0.2997	-0.014457	9.9609547	1.199517	18.61	0.248	-7.436	1.772	-0.069	38.58	32.767081	111.593385	2	22	32.767139	111.59272	1.69	21.73	1	1.776	0.047	-0.002	0	0	6.9406E+218	330	325
20230809_1809040461	0	1793283	-2.96932	1.07364	-0.31352	0.050777	9.9612589	1.0145741	18.61	0.248	-7.436	1.772	-0.069	38.58	32.767081	111.593385	2	22	32.767139	111.59272	1.69	21.73	1	1.776	0.047	-0.002	0	0	6.9406E+218	330	325
20230809_1809040475	0	1793284	-2.87942	1.07802	-0.31703	0.050763	9.9024048	1.199188	18.61	0.248	-7.436	1.772	-0.075	38.58	32.767081	111.593385	2	22	32.767139	111.59272	1.69	21.73	1	1.776	0.047	-0.002	0	0	6.9406E+218	330	337
20230809_1809040480	0	1793285	-2.86511	1.05991	-0.34958	0.050672	10.0196285	1.199479	18.558	0.226	-7.584	1.771	-0.075	38.58	32.767081	111.593385	2	22	32.767139	111.59272	1.69	21.73	1	1.776	0.047	-0.002	0	0	6.9406E+218	330	337
20230809_1809040491	0	1793286	-2.79002	1.04522	-0.3465	0.050757	9.9611778	1.076161	18.558	0.226	-7.584	1.771	-0.075	38.58	32.767081	111.593385	2	22	32.767139	111.59272	1.69	21.73	1	1.776	0.047	-0.002	0	0	6.9406E+218	330	337
20230809_1809040505	0	1793287	-2.73786	1.02996	-0.40014	-0.014442	10.0198088	1.014902	18.558	0.226	-7.584	1.771	-0.075	38.58	32.767081	111.593385	2	22	32.767139	111.59272	1.69	21.73	1	1.776	0.047	-0.002	0	0	6.9406E+218	330	337
20230809_1809040510	0	1793288	-2.64209	1.01907	-0.48425	0.050755	9.9611778	1.076165	18.558	0.226	-7.584	1.771	-0.075	38.58	32.767081	111.593385	2	22	32.767139	111.59272	1.69	21.73	1	1.776	0.047	-0.002	0	0	6.9406E+218	330	337
20230809_1809040520	0	1793289	-2.53195	0.99563	-0.52242	0.050735	9.9610977	1.137751	18.558	0.226	-7.584	1.771	-0.075	38.58	32.767081	111.593385	2	22	32.767139	111.59272	1.69	21.73	1	1.776	0.047	-0.002	0	0	6.9406E+218	330	337
20230809_1809040530	0	1793290	-2.41056	0.98671	-0.57938	-0.01442	9.9611158	1.0763479	18.511	0.196	-7.716	1.771	-0.075	38.58	32.767082	111.593385	2	22	32.767139	111.59272	1.69	21.73	1	1.776	0.047	-0.002	0	0	6.9406E+218	330	337
20230809_1809040541	0	1793291	-2.35191	0.98853	-0.56989	0.05078	9.9024849	1.137606	18.511	0.196	-7.716	1.771	-0.075	38.58	32.767082	111.593385	2	22	32.767139	111.59272	1.69	21.73	1	1.776	0.047	-0.002	0	0	6.9406E+218	330	337
20230809_1809040553	0	1793292	-2.38977	0.96653	-0.63951	0.050735	9.9610977	1.137751	18.511	0.196	-7.716	1.771	-0.075	38.58	32.767082	111.593385	2	22	32.767139	111.59272	1.69	21.73	1	1.776	0.047	-0.002	0	0	6.9406E+218	330	337
20230809_1809040561	0	1793293	-2.37874	0.94689	-0.60444	0.05078	9.9024849	1.137606	18.511	0.196	-7.716	1.771	-0.075	38.58	32.767082	111.593385	2	22	32.767139	111.59272	1.69	21.73	1	1.776	0.047	-0.002	0	0	6.9406E+218	330	337
20230809_1809040574	0	1793294	-2.31728	0.94146	-0.67673	-0.014374	9.902504	1.076202	18.511	0.196	-7.716	1.771	-0.075	38.58	32.767082	111.593385	2	22	32.767139	111.59272	1.69	21.73	1	1.776	0.047	-0.002	0	0	6.9406E+218	330	337
20230809_1809040580	0	1793295	-2.20264	0.9154	-0.64438	0.0508	9.902566	1.076019	18.468	0.159	-7.833	1.771	-0.075	38.58	32.767083	111.593386	2	22	32.767139	111.59272	1.69	21.73	1	1.776	0.047	-0.002	0	0	6.9406E+218	330	337
20230809_1809040590	0	1793296	-2.06736	0.91008	-0.71304	-0.014329	9.8438911	1.076057	18.468	0.159	-7.833	1.771	-0.075	38.58	32.767083	111.593386	2	22	32.767139	111.59272	1.69	21.73	1	1.776	0.047	-0.002	0	0	6.9406E+218	330	337
20230809_1809040606	0	1793297	-1.97963	0.90126	-0.77246	0.0508	9.902566	1.076019	18.468	0.159	-7.833	1.771	-0.078	38.58	32.767083	111.593386	2	22	32.767139	111.59272	1.69	21.73	1	1.776	0.047	-0.002	0	0	6.9406E+218	330	337
20230809_1809040617	0	1793298	-1.95825	0.87497	-0.77785	-0.014349	9.843811	1.137643	18.468	0.159	-7.833	1.771	-0.078	38.58	32.767083	111.593386	2	22	32.767139	111.59272	1.69	21.73	1	1.776	0.047	-0.002	0	0	6.9406E+218	330	337
20230809_1809040620	0	1793299	-1.92186	0.86307	-0.83701	0.05078	9.9024849	1.137606	18.468	0.159	-7.833	1.771	-0.078	38.58	32.767083	111.593386	2	22	32.767139	111.59272	1.69	21.73	1	1.776	0.047	-0.002	0	0	6.9406E+218	330	337
20230809_1809040629	0	1793300	-1.90401	0.85511	-0.82807	-0.014303	9.7851992	1.137498	18.43	0.114	-7.931	1.77	-0.078	38.58	32.767084	111.593386	2	22	32.767139	111.59272	1.69	21.73	1	1.776	0.047	-0.002	0	0	6.9406E+218	330	337
20230809_1809040640	0	1793301	-1.82378	0.83564	-0.86981	0.050845	9.8439541	1.075874	18.43	0.114	-7.931	1.77	-0.078	38.58	32.767084	111.593386	2	22	32.767139	111.59272	1.69	21.73	1	1.776	0.047	-0.002	0	0	6.9406E+218	330	337
20230809_1809040653	0	1793302	-1.72972	0.82463	-0.84254	-0.014303	9.7851992	1.137498	18.43	0.114	-7.931	1.77	-0.078	38.58	32.767084	111.593386	2	22	32.767139	111.59272	1.69	21.73	1	1.776	0.047	-0.002	0	0	6.9406E+218	330	337
20230809_1809040660	0	1793303	-1.67578	0.80579	-0.89336	0.050891	9.7853422	1.075729	18.43	0.114	-7.931	1.77	-0.078	38.58	32.767084	111.593386	2	22	32.767139	111.59272	1.69	21.73	1	1.776	0.047	-0.002	0	0	6.9406E+218	330	337
20230809_1809040678	0	1793304	-1.61634	0.79016	-0.87573	-0.014329	9.8438911	1.076057	18.43	0.114	-7.931	1.77	-0.078	38.58	32.767084	111.593386	2	22	32.767139	111.59272	1.69	21.73	1	1.776	0.047	-0.002	0	0	6.9406E+218	330	325
20230809_1809040681	0	1793305	-1.52329	0.78066	-0.94354	-0.014283	9.7852793	1.075911	18.396	0.064	-8.015	1.77	-0.078	38.58	32.767084	111.593386	2	22	32.767139	111.59272	1.69	21.73	1	1.776	0.047	-0.002	0	0	6.9406E+218	330	325
20230809_1809040691	0	1793306	-1.46689	0.75894	-0.95508	0.050871	9.7852612	1.137315	18.396	0.064	-8.015	1.77	-0.078	38.58	32.767084	111.593386	2	22	32.767154	111.592726	1.66	17.09	1	1.776	0.047	-0.002	0	0	6.9406E+218	330	325
20230809_1809040703	0	1793307	-1.40657	0.73908	-1.00614	-0.014303	9.7851992	1.137498	18.396	0.064	-8.015	1.77	-0.078	38.58	32.767084	111.593386	2	22	32.767154	111.592726	1.66	17.09	1	1.776	0.047	-0.002	0	0	6.9406E+218	330	325
20230809_1809040709	0	1793308	-1.3403	0.72894	-0.99958	-0.014258	9.7265863	1.1373529	18.396	0.064	-8.015	1.77	-0.078	38.58	32.767084	111.593386	2	22	32.767154	111.592726	1.66	17.09	1	1.776	0.047	-0.002	0	0	6.9406E+218	330	325
20230809_1809040720	0	1793309	-1.29378	0.72199	-1.00294	0.050916	9.7266493	1.13717	18.396	0.064	-8.015	1.77	-0.078	38.58	32.767084	111.593386	2	22	32.767154	111.592726	1.66	17.09	1	1.776	0.047	-0.002	0	0	6.9406E+218	330	325
20230809_1809040729	0	1793310	-1.28709	0.7095	-1.00957	-0.014258	9.7265863	1.1373529	18.367	0.01	-8.083	1.77	-0.078	38.58	32.767085	111.593386	2	22	32.767154	111.592726	1.66	17.09	1	1.776	0.047	-0.002	0	0	6.9406E+218	330	325
20230809_1809040740	0	1793311	-1.2703	0.67773	-1.01159	-0.014258	9.7265863	1.1373529	18.367	0.01	-8.083	1.77	-0.078	38.58	32.767085	111.593386	2	22	32.767154	111.592726	1.66	17.09	1	1.776	0.047	-0.002	0	0	6.9406E+218	330	325
20230809_1809040756	0	1793312	-1.23258	0.65377	-1.04492	-0.014212	9.6679745	1.137207	18.367	0.01	-8.083	1.77	-0.078	38.58	32.767085	111.593386	2	22	32.767154	111.592726	1.66	17.09	1	1.776	0.047	-0.002	0	0	6.9406E+218	330	325
20230809_1809040760	0	1793313	-1.18579	0.62835	-1.03115	-0.014238	9.7266674	1.075766	18.367	0.01	-8.083	1.77	-0.078	38.58	32.767085	111.593386	2	22	32.767154	111.592726	1.66	17.09	1	1.776	0.047	-0.002	0	0	6.9406E+218	330	325
20230809_1809040778	0	1793314	-1.08999	0.61906	-1.0803	-0.014212	9.6679745	1.137207	18.367	0.01	-8.083	1.77	-0.078	38.58	32.767085	111.593386	2	22	32.767154	111.592726	1.66	17.09	1	1.776	0.047	-0.002	0	0	6.9406E+218	330	325
20230809_1809040780	0	1793315	-1.10376	0.59784	-1.09894	-0.014212	9.6679745	1.137207	18.343	-0.047	-8.142	1.77	-0.078	38.58	32.767086	111.593387	2	22	32.767154	111.592726	1.66	17.09	1	1.776	0.047	-0.002	0	0	6.9406E+218	330	325
20230809_1809040791	0	1793316	-1.07236	0.58545	-1.11759	0.050942	9.6679564	1.198611	18.343	-0.047	-8.142	1.77	-0.078	38.58	32.767086	111.593387	2	22	32.767154	111.592726	1.66	17.09	1	1.776	0.047	-0.002	0	0	6.9406E+218	330	325
20230809_1809040801	0	1793317	-1.1176	0.55053	-1.15506	-0.014212	9.6679745	1.137207	18.343	-0.047	-8.142	1.77	-0.092	38.58	32.767086	111.593387	2	22	32.767154	111.592726	1.66	17.09	1	1.776	0.047	-0.002	0	0	6.9406E+218	330	325
20230809_1809040811	0	1793318	-1.08212	0.53609	-1.12733	-0.014187	9.6092806	1.198648	18.343	-0.047	-8.142	1.77	-0.092	38.58	32.767086	111.593387	2	22	32.767154	111.592726	1.66	17.09	1	1.776	0.047	-0.002	0	0	6.9406E+218	330	325
20230809_1809040821	0	1793319	-1.04413	0.51541	-1.13768	-0.014167	9.6093616	1.137062	18.343	-0.047	-8.142	1.77	-0.092	38.58	32.767086	111.593387	2	22	32.767154	111.592726	1.66	17.09	1	1.776	0.047	-0.002	0	0	6.9406E+218	330	325
20230809_1809040830	0	1793320	-0.98553	0.49117	-1.10302	-0.014167	9.6093616	1.137062	18.325	-0.106	-8.195	1.77	-0.092	38.58	32.767087	111.593387	2	22	32.767154	111.592726	1.66	17.09	1	1.776	0.047	-0.002	0	0	6.9406E+218	330	325
20230809_1809040844	0	1793321	-0.96192	0.47132	-1.16248	-0.014167	9.6093616	1.137062	18.325	-0.106	-8.195	1.77	-0.092	38.58	32.767087	111.593387	2	22	32.767154	111.592726	1.66	17.09	1	1.776	0.047	-0.002	0	0	6.9406E+218	330	325
20230809_1809040854	0	1793322	-0.9788	0.4365	-1.16536	-0.014167	9.6093616	1.137062	18.325	-0.106	-8.195	1.77	-0.092	38.58	32.767087	111.593387	2	22	32.767154	111.592726	1.66	17.09	1	1.776	0.047	-0.002	0	0	6.9406E+218	330	337
20230809_1809040861	0	1793323	-0.90916	0.42316	-1.19834	-0.014167	9.6093616	1.137062	18.325	-0.106	-8.195	1.77	-0.092	38.58	32.767087	111.593387	2	22	32.767154	111.592726	1.66	17.09	1	1.776	0.047	-0.002	0	0	6.9406E+218	330	337
20230809_1809040870	0	1793324	-0.90697	0.3996	-1.21872	-0.014207	9.6091995	1.260235	18.325	-0.106	-8.195	1.77	-0.092	38.58	32.767087	111.593387	2	22	32.767154	111.592726	1.66	17.09	1	1.776	0.047	-0.002	0	0	6.9406E+218	330	337
20230809_1809040883	0	1793325	-0.908	0.35788	-1.22289	-0.014141	9.5506687	1.198503	18.313	-0.168	-8.242	1.787	-0.092	38.58	32.767087	111.593388	2	22	32.767154	111.592726	1.66	17.09	1	1.788	-0.069	0.004	0	0	6.9406E+218	330	337
20230809_1809040896	0	1793326	-0.87348	0.3299	-1.19251	-0.014122	9.5507498	1.136916	18.313	-0.168	-8.242	1.787	-0.092	37.87	32.767087	111.593388	2	22	32.767154	111.592726	1.66	17.09	1	1.788	-0.069	0.004	0	0	6.9406E+218	330	337
20230809_1809040904	0	1793327	-0.81414	0.30452	-1.19522	-0.014076	9.492137	1.136771	18.313	-0.168	-8.242	1.787	-0.092	37.87	32.767087	111.593388	2	22	32.767154	111.592726	1.66	17.09	1	1.788	-0.069	0.004	0	0	6.9406E+218	330	337
20230809_1809040910	0	1793328	-0.711	0.2862	-1.15416	-0.014141	9.5506687	1.198503	18.313	-0.168	-8.242	1.787	-0.092	37.87	32.767087	111.593388	2	22	32.767154	111.592726	1.66	17.09	1	1.788	-0.069	0.004	0	0	6.9406E+218	330	337
20230809_1809040920	0	1793329	-0.795	0.2269	-1.21989	-0.014161	9.5505877	1.26009	18.313	-0.168	-8.242	1.787	-0.092	37.87	32.767087	111.593388	2	22	32.767154	111.592726	1.66	17.09	1	1.788	-0.069	0.004	0	0	6.9406E+218	330	337
20230809_1809040930	0	1793330	-0.69345	0.2135	-1.23095	-0.014141	9.5506687	1.198503	18.308	-0.229	-8.281	1.788	-0.084	37.87	32.767088	111.593388	2	22	32.767154	111.592726	1.66	17.09	1	1.788	-0.069	0.004	0	0	6.9406E+218	330	337
20230809_1809040942	0	1793331	-0.56071	0.19626	-1.26654	-0.014096	9.4920568	1.1983581	18.308	-0.229	-8.281	1.788	-0.084	37.87	32.767088	111.593388	2	22	32.767154	111.592726	1.66	17.09	1	1.788	-0.069	0.004	0	0	6.9406E+218	330	337
20230809_1809040953	0	1793332	-0.52472	0.14735	-1.21923	-0.014161	9.5505877	1.26009	18.308	-0.229	-8.281	1.788	-0.084	37.87	32.767088	111.593388	2	22	32.767154	111.592726	1.66	17.09	1	1.788	-0.069	0.004	0	0	6.9406E+218	330	337
20230809_1809040961	0	1793333	-0.53048	0.10218	-1.2177	-0.014071	9.4333639	1.259799	18.308	-0.229	-8.281	1.788	-0.084	37.87	32.767088	111.593388	2	22	32.767154	111.592726	1.66	17.09	1	1.788	-0.069	0.004	0	0	6.9406E+218	330	325
20230809_1809040970	0	1793334	-0.49301	0.0696	-1.24476	-0.014141	9.5506687	1.198503	18.308	-0.229	-8.281	1.788	-0.084	37.87	32.767088	111.593388	2	22	32.767154	111.592726	1.66	17.09	1	1.788	-0.069	0.004	0	0	6.9406E+218	330	325
20230809_1809040980	0	1793335	-0.37172	0.04871	-1.16279	-0.014071	9.4333639	1.259799	18.311	-0.291	-8.306	1.79	-0.084	37.87	32.767089	111.593389	2	22	32.767154	111.592726	1.66	17.09	1	1.788	-0.069	0.004	0	0	6.9406E+218	330	325
20230809_1809040992	0	1793336	-0.37579	0.00236	-1.20983	-0.079377	9.5503635	1.383446	18.311	-0.291	-8.306	1.79	-0.084	37.87	32.767089	111.593389	2	22	32.767154	111.592726	1.66	17.09	1	1.788	-0.069	0.004	0	0	6.9406E+218	330	325
20230809_1809050007	0	1793337	-0.27872	-0.03128	-1.24164	-0.014116	9.4919758	1.259944	18.311	-0.291	-8.306	1.79	-0.084	37.87	32.767089	111.593389	2	22	32.767154	111.592726	1.66	17.09	1	1.788	-0.069	0.004	0	0	6.9406E+218	330	325
20230809_1809050009	0	1793338	-0.18741	-0.06848	-1.2308	-0.01409	9.4332829	1.321385	18.311	-0.291	-8.306	1.79	-0.084	37.87	32.767089	111.593389	2	22	32.767154	111.592726	1.66	17.09	1	1.788	-0.069	0.004	0	0	6.9406E+218	330	325
20230809_1809050020	0	1793339	-0.09045	-0.10862	-1.1377	-0.079312	9.4918327	1.321714	18.311	-0.291	-8.306	1.79	-0.084	37.87	32.767089	111.593389	2	22	32.767154	111.592726	1.66	17.09	1	1.788	-0.069	0.004	0	0	6.9406E+218	330	325
20230809_1809050032	0	1793340	-0.03829	-0.14404	-1.25206	-0.014181	9.5505075	1.321676	18.324	-0.35	-8.316	1.79	-0.084	37.87	32.76709	111.593389	2	22	32.767154	111.592726	1.66	17.09	1	1.788	-0.069	0.004	0	0	6.9406E+218	330	325
20230809_1809050040	0	1793341	0.0226	-0.18097	-1.247	-0.014136	9.4918947	1.3215311	18.324	-0.35	-8.316	1.79	-0.084	37.87	32.76709	111.593389	2	22	32.767154	111.592726	1.66	17.09	1	1.788	-0.069	0.004	0	0	6.9406E+218	330	325
20230809_1809050050	0	1793342	0.14327	-0.20813	-1.14579	-0.079286	9.4331398	1.383155	18.324	-0.35	-8.316	1.79	-0.084	37.87	32.76709	111.593389	2	22	32.767154	111.592726	1.66	17.09	1	1.788	-0.069	0.004	0	0	6.9406E+218	330	325
20230809_1809050061	0	1793343	0.20167	-0.2597	-1.1345	-0.01411	9.4332018	1.382972	18.324	-0.35	-8.316	1.79	-0.084	37.87	32.76709	111.593389	2	22	32.767154	111.592726	1.66	17.09	1	1.788	-0.069	0.004	0	0	6.9406E+218	330	325
20230809_1809050074	0	1793344	0.25853	-0.30587	-1.13157	-0.079332	9.4917517	1.3832999	18.324	-0.35	-8.316	1.79	-0.084	37.87	32.76709	111.593389	2	22	32.767154	111.592726	1.66	17.09	1	1.788	-0.069	0.004	0	0	6.9406E+218	330	325
20230809_1809050079	0	1793345	0.29095	-0.35524	-1.13367	-0.014156	9.4918146	1.383117	18.345	-0.405	-8.307	1.791	-0.084	37.87	32.76709	111.593389	2	22	32.767154	111.592726	1.66	17.09	1	1.788	-0.069	0.004	0	0	6.9406E+218	330	325
20230809_1809050099	0	1793346	0.42836	-0.38187	-1.12899	-0.014181	9.5505075	1.321676	18.345	-0.405	-8.307	1.791	-0.072	37.87	32.76709	111.593389	2	22	32.767154	111.592726	1.66	17.09	1	1.788	-0.069	0.004	0	0	6.9406E+218	330	325
20230809_1809050101	0	1793347	0.48212	-0.41405	-1.15513	-0.079306	9.4330587	1.444741	18.345	-0.405	-8.307	1.791	-0.072	37.87	32.76709	111.593389	2	22	32.767154	111.592726	1.66	17.09	1	1.788	-0.069	0.004	0	0	6.9406E+218	330	325
20230809_1809050114	0	1793348	0.59213	-0.44322	-1.10916	-0.014176	9.4917336	1.4447041	18.345	-0.405	-8.307	1.791	-0.072	37.87	32.76709	111.593389	2	22	32.767154	111.592726	1.66	17.09	1	1.788	-0.069	0.004	0	0	6.9406E+218	330	325
20230809_1809050120	0	1793349	0.64531	-0.47985	-1.06209	-0.079306	9.4330587	1.444741	18.345	-0.405	-8.307	1.791	-0.072	37.87	32.76709	111.593389	2	22	32.767154	111.592726	1.66	17.09	1	1.788	-0.069	0.004	0	0	6.9406E+218	330	325
20230809_1809050130	0	1793350	0.74994	-0.51292	-0.95128	-0.01413	9.4331217	1.444559	18.375	-0.456	-8.279	1.793	-0.072	37.87	32.767091	111.59339	2	22	32.767154	111.592726	1.66	17.09	1	1.788	-0.069	0.004	0	0	6.9406E+218	330	325
20230809_1809050140	0	1793351	0.70576	-0.57423	-0.98689	-0.079397	9.5502844	1.445032	18.375	-0.456	-8.279	1.793	-0.072	37.87	32.767091	111.59339	2	22	32.767154	111.592726	1.66	17.09	1	1.788	-0.069	0.004	0	0	6.9406E+218	330	325
20230809_1809050151	0	1793352	0.81774	-0.58349	-1.00152	-0.014156	9.4918146	1.383117	18.375	-0.456	-8.279	1.793	-0.072	37.87	32.767091	111.59339	2	22	32.767154	111.592726	1.66	17.09	1	1.788	-0.069	0.004	0	0	6.9406E+218	330	325
20230809_1809050161	0	1793353	0.91055	-0.59303	-0.96048	-0.079371	9.4915915	1.5064729	18.375	-0.456	-8.279	1.793	-0.072	37.87	32.767091	111.59339	2	22	32.767154	111.592726	1.66	17.09	1	1.788	-0.069	0.004	0	0	6.9406E+218	330	325
20230809_1809050175	0	1793354	0.82335	-0.67667	-0.90645	-0.079391	9.4915104	1.56806	18.375	-0.456	-8.279	1.793	-0.072	37.87	32.767091	111.59339	2	22	32.767154	111.592726	1.66	17.09	1	1.788	-0.069	0.004	0	0	6.9406E+218	330	325
20230809_1809050182	0	1793355	0.98912	-0.67624	-1.03962	-0.014181	9.5505075	1.321676	18.413	-0.5	-8.237	1.794	-0.072	37.87	32.767092	111.59339	2	22	32.767154	111.592726	1.66	17.09	1	1.788	-0.069	0.004	0	0	6.9406E+218	330	325
20230809_1809050193	0	1793356	1.10307	-0.67522	-0.86943	-0.079371	9.4915915	1.5064729	18.413	-0.5	-8.237	1.794	-0.072	37.87	32.767092	111.59339	2	22	32.767154	111.592726	1.66	17.09	1	1.788	-0.069	0.004	0	0	6.9406E+218	330	325
20230809_1809050205	0	1793357	1.14182	-0.74574	-0.80559	-0.014215	9.4915733	1.5678771	18.413	-0.5	-8.237	1.794	-0.072	37.87	32.767092	111.59339	2	22	32.767154	111.592726	1.66	17.09	1	1.788	-0.069	0.004	0	0	6.9406E+218	330	325
20230809_1809050216	0	1793358	1.16446	-0.7704	-0.78442	-0.079377	9.5503635	1.383446	18.413	-0.5	-8.237	1.794	-0.072	37.87	32.767092	111.59339	2	22	32.767154	111.592726	1.66	17.09	1	1.788	-0.069	0.004	0	0	6.9406E+218	330	325
20230809_1809050220	0	1793359	1.24465	-0.78969	-0.78055	-0.014241	9.5502653	1.506436	18.413	-0.5	-8.237	1.794	-0.072	37.87	32.767092	111.59339	2	22	32.767154	111.592726	1.66	17.09	1	1.788	-0.069	0.004	0	0	6.9406E+218	330	325
20230809_1809050231	0	1793360	1.33199	-0.79985	-0.68985	-0.079437	9.5501223	1.568205	18.456	-0.533	-8.177	1.796	-0.072	37.87	32.767093	111.59339	2	22	32.767154	111.592726	1.66	17.09	1	1.788	-0.069	0.004	0	0	6.9406E+218	330	325
20230809_1809050241	0	1793361	1.40569	-0.82754	-0.67203	-0.079371	9.4915915	1.5064729	18.456	-0.533	-8.177	1.796	-0.072	37.87	32.767093	111.59339	2	22	32.767154	111.592726	1.66	17.09	1	1.788	-0.069	0.004	0	0	6.9406E+218	330	325
20230809_1809050251	0	1793362	1.48322	-0.83355	-0.67014	-0.079417	9.5502033	1.506619	18.456	-0.533	-8.177	1.796	-0.072	37.87	32.767093	111.59339	2	22	32.767154	111.592726	1.66	17.09	1	1.788	-0.069	0.004	0	0	6.9406E+218	330	325
20230809_1809050261	0	1793363	1.48656	-0.86225	-0.61579	-0.014281	9.5501041	1.629609	18.456	-0.533	-8.177	1.796	-0.077	37.87	32.767093	111.59339	2	22	32.767154	111.592726	1.66	17.09	1	1.788	-0.069	0.004	0	0	6.9406E+218	330	325
20230809_1809050270	0	1793364	1.38964	-0.91021	-0.58495	-0.079397	9.5502844	1.445032	18.456	-0.533	-8.177	1.796	-0.077	37.87	32.767093	111.59339	2	22	32.767154	111.592726	1.66	17.09	1	1.788	-0.069	0.004	0	0	6.9406E+218	330	325
20230809_1809050281	0	1793365	1.54632	-0.89109	-0.59973	-0.079442	9.6088963	1.445178	18.503	-0.558	-8.105	1.797	-0.077	37.87	32.767093	111.593391	2	22	32.767154	111.592726	1.66	17.09	1	1.788	-0.069	0.004	0	0	6.9406E+218	330	325
20230809_1809050294	0	1793366	1.65431	-0.86372	-0.5128	-0.014195	9.4916534	1.506291	18.503	-0.558	-8.105	1.797	-0.077	37.87	32.767093	111.593391	2	22	32.767154	111.592726	1.66	17.09	1	1.788	-0.069	0.004	0	0	6.9406E+218	330	325
20230809_1809050303	0	1793367	1.65198	-0.92999	-0.39856	-0.079457	9.5500422	1.629792	18.503	-0.558	-8.105	1.797	-0.077	37.87	32.767093	111.593391	2	22	32.767154	111.592726	1.66	17.09	1	1.788	-0.069	0.004	0	0	6.9406E+218	330	325
20230809_1809050310	0	1793368	1.62186	-0.93932	-0.33465	-0.079371	9.4915915	1.5064729	18.503	-0.558	-8.105	1.797	-0.077	37.87	32.767093	111.593391	2	22	32.767154	111.592726	1.66	17.09	1	1.788	-0.069	0.004	0	0	6.9406E+218	330	325
20230809_1809050319	0	1793369	1.5397	-0.96778	-0.34969	-0.079482	9.6087351	1.568351	18.503	-0.558	-8.105	1.797	-0.077	37.87	32.767093	111.593391	2	22	32.767154	111.592726	1.66	17.09	1	1.788	-0.069	0.004	0	0	6.9406E+218	330	325
20230809_1809050329	0	1793370	1.54774	-0.94499	-0.27413	-0.079462	9.6088152	1.5067641	18.552	-0.57	-8.025	1.799	-0.077	37.87	32.767094	111.593391	2	22	32.767154	111.592726	1.66	17.09	1	1.788	-0.069	0.004	0	0	6.9406E+218	330	325
20230809_1809050340	0	1793371	1.56588	-0.94604	-0.34955	-0.079527	9.667347	1.568496	18.552	-0.57	-8.025	1.799	-0.077	37.87	32.767094	111.593391	2	22	32.767154	111.592726	1.66	17.09	1	1.788	-0.069	0.004	0	0	6.9406E+218	330	325
20230809_1809050353	0	1793372	1.64644	-0.94681	-0.24386	-0.014266	9.6089582	1.444995	18.552	-0.57	-8.025	1.799	-0.077	37.87	32.767094	111.593391	2	22	32.767154	111.592726	1.66	17.09	1	1.788	-0.069	0.004	0	0	6.9406E+218	330	325
20230809_1809050359	0	1793373	1.70939	-0.94712	-0.26512	-0.079351	9.4916716	1.444887	18.552	-0.57	-8.025	1.799	-0.077	37.87	32.767094	111.593391	2	22	32.767154	111.592726	1.66	17.09	1	1.788	-0.069	0.004	0	0	6.9406E+218	330	325
20230809_1809050375	0	1793374	1.68685	-0.96624	-0.10744	-0.079462	9.6088152	1.5067641	18.552	-0.57	-8.025	1.799	-0.077	37.87	32.767094	111.593391	2	22	32.767154	111.592726	1.66	17.09	1	1.788	-0.069	0.004	0	0	6.9406E+218	330	325
20230809_1809050379	0	1793375	1.6336	-0.96764	-0.08941	-0.079482	9.6087351	1.568351	18.601	-0.574	-7.944	1.8	-0.077	37.87	32.767095	111.593391	2	22	32.767154	111.592726	1.66	17.09	1	1.788	-0.069	0.004	0	0	6.9406E+218	330	325
20230809_1809050392	0	1793376	1.55028	-0.97064	0.00113	-0.079462	9.6088152	1.5067641	18.601	-0.574	-7.944	1.8	-0.077	37.87	32.767095	111.593391	2	22	32.767154	111.592726	1.66	17.09	1	1.788	-0.069	0.004	0	0	6.9406E+218	330	325
20230809_1809050404	0	1793377	1.61563	-0.95871	-0.03827	-0.079508	9.667428	1.50691	18.601	-0.574	-7.944	1.8	-0.077	37.87	32.767095	111.593391	2	22	32.767154	111.592726	1.66	17.09	1	1.788	-0.069	0.004	0	0	6.9406E+218	330	325
20230809_1809050411	0	1793378	1.63282	-0.94921	0.00331	-0.079488	9.6675081	1.445323	18.601	-0.574	-7.944	1.8	-0.077	37.87	32.767095	111.593391	2	22	32.767154	111.592726	1.66	17.09	1	1.788	-0.069	0.004	0	0	6.9406E+218	330	325
20230809_1809050422	0	1793379	1.6798	-0.95312	0.0373	-0.079462	9.6088152	1.5067641	18.601	-0.574	-7.944	1.8	-0.077	37.87	32.767095	111.593391	2	22	32.767154	111.592726	1.66	17.09	1	1.788	-0.069	0.004	0	0	6.9406E+218	330	325
20230809_1809050430	0	1793380	1.6353	-0.96433	0.07342	-0.079442	9.6088963	1.445178	18.649	-0.566	-7.863	1.801	-0.077	37.87	32.767096	111.593392	2	22	32.767154	111.592726	1.66	17.09	1	1.788	-0.069	0.004	0	0	6.9406E+218	330	325
20230809_1809050440	0	1793381	1.60578	-0.96319	0.13764	-0.079488	9.6675081	1.445323	18.649	-0.566	-7.863	1.801	-0.077	37.87	32.767096	111.593392	2	22	32.767154	111.592726	1.66	17.09	1	1.788	-0.069	0.004	0	0	6.9406E+218	330	325
20230809_1809050454	0	1793382	1.53075	-0.97672	0.16799	-0.014312	9.6675711	1.44514	18.649	-0.566	-7.863	1.801	-0.078	37.87	32.767096	111.593392	2	22	32.767154	111.592726	1.66	17.09	1	1.788	-0.069	0.004	0	0	6.9406E+218	330	325
20230809_1809050465	0	1793383	1.57815	-0.96721	0.21098	-0.079422	9.6089773	1.3835911	18.649	-0.566	-7.863	1.801	-0.078	37.87	32.767096	111.593392	2	22	32.767154	111.592726	1.66	17.09	1	1.788	-0.069	0.004	0	0	6.9406E+218	330	325
20230809_1809050474	0	1793384	1.60163	-0.95389	0.26234	-0.079488	9.6675081	1.445323	18.649	-0.566	-7.863	1.801	-0.078	37.87	32.767096	111.593392	2	22	32.767154	111.592726	1.66	17.09	1	1.788	-0.069	0.004	0	0	6.9406E+218	330	325
20230809_1809050479	0	1793385	1.63512	-0.94559	0.31394	-0.079508	9.667428	1.50691	18.695	-0.549	-7.784	1.803	-0.078	37.87	32.767096	111.593392	2	22	32.767154	111.592726	1.66	17.09	1	1.788	-0.069	0.004	0	0	6.9406E+218	330	325
20230809_1809050493	0	1793386	1.54302	-0.9559	0.32456	-0.079468	9.6675892	1.383736	18.695	-0.549	-7.784	1.803	-0.078	37.87	32.767096	111.593392	2	22	32.767154	111.592726	1.66	17.09	1	1.788	-0.069	0.004	0	0	6.9406E+218	330	325
20230809_1809050501	0	1793387	1.54545	-0.94467	0.37915	-0.014312	9.6675711	1.44514	18.695	-0.549	-7.784	1.803	-0.078	37.87	32.767096	111.593392	2	22	32.767154	111.592726	1.66	17.09	1	1.788	-0.069	0.004	0	0	6.9406E+218	330	325
20230809_1809050510	0	1793388	1.48074	-0.959	0.37893	-0.079493	9.7262821	1.322295	18.695	-0.549	-7.784	1.803	-0.078	37.87	32.767096	111.593392	2	22	32.767154	111.592726	1.66	17.09	1	1.788	-0.069	0.004	0	0	6.9406E+218	330	325
20230809_1809050521	0	1793389	1.50857	-0.9505	0.44297	-0.079468	9.6675892	1.383736	18.695	-0.549	-7.784	1.803	-0.078	37.87	32.767096	111.593392	2	22	32.767154	111.592726	1.66	17.09	1	1.788	-0.069	0.004	0	0	6.9406E+218	330	325
20230809_1809050530	0	1793390	1.5104	-0.92705	0.42307	-0.079488	9.6675081	1.445323	18.739	-0.523	-7.709	1.804	-0.078	37.87	32.767097	111.593392	2	22	32.767154	111.592726	1.66	17.09	1	1.788	-0.069	0.004	0	0	6.9406E+218	330	325
20230809_1809050546	0	1793391	1.49886	-0.91624	0.51983	-0.014292	9.6676512	1.383554	18.739	-0.523	-7.709	1.804	-0.078	37.87	32.767097	111.593392	2	22	32.767154	111.592726	1.66	17.09	1	1.788	-0.069	0.004	0	0	6.9406E+218	330	325
20230809_1809050553	0	1793392	1.52532	-0.88658	0.53966	-0.079468	9.6675892	1.383736	18.739	-0.523	-7.709	1.804	-0.078	37.87	32.767097	111.593392	2	22	32.767154	111.592726	1.66	17.09	1	1.788	-0.069	0.004	0	0	6.9406E+218	330	325
20230809_1809050560	0	1793393	1.40191	-0.89984	0.6255	-0.079468	9.6675892	1.383736	18.739	-0.523	-7.709	1.804	-0.078	37.87	32.767097	111.593392	2	22	32.767154	111.592726	1.66	17.09	1	1.788	-0.069	0.004	0	0	6.9406E+218	330	325
20230809_1809050577	0	1793394	1.34069	-0.89858	0.63894	-0.079513	9.7262011	1.383882	18.739	-0.523	-7.709	1.804	-0.078	37.87	32.767097	111.593392	2	22	32.767154	111.592726	1.66	17.09	1	1.788	-0.069	0.004	0	0	6.9406E+218	330	325
20230809_1809050579	0	1793395	1.34998	-0.88619	0.65567	-0.079493	9.7262821	1.322295	18.78	-0.487	-7.638	1.805	-0.078	37.87	32.767098	111.593393	2	22	32.767154	111.592726	1.66	17.09	1	1.788	-0.069	0.004	0	0	6.9406E+218	330	325
20230809_1809050594	0	1793396	1.36883	-0.87964	0.65939	-0.014298	9.7264252	1.2605259	18.78	-0.487	-7.638	1.805	-0.085	37.87	32.767098	111.593393	2	22	32.767154	111.592726	1.66	17.09	1	1.788	-0.069	0.004	0	0	6.9406E+218	330	325
20230809_1809050606	0	1793397	1.3557	-0.85988	0.66225	-0.079448	9.6676702	1.32215	18.78	-0.487	-7.638	1.805	-0.085	37.87	32.767098	111.593393	2	22	32.767154	111.592726	1.66	17.09	1	1.788	-0.069	0.004	0	0	6.9406E+218	330	325
20230809_1809050616	0	1793398	1.26183	-0.85434	0.72052	-0.079422	9.6089773	1.3835911	18.78	-0.487	-7.638	1.805	-0.085	37.87	32.767098	111.593393	2	22	32.767154	111.592726	1.66	17.09	1	1.788	-0.069	0.004	0	0	6.9406E+218	330	325
20230809_1809050620	0	1793399	1.12725	-0.87359	0.74102	-0.014272	9.6677322	1.321967	18.78	-0.487	-7.638	1.805	-0.085	37.87	32.767098	111.593393	2	22	32.767154	111.592726	1.66	17.09	1	1.788	-0.069	0.004	0	0	6.9406E+218	330	325
20230809_1809050630	0	1793400	1.11511	-0.84654	0.8341	-0.079408	9.6678314	1.198977	18.818	-0.446	-7.576	1.807	-0.085	37.87	32.767099	111.593393	2	22	32.767154	111.592726	1.66	17.09	1	1.788	-0.069	0.004	0	0	6.9406E+218	330	325
20230809_1809050641	0	1793401	1.04601	-0.84957	0.82715	-0.014272	9.6677322	1.321967	18.818	-0.446	-7.576	1.807	-0.085	37.87	32.767099	111.593393	2	22	32.767154	111.592726	1.66	17.09	1	1.788	-0.069	0.004	0	0	6.9406E+218	330	325
20230809_1809050654	0	1793402	0.9712	-0.84964	0.91711	-0.079428	9.6677504	1.260563	18.818	-0.446	-7.576	1.807	-0.085	37.87	32.767099	111.593393	2	22	32.767154	111.592726	1.66	17.09	1	1.788	-0.069	0.004	0	0	6.9406E+218	330	337
20230809_1809050659	0	1793403	0.94166	-0.81923	0.89437	-0.014298	9.7264252	1.2605259	18.818	-0.446	-7.576	1.807	-0.085	37.87	32.767099	111.593393	2	22	32.767154	111.592726	1.66	17.09	1	1.788	-0.069	0.004	0	0	6.9406E+218	330	337
20230809_1809050677	0	1793404	0.82444	-0.82047	0.92057	-0.079403	9.6090574	1.322004	18.818	-0.446	-7.576	1.807	-0.085	37.87	32.767099	111.593393	2	22	32.767154	111.592726	1.66	17.09	1	1.788	-0.069	0.004	0	0	6.9406E+218	330	337
20230809_1809050679	0	1793405	0.69362	-0.82958	0.91201	-0.014232	9.6678934	1.198794	18.854	-0.396	-7.532	1.808	-0.085	37.87	32.767099	111.593393	2	22	32.767154	111.592726	1.66	17.09	1	1.788	-0.069	0.004	0	0	6.9406E+218	330	337
20230809_1809050692	0	1793406	0.59404	-0.81251	0.97062	-0.079428	9.6677504	1.260563	18.854	-0.396	-7.532	1.808	-0.085	37.87	32.767099	111.593393	2	22	32.767169	111.592731	1.69	17.97	1	1.788	-0.069	0.004	0	0	6.9406E+218	330	337
20230809_1809050704	0	1793407	0.56424	-0.81153	0.99438	-0.014187	9.6092806	1.198648	18.854	-0.396	-7.532	1.808	-0.085	37.87	32.767099	111.593393	2	22	32.767169	111.592731	1.69	17.97	1	1.788	-0.069	0.004	0	0	6.9406E+218	330	337
20230809_1809050711	0	1793408	0.52154	-0.79819	1.0483	-0.014232	9.6678934	1.198794	18.854	-0.396	-7.532	1.808	-0.085	37.87	32.767099	111.593393	2	22	32.767169	111.592731	1.69	17.97	1	1.788	-0.069	0.004	0	0	6.9406E+218	330	337
20230809_1809050719	0	1793409	0.43463	-0.78667	1.09523	-0.079383	9.6091375	1.2604181	18.854	-0.396	-7.532	1.808	-0.085	37.87	32.767099	111.593393	2	22	32.767169	111.592731	1.69	17.97	1	1.788	-0.069	0.004	0	0	6.9406E+218	330	337
20230809_1809050729	0	1793410	0.35196	-0.77631	1.11871	-0.014232	9.6678934	1.198794	18.886	-0.339	-7.508	1.81	-0.085	37.87	32.7671	111.593394	2	22	32.767169	111.592731	1.69	17.97	1	1.788	-0.069	0.004	0	0	6.9406E+218	330	337
20230809_1809050740	0	1793411	0.2542	-0.76816	1.14013	-0.079428	9.6677504	1.260563	18.886	-0.339	-7.508	1.81	-0.085	37.87	32.7671	111.593394	2	22	32.767169	111.592731	1.69	17.97	1	1.788	-0.069	0.004	0	0	6.9406E+218	330	337
20230809_1809050752	0	1793412	0.1587	-0.75637	1.16604	-0.014187	9.6092806	1.198648	18.886	-0.339	-7.508	1.81	-0.085	37.87	32.7671	111.593394	2	22	32.767169	111.592731	1.69	17.97	1	1.788	-0.069	0.004	0	0	6.9406E+218	330	337
20230809_1809050761	0	1793413	-0.00762	-0.77981	1.17358	-0.014272	9.6677322	1.321967	18.886	-0.339	-7.508	1.81	-0.085	37.87	32.7671	111.593394	2	22	32.767169	111.592731	1.69	17.97	1	1.788	-0.069	0.004	0	0	6.9406E+218	330	337
20230809_1809050775	0	1793414	-0.08629	-0.7613	1.18649	-0.014167	9.6093616	1.137062	18.886	-0.339	-7.508	1.81	-0.085	37.87	32.7671	111.593394	2	22	32.767169	111.592731	1.69	17.97	1	1.788	-0.069	0.004	0	0	6.9406E+218	330	337
20230809_1809050779	0	1793415	-0.18172	-0.74542	1.17834	-0.014232	9.6678934	1.198794	18.917	-0.276	-7.507	1.811	-0.085	37.87	32.767101	111.593394	2	22	32.767169	111.592731	1.69	17.97	1	1.788	-0.069	0.004	0	0	6.9406E+218	330	337
20230809_1809050793	0	1793416	-0.24867	-0.73244	1.2554	-0.014187	9.6092806	1.198648	18.917	-0.276	-7.507	1.811	-0.076	37.87	32.767101	111.593394	2	22	32.767169	111.592731	1.69	17.97	1	1.788	-0.069	0.004	0	0	6.9406E+218	330	325
20230809_1809050805	0	1793417	-0.28351	-0.70266	1.28064	-0.014187	9.6092806	1.198648	18.917	-0.276	-7.507	1.811	-0.076	37.87	32.767101	111.593394	2	22	32.767169	111.592731	1.69	17.97	1	1.788	-0.069	0.004	0	0	6.9406E+218	330	325
20230809_1809050810	0	1793418	-0.47428	-0.72378	1.35904	-0.079363	9.6092186	1.198831	18.917	-0.276	-7.507	1.811	-0.076	37.87	32.767101	111.593394	2	22	32.767169	111.592731	1.69	17.97	1	1.788	-0.069	0.004	0	0	6.9406E+218	330	325
20230809_1809050828	0	1793419	-0.59342	-0.73451	1.30544	-0.014232	9.6678934	1.198794	18.917	-0.276	-7.507	1.811	-0.076	37.87	32.767101	111.593394	2	22	32.767169	111.592731	1.69	17.97	1	1.788	-0.069	0.004	0	0	6.9406E+218	330	325
20230809_1809050829	0	1793420	-0.68818	-0.71375	1.36218	-0.014232	9.6678934	1.198794	18.944	-0.206	-7.53	1.812	-0.076	37.87	32.767102	111.593394	2	22	32.767169	111.592731	1.69	17.97	1	1.788	-0.069	0.004	0	0	6.9406E+218	330	325
20230809_1809050840	0	1793421	-0.76286	-0.69314	1.35505	-0.014187	9.6092806	1.198648	18.944	-0.206	-7.53	1.812	-0.076	37.87	32.767102	111.593394	2	22	32.767169	111.592731	1.69	17.97	1	1.788	-0.069	0.004	0	0	6.9406E+218	330	325
20230809_1809050853	0	1793422	-0.93657	-0.69364	1.37654	-0.014161	9.5505877	1.26009	18.944	-0.206	-7.53	1.812	-0.076	37.87	32.767102	111.593394	2	22	32.767169	111.592731	1.69	17.97	1	1.788	-0.069	0.004	0	0	6.9406E+218	330	325
20230809_1809050861	0	1793423	-1.06179	-0.69383	1.37239	-0.014232	9.6678934	1.198794	18.944	-0.206	-7.53	1.812	-0.076	37.87	32.767102	111.593394	2	22	32.767169	111.592731	1.69	17.97	1	1.788	-0.069	0.004	0	0	6.9406E+218	330	325
20230809_1809050881	0	1793424	-1.09853	-0.66636	1.3908	-0.014187	9.6092806	1.198648	18.944	-0.206	-7.53	1.812	-0.076	38.23	32.767102	111.593394	2	22	32.767169	111.592731	1.69	17.97	1	1.796	-0.005	-0.006	0	0	6.9406E+218	330	325
20230809_1809050882	0	1793425	-1.16436	-0.64376	1.45162	-0.014141	9.5506687	1.198503	18.968	-0.133	-7.58	1.797	-0.076	38.23	32.767103	111.593394	2	22	32.767169	111.592731	1.69	17.97	1	1.796	-0.005	-0.006	0	0	6.9406E+218	330	325
20230809_1809050895	0	1793426	-1.24638	-0.62993	1.50448	-0.014187	9.6092806	1.198648	18.968	-0.133	-7.58	1.797	-0.076	38.23	32.767103	111.593394	2	22	32.767169	111.592731	1.69	17.97	1	1.796	-0.005	-0.006	0	0	6.9406E+218	330	325
20230809_1809050904	0	1793427	-1.38437	-0.61712	1.50476	-0.014161	9.5505877	1.26009	18.968	-0.133	-7.58	1.797	-0.076	38.23	32.767103	111.593394	2	22	32.767169	111.592731	1.69	17.97	1	1.796	-0.005	-0.006	0	0	6.9406E+218	330	325
20230809_1809050910	0	1793428	-1.54006	-0.61114	1.47329	-0.014252	9.6678133	1.26038	18.968	-0.133	-7.58	1.797	-0.076	38.23	32.767103	111.593394	2	22	32.767169	111.592731	1.69	17.97	1	1.796	-0.005	-0.006	0	0	6.9406E+218	330	325
20230809_1809050920	0	1793429	-1.55282	-0.58239	1.5556	-0.014141	9.5506687	1.198503	18.968	-0.133	-7.58	1.797	-0.083	38.23	32.767103	111.593394	2	22	32.767169	111.592731	1.69	17.97	1	1.796	-0.005	-0.006	0	0	6.9406E+218	330	325
20230809_1809050931	0	1793430	-1.69717	-0.57272	1.59486	-0.014116	9.4919758	1.259944	18.988	-0.053	-7.655	1.797	-0.083	38.23	32.767103	111.593395	2	22	32.767169	111.592731	1.69	17.97	1	1.796	-0.005	-0.006	0	0	6.9406E+218	330	325
20230809_1809050940	0	1793431	-1.85465	-0.57593	1.5465	0.050967	9.6092634	1.260052	18.988	-0.053	-7.655	1.797	-0.083	38.23	32.767103	111.593395	2	22	32.767169	111.592731	1.69	17.97	1	1.796	-0.005	-0.006	0	0	6.9406E+218	330	325
20230809_1809050955	0	1793432	-1.91889	-0.55917	1.54697	-0.014207	9.6091995	1.260235	18.988	-0.053	-7.655	1.797	-0.083	38.23	32.767103	111.593395	2	22	32.767169	111.592731	1.69	17.97	1	1.796	-0.005	-0.006	0	0	6.9406E+218	330	325
20230809_1809050959	0	1793433	-2.00295	-0.53896	1.60019	-0.014161	9.5505877	1.26009	18.988	-0.053	-7.655	1.797	-0.083	38.23	32.767103	111.593395	2	22	32.767169	111.592731	1.69	17.97	1	1.796	-0.005	-0.006	0	0	6.9406E+218	330	325
20230809_1809050978	0	1793434	-2.06757	-0.51733	1.55674	0.050987	9.6093435	1.1984659	18.988	-0.053	-7.655	1.797	-0.083	38.23	32.767103	111.593395	2	22	32.767169	111.592731	1.69	17.97	1	1.796	-0.005	-0.006	0	0	6.9406E+218	330	325
20230809_1809050983	0	1793435	-2.21489	-0.48815	1.6181	-0.014156	9.4918146	1.383117	19.004	0.029	-7.756	1.798	-0.083	38.23	32.767104	111.593395	2	22	32.767169	111.592731	1.69	17.97	1	1.796	-0.005	-0.006	0	0	6.9406E+218	330	325
20230809_1809050991	0	1793436	-2.44164	-0.49099	1.68692	0.051019	9.4918766	1.382935	19.004	0.029	-7.756	1.798	-0.083	38.23	32.767104	111.593395	2	22	32.767169	111.592731	1.69	17.97	1	1.796	-0.005	-0.006	0	0	6.9406E+218	330	325
20230809_1809060003	0	1793437	-2.48217	-0.44967	1.69979	-0.014227	9.6091204	1.321822	19.004	0.029	-7.756	1.798	-0.083	38.23	32.767104	111.593395	2	22	32.767169	111.592731	1.69	17.97	1	1.796	-0.005	-0.006	0	0	6.9406E+218	330	325
20230809_1809060011	0	1793438	-2.59886	-0.42394	1.66449	-0.014207	9.6091995	1.260235	19.004	0.029	-7.756	1.798	-0.083	38.23	32.767104	111.593395	2	22	32.767169	111.592731	1.69	17.97	1	1.796	-0.005	-0.006	0	0	6.9406E+218	330	325
20230809_1809060021	0	1793439	-2.68238	-0.40758	1.61781	0.050928	9.6091013	1.383225	19.004	0.029	-7.756	1.798	-0.083	38.23	32.767104	111.593395	2	22	32.767169	111.592731	1.69	17.97	1	1.796	-0.005	-0.006	0	0	6.9406E+218	330	325
20230809_1809060032	0	1793440	-2.87778	-0.39792	1.66401	0.051038	9.4919577	1.321348	19.015	0.114	-7.887	1.798	-0.083	38.23	32.767105	111.593395	2	22	32.767169	111.592731	1.69	17.97	1	1.796	-0.005	-0.006	0	0	6.9406E+218	330	325
20230809_1809060041	0	1793441	-3.03524	-0.38478	1.73673	-0.014156	9.4918146	1.383117	19.015	0.114	-7.887	1.798	-0.083	38.23	32.767105	111.593395	2	22	32.767169	111.592731	1.69	17.97	1	1.796	-0.005	-0.006	0	0	6.9406E+218	330	325
20230809_1809060057	0	1793442	-3.08789	-0.33289	1.68539	0.050973	9.5504894	1.38308	19.015	0.114	-7.887	1.798	-0.083	38.23	32.767105	111.593395	2	22	32.767169	111.592731	1.69	17.97	1	1.796	-0.005	-0.006	0	0	6.9406E+218	330	325
20230809_1809060061	0	1793443	-3.21531	-0.30279	1.71104	-0.014221	9.5503464	1.444849	19.015	0.114	-7.887	1.798	-0.083	38.23	32.767105	111.593395	2	22	32.767169	111.592731	1.69	17.97	1	1.796	-0.005	-0.006	0	0	6.9406E+218	330	325
20230809_1809060076	0	1793444	-3.37861	-0.28066	1.71153	0.050908	9.6090212	1.4448121	19.015	0.114	-7.887	1.798	-0.083	38.23	32.767105	111.593395	2	22	32.767169	111.592731	1.69	17.97	1	1.796	-0.005	-0.006	0	0	6.9406E+218	330	325
20230809_1809060081	0	1793445	-3.5115	-0.25134	1.76372	-0.014221	9.5503464	1.444849	19.018	0.202	-8.049	1.798	-0.083	38.23	32.767106	111.593396	2	22	32.767169	111.592731	1.69	17.97	1	1.796	-0.005	-0.006	0	0	6.9406E+218	330	325
20230809_1809060090	0	1793446	-3.657	-0.23352	1.63686	0.050908	9.6090212	1.4448121	19.018	0.202	-8.049	1.798	-0.083	38.23	32.767106	111.593396	2	22	32.767169	111.592731	1.69	17.97	1	1.796	-0.005	-0.006	0	0	6.9406E+218	330	325
20230809_1809060106	0	1793447	-3.76805	-0.19485	1.69153	0.050979	9.4917164	1.506108	19.018	0.202	-8.049	1.798	-0.074	38.23	32.767106	111.593396	2	22	32.767169	111.592731	1.69	17.97	1	1.796	-0.005	-0.006	0	0	6.9406E+218	330	325
20230809_1809060109	0	1793448	-3.89265	-0.152	1.7292	0.050933	9.5503283	1.506253	19.018	0.202	-8.049	1.798	-0.074	38.23	32.767106	111.593396	2	22	32.767169	111.592731	1.69	17.97	1	1.796	-0.005	-0.006	0	0	6.9406E+218	330	325
20230809_1809060122	0	1793449	-3.95683	-0.10487	1.72603	-0.014286	9.6088781	1.5065809	19.018	0.202	-8.049	1.798	-0.074	38.23	32.767106	111.593396	2	22	32.767169	111.592731	1.69	17.97	1	1.796	-0.005	-0.006	0	0	6.9406E+218	330	325
20230809_1809060130	0	1793450	-4.04713	-0.06256	1.72803	0.050933	9.5503283	1.506253	19.014	0.287	-8.242	1.797	-0.074	38.23	32.767106	111.593396	2	22	32.767169	111.592731	1.69	17.97	1	1.796	-0.005	-0.006	0	0	6.9406E+218	330	325
20230809_1809060142	0	1793451	-4.19639	-0.0459	1.69388	0.050868	9.6088591	1.5679851	19.014	0.287	-8.242	1.797	-0.074	38.23	32.767106	111.593396	2	22	32.767169	111.592731	1.69	17.97	1	1.796	-0.005	-0.006	0	0	6.9406E+218	330	325
20230809_1809060154	0	1793452	-4.33226	-0.01235	1.71926	-0.014286	9.6088781	1.5065809	19.014	0.287	-8.242	1.797	-0.074	38.23	32.767106	111.593396	2	22	32.767169	111.592731	1.69	17.97	1	1.796	-0.005	-0.006	0	0	6.9406E+218	330	325
20230809_1809060162	0	1793453	-4.42093	0.02941	1.59926	0.050823	9.6674719	1.568131	19.014	0.287	-8.242	1.797	-0.074	38.23	32.767106	111.593396	2	22	32.767169	111.592731	1.69	17.97	1	1.796	-0.005	-0.006	0	0	6.9406E+218	330	325
20230809_1809060175	0	1793454	-4.48421	0.07577	1.60003	0.050823	9.6674719	1.568131	19.014	0.287	-8.242	1.797	-0.074	38.23	32.767106	111.593396	2	22	32.767169	111.592731	1.69	17.97	1	1.796	-0.005	-0.006	0	0	6.9406E+218	330	325
20230809_1809060181	0	1793455	-4.5632	0.12234	1.59111	0.050848	9.608779	1.629572	19	0.368	-8.463	1.797	-0.074	38.23	32.767107	111.593396	2	22	32.767169	111.592731	1.69	17.97	1	1.796	-0.005	-0.006	0	0	6.9406E+218	330	325
20230809_1809060192	0	1793456	-4.63442	0.17412	1.64344	0.050848	9.608779	1.629572	19	0.368	-8.463	1.797	-0.074	38.23	32.767107	111.593396	2	22	32.767169	111.592731	1.69	17.97	1	1.796	-0.005	-0.006	0	0	6.9406E+218	330	325
20230809_1809060205	0	1793457	-4.69786	0.21817	1.58345	0.050848	9.608779	1.629572	19	0.368	-8.463	1.797	-0.074	38.23	32.767107	111.593396	2	22	32.767169	111.592731	1.69	17.97	1	1.796	-0.005	-0.006	0	0	6.9406E+218	330	325
20230809_1809060211	0	1793458	-4.7449	0.27156	1.56326	0.050803	9.6673908	1.629717	19	0.368	-8.463	1.797	-0.074	38.23	32.767107	111.593396	2	22	32.767169	111.592731	1.69	17.97	1	1.796	-0.005	-0.006	0	0	6.9406E+218	330	325
20230809_1809060221	0	1793459	-4.85022	0.31747	1.59153	0.050783	9.6673098	1.691304	19	0.368	-8.463	1.797	-0.074	38.23	32.767107	111.593396	2	22	32.767169	111.592731	1.69	17.97	1	1.796	-0.005	-0.006	0	0	6.9406E+218	330	325
20230809_1809060231	0	1793460	-4.88737	0.36746	1.47093	0.050738	9.7259216	1.691449	18.975	0.444	-8.701	1.796	-0.074	38.23	32.767108	111.593397	2	22	32.767169	111.592731	1.69	17.97	1	1.796	-0.005	-0.006	0	0	6.9406E+218	330	325
20230809_1809060241	0	1793461	-4.9114	0.42339	1.42649	-0.014391	9.6672478	1.691487	18.975	0.444	-8.701	1.796	-0.074	38.23	32.767108	111.593397	2	22	32.767169	111.592731	1.69	17.97	1	1.796	-0.005	-0.006	0	0	6.9406E+218	330	325
20230809_1809060250	0	1793462	-4.9331	0.47556	1.39098	0.115913	9.7259846	1.6912659	18.975	0.444	-8.701	1.796	-0.067	38.23	32.767108	111.593397	2	22	32.767169	111.592731	1.69	17.97	1	1.796	-0.005	-0.006	0	0	6.9406E+218	330	325
20230809_1809060260	0	1793463	-4.97919	0.53086	1.43308	0.050763	9.6672287	1.75289	18.975	0.444	-8.701	1.796	-0.067	38.23	32.767108	111.593397	2	22	32.767169	111.592731	1.69	17.97	1	1.796	-0.005	-0.006	0	0	6.9406E+218	330	325
20230809_1809060270	0	1793464	-5.05348	0.57847	1.32565	0.050718	9.7258425	1.753036	18.975	0.444	-8.701	1.796	-0.067	38.23	32.767108	111.593397	2	22	32.767169	111.592731	1.69	17.97	1	1.796	-0.005	-0.006	0	0	6.9406E+218	330	325
20230809_1809060280	0	1793465	-5.10746	0.62423	1.27817	0.050627	9.8430662	1.753327	18.939	0.507	-8.951	1.794	-0.067	38.23	32.767109	111.593397	2	22	32.767169	111.592731	1.69	17.97	1	1.796	-0.005	-0.006	0	0	6.9406E+218	330	325
20230809_1809060290	0	1793466	-5.12829	0.69113	1.29171	0.050738	9.7259216	1.691449	18.939	0.507	-8.951	1.794	-0.067	38.23	32.767109	111.593397	2	22	32.767169	111.592731	1.69	17.97	1	1.796	-0.005	-0.006	0	0	6.9406E+218	330	325
20230809_1809060305	0	1793467	-5.05319	0.77357	1.25215	0.050678	9.7256804	1.876209	18.939	0.507	-8.951	1.794	-0.067	38.23	32.767109	111.593397	2	22	32.767169	111.592731	1.69	17.97	1	1.796	-0.005	-0.006	0	0	6.9406E+218	330	325
20230809_1809060311	0	1793468	-5.22209	0.80001	1.19195	0.050652	9.7843733	1.814768	18.939	0.507	-8.951	1.794	-0.067	38.23	32.767109	111.593397	2	22	32.767169	111.592731	1.69	17.97	1	1.796	-0.005	-0.006	0	0	6.9406E+218	330	325
20230809_1809060320	0	1793469	-5.14212	0.88376	1.11391	0.050698	9.7257614	1.814622	18.939	0.507	-8.951	1.794	-0.067	38.23	32.767109	111.593397	2	22	32.767169	111.592731	1.69	17.97	1	1.796	-0.005	-0.006	0	0	6.9406E+218	330	337
20230809_1809060330	0	1793470	-5.25563	0.93513	1.08703	0.115782	9.8430481	1.81473	18.889	0.56	-9.21	1.793	-0.067	38.23	32.767109	111.593397	2	22	32.767169	111.592731	1.69	17.97	1	1.796	-0.005	-0.006	0	0	6.9406E+218	330	337
20230809_1809060341	0	1793471	-5.2414	0.99563	0.98987	0.050587	9.842905	1.8765	18.889	0.56	-9.21	1.793	-0.067	38.23	32.767109	111.593397	2	22	32.767169	111.592731	1.69	17.97	1	1.796	-0.005	-0.006	0	0	6.9406E+218	330	337
20230809_1809060354	0	1793472	-5.28601	1.06748	0.89801	0.050652	9.7843733	1.814768	18.889	0.56	-9.21	1.793	-0.067	38.23	32.767109	111.593397	2	22	32.767169	111.592731	1.69	17.97	1	1.796	-0.005	-0.006	0	0	6.9406E+218	330	337
20230809_1809060360	0	1793473	-5.31839	1.10295	0.90001	0.050567	9.842824	1.938086	18.889	0.56	-9.21	1.793	-0.067	38.23	32.767109	111.593397	2	22	32.767169	111.592731	1.69	17.97	1	1.796	-0.005	-0.006	0	0	6.9406E+218	330	337
20230809_1809060375	0	1793474	-5.2467	1.17522	0.81753	0.050647	9.8431473	1.69174	18.889	0.56	-9.21	1.793	-0.067	38.23	32.767109	111.593397	2	22	32.767169	111.592731	1.69	17.97	1	1.796	-0.005	-0.006	0	0	6.9406E+218	330	337
20230809_1809060381	0	1793475	-5.12323	1.27582	0.80972	0.115742	9.842886	1.937904	18.827	0.594	-9.473	1.791	-0.067	38.23	32.76711	111.593398	2	22	32.767169	111.592731	1.69	17.97	1	1.796	-0.005	-0.006	0	0	6.9406E+218	330	337
20230809_1809060390	0	1793476	-5.27002	1.27901	0.73136	0.050547	9.8427429	1.999673	18.827	0.594	-9.473	1.791	-0.067	38.23	32.76711	111.593398	2	22	32.767169	111.592731	1.69	17.97	1	1.796	-0.005	-0.006	0	0	6.9406E+218	330	337
20230809_1809060400	0	1793477	-5.27599	1.34341	0.69123	0.050587	9.842905	1.8765	18.827	0.594	-9.473	1.791	-0.067	38.23	32.76711	111.593398	2	22	32.767169	111.592731	1.69	17.97	1	1.796	-0.005	-0.006	0	0	6.9406E+218	330	337
20230809_1809060411	0	1793478	-5.24563	1.42041	0.58068	0.050542	9.9015169	1.876645	18.827	0.594	-9.473	1.791	-0.067	38.23	32.76711	111.593398	2	22	32.767169	111.592731	1.69	17.97	1	1.796	-0.005	-0.006	0	0	6.9406E+218	330	337
20230809_1809060420	0	1793479	-5.24398	1.42879	0.51351	0.050542	9.9015169	1.876645	18.827	0.594	-9.473	1.791	-0.066	38.23	32.76711	111.593398	2	22	32.767169	111.592731	1.69	17.97	1	1.796	-0.005	-0.006	0	0	6.9406E+218	330	337
20230809_1809060430	0	1793480	-4.88198	1.5304	0.41588	0.115881	9.8434505	1.506797	18.753	0.611	-9.733	1.789	-0.066	38.23	32.767111	111.593398	2	22	32.767169	111.592731	1.69	17.97	1	1.796	-0.005	-0.006	0	0	6.9406E+218	330	337
20230809_1809060441	0	1793481	-4.77625	1.62361	0.37281	0.050527	9.8426628	2.06126	18.753	0.611	-9.733	1.789	-0.066	38.23	32.767111	111.593398	2	22	32.767169	111.592731	1.69	17.97	1	1.796	-0.005	-0.006	0	0	6.9406E+218	330	337
20230809_1809060454	0	1793482	-5.11435	1.56823	0.32608	0.050377	9.9596453	2.24631	18.753	0.611	-9.733	1.789	-0.066	38.23	32.767111	111.593398	2	22	32.767169	111.592731	1.69	17.97	1	1.796	-0.005	-0.006	0	0	6.9406E+218	330	337
20230809_1809060462	0	1793483	-5.03274	1.63813	0.23433	0.050587	9.842905	1.8765	18.753	0.611	-9.733	1.789	-0.066	38.23	32.767111	111.593398	2	22	32.767169	111.592731	1.69	17.97	1	1.796	-0.005	-0.006	0	0	6.9406E+218	330	337
20230809_1809060481	0	1793484	-4.97706	1.7294	0.19441	0.115697	9.9014988	1.938049	18.753	0.611	-9.733	1.789	-0.066	38.23	32.767111	111.593398	2	22	32.767169	111.592731	1.69	17.97	1	1.796	-0.005	-0.006	0	0	6.9406E+218	330	337
20230809_1809060482	0	1793485	-4.8087	1.78063	0.10989	0.050522	9.9014359	1.9382319	18.669	0.609	-9.981	1.786	-0.066	38.23	32.767112	111.593398	2	22	32.767169	111.592731	1.69	17.97	1	1.796	-0.005	-0.006	0	0	6.9406E+218	330	337
20230809_1809060491	0	1793486	-4.7145	1.82539	0.00864	0.050562	9.901598	1.8150589	18.669	0.609	-9.981	1.786	-0.066	38.23	32.767112	111.593398	2	22	32.767169	111.592731	1.69	17.97	1	1.796	-0.005	-0.006	0	0	6.9406E+218	330	337
20230809_1809060500	0	1793487	-4.49141	1.88576	-0.00897	0.050496	9.9601288	1.876791	18.669	0.609	-9.981	1.786	-0.066	38.23	32.767112	111.593398	2	22	32.767169	111.592731	1.69	17.97	1	1.796	-0.005	-0.006	0	0	6.9406E+218	330	337
20230809_1809060510	0	1793488	-4.48004	1.92068	-0.1427	0.115697	9.9014988	1.938049	18.669	0.609	-9.981	1.786	-0.066	38.23	32.767112	111.593398	2	22	32.767169	111.592731	1.69	17.97	1	1.796	-0.005	-0.006	0	0	6.9406E+218	330	337
20230809_1809060520	0	1793489	-4.41786	1.95831	-0.17813	0.050496	9.9601288	1.876791	18.669	0.609	-9.981	1.786	-0.066	38.23	32.767112	111.593398	2	22	32.767169	111.592731	1.69	17.97	1	1.796	-0.005	-0.006	0	0	6.9406E+218	330	337
20230809_1809060530	0	1793490	-4.30146	2.02841	-0.27208	0.050482	9.9012747	2.0614049	18.575	0.587	-10.206	1.784	-0.066	38.23	32.767112	111.593399	2	22	32.767169	111.592731	1.69	17.97	1	1.796	-0.005	-0.006	0	0	6.9406E+218	330	337
20230809_1809060540	0	1793491	-4.3252	2.05452	-0.34566	0.050482	9.9012747	2.0614049	18.575	0.587	-10.206	1.784	-0.066	38.23	32.767112	111.593399	2	22	32.767169	111.592731	1.69	17.97	1	1.796	-0.005	-0.006	0	0	6.9406E+218	330	337
20230809_1809060552	0	1793492	-4.21919	2.10476	-0.40274	0.050437	9.9598866	2.0615499	18.575	0.587	-10.206	1.784	-0.066	38.23	32.767112	111.593399	2	22	32.767169	111.592731	1.69	17.97	1	1.796	-0.005	-0.006	0	0	6.9406E+218	330	337
20230809_1809060560	0	1793493	-4.18745	2.15162	-0.47597	0.050476	9.9600487	1.938377	18.575	0.587	-10.206	1.784	-0.066	38.23	32.767112	111.593399	2	22	32.767169	111.592731	1.69	17.97	1	1.796	-0.005	-0.006	0	0	6.9406E+218	330	337
20230809_1809060575	0	1793494	-3.97195	2.22135	-0.59421	0.050516	9.9602098	1.815204	18.575	0.587	-10.206	1.784	-0.066	38.23	32.767112	111.593399	2	22	32.767169	111.592731	1.69	17.97	1	1.796	-0.005	-0.006	0	0	6.9406E+218	330	337
20230809_1809060580	0	1793495	-3.824	2.25442	-0.65272	0.115671	9.9601917	1.876608	18.474	0.543	-10.413	1.782	-0.077	38.23	32.767113	111.593399	2	22	32.767169	111.592731	1.69	17.97	1	1.796	-0.005	-0.006	0	0	6.9406E+218	330	337
20230809_1809060592	0	1793496	-3.55993	2.2875	-0.71497	0.050581	9.9016781	1.753472	18.474	0.543	-10.413	1.782	-0.077	38.23	32.767113	111.593399	2	22	32.767169	111.592731	1.69	17.97	1	1.796	-0.005	-0.006	0	0	6.9406E+218	330	337
20230809_1809060603	0	1793497	-3.47648	2.33538	-0.7767	0.050417	9.9598064	2.123137	18.474	0.543	-10.413	1.782	-0.077	38.23	32.767113	111.593399	2	22	32.767169	111.592731	1.69	17.97	1	1.796	-0.005	-0.006	0	0	6.9406E+218	330	337
20230809_1809060611	0	1793498	-3.61631	2.31272	-0.86469	0.050437	9.9598866	2.0615499	18.474	0.543	-10.413	1.782	-0.077	38.23	32.767113	111.593399	2	22	32.767169	111.592731	1.69	17.97	1	1.796	-0.005	-0.006	0	0	6.9406E+218	330	337
20230809_1809060620	0	1793499	-3.45706	2.37	-0.92294	0.050502	9.9013557	1.999818	18.474	0.543	-10.413	1.782	-0.077	38.23	32.767113	111.593399	2	22	32.767169	111.592731	1.69	17.97	1	1.796	-0.005	-0.006	0	0	6.9406E+218	330	337
20230809_1809060630	0	1793500	-3.34543	2.41761	-1.06533	0.050451	10.0187407	1.876936	18.366	0.479	-10.589	1.78	-0.077	38.23	32.767114	111.593399	2	22	32.767169	111.592731	1.69	17.97	1	1.796	-0.005	-0.006	0	0	6.9406E+218	330	337
20230809_1809060641	0	1793501	-3.19101	2.41974	-1.09955	0.050496	9.9601288	1.876791	18.366	0.479	-10.589	1.78	-0.077	38.23	32.767114	111.593399	2	22	32.767169	111.592731	1.69	17.97	1	1.796	-0.005	-0.006	0	0	6.9406E+218	330	337
20230809_1809060651	0	1793502	-3.08241	2.41564	-1.18617	0.050542	9.9015169	1.876645	18.366	0.479	-10.589	1.78	-0.077	38.23	32.767114	111.593399	2	22	32.767169	111.592731	1.69	17.97	1	1.796	-0.005	-0.006	0	0	6.9406E+218	330	337
20230809_1809060662	0	1793503	-2.83645	2.43131	-1.22126	0.050516	9.9602098	1.815204	18.366	0.479	-10.589	1.78	-0.077	38.23	32.767114	111.593399	2	22	32.767169	111.592731	1.69	17.97	1	1.796	-0.005	-0.006	0	0	6.9406E+218	330	337
20230809_1809060675	0	1793504	-2.5382	2.47859	-1.32263	0.050536	9.9602909	1.753617	18.366	0.479	-10.589	1.78	-0.077	38.23	32.767114	111.593399	2	22	32.767169	111.592731	1.69	17.97	1	1.796	-0.005	-0.006	0	0	6.9406E+218	330	337
20230809_1809060679	0	1793505	-2.44103	2.51287	-1.36732	0.050437	9.9598866	2.0615499	18.258	0.396	-10.73	1.778	-0.077	38.23	32.767115	111.5934	2	22	32.767169	111.592731	1.69	17.97	1	1.796	-0.005	-0.006	0	0	6.9406E+218	330	337
20230809_1809060692	0	1793506	-2.59709	2.46257	-1.4425	0.050462	9.9011936	2.122992	18.258	0.396	-10.73	1.778	-0.077	38.23	32.767115	111.5934	2	22	32.767169	111.592731	1.69	17.97	1	1.796	-0.005	-0.006	0	0	6.9406E+218	330	337
20230809_1809060700	0	1793507	-2.43208	2.47367	-1.55252	-0.014684	10.0188398	1.7539459	18.258	0.396	-10.73	1.778	-0.077	38.23	32.767115	111.5934	2	22	32.767184	111.592737	1.67	18.04	1	1.796	-0.005	-0.006	0	0	6.9406E+218	330	337
20230809_1809060710	0	1793508	-2.16384	2.52136	-1.57122	0.050542	9.9015169	1.876645	18.258	0.396	-10.73	1.778	-0.077	38.23	32.767115	111.5934	2	22	32.767184	111.592737	1.67	18.04	1	1.796	-0.005	-0.006	0	0	6.9406E+218	330	337
20230809_1809060720	0	1793509	-2.06429	2.47811	-1.65037	0.050476	9.9600487	1.938377	18.258	0.396	-10.73	1.778	-0.077	38.23	32.767115	111.5934	2	22	32.767184	111.592737	1.67	18.04	1	1.796	-0.005	-0.006	0	0	6.9406E+218	330	337
20230809_1809060730	0	1793510	-1.75157	2.48055	-1.6898	0.050641	9.9019203	1.568712	18.151	0.295	-10.841	1.776	-0.077	38.23	32.767115	111.5934	2	22	32.767184	111.592737	1.67	18.04	1	1.796	-0.005	-0.006	0	0	6.9406E+218	330	337
20230809_1809060742	0	1793511	-1.47239	2.51735	-1.75217	0.050496	9.9601288	1.876791	18.151	0.295	-10.841	1.776	-0.077	38.23	32.767115	111.5934	2	22	32.767184	111.592737	1.67	18.04	1	1.796	-0.005	-0.006	0	0	6.9406E+218	330	337
20230809_1809060753	0	1793512	-1.51433	2.45275	-1.83964	-0.014718	9.9599047	2.0001471	18.151	0.295	-10.841	1.776	-0.071	38.23	32.767115	111.5934	2	22	32.767184	111.592737	1.67	18.04	1	1.796	-0.005	-0.006	0	0	6.9406E+218	330	312
20230809_1809060761	0	1793513	-1.35208	2.46855	-1.94315	0.050516	9.9602098	1.815204	18.151	0.295	-10.841	1.776	-0.071	38.23	32.767115	111.5934	2	22	32.767184	111.592737	1.67	18.04	1	1.796	-0.005	-0.006	0	0	6.9406E+218	330	312
20230809_1809060773	0	1793514	-1.15049	2.49669	-1.92713	0.050607	9.8429852	1.814913	18.151	0.295	-10.841	1.776	-0.071	38.23	32.767115	111.5934	2	22	32.767184	111.592737	1.67	18.04	1	1.796	-0.005	-0.006	0	0	6.9406E+218	330	312
20230809_1809060780	0	1793515	-1.07626	2.45611	-1.96863	0.050542	9.9015169	1.876645	18.047	0.179	-10.908	1.776	-0.071	38.23	32.767116	111.593401	2	22	32.767184	111.592737	1.67	18.04	1	1.796	-0.005	-0.006	0	0	6.9406E+218	330	312
20230809_1809060792	0	1793516	-0.94789	2.44514	-1.99358	-0.014633	9.9014549	1.876828	18.047	0.179	-10.908	1.776	-0.071	38.23	32.767116	111.593401	2	22	32.767184	111.592737	1.67	18.04	1	1.796	-0.005	-0.006	0	0	6.9406E+218	330	312
20230809_1809060804	0	1793517	-0.79047	2.41781	-2.09723	0.050536	9.9602909	1.753617	18.047	0.179	-10.908	1.776	-0.071	38.23	32.767116	111.593401	2	22	32.767184	111.592737	1.67	18.04	1	1.796	-0.005	-0.006	0	0	6.9406E+218	330	312
20230809_1809060813	0	1793518	-0.55336	2.41036	-2.16623	-0.014618	9.960309	1.692214	18.047	0.179	-10.908	1.776	-0.071	38.23	32.767116	111.593401	2	22	32.767184	111.592737	1.67	18.04	1	1.796	-0.005	-0.006	0	0	6.9406E+218	330	312
20230809_1809060821	0	1793519	-0.34045	2.39196	-2.24419	0.050581	9.9016781	1.753472	18.047	0.179	-10.908	1.776	-0.071	38.23	32.767116	111.593401	2	22	32.767184	111.592737	1.67	18.04	1	1.796	-0.005	-0.006	0	0	6.9406E+218	330	312
20230809_1809060832	0	1793520	-0.18709	2.34178	-2.24459	0.050607	9.8429852	1.814913	17.949	0.051	-10.936	1.776	-0.071	38.23	32.767117	111.593401	2	22	32.767184	111.592737	1.67	18.04	1	1.796	-0.005	-0.006	0	0	6.9406E+218	330	312
20230809_1809060856	0	1793521	0.03538	2.35599	-2.29515	-0.014528	9.8430843	1.691923	17.949	0.051	-10.936	1.776	-0.071	38.23	32.767117	111.593401	2	22	32.767184	111.592737	1.67	18.04	1	1.796	-0.005	-0.006	0	0	6.9406E+218	330	312
20230809_1809060858	0	1793522	0.20353	2.32126	-2.28655	0.050562	9.901598	1.8150589	17.949	0.051	-10.936	1.776	-0.071	38.23	32.767117	111.593401	2	22	32.767184	111.592737	1.67	18.04	1	1.796	-0.005	-0.006	0	0	6.9406E+218	330	312
20230809_1809060865	0	1793523	0.21462	2.26062	-2.2791	-0.014528	9.8430843	1.691923	17.949	0.051	-10.936	1.776	-0.071	38.23	32.767117	111.593401	2	22	32.767184	111.592737	1.67	18.04	1	1.796	-0.005	-0.006	0	0	6.9406E+218	330	312
20230809_1809060881	0	1793524	0.35631	2.23245	-2.31238	0.050601	9.9017591	1.691885	17.86	-0.085	-10.923	1.784	-0.071	38.23	32.767118	111.593401	2	22	32.767184	111.592737	1.67	18.04	1	1.784	-0.032	-0.084	0	0	6.9406E+218	330	312
20230809_1809060889	0	1793525	0.54489	2.20819	-2.41418	-0.014573	9.9016972	1.692068	17.86	-0.085	-10.923	1.784	-0.071	38.2	32.767118	111.593401	2	22	32.767184	111.592737	1.67	18.04	1	1.784	-0.032	-0.084	0	0	6.9406E+218	330	312
20230809_1809060892	0	1793526	0.80597	2.16375	-2.54096	-0.014573	9.9016972	1.692068	17.86	-0.085	-10.923	1.784	-0.071	38.2	32.767118	111.593401	2	22	32.767184	111.592737	1.67	18.04	1	1.784	-0.032	-0.084	0	0	6.9406E+218	330	312
20230809_1809060900	0	1793527	1.04632	2.13515	-2.49522	0.050667	9.8432283	1.6301529	17.86	-0.085	-10.923	1.784	-0.071	38.2	32.767118	111.593401	2	22	32.767184	111.592737	1.67	18.04	1	1.784	-0.032	-0.084	0	0	6.9406E+218	330	312
20230809_1809060912	0	1793528	1.17933	2.08152	-2.52551	-0.014462	9.7845526	1.630191	17.86	-0.085	-10.923	1.784	-0.072	38.2	32.767118	111.593401	2	22	32.767184	111.592737	1.67	18.04	1	1.784	-0.032	-0.084	0	0	6.9406E+218	330	312
20230809_1809060923	0	1793529	1.33297	2.01699	-2.43146	0.050868	9.6088591	1.5679851	17.86	-0.085	-10.923	1.784	-0.072	38.2	32.767118	111.593401	2	22	32.767184	111.592737	1.67	18.04	1	1.784	-0.032	-0.084	0	0	6.9406E+218	330	312
20230809_1809060929	0	1793530	1.61706	2.00069	-2.32761	-0.014332	9.66749	1.506727	17.781	-0.225	-10.863	1.785	-0.072	38.2	32.767119	111.593401	2	22	32.767184	111.592737	1.67	18.04	1	1.784	-0.032	-0.084	0	0	6.9406E+218	330	312
20230809_1809060940	0	1793531	1.71636	1.93073	-2.41125	-0.014593	9.9016161	1.753655	17.781	-0.225	-10.863	1.785	-0.072	38.2	32.767119	111.593401	2	22	32.767184	111.592737	1.67	18.04	1	1.784	-0.032	-0.084	0	0	6.9406E+218	330	312
20230809_1809060952	0	1793532	1.87897	1.86476	-2.67897	-0.014598	9.9603901	1.630627	17.781	-0.225	-10.863	1.785	-0.072	38.2	32.767119	111.593401	2	22	32.767184	111.592737	1.67	18.04	1	1.784	-0.032	-0.084	0	0	6.9406E+218	330	312
20230809_1809060960	0	1793533	2.09721	1.82345	-2.60918	-0.014533	9.9018583	1.568895	17.781	-0.225	-10.863	1.785	-0.072	38.2	32.767119	111.593401	2	22	32.767184	111.592737	1.67	18.04	1	1.784	-0.032	-0.084	0	0	6.9406E+218	330	312
20230809_1809060979	0	1793534	2.38652	1.77932	-2.62465	-0.014312	9.6675711	1.44514	17.781	-0.225	-10.863	1.785	-0.072	38.2	32.767119	111.593401	2	22	32.767184	111.592737	1.67	18.04	1	1.784	-0.032	-0.084	0	0	6.9406E+218	330	325
20230809_1809060981	0	1793535	2.55454	1.7179	-2.57605	-0.014306	9.6087971	1.568168	17.716	-0.369	-10.756	1.787	-0.072	38.2	32.767119	111.593401	2	22	32.767184	111.592737	1.67	18.04	1	1.784	-0.032	-0.084	0	0	6.9406E+218	330	325
20230809_1809060992	0	1793536	2.74347	1.63987	-2.44945	-0.014332	9.66749	1.506727	17.716	-0.369	-10.756	1.787	-0.072	38.2	32.767119	111.593401	2	22	32.767184	111.592737	1.67	18.04	1	1.784	-0.032	-0.084	0	0	6.9406E+218	330	325
20230809_1809070004	0	1793537	2.94403	1.57015	-2.40227	-0.014422	9.7847137	1.507018	17.716	-0.369	-10.756	1.787	-0.072	38.2	32.767119	111.593401	2	22	32.767184	111.592737	1.67	18.04	1	1.784	-0.032	-0.084	0	0	6.9406E+218	330	325
20230809_1809070011	0	1793538	3.20644	1.52843	-2.48393	-0.014513	9.9019394	1.507308	17.716	-0.369	-10.756	1.787	-0.072	38.2	32.767119	111.593401	2	22	32.767184	111.592737	1.67	18.04	1	1.784	-0.032	-0.084	0	0	6.9406E+218	330	325
20230809_1809070021	0	1793539	3.42764	1.49649	-2.55216	-0.014442	9.7846336	1.568604	17.716	-0.369	-10.756	1.787	-0.072	38.2	32.767119	111.593401	2	22	32.767184	111.592737	1.67	18.04	1	1.784	-0.032	-0.084	0	0	6.9406E+218	330	325
20230809_1809070029	0	1793540	3.57863	1.41516	-2.52366	-0.014332	9.66749	1.506727	17.664	-0.505	-10.597	1.79	-0.072	38.2	32.76712	111.593402	2	22	32.767184	111.592737	1.67	18.04	1	1.784	-0.032	-0.084	0	0	6.9406E+218	330	325
20230809_1809070043	0	1793541	3.78038	1.33218	-2.64167	-0.014357	9.7261829	1.445286	17.664	-0.505	-10.597	1.79	-0.072	38.2	32.76712	111.593402	2	22	32.767184	111.592737	1.67	18.04	1	1.784	-0.032	-0.084	0	0	6.9406E+218	330	325
20230809_1809070052	0	1793542	4.04476	1.27911	-2.53519	-0.014337	9.726264	1.3836991	17.664	-0.505	-10.597	1.79	-0.072	38.2	32.76712	111.593402	2	22	32.767184	111.592737	1.67	18.04	1	1.784	-0.032	-0.084	0	0	6.9406E+218	330	325
20230809_1809070066	0	1793543	4.28744	1.21749	-2.4628	-0.014312	9.6675711	1.44514	17.664	-0.505	-10.597	1.79	-0.072	38.2	32.76712	111.593402	2	22	32.767184	111.592737	1.67	18.04	1	1.784	-0.032	-0.084	0	0	6.9406E+218	330	325
20230809_1809070073	0	1793544	4.52631	1.15457	-2.29873	-0.079422	9.6089773	1.3835911	17.664	-0.505	-10.597	1.79	-0.072	38.2	32.76712	111.593402	2	22	32.767184	111.592737	1.67	18.04	1	1.784	-0.032	-0.084	0	0	6.9406E+218	330	325
20230809_1809070081	0	1793545	4.76813	1.0923	-2.36794	-0.014312	9.6675711	1.44514	17.627	-0.637	-10.383	1.793	-0.072	38.2	32.767121	111.593402	2	22	32.767184	111.592737	1.67	18.04	1	1.784	-0.032	-0.084	0	0	6.9406E+218	330	325
20230809_1809070090	0	1793546	4.98936	1.02193	-2.45231	-0.079559	9.7848129	1.384027	17.627	-0.637	-10.383	1.793	-0.067	38.2	32.767121	111.593402	2	22	32.767184	111.592737	1.67	18.04	1	1.784	-0.032	-0.084	0	0	6.9406E+218	330	325
20230809_1809070103	0	1793547	5.16439	0.95026	-2.38149	-0.014337	9.726264	1.3836991	17.627	-0.637	-10.383	1.793	-0.067	38.2	32.767121	111.593402	2	22	32.767184	111.592737	1.67	18.04	1	1.784	-0.032	-0.084	0	0	6.9406E+218	330	325
20230809_1809070110	0	1793548	5.30179	0.87451	-2.35983	-0.079422	9.6089773	1.3835911	17.627	-0.637	-10.383	1.793	-0.067	38.2	32.767121	111.593402	2	22	32.767184	111.592737	1.67	18.04	1	1.784	-0.032	-0.084	0	0	6.9406E+218	330	325
20230809_1809070119	0	1793549	5.51958	0.81349	-2.31736	-0.014181	9.5505075	1.321676	17.627	-0.637	-10.383	1.793	-0.067	38.2	32.767121	111.593402	2	22	32.767184	111.592737	1.67	18.04	1	1.784	-0.032	-0.084	0	0	6.9406E+218	330	325
20230809_1809070130	0	1793550	5.73462	0.73751	-2.28581	-0.014246	9.6090393	1.383408	17.604	-0.761	-10.116	1.797	-0.067	38.2	32.767122	111.593402	2	22	32.767184	111.592737	1.67	18.04	1	1.784	-0.032	-0.084	0	0	6.9406E+218	330	325
20230809_1809070146	0	1793551	5.98756	0.68323	-2.19934	-0.079428	9.6677504	1.260563	17.604	-0.761	-10.116	1.797	-0.067	38.2	32.767122	111.593402	2	22	32.767184	111.592737	1.67	18.04	1	1.784	-0.032	-0.084	0	0	6.9406E+218	330	325
20230809_1809070154	0	1793552	6.24507	0.62801	-2.19161	-0.014227	9.6091204	1.321822	17.604	-0.761	-10.116	1.797	-0.067	38.2	32.767122	111.593402	2	22	32.767184	111.592737	1.67	18.04	1	1.784	-0.032	-0.084	0	0	6.9406E+218	330	325
20230809_1809070159	0	1793553	6.39074	0.55326	-2.07478	-0.079337	9.5505257	1.260272	17.604	-0.761	-10.116	1.797	-0.067	38.2	32.767122	111.593402	2	22	32.767184	111.592737	1.67	18.04	1	1.784	-0.032	-0.084	0	0	6.9406E+218	330	325
20230809_1809070174	0	1793554	6.55297	0.4718	-2.09283	-0.079357	9.5504446	1.321859	17.604	-0.761	-10.116	1.797	-0.067	38.2	32.767122	111.593402	2	22	32.767184	111.592737	1.67	18.04	1	1.784	-0.032	-0.084	0	0	6.9406E+218	330	325
20230809_1809070180	0	1793555	6.68926	0.39721	-2.05881	-0.014187	9.6092806	1.198648	17.596	-0.87	-9.797	1.801	-0.067	38.2	32.767122	111.593403	2	22	32.767184	111.592737	1.67	18.04	1	1.784	-0.032	-0.084	0	0	6.9406E+218	330	325
20230809_1809070192	0	1793556	6.9406	0.37155	-1.92943	-0.079292	9.4919138	1.2601269	17.596	-0.87	-9.797	1.801	-0.067	38.2	32.767122	111.593403	2	22	32.767184	111.592737	1.67	18.04	1	1.784	-0.032	-0.084	0	0	6.9406E+218	330	325
20230809_1809070203	0	1793557	7.09074	0.29575	-1.92829	-0.079442	9.6088963	1.445178	17.596	-0.87	-9.797	1.801	-0.067	38.2	32.767122	111.593403	2	22	32.767184	111.592737	1.67	18.04	1	1.784	-0.032	-0.084	0	0	6.9406E+218	330	325
20230809_1809070216	0	1793558	7.18616	0.20786	-1.90045	-0.079317	9.5506067	1.198686	17.596	-0.87	-9.797	1.801	-0.067	38.2	32.767122	111.593403	2	22	32.767184	111.592737	1.67	18.04	1	1.784	-0.032	-0.084	0	0	6.9406E+218	330	325
20230809_1809070219	0	1793559	7.46693	0.17651	-1.81082	-0.079272	9.4919939	1.19854	17.596	-0.87	-9.797	1.801	-0.067	38.2	32.767122	111.593403	2	22	32.767184	111.592737	1.67	18.04	1	1.784	-0.032	-0.084	0	0	6.9406E+218	330	325
20230809_1809070229	0	1793560	7.52719	0.10511	-1.74481	-0.014116	9.4919758	1.259944	17.6	-0.964	-9.435	1.805	-0.067	38.2	32.767123	111.593403	2	22	32.767184	111.592737	1.67	18.04	1	1.784	-0.032	-0.084	0	0	6.9406E+218	330	325
20230809_1809070246	0	1793561	7.69929	0.0711	-1.68796	-0.079312	9.4918327	1.321714	17.6	-0.964	-9.435	1.805	-0.066	38.2	32.767123	111.593403	2	22	32.767184	111.592737	1.67	18.04	1	1.784	-0.032	-0.084	0	0	6.9406E+218	330	325
20230809_1809070253	0	1793562	7.71366	-0.01952	-1.6224	-0.079272	9.4919939	1.19854	17.6	-0.964	-9.435	1.805	-0.066	38.2	32.767123	111.593403	2	22	32.767184	111.592737	1.67	18.04	1	1.784	-0.032	-0.084	0	0	6.9406E+218	330	325
20230809_1809070260	0	1793563	8.09801	-0.0491	-1.55477	-0.144434	9.550786	1.014109	17.6	-0.964	-9.435	1.805	-0.066	38.2	32.767123	111.593403	2	22	32.767184	111.592737	1.67	18.04	1	1.784	-0.032	-0.084	0	0	6.9406E+218	330	325
20230809_1809070269	0	1793564	8.15652	-0.10402	-1.48107	-0.079246	9.433301	1.259982	17.6	-0.964	-9.435	1.805	-0.066	38.2	32.767123	111.593403	2	22	32.767184	111.592737	1.67	18.04	1	1.784	-0.032	-0.084	0	0	6.9406E+218	330	325
20230809_1809070280	0	1793565	8.2143	-0.175	-1.40349	-0.079246	9.433301	1.259982	17.616	-1.04	-9.037	1.809	-0.066	38.2	32.767124	111.593403	2	22	32.767184	111.592737	1.67	18.04	1	1.784	-0.032	-0.084	0	0	6.9406E+218	330	325
20230809_1809070292	0	1793566	8.29572	-0.20757	-1.36317	-0.079292	9.4919138	1.2601269	17.616	-1.04	-9.037	1.809	-0.066	38.2	32.767124	111.593403	2	22	32.767184	111.592737	1.67	18.04	1	1.784	-0.032	-0.084	0	0	6.9406E+218	330	325
20230809_1809070299	0	1793567	8.49928	-0.22311	-1.32402	-0.079363	9.6092186	1.198831	17.616	-1.04	-9.037	1.809	-0.066	38.2	32.767124	111.593403	2	22	32.767184	111.592737	1.67	18.04	1	1.784	-0.032	-0.084	0	0	6.9406E+218	330	325
20230809_1809070312	0	1793568	8.55001	-0.30742	-1.25446	-0.079181	9.3747702	1.1982501	17.616	-1.04	-9.037	1.809	-0.066	38.2	32.767124	111.593403	2	22	32.767184	111.592737	1.67	18.04	1	1.784	-0.032	-0.084	0	0	6.9406E+218	330	325
20230809_1809070319	0	1793569	8.78651	-0.36546	-1.19114	-0.144368	9.4922552	0.952377	17.616	-1.04	-9.037	1.809	-0.066	38.2	32.767124	111.593403	2	22	32.767184	111.592737	1.67	18.04	1	1.784	-0.032	-0.084	0	0	6.9406E+218	330	325
20230809_1809070329	0	1793570	8.9579	-0.39548	-1.0807	-0.079181	9.3747702	1.1982501	17.64	-1.099	-8.607	1.813	-0.066	38.2	32.767125	111.593403	2	22	32.767184	111.592737	1.67	18.04	1	1.784	-0.032	-0.084	0	0	6.9406E+218	330	325
20230809_1809070340	0	1793571	9.06801	-0.44243	-0.97956	-0.079207	9.4334631	1.136808	17.64	-1.099	-8.607	1.813	-0.066	38.2	32.767125	111.593403	2	22	32.767184	111.592737	1.67	18.04	1	1.784	-0.032	-0.084	0	0	6.9406E+218	330	325
20230809_1809070353	0	1793572	9.17033	-0.47289	-0.90841	-0.079272	9.4919939	1.19854	17.64	-1.099	-8.607	1.813	-0.066	38.2	32.767125	111.593403	2	22	32.767184	111.592737	1.67	18.04	1	1.784	-0.032	-0.084	0	0	6.9406E+218	330	325
20230809_1809070360	0	1793573	9.259	-0.52199	-0.8757	-0.144383	9.4334002	1.136991	17.64	-1.099	-8.607	1.813	-0.066	38.2	32.767125	111.593403	2	22	32.767184	111.592737	1.67	18.04	1	1.784	-0.032	-0.084	0	0	6.9406E+218	330	325
20230809_1809070381	0	1793574	9.38595	-0.55634	-0.88253	-0.079298	9.5506868	1.137099	17.64	-1.099	-8.607	1.813	-0.066	38.2	32.767125	111.593403	2	22	32.767184	111.592737	1.67	18.04	1	1.784	-0.032	-0.084	0	0	6.9406E+218	330	325
20230809_1809070383	0	1793575	9.48793	-0.6063	-0.73526	-0.144383	9.4334002	1.136991	17.672	-1.139	-8.144	1.817	-0.066	38.2	32.767126	111.593404	2	22	32.767184	111.592737	1.67	18.04	1	1.784	-0.032	-0.084	0	0	6.9406E+218	330	325
20230809_1809070391	0	1793576	9.67886	-0.60187	-0.7288	-0.079181	9.3747702	1.1982501	17.672	-1.139	-8.144	1.817	-0.066	38.2	32.767126	111.593404	2	22	32.767184	111.592737	1.67	18.04	1	1.784	-0.032	-0.084	0	0	6.9406E+218	330	337
20230809_1809070400	0	1793577	9.61821	-0.65814	-0.609	-0.144402	9.43332	1.198578	17.672	-1.139	-8.144	1.817	-0.066	38.2	32.767126	111.593404	2	22	32.767184	111.592737	1.67	18.04	1	1.784	-0.032	-0.084	0	0	6.9406E+218	330	337
20230809_1809070411	0	1793578	9.5889	-0.73858	-0.57004	-0.144363	9.4334812	1.075405	17.672	-1.139	-8.144	1.817	-0.074	38.2	32.767126	111.593404	2	22	32.767184	111.592737	1.67	18.04	1	1.784	-0.032	-0.084	0	0	6.9406E+218	330	337
20230809_1809070422	0	1793579	9.92505	-0.70396	-0.46796	-0.079198	9.5510912	0.829166	17.672	-1.139	-8.144	1.817	-0.074	38.2	32.767126	111.593404	2	22	32.767184	111.592737	1.67	18.04	1	1.784	-0.032	-0.084	0	0	6.9406E+218	330	337
20230809_1809070431	0	1793580	9.96776	-0.72836	-0.44038	-0.144422	9.433239	1.260164	17.71	-1.162	-7.657	1.821	-0.074	38.2	32.767126	111.593404	2	22	32.767184	111.592737	1.67	18.04	1	1.784	-0.032	-0.084	0	0	6.9406E+218	330	337
20230809_1809070440	0	1793581	10.12464	-0.76306	-0.38939	-0.144408	9.4920931	1.07555	17.71	-1.162	-7.657	1.821	-0.074	38.2	32.767126	111.593404	2	22	32.767184	111.592737	1.67	18.04	1	1.784	-0.032	-0.084	0	0	6.9406E+218	330	337
20230809_1809070453	0	1793582	10.00063	-0.80081	-0.33077	-0.144402	9.43332	1.198578	17.71	-1.162	-7.657	1.821	-0.074	38.2	32.767126	111.593404	2	22	32.767184	111.592737	1.67	18.04	1	1.784	-0.032	-0.084	0	0	6.9406E+218	330	337
20230809_1809070460	0	1793583	10.0602	-0.83917	-0.23419	-0.079232	9.492156	1.075367	17.71	-1.162	-7.657	1.821	-0.074	38.2	32.767126	111.593404	2	22	32.767184	111.592737	1.67	18.04	1	1.784	-0.032	-0.084	0	0	6.9406E+218	330	337
20230809_1809070474	0	1793584	10.1241	-0.8274	-0.197	-0.144408	9.4920931	1.07555	17.71	-1.162	-7.657	1.821	-0.074	38.2	32.767126	111.593404	2	22	32.767184	111.592737	1.67	18.04	1	1.784	-0.032	-0.084	0	0	6.9406E+218	330	337
20230809_1809070479	0	1793585	10.19002	-0.86586	-0.1667	-0.144428	9.492013	1.1371371	17.753	-1.169	-7.153	1.824	-0.074	38.2	32.767127	111.593404	2	22	32.767184	111.592737	1.67	18.04	1	1.784	-0.032	-0.084	0	0	6.9406E+218	330	337
20230809_1809070492	0	1793586	10.2485	-0.89072	-0.09477	-0.144388	9.4921741	1.013963	17.753	-1.169	-7.153	1.824	-0.074	38.2	32.767127	111.593404	2	22	32.767184	111.592737	1.67	18.04	1	1.784	-0.032	-0.084	0	0	6.9406E+218	330	337
20230809_1809070505	0	1793587	10.43074	-0.85692	-0.02071	-0.144368	9.4922552	0.952377	17.753	-1.169	-7.153	1.824	-0.074	38.2	32.767127	111.593404	2	22	32.767184	111.592737	1.67	18.04	1	1.784	-0.032	-0.084	0	0	6.9406E+218	330	337
20230809_1809070516	0	1793588	10.45339	-0.87433	0.01448	-0.079252	9.492075	1.1369489	17.753	-1.169	-7.153	1.824	-0.074	38.2	32.767127	111.593404	2	22	32.767184	111.592737	1.67	18.04	1	1.784	-0.032	-0.084	0	0	6.9406E+218	330	337
20230809_1809070520	0	1793589	10.35061	-0.91254	0.1266	-0.144363	9.4334812	1.0754	17.753	-1.169	-7.153	1.824	-0.074	38.2	32.767127	111.593404	2	22	32.767184	111.592737	1.67	18.04	1	1.784	-0.032	-0.084	0	0	6.9406E+218	330	337
20230809_1809070530	0	1793590	10.29655	-0.92043	0.12413	-0.144408	9.4920931	1.075546	17.797	-1.163	-6.636	1.827	-0.074	38.2	32.767128	111.593404	2	22	32.767184	111.592737	1.67	18.04	1	1.784	-0.032	-0.084	0	0	6.9406E+218	330	337
20230809_1809070541	0	1793591	10.27583	-0.93415	0.24154	-0.144408	9.4920931	1.075546	17.797	-1.163	-6.636	1.827	-0.074	38.2	32.767128	111.593404	2	22	32.767184	111.592737	1.67	18.04	1	1.784	-0.032	-0.084	0	0	6.9406E+218	330	337
20230809_1809070555	0	1793592	10.35413	-0.91236	0.21466	-0.144408	9.4920931	1.075546	17.797	-1.163	-6.636	1.827	-0.074	38.2	32.767128	111.593404	2	22	32.767184	111.592737	1.67	18.04	1	1.784	-0.032	-0.084	0	0	6.9406E+218	330	325
20230809_1809070559	0	1793593	10.25535	-0.92809	0.30601	-0.144408	9.4920931	1.075546	17.797	-1.163	-6.636	1.827	-0.074	38.2	32.767128	111.593404	2	22	32.767184	111.592737	1.67	18.04	1	1.784	-0.032	-0.084	0	0	6.9406E+218	330	325
20230809_1809070579	0	1793594	10.24119	-0.95121	0.2991	-0.144303	9.4337234	0.89064	17.797	-1.163	-6.636	1.827	-0.091	38.2	32.767128	111.593404	2	22	32.767184	111.592737	1.67	18.04	1	1.784	-0.032	-0.084	0	0	6.9406E+218	330	325
20230809_1809070580	0	1793595	10.3207	-0.92132	0.3631	-0.144349	9.4923353	0.890786	17.842	-1.143	-6.123	1.829	-0.091	38.2	32.767129	111.593404	2	22	32.767184	111.592737	1.67	18.04	1	1.784	-0.032	-0.084	0	0	6.9406E+218	330	325
20230809_1809070591	0	1793596	10.26199	-0.94596	0.4637	-0.144388	9.4921741	1.0139591	17.842	-1.143	-6.123	1.829	-0.091	38.2	32.767129	111.593404	2	22	32.767184	111.592737	1.67	18.04	1	1.784	-0.032	-0.084	0	0	6.9406E+218	330	325
20230809_1809070605	0	1793597	10.18921	-0.95666	0.4408	-0.144434	9.550786	1.014104	17.842	-1.143	-6.123	1.829	-0.091	38.2	32.767129	111.593404	2	22	32.767184	111.592737	1.67	18.04	1	1.784	-0.032	-0.084	0	0	6.9406E+218	330	325
20230809_1809070610	0	1793598	10.08681	-0.96032	0.51594	-0.144434	9.550786	1.014104	17.842	-1.143	-6.123	1.829	-0.091	38.2	32.767129	111.593404	2	22	32.767184	111.592737	1.67	18.04	1	1.784	-0.032	-0.084	0	0	6.9406E+218	330	325
20230809_1809070620	0	1793599	10.02089	-0.96317	0.56952	-0.079212	9.4922361	1.0137759	17.842	-1.143	-6.123	1.829	-0.091	38.2	32.767129	111.593404	2	22	32.767184	111.592737	1.67	18.04	1	1.784	-0.032	-0.084	0	0	6.9406E+218	330	325
20230809_1809070630	0	1793600	9.92432	-0.95699	0.64818	-0.144414	9.5508671	0.952518	17.887	-1.112	-5.619	1.832	-0.091	38.2	32.76713	111.593405	2	22	32.767184	111.592737	1.67	18.04	1	1.784	-0.032	-0.084	0	0	6.9406E+218	330	325
20230809_1809070641	0	1793601	9.77635	-0.97275	0.66026	-0.144368	9.4922552	0.952372	17.887	-1.112	-5.619	1.832	-0.091	38.2	32.76713	111.593405	2	22	32.767184	111.592737	1.67	18.04	1	1.784	-0.032	-0.084	0	0	6.9406E+218	330	325
20230809_1809070652	0	1793602	9.75906	-0.97905	0.6992	-0.144354	9.5511093	0.767758	17.887	-1.112	-5.619	1.832	-0.091	38.2	32.76713	111.593405	2	22	32.767184	111.592737	1.67	18.04	1	1.784	-0.032	-0.084	0	0	6.9406E+218	330	325
20230809_1809070661	0	1793603	9.73842	-0.97612	0.70521	-0.144374	9.5510283	0.829345	17.887	-1.112	-5.619	1.832	-0.091	38.2	32.76713	111.593405	2	22	32.767184	111.592737	1.67	18.04	1	1.784	-0.032	-0.084	0	0	6.9406E+218	330	337
20230809_1809070679	0	1793604	9.64849	-0.99213	0.70931	-0.144459	9.609479	0.952663	17.887	-1.112	-5.619	1.832	-0.091	38.2	32.76713	111.593405	2	22	32.767184	111.592737	1.67	18.04	1	1.784	-0.032	-0.084	0	0	6.9406E+218	330	337
20230809_1809070680	0	1793605	9.51927	-0.98695	0.76627	-0.144368	9.4922552	0.952372	17.932	-1.072	-5.136	1.834	-0.091	38.2	32.76713	111.593405	2	22	32.767184	111.592737	1.67	18.04	1	1.784	-0.032	-0.084	0	0	6.9406E+218	330	337
20230809_1809070692	0	1793606	9.3469	-1.01002	0.81367	-0.144349	9.4923353	0.890786	17.932	-1.072	-5.136	1.834	-0.091	38.2	32.76713	111.593405	2	22	32.767199	111.592743	1.695	20.88	1	1.784	-0.032	-0.084	0	0	6.9406E+218	330	337
20230809_1809070705	0	1793607	9.20978	-1.01661	0.89206	-0.144374	9.5510283	0.829345	17.932	-1.072	-5.136	1.834	-0.091	38.2	32.76713	111.593405	2	22	32.767199	111.592743	1.695	20.88	1	1.784	-0.032	-0.084	0	0	6.9406E+218	330	337
20230809_1809070710	0	1793608	9.08852	-1.0154	0.91623	-0.144374	9.5510283	0.829345	17.932	-1.072	-5.136	1.834	-0.091	38.2	32.76713	111.593405	2	22	32.767199	111.592743	1.695	20.88	1	1.784	-0.032	-0.084	0	0	6.9406E+218	330	337
20230809_1809070720	0	1793609	8.97278	-1.024	0.96575	-0.144374	9.5510283	0.829345	17.932	-1.072	-5.136	1.834	-0.091	38.2	32.76713	111.593405	2	22	32.767199	111.592743	1.695	20.88	1	1.784	-0.032	-0.084	0	0	6.9406E+218	330	337
20230809_1809070730	0	1793610	8.86645	-1.01921	0.92895	-0.144419	9.6096411	0.82949	17.979	-1.023	-4.682	1.835	-0.091	38.2	32.767131	111.593405	2	22	32.767199	111.592743	1.695	20.88	1	1.784	-0.032	-0.084	0	0	6.9406E+218	330	337
20230809_1809070742	0	1793611	8.75963	-1.02763	0.98961	-0.144374	9.5510283	0.829345	17.979	-1.023	-4.682	1.835	-0.091	38.2	32.767131	111.593405	2	22	32.767199	111.592743	1.695	20.88	1	1.784	-0.032	-0.084	0	0	6.9406E+218	330	337
20230809_1809070754	0	1793612	8.58482	-1.05023	1.02845	-0.144354	9.5511093	0.767758	17.979	-1.023	-4.682	1.835	-0.084	38.2	32.767131	111.593405	2	22	32.767199	111.592743	1.695	20.88	1	1.784	-0.032	-0.084	0	0	6.9406E+218	330	325
20230809_1809070759	0	1793613	8.373	-1.06223	1.07816	-0.144329	9.4924164	0.829199	17.979	-1.023	-4.682	1.835	-0.084	38.2	32.767131	111.593405	2	22	32.767199	111.592743	1.695	20.88	1	1.784	-0.032	-0.084	0	0	6.9406E+218	330	325
20230809_1809070774	0	1793614	8.1511	-1.07994	1.14073	-0.144354	9.5511093	0.767758	17.979	-1.023	-4.682	1.835	-0.084	38.2	32.767131	111.593405	2	22	32.767199	111.592743	1.695	20.88	1	1.784	-0.032	-0.084	0	0	6.9406E+218	330	325
20230809_1809070779	0	1793615	8.06241	-1.06226	1.15915	-0.079204	9.6098642	0.706134	18.028	-0.965	-4.263	1.837	-0.084	38.2	32.767132	111.593405	2	22	32.767199	111.592743	1.695	20.88	1	1.784	-0.032	-0.084	0	0	6.9406E+218	330	325
20230809_1809070793	0	1793616	7.91387	-1.06269	1.18769	-0.144419	9.6096411	0.82949	18.028	-0.965	-4.263	1.837	-0.084	38.2	32.767132	111.593405	2	22	32.767199	111.592743	1.695	20.88	1	1.784	-0.032	-0.084	0	0	6.9406E+218	330	325
20230809_1809070804	0	1793617	7.70975	-1.08092	1.18304	-0.144354	9.5511093	0.767758	18.028	-0.965	-4.263	1.837	-0.084	38.2	32.767132	111.593405	2	22	32.767199	111.592743	1.695	20.88	1	1.784	-0.032	-0.084	0	0	6.9406E+218	330	325
20230809_1809070810	0	1793618	7.49175	-1.09683	1.24495	-0.144334	9.5511904	0.706172	18.028	-0.965	-4.263	1.837	-0.084	38.2	32.767132	111.593405	2	22	32.767199	111.592743	1.695	20.88	1	1.784	-0.032	-0.084	0	0	6.9406E+218	330	325
20230809_1809070820	0	1793619	7.32039	-1.11727	1.28122	-0.079158	9.5512524	0.705989	18.028	-0.965	-4.263	1.837	-0.084	38.2	32.767132	111.593405	2	22	32.767199	111.592743	1.695	20.88	1	1.784	-0.032	-0.084	0	0	6.9406E+218	330	325
20230809_1809070834	0	1793620	7.2101	-1.11049	1.33182	-0.144314	9.5512695	0.644585	18.078	-0.899	-3.888	1.838	-0.084	38.2	32.767133	111.593406	2	22	32.767199	111.592743	1.695	20.88	1	1.784	-0.032	-0.084	0	0	6.9406E+218	330	325
20230809_1809070841	0	1793621	6.98841	-1.12494	1.35196	-0.144334	9.5511904	0.706172	18.078	-0.899	-3.888	1.838	-0.084	38.2	32.767133	111.593406	2	22	32.767199	111.592743	1.695	20.88	1	1.784	-0.032	-0.084	0	0	6.9406E+218	330	325
20230809_1809070853	0	1793622	6.79413	-1.13844	1.39437	-0.079204	9.6098642	0.706134	18.078	-0.899	-3.888	1.838	-0.084	38.2	32.767133	111.593406	2	22	32.767199	111.592743	1.695	20.88	1	1.784	-0.032	-0.084	0	0	6.9406E+218	330	325
20230809_1809070861	0	1793623	6.61859	-1.13271	1.44528	-0.144354	9.5511093	0.767758	18.078	-0.899	-3.888	1.838	-0.084	38.2	32.767133	111.593406	2	22	32.767199	111.592743	1.695	20.88	1	1.784	-0.032	-0.084	0	0	6.9406E+218	330	325
20230809_1809070885	0	1793624	6.34467	-1.16375	1.49682	-0.079158	9.5512524	0.705989	18.078	-0.899	-3.888	1.838	-0.084	38.2	32.767133	111.593406	2	22	32.767199	111.592743	1.695	20.88	1	1.784	-0.032	-0.084	0	0	6.9406E+218	330	325
20230809_1809070891	0	1793625	6.27421	-1.14332	1.52635	-0.144249	9.4927387	0.582853	18.13	-0.823	-3.559	1.839	-0.084	38.2	32.767134	111.593406	2	22	32.767199	111.592743	1.695	20.88	1	1.784	-0.032	-0.084	0	0	6.9406E+218	330	325
20230809_1809070895	0	1793626	6.10491	-1.14519	1.57575	-0.079139	9.5513334	0.644402	18.13	-0.823	-3.559	1.839	-0.084	38.53	32.767134	111.593406	2	22	32.767199	111.592743	1.695	20.88	1	1.772	0.055	0.07	0	0	6.9406E+218	330	325
20230809_1809070927	0	1793627	5.87362	-1.18177	1.64704	-0.14438	9.6098022	0.706317	18.13	-0.823	-3.559	1.839	-0.109	38.53	32.767134	111.593406	2	22	32.767199	111.592743	1.695	20.88	1	1.772	0.055	0.07	0	0	6.9406E+218	330	325
20230809_1809070928	0	1793628	5.70419	-1.17372	1.56776	-0.079139	9.5513334	0.644402	18.13	-0.823	-3.559	1.839	-0.109	38.53	32.767134	111.593406	2	22	32.767199	111.592743	1.695	20.88	1	1.772	0.055	0.07	0	0	6.9406E+218	330	325
20230809_1809070929	0	1793629	5.50248	-1.18501	1.64807	-0.079184	9.6099453	0.644548	18.13	-0.823	-3.559	1.839	-0.109	38.53	32.767134	111.593406	2	22	32.767199	111.592743	1.695	20.88	1	1.772	0.055	0.07	0	0	6.9406E+218	330	325
20230809_1809070937	0	1793630	5.39787	-1.17205	1.70828	-0.144204	9.4341269	0.582708	18.184	-0.738	-3.274	1.776	-0.109	38.53	32.767134	111.593407	2	22	32.767199	111.592743	1.695	20.88	1	1.772	0.055	0.07	0	0	6.9406E+218	330	325
20230809_1809070940	0	1793631	5.06375	-1.19519	1.76697	-0.079224	9.6097841	0.767721	18.184	-0.738	-3.274	1.776	-0.109	38.53	32.767134	111.593407	2	22	32.767199	111.592743	1.695	20.88	1	1.772	0.055	0.07	0	0	6.9406E+218	330	325
20230809_1809070953	0	1793632	4.87129	-1.20741	1.76853	-0.079119	9.5514135	0.582816	18.184	-0.738	-3.274	1.776	-0.109	38.53	32.767134	111.593407	2	22	32.767199	111.592743	1.695	20.88	1	1.772	0.055	0.07	0	0	6.9406E+218	330	325
20230809_1809070966	0	1793633	4.78113	-1.16757	1.88193	-0.079119	9.5514135	0.582816	18.184	-0.738	-3.274	1.776	-0.109	38.53	32.767134	111.593407	2	22	32.767199	111.592743	1.695	20.88	1	1.772	0.055	0.07	0	0	6.9406E+218	330	325
20230809_1809070978	0	1793634	4.56038	-1.17997	1.94177	-0.14438	9.6098022	0.706317	18.184	-0.738	-3.274	1.776	-0.109	38.53	32.767134	111.593407	2	22	32.767199	111.592743	1.695	20.88	1	1.772	0.055	0.07	0	0	6.9406E+218	330	325
20230809_1809070979	0	1793635	4.38552	-1.18546	1.83337	-0.079184	9.6099453	0.644548	18.239	-0.643	-3.038	1.777	-0.109	38.53	32.767135	111.593407	2	22	32.767199	111.592743	1.695	20.88	1	1.772	0.055	0.07	0	0	6.9406E+218	330	325
20230809_1809070990	0	1793636	4.21207	-1.18221	1.96814	-0.079119	9.5514135	0.582816	18.239	-0.643	-3.038	1.777	-0.109	38.53	32.767135	111.593407	2	22	32.767199	111.592743	1.695	20.88	1	1.772	0.055	0.07	0	0	6.9406E+218	330	325
20230809_1809070999	0	1793637	4.05351	-1.18927	2.0402	-0.079139	9.5513334	0.644402	18.239	-0.643	-3.038	1.777	-0.109	38.53	32.767135	111.593407	2	22	32.767199	111.592743	1.695	20.88	1	1.772	0.055	0.07	0	0	6.9406E+218	330	325
20230809_1809080014	0	1793638	3.83057	-1.19571	1.97128	-0.079209	9.6686382	0.583106	18.239	-0.643	-3.038	1.777	-0.109	38.53	32.767135	111.593407	2	22	32.767199	111.592743	1.695	20.88	1	1.772	0.055	0.07	0	0	6.9406E+218	330	325
20230809_1809080023	0	1793639	3.68474	-1.18161	2.0123	-0.079164	9.6100264	0.582961	18.239	-0.643	-3.038	1.777	-0.109	38.53	32.767135	111.593407	2	22	32.767199	111.592743	1.695	20.88	1	1.772	0.055	0.07	0	0	6.9406E+218	330	325
20230809_1809080032	0	1793640	3.50542	-1.16845	2.1523	-0.079139	9.5513334	0.644402	18.293	-0.538	-2.846	1.778	-0.109	38.53	32.767135	111.593407	2	22	32.767199	111.592743	1.695	20.88	1	1.772	0.055	0.07	0	0	6.9406E+218	330	325
20230809_1809080042	0	1793641	3.31797	-1.16756	2.13917	-0.079229	9.6685572	0.644693	18.293	-0.538	-2.846	1.778	-0.109	38.53	32.767135	111.593407	2	22	32.767199	111.592743	1.695	20.88	1	1.772	0.055	0.07	0	0	6.9406E+218	330	325
20230809_1809080051	0	1793642	3.11785	-1.17247	2.16121	-0.079184	9.6099453	0.644548	18.293	-0.538	-2.846	1.778	-0.109	38.53	32.767135	111.593407	2	22	32.767199	111.592743	1.695	20.88	1	1.772	0.055	0.07	0	0	6.9406E+218	330	325
20230809_1809080060	0	1793643	2.98439	-1.13073	2.21113	-0.079209	9.6686382	0.583106	18.293	-0.538	-2.846	1.778	-0.109	38.53	32.767135	111.593407	2	22	32.767199	111.592743	1.695	20.88	1	1.772	0.055	0.07	0	0	6.9406E+218	330	325
20230809_1809080078	0	1793644	2.65259	-1.1466	2.12107	-0.079354	9.7268467	0.891185	18.293	-0.538	-2.846	1.778	-0.109	38.53	32.767135	111.593407	2	22	32.767199	111.592743	1.695	20.88	1	1.772	0.055	0.07	0	0	6.9406E+218	330	325
20230809_1809080080	0	1793645	2.45134	-1.16675	2.22037	-0.013948	9.6102505	0.459605	18.345	-0.427	-2.701	1.779	-0.109	38.53	32.767136	111.593407	2	22	32.767199	111.592743	1.695	20.88	1	1.772	0.055	0.07	0	0	6.9406E+218	330	325
20230809_1809080090	0	1793646	2.49223	-1.0853	2.33526	-0.079079	9.5515747	0.459642	18.345	-0.427	-2.701	1.779	-0.089	38.53	32.767136	111.593407	2	22	32.767199	111.592743	1.695	20.88	1	1.772	0.055	0.07	0	0	6.9406E+218	330	325
20230809_1809080104	0	1793647	2.2339	-1.1038	2.32411	-0.079249	9.6684771	0.70628	18.345	-0.427	-2.701	1.779	-0.089	38.53	32.767136	111.593407	2	22	32.767199	111.592743	1.695	20.88	1	1.772	0.055	0.07	0	0	6.9406E+218	330	325
20230809_1809080110	0	1793648	1.98305	-1.12135	2.32128	-0.014099	9.727232	0.644656	18.345	-0.427	-2.701	1.779	-0.089	38.53	32.767136	111.593407	2	22	32.767199	111.592743	1.695	20.88	1	1.772	0.055	0.07	0	0	6.9406E+218	330	325
20230809_1809080121	0	1793649	1.84292	-1.07943	2.4733	-0.079184	9.6099453	0.644548	18.345	-0.427	-2.701	1.779	-0.089	38.53	32.767136	111.593407	2	22	32.767199	111.592743	1.695	20.88	1	1.772	0.055	0.07	0	0	6.9406E+218	330	325
20230809_1809080130	0	1793650	1.63807	-1.06259	2.45765	-0.014073	9.668539	0.706097	18.394	-0.306	-2.6	1.78	-0.089	38.53	32.767137	111.593408	2	22	32.767199	111.592743	1.695	20.88	1	1.772	0.055	0.07	0	0	6.9406E+218	330	325
20230809_1809080142	0	1793651	1.36645	-1.07052	2.34293	-0.079275	9.72717	0.644838	18.394	-0.306	-2.6	1.78	-0.089	38.53	32.767137	111.593408	2	22	32.767199	111.592743	1.695	20.88	1	1.772	0.055	0.07	0	0	6.9406E+218	330	325
20230809_1809080155	0	1793652	1.14589	-1.07098	2.36739	-0.014099	9.727232	0.644656	18.394	-0.306	-2.6	1.78	-0.089	38.53	32.767137	111.593408	2	22	32.767199	111.592743	1.695	20.88	1	1.772	0.055	0.07	0	0	6.9406E+218	330	337
20230809_1809080159	0	1793653	1.05588	-1.03393	2.44914	-0.014034	9.6687002	0.582924	18.394	-0.306	-2.6	1.78	-0.089	38.53	32.767137	111.593408	2	22	32.767199	111.592743	1.695	20.88	1	1.772	0.055	0.07	0	0	6.9406E+218	330	337
20230809_1809080175	0	1793654	0.85909	-1.01033	2.38713	-0.07932	9.7857819	0.644984	18.394	-0.306	-2.6	1.78	-0.089	38.53	32.767137	111.593408	2	22	32.767199	111.592743	1.695	20.88	1	1.772	0.055	0.07	0	0	6.9406E+218	330	337
20230809_1809080180	0	1793655	0.75082	-0.98492	2.52995	-0.013988	9.6100883	0.582778	18.441	-0.183	-2.548	1.78	-0.089	38.53	32.767138	111.593408	2	22	32.767199	111.592743	1.695	20.88	1	1.772	0.055	0.07	0	0	6.9406E+218	330	337
20230809_1809080190	0	1793656	0.57324	-0.96021	2.62273	-0.014073	9.668539	0.706097	18.441	-0.183	-2.548	1.78	-0.089	38.53	32.767138	111.593408	2	22	32.767199	111.592743	1.695	20.88	1	1.772	0.055	0.07	0	0	6.9406E+218	330	337
20230809_1809080201	0	1793657	0.33551	-0.97172	2.63529	-0.07934	9.7857008	0.70657	18.441	-0.183	-2.548	1.78	-0.089	38.53	32.767138	111.593408	2	22	32.767199	111.592743	1.695	20.88	1	1.772	0.055	0.07	0	0	6.9406E+218	330	337
20230809_1809080215	0	1793658	0.21437	-0.93362	2.5119	-0.01419	9.8444557	0.644946	18.441	-0.183	-2.548	1.78	-0.089	38.53	32.767138	111.593408	2	22	32.767199	111.592743	1.695	20.88	1	1.772	0.055	0.07	0	0	6.9406E+218	330	337
20230809_1809080222	0	1793659	0.06574	-0.89269	2.55602	-0.014164	9.7857628	0.706388	18.441	-0.183	-2.548	1.78	-0.089	38.53	32.767138	111.593408	2	22	32.767199	111.592743	1.695	20.88	1	1.772	0.055	0.07	0	0	6.9406E+218	330	337
20230809_1809080230	0	1793660	-0.1355	-0.87883	2.64594	-0.014119	9.7271509	0.706242	18.481	-0.051	-2.538	1.779	-0.089	38.53	32.767139	111.593408	2	22	32.767199	111.592743	1.695	20.88	1	1.772	0.055	0.07	0	0	6.9406E+218	330	337
20230809_1809080241	0	1793661	-0.29393	-0.85436	2.55794	-0.014099	9.727232	0.644656	18.481	-0.051	-2.538	1.779	-0.101	38.53	32.767139	111.593408	2	22	32.767199	111.592743	1.695	20.88	1	1.772	0.055	0.07	0	0	6.9406E+218	330	337
20230809_1809080253	0	1793662	-0.35075	-0.79579	2.58186	-0.014144	9.7858438	0.644801	18.481	-0.051	-2.538	1.779	-0.101	38.53	32.767139	111.593408	2	22	32.767199	111.592743	1.695	20.88	1	1.772	0.055	0.07	0	0	6.9406E+218	330	337
20230809_1809080260	0	1793663	-0.56905	-0.78653	2.66932	-0.014139	9.7270708	0.767829	18.481	-0.051	-2.538	1.779	-0.101	38.53	32.767139	111.593408	2	22	32.767199	111.592743	1.695	20.88	1	1.772	0.055	0.07	0	0	6.9406E+218	330	337
20230809_1809080269	0	1793664	-0.71453	-0.74545	2.74945	-0.014144	9.7858438	0.644801	18.481	-0.051	-2.538	1.779	-0.101	38.53	32.767139	111.593408	2	22	32.767199	111.592743	1.695	20.88	1	1.772	0.055	0.07	0	0	6.9406E+218	330	337
20230809_1809080280	0	1793665	-0.8527	-0.71044	2.63474	-0.014275	9.9029074	0.768265	18.514	0.083	-2.566	1.779	-0.101	38.53	32.767139	111.593409	2	22	32.767199	111.592743	1.695	20.88	1	1.772	0.055	0.07	0	0	6.9406E+218	330	337
20230809_1809080292	0	1793666	-1.07933	-0.69582	2.54272	-0.01421	9.8443756	0.706533	18.514	0.083	-2.566	1.779	-0.101	38.53	32.767139	111.593409	2	22	32.767199	111.592743	1.695	20.88	1	1.772	0.055	0.07	0	0	6.9406E+218	330	337
20230809_1809080304	0	1793667	-1.19813	-0.64805	2.64645	-0.01421	9.8443756	0.706533	18.514	0.083	-2.566	1.779	-0.101	38.53	32.767139	111.593409	2	22	32.767199	111.592743	1.695	20.88	1	1.772	0.055	0.07	0	0	6.9406E+218	330	337
20230809_1809080310	0	1793668	-1.37837	-0.60957	2.71807	-0.014139	9.7270708	0.767829	18.514	0.083	-2.566	1.779	-0.101	38.53	32.767139	111.593409	2	22	32.767199	111.592743	1.695	20.88	1	1.772	0.055	0.07	0	0	6.9406E+218	330	337
20230809_1809080320	0	1793669	-1.49147	-0.56241	2.68925	-0.014164	9.7857628	0.706388	18.514	0.083	-2.566	1.779	-0.101	38.53	32.767139	111.593409	2	22	32.767199	111.592743	1.695	20.88	1	1.772	0.055	0.07	0	0	6.9406E+218	330	337
20230809_1809080331	0	1793670	-1.55881	-0.50236	2.711	-0.01421	9.8443756	0.706533	18.539	0.217	-2.633	1.777	-0.101	38.53	32.76714	111.593409	2	22	32.767199	111.592743	1.695	20.88	1	1.772	0.055	0.07	0	0	6.9406E+218	330	337
20230809_1809080342	0	1793671	-1.72382	-0.48203	2.71734	0.050945	9.8443565	0.767937	18.539	0.217	-2.633	1.777	-0.101	38.53	32.76714	111.593409	2	22	32.767199	111.592743	1.695	20.88	1	1.772	0.055	0.07	0	0	6.9406E+218	330	337
20230809_1809080355	0	1793672	-1.86152	-0.42678	2.64593	-0.014255	9.9029884	0.706678	18.539	0.217	-2.633	1.777	-0.101	38.53	32.76714	111.593409	2	22	32.767199	111.592743	1.695	20.88	1	1.772	0.055	0.07	0	0	6.9406E+218	330	325
20230809_1809080359	0	1793673	-2.07043	-0.38846	2.58073	-0.014275	9.9029074	0.768265	18.539	0.217	-2.633	1.777	-0.101	38.53	32.76714	111.593409	2	22	32.767199	111.592743	1.695	20.88	1	1.772	0.055	0.07	0	0	6.9406E+218	330	325
20230809_1809080375	0	1793674	-2.21796	-0.3359	2.56511	-0.014275	9.9029074	0.768265	18.539	0.217	-2.633	1.777	-0.101	38.53	32.76714	111.593409	2	22	32.767199	111.592743	1.695	20.88	1	1.772	0.055	0.07	0	0	6.9406E+218	330	325
20230809_1809080379	0	1793675	-2.35919	-0.28493	2.57489	0.05088	9.9028893	0.829669	18.552	0.349	-2.736	1.775	-0.101	38.53	32.767141	111.593409	2	22	32.767199	111.592743	1.695	20.88	1	1.772	0.055	0.07	0	0	6.9406E+218	330	325
20230809_1809080391	0	1793676	-2.56281	-0.25156	2.66164	0.05099	9.7857447	0.767791	18.552	0.349	-2.736	1.775	-0.101	38.53	32.767141	111.593409	2	22	32.767199	111.592743	1.695	20.88	1	1.772	0.055	0.07	0	0	6.9406E+218	330	325
20230809_1809080401	0	1793677	-2.64272	-0.19011	2.62353	-0.014255	9.9029884	0.706678	18.552	0.349	-2.736	1.775	-0.101	38.53	32.767141	111.593409	2	22	32.767199	111.592743	1.695	20.88	1	1.772	0.055	0.07	0	0	6.9406E+218	330	325
20230809_1809080412	0	1793678	-2.76405	-0.13474	2.63066	0.050854	9.9615822	0.768228	18.552	0.349	-2.736	1.775	-0.081	38.53	32.767141	111.593409	2	22	32.767199	111.592743	1.695	20.88	1	1.772	0.055	0.07	0	0	6.9406E+218	330	325
20230809_1809080420	0	1793679	-2.87535	-0.08749	2.51626	-0.014366	10.0201321	0.768556	18.552	0.349	-2.736	1.775	-0.081	38.53	32.767141	111.593409	2	22	32.767199	111.592743	1.695	20.88	1	1.772	0.055	0.07	0	0	6.9406E+218	330	325
20230809_1809080430	0	1793680	-3.04033	-0.03557	2.36533	-0.014431	10.0786629	0.830288	18.553	0.477	-2.875	1.772	-0.081	38.53	32.767142	111.593409	2	22	32.767199	111.592743	1.695	20.88	1	1.772	0.055	0.07	0	0	6.9406E+218	330	325
20230809_1809080442	0	1793681	-3.18255	0.0133	2.36515	0.050899	9.9029703	0.768082	18.553	0.477	-2.875	1.772	-0.081	38.53	32.767142	111.593409	2	22	32.767199	111.592743	1.695	20.88	1	1.772	0.055	0.07	0	0	6.9406E+218	330	325
20230809_1809080457	0	1793682	-3.33962	0.06465	2.44781	0.1161	9.8443394	0.829341	18.553	0.477	-2.875	1.772	-0.081	38.53	32.767142	111.593409	2	22	32.767199	111.592743	1.695	20.88	1	1.772	0.055	0.07	0	0	6.9406E+218	330	325
20230809_1809080460	0	1793683	-3.51795	0.11134	2.46675	-0.014295	9.9028263	0.829852	18.553	0.477	-2.875	1.772	-0.081	38.53	32.767142	111.593409	2	22	32.767199	111.592743	1.695	20.88	1	1.772	0.055	0.07	0	0	6.9406E+218	330	325
20230809_1809080475	0	1793684	-3.69021	0.16545	2.39052	0.050834	9.9615011	0.829814	18.553	0.477	-2.875	1.772	-0.081	38.53	32.767142	111.593409	2	22	32.767199	111.592743	1.695	20.88	1	1.772	0.055	0.07	0	0	6.9406E+218	330	325
20230809_1809080480	0	1793685	-3.8234	0.22452	2.37415	0.050763	10.0788059	0.768518	18.541	0.597	-3.05	1.77	-0.081	38.53	32.767142	111.59341	2	22	32.767199	111.592743	1.695	20.88	1	1.772	0.055	0.07	0	0	6.9406E+218	330	325
20230809_1809080492	0	1793686	-3.95621	0.28232	2.28465	0.050789	10.020113	0.82996	18.541	0.597	-3.05	1.77	-0.081	38.53	32.767142	111.59341	2	22	32.767199	111.592743	1.695	20.88	1	1.772	0.055	0.07	0	0	6.9406E+218	330	325
20230809_1809080506	0	1793687	-4.13206	0.32136	2.18987	-0.014385	10.020051	0.830142	18.541	0.597	-3.05	1.77	-0.081	38.53	32.767142	111.59341	2	22	32.767199	111.592743	1.695	20.88	1	1.772	0.055	0.07	0	0	6.9406E+218	330	325
20230809_1809080510	0	1793688	-4.27219	0.36744	2.07361	0.050834	9.9614964	0.829819	18.541	0.597	-3.05	1.77	-0.081	38.53	32.767142	111.59341	2	22	32.767199	111.592743	1.695	20.88	1	1.772	0.055	0.07	0	0	6.9406E+218	330	325
20230809_1809080521	0	1793689	-4.3858	0.42	2.0965	0.116009	9.9615583	0.829636	18.541	0.597	-3.05	1.77	-0.081	38.53	32.767142	111.59341	2	22	32.767199	111.592743	1.695	20.88	1	1.772	0.055	0.07	0	0	6.9406E+218	330	325
20230809_1809080530	0	1793690	-4.52899	0.47365	2.09364	0.050789	10.0201082	0.829964	18.516	0.703	-3.264	1.767	-0.081	38.53	32.767143	111.59341	2	22	32.767199	111.592743	1.695	20.88	1	1.772	0.055	0.07	0	0	6.9406E+218	330	325
20230809_1809080543	0	1793691	-4.69093	0.52965	2.05856	0.050789	10.0201082	0.829964	18.516	0.703	-3.264	1.767	-0.081	38.53	32.767143	111.59341	2	22	32.767199	111.592743	1.695	20.88	1	1.772	0.055	0.07	0	0	6.9406E+218	330	325
20230809_1809080555	0	1793692	-4.81496	0.59381	1.97814	0.050723	10.078639	0.891696	18.516	0.703	-3.264	1.767	-0.081	38.53	32.767143	111.59341	2	22	32.767199	111.592743	1.695	20.88	1	1.772	0.055	0.07	0	0	6.9406E+218	330	337
20230809_1809080560	0	1793693	-5.01442	0.62424	1.85593	0.050723	10.078639	0.891696	18.516	0.703	-3.264	1.767	-0.081	38.53	32.767143	111.59341	2	22	32.767199	111.592743	1.695	20.88	1	1.772	0.055	0.07	0	0	6.9406E+218	330	337
20230809_1809080575	0	1793694	-4.93148	0.72302	1.80156	0.050763	10.0788012	0.768523	18.516	0.703	-3.264	1.767	-0.068	38.53	32.767143	111.59341	2	22	32.767199	111.592743	1.695	20.88	1	1.772	0.055	0.07	0	0	6.9406E+218	330	337
20230809_1809080580	0	1793695	-5.20584	0.75003	1.77232	0.115924	10.020009	0.952954	18.479	0.796	-3.511	1.764	-0.068	38.53	32.767144	111.59341	2	22	32.767199	111.592743	1.695	20.88	1	1.772	0.055	0.07	0	0	6.9406E+218	330	337
20230809_1809080592	0	1793696	-5.37907	0.77709	1.72049	0.115964	10.0201702	0.829781	18.479	0.796	-3.511	1.764	-0.068	38.53	32.767144	111.59341	2	22	32.767199	111.592743	1.695	20.88	1	1.772	0.055	0.07	0	0	6.9406E+218	330	337
20230809_1809080600	0	1793697	-5.52779	0.83802	1.65841	0.050743	10.0787201	0.830109	18.479	0.796	-3.511	1.764	-0.068	38.53	32.767144	111.59341	2	22	32.767199	111.592743	1.695	20.88	1	1.772	0.055	0.07	0	0	6.9406E+218	330	337
20230809_1809080610	0	1793698	-5.6158	0.88433	1.58904	0.050723	10.078639	0.891696	18.479	0.796	-3.511	1.764	-0.068	38.53	32.767144	111.59341	2	22	32.767199	111.592743	1.695	20.88	1	1.772	0.055	0.07	0	0	6.9406E+218	330	337
20230809_1809080623	0	1793699	-5.55179	0.96072	1.45207	0.115913	10.1375561	0.706899	18.479	0.796	-3.511	1.764	-0.068	38.53	32.767144	111.59341	2	22	32.767199	111.592743	1.695	20.88	1	1.772	0.055	0.07	0	0	6.9406E+218	330	337
20230809_1809080629	0	1793700	-5.66278	1.00172	1.4158	0.115879	10.0786209	0.9531	18.429	0.871	-3.789	1.761	-0.068	38.53	32.767145	111.593411	2	22	32.767199	111.592743	1.695	20.88	1	1.772	0.055	0.07	0	0	6.9406E+218	330	337
20230809_1809080640	0	1793701	-5.82875	0.98596	1.302	0.050763	10.0788012	0.768523	18.429	0.871	-3.789	1.761	-0.068	38.53	32.767145	111.593411	2	22	32.767199	111.592743	1.695	20.88	1	1.772	0.055	0.07	0	0	6.9406E+218	330	337
20230809_1809080652	0	1793702	-5.83934	1.06383	1.23879	0.115899	10.078702	0.891513	18.429	0.871	-3.789	1.761	-0.068	38.53	32.767145	111.593411	2	22	32.767199	111.592743	1.695	20.88	1	1.772	0.055	0.07	0	0	6.9406E+218	330	337
20230809_1809080660	0	1793703	-6.12438	1.06381	1.17748	0.115833	10.1372328	0.953245	18.429	0.871	-3.789	1.761	-0.068	38.53	32.767145	111.593411	2	22	32.767199	111.592743	1.695	20.88	1	1.772	0.055	0.07	0	0	6.9406E+218	330	337
20230809_1809080678	0	1793704	-6.13182	1.1	1.14693	0.115918	10.0787821	0.829927	18.429	0.871	-3.789	1.761	-0.068	38.53	32.767145	111.593411	2	22	32.767199	111.592743	1.695	20.88	1	1.772	0.055	0.07	0	0	6.9406E+218	330	337
20230809_1809080679	0	1793705	-6.13457	1.13813	0.98528	0.115867	10.1961679	0.707044	18.372	0.926	-4.091	1.758	-0.068	38.53	32.767145	111.593411	2	22	32.767199	111.592743	1.695	20.88	1	1.772	0.055	0.07	0	0	6.9406E+218	330	337
20230809_1809080692	0	1793706	-6.02849	1.16483	0.95364	0.115933	10.1376371	0.645312	18.372	0.926	-4.091	1.758	-0.068	38.53	32.767145	111.593411	2	22	32.767199	111.592743	1.695	20.88	1	1.772	0.055	0.07	0	0	6.9406E+218	330	337
20230809_1809080701	0	1793707	-6.0496	1.22743	0.82576	0.115899	10.078702	0.891513	18.372	0.926	-4.091	1.758	-0.068	38.53	32.767145	111.593411	2	22	32.767199	111.592743	1.695	20.88	1	1.772	0.055	0.07	0	0	6.9406E+218	330	337
20230809_1809080710	0	1793708	-6.29495	1.20302	0.79281	0.115813	10.1371527	1.014832	18.372	0.926	-4.091	1.758	-0.068	38.53	32.767145	111.593411	2	22	32.767199	111.592743	1.695	20.88	1	1.772	0.055	0.07	0	0	6.9406E+218	330	337
20230809_1809080720	0	1793709	-6.37845	1.22704	0.69372	0.115873	10.1373949	0.830072	18.372	0.926	-4.091	1.758	-0.068	38.53	32.767145	111.593411	2	22	32.767214	111.59275	1.695	18.2	1	1.772	0.055	0.07	0	0	6.9406E+218	330	337
20230809_1809080730	0	1793710	-6.34563	1.25705	0.58347	0.115893	10.137475	0.768485	18.309	0.96	-4.403	1.755	-0.068	38.53	32.767146	111.593411	2	22	32.767214	111.59275	1.695	18.2	1	1.772	0.055	0.07	0	0	6.9406E+218	330	337
20230809_1809080740	0	1793711	-6.30095	1.24206	0.53985	0.115893	10.137475	0.768485	18.309	0.96	-4.403	1.755	-0.061	38.53	32.767146	111.593411	2	22	32.767214	111.59275	1.695	18.2	1	1.772	0.055	0.07	0	0	6.9406E+218	330	337
20230809_1809080753	0	1793712	-6.31177	1.26087	0.40601	0.115873	10.1373949	0.830072	18.309	0.96	-4.403	1.755	-0.061	38.53	32.767146	111.593411	2	22	32.767214	111.59275	1.695	18.2	1	1.772	0.055	0.07	0	0	6.9406E+218	330	337
20230809_1809080760	0	1793713	-6.38952	1.26199	0.34321	0.115853	10.1373138	0.891659	18.309	0.96	-4.403	1.755	-0.061	38.53	32.767146	111.593411	2	22	32.767214	111.59275	1.695	18.2	1	1.772	0.055	0.07	0	0	6.9406E+218	330	337
20230809_1809080775	0	1793714	-6.31266	1.2943	0.23571	0.181023	10.1961498	0.768448	18.309	0.96	-4.403	1.755	-0.061	38.53	32.767146	111.593411	2	22	32.767214	111.59275	1.695	18.2	1	1.772	0.055	0.07	0	0	6.9406E+218	330	337
20230809_1809080780	0	1793715	-6.27534	1.30767	0.16579	0.115893	10.137475	0.768485	18.244	0.972	-4.72	1.753	-0.061	38.53	32.767147	111.593412	2	22	32.767214	111.59275	1.695	18.2	1	1.772	0.055	0.07	0	0	6.9406E+218	330	337
20230809_1809080793	0	1793716	-6.22868	1.29427	0.05748	0.115893	10.137475	0.768485	18.244	0.972	-4.72	1.753	-0.061	38.53	32.767147	111.593412	2	22	32.767214	111.59275	1.695	18.2	1	1.772	0.055	0.07	0	0	6.9406E+218	330	337
20230809_1809080805	0	1793717	-6.23402	1.29621	0.05732	0.181008	10.1372957	0.953062	18.244	0.972	-4.72	1.753	-0.061	38.53	32.767147	111.593412	2	22	32.767214	111.59275	1.695	18.2	1	1.772	0.055	0.07	0	0	6.9406E+218	330	337
20230809_1809080811	0	1793718	-6.33473	1.25134	-0.05487	0.115853	10.1373138	0.891659	18.244	0.972	-4.72	1.753	-0.061	38.53	32.767147	111.593412	2	22	32.767214	111.59275	1.695	18.2	1	1.772	0.055	0.07	0	0	6.9406E+218	330	337
20230809_1809080820	0	1793719	-6.26969	1.27123	-0.1619	0.115848	10.1960878	0.768631	18.244	0.972	-4.72	1.753	-0.061	38.53	32.767147	111.593412	2	22	32.767214	111.59275	1.695	18.2	1	1.772	0.055	0.07	0	0	6.9406E+218	330	337
20230809_1809080830	0	1793720	-6.18047	1.2931	-0.30094	0.181088	10.1376181	0.706716	18.181	0.962	-5.034	1.751	-0.061	38.53	32.767147	111.593412	2	22	32.767214	111.59275	1.695	18.2	1	1.772	0.055	0.07	0	0	6.9406E+218	330	337
20230809_1809080841	0	1793721	-6.11789	1.2618	-0.38624	0.115828	10.1960068	0.830217	18.181	0.962	-5.034	1.751	-0.061	38.53	32.767147	111.593412	2	22	32.767214	111.59275	1.695	18.2	1	1.772	0.055	0.07	0	0	6.9406E+218	330	337
20230809_1809080855	0	1793722	-6.09405	1.23724	-0.40048	0.115938	10.0788631	0.76834	18.181	0.962	-5.034	1.751	-0.061	38.53	32.767147	111.593412	2	22	32.767214	111.59275	1.695	18.2	1	1.772	0.055	0.07	0	0	6.9406E+218	330	337
20230809_1809080860	0	1793723	-5.95618	1.24067	-0.51835	0.181048	10.1374569	0.829889	18.181	0.962	-5.034	1.751	-0.061	38.53	32.767147	111.593412	2	22	32.767214	111.59275	1.695	18.2	1	1.772	0.055	0.07	0	0	6.9406E+218	330	337
20230809_1809080882	0	1793724	-5.96626	1.204	-0.56208	0.115828	10.1960068	0.830217	18.181	0.962	-5.034	1.751	-0.061	38.53	32.767147	111.593412	2	22	32.767214	111.59275	1.695	18.2	1	1.772	0.055	0.07	0	0	6.9406E+218	330	337
20230809_1809080883	0	1793725	-5.8798	1.20029	-0.68368	0.181088	10.1376181	0.706716	18.122	0.931	-5.335	1.75	-0.061	38.53	32.767148	111.593413	2	22	32.767214	111.59275	1.695	18.2	1	1.772	0.055	0.07	0	0	6.9406E+218	330	337
20230809_1809080890	0	1793726	-5.83909	1.19681	-0.74462	0.115853	10.1373138	0.891659	18.122	0.931	-5.335	1.75	-0.061	38.53	32.767148	111.593413	2	22	32.767214	111.59275	1.695	18.2	1	1.806	-0.016	-0.108	0	0	6.9406E+218	330	337
20230809_1809080903	0	1793727	-5.96769	1.10967	-0.84886	0.181008	10.1372957	0.953062	18.122	0.931	-5.335	1.75	-0.061	38.43	32.767148	111.593413	2	22	32.767214	111.59275	1.695	18.2	1	1.806	-0.016	-0.108	0	0	6.9406E+218	330	337
20230809_1809080910	0	1793728	-5.80679	1.11067	-0.91805	0.115913	10.1375561	0.706899	18.122	0.931	-5.335	1.75	-0.062	38.43	32.767148	111.593413	2	22	32.767214	111.59275	1.695	18.2	1	1.806	-0.016	-0.108	0	0	6.9406E+218	330	337
20230809_1809080920	0	1793729	-5.69709	1.08641	-1.00021	0.115938	10.0788631	0.76834	18.122	0.931	-5.335	1.75	-0.062	38.43	32.767148	111.593413	2	22	32.767214	111.59275	1.695	18.2	1	1.806	-0.016	-0.108	0	0	6.9406E+218	330	337
20230809_1809080930	0	1793730	-5.64112	1.04405	-1.04729	0.181088	10.1376181	0.706716	18.071	0.881	-5.626	1.805	-0.062	38.43	32.767149	111.593412	2	22	32.767214	111.59275	1.695	18.2	1	1.806	-0.016	-0.108	0	0	6.9406E+218	330	337
20230809_1809080940	0	1793731	-5.65935	1.01203	-1.14495	0.181094	10.078845	0.829744	18.071	0.881	-5.626	1.805	-0.062	38.43	32.767149	111.593412	2	22	32.767214	111.59275	1.695	18.2	1	1.806	-0.016	-0.108	0	0	6.9406E+218	330	337
20230809_1809080965	0	1793732	-5.65885	0.95529	-1.19952	0.115893	10.137475	0.768485	18.071	0.881	-5.626	1.805	-0.062	38.43	32.767149	111.593412	2	22	32.767214	111.59275	1.695	18.2	1	1.806	-0.016	-0.108	0	0	6.9406E+218	330	337
20230809_1809080966	0	1793733	-5.5386	0.93704	-1.25856	0.115984	10.0202513	0.768195	18.071	0.881	-5.626	1.805	-0.062	38.43	32.767149	111.593412	2	22	32.767214	111.59275	1.695	18.2	1	1.806	-0.016	-0.108	0	0	6.9406E+218	330	337
20230809_1809080977	0	1793734	-5.47674	0.89498	-1.36152	0.181048	10.1374569	0.829889	18.071	0.881	-5.626	1.805	-0.062	38.43	32.767149	111.593412	2	22	32.767214	111.59275	1.695	18.2	1	1.806	-0.016	-0.108	0	0	6.9406E+218	330	337
20230809_1809080979	0	1793735	-5.48917	0.8344	-1.3964	0.115964	10.0201702	0.829781	18.031	0.813	-5.905	1.804	-0.062	38.43	32.76715	111.593413	2	22	32.767214	111.59275	1.695	18.2	1	1.806	-0.016	-0.108	0	0	6.9406E+218	330	337
20230809_1809080992	0	1793736	-5.44624	0.79745	-1.47526	0.181133	10.0790062	0.706571	18.031	0.813	-5.905	1.804	-0.062	38.43	32.76715	111.593413	2	22	32.767214	111.59275	1.695	18.2	1	1.806	-0.016	-0.108	0	0	6.9406E+218	330	337
20230809_1809090000	0	1793737	-5.41333	0.75471	-1.51087	0.115964	10.0201702	0.829781	18.031	0.813	-5.905	1.804	-0.062	38.43	32.76715	111.593413	2	22	32.767214	111.59275	1.695	18.2	1	1.806	-0.016	-0.108	0	0	6.9406E+218	330	337
20230809_1809090011	0	1793738	-5.38063	0.70716	-1.62738	0.115958	10.0789442	0.706753	18.031	0.813	-5.905	1.804	-0.062	38.43	32.76715	111.593413	2	22	32.767214	111.59275	1.695	18.2	1	1.806	-0.016	-0.108	0	0	6.9406E+218	330	337
20230809_1809090020	0	1793739	-5.29334	0.6775	-1.62065	0.181184	9.9616203	0.829453	18.031	0.813	-5.905	1.804	-0.062	38.43	32.76715	111.593413	2	22	32.767214	111.59275	1.695	18.2	1	1.806	-0.016	-0.108	0	0	6.9406E+218	330	337
20230809_1809090030	0	1793740	-5.28749	0.60346	-1.71108	0.115964	10.0201702	0.829781	18.005	0.73	-6.173	1.804	-0.062	38.43	32.767151	111.593413	2	22	32.767214	111.59275	1.695	18.2	1	1.806	-0.016	-0.108	0	0	6.9406E+218	330	337
20230809_1809090042	0	1793741	-5.20359	0.55187	-1.71998	0.116004	10.0203323	0.706608	18.005	0.73	-6.173	1.804	-0.062	38.43	32.767151	111.593413	2	22	32.767214	111.59275	1.695	18.2	1	1.806	-0.016	-0.108	0	0	6.9406E+218	330	337
20230809_1809090053	0	1793742	-5.11458	0.52526	-1.82412	0.181159	10.0203133	0.768012	18.005	0.73	-6.173	1.804	-0.062	38.43	32.767151	111.593413	2	22	32.767214	111.59275	1.695	18.2	1	1.806	-0.016	-0.108	0	0	6.9406E+218	330	325
20230809_1809090061	0	1793743	-5.06446	0.4748	-1.78783	0.115989	9.9614773	0.891222	18.005	0.73	-6.173	1.804	-0.062	38.43	32.767151	111.593413	2	22	32.767214	111.59275	1.695	18.2	1	1.806	-0.016	-0.108	0	0	6.9406E+218	330	325
20230809_1809090072	0	1793744	-5.18534	0.37252	-1.90202	0.115984	10.0202513	0.768195	18.005	0.73	-6.173	1.804	-0.061	38.43	32.767151	111.593413	2	22	32.767214	111.59275	1.695	18.2	1	1.806	-0.016	-0.108	0	0	6.9406E+218	330	325
20230809_1809090080	0	1793745	-5.15926	0.31166	-1.95099	0.116004	10.0203323	0.706608	17.993	0.637	-6.431	1.805	-0.061	38.43	32.767152	111.593413	2	22	32.767214	111.59275	1.695	18.2	1	1.806	-0.016	-0.108	0	0	6.9406E+218	330	325
20230809_1809090092	0	1793746	-4.90208	0.31932	-2.01574	0.116029	9.9616394	0.768049	17.993	0.637	-6.431	1.805	-0.061	38.43	32.767152	111.593413	2	22	32.767214	111.59275	1.695	18.2	1	1.806	-0.016	-0.108	0	0	6.9406E+218	330	325
20230809_1809090099	0	1793747	-4.87769	0.2536	-2.00023	0.18123	9.9030085	0.829307	17.993	0.637	-6.431	1.805	-0.061	38.43	32.767152	111.593413	2	22	32.767214	111.59275	1.695	18.2	1	1.806	-0.016	-0.108	0	0	6.9406E+218	330	325
20230809_1809090110	0	1793748	-4.82991	0.19312	-2.0363	0.116075	9.9030256	0.767904	17.993	0.637	-6.431	1.805	-0.061	38.43	32.767152	111.593413	2	22	32.767214	111.59275	1.695	18.2	1	1.806	-0.016	-0.108	0	0	6.9406E+218	330	325
20230809_1809090120	0	1793749	-4.86893	0.13778	-2.05964	0.116055	9.9029465	0.82949	17.993	0.637	-6.431	1.805	-0.061	38.43	32.767152	111.593413	2	22	32.767214	111.59275	1.695	18.2	1	1.806	-0.016	-0.108	0	0	6.9406E+218	330	325
20230809_1809090129	0	1793750	-4.91477	0.0488	-2.00723	0.1161	9.8443327	0.829345	17.995	0.535	-6.675	1.806	-0.061	38.43	32.767152	111.593414	2	22	32.767214	111.59275	1.695	18.2	1	1.806	-0.016	-0.108	0	0	6.9406E+218	330	325
20230809_1809090140	0	1793751	-4.74452	0.02991	-2.10569	0.116094	9.9031067	0.706317	17.995	0.535	-6.675	1.806	-0.061	38.43	32.767152	111.593414	2	22	32.767214	111.59275	1.695	18.2	1	1.806	-0.016	-0.108	0	0	6.9406E+218	330	325
20230809_1809090154	0	1793752	-4.6926	-0.02356	-2.15353	0.116009	9.9615583	0.829636	17.995	0.535	-6.675	1.806	-0.061	38.43	32.767152	111.593414	2	22	32.767214	111.59275	1.695	18.2	1	1.806	-0.016	-0.108	0	0	6.9406E+218	330	325
20230809_1809090160	0	1793753	-4.57757	-0.08953	-2.24953	0.11612	9.8444138	0.767758	17.995	0.535	-6.675	1.806	-0.061	38.43	32.767152	111.593414	2	22	32.767214	111.59275	1.695	18.2	1	1.806	-0.016	-0.108	0	0	6.9406E+218	330	325
20230809_1809090175	0	1793754	-4.52139	-0.14389	-2.17817	0.11612	9.8444138	0.767758	17.995	0.535	-6.675	1.806	-0.061	38.43	32.767152	111.593414	2	22	32.767214	111.59275	1.695	18.2	1	1.806	-0.016	-0.108	0	0	6.9406E+218	330	325
20230809_1809090179	0	1793755	-4.50489	-0.21081	-2.23564	0.116146	9.7857208	0.829199	18.012	0.427	-6.906	1.808	-0.061	38.43	32.767153	111.593414	2	22	32.767214	111.59275	1.695	18.2	1	1.806	-0.016	-0.108	0	0	6.9406E+218	330	325
20230809_1809090194	0	1793756	-4.48199	-0.27121	-2.17286	0.116191	9.727109	0.829054	18.012	0.427	-6.906	1.808	-0.061	38.43	32.767153	111.593414	2	22	32.767214	111.59275	1.695	18.2	1	1.806	-0.016	-0.108	0	0	6.9406E+218	330	325
20230809_1809090199	0	1793757	-4.39321	-0.31177	-2.12236	0.116211	9.72719	0.767467	18.012	0.427	-6.906	1.808	-0.061	38.43	32.767153	111.593414	2	22	32.767214	111.59275	1.695	18.2	1	1.806	-0.016	-0.108	0	0	6.9406E+218	330	325
20230809_1809090211	0	1793758	-4.28924	-0.36136	-2.05214	0.116191	9.727109	0.829054	18.012	0.427	-6.906	1.808	-0.061	38.43	32.767153	111.593414	2	22	32.767214	111.59275	1.695	18.2	1	1.806	-0.016	-0.108	0	0	6.9406E+218	330	325
20230809_1809090220	0	1793759	-4.31454	-0.43309	-2.16031	0.11608	9.8442526	0.890931	18.012	0.427	-6.906	1.808	-0.061	38.43	32.767153	111.593414	2	22	32.767214	111.59275	1.695	18.2	1	1.806	-0.016	-0.108	0	0	6.9406E+218	330	325
20230809_1809090232	0	1793760	-4.20955	-0.47072	-2.2518	0.116211	9.72719	0.767467	18.044	0.323	-7.122	1.81	-0.062	38.43	32.767154	111.593414	2	22	32.767214	111.59275	1.695	18.2	1	1.806	-0.016	-0.108	0	0	6.9406E+218	330	325
20230809_1809090241	0	1793761	-4.09939	-0.48932	-2.16743	0.051041	9.668354	0.890678	18.044	0.323	-7.122	1.81	-0.062	38.43	32.767154	111.593414	2	22	32.767214	111.59275	1.695	18.2	1	1.806	-0.016	-0.108	0	0	6.9406E+218	330	325
20230809_1809090254	0	1793762	-4.22713	-0.59906	-2.22635	0.116151	9.7269478	0.952227	18.044	0.323	-7.122	1.81	-0.062	38.43	32.767154	111.593414	2	22	32.767214	111.59275	1.695	18.2	1	1.806	-0.016	-0.108	0	0	6.9406E+218	330	325
20230809_1809090262	0	1793763	-4.27412	-0.68613	-2.23133	0.116256	9.6685772	0.767322	18.044	0.323	-7.122	1.81	-0.062	38.43	32.767154	111.593414	2	22	32.767214	111.59275	1.695	18.2	1	1.806	-0.016	-0.108	0	0	6.9406E+218	330	325
20230809_1809090270	0	1793764	-3.99142	-0.66831	-2.15428	0.116282	9.6098852	0.828763	18.044	0.323	-7.122	1.81	-0.062	38.43	32.767154	111.593414	2	22	32.767214	111.59275	1.695	18.2	1	1.806	-0.016	-0.108	0	0	6.9406E+218	330	325
20230809_1809090280	0	1793765	-3.99006	-0.71687	-1.99974	0.116262	9.6098042	0.89035	18.089	0.22	-7.328	1.813	-0.062	38.43	32.767155	111.593414	2	22	32.767214	111.59275	1.695	18.2	1	1.806	-0.016	-0.108	0	0	6.9406E+218	330	325
20230809_1809090290	0	1793766	-3.86371	-0.73684	-1.9832	0.051027	9.609499	1.075292	18.089	0.22	-7.328	1.813	-0.062	38.43	32.767155	111.593414	2	22	32.767214	111.59275	1.695	18.2	1	1.806	-0.016	-0.108	0	0	6.9406E+218	330	325
20230809_1809090299	0	1793767	-4.16768	-0.85048	-2.06873	0.116151	9.7269478	0.952227	18.089	0.22	-7.328	1.813	-0.062	38.43	32.767155	111.593414	2	22	32.767214	111.59275	1.695	18.2	1	1.806	-0.016	-0.108	0	0	6.9406E+218	330	325
20230809_1809090314	0	1793768	-4.00425	-0.87753	-2.02237	0.051101	9.6685963	0.705918	18.089	0.22	-7.328	1.813	-0.062	38.43	32.767155	111.593414	2	22	32.767214	111.59275	1.695	18.2	1	1.806	-0.016	-0.108	0	0	6.9406E+218	330	325
20230809_1809090322	0	1793769	-3.80337	-0.86303	-2.07066	0.116287	9.5511112	0.951791	18.089	0.22	-7.328	1.813	-0.062	38.43	32.767155	111.593414	2	22	32.767214	111.59275	1.695	18.2	1	1.806	-0.016	-0.108	0	0	6.9406E+218	330	325
20230809_1809090331	0	1793770	-3.88027	-0.93842	-1.97981	0.051092	9.5509682	1.0135601	18.144	0.125	-7.525	1.815	-0.062	38.43	32.767156	111.593415	2	22	32.767214	111.59275	1.695	18.2	1	1.806	-0.016	-0.108	0	0	6.9406E+218	330	325
20230809_1809090341	0	1793771	-3.87221	-0.97327	-2.02367	0.116313	9.4924183	1.013232	18.144	0.125	-7.525	1.815	-0.062	38.43	32.767156	111.593415	2	22	32.767214	111.59275	1.695	18.2	1	1.806	-0.016	-0.108	0	0	6.9406E+218	330	325
20230809_1809090355	0	1793772	-3.90967	-0.99055	-1.84163	0.116268	9.5510302	1.013378	18.144	0.125	-7.525	1.815	-0.062	38.43	32.767156	111.593415	2	22	32.767214	111.59275	1.695	18.2	1	1.806	-0.016	-0.108	0	0	6.9406E+218	330	325
20230809_1809090360	0	1793773	-3.7444	-0.98827	-1.83181	0.051118	9.4922752	1.075002	18.144	0.125	-7.525	1.815	-0.062	38.43	32.767156	111.593415	2	22	32.767214	111.59275	1.695	18.2	1	1.806	-0.016	-0.108	0	0	6.9406E+218	330	325
20230809_1809090377	0	1793774	-3.92724	-1.05062	-1.7772	0.116293	9.4923372	1.074819	18.144	0.125	-7.525	1.815	-0.062	38.43	32.767156	111.593415	2	22	32.767214	111.59275	1.695	18.2	1	1.806	-0.016	-0.108	0	0	6.9406E+218	330	325
20230809_1809090379	0	1793775	-3.79665	-1.0822	-1.77207	0.051172	9.5512915	0.767214	18.207	0.04	-7.718	1.819	-0.062	38.43	32.767156	111.593415	2	22	32.767214	111.59275	1.695	18.2	1	1.806	-0.016	-0.108	0	0	6.9406E+218	330	325
20230809_1809090392	0	1793776	-3.56904	-1.0675	-1.69849	0.116358	9.4338064	1.013087	18.207	0.04	-7.718	1.819	-0.062	38.43	32.767156	111.593415	2	22	32.767214	111.59275	1.695	18.2	1	1.806	-0.016	-0.108	0	0	6.9406E+218	330	325
20230809_1809090406	0	1793777	-3.54167	-1.11077	-1.68382	0.051118	9.4922752	1.075002	18.207	0.04	-7.718	1.819	-0.064	38.43	32.767156	111.593415	2	22	32.767214	111.59275	1.695	18.2	1	1.806	-0.016	-0.108	0	0	6.9406E+218	330	325
20230809_1809090411	0	1793778	-3.51164	-1.11609	-1.73049	0.116319	9.4336443	1.13626	18.207	0.04	-7.718	1.819	-0.064	38.43	32.767156	111.593415	2	22	32.767214	111.59275	1.695	18.2	1	1.806	-0.016	-0.108	0	0	6.9406E+218	330	325
20230809_1809090421	0	1793779	-3.60727	-1.13002	-1.62156	0.051118	9.4922752	1.075002	18.207	0.04	-7.718	1.819	-0.064	38.43	32.767156	111.593415	2	22	32.767214	111.59275	1.695	18.2	1	1.806	-0.016	-0.108	0	0	6.9406E+218	330	325
20230809_1809090430	0	1793780	-3.50904	-1.1373	-1.54025	0.051169	9.3748894	1.197884	18.274	-0.034	-7.895	1.822	-0.064	38.43	32.767157	111.593415	2	22	32.767214	111.59275	1.695	18.2	1	1.806	-0.016	-0.108	0	0	6.9406E+218	330	325
20230809_1809090440	0	1793781	-3.52639	-1.16095	-1.4583	0.116364	9.3750324	1.136115	18.274	-0.034	-7.895	1.822	-0.064	38.43	32.767157	111.593415	2	22	32.767214	111.59275	1.695	18.2	1	1.806	-0.016	-0.108	0	0	6.9406E+218	330	325
20230809_1809090451	0	1793782	-3.46297	-1.1766	-1.40798	0.051209	9.3750496	1.074711	18.274	-0.034	-7.895	1.822	-0.064	38.43	32.767157	111.593415	2	22	32.767214	111.59275	1.695	18.2	1	1.806	-0.016	-0.108	0	0	6.9406E+218	330	325
20230809_1809090461	0	1793783	-3.40495	-1.18605	-1.32983	0.051163	9.4336634	1.074856	18.274	-0.034	-7.895	1.822	-0.064	38.43	32.767157	111.593415	2	22	32.767214	111.59275	1.695	18.2	1	1.806	-0.016	-0.108	0	0	6.9406E+218	330	325
20230809_1809090473	0	1793784	-3.24676	-1.17089	-1.31395	0.051098	9.4921942	1.136588	18.274	-0.034	-7.895	1.822	-0.064	38.43	32.767157	111.593415	2	22	32.767214	111.59275	1.695	18.2	1	1.806	-0.016	-0.108	0	0	6.9406E+218	330	325
20230809_1809090480	0	1793785	-3.1484	-1.14445	-1.33118	0.051169	9.3748894	1.197884	18.341	-0.094	-8.064	1.826	-0.064	38.43	32.767158	111.593415	2	22	32.767214	111.59275	1.695	18.2	1	1.806	-0.016	-0.108	0	0	6.9406E+218	330	325
20230809_1809090492	0	1793786	-3.11285	-1.1248	-1.21432	0.116355	9.2574043	1.4437571	18.341	-0.094	-8.064	1.826	-0.064	38.43	32.767158	111.593415	2	22	32.767214	111.59275	1.695	18.2	1	1.806	-0.016	-0.108	0	0	6.9406E+218	330	325
20230809_1809090500	0	1793787	-3.41522	-1.21104	-1.13983	-0.014085	9.3745041	1.4444129	18.341	-0.094	-8.064	1.826	-0.064	38.43	32.767158	111.593415	2	22	32.767214	111.59275	1.695	18.2	1	1.806	-0.016	-0.108	0	0	6.9406E+218	330	325
20230809_1809090510	0	1793788	-3.46149	-1.25585	-1.17763	0.051143	9.4335823	1.136443	18.341	-0.094	-8.064	1.826	-0.064	38.43	32.767158	111.593415	2	22	32.767214	111.59275	1.695	18.2	1	1.806	-0.016	-0.108	0	0	6.9406E+218	330	325
20230809_1809090521	0	1793789	-2.98188	-1.11521	-1.07067	0.116469	9.3166618	0.951209	18.341	-0.094	-8.064	1.826	-0.064	38.43	32.767158	111.593415	2	22	32.767214	111.59275	1.695	18.2	1	1.806	-0.016	-0.108	0	0	6.9406E+218	330	325
20230809_1809090529	0	1793790	-3.1211	-1.13494	-0.94011	0.051109	9.3746471	1.3826441	18.407	-0.14	-8.225	1.83	-0.064	38.43	32.767159	111.593416	2	22	32.767214	111.59275	1.695	18.2	1	1.806	-0.016	-0.108	0	0	6.9406E+218	330	325
20230809_1809090554	0	1793791	-2.93715	-1.11695	-0.90813	-0.014	9.3160534	1.321094	18.407	-0.14	-8.225	1.83	-0.064	38.43	32.767159	111.593416	2	22	32.767214	111.59275	1.695	18.2	1	1.806	-0.016	-0.108	0	0	6.9406E+218	330	325
20230809_1809090555	0	1793792	-3.14061	-1.13942	-0.92284	0.116265	9.374629	1.444047	18.407	-0.14	-8.225	1.83	-0.064	38.43	32.767159	111.593416	2	22	32.767214	111.59275	1.695	18.2	1	1.806	-0.016	-0.108	0	0	6.9406E+218	330	325
20230809_1809090562	0	1793793	-3.07336	-1.14649	-0.74682	-0.014019	9.3159723	1.382681	18.407	-0.14	-8.225	1.83	-0.064	38.43	32.767159	111.593416	2	22	32.767214	111.59275	1.695	18.2	1	1.806	-0.016	-0.108	0	0	6.9406E+218	330	325
20230809_1809090570	0	1793794	-3.14425	-1.11777	-0.77372	0.051155	9.3160353	1.382498	18.407	-0.14	-8.225	1.83	-0.057	38.43	32.767159	111.593416	2	22	32.767214	111.59275	1.695	18.2	1	1.806	-0.016	-0.108	0	0	6.9406E+218	330	325
20230809_1809090579	0	1793795	-3.05131	-1.08435	-0.6578	0.051175	9.3161154	1.320912	18.468	-0.172	-8.379	1.833	-0.057	38.43	32.76716	111.593416	2	22	32.767214	111.59275	1.695	18.2	1	1.806	-0.016	-0.108	0	0	6.9406E+218	330	325
20230809_1809090592	0	1793796	-3.03845	-1.0855	-0.69361	-0.014019	9.3159723	1.382681	18.468	-0.172	-8.379	1.833	-0.057	38.43	32.76716	111.593416	2	22	32.767214	111.59275	1.695	18.2	1	1.806	-0.016	-0.108	0	0	6.9406E+218	330	325
20230809_1809090600	0	1793797	-2.91536	-1.04541	-0.57859	0.051109	9.3746471	1.3826441	18.468	-0.172	-8.379	1.833	-0.057	38.43	32.76716	111.593416	2	22	32.767214	111.59275	1.695	18.2	1	1.806	-0.016	-0.108	0	0	6.9406E+218	330	325
20230809_1809090610	0	1793798	-2.82364	-1.00955	-0.58378	0.05109	9.3745661	1.44423	18.468	-0.172	-8.379	1.833	-0.057	38.43	32.76716	111.593416	2	22	32.767214	111.59275	1.695	18.2	1	1.806	-0.016	-0.108	0	0	6.9406E+218	330	325
20230809_1809090620	0	1793799	-2.81121	-0.99806	-0.47864	-0.013994	9.2572794	1.444122	18.468	-0.172	-8.379	1.833	-0.057	38.43	32.76716	111.593416	2	22	32.767214	111.59275	1.695	18.2	1	1.806	-0.016	-0.108	0	0	6.9406E+218	330	325
20230809_1809090629	0	1793800	-2.75937	-0.97639	-0.43558	0.051095	9.315793	1.567258	18.523	-0.192	-8.522	1.836	-0.057	38.43	32.76716	111.593416	2	22	32.767214	111.59275	1.695	18.2	1	1.806	-0.016	-0.108	0	0	6.9406E+218	330	325
20230809_1809090640	0	1793801	-2.81589	-0.97334	-0.31262	0.051115	9.3158731	1.505671	18.523	-0.192	-8.522	1.836	-0.057	38.43	32.76716	111.593416	2	22	32.767214	111.59275	1.695	18.2	1	1.806	-0.016	-0.108	0	0	6.9406E+218	330	325
20230809_1809090654	0	1793802	-2.7828	-0.92897	-0.30704	-0.014085	9.3745041	1.4444129	18.523	-0.192	-8.522	1.836	-0.057	38.43	32.76716	111.593416	2	22	32.767214	111.59275	1.695	18.2	1	1.806	-0.016	-0.108	0	0	6.9406E+218	330	325
20230809_1809090661	0	1793803	-2.71997	-0.87437	-0.26878	0.051075	9.315712	1.628845	18.523	-0.192	-8.522	1.836	-0.057	38.43	32.76716	111.593416	2	22	32.767214	111.59275	1.695	18.2	1	1.806	-0.016	-0.108	0	0	6.9406E+218	330	325
20230809_1809090673	0	1793804	-2.74547	-0.84966	-0.19485	-0.014124	9.3743429	1.5675859	18.523	-0.192	-8.522	1.836	-0.057	38.43	32.76716	111.593416	2	22	32.767214	111.59275	1.695	18.2	1	1.806	-0.016	-0.108	0	0	6.9406E+218	330	325
20230809_1809090681	0	1793805	-2.66105	-0.79648	-0.18654	0.051095	9.315793	1.567258	18.569	-0.198	-8.66	1.838	-0.057	38.43	32.767161	111.593416	2	22	32.767214	111.59275	1.695	18.2	1	1.806	-0.016	-0.108	0	0	6.9406E+218	330	325
20230809_1809090692	0	1793806	-2.70262	-0.78254	-0.08467	-0.014099	9.31565	1.629027	18.569	-0.198	-8.66	1.838	-0.057	38.43	32.767161	111.593416	2	22	32.767229	111.592755	1.68	16.91	1	1.806	-0.016	-0.108	0	0	6.9406E+218	330	325
20230809_1809090705	0	1793807	-2.71093	-0.76051	-0.06664	-0.014079	9.3157301	1.567441	18.569	-0.198	-8.66	1.838	-0.057	38.43	32.767161	111.593416	2	22	32.767229	111.592755	1.68	16.91	1	1.806	-0.016	-0.108	0	0	6.9406E+218	330	325
20230809_1809090710	0	1793808	-2.68542	-0.69913	0.00923	0.05103	9.3743238	1.6289901	18.569	-0.198	-8.66	1.838	-0.057	38.43	32.767161	111.593416	2	22	32.767229	111.592755	1.68	16.91	1	1.806	-0.016	-0.108	0	0	6.9406E+218	330	325
20230809_1809090721	0	1793809	-2.63389	-0.6651	0.01614	-0.014144	9.3742619	1.629173	18.569	-0.198	-8.66	1.838	-0.057	38.43	32.767161	111.593416	2	22	32.767229	111.592755	1.68	16.91	1	1.806	-0.016	-0.108	0	0	6.9406E+218	330	325
20230809_1809090729	0	1793810	-2.65177	-0.6294	0.0821	-0.014164	9.3741808	1.6907589	18.604	-0.193	-8.794	1.84	-0.057	38.43	32.767162	111.593417	2	22	32.767229	111.592755	1.68	16.91	1	1.806	-0.016	-0.108	0	0	6.9406E+218	330	325
20230809_1809090741	0	1793811	-2.62621	-0.59923	0.08261	-0.014119	9.3155689	1.690614	18.604	-0.193	-8.794	1.84	-0.057	38.43	32.767162	111.593417	2	22	32.767229	111.592755	1.68	16.91	1	1.806	-0.016	-0.108	0	0	6.9406E+218	330	325
20230809_1809090753	0	1793812	-2.6416	-0.57465	0.18103	0.05101	9.3742437	1.690577	18.604	-0.193	-8.794	1.84	-0.057	38.43	32.767162	111.593417	2	22	32.767229	111.592755	1.68	16.91	1	1.806	-0.016	-0.108	0	0	6.9406E+218	330	325
20230809_1809090761	0	1793813	-2.61989	-0.54093	0.22836	-0.014164	9.3741808	1.6907589	18.604	-0.193	-8.794	1.84	-0.057	38.43	32.767162	111.593417	2	22	32.767229	111.592755	1.68	16.91	1	1.806	-0.016	-0.108	0	0	6.9406E+218	330	325
20230809_1809090775	0	1793814	-2.5205	-0.47739	0.2349	-0.01421	9.4327927	1.690905	18.604	-0.193	-8.794	1.84	-0.057	38.43	32.767162	111.593417	2	22	32.767229	111.592755	1.68	16.91	1	1.806	-0.016	-0.108	0	0	6.9406E+218	330	325
20230809_1809090780	0	1793815	-2.47342	-0.43073	0.22377	-0.014275	9.4913254	1.752637	18.628	-0.179	-8.923	1.841	-0.057	38.43	32.767163	111.593417	2	22	32.767229	111.592755	1.68	16.91	1	1.806	-0.016	-0.108	0	0	6.9406E+218	330	325
20230809_1809090793	0	1793816	-2.47627	-0.39853	0.26663	-0.014249	9.4326324	1.814078	18.628	-0.179	-8.923	1.841	-0.057	38.43	32.767163	111.593417	2	22	32.767229	111.592755	1.68	16.91	1	1.806	-0.016	-0.108	0	0	6.9406E+218	330	325
20230809_1809090807	0	1793817	-2.48484	-0.3614	0.31203	-0.014249	9.4326324	1.814078	18.628	-0.179	-8.923	1.841	-0.057	38.43	32.767163	111.593417	2	22	32.767229	111.592755	1.68	16.91	1	1.806	-0.016	-0.108	0	0	6.9406E+218	330	325
20230809_1809090812	0	1793818	-2.45048	-0.31592	0.34143	-0.014204	9.3740196	1.813933	18.628	-0.179	-8.923	1.841	-0.057	38.43	32.767163	111.593417	2	22	32.767229	111.592755	1.68	16.91	1	1.806	-0.016	-0.108	0	0	6.9406E+218	330	325
20230809_1809090821	0	1793819	-2.37397	-0.26489	0.39857	-0.014275	9.4913254	1.752637	18.628	-0.179	-8.923	1.841	-0.057	38.43	32.767163	111.593417	2	22	32.767229	111.592755	1.68	16.91	1	1.806	-0.016	-0.108	0	0	6.9406E+218	330	325
20230809_1809090831	0	1793820	-2.35488	-0.22528	0.41439	-0.014295	9.4912443	1.8142231	18.641	-0.16	-9.045	1.842	-0.057	38.43	32.767164	111.593417	2	22	32.767229	111.592755	1.68	16.91	1	1.806	-0.016	-0.108	0	0	6.9406E+218	330	325
20230809_1809090840	0	1793821	-2.29866	-0.18095	0.42779	-0.01434	9.5498562	1.814369	18.641	-0.16	-9.045	1.842	-0.057	38.43	32.767164	111.593417	2	22	32.767229	111.592755	1.68	16.91	1	1.806	-0.016	-0.108	0	0	6.9406E+218	330	325
20230809_1809090856	0	1793822	-2.2438	-0.136	0.40424	-0.01434	9.5498562	1.814369	18.641	-0.16	-9.045	1.842	-0.057	38.43	32.767164	111.593417	2	22	32.767229	111.592755	1.68	16.91	1	1.806	-0.016	-0.108	0	0	6.9406E+218	330	325
20230809_1809090860	0	1793823	-2.1568	-0.07536	0.39982	-0.01434	9.5498562	1.814369	18.641	-0.16	-9.045	1.842	-0.057	38.43	32.767164	111.593417	2	22	32.767229	111.592755	1.68	16.91	1	1.806	-0.016	-0.108	0	0	6.9406E+218	330	325
20230809_1809090881	0	1793824	-2.15261	-0.05082	0.43033	-0.01436	9.5497761	1.875955	18.641	-0.16	-9.045	1.842	-0.057	38.43	32.767164	111.593417	2	22	32.767229	111.592755	1.68	16.91	1	1.806	-0.016	-0.108	0	0	6.9406E+218	330	325
20230809_1809090885	0	1793825	-2.12474	-0.01746	0.47968	-0.014295	9.4912443	1.8142231	18.643	-0.138	-9.155	1.842	-0.057	38.43	32.767164	111.593417	2	22	32.767229	111.592755	1.68	16.91	1	1.806	-0.016	-0.108	0	0	6.9406E+218	330	325
20230809_1809090892	0	1793826	-2.05531	0.03601	0.47378	-0.014386	9.608469	1.814514	18.643	-0.138	-9.155	1.842	-0.057	38.43	32.767164	111.593417	2	22	32.767229	111.592755	1.68	16.91	1	1.795	0.049	0.078	0	0	6.9406E+218	330	325
20230809_1809090910	0	1793827	-2.01667	0.07572	0.48638	-0.014405	9.6083879	1.876101	18.643	-0.138	-9.155	1.842	-0.072	37.97	32.767164	111.593417	2	22	32.767229	111.592755	1.68	16.91	1	1.795	0.049	0.078	0	0	6.9406E+218	330	325
20230809_1809090912	0	1793828	-1.93015	0.11813	0.4626	-0.014405	9.6083879	1.876101	18.643	-0.138	-9.155	1.842	-0.072	37.97	32.767164	111.593417	2	22	32.767229	111.592755	1.68	16.91	1	1.795	0.049	0.078	0	0	6.9406E+218	330	325
20230809_1809090920	0	1793829	-1.87229	0.16668	0.48872	-0.079581	9.608326	1.876284	18.643	-0.138	-9.155	1.842	-0.072	37.97	32.767164	111.593417	2	22	32.767229	111.592755	1.68	16.91	1	1.795	0.049	0.078	0	0	6.9406E+218	330	325
20230809_1809090930	0	1793830	-1.82465	0.19257	0.48107	-0.014405	9.6083879	1.876101	18.633	-0.115	-9.252	1.797	-0.072	37.97	32.767165	111.593418	2	22	32.767229	111.592755	1.68	16.91	1	1.795	0.049	0.078	0	0	6.9406E+218	330	325
20230809_1809090941	0	1793831	-1.83947	0.20524	0.50038	-0.014405	9.6083879	1.876101	18.633	-0.115	-9.252	1.797	-0.072	37.97	32.767165	111.593418	2	22	32.767229	111.592755	1.68	16.91	1	1.795	0.049	0.078	0	0	6.9406E+218	330	325
20230809_1809090954	0	1793832	-1.78995	0.24801	0.48312	-0.079587	9.667099	1.753256	18.633	-0.115	-9.252	1.797	-0.072	37.97	32.767165	111.593418	2	22	32.767229	111.592755	1.68	16.91	1	1.795	0.049	0.078	0	0	6.9406E+218	330	325
20230809_1809090960	0	1793833	-1.74176	0.29356	0.44938	-0.014451	9.6669998	1.876246	18.633	-0.115	-9.252	1.797	-0.072	37.97	32.767165	111.593418	2	22	32.767229	111.592755	1.68	16.91	1	1.795	0.049	0.078	0	0	6.9406E+218	330	325
20230809_1809090970	0	1793834	-1.81198	0.30051	0.42622	-0.079647	9.6668568	1.9380161	18.633	-0.115	-9.252	1.797	-0.072	37.97	32.767165	111.593418	2	22	32.767229	111.592755	1.68	16.91	1	1.795	0.049	0.078	0	0	6.9406E+218	330	325
20230809_1809090985	0	1793835	-1.78588	0.33875	0.46144	-0.014451	9.6669998	1.876246	18.616	-0.094	-9.342	1.796	-0.072	37.97	32.767166	111.593418	2	22	32.767229	111.592755	1.68	16.91	1	1.795	0.049	0.078	0	0	6.9406E+218	330	325
20230809_1809100005	0	1793836	-1.82242	0.36591	0.44354	-0.014451	9.6669998	1.876246	18.616	-0.094	-9.342	1.796	-0.072	37.97	32.767166	111.593418	2	22	32.767229	111.592755	1.68	16.91	1	1.795	0.049	0.078	0	0	6.9406E+218	330	325
20230809_1809100006	0	1793837	-1.73096	0.41229	0.45613	-0.079672	9.7255497	1.876575	18.616	-0.094	-9.342	1.796	-0.072	37.97	32.767166	111.593418	2	22	32.767229	111.592755	1.68	16.91	1	1.795	0.049	0.078	0	0	6.9406E+218	330	325
20230809_1809100014	0	1793838	-1.77476	0.42479	0.44848	-0.014496	9.7256117	1.876392	18.616	-0.094	-9.342	1.796	-0.072	37.97	32.767166	111.593418	2	22	32.767229	111.592755	1.68	16.91	1	1.795	0.049	0.078	0	0	6.9406E+218	330	325
20230809_1809100024	0	1793839	-1.76222	0.44368	0.41004	-0.079672	9.7255497	1.876575	18.616	-0.094	-9.342	1.796	-0.072	37.97	32.767166	111.593418	2	22	32.767229	111.592755	1.68	16.91	1	1.795	0.049	0.078	0	0	6.9406E+218	330	325
20230809_1809100033	0	1793840	-1.77131	0.46912	0.35029	-0.014542	9.7842255	1.876537	18.592	-0.077	-9.43	1.794	-0.072	37.97	32.767166	111.593418	2	22	32.767229	111.592755	1.68	16.91	1	1.795	0.049	0.078	0	0	6.9406E+218	330	325
20230809_1809100041	0	1793841	-1.74556	0.49176	0.34728	-0.079672	9.7255497	1.876575	18.592	-0.077	-9.43	1.794	-0.072	37.97	32.767166	111.593418	2	22	32.767229	111.592755	1.68	16.91	1	1.795	0.049	0.078	0	0	6.9406E+218	330	325
20230809_1809100051	0	1793842	-1.7401	0.49816	0.34783	-0.014496	9.7256117	1.876392	18.592	-0.077	-9.43	1.794	-0.072	37.97	32.767166	111.593418	2	22	32.767229	111.592755	1.68	16.91	1	1.795	0.049	0.078	0	0	6.9406E+218	330	325
20230809_1809100068	0	1793843	-1.71367	0.51201	0.35147	-0.079698	9.7842426	1.815133	18.592	-0.077	-9.43	1.794	-0.072	37.97	32.767166	111.593418	2	22	32.767229	111.592755	1.68	16.91	1	1.795	0.049	0.078	0	0	6.9406E+218	330	325
20230809_1809100075	0	1793844	-1.63338	0.52953	0.31175	-0.014542	9.7842255	1.876537	18.592	-0.077	-9.43	1.794	-0.072	37.97	32.767166	111.593418	2	22	32.767229	111.592755	1.68	16.91	1	1.795	0.049	0.078	0	0	6.9406E+218	330	325
20230809_1809100080	0	1793845	-1.71128	0.52062	0.32693	-0.079698	9.7842426	1.815133	18.564	-0.064	-9.516	1.792	-0.074	37.97	32.767167	111.593419	2	22	32.767229	111.592755	1.68	16.91	1	1.795	0.049	0.078	0	0	6.9406E+218	330	325
20230809_1809100094	0	1793846	-1.66434	0.53875	0.22541	-0.014587	9.8428373	1.876683	18.564	-0.064	-9.516	1.792	-0.074	37.97	32.767167	111.593419	2	22	32.767229	111.592755	1.68	16.91	1	1.795	0.049	0.078	0	0	6.9406E+218	330	325
20230809_1809100100	0	1793847	-1.67233	0.54474	0.24106	-0.079763	9.8427744	1.876865	18.564	-0.064	-9.516	1.792	-0.074	37.97	32.767167	111.593419	2	22	32.767229	111.592755	1.68	16.91	1	1.795	0.049	0.078	0	0	6.9406E+218	330	325
20230809_1809100110	0	1793848	-1.61786	0.53718	0.1783	-0.014522	9.7843046	1.8149509	18.564	-0.064	-9.516	1.792	-0.074	37.97	32.767167	111.593419	2	22	32.767229	111.592755	1.68	16.91	1	1.795	0.049	0.078	0	0	6.9406E+218	330	325
20230809_1809100120	0	1793849	-1.53792	0.55112	0.19885	-0.079658	9.7844038	1.69196	18.564	-0.064	-9.516	1.792	-0.074	37.97	32.767167	111.593419	2	22	32.767229	111.592755	1.68	16.91	1	1.795	0.049	0.078	0	0	6.9406E+218	330	325
20230809_1809100130	0	1793850	-1.49582	0.55112	0.14106	-0.014542	9.7842255	1.876537	18.535	-0.059	-9.596	1.791	-0.074	37.97	32.767168	111.593419	2	22	32.767229	111.592755	1.68	16.91	1	1.795	0.049	0.078	0	0	6.9406E+218	330	325
20230809_1809100142	0	1793851	-1.53871	0.51487	0.15061	-0.079743	9.8428555	1.815279	18.535	-0.059	-9.596	1.791	-0.074	37.97	32.767168	111.593419	2	22	32.767229	111.592755	1.68	16.91	1	1.795	0.049	0.078	0	0	6.9406E+218	330	325
20230809_1809100153	0	1793852	-1.40036	0.5375	0.08246	-0.014593	9.9016104	1.753655	18.535	-0.059	-9.596	1.791	-0.074	37.97	32.767168	111.593419	2	22	32.767229	111.592755	1.68	16.91	1	1.795	0.049	0.078	0	0	6.9406E+218	330	325
20230809_1809100160	0	1793853	-1.37722	0.51459	0.08729	-0.079763	9.8427744	1.876865	18.535	-0.059	-9.596	1.791	-0.074	37.97	32.767168	111.593419	2	22	32.767229	111.592755	1.68	16.91	1	1.795	0.049	0.078	0	0	6.9406E+218	330	325
20230809_1809100176	0	1793854	-1.30152	0.49613	0.02605	-0.079723	9.8429356	1.753692	18.535	-0.059	-9.596	1.791	-0.074	37.97	32.767168	111.593419	2	22	32.767229	111.592755	1.68	16.91	1	1.795	0.049	0.078	0	0	6.9406E+218	330	325
20230809_1809100180	0	1793855	-1.23386	0.48662	0.0084	-0.014547	9.8429976	1.753509	18.51	-0.06	-9.665	1.789	-0.074	37.97	32.767169	111.593419	2	22	32.767229	111.592755	1.68	16.91	1	1.795	0.049	0.078	0	0	6.9406E+218	330	325
20230809_1809100191	0	1793856	-1.18621	0.46552	-0.00273	-0.079769	9.9015484	1.7538379	18.51	-0.06	-9.665	1.789	-0.074	37.97	32.767169	111.593419	2	22	32.767229	111.592755	1.68	16.91	1	1.795	0.049	0.078	0	0	6.9406E+218	330	325
20230809_1809100204	0	1793857	-1.13059	0.45221	-0.06461	-0.014593	9.9016104	1.753655	18.51	-0.06	-9.665	1.789	-0.074	37.97	32.767169	111.593419	2	22	32.767229	111.592755	1.68	16.91	1	1.795	0.049	0.078	0	0	6.9406E+218	330	325
20230809_1809100215	0	1793858	-1.07262	0.4399	-0.06797	-0.079723	9.8429356	1.753692	18.51	-0.06	-9.665	1.789	-0.074	37.97	32.767169	111.593419	2	22	32.767229	111.592755	1.68	16.91	1	1.795	0.049	0.078	0	0	6.9406E+218	330	325
20230809_1809100220	0	1793859	-1.02782	0.40437	-0.12321	-0.014567	9.8429184	1.815096	18.51	-0.06	-9.665	1.789	-0.074	37.97	32.767169	111.593419	2	22	32.767229	111.592755	1.68	16.91	1	1.795	0.049	0.078	0	0	6.9406E+218	330	325
20230809_1809100231	0	1793860	-0.91593	0.39743	-0.10193	-0.014508	9.8431597	1.630336	18.489	-0.067	-9.718	1.787	-0.067	37.97	32.76717	111.59342	2	22	32.767229	111.592755	1.68	16.91	1	1.795	0.049	0.078	0	0	6.9406E+218	330	325
20230809_1809100242	0	1793861	-0.86458	0.35744	-0.15694	-0.079789	9.9014673	1.815424	18.489	-0.067	-9.718	1.787	-0.067	37.97	32.76717	111.59342	2	22	32.767229	111.592755	1.68	16.91	1	1.795	0.049	0.078	0	0	6.9406E+218	330	325
20230809_1809100251	0	1793862	-0.83973	0.33101	-0.15117	-0.014528	9.8430786	1.691923	18.489	-0.067	-9.718	1.787	-0.067	37.97	32.76717	111.59342	2	22	32.767229	111.592755	1.68	16.91	1	1.795	0.049	0.078	0	0	6.9406E+218	330	325
20230809_1809100262	0	1793863	-0.75299	0.31358	-0.2271	-0.079769	9.9015484	1.7538379	18.489	-0.067	-9.718	1.787	-0.067	37.97	32.76717	111.59342	2	22	32.767229	111.592755	1.68	16.91	1	1.795	0.049	0.078	0	0	6.9406E+218	330	325
20230809_1809100270	0	1793864	-0.68832	0.27871	-0.20613	-0.014573	9.9016914	1.692068	18.489	-0.067	-9.718	1.787	-0.067	37.97	32.76717	111.59342	2	22	32.767229	111.592755	1.68	16.91	1	1.795	0.049	0.078	0	0	6.9406E+218	330	325
20230809_1809100282	0	1793865	-0.57993	0.24611	-0.28795	-0.079703	9.8430166	1.692106	18.476	-0.08	-9.756	1.785	-0.067	37.97	32.76717	111.59342	2	22	32.767229	111.592755	1.68	16.91	1	1.795	0.049	0.078	0	0	6.9406E+218	330	325
20230809_1809100292	0	1793866	-0.48162	0.22458	-0.24527	-0.014573	9.9016914	1.692068	18.476	-0.08	-9.756	1.785	-0.067	37.97	32.76717	111.59342	2	22	32.767229	111.592755	1.68	16.91	1	1.795	0.049	0.078	0	0	6.9406E+218	330	325
20230809_1809100303	0	1793867	-0.40583	0.19224	-0.32533	-0.014528	9.8430786	1.691923	18.476	-0.08	-9.756	1.785	-0.067	37.97	32.76717	111.59342	2	22	32.767229	111.592755	1.68	16.91	1	1.795	0.049	0.078	0	0	6.9406E+218	330	325
20230809_1809100310	0	1793868	-0.35028	0.16496	-0.29883	-0.079769	9.9015484	1.7538379	18.476	-0.08	-9.756	1.785	-0.067	37.97	32.76717	111.59342	2	22	32.767229	111.592755	1.68	16.91	1	1.795	0.049	0.078	0	0	6.9406E+218	330	325
20230809_1809100320	0	1793869	-0.30229	0.12304	-0.34943	-0.014508	9.8431597	1.630336	18.476	-0.08	-9.756	1.785	-0.067	37.97	32.76717	111.59342	2	22	32.767229	111.592755	1.68	16.91	1	1.795	0.049	0.078	0	0	6.9406E+218	330	325
20230809_1809100331	0	1793870	-0.22429	0.09469	-0.32391	-0.014528	9.8430786	1.691923	18.471	-0.096	-9.773	1.784	-0.067	37.97	32.767171	111.59342	2	22	32.767229	111.592755	1.68	16.91	1	1.795	0.049	0.078	0	0	6.9406E+218	330	325
20230809_1809100341	0	1793871	-0.1118	0.06323	-0.36358	-0.079684	9.8430967	1.630519	18.471	-0.096	-9.773	1.784	-0.067	37.97	32.767171	111.59342	2	22	32.767229	111.592755	1.68	16.91	1	1.795	0.049	0.078	0	0	6.9406E+218	330	325
20230809_1809100358	0	1793872	-0.01369	0.02174	-0.32392	-0.014553	9.9017715	1.630482	18.471	-0.096	-9.773	1.784	-0.067	37.97	32.767171	111.59342	2	22	32.767229	111.592755	1.68	16.91	1	1.795	0.049	0.078	0	0	6.9406E+218	330	325
20230809_1809100361	0	1793873	0.06062	-0.01686	-0.40209	-0.014508	9.8431597	1.630336	18.471	-0.096	-9.773	1.784	-0.067	37.97	32.767171	111.59342	2	22	32.767229	111.592755	1.68	16.91	1	1.795	0.049	0.078	0	0	6.9406E+218	330	325
20230809_1809100378	0	1793874	0.11793	-0.05142	-0.41689	-0.079729	9.9017086	1.630664	18.471	-0.096	-9.773	1.784	-0.067	37.97	32.767171	111.59342	2	22	32.767229	111.592755	1.68	16.91	1	1.795	0.049	0.078	0	0	6.9406E+218	330	325
20230809_1809100381	0	1793875	0.16789	-0.09237	-0.43935	-0.014508	9.8431597	1.630336	18.475	-0.115	-9.771	1.783	-0.067	37.97	32.767172	111.59342	2	22	32.767229	111.592755	1.68	16.91	1	1.795	0.049	0.078	0	0	6.9406E+218	330	325
20230809_1809100390	0	1793876	0.28798	-0.11228	-0.4434	-0.014528	9.8430786	1.691923	18.475	-0.115	-9.771	1.783	-0.067	37.97	32.767172	111.59342	2	22	32.767229	111.592755	1.68	16.91	1	1.795	0.049	0.078	0	0	6.9406E+218	330	325
20230809_1809100404	0	1793877	0.35525	-0.15509	-0.41748	-0.014442	9.7846279	1.568604	18.475	-0.115	-9.771	1.783	-0.075	37.97	32.767172	111.59342	2	22	32.767229	111.592755	1.68	16.91	1	1.795	0.049	0.078	0	0	6.9406E+218	330	325
20230809_1809100410	0	1793878	0.4626	-0.17902	-0.40252	-0.014488	9.8432398	1.56875	18.475	-0.115	-9.771	1.783	-0.075	37.97	32.767172	111.59342	2	22	32.767229	111.592755	1.68	16.91	1	1.795	0.049	0.078	0	0	6.9406E+218	330	325
20230809_1809100421	0	1793879	0.54355	-0.20753	-0.40689	-0.014508	9.8431597	1.630336	18.475	-0.115	-9.771	1.783	-0.075	37.97	32.767172	111.59342	2	22	32.767229	111.592755	1.68	16.91	1	1.795	0.049	0.078	0	0	6.9406E+218	330	325
20230809_1809100430	0	1793880	0.57725	-0.24771	-0.44056	-0.079664	9.8431778	1.5689321	18.488	-0.134	-9.749	1.783	-0.075	37.97	32.767173	111.593421	2	22	32.767229	111.592755	1.68	16.91	1	1.795	0.049	0.078	0	0	6.9406E+218	330	325
20230809_1809100440	0	1793881	0.64134	-0.27682	-0.44304	-0.014442	9.7846279	1.568604	18.488	-0.134	-9.749	1.783	-0.075	37.97	32.767173	111.593421	2	22	32.767229	111.592755	1.68	16.91	1	1.795	0.049	0.078	0	0	6.9406E+218	330	325
20230809_1809100455	0	1793882	0.70368	-0.31826	-0.46026	-0.014462	9.7845469	1.630191	18.488	-0.134	-9.749	1.783	-0.075	37.97	32.767173	111.593421	2	22	32.767229	111.592755	1.68	16.91	1	1.795	0.049	0.078	0	0	6.9406E+218	330	325
20230809_1809100460	0	1793883	0.7896	-0.35106	-0.44026	-0.014422	9.784709	1.507018	18.488	-0.134	-9.749	1.783	-0.075	37.97	32.767173	111.593421	2	22	32.767229	111.592755	1.68	16.91	1	1.795	0.049	0.078	0	0	6.9406E+218	330	325
20230809_1809100474	0	1793884	0.88889	-0.37556	-0.42665	-0.014442	9.7846279	1.568604	18.488	-0.134	-9.749	1.783	-0.075	37.97	32.767173	111.593421	2	22	32.767229	111.592755	1.68	16.91	1	1.795	0.049	0.078	0	0	6.9406E+218	330	325
20230809_1809100480	0	1793885	0.94717	-0.40808	-0.41714	-0.014422	9.784709	1.507018	18.508	-0.153	-9.71	1.783	-0.075	37.97	32.767173	111.593421	2	22	32.767229	111.592755	1.68	16.91	1	1.795	0.049	0.078	0	0	6.9406E+218	330	325
20230809_1809100490	0	1793886	0.98286	-0.43687	-0.40834	-0.014442	9.7846279	1.568604	18.508	-0.153	-9.71	1.783	-0.075	37.97	32.767173	111.593421	2	22	32.767229	111.592755	1.68	16.91	1	1.795	0.049	0.078	0	0	6.9406E+218	330	325
20230809_1809100499	0	1793887	1.02535	-0.47288	-0.40363	-0.079573	9.7259531	1.568642	18.508	-0.153	-9.71	1.783	-0.075	37.97	32.767173	111.593421	2	22	32.767229	111.592755	1.68	16.91	1	1.795	0.049	0.078	0	0	6.9406E+218	330	325
20230809_1809100516	0	1793888	1.09836	-0.50273	-0.39287	-0.014422	9.7847137	1.507018	18.508	-0.153	-9.71	1.783	-0.075	37.97	32.767173	111.593421	2	22	32.767229	111.592755	1.68	16.91	1	1.795	0.049	0.078	0	0	6.9406E+218	330	325
20230809_1809100520	0	1793889	1.17811	-0.52976	-0.40951	-0.014377	9.7261019	1.5068721	18.508	-0.153	-9.71	1.783	-0.075	37.97	32.767173	111.593421	2	22	32.767229	111.592755	1.68	16.91	1	1.795	0.049	0.078	0	0	6.9406E+218	330	325
20230809_1809100529	0	1793890	1.22796	-0.56345	-0.3655	-0.014377	9.7261019	1.5068721	18.537	-0.168	-9.655	1.783	-0.075	37.97	32.767174	111.593421	2	22	32.767229	111.592755	1.68	16.91	1	1.795	0.049	0.078	0	0	6.9406E+218	330	325
20230809_1809100541	0	1793891	1.31815	-0.57772	-0.36112	-0.014377	9.7261019	1.5068721	18.537	-0.168	-9.655	1.783	-0.075	37.97	32.767174	111.593421	2	22	32.767229	111.592755	1.68	16.91	1	1.795	0.049	0.078	0	0	6.9406E+218	330	325
20230809_1809100553	0	1793892	1.37909	-0.59711	-0.37408	-0.014422	9.7847137	1.507018	18.537	-0.168	-9.655	1.783	-0.075	37.97	32.767174	111.593421	2	22	32.767229	111.592755	1.68	16.91	1	1.795	0.049	0.078	0	0	6.9406E+218	330	325
20230809_1809100561	0	1793893	1.37619	-0.64354	-0.36198	-0.014357	9.7261829	1.445286	18.537	-0.168	-9.655	1.783	-0.075	37.97	32.767174	111.593421	2	22	32.767229	111.592755	1.68	16.91	1	1.795	0.049	0.078	0	0	6.9406E+218	330	325
20230809_1809100577	0	1793894	1.51936	-0.6468	-0.33856	-0.014332	9.66749	1.506727	18.537	-0.168	-9.655	1.783	-0.075	37.97	32.767174	111.593421	2	22	32.767229	111.592755	1.68	16.91	1	1.795	0.049	0.078	0	0	6.9406E+218	330	325
20230809_1809100582	0	1793895	1.53442	-0.69082	-0.32119	-0.079533	9.72612	1.4454679	18.571	-0.18	-9.584	1.784	-0.075	37.97	32.767175	111.593422	2	22	32.767229	111.592755	1.68	16.91	1	1.795	0.049	0.078	0	0	6.9406E+218	330	325
20230809_1809100591	0	1793896	1.66708	-0.70634	-0.25678	-0.014286	9.6088781	1.5065809	18.571	-0.18	-9.584	1.784	-0.07	37.97	32.767175	111.593422	2	22	32.767229	111.592755	1.68	16.91	1	1.795	0.049	0.078	0	0	6.9406E+218	330	325
20230809_1809100604	0	1793897	1.71869	-0.71967	-0.26445	-0.014337	9.726264	1.3836991	18.571	-0.18	-9.584	1.784	-0.07	37.97	32.767175	111.593422	2	22	32.767229	111.592755	1.68	16.91	1	1.795	0.049	0.078	0	0	6.9406E+218	330	325
20230809_1809100611	0	1793898	1.79678	-0.73902	-0.2622	-0.014332	9.66749	1.506727	18.571	-0.18	-9.584	1.784	-0.07	37.97	32.767175	111.593422	2	22	32.767229	111.592755	1.68	16.91	1	1.795	0.049	0.078	0	0	6.9406E+218	330	325
20230809_1809100619	0	1793899	1.90498	-0.74827	-0.24458	-0.014377	9.7261019	1.5068721	18.571	-0.18	-9.584	1.784	-0.07	37.97	32.767175	111.593422	2	22	32.767229	111.592755	1.68	16.91	1	1.795	0.049	0.078	0	0	6.9406E+218	330	325
20230809_1809100629	0	1793900	1.80149	-0.82021	-0.26685	-0.014312	9.6675711	1.44514	18.61	-0.187	-9.495	1.784	-0.07	37.97	32.767176	111.593422	2	22	32.767229	111.592755	1.68	16.91	1	1.795	0.049	0.078	0	0	6.9406E+218	330	325
20230809_1809100641	0	1793901	1.9669	-0.80919	-0.22475	-0.014246	9.6090393	1.383408	18.61	-0.187	-9.495	1.784	-0.07	37.97	32.767176	111.593422	2	22	32.767229	111.592755	1.68	16.91	1	1.795	0.049	0.078	0	0	6.9406E+218	330	325
20230809_1809100654	0	1793902	2.06238	-0.81197	-0.20332	-0.014266	9.6089582	1.444995	18.61	-0.187	-9.495	1.784	-0.07	37.97	32.767176	111.593422	2	22	32.767244	111.59276	1.725	14.63	1	1.795	0.049	0.078	0	0	6.9406E+218	330	325
20230809_1809100661	0	1793903	2.10936	-0.85379	-0.10818	-0.014246	9.6090393	1.383408	18.61	-0.187	-9.495	1.784	-0.07	37.97	32.767176	111.593422	2	22	32.767244	111.59276	1.725	14.63	1	1.795	0.049	0.078	0	0	6.9406E+218	330	325
20230809_1809100675	0	1793904	2.22774	-0.82686	-0.13083	-0.014266	9.6089582	1.444995	18.61	-0.187	-9.495	1.784	-0.07	37.97	32.767176	111.593422	2	22	32.767244	111.59276	1.725	14.63	1	1.795	0.049	0.078	0	0	6.9406E+218	330	325
20230809_1809100680	0	1793905	2.1364	-0.88277	-0.10446	-0.014286	9.6088781	1.5065809	18.652	-0.187	-9.391	1.785	-0.07	37.97	32.767176	111.593422	2	22	32.767244	111.59276	1.725	14.63	1	1.795	0.049	0.078	0	0	6.9406E+218	330	325
20230809_1809100691	0	1793906	2.27269	-0.87716	-0.05202	-0.014201	9.5504274	1.383263	18.652	-0.187	-9.391	1.785	-0.07	37.97	32.767176	111.593422	2	22	32.767244	111.59276	1.725	14.63	1	1.795	0.049	0.078	0	0	6.9406E+218	330	325
20230809_1809100702	0	1793907	2.32006	-0.88075	-0.0851	-0.014221	9.5503464	1.444849	18.652	-0.187	-9.391	1.785	-0.07	37.97	32.767176	111.593422	2	22	32.767244	111.59276	1.725	14.63	1	1.795	0.049	0.078	0	0	6.9406E+218	330	325
20230809_1809100710	0	1793908	2.3601	-0.90748	-0.02004	-0.014201	9.5504274	1.383263	18.652	-0.187	-9.391	1.785	-0.07	37.97	32.767176	111.593422	2	22	32.767244	111.59276	1.725	14.63	1	1.795	0.049	0.078	0	0	6.9406E+218	330	325
20230809_1809100720	0	1793909	2.38447	-0.90128	-0.01912	-0.014156	9.4918146	1.383117	18.652	-0.187	-9.391	1.785	-0.07	37.97	32.767176	111.593422	2	22	32.767244	111.59276	1.725	14.63	1	1.795	0.049	0.078	0	0	6.9406E+218	330	325
20230809_1809100730	0	1793910	2.30072	-0.94652	0.036	0.050953	9.5504093	1.444667	18.697	-0.181	-9.275	1.787	-0.059	37.97	32.767177	111.593423	2	22	32.767244	111.59276	1.725	14.63	1	1.795	0.049	0.078	0	0	6.9406E+218	330	325
20230809_1809100740	0	1793911	2.42178	-0.92346	0.06667	-0.01411	9.4332018	1.382972	18.697	-0.181	-9.275	1.787	-0.059	37.97	32.767177	111.593423	2	22	32.767244	111.59276	1.725	14.63	1	1.795	0.049	0.078	0	0	6.9406E+218	330	325
20230809_1809100753	0	1793912	2.4568	-0.91736	0.15658	-0.014156	9.4918146	1.383117	18.697	-0.181	-9.275	1.787	-0.059	37.97	32.767177	111.593423	2	22	32.767244	111.59276	1.725	14.63	1	1.795	0.049	0.078	0	0	6.9406E+218	330	325
20230809_1809100760	0	1793913	2.43083	-0.94087	0.17432	-0.01413	9.4331217	1.444559	18.697	-0.181	-9.275	1.787	-0.059	37.97	32.767177	111.593423	2	22	32.767244	111.59276	1.725	14.63	1	1.795	0.049	0.078	0	0	6.9406E+218	330	337
20230809_1809100774	0	1793914	2.39114	-0.95176	0.2138	0.051064	9.4332647	1.382789	18.697	-0.181	-9.275	1.787	-0.059	37.97	32.767177	111.593423	2	22	32.767244	111.59276	1.725	14.63	1	1.795	0.049	0.078	0	0	6.9406E+218	330	337
20230809_1809100780	0	1793915	2.34645	-0.95617	0.24586	-0.014195	9.4916534	1.506291	18.742	-0.165	-9.154	1.788	-0.059	37.97	32.767178	111.593423	2	22	32.767244	111.59276	1.725	14.63	1	1.795	0.049	0.078	0	0	6.9406E+218	330	337
20230809_1809100795	0	1793916	2.20873	-0.97731	0.25305	-0.01411	9.4332018	1.382972	18.742	-0.165	-9.154	1.788	-0.059	37.97	32.767178	111.593423	2	22	32.767244	111.59276	1.725	14.63	1	1.795	0.049	0.078	0	0	6.9406E+218	330	337
20230809_1809100808	0	1793917	2.31602	-0.92964	0.31905	0.051064	9.4332647	1.382789	18.742	-0.165	-9.154	1.788	-0.059	37.97	32.767178	111.593423	2	22	32.767244	111.59276	1.725	14.63	1	1.795	0.049	0.078	0	0	6.9406E+218	330	337
20230809_1809100811	0	1793918	2.29945	-0.94061	0.35729	-0.014085	9.3745089	1.4444129	18.742	-0.165	-9.154	1.788	-0.059	37.97	32.767178	111.593423	2	22	32.767244	111.59276	1.725	14.63	1	1.795	0.049	0.078	0	0	6.9406E+218	330	337
20230809_1809100820	0	1793919	2.28256	-0.95045	0.45369	0.051109	9.3746529	1.3826441	18.742	-0.165	-9.154	1.788	-0.059	37.97	32.767178	111.593423	2	22	32.767244	111.59276	1.725	14.63	1	1.795	0.049	0.078	0	0	6.9406E+218	330	337
20230809_1809100829	0	1793920	2.21562	-0.94286	0.47031	-0.014085	9.3745089	1.4444129	18.786	-0.139	-9.041	1.79	-0.059	37.97	32.767179	111.593423	2	22	32.767244	111.59276	1.725	14.63	1	1.795	0.049	0.078	0	0	6.9406E+218	330	337
20230809_1809100840	0	1793921	2.16502	-0.94359	0.56888	0.051044	9.4331837	1.444376	18.786	-0.139	-9.041	1.79	-0.059	37.97	32.767179	111.593423	2	22	32.767244	111.59276	1.725	14.63	1	1.795	0.049	0.078	0	0	6.9406E+218	330	337
20230809_1809100853	0	1793922	2.14842	-0.92221	0.52508	-0.014085	9.3745089	1.4444129	18.786	-0.139	-9.041	1.79	-0.059	37.97	32.767179	111.593423	2	22	32.767244	111.59276	1.725	14.63	1	1.795	0.049	0.078	0	0	6.9406E+218	330	337
20230809_1809100860	0	1793923	2.06881	-0.92401	0.64592	0.05107	9.3744907	1.5058171	18.786	-0.139	-9.041	1.79	-0.059	37.97	32.767179	111.593423	2	22	32.767244	111.59276	1.725	14.63	1	1.795	0.049	0.078	0	0	6.9406E+218	330	337
20230809_1809100882	0	1793924	2.06323	-0.91413	0.60856	-0.014085	9.3745089	1.4444129	18.786	-0.139	-9.041	1.79	-0.059	37.97	32.767179	111.593423	2	22	32.767244	111.59276	1.725	14.63	1	1.795	0.049	0.078	0	0	6.9406E+218	330	337
20230809_1809100883	0	1793925	2.06761	-0.90075	0.68443	0.051135	9.3159599	1.444085	18.827	-0.102	-8.937	1.792	-0.059	37.97	32.76718	111.593423	2	22	32.767244	111.59276	1.725	14.63	1	1.795	0.049	0.078	0	0	6.9406E+218	330	337
20230809_1809100891	0	1793926	2.05729	-0.88562	0.74714	-0.014105	9.3744287	1.506	18.827	-0.102	-8.937	1.792	-0.059	37.97	32.76718	111.593423	2	22	32.767244	111.59276	1.725	14.63	1	1.795	0.049	0.078	0	0	6.9406E+218	330	325
20230809_1809100909	0	1793927	2.0337	-0.85114	0.82897	0.051135	9.3159599	1.444085	18.827	-0.102	-8.937	1.792	-0.049	38.23	32.76718	111.593423	2	22	32.767244	111.59276	1.725	14.63	1	1.778	-0.029	0.015	0	0	6.9406E+218	330	325
20230809_1809100915	0	1793928	1.95008	-0.84289	0.85587	0.05105	9.3744097	1.567403	18.827	-0.102	-8.937	1.792	-0.049	38.23	32.76718	111.593423	2	22	32.767244	111.59276	1.725	14.63	1	1.778	-0.029	0.015	0	0	6.9406E+218	330	325
20230809_1809100920	0	1793929	1.94551	-0.83051	0.90604	-0.014105	9.3744287	1.506	18.827	-0.102	-8.937	1.792	-0.049	38.23	32.76718	111.593423	2	22	32.767244	111.59276	1.725	14.63	1	1.778	-0.029	0.015	0	0	6.9406E+218	330	325
20230809_1809100930	0	1793930	1.97626	-0.79665	0.98054	0.051115	9.3158789	1.505671	18.862	-0.053	-8.837	1.78	-0.049	38.23	32.76718	111.593424	2	22	32.767244	111.59276	1.725	14.63	1	1.778	-0.029	0.015	0	0	6.9406E+218	330	325
20230809_1809100939	0	1793931	1.9661	-0.77557	0.97798	0.05107	9.3744907	1.5058171	18.862	-0.053	-8.837	1.78	-0.049	38.23	32.76718	111.593424	2	22	32.767244	111.59276	1.725	14.63	1	1.778	-0.029	0.015	0	0	6.9406E+218	330	325
20230809_1809100954	0	1793932	1.92373	-0.74734	1.06295	-0.014079	9.3157358	1.567441	18.862	-0.053	-8.837	1.78	-0.049	38.23	32.76718	111.593424	2	22	32.767244	111.59276	1.725	14.63	1	1.778	-0.029	0.015	0	0	6.9406E+218	330	325
20230809_1809100961	0	1793933	1.90591	-0.70568	1.09473	0.05107	9.3744907	1.5058171	18.862	-0.053	-8.837	1.78	-0.049	38.23	32.76718	111.593424	2	22	32.767244	111.59276	1.725	14.63	1	1.778	-0.029	0.015	0	0	6.9406E+218	330	325
20230809_1809100979	0	1793934	1.87198	-0.66922	1.11757	0.05103	9.3743296	1.6289901	18.862	-0.053	-8.837	1.78	-0.049	38.23	32.76718	111.593424	2	22	32.767244	111.59276	1.725	14.63	1	1.778	-0.029	0.015	0	0	6.9406E+218	330	325
20230809_1809100981	0	1793935	1.80376	-0.65306	1.21458	0.051095	9.3157978	1.567258	18.889	0.007	-8.743	1.782	-0.049	38.23	32.767181	111.593424	2	22	32.767244	111.59276	1.725	14.63	1	1.778	-0.029	0.015	0	0	6.9406E+218	330	325
20230809_1809100992	0	1793936	1.8235	-0.60983	1.23433	0.05107	9.3744907	1.5058171	18.889	0.007	-8.743	1.782	-0.049	38.23	32.767181	111.593424	2	22	32.767244	111.59276	1.725	14.63	1	1.778	-0.029	0.015	0	0	6.9406E+218	330	325
20230809_1809110004	0	1793937	1.86284	-0.55158	1.31123	-0.014079	9.3157358	1.567441	18.889	0.007	-8.743	1.782	-0.049	38.23	32.767181	111.593424	2	22	32.767244	111.59276	1.725	14.63	1	1.778	-0.029	0.015	0	0	6.9406E+218	330	325
20230809_1809110011	0	1793938	1.78387	-0.51806	1.33015	0.050984	9.4329424	1.629135	18.889	0.007	-8.743	1.782	-0.049	38.23	32.767181	111.593424	2	22	32.767244	111.59276	1.725	14.63	1	1.778	-0.029	0.015	0	0	6.9406E+218	330	325
20230809_1809110021	0	1793939	1.74344	-0.47653	1.40892	0.05105	9.3744097	1.567403	18.889	0.007	-8.743	1.782	-0.049	38.23	32.767181	111.593424	2	22	32.767244	111.59276	1.725	14.63	1	1.778	-0.029	0.015	0	0	6.9406E+218	330	325
20230809_1809110039	0	1793940	1.64488	-0.42827	1.37343	0.050984	9.4329424	1.629135	18.905	0.076	-8.654	1.784	-0.049	38.23	32.767182	111.593425	2	22	32.767244	111.59276	1.725	14.63	1	1.778	-0.029	0.015	0	0	6.9406E+218	330	325
20230809_1809110044	0	1793941	1.64798	-0.38355	1.46386	0.050984	9.4329424	1.629135	18.905	0.076	-8.654	1.784	-0.049	38.23	32.767182	111.593425	2	22	32.767244	111.59276	1.725	14.63	1	1.778	-0.029	0.015	0	0	6.9406E+218	330	325
20230809_1809110054	0	1793942	1.63053	-0.32623	1.46449	0.05103	9.3743296	1.6289901	18.905	0.076	-8.654	1.784	-0.049	38.23	32.767182	111.593425	2	22	32.767244	111.59276	1.725	14.63	1	1.778	-0.029	0.015	0	0	6.9406E+218	330	325
20230809_1809110060	0	1793943	1.62668	-0.26429	1.50054	-0.014235	9.4914923	1.629464	18.905	0.076	-8.654	1.784	-0.049	38.23	32.767182	111.593425	2	22	32.767244	111.59276	1.725	14.63	1	1.778	-0.029	0.015	0	0	6.9406E+218	330	325
20230809_1809110069	0	1793944	1.56394	-0.21057	1.53059	0.051004	9.4330235	1.567549	18.905	0.076	-8.654	1.784	-0.049	38.23	32.767182	111.593425	2	22	32.767244	111.59276	1.725	14.63	1	1.778	-0.029	0.015	0	0	6.9406E+218	330	325
20230809_1809110080	0	1793945	1.53234	-0.15112	1.53564	0.050874	9.550086	1.691013	18.907	0.153	-8.574	1.785	-0.049	38.23	32.767182	111.593425	2	22	32.767244	111.59276	1.725	14.63	1	1.778	-0.029	0.015	0	0	6.9406E+218	330	325
20230809_1809110091	0	1793946	1.41608	-0.09703	1.55981	0.050919	9.4914732	1.6908669	18.907	0.153	-8.574	1.785	-0.049	38.23	32.767182	111.593425	2	22	32.767244	111.59276	1.725	14.63	1	1.778	-0.029	0.015	0	0	6.9406E+218	330	325
20230809_1809110100	0	1793947	1.43512	-0.02616	1.57211	0.050939	9.4915543	1.629281	18.907	0.153	-8.574	1.785	-0.065	38.23	32.767182	111.593425	2	22	32.767244	111.59276	1.725	14.63	1	1.778	-0.029	0.015	0	0	6.9406E+218	330	325
20230809_1809110110	0	1793948	1.43037	0.0497	1.62805	0.050874	9.550086	1.691013	18.907	0.153	-8.574	1.785	-0.065	38.23	32.767182	111.593425	2	22	32.767244	111.59276	1.725	14.63	1	1.778	-0.029	0.015	0	0	6.9406E+218	330	325
20230809_1809110121	0	1793949	1.34862	0.10534	1.61109	-0.01432	9.549943	1.752782	18.907	0.153	-8.574	1.785	-0.065	38.23	32.767182	111.593425	2	22	32.767244	111.59276	1.725	14.63	1	1.778	-0.029	0.015	0	0	6.9406E+218	330	325
20230809_1809110130	0	1793950	1.25523	0.17002	1.60218	0.050828	9.6086979	1.6911581	18.893	0.231	-8.506	1.785	-0.065	38.23	32.767183	111.593425	2	22	32.767244	111.59276	1.725	14.63	1	1.778	-0.029	0.015	0	0	6.9406E+218	330	325
20230809_1809110141	0	1793951	1.23787	0.257	1.58818	0.050848	9.608779	1.629572	18.893	0.231	-8.506	1.785	-0.065	38.23	32.767183	111.593425	2	22	32.767244	111.59276	1.725	14.63	1	1.778	-0.029	0.015	0	0	6.9406E+218	330	325
20230809_1809110152	0	1793952	1.22357	0.33353	1.56679	0.050763	9.6672287	1.75289	18.893	0.231	-8.506	1.785	-0.065	38.23	32.767183	111.593425	2	22	32.767244	111.59276	1.725	14.63	1	1.778	-0.029	0.015	0	0	6.9406E+218	330	325
20230809_1809110161	0	1793953	1.11266	0.38966	1.59382	0.050828	9.6086979	1.6911581	18.893	0.231	-8.506	1.785	-0.065	38.23	32.767183	111.593425	2	22	32.767244	111.59276	1.725	14.63	1	1.778	-0.029	0.015	0	0	6.9406E+218	330	325
20230809_1809110174	0	1793954	1.07781	0.46359	1.51982	-0.014437	9.7258596	1.691632	18.893	0.231	-8.506	1.785	-0.065	38.23	32.767183	111.593425	2	22	32.767244	111.59276	1.725	14.63	1	1.778	-0.029	0.015	0	0	6.9406E+218	330	325
20230809_1809110180	0	1793955	1.06922	0.56471	1.50703	0.050718	9.7258425	1.753036	18.862	0.305	-8.449	1.785	-0.065	38.23	32.767184	111.593426	2	22	32.767244	111.59276	1.725	14.63	1	1.778	-0.029	0.015	0	0	6.9406E+218	330	325
20230809_1809110191	0	1793956	1.00729	0.64826	1.52258	0.050763	9.6672287	1.75289	18.862	0.305	-8.449	1.785	-0.065	38.23	32.767184	111.593426	2	22	32.767244	111.59276	1.725	14.63	1	1.778	-0.029	0.015	0	0	6.9406E+218	330	325
20230809_1809110203	0	1793957	0.91596	0.73013	1.54706	0.050718	9.7258425	1.753036	18.862	0.305	-8.449	1.785	-0.065	38.23	32.767184	111.593426	2	22	32.767244	111.59276	1.725	14.63	1	1.778	-0.029	0.015	0	0	6.9406E+218	330	325
20230809_1809110216	0	1793958	0.8469	0.79689	1.48289	0.050738	9.7259216	1.691449	18.862	0.305	-8.449	1.785	-0.065	38.23	32.767184	111.593426	2	22	32.767244	111.59276	1.725	14.63	1	1.778	-0.029	0.015	0	0	6.9406E+218	330	325
20230809_1809110222	0	1793959	0.85968	0.88255	1.46437	-0.014482	9.7844725	1.691777	18.862	0.305	-8.449	1.785	-0.065	38.23	32.767184	111.593426	2	22	32.767244	111.59276	1.725	14.63	1	1.778	-0.029	0.015	0	0	6.9406E+218	330	325
20230809_1809110230	0	1793960	0.86527	0.97186	1.38443	0.050672	9.7844543	1.753181	18.811	0.373	-8.404	1.783	-0.065	38.23	32.767185	111.593426	2	22	32.767244	111.59276	1.725	14.63	1	1.778	-0.029	0.015	0	0	6.9406E+218	330	325
20230809_1809110241	0	1793961	0.77341	1.04464	1.29263	0.050627	9.8430662	1.753327	18.811	0.373	-8.404	1.783	-0.068	38.23	32.767185	111.593426	2	22	32.767244	111.59276	1.725	14.63	1	1.778	-0.029	0.015	0	0	6.9406E+218	330	325
20230809_1809110254	0	1793962	0.65912	1.10908	1.22014	0.050647	9.8431473	1.69174	18.811	0.373	-8.404	1.783	-0.068	38.23	32.767185	111.593426	2	22	32.767244	111.59276	1.725	14.63	1	1.778	-0.029	0.015	0	0	6.9406E+218	330	325
20230809_1809110261	0	1793963	0.58797	1.18641	1.19161	0.050647	9.8431473	1.69174	18.811	0.373	-8.404	1.783	-0.068	38.23	32.767185	111.593426	2	22	32.767244	111.59276	1.725	14.63	1	1.778	-0.029	0.015	0	0	6.9406E+218	330	325
20230809_1809110270	0	1793964	0.45307	1.22202	1.11988	-0.014528	9.8430843	1.691923	18.811	0.373	-8.404	1.783	-0.068	38.23	32.767185	111.593426	2	22	32.767244	111.59276	1.725	14.63	1	1.778	-0.029	0.015	0	0	6.9406E+218	330	325
20230809_1809110280	0	1793965	0.69553	1.32233	1.1539	0.050726	9.8434696	1.445394	18.744	0.423	-8.373	1.782	-0.068	38.23	32.767185	111.593427	2	22	32.767244	111.59276	1.725	14.63	1	1.778	-0.029	0.015	0	0	6.9406E+218	330	337
20230809_1809110295	0	1793966	0.81873	1.42021	1.08905	0.050621	9.9018402	1.630299	18.744	0.423	-8.373	1.782	-0.068	38.23	32.767185	111.593427	2	22	32.767244	111.59276	1.725	14.63	1	1.778	-0.029	0.015	0	0	6.9406E+218	330	337
20230809_1809110301	0	1793967	0.65525	1.44553	1.05453	0.050562	9.901598	1.8150589	18.744	0.423	-8.373	1.782	-0.068	38.23	32.767185	111.593427	2	22	32.767244	111.59276	1.725	14.63	1	1.778	-0.029	0.015	0	0	6.9406E+218	330	337
20230809_1809110311	0	1793968	0.58122	1.52014	0.90752	0.050516	9.9602098	1.815204	18.744	0.423	-8.373	1.782	-0.068	38.23	32.767185	111.593427	2	22	32.767244	111.59276	1.725	14.63	1	1.778	-0.029	0.015	0	0	6.9406E+218	330	337
20230809_1809110321	0	1793969	0.40563	1.5602	0.79592	-0.014664	10.0189209	1.692359	18.744	0.423	-8.373	1.782	-0.068	38.23	32.767185	111.593427	2	22	32.767244	111.59276	1.725	14.63	1	1.778	-0.029	0.015	0	0	6.9406E+218	330	337
20230809_1809110332	0	1793970	0.51238	1.63434	0.70209	0.050556	9.960371	1.692031	18.663	0.457	-8.344	1.78	-0.068	38.23	32.767186	111.593427	2	22	32.767244	111.59276	1.725	14.63	1	1.778	-0.029	0.015	0	0	6.9406E+218	330	337
20230809_1809110340	0	1793971	0.54504	1.67405	0.60377	0.050681	9.9020824	1.445539	18.663	0.457	-8.344	1.78	-0.068	38.23	32.767186	111.593427	2	22	32.767244	111.59276	1.725	14.63	1	1.778	-0.029	0.015	0	0	6.9406E+218	330	337
20230809_1809110353	0	1793972	0.68666	1.73794	0.57398	-0.014579	9.9604702	1.5690399	18.663	0.457	-8.344	1.78	-0.068	38.23	32.767186	111.593427	2	22	32.767244	111.59276	1.725	14.63	1	1.778	-0.029	0.015	0	0	6.9406E+218	330	337
20230809_1809110359	0	1793973	0.68123	1.77163	0.47576	0.05053	10.0190639	1.63059	18.663	0.457	-8.344	1.78	-0.068	38.23	32.767186	111.593427	2	22	32.767244	111.59276	1.725	14.63	1	1.778	-0.029	0.015	0	0	6.9406E+218	330	337
20230809_1809110375	0	1793974	0.73274	1.82105	0.43934	0.05057	10.0192261	1.507416	18.663	0.457	-8.344	1.78	-0.068	38.23	32.767186	111.593427	2	22	32.767244	111.59276	1.725	14.63	1	1.778	-0.029	0.015	0	0	6.9406E+218	330	337
20230809_1809110379	0	1793975	0.77862	1.87558	0.34479	0.05053	10.0190639	1.63059	18.572	0.468	-8.311	1.777	-0.068	38.23	32.767187	111.593427	2	22	32.767244	111.59276	1.725	14.63	1	1.778	-0.029	0.015	0	0	6.9406E+218	330	337
20230809_1809110392	0	1793976	0.76027	1.89381	0.20258	-0.014709	10.0775328	1.692504	18.572	0.468	-8.311	1.777	-0.068	38.23	32.767187	111.593427	2	22	32.767244	111.59276	1.725	14.63	1	1.778	-0.029	0.015	0	0	6.9406E+218	330	337
20230809_1809110405	0	1793977	0.77765	1.92202	0.112	0.050465	10.0775957	1.692322	18.572	0.468	-8.311	1.777	-0.068	38.23	32.767187	111.593427	2	22	32.767244	111.59276	1.725	14.63	1	1.778	-0.029	0.015	0	0	6.9406E+218	330	337
20230809_1809110410	0	1793978	0.76278	1.93841	-0.00067	0.05053	10.0190639	1.63059	18.572	0.468	-8.311	1.777	-0.068	38.23	32.767187	111.593427	2	22	32.767244	111.59276	1.725	14.63	1	1.778	-0.029	0.015	0	0	6.9406E+218	330	337
20230809_1809110420	0	1793979	0.82033	1.96019	-0.1239	-0.014695	10.1363878	1.50789	18.572	0.468	-8.311	1.777	-0.066	38.23	32.767187	111.593427	2	22	32.767244	111.59276	1.725	14.63	1	1.778	-0.029	0.015	0	0	6.9406E+218	330	337
20230809_1809110429	0	1793980	0.99284	2.00774	-0.24581	0.050584	10.0780802	1.3228019	18.476	0.454	-8.271	1.774	-0.066	38.23	32.767188	111.593428	2	22	32.767244	111.59276	1.725	14.63	1	1.778	-0.029	0.015	0	0	6.9406E+218	330	337
20230809_1809110440	0	1793981	1.34968	2.06077	-0.29388	-0.01459	10.0780182	1.3229851	18.476	0.454	-8.271	1.774	-0.066	38.23	32.767188	111.593428	2	22	32.767244	111.59276	1.725	14.63	1	1.778	-0.029	0.015	0	0	6.9406E+218	330	337
20230809_1809110452	0	1793982	1.31338	2.06006	-0.40189	0.050465	10.0775957	1.692322	18.476	0.454	-8.271	1.774	-0.066	38.23	32.767188	111.593428	2	22	32.767244	111.59276	1.725	14.63	1	1.778	-0.029	0.015	0	0	6.9406E+218	330	337
20230809_1809110460	0	1793983	1.18169	2.02779	-0.4663	-0.014774	10.1360645	1.754236	18.476	0.454	-8.271	1.774	-0.066	38.23	32.767188	111.593428	2	22	32.767244	111.59276	1.725	14.63	1	1.778	-0.029	0.015	0	0	6.9406E+218	330	337
20230809_1809110470	0	1793984	1.11202	2.01742	-0.58879	0.050459	10.1363688	1.569294	18.476	0.454	-8.271	1.774	-0.066	38.23	32.767188	111.593428	2	22	32.767244	111.59276	1.725	14.63	1	1.778	-0.029	0.015	0	0	6.9406E+218	330	337
20230809_1809110481	0	1793985	1.28759	2.04855	-0.71532	-0.014681	10.1952419	1.323276	18.378	0.415	-8.209	1.771	-0.066	38.23	32.767188	111.593428	2	22	32.767244	111.59276	1.725	14.63	1	1.778	-0.029	0.015	0	0	6.9406E+218	330	337
20230809_1809110491	0	1793986	1.52543	2.07206	-0.87167	-0.014635	10.1366301	1.32313	18.378	0.415	-8.209	1.771	-0.066	38.23	32.767188	111.593428	2	22	32.767244	111.59276	1.725	14.63	1	1.778	-0.029	0.015	0	0	6.9406E+218	330	337
20230809_1809110505	0	1793987	1.59005	2.04766	-0.99968	-0.01472	10.1950808	1.446449	18.378	0.415	-8.209	1.771	-0.066	38.23	32.767188	111.593428	2	22	32.767244	111.59276	1.725	14.63	1	1.778	-0.029	0.015	0	0	6.9406E+218	330	337
20230809_1809110510	0	1793988	1.63842	1.99888	-1.08656	0.050479	10.1364498	1.507707	18.378	0.415	-8.209	1.771	-0.066	38.23	32.767188	111.593428	2	22	32.767244	111.59276	1.725	14.63	1	1.778	-0.029	0.015	0	0	6.9406E+218	330	337
20230809_1809110521	0	1793989	1.77046	1.99964	-1.17284	-0.014635	10.1366301	1.32313	18.378	0.415	-8.209	1.771	-0.066	38.23	32.767188	111.593428	2	22	32.767244	111.59276	1.725	14.63	1	1.778	-0.029	0.015	0	0	6.9406E+218	330	337
20230809_1809110529	0	1793990	2.03364	2.05261	-1.27923	0.050519	10.136611	1.384534	18.285	0.347	-8.124	1.767	-0.066	38.23	32.767189	111.593428	2	22	32.767244	111.59276	1.725	14.63	1	1.778	-0.029	0.015	0	0	6.9406E+218	330	337
20230809_1809110541	0	1793991	1.95618	1.99598	-1.31592	-0.01476	10.1949186	1.569622	18.285	0.347	-8.124	1.767	-0.066	38.23	32.767189	111.593428	2	22	32.767244	111.59276	1.725	14.63	1	1.778	-0.029	0.015	0	0	6.9406E+218	330	337
20230809_1809110556	0	1793992	1.86352	1.91703	-1.47584	-0.014675	10.1364679	1.446304	18.285	0.347	-8.124	1.767	-0.066	38.23	32.767189	111.593428	2	22	32.767244	111.59276	1.725	14.63	1	1.778	-0.029	0.015	0	0	6.9406E+218	330	337
20230809_1809110559	0	1793993	2.0453	1.90667	-1.58935	-0.014706	10.2539349	1.261835	18.285	0.347	-8.124	1.767	-0.066	38.23	32.767189	111.593428	2	22	32.767244	111.59276	1.725	14.63	1	1.778	-0.029	0.015	0	0	6.9406E+218	330	337
20230809_1809110574	0	1793994	2.25121	1.88556	-1.7364	-0.014681	10.1952419	1.323276	18.285	0.347	-8.124	1.767	-0.066	38.23	32.767189	111.593428	2	22	32.767244	111.59276	1.725	14.63	1	1.778	-0.029	0.015	0	0	6.9406E+218	330	337
20230809_1809110580	0	1793995	2.43604	1.86014	-1.84299	0.050533	10.195466	1.1999201	18.202	0.255	-8.02	1.764	-0.066	38.23	32.76719	111.593429	2	22	32.767244	111.59276	1.725	14.63	1	1.778	-0.029	0.015	0	0	6.9406E+218	330	337
20230809_1809110597	0	1793996	2.60175	1.80697	-1.96446	-0.014655	10.136549	1.384717	18.202	0.255	-8.02	1.764	-0.059	38.23	32.76719	111.593429	2	22	32.767244	111.59276	1.725	14.63	1	1.778	-0.029	0.015	0	0	6.9406E+218	330	337
20230809_1809110607	0	1793997	2.54597	1.69978	-2.00403	-0.014635	10.1366301	1.32313	18.202	0.255	-8.02	1.764	-0.059	38.23	32.76719	111.593429	2	22	32.767244	111.59276	1.725	14.63	1	1.778	-0.029	0.015	0	0	6.9406E+218	330	337
20230809_1809110610	0	1793998	2.73774	1.6772	-2.0753	-0.014596	10.1367912	1.199957	18.202	0.255	-8.02	1.764	-0.059	38.23	32.76719	111.593429	2	22	32.767244	111.59276	1.725	14.63	1	1.778	-0.029	0.015	0	0	6.9406E+218	330	337
20230809_1809110620	0	1793999	2.8727	1.65223	-2.13169	-0.014661	10.195323	1.2616889	18.202	0.255	-8.02	1.764	-0.059	38.23	32.76719	111.593429	2	22	32.767244	111.59276	1.725	14.63	1	1.778	-0.029	0.015	0	0	6.9406E+218	330	337
20230809_1809110631	0	1794000	2.96936	1.59711	-2.2466	0.050539	10.136692	1.322948	18.133	0.14	-7.883	1.762	-0.059	38.23	32.767191	111.593429	2	22	32.767244	111.59276	1.725	14.63	1	1.778	-0.029	0.015	0	0	6.9406E+218	330	337
20230809_1809110645	0	1794001	3.00314	1.52333	-2.35501	-0.014661	10.195323	1.2616889	18.133	0.14	-7.883	1.762	-0.059	38.23	32.767191	111.593429	2	22	32.767244	111.59276	1.725	14.63	1	1.778	-0.029	0.015	0	0	6.9406E+218	330	337
20230809_1809110654	0	1794002	3.07111	1.43744	-2.45235	-0.014596	10.1367912	1.199957	18.133	0.14	-7.883	1.762	-0.059	38.23	32.767191	111.593429	2	22	32.767244	111.59276	1.725	14.63	1	1.778	-0.029	0.015	0	0	6.9406E+218	330	337
20230809_1809110660	0	1794003	3.21448	1.37559	-2.54799	-0.01451	10.0783396	1.0766391	18.133	0.14	-7.883	1.762	-0.059	38.23	32.767191	111.593429	2	22	32.767244	111.59276	1.725	14.63	1	1.778	-0.029	0.015	0	0	6.9406E+218	330	337
20230809_1809110674	0	1794004	3.34153	1.31175	-2.53768	-0.014439	9.9610348	1.137934	18.133	0.14	-7.883	1.762	-0.059	38.23	32.767191	111.593429	2	22	32.767244	111.59276	1.725	14.63	1	1.778	-0.029	0.015	0	0	6.9406E+218	330	337
20230809_1809110682	0	1794005	3.3599	1.21306	-2.63202	-0.014576	10.1368723	1.138371	18.082	0.007	-7.723	1.761	-0.059	38.23	32.767191	111.593429	2	22	32.767244	111.59276	1.725	14.63	1	1.778	-0.029	0.015	0	0	6.9406E+218	330	337
20230809_1809110692	0	1794006	3.482	1.14456	-2.75465	-0.014576	10.1368723	1.138371	18.082	0.007	-7.723	1.761	-0.059	38.23	32.767191	111.593429	2	22	32.767259	111.592766	1.685	20.78	1	1.778	-0.029	0.015	0	0	6.9406E+218	330	337
20230809_1809110701	0	1794007	3.4949	1.06348	-2.78312	-0.014485	10.0196466	1.13808	18.082	0.007	-7.723	1.761	-0.059	38.23	32.767191	111.593429	2	22	32.767259	111.592766	1.685	20.78	1	1.778	-0.029	0.015	0	0	6.9406E+218	330	337
20230809_1809110711	0	1794008	3.60268	0.98704	-2.64206	-0.014329	9.8438911	1.076057	18.082	0.007	-7.723	1.761	-0.059	38.23	32.767191	111.593429	2	22	32.767259	111.592766	1.685	20.78	1	1.778	-0.029	0.015	0	0	6.9406E+218	330	337
20230809_1809110721	0	1794009	3.6329	0.87706	-2.79078	-0.01442	9.9611158	1.0763479	18.082	0.007	-7.723	1.761	-0.059	38.23	32.767191	111.593429	2	22	32.767259	111.592766	1.685	20.78	1	1.778	-0.029	0.015	0	0	6.9406E+218	330	337
20230809_1809110731	0	1794010	3.76524	0.79256	-2.80815	-0.014425	10.0198898	0.95332	18.052	-0.136	-7.543	1.76	-0.075	38.23	32.767192	111.59343	2	22	32.767259	111.592766	1.685	20.78	1	1.778	-0.029	0.015	0	0	6.9406E+218	330	337
20230809_1809110740	0	1794011	3.77519	0.69855	-2.92626	-0.01451	10.0783396	1.0766391	18.052	-0.136	-7.543	1.76	-0.075	38.23	32.767192	111.59343	2	22	32.767259	111.592766	1.685	20.78	1	1.778	-0.029	0.015	0	0	6.9406E+218	330	337
20230809_1809110754	0	1794012	3.86015	0.60829	-3.04669	-0.014491	10.0784206	1.015052	18.052	-0.136	-7.543	1.76	-0.075	38.23	32.767192	111.59343	2	22	32.767259	111.592766	1.685	20.78	1	1.778	-0.029	0.015	0	0	6.9406E+218	330	337
20230809_1809110760	0	1794013	3.73594	0.48715	-3.07981	-0.014374	9.902504	1.076202	18.052	-0.136	-7.543	1.76	-0.075	38.23	32.767192	111.59343	2	22	32.767259	111.592766	1.685	20.78	1	1.778	-0.029	0.015	0	0	6.9406E+218	330	337
20230809_1809110775	0	1794014	3.82647	0.40486	-3.04409	-0.014289	9.8440533	0.952884	18.052	-0.136	-7.543	1.76	-0.075	38.23	32.767192	111.59343	2	22	32.767259	111.592766	1.685	20.78	1	1.778	-0.029	0.015	0	0	6.9406E+218	330	337
20230809_1809110781	0	1794015	3.89021	0.32501	-2.8722	-0.014263	9.7853603	1.014325	18.047	-0.288	-7.353	1.761	-0.075	38.23	32.767193	111.59343	2	22	32.767259	111.592766	1.685	20.78	1	1.778	-0.029	0.015	0	0	6.9406E+218	330	337
20230809_1809110793	0	1794016	3.91781	0.22991	-2.78961	-0.014224	9.7855206	0.891152	18.047	-0.288	-7.353	1.761	-0.075	38.23	32.767193	111.59343	2	22	32.767259	111.592766	1.685	20.78	1	1.778	-0.029	0.015	0	0	6.9406E+218	330	337
20230809_1809110804	0	1794017	3.9825	0.15037	-2.88008	-0.01438	9.961277	0.953175	18.047	-0.288	-7.353	1.761	-0.075	38.23	32.767193	111.59343	2	22	32.767259	111.592766	1.685	20.78	1	1.778	-0.029	0.015	0	0	6.9406E+218	330	337
20230809_1809110810	0	1794018	3.99616	0.04985	-3.02701	-0.079581	10.019908	0.891916	18.047	-0.288	-7.353	1.761	-0.075	38.23	32.767193	111.59343	2	22	32.767259	111.592766	1.685	20.78	1	1.778	-0.029	0.015	0	0	6.9406E+218	330	337
20230809_1809110820	0	1794019	4.06706	-0.03087	-3.07887	-0.014309	9.8439722	1.01447	18.047	-0.288	-7.353	1.761	-0.075	38.23	32.767193	111.59343	2	22	32.767259	111.592766	1.685	20.78	1	1.778	-0.029	0.015	0	0	6.9406E+218	330	337
20230809_1809110830	0	1794020	4.0062	-0.14787	-3.0426	-0.014244	9.7854414	0.952738	18.063	-0.435	-7.153	1.763	-0.075	38.23	32.767193	111.59343	2	22	32.767259	111.592766	1.685	20.78	1	1.778	-0.029	0.015	0	0	6.9406E+218	330	337
20230809_1809110840	0	1794021	4.05309	-0.23865	-3.06428	-0.079309	9.6682339	0.891044	18.063	-0.435	-7.153	1.763	-0.075	38.23	32.767193	111.59343	2	22	32.767259	111.592766	1.685	20.78	1	1.778	-0.029	0.015	0	0	6.9406E+218	330	337
20230809_1809110852	0	1794022	4.05878	-0.29965	-2.85454	-0.014173	9.6681347	1.014034	18.063	-0.435	-7.153	1.763	-0.075	38.23	32.767193	111.59343	2	22	32.767259	111.592766	1.685	20.78	1	1.778	-0.029	0.015	0	0	6.9406E+218	330	337
20230809_1809110861	0	1794023	3.90823	-0.4405	-2.78677	-0.014244	9.7854414	0.952738	18.063	-0.435	-7.153	1.763	-0.075	38.23	32.767193	111.59343	2	22	32.767259	111.592766	1.685	20.78	1	1.778	-0.029	0.015	0	0	6.9406E+218	330	337
20230809_1809110885	0	1794024	4.23846	-0.47105	-2.80765	-0.01415	9.8446178	0.521778	18.063	-0.435	-7.153	1.763	-0.075	38.23	32.767193	111.59343	2	22	32.767259	111.592766	1.685	20.78	1	1.778	-0.029	0.015	0	0	6.9406E+218	330	337
20230809_1809110886	0	1794025	4.24718	-0.54868	-2.83923	-0.079374	9.7267656	0.952776	18.101	-0.575	-6.949	1.779	-0.075	38.23	32.767194	111.593431	2	22	32.767259	111.592766	1.685	20.78	1	1.78	-0.035	-0.058	0	0	6.9406E+218	330	337
20230809_1809110894	0	1794026	4.15856	-0.666	-2.65092	-0.014127	9.6095228	1.013889	18.101	-0.575	-6.949	1.779	-0.075	38.23	32.767194	111.593431	2	22	32.767259	111.592766	1.685	20.78	1	1.78	-0.035	-0.058	0	0	6.9406E+218	330	337
20230809_1809110900	0	1794027	4.10729	-0.75007	-2.78513	-0.079459	9.7852173	1.076094	18.101	-0.575	-6.949	1.779	-0.075	38.23	32.767194	111.593431	2	22	32.767259	111.592766	1.685	20.78	1	1.78	-0.035	-0.058	0	0	6.9406E+218	330	337
20230809_1809110910	0	1794028	3.91992	-0.88694	-2.8285	-0.07936	9.7856197	0.768161	18.101	-0.575	-6.949	1.779	-0.08	38.48	32.767194	111.593431	2	22	32.767259	111.592766	1.685	20.78	1	1.78	-0.035	-0.058	0	0	6.9406E+218	330	337
20230809_1809110920	0	1794029	4.43656	-0.84021	-2.74948	-0.014053	9.6686201	0.644514	18.101	-0.575	-6.949	1.779	-0.08	38.48	32.767194	111.593431	2	22	32.767259	111.592766	1.685	20.78	1	1.78	-0.035	-0.058	0	0	6.9406E+218	330	337
20230809_1809110931	0	1794030	4.20318	-0.95577	-2.57883	-0.079263	9.609622	0.890898	18.158	-0.705	-6.741	1.781	-0.08	38.48	32.767195	111.593431	2	22	32.767259	111.592766	1.685	20.78	1	1.78	-0.035	-0.058	0	0	6.9406E+218	330	337
20230809_1809110940	0	1794031	4.29183	-1.06051	-2.49397	-0.079263	9.609622	0.890898	18.158	-0.705	-6.741	1.781	-0.08	38.48	32.767195	111.593431	2	22	32.767259	111.592766	1.685	20.78	1	1.78	-0.035	-0.058	0	0	6.9406E+218	330	337
20230809_1809110951	0	1794032	4.11037	-1.1285	-2.48594	-0.014087	9.6096849	0.890715	18.158	-0.705	-6.741	1.781	-0.08	38.48	32.767195	111.593431	2	22	32.767259	111.592766	1.685	20.78	1	1.78	-0.035	-0.058	0	0	6.9406E+218	330	337
20230809_1809110960	0	1794033	4.16388	-1.18523	-2.26061	-0.079289	9.6683149	0.829457	18.158	-0.705	-6.741	1.781	-0.08	38.48	32.767195	111.593431	2	22	32.767259	111.592766	1.685	20.78	1	1.78	-0.035	-0.058	0	0	6.9406E+218	330	337
20230809_1809110975	0	1794034	4.27281	-1.19859	-2.28446	-0.079269	9.668396	0.76787	18.158	-0.705	-6.741	1.781	-0.08	38.48	32.767195	111.593431	2	22	32.767259	111.592766	1.685	20.78	1	1.78	-0.035	-0.058	0	0	6.9406E+218	330	337
20230809_1809110981	0	1794035	4.28385	-1.24744	-2.31239	-0.079303	9.6094608	1.014071	18.229	-0.816	-6.531	1.784	-0.08	38.48	32.767196	111.593431	2	22	32.767259	111.592766	1.685	20.78	1	1.78	-0.035	-0.058	0	0	6.9406E+218	330	337
20230809_1809110995	0	1794036	3.87852	-1.44684	-2.28597	-0.079329	9.6681538	0.95263	18.229	-0.816	-6.531	1.784	-0.08	38.48	32.767196	111.593431	2	22	32.767259	111.592766	1.685	20.78	1	1.78	-0.035	-0.058	0	0	6.9406E+218	330	337
20230809_1809120000	0	1794037	4.08044	-1.42122	-2.25606	-0.079144	9.6101065	0.521379	18.229	-0.816	-6.531	1.784	-0.08	38.48	32.767196	111.593431	2	22	32.767259	111.592766	1.685	20.78	1	1.78	-0.035	-0.058	0	0	6.9406E+218	330	337
20230809_1809120010	0	1794038	4.30947	-1.36345	-2.09141	-0.079232	9.492156	1.075367	18.229	-0.816	-6.531	1.784	-0.08	38.48	32.767196	111.593431	2	22	32.767259	111.592766	1.685	20.78	1	1.78	-0.035	-0.058	0	0	6.9406E+218	330	337
20230809_1809120020	0	1794039	3.85082	-1.55712	-1.98323	-0.013991	9.4336872	1.0134521	18.229	-0.816	-6.531	1.784	-0.08	38.48	32.767196	111.593431	2	22	32.767259	111.592766	1.685	20.78	1	1.78	-0.035	-0.058	0	0	6.9406E+218	330	337
20230809_1809120030	0	1794040	3.90515	-1.56145	-1.8428	-0.079079	9.5515747	0.459647	18.314	-0.912	-6.332	1.788	-0.08	38.48	32.767197	111.593432	2	22	32.767259	111.592766	1.685	20.78	1	1.78	-0.035	-0.058	0	0	6.9406E+218	330	337
20230809_1809120046	0	1794041	4.07505	-1.50597	-1.78984	-0.079212	9.4922361	1.013781	18.314	-0.912	-6.332	1.788	-0.08	38.48	32.767197	111.593432	2	22	32.767259	111.592766	1.685	20.78	1	1.78	-0.035	-0.058	0	0	6.9406E+218	330	337
20230809_1809120050	0	1794042	3.79106	-1.64756	-1.62469	-0.079238	9.5509291	0.952339	18.314	-0.912	-6.332	1.788	-0.08	38.48	32.767197	111.593432	2	22	32.767259	111.592766	1.685	20.78	1	1.78	-0.035	-0.058	0	0	6.9406E+218	330	337
20230809_1809120061	0	1794043	3.80465	-1.65548	-1.72902	-0.079119	9.5514135	0.58282	18.314	-0.912	-6.332	1.788	-0.08	38.48	32.767197	111.593432	2	22	32.767259	111.592766	1.685	20.78	1	1.78	-0.035	-0.058	0	0	6.9406E+218	330	337
20230809_1809120081	0	1794044	3.84411	-1.63829	-1.57373	-0.079127	9.4337864	0.890462	18.314	-0.912	-6.332	1.788	-0.08	38.48	32.767197	111.593432	2	22	32.767259	111.592766	1.685	20.78	1	1.78	-0.035	-0.058	0	0	6.9406E+218	330	337
20230809_1809120082	0	1794045	3.6452	-1.74853	-1.52377	-0.079153	9.4924793	0.829021	18.405	-0.985	-6.142	1.792	-0.08	38.48	32.767197	111.593432	2	22	32.767259	111.592766	1.685	20.78	1	1.78	-0.035	-0.058	0	0	6.9406E+218	330	337
20230809_1809120090	0	1794046	3.66351	-1.74845	-1.43908	-0.079087	9.4339466	0.767289	18.405	-0.985	-6.142	1.792	-0.08	38.48	32.767197	111.593432	2	22	32.767259	111.592766	1.685	20.78	1	1.78	-0.035	-0.058	0	0	6.9406E+218	330	337
20230809_1809120100	0	1794047	3.57491	-1.74739	-1.32992	-0.079127	9.4337864	0.890462	18.405	-0.985	-6.142	1.792	-0.092	38.48	32.767197	111.593432	2	22	32.767259	111.592766	1.685	20.78	1	1.78	-0.035	-0.058	0	0	6.9406E+218	330	337
20230809_1809120112	0	1794048	3.41685	-1.77697	-1.16122	-0.079062	9.3752537	0.82873	18.405	-0.985	-6.142	1.792	-0.092	38.48	32.767197	111.593432	2	22	32.767259	111.592766	1.685	20.78	1	1.78	-0.035	-0.058	0	0	6.9406E+218	330	337
20230809_1809120120	0	1794049	3.43533	-1.77026	-1.03464	-0.079107	9.4338655	0.828875	18.405	-0.985	-6.142	1.792	-0.092	38.48	32.767197	111.593432	2	22	32.767259	111.592766	1.685	20.78	1	1.78	-0.035	-0.058	0	0	6.9406E+218	330	337
20230809_1809120129	0	1794050	3.39258	-1.73925	-0.93808	-0.144238	9.3751917	0.828913	18.498	-1.034	-5.969	1.796	-0.092	38.48	32.767198	111.593432	2	22	32.767259	111.592766	1.685	20.78	1	1.78	-0.035	-0.058	0	0	6.9406E+218	330	337
20230809_1809120140	0	1794051	2.99268	-1.81244	-0.93089	-0.079272	9.4919939	1.19854	18.498	-1.034	-5.969	1.796	-0.092	38.48	32.767198	111.593432	2	22	32.767259	111.592766	1.685	20.78	1	1.78	-0.035	-0.058	0	0	6.9406E+218	330	337
20230809_1809120156	0	1794052	2.81468	-1.85558	-0.82092	-0.079048	9.4341078	0.644116	18.498	-1.034	-5.969	1.796	-0.092	38.48	32.767198	111.593432	2	22	32.767259	111.592766	1.685	20.78	1	1.78	-0.035	-0.058	0	0	6.9406E+218	330	337
20230809_1809120161	0	1794053	2.97171	-1.80208	-0.835	-0.144204	9.4341269	0.582712	18.498	-1.034	-5.969	1.796	-0.092	38.48	32.767198	111.593432	2	22	32.767259	111.592766	1.685	20.78	1	1.78	-0.035	-0.058	0	0	6.9406E+218	330	337
20230809_1809120172	0	1794054	3.03781	-1.72888	-0.69532	-0.078997	9.3167229	0.766998	18.498	-1.034	-5.969	1.796	-0.092	38.48	32.767198	111.593432	2	22	32.767259	111.592766	1.685	20.78	1	1.78	-0.035	-0.058	0	0	6.9406E+218	330	337
20230809_1809120180	0	1794055	2.965	-1.75146	-0.57534	-0.079102	9.3750935	0.951903	18.592	-1.063	-5.823	1.8	-0.092	38.48	32.767199	111.593432	2	22	32.767259	111.592766	1.685	20.78	1	1.78	-0.035	-0.058	0	0	6.9406E+218	330	337
20230809_1809120191	0	1794056	2.6738	-1.8079	-0.37013	-0.079056	9.3164797	0.951758	18.592	-1.063	-5.823	1.8	-0.092	38.48	32.767199	111.593432	2	22	32.767259	111.592766	1.685	20.78	1	1.78	-0.035	-0.058	0	0	6.9406E+218	330	337
20230809_1809120204	0	1794057	2.53021	-1.79906	-0.33165	-0.144238	9.3751917	0.828913	18.592	-1.063	-5.823	1.8	-0.092	38.48	32.767199	111.593432	2	22	32.767259	111.592766	1.685	20.78	1	1.78	-0.035	-0.058	0	0	6.9406E+218	330	337
20230809_1809120209	0	1794058	2.39215	-1.77411	-0.26494	-0.079107	9.4338655	0.828875	18.592	-1.063	-5.823	1.8	-0.092	38.48	32.767199	111.593432	2	22	32.767259	111.592766	1.685	20.78	1	1.78	-0.035	-0.058	0	0	6.9406E+218	330	337
20230809_1809120222	0	1794059	2.18143	-1.77121	-0.23665	-0.144368	9.4922552	0.952377	18.592	-1.063	-5.823	1.8	-0.092	38.48	32.767199	111.593432	2	22	32.767259	111.592766	1.685	20.78	1	1.78	-0.035	-0.058	0	0	6.9406E+218	330	337
20230809_1809120229	0	1794060	2.08236	-1.74933	-0.16987	-0.079062	9.3752537	0.82873	18.682	-1.068	-5.707	1.803	-0.092	38.48	32.7672	111.593433	2	22	32.767259	111.592766	1.685	20.78	1	1.78	-0.035	-0.058	0	0	6.9406E+218	330	337
20230809_1809120240	0	1794061	2.10854	-1.71882	-0.08095	-0.078997	9.3167229	0.766998	18.682	-1.068	-5.707	1.803	-0.092	38.48	32.7672	111.593433	2	22	32.767259	111.592766	1.685	20.78	1	1.78	-0.035	-0.058	0	0	6.9406E+218	330	337
20230809_1809120254	0	1794062	2.05811	-1.7214	0.06329	-0.144133	9.3168221	0.644008	18.682	-1.068	-5.707	1.803	-0.092	38.48	32.7672	111.593433	2	22	32.767259	111.592766	1.685	20.78	1	1.78	-0.035	-0.058	0	0	6.9406E+218	330	325
20230809_1809120260	0	1794063	1.94562	-1.70137	0.13976	-0.079016	9.3166418	0.828585	18.682	-1.068	-5.707	1.803	-0.092	38.48	32.7672	111.593433	2	22	32.767259	111.592766	1.685	20.78	1	1.78	-0.035	-0.058	0	0	6.9406E+218	330	325
20230809_1809120275	0	1794064	1.71722	-1.67888	0.24722	-0.079127	9.4337864	0.890462	18.682	-1.068	-5.707	1.803	-0.092	38.48	32.7672	111.593433	2	22	32.767259	111.592766	1.685	20.78	1	1.78	-0.035	-0.058	0	0	6.9406E+218	330	325
20230809_1809120281	0	1794065	1.54068	-1.66816	0.3124	-0.144343	9.4335623	1.013818	18.766	-1.053	-5.615	1.806	-0.092	38.48	32.7672	111.593433	2	22	32.767259	111.592766	1.685	20.78	1	1.78	-0.035	-0.058	0	0	6.9406E+218	330	325
20230809_1809120292	0	1794066	1.31829	-1.64413	0.37019	-0.079102	9.3750935	0.951903	18.766	-1.053	-5.615	1.806	-0.092	38.48	32.7672	111.593433	2	22	32.767259	111.592766	1.685	20.78	1	1.78	-0.035	-0.058	0	0	6.9406E+218	330	325
20230809_1809120305	0	1794067	1.17267	-1.62689	0.41014	-0.144258	9.3751106	0.890499	18.766	-1.053	-5.615	1.806	-0.092	38.48	32.7672	111.593433	2	22	32.767259	111.592766	1.685	20.78	1	1.78	-0.035	-0.058	0	0	6.9406E+218	330	325
20230809_1809120310	0	1794068	1.02465	-1.63149	0.48411	-0.079082	9.3751726	0.890317	18.766	-1.053	-5.615	1.806	-0.092	38.48	32.7672	111.593433	2	22	32.767259	111.592766	1.685	20.78	1	1.78	-0.035	-0.058	0	0	6.9406E+218	330	325
20230809_1809120320	0	1794069	0.94027	-1.59952	0.52549	-0.144218	9.3752718	0.767326	18.766	-1.053	-5.615	1.806	-0.092	38.48	32.7672	111.593433	2	22	32.767259	111.592766	1.685	20.78	1	1.78	-0.035	-0.058	0	0	6.9406E+218	330	325
20230809_1809120330	0	1794070	0.8923	-1.55063	0.59413	-0.079062	9.3752537	0.82873	18.843	-1.021	-5.563	1.81	-0.092	38.48	32.767201	111.593433	2	22	32.767259	111.592766	1.685	20.78	1	1.78	-0.035	-0.058	0	0	6.9406E+218	330	325
20230809_1809120340	0	1794071	0.76601	-1.52052	0.65489	-0.144303	9.4337234	0.890645	18.843	-1.021	-5.563	1.81	-0.092	38.48	32.767201	111.593433	2	22	32.767259	111.592766	1.685	20.78	1	1.78	-0.035	-0.058	0	0	6.9406E+218	330	325
20230809_1809120354	0	1794072	0.61448	-1.49545	0.72791	-0.079076	9.3163996	1.013344	18.843	-1.021	-5.563	1.81	-0.092	38.48	32.767201	111.593433	2	22	32.767259	111.592766	1.685	20.78	1	1.78	-0.035	-0.058	0	0	6.9406E+218	330	325
20230809_1809120360	0	1794073	0.39078	-1.47878	0.85723	-0.079122	9.3750124	1.01349	18.843	-1.021	-5.563	1.81	-0.092	38.48	32.767201	111.593433	2	22	32.767259	111.592766	1.685	20.78	1	1.78	-0.035	-0.058	0	0	6.9406E+218	330	325
20230809_1809120376	0	1794074	0.17341	-1.4607	0.92378	-0.144297	9.3749504	1.0136729	18.843	-1.021	-5.563	1.81	-0.092	38.48	32.767201	111.593433	2	22	32.767259	111.592766	1.685	20.78	1	1.78	-0.035	-0.058	0	0	6.9406E+218	330	325
20230809_1809120379	0	1794075	-0.09609	-1.45867	0.97109	-0.079102	9.3750935	0.951903	18.913	-0.973	-5.546	1.813	-0.092	38.48	32.767202	111.593434	2	22	32.767259	111.592766	1.685	20.78	1	1.78	-0.035	-0.058	0	0	6.9406E+218	330	325
20230809_1809120392	0	1794076	-0.16026	-1.41009	0.98901	-0.144283	9.4338036	0.829058	18.913	-0.973	-5.546	1.813	-0.09	38.48	32.767202	111.593434	2	22	32.767259	111.592766	1.685	20.78	1	1.78	-0.035	-0.058	0	0	6.9406E+218	330	325
20230809_1809120400	0	1794077	-0.29171	-1.38222	1.0139	-0.079102	9.3750935	0.951903	18.913	-0.973	-5.546	1.813	-0.09	38.48	32.767202	111.593434	2	22	32.767259	111.592766	1.685	20.78	1	1.78	-0.035	-0.058	0	0	6.9406E+218	330	325
20230809_1809120413	0	1794078	-0.36994	-1.33635	1.05348	-0.144297	9.3749504	1.0136729	18.913	-0.973	-5.546	1.813	-0.09	38.48	32.767202	111.593434	2	22	32.767259	111.592766	1.685	20.78	1	1.78	-0.035	-0.058	0	0	6.9406E+218	330	325
20230809_1809120422	0	1794079	-0.58855	-1.3027	1.11875	-0.079076	9.3163996	1.013344	18.913	-0.973	-5.546	1.813	-0.09	38.48	32.767202	111.593434	2	22	32.767259	111.592766	1.685	20.78	1	1.78	-0.035	-0.058	0	0	6.9406E+218	330	325
20230809_1809120430	0	1794080	-0.80227	-1.27689	1.21978	-0.079122	9.3750124	1.01349	18.975	-0.912	-5.569	1.815	-0.09	38.48	32.767203	111.593434	2	22	32.767259	111.592766	1.685	20.78	1	1.78	-0.035	-0.058	0	0	6.9406E+218	330	325
20230809_1809120441	0	1794081	-1.04671	-1.24417	1.27774	-0.144317	9.3748693	1.075259	18.975	-0.912	-5.569	1.815	-0.09	38.48	32.767203	111.593434	2	22	32.767259	111.592766	1.685	20.78	1	1.78	-0.035	-0.058	0	0	6.9406E+218	330	325
20230809_1809120456	0	1794082	-1.37829	-1.2219	1.29922	-0.079187	9.4335432	1.075222	18.975	-0.912	-5.569	1.815	-0.09	38.48	32.767203	111.593434	2	22	32.767259	111.592766	1.685	20.78	1	1.78	-0.035	-0.058	0	0	6.9406E+218	330	325
20230809_1809120461	0	1794083	-1.56101	-1.1972	1.33152	-0.079167	9.4336243	1.013635	18.975	-0.912	-5.569	1.815	-0.09	38.48	32.767203	111.593434	2	22	32.767259	111.592766	1.685	20.78	1	1.78	-0.035	-0.058	0	0	6.9406E+218	330	325
20230809_1809120472	0	1794084	-1.60301	-1.14251	1.40636	-0.144297	9.3749504	1.0136729	18.975	-0.912	-5.569	1.815	-0.09	38.48	32.767203	111.593434	2	22	32.767259	111.592766	1.685	20.78	1	1.78	-0.035	-0.058	0	0	6.9406E+218	330	325
20230809_1809120484	0	1794085	-1.78506	-1.13119	1.42431	-0.079141	9.3749313	1.075076	19.028	-0.839	-5.644	1.817	-0.09	38.48	32.767204	111.593434	2	22	32.767259	111.592766	1.685	20.78	1	1.78	-0.035	-0.058	0	0	6.9406E+218	330	325
20230809_1809120494	0	1794086	-2.03615	-1.13213	1.42865	-0.144343	9.4335623	1.013818	19.028	-0.839	-5.644	1.817	-0.09	38.48	32.767204	111.593434	2	22	32.767259	111.592766	1.685	20.78	1	1.78	-0.035	-0.058	0	0	6.9406E+218	330	325
20230809_1809120501	0	1794087	-2.1417	-1.07225	1.5144	-0.079141	9.3749313	1.075076	19.028	-0.839	-5.644	1.817	-0.09	38.48	32.767204	111.593434	2	22	32.767259	111.592766	1.685	20.78	1	1.78	-0.035	-0.058	0	0	6.9406E+218	330	325
20230809_1809120512	0	1794088	-2.33598	-1.02301	1.59464	-0.079204	9.4334631	1.136808	19.028	-0.839	-5.644	1.817	-0.09	38.48	32.767204	111.593434	2	22	32.767259	111.592766	1.685	20.78	1	1.78	-0.035	-0.058	0	0	6.9406E+218	330	325
20230809_1809120520	0	1794089	-2.66336	-1.01983	1.58722	-0.14442	9.433239	1.260164	19.028	-0.839	-5.644	1.817	-0.09	38.48	32.767204	111.593434	2	22	32.767259	111.592766	1.685	20.78	1	1.78	-0.035	-0.058	0	0	6.9406E+218	330	325
20230809_1809120532	0	1794090	-2.93842	-0.99547	1.57329	-0.079249	9.492075	1.1369539	19.072	-0.758	-5.766	1.819	-0.09	38.48	32.767204	111.593434	2	22	32.767259	111.592766	1.685	20.78	1	1.78	-0.035	-0.058	0	0	6.9406E+218	330	325
20230809_1809120541	0	1794091	-2.9747	-0.93117	1.67394	-0.079159	9.3748512	1.136663	19.072	-0.758	-5.766	1.819	-0.09	38.48	32.767204	111.593434	2	22	32.767259	111.592766	1.685	20.78	1	1.78	-0.035	-0.058	0	0	6.9406E+218	330	325
20230809_1809120554	0	1794092	-3.0988	-0.89289	1.73056	-0.14438	9.4334002	1.136991	19.072	-0.758	-5.766	1.819	-0.097	38.48	32.767204	111.593434	2	22	32.767259	111.592766	1.685	20.78	1	1.78	-0.035	-0.058	0	0	6.9406E+218	330	325
20230809_1809120559	0	1794093	-3.4231	-0.89437	1.73088	-0.079269	9.4919939	1.19854	19.072	-0.758	-5.766	1.819	-0.097	38.48	32.767204	111.593434	2	22	32.767259	111.592766	1.685	20.78	1	1.78	-0.035	-0.058	0	0	6.9406E+218	330	325
20230809_1809120573	0	1794094	-3.56116	-0.85188	1.67826	-0.079295	9.5506868	1.137099	19.072	-0.758	-5.766	1.819	-0.097	38.48	32.767204	111.593434	2	22	32.767259	111.592766	1.685	20.78	1	1.78	-0.035	-0.058	0	0	6.9406E+218	330	325
20230809_1809120579	0	1794095	-3.68111	-0.81833	1.77362	-0.079269	9.4919939	1.19854	19.107	-0.668	-5.934	1.82	-0.097	38.48	32.767205	111.593435	2	22	32.767259	111.592766	1.685	20.78	1	1.78	-0.035	-0.058	0	0	6.9406E+218	330	325
20230809_1809120592	0	1794096	-3.78864	-0.78502	1.79521	-0.144465	9.4918509	1.2603101	19.107	-0.668	-5.934	1.82	-0.097	38.48	32.767205	111.593435	2	22	32.767259	111.592766	1.685	20.78	1	1.78	-0.035	-0.058	0	0	6.9406E+218	330	325
20230809_1809120604	0	1794097	-4.03999	-0.76493	1.73206	-0.079289	9.4919138	1.2601269	19.107	-0.668	-5.934	1.82	-0.097	38.48	32.767205	111.593435	2	22	32.767259	111.592766	1.685	20.78	1	1.78	-0.035	-0.058	0	0	6.9406E+218	330	325
20230809_1809120612	0	1794098	-4.28161	-0.75262	1.85559	-0.079269	9.4919939	1.19854	19.107	-0.668	-5.934	1.82	-0.097	38.48	32.767205	111.593435	2	22	32.767259	111.592766	1.685	20.78	1	1.78	-0.035	-0.058	0	0	6.9406E+218	330	325
20230809_1809120620	0	1794099	-4.38689	-0.70957	1.87285	-0.079335	9.5505257	1.260272	19.107	-0.668	-5.934	1.82	-0.097	38.48	32.767205	111.593435	2	22	32.767259	111.592766	1.685	20.78	1	1.78	-0.035	-0.058	0	0	6.9406E+218	330	325
20230809_1809120631	0	1794100	-4.56181	-0.65962	1.81865	-0.079425	9.6677504	1.260563	19.134	-0.573	-6.145	1.821	-0.097	38.48	32.767206	111.593435	2	22	32.767259	111.592766	1.685	20.78	1	1.78	-0.035	-0.058	0	0	6.9406E+218	330	325
20230809_1809120642	0	1794101	-4.73326	-0.63227	1.82555	-0.079354	9.5504446	1.321859	19.134	-0.573	-6.145	1.821	-0.097	38.48	32.767206	111.593435	2	22	32.767259	111.592766	1.685	20.78	1	1.78	-0.035	-0.058	0	0	6.9406E+218	330	325
20230809_1809120654	0	1794102	-4.90612	-0.62283	1.88165	-0.07938	9.6091375	1.2604181	19.134	-0.573	-6.145	1.821	-0.097	38.48	32.767206	111.593435	2	22	32.767259	111.592766	1.685	20.78	1	1.78	-0.035	-0.058	0	0	6.9406E+218	330	325
20230809_1809120660	0	1794103	-5.02123	-0.60673	1.74939	-0.079491	9.7262821	1.322295	19.134	-0.573	-6.145	1.821	-0.097	38.48	32.767206	111.593435	2	22	32.767259	111.592766	1.685	20.78	1	1.78	-0.035	-0.058	0	0	6.9406E+218	330	337
20230809_1809120675	0	1794104	-5.18819	-0.57476	1.76093	-0.07938	9.6091375	1.2604181	19.134	-0.573	-6.145	1.821	-0.097	38.48	32.767206	111.593435	2	22	32.767259	111.592766	1.685	20.78	1	1.78	-0.035	-0.058	0	0	6.9406E+218	330	337
20230809_1809120682	0	1794105	-5.38131	-0.55518	1.95611	-0.079374	9.5503635	1.383446	19.154	-0.479	-6.397	1.821	-0.097	38.48	32.767207	111.593435	2	22	32.767259	111.592766	1.685	20.78	1	1.78	-0.035	-0.058	0	0	6.9406E+218	330	337
20230809_1809120694	0	1794106	-5.59012	-0.53622	1.89135	-0.079445	9.6676702	1.32215	19.154	-0.479	-6.397	1.821	-0.097	38.48	32.767207	111.593435	2	22	32.767274	111.592773	1.715	20.24	1	1.78	-0.035	-0.058	0	0	6.9406E+218	330	337
20230809_1809120705	0	1794107	-5.6713	-0.50925	1.85084	-0.079511	9.7262011	1.383882	19.154	-0.479	-6.397	1.821	-0.097	38.48	32.767207	111.593435	2	22	32.767274	111.592773	1.715	20.24	1	1.78	-0.035	-0.058	0	0	6.9406E+218	330	337
20230809_1809120710	0	1794108	-5.77363	-0.48439	1.85284	-0.079465	9.6675892	1.383736	19.154	-0.479	-6.397	1.821	-0.097	38.48	32.767207	111.593435	2	22	32.767274	111.592773	1.715	20.24	1	1.78	-0.035	-0.058	0	0	6.9406E+218	330	337
20230809_1809120721	0	1794109	-5.93913	-0.46369	1.86603	-0.079511	9.7262011	1.383882	19.154	-0.479	-6.397	1.821	-0.097	38.48	32.767207	111.593435	2	22	32.767274	111.592773	1.715	20.24	1	1.78	-0.035	-0.058	0	0	6.9406E+218	330	337
20230809_1809120730	0	1794110	-6.11923	-0.45481	1.75934	-0.07953	9.72612	1.4454679	19.168	-0.384	-6.689	1.821	-0.097	38.48	32.767207	111.593436	2	22	32.767274	111.592773	1.715	20.24	1	1.78	-0.035	-0.058	0	0	6.9406E+218	330	337
20230809_1809120740	0	1794111	-6.23709	-0.43657	1.75075	-0.079511	9.7262011	1.383882	19.168	-0.384	-6.689	1.821	-0.087	38.48	32.767207	111.593436	2	22	32.767274	111.592773	1.715	20.24	1	1.78	-0.035	-0.058	0	0	6.9406E+218	330	337
20230809_1809120752	0	1794112	-6.36137	-0.4096	1.75965	-0.07953	9.72612	1.4454679	19.168	-0.384	-6.689	1.821	-0.087	38.48	32.767207	111.593436	2	22	32.767274	111.592773	1.715	20.24	1	1.78	-0.035	-0.058	0	0	6.9406E+218	330	337
20230809_1809120762	0	1794113	-6.56451	-0.39299	1.73546	-0.079596	9.7846518	1.5072	19.168	-0.384	-6.689	1.821	-0.087	38.48	32.767207	111.593436	2	22	32.767274	111.592773	1.715	20.24	1	1.78	-0.035	-0.058	0	0	6.9406E+218	330	337
20230809_1809120774	0	1794114	-6.672	-0.36644	1.70768	-0.01442	9.7847137	1.507018	19.168	-0.384	-6.689	1.821	-0.087	38.48	32.767207	111.593436	2	22	32.767274	111.592773	1.715	20.24	1	1.78	-0.035	-0.058	0	0	6.9406E+218	330	337
20230809_1809120781	0	1794115	-6.79208	-0.34367	1.75127	-0.079576	9.7847328	1.445614	19.177	-0.296	-7.015	1.821	-0.087	38.48	32.767208	111.593436	2	22	32.767274	111.592773	1.715	20.24	1	1.78	-0.035	-0.058	0	0	6.9406E+218	330	337
20230809_1809120794	0	1794116	-6.97668	-0.33395	1.7854	-0.014394	9.7260208	1.568459	19.177	-0.296	-7.015	1.821	-0.087	38.48	32.767208	111.593436	2	22	32.767274	111.592773	1.715	20.24	1	1.78	-0.035	-0.058	0	0	6.9406E+218	330	337
20230809_1809120805	0	1794117	-7.00852	-0.28605	1.67387	-0.144823	9.9019747	1.384501	19.177	-0.296	-7.015	1.821	-0.087	38.48	32.767208	111.593436	2	22	32.767274	111.592773	1.715	20.24	1	1.78	-0.035	-0.058	0	0	6.9406E+218	330	337
20230809_1809120810	0	1794118	-7.10312	-0.27259	1.64558	-0.014505	9.8431654	1.630336	19.177	-0.296	-7.015	1.821	-0.087	38.48	32.767208	111.593436	2	22	32.767274	111.592773	1.715	20.24	1	1.78	-0.035	-0.058	0	0	6.9406E+218	330	337
20230809_1809120821	0	1794119	-7.1993	-0.26496	1.57557	-0.079686	9.9018764	1.507491	19.177	-0.296	-7.015	1.821	-0.087	38.48	32.767208	111.593436	2	22	32.767274	111.592773	1.715	20.24	1	1.78	-0.035	-0.058	0	0	6.9406E+218	330	337
20230809_1809120830	0	1794120	-7.2336	-0.23517	1.55265	-0.079706	9.9017963	1.569078	19.181	-0.212	-7.37	1.82	-0.087	38.48	32.767209	111.593436	2	22	32.767274	111.592773	1.715	20.24	1	1.78	-0.035	-0.058	0	0	6.9406E+218	330	337
20230809_1809120844	0	1794121	-7.37698	-0.23052	1.47398	-0.014485	9.8432465	1.56875	19.181	-0.212	-7.37	1.82	-0.087	38.48	32.767209	111.593436	2	22	32.767274	111.592773	1.715	20.24	1	1.78	-0.035	-0.058	0	0	6.9406E+218	330	337
20230809_1809120852	0	1794122	-7.44279	-0.19795	1.48379	-0.079661	9.8431826	1.5689321	19.181	-0.212	-7.37	1.82	-0.087	38.48	32.767209	111.593436	2	22	32.767274	111.592773	1.715	20.24	1	1.78	-0.035	-0.058	0	0	6.9406E+218	330	337
20230809_1809120860	0	1794123	-7.52501	-0.16797	1.46953	-0.014596	9.9603901	1.630627	19.181	-0.212	-7.37	1.82	-0.087	38.48	32.767209	111.593436	2	22	32.767274	111.592773	1.715	20.24	1	1.78	-0.035	-0.058	0	0	6.9406E+218	330	337
20230809_1809120883	0	1794124	-7.5901	-0.14385	1.40398	-0.079817	10.018939	1.630955	19.181	-0.212	-7.37	1.82	-0.087	38.48	32.767209	111.593436	2	22	32.767274	111.592773	1.715	20.24	1	1.78	-0.035	-0.058	0	0	6.9406E+218	330	337
20230809_1809120885	0	1794125	-7.67549	-0.12032	1.3647	-0.079772	9.9603271	1.63081	19.18	-0.14	-7.747	1.819	-0.087	38.48	32.76721	111.593437	2	22	32.767274	111.592773	1.715	20.24	1	1.78	-0.035	-0.058	0	0	6.9406E+218	330	337
20230809_1809120893	0	1794126	-7.68414	-0.09587	1.3547	-0.01457	9.9016972	1.692068	19.18	-0.14	-7.747	1.819	-0.087	38.48	32.76721	111.593437	2	22	32.767274	111.592773	1.715	20.24	1	1.81	0.077	0.015	0	0	6.9406E+218	330	337
20230809_1809120907	0	1794127	-7.70073	-0.07526	1.30664	-0.079772	9.9603271	1.63081	19.18	-0.14	-7.747	1.819	-0.083	38.28	32.76721	111.593437	2	22	32.767274	111.592773	1.715	20.24	1	1.81	0.077	0.015	0	0	6.9406E+218	330	337
20230809_1809120910	0	1794128	-7.77139	-0.05327	1.19763	-0.014687	10.0776138	1.630918	19.18	-0.14	-7.747	1.819	-0.083	38.28	32.76721	111.593437	2	22	32.767274	111.592773	1.715	20.24	1	1.81	0.077	0.015	0	0	6.9406E+218	330	337
20230809_1809120921	0	1794129	-7.82723	-0.03337	1.1111	-0.079882	10.0774708	1.692687	19.18	-0.14	-7.747	1.819	-0.083	38.28	32.76721	111.593437	2	22	32.767274	111.592773	1.715	20.24	1	1.81	0.077	0.015	0	0	6.9406E+218	330	337
20230809_1809120931	0	1794130	-7.85183	0.00134	1.09679	-0.014635	9.960228	1.7538	19.174	-0.079	-8.135	1.809	-0.083	38.28	32.767211	111.593436	2	22	32.767274	111.592773	1.715	20.24	1	1.81	0.077	0.015	0	0	6.9406E+218	330	337
20230809_1809120941	0	1794131	-7.86868	0.02772	1.04964	-0.079792	9.960247	1.692396	19.174	-0.079	-8.135	1.809	-0.083	38.28	32.767211	111.593436	2	22	32.767274	111.592773	1.715	20.24	1	1.81	0.077	0.015	0	0	6.9406E+218	330	337
20230809_1809120955	0	1794132	-7.90568	0.04587	1.02391	-0.014681	10.0188398	1.7539459	19.174	-0.079	-8.135	1.809	-0.083	38.28	32.767211	111.593436	2	22	32.767274	111.592773	1.715	20.24	1	1.81	0.077	0.015	0	0	6.9406E+218	330	337
20230809_1809120962	0	1794133	-7.99203	0.05359	0.98648	-0.014661	10.0189209	1.692359	19.174	-0.079	-8.135	1.809	-0.083	38.28	32.767211	111.593436	2	22	32.767274	111.592773	1.715	20.24	1	1.81	0.077	0.015	0	0	6.9406E+218	330	337
20230809_1809120979	0	1794134	-8.00526	0.08998	0.94206	-0.079902	10.0773897	1.754274	19.174	-0.079	-8.135	1.809	-0.083	38.28	32.767211	111.593436	2	22	32.767274	111.592773	1.715	20.24	1	1.81	0.077	0.015	0	0	6.9406E+218	330	337
20230809_1809120981	0	1794135	-8.05627	0.11732	0.84908	-0.079902	10.0773897	1.754274	19.164	-0.032	-8.534	1.807	-0.083	38.28	32.767212	111.593437	2	22	32.767274	111.592773	1.715	20.24	1	1.81	0.077	0.015	0	0	6.9406E+218	330	337
20230809_1809120993	0	1794136	-8.01188	0.1473	0.72622	-0.014726	10.0774527	1.754091	19.164	-0.032	-8.534	1.807	-0.083	38.28	32.767212	111.593437	2	22	32.767274	111.592773	1.715	20.24	1	1.81	0.077	0.015	0	0	6.9406E+218	330	337
20230809_1809130005	0	1794137	-7.93645	0.20217	0.69136	-0.014681	10.0188398	1.7539459	19.164	-0.032	-8.534	1.807	-0.083	38.28	32.767212	111.593437	2	22	32.767274	111.592773	1.715	20.24	1	1.81	0.077	0.015	0	0	6.9406E+218	330	337
20230809_1809130011	0	1794138	-8.05495	0.18256	0.63965	-0.079916	10.0185356	1.938888	19.164	-0.032	-8.534	1.807	-0.083	38.28	32.767212	111.593437	2	22	32.767274	111.592773	1.715	20.24	1	1.81	0.077	0.015	0	0	6.9406E+218	330	337
20230809_1809130020	0	1794139	-8.09354	0.20229	0.6281	-0.014726	10.0774527	1.754091	19.164	-0.032	-8.534	1.807	-0.083	38.28	32.767212	111.593437	2	22	32.767274	111.592773	1.715	20.24	1	1.81	0.077	0.015	0	0	6.9406E+218	330	337
20230809_1809130032	0	1794140	-8.11425	0.24702	0.54277	-0.014726	10.0774527	1.754091	19.15	-0.001	-8.936	1.806	-0.083	38.28	32.767212	111.593437	2	22	32.767274	111.592773	1.715	20.24	1	1.81	0.077	0.015	0	0	6.9406E+218	330	337
20230809_1809130040	0	1794141	-8.06951	0.27472	0.55287	-0.014746	10.0773716	1.815678	19.15	-0.001	-8.936	1.806	-0.083	38.28	32.767212	111.593437	2	22	32.767274	111.592773	1.715	20.24	1	1.81	0.077	0.015	0	0	6.9406E+218	330	337
20230809_1809130052	0	1794142	-8.01905	0.3073	0.41286	-0.079922	10.0773096	1.81586	19.15	-0.001	-8.936	1.806	-0.083	38.28	32.767212	111.593437	2	22	32.767274	111.592773	1.715	20.24	1	1.81	0.077	0.015	0	0	6.9406E+218	330	337
20230809_1809130062	0	1794143	-7.9932	0.31972	0.37398	-0.014746	10.0773716	1.815678	19.15	-0.001	-8.936	1.806	-0.083	38.28	32.767212	111.593437	2	22	32.767274	111.592773	1.715	20.24	1	1.81	0.077	0.015	0	0	6.9406E+218	330	337
20230809_1809130074	0	1794144	-7.96581	0.34061	0.33321	-0.014701	10.0187597	1.815532	19.15	-0.001	-8.936	1.806	-0.083	38.28	32.767212	111.593437	2	22	32.767274	111.592773	1.715	20.24	1	1.81	0.077	0.015	0	0	6.9406E+218	330	337
20230809_1809130080	0	1794145	-7.93568	0.37536	0.24948	-0.014746	10.0773716	1.815678	19.131	0.015	-9.336	1.804	-0.083	38.28	32.767213	111.593437	2	22	32.767274	111.592773	1.715	20.24	1	1.81	0.077	0.015	0	0	6.9406E+218	330	337
20230809_1809130093	0	1794146	-7.99189	0.37805	0.21074	-0.079942	10.0772285	1.877447	19.131	0.015	-9.336	1.804	-0.089	38.28	32.767213	111.593437	2	22	32.767274	111.592773	1.715	20.24	1	1.81	0.077	0.015	0	0	6.9406E+218	330	337
20230809_1809130105	0	1794147	-7.94758	0.4226	0.12761	-0.014746	10.0773716	1.815678	19.131	0.015	-9.336	1.804	-0.089	38.28	32.767213	111.593437	2	22	32.767274	111.592773	1.715	20.24	1	1.81	0.077	0.015	0	0	6.9406E+218	330	337
20230809_1809130115	0	1794148	-7.8903	0.44522	0.07962	-0.014766	10.0772905	1.877264	19.131	0.015	-9.336	1.804	-0.089	38.28	32.767213	111.593437	2	22	32.767274	111.592773	1.715	20.24	1	1.81	0.077	0.015	0	0	6.9406E+218	330	337
20230809_1809130121	0	1794149	-7.77772	0.47055	0.04373	-0.014701	10.0187597	1.815532	19.131	0.015	-9.336	1.804	-0.089	38.28	32.767213	111.593437	2	22	32.767274	111.592773	1.715	20.24	1	1.81	0.077	0.015	0	0	6.9406E+218	330	337
20230809_1809130130	0	1794150	-7.68371	0.49133	-0.00688	-0.079877	10.0186968	1.815715	19.108	0.016	-9.729	1.802	-0.089	38.28	32.767214	111.593437	2	22	32.767274	111.592773	1.715	20.24	1	1.81	0.077	0.015	0	0	6.9406E+218	330	337
20230809_1809130141	0	1794151	-7.60392	0.50239	-0.03819	-0.014706	10.0775328	1.692504	19.108	0.016	-9.729	1.802	-0.089	38.28	32.767214	111.593437	2	22	32.767274	111.592773	1.715	20.24	1	1.81	0.077	0.015	0	0	6.9406E+218	330	337
20230809_1809130153	0	1794152	-7.55776	0.51772	-0.1419	-0.014766	10.0772905	1.877264	19.108	0.016	-9.729	1.802	-0.089	38.28	32.767214	111.593437	2	22	32.767274	111.592773	1.715	20.24	1	1.81	0.077	0.015	0	0	6.9406E+218	330	337
20230809_1809130160	0	1794153	-7.54245	0.5385	-0.18126	-0.014766	10.0772905	1.877264	19.108	0.016	-9.729	1.802	-0.089	38.28	32.767214	111.593437	2	22	32.767274	111.592773	1.715	20.24	1	1.81	0.077	0.015	0	0	6.9406E+218	330	337
20230809_1809130173	0	1794154	-7.46817	0.55993	-0.29913	-0.079897	10.0186167	1.8773021	19.108	0.016	-9.729	1.802	-0.089	38.28	32.767214	111.593437	2	22	32.767274	111.592773	1.715	20.24	1	1.81	0.077	0.015	0	0	6.9406E+218	330	337
20230809_1809130180	0	1794155	-7.35737	0.56333	-0.26864	-0.014681	10.0188398	1.7539459	19.084	0.003	-10.104	1.801	-0.089	38.28	32.767215	111.593438	2	22	32.767274	111.592773	1.715	20.24	1	1.81	0.077	0.015	0	0	6.9406E+218	330	337
20230809_1809130194	0	1794156	-7.10966	0.59247	-0.33957	-0.014616	9.960309	1.692214	19.084	0.003	-10.104	1.801	-0.089	38.28	32.767215	111.593438	2	22	32.767274	111.592773	1.715	20.24	1	1.81	0.077	0.015	0	0	6.9406E+218	330	337
20230809_1809130206	0	1794157	-7.14371	0.58226	-0.35235	-0.014701	10.0187597	1.815532	19.084	0.003	-10.104	1.801	-0.089	38.28	32.767215	111.593438	2	22	32.767274	111.592773	1.715	20.24	1	1.81	0.077	0.015	0	0	6.9406E+218	330	337
20230809_1809130213	0	1794158	-7.17275	0.56238	-0.44276	-0.079897	10.0186167	1.8773021	19.084	0.003	-10.104	1.801	-0.089	38.28	32.767215	111.593438	2	22	32.767274	111.592773	1.715	20.24	1	1.81	0.077	0.015	0	0	6.9406E+218	330	337
20230809_1809130221	0	1794159	-7.0252	0.60159	-0.51988	-0.014701	10.0187597	1.815532	19.084	0.003	-10.104	1.801	-0.088	38.28	32.767215	111.593438	2	22	32.767274	111.592773	1.715	20.24	1	1.81	0.077	0.015	0	0	6.9406E+218	330	337
20230809_1809130231	0	1794160	-6.82524	0.63247	-0.55744	-0.014681	10.0188398	1.7539459	19.059	-0.024	-10.457	1.799	-0.088	38.28	32.767215	111.593438	2	22	32.767274	111.592773	1.715	20.24	1	1.81	0.077	0.015	0	0	6.9406E+218	330	337
20230809_1809130241	0	1794161	-6.67682	0.62417	-0.61861	-0.01459	9.9016161	1.753655	19.059	-0.024	-10.457	1.799	-0.088	38.28	32.767215	111.593438	2	22	32.767274	111.592773	1.715	20.24	1	1.81	0.077	0.015	0	0	6.9406E+218	330	337
20230809_1809130249	0	1794162	-6.60638	0.60501	-0.62857	-0.079811	9.960166	1.753983	19.059	-0.024	-10.457	1.799	-0.088	38.28	32.767215	111.593438	2	22	32.767274	111.592773	1.715	20.24	1	1.81	0.077	0.015	0	0	6.9406E+218	330	337
20230809_1809130261	0	1794163	-6.47732	0.60761	-0.61721	-0.01459	9.9016161	1.753655	19.059	-0.024	-10.457	1.799	-0.088	38.28	32.767215	111.593438	2	22	32.767274	111.592773	1.715	20.24	1	1.81	0.077	0.015	0	0	6.9406E+218	330	337
20230809_1809130271	0	1794164	-6.36379	0.61508	-0.67376	-0.014635	9.960228	1.7538	19.059	-0.024	-10.457	1.799	-0.088	38.28	32.767215	111.593438	2	22	32.767274	111.592773	1.715	20.24	1	1.81	0.077	0.015	0	0	6.9406E+218	330	325
[truncated: 230,225 more rows]
