# Supplementary material for: GNSS/SINS/DVL integrated navigation algorithm based on adaptive differential Kalman filtering
Source: PLoS One. 2026 Feb 5;21(2):e0342016. doi: 10.1371/journal.pone.0342016 (PMC12875519; doi:10.1371/journal.pone.0342016)
Supplement: S1 File — (ZIP) [file pone.0342016.s001.zip › RAWdata/18_47_35.csv]

Time	Data timestamp	Number of packages	The angular velocity of x (positive for right roll in °/s)	Y-angular velocity (°/s, positive for left turn)	z angular velocity (°/s pitch and head are positive)	x acceleration (positive before m/s ²)	y acceleration (positive on m/s ²)	z acceleration (m/s ² is positive on the right)	Heading (°)	Pitch (°)	Roll (°)	Top speed (m/s)	Current depth (m)	Current height (m)	Inertial navigation latitude (°)	Inertial navigation longitude(°)	Combined state	gps star count	gps latitude	gps longitude	gps speed	gps heading	dvl is effective	dvl front speed (m/s)	dvl right speed	dvl speed up	Magnetic North	Magnetic sky	Magnetic East	Thruster target	Thruster feedback
20230809_1847350634	0	2024390	0.56287	0.2058	-2.31076	0.572618	9.7284708	0.150348	82.399	3.599	-2.341	1.211	0.116	30.71	32.77712	111.625555	1	20	32.777126	111.625563	1.215	84.41	1	1.27	-0.023	-0.101	0	0	6.9406E+218	0	62
20230809_1847350635	0	2024391	0.4911	0.14382	-2.31258	0.572598	9.7283897	0.211934	82.399	3.599	-2.341	1.211	0.116	30.71	32.77712	111.625555	1	20	32.777126	111.625563	1.215	84.41	1	1.27	-0.023	-0.101	0	0	6.9406E+218	0	62
20230809_1847350636	0	2024392	0.43073	0.08231	-2.32349	0.507443	9.7284088	0.150531	82.399	3.599	-2.341	1.211	0.116	30.71	32.77712	111.625555	1	20	32.777126	111.625563	1.215	84.41	1	1.27	-0.023	-0.101	0	0	6.9406E+218	0	62
20230809_1847350638	0	2024393	0.39178	0.02174	-2.32505	0.572598	9.7283897	0.211934	82.399	3.599	-2.341	1.211	0.116	30.71	32.77712	111.625555	1	20	32.777126	111.625563	1.215	84.41	1	1.27	-0.023	-0.101	0	0	6.9406E+218	0	62
20230809_1847350639	0	2024394	0.36636	-0.03572	-2.33753	0.572664	9.6698589	0.150202	82.399	3.599	-2.341	1.211	0.116	30.71	32.77712	111.625555	1	20	32.777126	111.625563	1.215	84.41	1	1.27	-0.023	-0.101	0	0	6.9406E+218	0	62
20230809_1847350648	0	2024395	0.33711	-0.09194	-2.33522	0.507423	9.7283278	0.212117	82.403	3.483	-2.321	1.209	0.116	30.71	32.77712	111.625556	1	20	32.777126	111.625563	1.215	84.41	1	1.27	-0.023	-0.101	0	0	6.9406E+218	0	62
20230809_1847350657	0	2024396	0.306	-0.14572	-2.33278	0.572644	9.6697779	0.211789	82.403	3.483	-2.321	1.209	0.116	30.71	32.77712	111.625556	1	20	32.777126	111.625563	1.215	84.41	1	1.27	-0.023	-0.101	0	0	6.9406E+218	0	62
20230809_1847350668	0	2024397	0.25741	-0.20337	-2.32294	0.572644	9.6697779	0.211789	82.403	3.483	-2.321	1.209	0.116	30.71	32.77712	111.625556	1	20	32.777126	111.625563	1.215	84.41	1	1.27	-0.023	-0.101	0	0	6.9406E+218	0	62
20230809_1847350679	0	2024398	0.23088	-0.25839	-2.30886	0.507469	9.6697159	0.211972	82.403	3.483	-2.321	1.209	0.116	30.71	32.77712	111.625556	1	20	32.777126	111.625563	1.215	84.41	1	1.27	-0.023	-0.101	0	0	6.9406E+218	0	62
20230809_1847350688	0	2024399	0.22267	-0.3123	-2.28911	0.572709	9.6112471	0.150057	82.403	3.483	-2.321	1.209	0.116	30.71	32.77712	111.625556	1	20	32.777126	111.625563	1.215	84.41	1	1.27	-0.023	-0.101	0	0	6.9406E+218	0	62
20230809_1847350697	0	2024400	0.22197	-0.36235	-2.27984	0.507469	9.6697159	0.211972	82.42	3.368	-2.307	1.207	0.116	30.71	32.77712	111.625556	1	20	32.777126	111.625563	1.215	84.41	1	1.27	-0.023	-0.101	0	0	6.9406E+218	0	62
20230809_1847350708	0	2024401	0.22386	-0.40916	-2.25959	0.507449	9.6696348	0.273558	82.42	3.368	-2.307	1.207	0.103	30.71	32.77712	111.625556	1	20	32.777126	111.625563	1.215	84.41	1	1.27	-0.023	-0.101	0	0	6.9406E+218	0	62
20230809_1847350719	0	2024402	0.21575	-0.45592	-2.2445	0.572689	9.611166	0.211643	82.42	3.368	-2.307	1.207	0.103	30.71	32.77712	111.625556	1	20	32.777126	111.625563	1.215	84.41	1	1.27	-0.023	-0.101	0	0	6.9406E+218	0	62
20230809_1847350727	0	2024403	0.20798	-0.49994	-2.21681	0.507494	9.6110229	0.273413	82.42	3.368	-2.307	1.207	0.103	30.71	32.77712	111.625556	1	20	32.777126	111.625563	1.215	84.41	1	1.27	-0.023	-0.101	0	0	6.9406E+218	0	62
20230809_1847350737	0	2024404	0.21203	-0.5386	-2.19414	0.507514	9.611104	0.211826	82.42	3.368	-2.307	1.207	0.103	30.71	32.77712	111.625556	1	20	32.777126	111.625563	1.215	84.41	1	1.27	-0.023	-0.101	0	0	6.9406E+218	0	62
20230809_1847350750	0	2024405	0.21906	-0.57625	-2.16085	0.507449	9.6696348	0.273558	82.45	3.259	-2.295	1.205	0.103	30.71	32.77712	111.625557	1	20	32.777126	111.625563	1.215	84.41	1	1.27	-0.023	-0.101	0	0	6.9406E+218	0	62
20230809_1847350757	0	2024406	0.23151	-0.61559	-2.13516	0.507494	9.6110229	0.273413	82.45	3.259	-2.295	1.205	0.103	30.71	32.77712	111.625557	1	20	32.777127	111.625576	1.26	88.11	1	1.27	-0.023	-0.101	0	0	6.9406E+218	0	62
20230809_1847350768	0	2024407	0.26228	-0.6511	-2.10266	0.572669	9.6110849	0.27323	82.45	3.259	-2.295	1.205	0.103	30.71	32.77712	111.625557	1	20	32.777127	111.625576	1.26	88.11	1	1.27	-0.023	-0.101	0	0	6.9406E+218	0	62
20230809_1847350777	0	2024408	0.27907	-0.68945	-2.06862	0.507494	9.6110229	0.273413	82.45	3.259	-2.295	1.205	0.103	30.71	32.77712	111.625557	1	20	32.777127	111.625576	1.26	88.11	1	1.27	-0.023	-0.101	0	0	6.9406E+218	0	62
20230809_1847350786	0	2024409	0.30097	-0.72552	-2.02672	0.50754	9.5524111	0.273267	82.45	3.259	-2.295	1.205	0.103	30.71	32.77712	111.625557	1	20	32.777127	111.625576	1.26	88.11	1	1.27	-0.023	-0.101	0	0	6.9406E+218	0	62
20230809_1847350796	0	2024410	0.32408	-0.76399	-1.99998	0.442319	9.610961	0.273596	82.488	3.157	-2.279	1.206	0.103	30.71	32.77712	111.625558	1	20	32.777127	111.625576	1.26	88.11	1	1.27	-0.023	-0.101	0	0	6.9406E+218	0	62
20230809_1847350807	0	2024411	0.35049	-0.80028	-1.95727	0.507494	9.6110229	0.273413	82.488	3.157	-2.279	1.206	0.103	30.71	32.77712	111.625558	1	20	32.777127	111.625576	1.26	88.11	1	1.27	-0.023	-0.101	0	0	6.9406E+218	0	62
20230809_1847350821	0	2024412	0.38932	-0.8352	-1.9123	0.50752	9.55233	0.334854	82.488	3.157	-2.279	1.206	0.103	30.71	32.77712	111.625558	1	20	32.777127	111.625576	1.26	88.11	1	1.27	-0.023	-0.101	0	0	6.9406E+218	0	62
20230809_1847350826	0	2024413	0.40747	-0.86813	-1.86306	0.507494	9.6110229	0.273413	82.488	3.157	-2.279	1.206	0.103	30.71	32.77712	111.625558	1	20	32.777127	111.625576	1.26	88.11	1	1.27	-0.023	-0.101	0	0	6.9406E+218	0	62
20230809_1847350838	0	2024414	0.42633	-0.89773	-1.82474	0.50752	9.55233	0.334854	82.488	3.157	-2.279	1.206	0.103	30.71	32.77712	111.625558	1	20	32.777127	111.625576	1.26	88.11	1	1.27	-0.023	-0.101	0	0	6.9406E+218	0	62
20230809_1847350852	0	2024415	0.4371	-0.92724	-1.77007	0.507474	9.6109419	0.334999	82.536	3.066	-2.256	1.206	0.103	30.71	32.77712	111.625559	1	20	32.777127	111.625576	1.26	88.11	1	1.27	-0.023	-0.101	0	0	6.9406E+218	0	62
20230809_1847350859	0	2024416	0.44342	-0.9587	-1.72365	0.50754	9.5524111	0.273267	82.536	3.066	-2.256	1.206	0.106	30.71	32.77712	111.625559	1	20	32.777127	111.625576	1.26	88.11	1	1.27	-0.023	-0.101	0	0	6.9406E+218	0	62
20230809_1847350866	0	2024417	0.46987	-0.98473	-1.67202	0.442299	9.6108799	0.335182	82.536	3.066	-2.256	1.206	0.106	30.71	32.77712	111.625559	1	20	32.777127	111.625576	1.26	88.11	1	1.27	-0.023	-0.101	0	0	6.9406E+218	0	62
20230809_1847350877	0	2024418	0.50573	-1.00844	-1.62118	0.50752	9.55233	0.334854	82.536	3.066	-2.256	1.206	0.106	30.71	32.77712	111.625559	1	20	32.777127	111.625576	1.26	88.11	1	1.27	-0.023	-0.101	0	0	6.9406E+218	0	62
20230809_1847350886	0	2024419	0.54299	-1.02808	-1.56452	0.507474	9.6109419	0.334999	82.536	3.066	-2.256	1.206	0.106	30.71	32.77712	111.625559	1	20	32.777127	111.625576	1.26	88.11	1	1.27	-0.023	-0.101	0	0	6.9406E+218	0	62
20230809_1847350896	0	2024420	0.5725	-1.04257	-1.51389	0.442345	9.552268	0.335037	82.589	2.987	-2.228	1.204	0.106	30.71	32.77712	111.625559	1	20	32.777127	111.625576	1.26	88.11	1	1.27	-0.023	-0.101	0	0	6.9406E+218	0	62
20230809_1847350907	0	2024421	0.59312	-1.05742	-1.45884	0.442279	9.6107988	0.396769	82.589	2.987	-2.228	1.204	0.106	30.71	32.77712	111.625559	1	20	32.777127	111.625576	1.26	88.11	1	1.27	-0.023	-0.101	0	0	6.9406E+218	0	62
20230809_1847350925	0	2024422	0.60933	-1.07135	-1.39886	0.507474	9.6109419	0.334999	82.589	2.987	-2.228	1.204	0.106	30.71	32.77712	111.625559	1	20	32.777127	111.625576	1.26	88.11	1	1.27	-0.023	-0.101	0	0	6.9406E+218	0	62
20230809_1847350930	0	2024423	0.63905	-1.08453	-1.36398	0.442325	9.552187	0.396623	82.589	2.987	-2.228	1.204	0.106	30.71	32.77712	111.625559	1	20	32.777127	111.625576	1.26	88.11	1	1.27	-0.023	-0.101	0	0	6.9406E+218	0	62
20230809_1847350939	0	2024424	0.67615	-1.08888	-1.24702	0.5075	9.552249	0.396441	82.589	2.987	-2.228	1.204	0.106	30.71	32.77712	111.625559	1	20	32.777127	111.625576	1.26	88.11	1	1.27	-0.023	-0.101	0	0	6.9406E+218	0	62
20230809_1847350948	0	2024425	0.71124	-1.09066	-1.1977	0.442299	9.6108799	0.335182	82.646	2.923	-2.193	1.203	0.106	30.71	32.77712	111.62556	1	20	32.777127	111.625576	1.26	88.11	1	1.27	-0.023	-0.101	0	0	6.9406E+218	0	62
20230809_1847350959	0	2024426	0.75261	-1.08606	-1.14658	0.442279	9.6107988	0.396769	82.646	2.923	-2.193	1.203	0.106	30.71	32.77712	111.62556	1	20	32.777127	111.625576	1.26	88.11	1	1.27	-0.023	-0.101	0	0	6.9406E+218	0	62
20230809_1847350968	0	2024427	0.73903	-1.07944	-1.10975	0.442259	9.6107178	0.458355	82.646	2.923	-2.193	1.203	0.106	30.71	32.77712	111.62556	1	20	32.777127	111.625576	1.26	88.11	1	1.197	-0.062	-0.034	0	0	6.9406E+218	0	62
20230809_1847350978	0	2024428	0.7326	-1.0798	-1.05769	0.5075	9.552249	0.396441	82.646	2.923	-2.193	1.203	0.106	31.01	32.77712	111.62556	1	20	32.777127	111.625576	1.26	88.11	1	1.197	-0.062	-0.034	0	0	6.9406E+218	0	62
20230809_1847350987	0	2024429	0.70213	-1.0711	-0.95788	0.442279	9.6107988	0.396769	82.646	2.923	-2.193	1.203	0.106	31.01	32.77712	111.62556	1	20	32.777127	111.625576	1.26	88.11	1	1.197	-0.062	-0.034	0	0	6.9406E+218	0	62
20230809_1847350997	0	2024430	0.69182	-1.05653	-0.96196	0.442279	9.6107988	0.396769	82.702	2.872	-2.154	1.195	0.106	31.01	32.77712	111.625561	1	20	32.777127	111.625576	1.26	88.11	1	1.197	-0.062	-0.034	0	0	6.9406E+218	0	62
20230809_1847360025	0	2024431	0.66659	-1.04367	-0.85252	0.442214	9.6693306	0.458501	82.702	2.872	-2.154	1.195	0.093	31.01	32.77712	111.625561	1	20	32.777127	111.625576	1.26	88.11	1	1.197	-0.062	-0.034	0	0	6.9406E+218	0	62
20230809_1847360027	0	2024432	0.63823	-1.02214	-0.85335	0.442259	9.6107178	0.458355	82.702	2.872	-2.154	1.195	0.093	31.01	32.77712	111.625561	1	20	32.777127	111.625576	1.26	88.11	1	1.197	-0.062	-0.034	0	0	6.9406E+218	0	62
20230809_1847360031	0	2024433	0.63203	-1.00877	-0.73932	0.442234	9.6694107	0.396914	82.702	2.872	-2.154	1.195	0.093	31.01	32.77712	111.625561	1	20	32.777127	111.625576	1.26	88.11	1	1.197	-0.062	-0.034	0	0	6.9406E+218	0	62
20230809_1847360037	0	2024434	0.58033	-0.98721	-0.76115	0.442259	9.6107178	0.458355	82.702	2.872	-2.154	1.195	0.093	31.01	32.77712	111.625561	1	20	32.777127	111.625576	1.26	88.11	1	1.197	-0.062	-0.034	0	0	6.9406E+218	0	62
20230809_1847360049	0	2024435	0.57807	-0.97464	-0.66003	0.507389	9.6693926	0.458318	82.754	2.836	-2.12	1.194	0.093	31.01	32.77712	111.625561	1	20	32.777127	111.625576	1.26	88.11	1	1.197	-0.062	-0.034	0	0	6.9406E+218	0	62
20230809_1847360057	0	2024436	0.54052	-0.94437	-0.65031	0.442234	9.6694107	0.396914	82.754	2.836	-2.12	1.194	0.093	31.01	32.77712	111.625561	1	20	32.777127	111.625576	1.26	88.11	1	1.197	-0.062	-0.034	0	0	6.9406E+218	0	62
20230809_1847360067	0	2024437	0.55655	-0.92274	-0.5886	0.376993	9.7278795	0.458829	82.754	2.836	-2.12	1.194	0.093	31.01	32.77712	111.625561	1	20	32.777127	111.625576	1.26	88.11	1	1.197	-0.062	-0.034	0	0	6.9406E+218	0	62
20230809_1847360076	0	2024438	0.54446	-0.88438	-0.55956	0.442214	9.6693306	0.458501	82.754	2.836	-2.12	1.194	0.093	31.01	32.77712	111.625561	1	20	32.777127	111.625576	1.26	88.11	1	1.197	-0.062	-0.034	0	0	6.9406E+218	0	62
20230809_1847360087	0	2024439	0.53147	-0.85934	-0.53663	0.442169	9.7279434	0.458646	82.754	2.836	-2.12	1.194	0.093	31.01	32.77712	111.625561	1	20	32.777127	111.625576	1.26	88.11	1	1.197	-0.062	-0.034	0	0	6.9406E+218	0	62
20230809_1847360097	0	2024440	0.49773	-0.82686	-0.48734	0.442169	9.7279434	0.458646	82.799	2.809	-2.091	1.192	0.093	31.01	32.77712	111.625562	1	20	32.777127	111.625576	1.26	88.11	1	1.197	-0.062	-0.034	0	0	6.9406E+218	0	62
20230809_1847360108	0	2024441	0.46693	-0.79891	-0.47912	0.442169	9.7279434	0.458646	82.799	2.809	-2.091	1.192	0.093	31.01	32.77712	111.625562	1	20	32.777127	111.625576	1.26	88.11	1	1.197	-0.062	-0.034	0	0	6.9406E+218	0	62
20230809_1847360119	0	2024442	0.46854	-0.76815	-0.45424	0.442169	9.7279434	0.458646	82.799	2.809	-2.091	1.192	0.093	31.01	32.77712	111.625562	1	20	32.777127	111.625576	1.26	88.11	1	1.197	-0.062	-0.034	0	0	6.9406E+218	0	62
20230809_1847360129	0	2024443	0.7142	-0.68056	-0.22626	0.507701	9.3178806	0.334272	82.799	2.809	-2.091	1.192	0.093	31.01	32.77712	111.625562	1	20	32.777127	111.625576	1.26	88.11	1	1.197	-0.062	-0.034	0	0	6.9406E+218	0	62
20230809_1847360138	0	2024444	0.51539	-0.67892	0.08004	0.377206	9.3759651	0.642716	82.799	2.809	-2.091	1.192	0.093	31.01	32.77712	111.625562	1	20	32.777127	111.625576	1.26	88.11	1	1.197	-0.062	-0.034	0	0	6.9406E+218	0	62
20230809_1847360148	0	2024445	0.19758	-0.73459	0.0689	0.44224	9.6106377	0.519942	82.836	2.801	-2.066	1.19	0.093	31.01	32.77712	111.625563	1	20	32.777127	111.625576	1.26	88.11	1	1.197	-0.062	-0.034	0	0	6.9406E+218	0	62
20230809_1847360163	0	2024446	0.58486	-0.60026	-0.52516	0.376781	10.0797958	0.274942	82.836	2.801	-2.066	1.19	0.093	31.01	32.77712	111.625563	1	20	32.777127	111.625576	1.26	88.11	1	1.197	-0.062	-0.034	0	0	6.9406E+218	300	50
20230809_1847360166	0	2024447	0.44803	-0.57109	-0.37153	0.442058	9.8450871	0.520524	82.836	2.801	-2.066	1.19	0.093	31.01	32.77712	111.625563	1	20	32.777127	111.625576	1.26	88.11	1	1.197	-0.062	-0.034	0	0	6.9406E+218	300	50
20230809_1847360176	0	2024448	0.64325	-0.52248	-0.33865	0.44237	9.4935751	0.396478	82.836	2.801	-2.066	1.19	0.093	31.01	32.77712	111.625563	1	20	32.777127	111.625576	1.26	88.11	1	1.197	-0.062	-0.034	0	0	6.9406E+218	300	50
20230809_1847360192	0	2024449	0.41184	-0.56389	-0.20102	0.377116	9.4931889	0.643007	82.836	2.801	-2.066	1.19	0.088	31.01	32.77712	111.625563	1	20	32.777127	111.625576	1.26	88.11	1	1.197	-0.062	-0.034	0	0	6.9406E+218	300	50
20230809_1847360199	0	2024450	0.30017	-0.55523	-0.13956	0.507565	9.4937181	0.334709	82.865	2.786	-2.041	1.188	0.088	31.01	32.77712	111.625563	1	20	32.777127	111.625576	1.26	88.11	1	1.197	-0.062	-0.034	0	0	6.9406E+218	300	50
20230809_1847360207	0	2024451	0.58955	-0.4464	0.15057	0.507364	9.7280865	0.396877	82.865	2.786	-2.041	1.188	0.088	31.01	32.77712	111.625563	1	20	32.777127	111.625576	1.26	88.11	1	1.197	-0.062	-0.034	0	0	6.9406E+218	300	50
20230809_1847360220	0	2024452	0.61646	-0.36362	0.33025	0.377059	9.6693487	0.397097	82.865	2.786	-2.041	1.188	0.088	31.01	32.77712	111.625563	1	20	32.777127	111.625576	1.26	88.11	1	1.197	-0.062	-0.034	0	0	6.9406E+218	300	50
20230809_1847360227	0	2024453	0.62035	-0.33823	0.18349	0.376974	9.7278004	0.520416	82.865	2.786	-2.041	1.188	0.088	31.01	32.77712	111.625563	1	20	32.777127	111.625576	1.26	88.11	1	1.197	-0.062	-0.034	0	0	6.9406E+218	300	50
20230809_1847360237	0	2024454	0.45402	-0.38036	-0.01594	0.376948	9.7864933	0.458974	82.865	2.786	-2.041	1.188	0.088	31.01	32.77712	111.625563	1	20	32.777127	111.625576	1.26	88.11	1	1.197	-0.062	-0.034	0	0	6.9406E+218	300	50
20230809_1847360248	0	2024455	0.38941	-0.38549	-0.13196	0.376857	9.903717	0.459265	82.884	2.792	-2.013	1.185	0.088	31.01	32.77712	111.625564	1	20	32.777127	111.625576	1.26	88.11	1	1.197	-0.062	-0.034	0	0	6.9406E+218	300	50
20230809_1847360258	0	2024456	0.57016	-0.3045	-0.25578	0.442157	9.8454905	0.212591	82.884	2.792	-2.013	1.185	0.088	31.01	32.77712	111.625564	1	20	32.777127	111.625576	1.26	88.11	1	1.197	-0.062	-0.034	0	0	6.9406E+218	300	50
20230809_1847360267	0	2024457	0.37541	-0.29917	-0.10661	0.442083	9.7863941	0.581965	82.884	2.792	-2.013	1.185	0.088	31.01	32.77712	111.625564	1	20	32.777127	111.625576	1.26	88.11	1	1.197	-0.062	-0.034	0	0	6.9406E+218	300	50
20230809_1847360277	0	2024458	0.25478	-0.30632	-0.13182	0.507318	9.7866983	0.397022	82.884	2.792	-2.013	1.185	0.088	31.01	32.77712	111.625564	1	20	32.777127	111.625576	1.26	88.11	1	1.197	-0.062	-0.034	0	0	6.9406E+218	300	50
20230809_1847360287	0	2024459	0.35408	-0.28291	0.22779	0.507384	9.7281666	0.33529	82.884	2.792	-2.013	1.185	0.088	31.01	32.77712	111.625564	1	20	32.777127	111.625576	1.26	88.11	1	1.197	-0.062	-0.034	0	0	6.9406E+218	300	50
20230809_1847360298	0	2024460	0.31669	-0.22023	0.24711	0.442228	9.7281847	0.273887	82.898	2.793	-1.994	1.184	0.088	31.01	32.77712	111.625564	1	20	32.777127	111.625576	1.26	88.11	1	1.197	-0.062	-0.034	0	0	6.9406E+218	300	50
20230809_1847360306	0	2024461	0.32392	-0.21476	0.41306	0.442169	9.7279434	0.458646	82.898	2.793	-1.994	1.184	0.088	31.01	32.77712	111.625564	1	20	32.777127	111.625576	1.26	88.11	1	1.197	-0.062	-0.034	0	0	6.9406E+218	300	50
20230809_1847360321	0	2024462	0.14758	-0.20234	0.17336	0.441961	10.0210848	0.397787	82.898	2.793	-1.994	1.184	0.088	31.01	32.77712	111.625564	1	20	32.777127	111.625576	1.26	88.11	1	1.197	-0.062	-0.034	0	0	6.9406E+218	300	50
20230809_1847360327	0	2024463	0.11406	-0.21131	0.03127	0.376786	10.0210218	0.39797	82.898	2.793	-1.994	1.184	0.088	31.01	32.77712	111.625564	1	20	32.777127	111.625576	1.26	88.11	1	1.197	-0.062	-0.034	0	0	6.9406E+218	300	50
20230809_1847360339	0	2024464	-0.00451	-0.23955	-0.13427	0.442072	9.9039412	0.335909	82.898	2.793	-1.994	1.184	0.088	31.01	32.77712	111.625564	1	20	32.777127	111.625576	1.26	88.11	1	1.197	-0.062	-0.034	0	0	6.9406E+218	300	12
20230809_1847360348	0	2024465	-0.11013	-0.25137	-0.29118	0.442098	9.8452482	0.397351	82.91	2.795	-1.989	1.181	0.088	31.01	32.77712	111.625565	1	20	32.777127	111.625576	1.26	88.11	1	1.197	-0.062	-0.034	0	0	6.9406E+218	300	12
20230809_1847360356	0	2024466	-0.14429	-0.24734	-0.15173	0.442228	9.7281847	0.273887	82.91	2.795	-1.989	1.181	0.088	31.01	32.77712	111.625565	1	20	32.777127	111.625576	1.26	88.11	1	1.197	-0.062	-0.034	0	0	6.9406E+218	300	12
20230809_1847360366	0	2024467	-0.08687	-0.19917	-0.10424	0.507384	9.7281666	0.33529	82.91	2.795	-1.989	1.181	0.084	31.01	32.77712	111.625565	1	20	32.777127	111.625576	1.26	88.11	1	1.197	-0.062	-0.034	0	0	6.9406E+218	300	12
20230809_1847360376	0	2024468	-0.2202	-0.26679	0.2596	0.507338	9.7867794	0.335436	82.91	2.795	-1.989	1.181	0.084	31.01	32.77712	111.625565	1	20	32.777127	111.625576	1.26	88.11	1	1.197	-0.062	-0.034	0	0	6.9406E+218	300	12
20230809_1847360389	0	2024469	-0.26075	-0.36448	0.15555	0.442362	9.7875233	-0.280228	82.91	2.795	-1.989	1.181	0.084	31.01	32.77712	111.625565	1	20	32.777127	111.625576	1.26	88.11	1	1.197	-0.062	-0.034	0	0	6.9406E+218	300	12
20230809_1847360396	0	2024470	-0.0726	-0.26133	0.20113	0.442191	9.9044247	-0.033606	82.923	2.799	-1.996	1.181	0.084	31.01	32.77712	111.625566	1	20	32.777127	111.625576	1.26	88.11	1	1.197	-0.062	-0.034	0	0	6.9406E+218	300	12
20230809_1847360408	0	2024471	-0.16149	-0.25713	-0.02305	0.376752	9.9620867	0.644171	82.923	2.799	-1.996	1.181	0.084	31.01	32.77712	111.625566	1	20	32.777127	111.625576	1.26	88.11	1	1.197	-0.062	-0.034	0	0	6.9406E+218	300	12
20230809_1847360420	0	2024472	-0.42423	-0.34541	-0.00746	0.441947	9.9622297	0.582401	82.923	2.799	-1.996	1.181	0.084	31.01	32.77712	111.625566	1	20	32.777127	111.625576	1.26	88.11	1	1.197	-0.062	-0.034	0	0	6.9406E+218	300	12
20230809_1847360431	0	2024473	-0.59042	-0.39982	-0.18792	0.442177	9.8455706	0.151004	82.923	2.799	-1.996	1.181	0.084	31.01	32.77712	111.625566	1	20	32.777127	111.625576	1.26	88.11	1	1.197	-0.062	-0.034	0	0	6.9406E+218	300	12
20230809_1847360437	0	2024474	-0.5905	-0.47585	-0.27509	0.442217	9.8457317	0.027831	82.923	2.799	-1.996	1.181	0.084	31.01	32.77712	111.625566	1	20	32.777127	111.625576	1.26	88.11	1	1.197	-0.062	-0.034	0	0	6.9406E+218	300	12
20230809_1847360449	0	2024475	-0.47718	-0.45978	-0.05912	0.507503	9.728651	-0.034225	82.943	2.795	-2.017	1.179	0.084	31.01	32.77712	111.625566	1	20	32.777127	111.625576	1.26	88.11	1	1.197	-0.062	-0.034	0	0	6.9406E+218	300	12
20230809_1847360461	0	2024476	-0.24107	-0.41689	0.04493	0.442223	9.7869587	0.150859	82.943	2.795	-2.017	1.179	0.084	31.01	32.77712	111.625566	1	20	32.777127	111.625576	1.26	88.11	1	1.197	-0.062	-0.034	0	0	6.9406E+218	300	12
20230809_1847360466	0	2024477	-0.36037	-0.51108	0.16223	0.442203	9.7868776	0.212445	82.943	2.795	-2.017	1.179	0.084	31.01	32.77712	111.625566	1	20	32.777127	111.625576	1.26	88.11	1	1.197	-0.062	-0.034	0	0	6.9406E+218	300	12
20230809_1847360477	0	2024478	-0.3799	-0.54064	0.08432	0.376957	9.9041214	0.151332	82.943	2.795	-2.017	1.179	0.084	31.01	32.77712	111.625566	1	20	32.777127	111.625576	1.26	88.11	1	1.197	-0.062	-0.034	0	0	6.9406E+218	300	12
20230809_1847360489	0	2024479	-0.37642	-0.57011	0.09365	0.442132	9.9041834	0.15115	82.943	2.795	-2.017	1.179	0.084	31.01	32.77712	111.625566	1	20	32.777127	111.625576	1.26	88.11	1	1.197	-0.062	-0.034	0	0	6.9406E+218	300	12
20230809_1847360498	0	2024480	-0.37569	-0.60057	-0.04171	0.442066	9.9627151	0.212882	82.969	2.799	-2.033	1.176	0.084	31.01	32.77712	111.625567	1	20	32.777127	111.625576	1.26	88.11	1	1.197	-0.062	-0.034	0	0	6.9406E+218	300	12
20230809_1847360509	0	2024481	-0.47308	-0.64729	-0.08652	0.376942	9.8452663	0.335947	82.969	2.799	-2.033	1.176	0.084	31.01	32.77712	111.625567	1	20	32.777127	111.625576	1.26	88.11	1	1.197	-0.062	-0.034	0	0	6.9406E+218	300	12
20230809_1847360521	0	2024482	-0.52847	-0.71548	-0.13718	0.442137	9.8454094	0.274177	82.969	2.799	-2.033	1.176	0.084	31.01	32.77712	111.625567	1	20	32.777127	111.625576	1.26	88.11	1	1.197	-0.062	-0.034	0	0	6.9406E+218	300	62
20230809_1847360526	0	2024483	-0.40743	-0.68289	-0.07393	0.442223	9.7869587	0.150859	82.969	2.799	-2.033	1.176	0.084	31.01	32.77712	111.625567	1	20	32.777127	111.625576	1.26	88.11	1	1.197	-0.062	-0.034	0	0	6.9406E+218	300	62
20230809_1847360538	0	2024484	-0.18656	-0.66417	0.00641	0.442183	9.7867966	0.274032	82.969	2.799	-2.033	1.176	0.084	31.01	32.77712	111.625567	1	20	32.777127	111.625576	1.26	88.11	1	1.197	-0.062	-0.034	0	0	6.9406E+218	300	62
20230809_1847360549	0	2024485	-0.13432	-0.70456	0.12484	0.442183	9.7867966	0.274032	83.004	2.799	-2.049	1.174	0.084	31.01	32.77712	111.625568	1	20	32.777127	111.625576	1.26	88.11	1	1.197	-0.062	-0.034	0	0	6.9406E+218	300	62
20230809_1847360560	0	2024486	-0.07437	-0.73369	0.15029	0.442132	9.9041834	0.15115	83.004	2.799	-2.049	1.174	0.09	31.01	32.77712	111.625568	1	20	32.777127	111.625576	1.26	88.11	1	1.197	-0.062	-0.034	0	0	6.9406E+218	300	62
20230809_1847360568	0	2024487	-0.03141	-0.78516	0.142	0.442132	9.9041834	0.15115	83.004	2.799	-2.049	1.174	0.09	31.01	32.77712	111.625568	1	20	32.777127	111.625576	1.26	88.11	1	1.197	-0.062	-0.034	0	0	6.9406E+218	300	62
20230809_1847360595	0	2024488	-0.02046	-0.81659	0.03678	0.376937	9.9040403	0.212919	83.004	2.799	-2.049	1.174	0.09	31.01	32.77712	111.625568	1	20	32.777127	111.625576	1.26	88.11	1	1.197	-0.062	-0.034	0	0	6.9406E+218	300	62
20230809_1847360596	0	2024489	-0.07347	-0.83674	0.01883	0.442118	9.8453293	0.335764	83.004	2.799	-2.049	1.174	0.09	31.01	32.77712	111.625568	1	20	32.777127	111.625576	1.26	88.11	1	1.197	-0.062	-0.034	0	0	6.9406E+218	300	62
20230809_1847360599	0	2024490	-0.04417	-0.8819	-0.05612	0.376962	9.8453474	0.27436	83.044	2.804	-2.05	1.171	0.09	31.01	32.77712	111.625568	1	20	32.777127	111.625576	1.26	88.11	1	1.197	-0.062	-0.034	0	0	6.9406E+218	300	62
20230809_1847360607	0	2024491	0.08802	-0.89968	0.02851	0.442157	9.8454905	0.212591	83.044	2.804	-2.05	1.171	0.09	31.01	32.77712	111.625568	1	20	32.777127	111.625576	1.26	88.11	1	1.197	-0.062	-0.034	0	0	6.9406E+218	300	62
20230809_1847360622	0	2024492	0.24078	-0.92165	0.05752	0.442223	9.7869587	0.150859	83.044	2.804	-2.05	1.171	0.09	31.01	32.77712	111.625568	1	20	32.777127	111.625576	1.26	88.11	1	1.197	-0.062	-0.034	0	0	6.9406E+218	300	62
20230809_1847360626	0	2024493	0.34598	-0.95275	0.14682	0.442223	9.7869587	0.150859	83.044	2.804	-2.05	1.171	0.09	31.01	32.77712	111.625568	1	20	32.777127	111.625576	1.26	88.11	1	1.197	-0.062	-0.034	0	0	6.9406E+218	300	62
20230809_1847360637	0	2024494	0.37112	-0.97717	0.17068	0.442157	9.8454905	0.212591	83.044	2.804	-2.05	1.171	0.09	31.01	32.77712	111.625568	1	20	32.777127	111.625576	1.26	88.11	1	1.197	-0.062	-0.034	0	0	6.9406E+218	300	62
20230809_1847360649	0	2024495	0.43494	-1.02102	0.15781	0.376937	9.9040403	0.212919	83.092	2.811	-2.032	1.168	0.09	31.01	32.77712	111.625569	1	20	32.777127	111.625576	1.26	88.11	1	1.197	-0.062	-0.034	0	0	6.9406E+218	300	62
20230809_1847360657	0	2024496	0.49557	-1.04236	0.14331	0.376982	9.8454285	0.212774	83.092	2.811	-2.032	1.168	0.09	31.01	32.77712	111.625569	1	20	32.777127	111.625576	1.26	88.11	1	1.197	-0.062	-0.034	0	0	6.9406E+218	300	62
20230809_1847360666	0	2024497	0.54668	-1.0616	0.08617	0.442137	9.8454094	0.274177	83.092	2.811	-2.032	1.168	0.09	31.01	32.77712	111.625569	1	20	32.777127	111.625576	1.26	88.11	1	1.197	-0.062	-0.034	0	0	6.9406E+218	300	62
20230809_1847360676	0	2024498	0.58117	-1.09555	0.09073	0.442137	9.8454094	0.274177	83.092	2.811	-2.032	1.168	0.09	31.01	32.77712	111.625569	1	20	32.777127	111.625576	1.26	88.11	1	1.197	-0.062	-0.034	0	0	6.9406E+218	300	62
20230809_1847360689	0	2024499	0.61734	-1.12849	0.11174	0.377028	9.7868156	0.212628	83.092	2.811	-2.032	1.168	0.08	31.01	32.77712	111.625569	1	20	32.777127	111.625576	1.26	88.11	1	1.197	-0.062	-0.034	0	0	6.9406E+218	300	62
20230809_1847360696	0	2024500	0.69403	-1.16451	0.18881	0.442177	9.8455706	0.151004	83.147	2.819	-2	1.165	0.08	31.01	32.77712	111.625569	1	20	32.777127	111.625576	1.26	88.11	1	1.197	-0.062	-0.034	0	0	6.9406E+218	300	62
20230809_1847360707	0	2024501	0.76253	-1.1926	0.21515	0.442223	9.7869587	0.150859	83.147	2.819	-2	1.165	0.08	31.01	32.77712	111.625569	1	20	32.777127	111.625576	1.26	88.11	1	1.197	-0.062	-0.034	0	0	6.9406E+218	300	62
20230809_1847360719	0	2024502	0.84768	-1.21341	0.24704	0.376982	9.8454285	0.212774	83.147	2.819	-2	1.165	0.08	31.01	32.77712	111.625569	1	20	32.777127	111.625576	1.26	88.11	1	1.197	-0.062	-0.034	0	0	6.9406E+218	300	112
20230809_1847360726	0	2024503	0.94618	-1.24637	0.25282	0.442223	9.7869587	0.150859	83.147	2.819	-2	1.165	0.08	31.01	32.77712	111.625569	1	20	32.777127	111.625576	1.26	88.11	1	1.197	-0.062	-0.034	0	0	6.9406E+218	300	112
20230809_1847360736	0	2024504	1.04403	-1.25384	0.2467	0.442137	9.8454094	0.274177	83.147	2.819	-2	1.165	0.08	31.01	32.77712	111.625569	1	20	32.777127	111.625576	1.26	88.11	1	1.197	-0.062	-0.034	0	0	6.9406E+218	300	112
20230809_1847360750	0	2024505	1.09062	-1.252	0.24282	0.376962	9.8453474	0.27436	83.208	2.834	-1.951	1.161	0.08	31.01	32.77712	111.62557	1	20	32.777127	111.625576	1.26	88.11	1	1.197	-0.062	-0.034	0	0	6.9406E+218	300	112
20230809_1847360760	0	2024506	1.06158	-1.26537	0.21788	0.377008	9.7867346	0.274215	83.208	2.834	-1.951	1.161	0.08	31.01	32.77712	111.62557	1	20	32.777127	111.625589	1.155	83.35	1	1.197	-0.062	-0.034	0	0	6.9406E+218	300	112
20230809_1847360772	0	2024507	0.98418	-1.28974	0.26453	0.442163	9.7867165	0.335619	83.208	2.834	-1.951	1.161	0.08	31.01	32.77712	111.62557	1	20	32.777127	111.625589	1.155	83.35	1	1.197	-0.062	-0.034	0	0	6.9406E+218	300	112
20230809_1847360776	0	2024508	0.97823	-1.31597	0.32359	0.377028	9.7868156	0.212628	83.208	2.834	-1.951	1.161	0.08	31.01	32.77712	111.62557	1	20	32.777127	111.625589	1.155	83.35	1	1.197	-0.062	-0.034	0	0	6.9406E+218	300	112
20230809_1847360787	0	2024509	1.0753	-1.32535	0.34134	0.442223	9.7869587	0.150859	83.208	2.834	-1.951	1.161	0.08	31.01	32.77712	111.62557	1	20	32.777127	111.625589	1.155	83.35	1	1.197	-0.062	-0.034	0	0	6.9406E+218	300	112
20230809_1847360797	0	2024510	1.16527	-1.32259	0.38276	0.377047	9.7868958	0.151042	83.273	2.851	-1.895	1.159	0.08	31.01	32.777121	111.625571	1	20	32.777127	111.625589	1.155	83.35	1	1.197	-0.062	-0.034	0	0	6.9406E+218	300	112
20230809_1847360809	0	2024511	1.26702	-1.32101	0.40358	0.442203	9.7868776	0.212445	83.273	2.851	-1.895	1.159	0.08	31.01	32.777121	111.625571	1	20	32.777127	111.625589	1.155	83.35	1	1.197	-0.062	-0.034	0	0	6.9406E+218	300	112
20230809_1847360822	0	2024512	1.28211	-1.3342	0.39725	0.376962	9.8453474	0.27436	83.273	2.851	-1.895	1.159	0.08	31.01	32.777121	111.625571	1	20	32.777127	111.625589	1.155	83.35	1	1.197	-0.062	-0.034	0	0	6.9406E+218	300	112
20230809_1847360827	0	2024513	1.24987	-1.34959	0.41496	0.442183	9.7867966	0.274032	83.273	2.851	-1.895	1.159	0.08	31.01	32.777121	111.625571	1	20	32.777127	111.625589	1.155	83.35	1	1.197	-0.062	-0.034	0	0	6.9406E+218	300	112
20230809_1847360837	0	2024514	1.25172	-1.3465	0.42163	0.377008	9.7867346	0.274215	83.273	2.851	-1.895	1.159	0.08	31.01	32.777121	111.625571	1	20	32.777127	111.625589	1.155	83.35	1	1.197	-0.062	-0.034	0	0	6.9406E+218	300	112
20230809_1847360852	0	2024515	1.24147	-1.34183	0.43301	0.442183	9.7867966	0.274032	83.339	2.874	-1.828	1.156	0.068	31.01	32.777121	111.625572	1	20	32.777127	111.625589	1.155	83.35	1	1.197	-0.062	-0.034	0	0	6.9406E+218	300	112
20230809_1847360864	0	2024516	1.23352	-1.345	0.48171	0.377053	9.7281227	0.274069	83.339	2.874	-1.828	1.156	0.068	31.01	32.777121	111.625572	1	20	32.777127	111.625589	1.155	83.35	1	1.197	-0.062	-0.034	0	0	6.9406E+218	300	112
20230809_1847360868	0	2024517	1.26542	-1.34028	0.53229	0.442183	9.7867966	0.274032	83.339	2.874	-1.828	1.156	0.068	31.01	32.777121	111.625572	1	20	32.777127	111.625589	1.155	83.35	1	1.197	-0.062	-0.034	0	0	6.9406E+218	300	112
20230809_1847360877	0	2024518	1.27622	-1.33374	0.53031	0.442203	9.7868776	0.212445	83.339	2.874	-1.828	1.156	0.068	31.01	32.777121	111.625572	1	20	32.777127	111.625589	1.155	83.35	1	1.197	-0.062	-0.034	0	0	6.9406E+218	300	112
20230809_1847360887	0	2024519	1.2981	-1.32707	0.57783	0.377028	9.7868156	0.212628	83.339	2.874	-1.828	1.156	0.068	31.01	32.777121	111.625572	1	20	32.777127	111.625589	1.155	83.35	1	1.197	-0.062	-0.034	0	0	6.9406E+218	300	112
20230809_1847360896	0	2024520	1.31872	-1.32297	0.57615	0.442183	9.7867966	0.274032	83.405	2.904	-1.761	1.152	0.068	31.01	32.777121	111.625572	1	20	32.777127	111.625589	1.155	83.35	1	1.197	-0.062	-0.034	0	0	6.9406E+218	300	112
20230809_1847360907	0	2024521	1.34182	-1.32577	0.59189	0.377028	9.7868156	0.212628	83.405	2.904	-1.761	1.152	0.068	31.01	32.777121	111.625572	1	20	32.777127	111.625589	1.155	83.35	1	1.197	-0.062	-0.034	0	0	6.9406E+218	300	112
20230809_1847360923	0	2024522	1.36948	-1.31243	0.62084	0.442183	9.7867966	0.274032	83.405	2.904	-1.761	1.152	0.068	31.01	32.777121	111.625572	1	20	32.777127	111.625589	1.155	83.35	1	1.197	-0.062	-0.034	0	0	6.9406E+218	300	124
20230809_1847360926	0	2024523	1.36638	-1.30179	0.61939	0.442208	9.7281036	0.335473	83.405	2.904	-1.761	1.152	0.068	31.01	32.777121	111.625572	1	20	32.777127	111.625589	1.155	83.35	1	1.197	-0.062	-0.034	0	0	6.9406E+218	300	124
20230809_1847360939	0	2024524	1.3497	-1.29768	0.67022	0.377008	9.7867346	0.274215	83.405	2.904	-1.761	1.152	0.068	31.01	32.777121	111.625572	1	20	32.777127	111.625589	1.155	83.35	1	1.197	-0.062	-0.034	0	0	6.9406E+218	300	124
20230809_1847360949	0	2024525	1.34977	-1.28406	0.69667	0.442183	9.7867966	0.274032	83.47	2.938	-1.69	1.148	0.068	31.01	32.777121	111.625573	1	20	32.777127	111.625589	1.155	83.35	1	1.197	-0.062	-0.034	0	0	6.9406E+218	300	124
20230809_1847360960	0	2024526	1.37304	-1.27359	0.71159	0.442183	9.7867966	0.274032	83.47	2.938	-1.69	1.148	0.068	30.83	32.777121	111.625573	1	20	32.777127	111.625589	1.155	83.35	1	1.147	-0.014	-0.066	0	0	6.9406E+218	300	124
20230809_1847360970	0	2024527	1.37767	-1.2633	0.72798	0.377008	9.7867346	0.274215	83.47	2.938	-1.69	1.148	0.068	30.83	32.777121	111.625573	1	20	32.777127	111.625589	1.155	83.35	1	1.147	-0.014	-0.066	0	0	6.9406E+218	300	124
20230809_1847360977	0	2024528	1.40182	-1.25137	0.70235	0.442203	9.7868776	0.212445	83.47	2.938	-1.69	1.148	0.068	30.83	32.777121	111.625573	1	20	32.777127	111.625589	1.155	83.35	1	1.147	-0.014	-0.066	0	0	6.9406E+218	300	124
20230809_1847360988	0	2024529	1.4294	-1.23328	0.73403	0.442183	9.7867966	0.274032	83.47	2.938	-1.69	1.148	0.068	30.83	32.777121	111.625573	1	20	32.777127	111.625589	1.155	83.35	1	1.147	-0.014	-0.066	0	0	6.9406E+218	300	124
20230809_1847360997	0	2024530	1.44322	-1.21075	0.72218	0.442163	9.7867165	0.335619	83.531	2.976	-1.617	1.144	0.068	30.83	32.777121	111.625574	1	20	32.777127	111.625589	1.155	83.35	1	1.147	-0.014	-0.066	0	0	6.9406E+218	300	124
20230809_1847370007	0	2024531	1.43936	-1.19094	0.75404	0.442228	9.7281847	0.273887	83.531	2.976	-1.617	1.144	0.068	30.83	32.777121	111.625574	1	20	32.777127	111.625589	1.155	83.35	1	1.147	-0.014	-0.066	0	0	6.9406E+218	300	124
20230809_1847370023	0	2024532	1.42234	-1.17213	0.75934	0.442163	9.7867165	0.335619	83.531	2.976	-1.617	1.144	0.068	30.83	32.777121	111.625574	1	20	32.777127	111.625589	1.155	83.35	1	1.147	-0.014	-0.066	0	0	6.9406E+218	300	124
20230809_1847370026	0	2024533	1.43216	-1.15982	0.77959	0.442183	9.7867966	0.274032	83.531	2.976	-1.617	1.144	0.068	30.83	32.777121	111.625574	1	20	32.777127	111.625589	1.155	83.35	1	1.147	-0.014	-0.066	0	0	6.9406E+218	300	124
20230809_1847370037	0	2024534	1.44707	-1.13608	0.78134	0.442203	9.7868776	0.212445	83.531	2.976	-1.617	1.144	0.068	30.83	32.777121	111.625574	1	20	32.777127	111.625589	1.155	83.35	1	1.147	-0.014	-0.066	0	0	6.9406E+218	300	124
20230809_1847370048	0	2024535	1.47471	-1.1151	0.78815	0.442183	9.7867966	0.274032	83.588	3.016	-1.542	1.141	0.068	30.83	32.777121	111.625574	1	20	32.777127	111.625589	1.155	83.35	1	1.147	-0.014	-0.066	0	0	6.9406E+218	300	124
20230809_1847370060	0	2024536	1.44695	-1.09618	0.77027	0.442137	9.8454094	0.274177	83.588	3.016	-1.542	1.141	0.068	30.83	32.777121	111.625574	1	20	32.777127	111.625589	1.155	83.35	1	1.147	-0.014	-0.066	0	0	6.9406E+218	300	124
20230809_1847370067	0	2024537	1.43273	-1.0793	0.77336	0.442183	9.7867966	0.274032	83.588	3.016	-1.542	1.141	0.071	30.83	32.777121	111.625574	1	20	32.777127	111.625589	1.155	83.35	1	1.147	-0.014	-0.066	0	0	6.9406E+218	300	124
20230809_1847370076	0	2024538	1.39025	-1.05582	0.7589	0.507338	9.7867794	0.335436	83.588	3.016	-1.542	1.141	0.071	30.83	32.777121	111.625574	1	20	32.777127	111.625589	1.155	83.35	1	1.147	-0.014	-0.066	0	0	6.9406E+218	300	124
20230809_1847370086	0	2024539	1.35591	-1.03219	0.76914	0.442183	9.7867966	0.274032	83.588	3.016	-1.542	1.141	0.071	30.83	32.777121	111.625574	1	20	32.777127	111.625589	1.155	83.35	1	1.147	-0.014	-0.066	0	0	6.9406E+218	300	124
20230809_1847370096	0	2024540	1.30991	-1.01121	0.75254	0.442183	9.7867966	0.274032	83.64	3.056	-1.47	1.137	0.071	30.83	32.777121	111.625575	1	20	32.777127	111.625589	1.155	83.35	1	1.147	-0.014	-0.066	0	0	6.9406E+218	300	124
20230809_1847370107	0	2024541	1.28318	-0.98847	0.76327	0.507293	9.8453913	0.335581	83.64	3.056	-1.47	1.137	0.071	30.83	32.777121	111.625575	1	20	32.777127	111.625589	1.155	83.35	1	1.147	-0.014	-0.066	0	0	6.9406E+218	300	124
20230809_1847370120	0	2024542	1.25032	-0.96586	0.73967	0.442183	9.7867966	0.274032	83.64	3.056	-1.47	1.137	0.071	30.83	32.777121	111.625575	1	20	32.777127	111.625589	1.155	83.35	1	1.147	-0.014	-0.066	0	0	6.9406E+218	300	124
20230809_1847370127	0	2024543	1.19921	-0.94472	0.73814	0.507358	9.7868605	0.273849	83.64	3.056	-1.47	1.137	0.071	30.83	32.777121	111.625575	1	20	32.777127	111.625589	1.155	83.35	1	1.147	-0.014	-0.066	0	0	6.9406E+218	300	124
20230809_1847370137	0	2024544	1.15043	-0.92939	0.69553	0.507332	9.8455524	0.212408	83.64	3.056	-1.47	1.137	0.071	30.83	32.777121	111.625575	1	20	32.777127	111.625589	1.155	83.35	1	1.147	-0.014	-0.066	0	0	6.9406E+218	300	124
20230809_1847370149	0	2024545	1.12189	-0.91614	0.67919	0.442183	9.7867966	0.274032	83.686	3.093	-1.407	1.135	0.071	30.83	32.777121	111.625575	1	20	32.777127	111.625589	1.155	83.35	1	1.147	-0.014	-0.066	0	0	6.9406E+218	300	137
20230809_1847370157	0	2024546	1.0777	-0.89486	0.67462	0.507313	9.8454723	0.273995	83.686	3.093	-1.407	1.135	0.071	30.83	32.777121	111.625575	1	20	32.777127	111.625589	1.155	83.35	1	1.147	-0.014	-0.066	0	0	6.9406E+218	300	137
20230809_1847370167	0	2024547	1.02955	-0.87443	0.66655	0.507358	9.7868605	0.273849	83.686	3.093	-1.407	1.135	0.071	30.83	32.777121	111.625575	1	20	32.777127	111.625589	1.155	83.35	1	1.147	-0.014	-0.066	0	0	6.9406E+218	300	137
20230809_1847370177	0	2024548	0.97589	-0.85633	0.65093	0.507338	9.7867794	0.335436	83.686	3.093	-1.407	1.135	0.071	30.83	32.777121	111.625575	1	20	32.777127	111.625589	1.155	83.35	1	1.147	-0.014	-0.066	0	0	6.9406E+218	300	137
20230809_1847370186	0	2024549	0.87644	-0.8455	0.63696	0.507313	9.8454723	0.273995	83.686	3.093	-1.407	1.135	0.071	30.83	32.777121	111.625575	1	20	32.777127	111.625589	1.155	83.35	1	1.147	-0.014	-0.066	0	0	6.9406E+218	300	137
20230809_1847370196	0	2024550	0.82306	-0.82667	0.61335	0.507358	9.7868605	0.273849	83.729	3.127	-1.357	1.134	0.076	30.83	32.777121	111.625576	1	20	32.777127	111.625589	1.155	83.35	1	1.147	-0.014	-0.066	0	0	6.9406E+218	300	137
20230809_1847370206	0	2024551	0.75407	-0.8166	0.5832	0.507313	9.8454723	0.273995	83.729	3.127	-1.357	1.134	0.076	30.83	32.777121	111.625576	1	20	32.777127	111.625589	1.155	83.35	1	1.147	-0.014	-0.066	0	0	6.9406E+218	300	137
20230809_1847370220	0	2024552	0.72386	-0.79912	0.54572	0.507378	9.7869396	0.212263	83.729	3.127	-1.357	1.134	0.076	30.83	32.777121	111.625576	1	20	32.777127	111.625589	1.155	83.35	1	1.147	-0.014	-0.066	0	0	6.9406E+218	300	137
20230809_1847370228	0	2024553	0.6962	-0.78549	0.53108	0.507313	9.8454723	0.273995	83.729	3.127	-1.357	1.134	0.076	30.83	32.777121	111.625576	1	20	32.777127	111.625589	1.155	83.35	1	1.147	-0.014	-0.066	0	0	6.9406E+218	300	137
20230809_1847370238	0	2024554	0.64382	-0.77625	0.50522	0.572533	9.7869225	0.273666	83.729	3.127	-1.357	1.134	0.076	30.83	32.777121	111.625576	1	20	32.777127	111.625589	1.155	83.35	1	1.147	-0.014	-0.066	0	0	6.9406E+218	300	137
20230809_1847370249	0	2024555	0.59948	-0.76431	0.4871	0.507358	9.7868605	0.273849	83.768	3.155	-1.321	1.133	0.076	30.83	32.777121	111.625577	1	20	32.777127	111.625589	1.155	83.35	1	1.147	-0.014	-0.066	0	0	6.9406E+218	300	137
20230809_1847370261	0	2024556	0.53632	-0.75383	0.48212	0.572488	9.8455343	0.273812	83.768	3.155	-1.321	1.133	0.076	30.83	32.777121	111.625577	1	20	32.777127	111.625589	1.155	83.35	1	1.147	-0.014	-0.066	0	0	6.9406E+218	300	137
20230809_1847370267	0	2024557	0.49087	-0.73952	0.45229	0.507358	9.7868605	0.273849	83.768	3.155	-1.321	1.133	0.076	30.83	32.777121	111.625577	1	20	32.777127	111.625589	1.155	83.35	1	1.147	-0.014	-0.066	0	0	6.9406E+218	300	137
20230809_1847370277	0	2024558	0.43582	-0.73089	0.42996	0.507313	9.8454723	0.273995	83.768	3.155	-1.321	1.133	0.076	30.83	32.777121	111.625577	1	20	32.777127	111.625589	1.155	83.35	1	1.147	-0.014	-0.066	0	0	6.9406E+218	300	137
20230809_1847370286	0	2024559	0.39476	-0.71853	0.39112	0.572533	9.7869225	0.273666	83.768	3.155	-1.321	1.133	0.076	30.83	32.777121	111.625577	1	20	32.777127	111.625589	1.155	83.35	1	1.147	-0.014	-0.066	0	0	6.9406E+218	300	137
20230809_1847370296	0	2024560	0.34997	-0.70849	0.36864	0.507378	9.7869396	0.212263	83.804	3.177	-1.297	1.132	0.076	30.83	32.777121	111.625577	1	20	32.777127	111.625589	1.155	83.35	1	1.147	-0.014	-0.066	0	0	6.9406E+218	300	137
20230809_1847370307	0	2024561	0.30297	-0.69712	0.34087	0.572488	9.8455343	0.273812	83.804	3.177	-1.297	1.132	0.076	30.83	32.777121	111.625577	1	20	32.777127	111.625589	1.155	83.35	1	1.147	-0.014	-0.066	0	0	6.9406E+218	300	137
20230809_1847370321	0	2024562	0.28086	-0.68566	0.33145	0.507358	9.7868605	0.273849	83.804	3.177	-1.297	1.132	0.076	30.83	32.777121	111.625577	1	20	32.777127	111.625589	1.155	83.35	1	1.147	-0.014	-0.066	0	0	6.9406E+218	300	162
20230809_1847370327	0	2024563	0.26215	-0.68012	0.30687	0.572533	9.7869225	0.273666	83.804	3.177	-1.297	1.132	0.076	30.83	32.777121	111.625577	1	20	32.777127	111.625589	1.155	83.35	1	1.147	-0.014	-0.066	0	0	6.9406E+218	300	162
20230809_1847370338	0	2024564	0.26706	-0.67225	0.29179	0.572488	9.8455343	0.273812	83.804	3.177	-1.297	1.132	0.076	30.83	32.777121	111.625577	1	20	32.777127	111.625589	1.155	83.35	1	1.147	-0.014	-0.066	0	0	6.9406E+218	300	162
20230809_1847370349	0	2024565	0.29018	-0.66433	0.28249	0.507378	9.7869396	0.212263	83.838	3.193	-1.281	1.133	0.082	30.83	32.777121	111.625578	1	20	32.777127	111.625589	1.155	83.35	1	1.147	-0.014	-0.066	0	0	6.9406E+218	300	162
20230809_1847370360	0	2024566	0.28836	-0.66094	0.26199	0.572533	9.7869225	0.273666	83.838	3.193	-1.281	1.133	0.082	30.83	32.777121	111.625578	1	20	32.777127	111.625589	1.155	83.35	1	1.147	-0.014	-0.066	0	0	6.9406E+218	300	162
20230809_1847370367	0	2024567	0.31034	-0.65273	0.23257	0.572488	9.8455343	0.273812	83.838	3.193	-1.281	1.133	0.082	30.83	32.777121	111.625578	1	20	32.777127	111.625589	1.155	83.35	1	1.147	-0.014	-0.066	0	0	6.9406E+218	300	162
20230809_1847370376	0	2024568	0.2932	-0.65734	0.20639	0.572553	9.7870026	0.21208	83.838	3.193	-1.281	1.133	0.082	30.83	32.777121	111.625578	1	20	32.777127	111.625589	1.155	83.35	1	1.147	-0.014	-0.066	0	0	6.9406E+218	300	162
20230809_1847370388	0	2024569	0.31475	-0.65983	0.18653	0.507358	9.7868605	0.273849	83.838	3.193	-1.281	1.133	0.082	30.83	32.777121	111.625578	1	20	32.777127	111.625589	1.155	83.35	1	1.147	-0.014	-0.066	0	0	6.9406E+218	300	162
20230809_1847370398	0	2024570	0.33507	-0.65833	0.17505	0.572508	9.8456154	0.212225	83.871	3.205	-1.264	1.133	0.082	30.83	32.777121	111.625578	1	20	32.777127	111.625589	1.155	83.35	1	1.147	-0.014	-0.066	0	0	6.9406E+218	300	162
20230809_1847370406	0	2024571	0.375	-0.65351	0.15873	0.572533	9.7869225	0.273666	83.871	3.205	-1.264	1.133	0.082	30.83	32.777121	111.625578	1	20	32.777127	111.625589	1.155	83.35	1	1.147	-0.014	-0.066	0	0	6.9406E+218	300	162
20230809_1847370424	0	2024572	0.416	-0.64686	0.14898	0.572533	9.7869225	0.273666	83.871	3.205	-1.264	1.133	0.082	30.83	32.777121	111.625578	1	20	32.777127	111.625589	1.155	83.35	1	1.147	-0.014	-0.066	0	0	6.9406E+218	300	162
20230809_1847370430	0	2024573	0.45524	-0.64134	0.14052	0.507332	9.8455524	0.212408	83.871	3.205	-1.264	1.133	0.082	30.83	32.777121	111.625578	1	20	32.777127	111.625589	1.155	83.35	1	1.147	-0.014	-0.066	0	0	6.9406E+218	300	162
20230809_1847370437	0	2024574	0.49749	-0.64311	0.1189	0.572533	9.7869225	0.273666	83.871	3.205	-1.264	1.133	0.082	30.83	32.777121	111.625578	1	20	32.777127	111.625589	1.155	83.35	1	1.147	-0.014	-0.066	0	0	6.9406E+218	300	162
20230809_1847370449	0	2024575	0.52798	-0.64755	0.10044	0.572508	9.8456154	0.212225	83.903	3.212	-1.239	1.134	0.082	30.83	32.777121	111.625579	1	20	32.777127	111.625589	1.155	83.35	1	1.147	-0.014	-0.066	0	0	6.9406E+218	300	162
20230809_1847370460	0	2024576	0.59593	-0.65024	0.07708	0.507378	9.7869396	0.212263	83.903	3.212	-1.239	1.134	0.082	30.83	32.777121	111.625579	1	20	32.777127	111.625589	1.155	83.35	1	1.147	-0.014	-0.066	0	0	6.9406E+218	300	162
20230809_1847370468	0	2024577	0.63702	-0.65973	0.0561	0.572508	9.8456154	0.212225	83.903	3.212	-1.239	1.134	0.082	30.83	32.777121	111.625579	1	20	32.777127	111.625589	1.155	83.35	1	1.147	-0.014	-0.066	0	0	6.9406E+218	300	162
20230809_1847370476	0	2024578	0.71218	-0.66168	0.03926	0.507378	9.7869396	0.212263	83.903	3.212	-1.239	1.134	0.082	30.83	32.777121	111.625579	1	20	32.777127	111.625589	1.155	83.35	1	1.147	-0.014	-0.066	0	0	6.9406E+218	300	162
20230809_1847370490	0	2024579	0.75774	-0.66718	0.0271	0.572553	9.7870026	0.21208	83.903	3.212	-1.239	1.134	0.082	30.83	32.777121	111.625579	1	20	32.777127	111.625589	1.155	83.35	1	1.147	-0.014	-0.066	0	0	6.9406E+218	300	162
20230809_1847370498	0	2024580	0.78579	-0.67246	0.02492	0.572508	9.8456154	0.212225	83.936	3.216	-1.202	1.133	0.082	30.83	32.777121	111.62558	1	20	32.777127	111.625589	1.155	83.35	1	1.147	-0.014	-0.066	0	0	6.9406E+218	300	162
20230809_1847370508	0	2024581	0.83265	-0.67873	0.02231	0.572533	9.7869225	0.273666	83.936	3.216	-1.202	1.133	0.082	30.83	32.777121	111.62558	1	20	32.777127	111.625589	1.155	83.35	1	1.147	-0.014	-0.066	0	0	6.9406E+218	300	162
20230809_1847370521	0	2024582	0.85983	-0.69148	0.02462	0.507378	9.7869396	0.212263	83.936	3.216	-1.202	1.133	0.076	30.83	32.777121	111.62558	1	20	32.777127	111.625589	1.155	83.35	1	1.147	-0.014	-0.066	0	0	6.9406E+218	300	162
20230809_1847370529	0	2024583	0.91362	-0.70108	-0.00536	0.572527	9.8456964	0.150639	83.936	3.216	-1.202	1.133	0.076	30.83	32.777121	111.62558	1	20	32.777127	111.625589	1.155	83.35	1	1.147	-0.014	-0.066	0	0	6.9406E+218	300	162
20230809_1847370537	0	2024584	0.94037	-0.71108	-0.02206	0.507332	9.8455524	0.212408	83.936	3.216	-1.202	1.133	0.076	30.83	32.777121	111.62558	1	20	32.777127	111.625589	1.155	83.35	1	1.147	-0.014	-0.066	0	0	6.9406E+218	300	162
20230809_1847370549	0	2024585	0.991	-0.72111	-0.05342	0.572553	9.7870026	0.21208	83.971	3.216	-1.155	1.133	0.076	30.83	32.777121	111.62558	1	20	32.777127	111.625589	1.155	83.35	1	1.147	-0.014	-0.066	0	0	6.9406E+218	300	162
20230809_1847370557	0	2024586	1.03553	-0.73317	-0.06189	0.507332	9.8455524	0.212408	83.971	3.216	-1.155	1.133	0.076	30.83	32.777121	111.62558	1	20	32.777127	111.625589	1.155	83.35	1	1.147	-0.014	-0.066	0	0	6.9406E+218	300	162
20230809_1847370567	0	2024587	1.05681	-0.75024	-0.07512	0.507398	9.7870207	0.150676	83.971	3.216	-1.155	1.133	0.076	30.83	32.777121	111.62558	1	20	32.777127	111.625589	1.155	83.35	1	1.147	-0.014	-0.066	0	0	6.9406E+218	300	162
20230809_1847370576	0	2024588	1.09805	-0.76329	-0.07923	0.572527	9.8456964	0.150639	83.971	3.216	-1.155	1.133	0.076	30.83	32.777121	111.62558	1	20	32.777127	111.625589	1.155	83.35	1	1.147	-0.014	-0.066	0	0	6.9406E+218	300	162
20230809_1847370588	0	2024589	1.12268	-0.77529	-0.07361	0.507378	9.7869396	0.212263	83.971	3.216	-1.155	1.133	0.076	30.83	32.777121	111.62558	1	20	32.777127	111.625589	1.155	83.35	1	1.147	-0.014	-0.066	0	0	6.9406E+218	300	162
20230809_1847370597	0	2024590	1.15437	-0.78198	-0.08624	0.572508	9.8456154	0.212225	84.01	3.213	-1.098	1.132	0.076	30.83	32.777121	111.625581	1	20	32.777127	111.625589	1.155	83.35	1	1.147	-0.014	-0.066	0	0	6.9406E+218	300	162
20230809_1847370628	0	2024591	1.14415	-0.79268	-0.08725	0.507398	9.7870207	0.150676	84.01	3.213	-1.098	1.132	0.076	30.83	32.777121	111.625581	1	20	32.777127	111.625589	1.155	83.35	1	1.147	-0.014	-0.066	0	0	6.9406E+218	300	162
20230809_1847370629	0	2024592	1.14027	-0.80081	-0.10952	0.507332	9.8455524	0.212408	84.01	3.213	-1.098	1.132	0.076	30.83	32.777121	111.625581	1	20	32.777127	111.625589	1.155	83.35	1	1.147	-0.014	-0.066	0	0	6.9406E+218	300	162
20230809_1847370645	0	2024593	1.13945	-0.8111	-0.11439	0.507398	9.7870207	0.150676	84.01	3.213	-1.098	1.132	0.076	30.83	32.777121	111.625581	1	20	32.777127	111.625589	1.155	83.35	1	1.147	-0.014	-0.066	0	0	6.9406E+218	300	162
20230809_1847370656	0	2024594	1.14451	-0.819	-0.12382	0.572508	9.8456154	0.212225	84.01	3.213	-1.098	1.132	0.076	30.83	32.777121	111.625581	1	20	32.777127	111.625589	1.155	83.35	1	1.147	-0.014	-0.066	0	0	6.9406E+218	300	162
20230809_1847370664	0	2024595	1.15958	-0.82359	-0.12312	0.507398	9.7870207	0.150676	84.05	3.209	-1.039	1.131	0.076	30.83	32.777121	111.625581	1	20	32.777127	111.625589	1.155	83.35	1	1.147	-0.014	-0.066	0	0	6.9406E+218	300	162
20230809_1847370665	0	2024596	1.16525	-0.82622	-0.12837	0.507398	9.7870207	0.150676	84.05	3.209	-1.039	1.131	0.076	30.83	32.777121	111.625581	1	20	32.777127	111.625589	1.155	83.35	1	1.147	-0.014	-0.066	0	0	6.9406E+218	300	162
20230809_1847370678	0	2024597	1.15143	-0.82808	-0.12543	0.507332	9.8455524	0.212408	84.05	3.209	-1.039	1.131	0.076	30.83	32.777121	111.625581	1	20	32.777127	111.625589	1.155	83.35	1	1.147	-0.014	-0.066	0	0	6.9406E+218	300	162
20230809_1847370679	0	2024598	1.13196	-0.82828	-0.14047	0.507378	9.7869396	0.212263	84.05	3.209	-1.039	1.131	0.076	30.83	32.777121	111.625581	1	20	32.777127	111.625589	1.155	83.35	1	1.147	-0.014	-0.066	0	0	6.9406E+218	300	162
20230809_1847370687	0	2024599	1.11839	-0.8309	-0.1314	0.507352	9.8456326	0.150821	84.05	3.209	-1.039	1.131	0.076	30.83	32.777121	111.625581	1	20	32.777127	111.625589	1.155	83.35	1	1.147	-0.014	-0.066	0	0	6.9406E+218	300	162
20230809_1847370697	0	2024600	1.10576	-0.8274	-0.15548	0.507378	9.7869396	0.212263	84.092	3.203	-0.98	1.129	0.076	30.83	32.777121	111.625582	1	20	32.777127	111.625589	1.155	83.35	1	1.147	-0.014	-0.066	0	0	6.9406E+218	300	162
20230809_1847370707	0	2024601	1.10548	-0.81761	-0.14321	0.507352	9.8456326	0.150821	84.092	3.203	-0.98	1.129	0.076	30.83	32.777121	111.625582	1	20	32.777129	111.625601	1.055	81.73	1	1.147	-0.014	-0.066	0	0	6.9406E+218	300	162
20230809_1847370722	0	2024602	1.09204	-0.80869	-0.16385	0.572553	9.7870026	0.21208	84.092	3.203	-0.98	1.129	0.076	30.83	32.777121	111.625582	1	20	32.777129	111.625601	1.055	81.73	1	1.147	-0.014	-0.066	0	0	6.9406E+218	300	174
20230809_1847370730	0	2024603	1.09436	-0.79444	-0.1453	0.442203	9.7868776	0.212445	84.092	3.203	-0.98	1.129	0.076	30.83	32.777121	111.625582	1	20	32.777129	111.625601	1.055	81.73	1	1.147	-0.014	-0.066	0	0	6.9406E+218	300	174
20230809_1847370737	0	2024604	1.0699	-0.78326	-0.15833	0.507332	9.8455524	0.212408	84.092	3.203	-0.98	1.129	0.076	30.83	32.777121	111.625582	1	20	32.777129	111.625601	1.055	81.73	1	1.147	-0.014	-0.066	0	0	6.9406E+218	300	174
20230809_1847370751	0	2024605	1.06331	-0.77632	-0.14523	0.507398	9.7870207	0.150676	84.132	3.196	-0.923	1.129	0.076	30.83	32.777122	111.625583	1	20	32.777129	111.625601	1.055	81.73	1	1.147	-0.014	-0.066	0	0	6.9406E+218	300	174
20230809_1847370758	0	2024606	1.04378	-0.76487	-0.16542	0.507332	9.8455524	0.212408	84.132	3.196	-0.923	1.129	0.076	30.83	32.777122	111.625583	1	20	32.777129	111.625601	1.055	81.73	1	1.147	-0.014	-0.066	0	0	6.9406E+218	300	174
20230809_1847370767	0	2024607	1.05483	-0.75311	-0.17592	0.507378	9.7869396	0.212263	84.132	3.196	-0.923	1.129	0.076	30.83	32.777122	111.625583	1	20	32.777129	111.625601	1.055	81.73	1	1.147	-0.014	-0.066	0	0	6.9406E+218	300	174
20230809_1847370777	0	2024608	1.0412	-0.7419	-0.19655	0.507352	9.8456326	0.150821	84.132	3.196	-0.923	1.129	0.076	30.83	32.777122	111.625583	1	20	32.777129	111.625601	1.055	81.73	1	1.147	-0.014	-0.066	0	0	6.9406E+218	300	174
20230809_1847370788	0	2024609	1.04196	-0.7299	-0.20586	0.507332	9.8455524	0.212408	84.132	3.196	-0.923	1.129	0.076	30.83	32.777122	111.625583	1	20	32.777129	111.625601	1.055	81.73	1	1.147	-0.014	-0.066	0	0	6.9406E+218	300	174
20230809_1847370796	0	2024610	1.01354	-0.72179	-0.20816	0.507398	9.7870207	0.150676	84.17	3.187	-0.869	1.127	0.076	30.83	32.777122	111.625584	1	20	32.777129	111.625601	1.055	81.73	1	1.147	-0.014	-0.066	0	0	6.9406E+218	300	174
20230809_1847370807	0	2024611	1.004	-0.71514	-0.20418	0.507332	9.8455524	0.212408	84.17	3.187	-0.869	1.127	0.076	30.83	32.777122	111.625584	1	20	32.777129	111.625601	1.055	81.73	1	1.147	-0.014	-0.066	0	0	6.9406E+218	300	174
20230809_1847370825	0	2024612	0.9894	-0.7051	-0.20407	0.442223	9.7869587	0.150859	84.17	3.187	-0.869	1.127	0.076	30.83	32.777122	111.625584	1	20	32.777129	111.625601	1.055	81.73	1	1.147	-0.014	-0.066	0	0	6.9406E+218	300	174
20230809_1847370827	0	2024613	0.99376	-0.68689	-0.21975	0.507332	9.8455524	0.212408	84.17	3.187	-0.869	1.127	0.076	30.83	32.777122	111.625584	1	20	32.777129	111.625601	1.055	81.73	1	1.147	-0.014	-0.066	0	0	6.9406E+218	300	174
20230809_1847370837	0	2024614	0.97281	-0.67399	-0.2335	0.507352	9.8456326	0.150821	84.17	3.187	-0.869	1.127	0.076	30.83	32.777122	111.625584	1	20	32.777129	111.625601	1.055	81.73	1	1.147	-0.014	-0.066	0	0	6.9406E+218	300	174
20230809_1847370849	0	2024615	0.94337	-0.66441	-0.25157	0.507332	9.8455524	0.212408	84.204	3.177	-0.818	1.124	0.076	30.83	32.777122	111.625584	1	20	32.777129	111.625601	1.055	81.73	1	1.147	-0.014	-0.066	0	0	6.9406E+218	300	174
20230809_1847370858	0	2024616	0.93327	-0.6542	-0.26191	0.507332	9.8455524	0.212408	84.204	3.177	-0.818	1.124	0.076	30.83	32.777122	111.625584	1	20	32.777129	111.625601	1.055	81.73	1	1.147	-0.014	-0.066	0	0	6.9406E+218	300	174
20230809_1847370869	0	2024617	0.90599	-0.64046	-0.27996	0.507378	9.7869396	0.212263	84.204	3.177	-0.818	1.124	0.074	30.83	32.777122	111.625584	1	20	32.777129	111.625601	1.055	81.73	1	1.147	-0.014	-0.066	0	0	6.9406E+218	300	174
20230809_1847370878	0	2024618	0.90263	-0.62462	-0.29703	0.442177	9.8455706	0.151004	84.204	3.177	-0.818	1.124	0.074	30.83	32.777122	111.625584	1	20	32.777129	111.625601	1.055	81.73	1	1.147	-0.014	-0.066	0	0	6.9406E+218	300	174
20230809_1847370887	0	2024619	0.87301	-0.62116	-0.29448	0.507332	9.8455524	0.212408	84.204	3.177	-0.818	1.124	0.074	30.83	32.777122	111.625584	1	20	32.777129	111.625601	1.055	81.73	1	1.147	-0.014	-0.066	0	0	6.9406E+218	300	174
20230809_1847370897	0	2024620	0.90078	-0.61176	-0.30723	0.507352	9.8456326	0.150821	84.236	3.163	-0.771	1.121	0.074	30.83	32.777122	111.625585	1	20	32.777129	111.625601	1.055	81.73	1	1.147	-0.014	-0.066	0	0	6.9406E+218	300	174
20230809_1847370908	0	2024621	0.88944	-0.6002	-0.32763	0.507352	9.8456326	0.150821	84.236	3.163	-0.771	1.121	0.074	30.83	32.777122	111.625585	1	20	32.777129	111.625601	1.055	81.73	1	1.147	-0.014	-0.066	0	0	6.9406E+218	300	174
20230809_1847370922	0	2024622	0.88716	-0.59026	-0.35002	0.507352	9.8456326	0.150821	84.236	3.163	-0.771	1.121	0.074	30.76	32.777122	111.625585	1	20	32.777129	111.625601	1.055	81.73	1	1.086	0.042	-0.044	0	0	6.9406E+218	300	174
20230809_1847370930	0	2024623	0.84951	-0.58574	-0.36896	0.507352	9.8456326	0.150821	84.236	3.163	-0.771	1.121	0.074	30.76	32.777122	111.625585	1	20	32.777129	111.625601	1.055	81.73	1	1.086	0.042	-0.044	0	0	6.9406E+218	300	174
20230809_1847370939	0	2024624	0.82884	-0.58026	-0.38624	0.507332	9.8455524	0.212408	84.236	3.163	-0.771	1.121	0.074	30.76	32.777122	111.625585	1	20	32.777129	111.625601	1.055	81.73	1	1.086	0.042	-0.044	0	0	6.9406E+218	300	174
20230809_1847370950	0	2024625	0.79725	-0.57269	-0.39753	0.507352	9.8456326	0.150821	84.266	3.145	-0.727	1.086	0.074	30.76	32.777122	111.625585	1	20	32.777129	111.625601	1.055	81.73	1	1.086	0.042	-0.044	0	0	6.9406E+218	300	174
20230809_1847370959	0	2024626	0.78601	-0.55944	-0.40991	0.507352	9.8456326	0.150821	84.266	3.145	-0.727	1.086	0.074	30.76	32.777122	111.625585	1	20	32.777129	111.625601	1.055	81.73	1	1.086	0.042	-0.044	0	0	6.9406E+218	300	174
20230809_1847370969	0	2024627	0.7456	-0.55828	-0.42605	0.507352	9.8456326	0.150821	84.266	3.145	-0.727	1.086	0.074	30.76	32.777122	111.625585	1	20	32.777129	111.625601	1.055	81.73	1	1.086	0.042	-0.044	0	0	6.9406E+218	300	174
20230809_1847370976	0	2024628	0.73201	-0.5536	-0.44349	0.507352	9.8456326	0.150821	84.266	3.145	-0.727	1.086	0.074	30.76	32.777122	111.625585	1	20	32.777129	111.625601	1.055	81.73	1	1.086	0.042	-0.044	0	0	6.9406E+218	300	174
20230809_1847370997	0	2024629	0.69485	-0.54889	-0.46462	0.507352	9.8456326	0.150821	84.266	3.145	-0.727	1.086	0.074	30.76	32.777122	111.625585	1	20	32.777129	111.625601	1.055	81.73	1	1.086	0.042	-0.044	0	0	6.9406E+218	300	174
20230809_1847370998	0	2024630	0.64957	-0.54993	-0.48547	0.507352	9.8456326	0.150821	84.294	3.124	-0.69	1.084	0.074	30.76	32.777122	111.625586	1	20	32.777129	111.625601	1.055	81.73	1	1.086	0.042	-0.044	0	0	6.9406E+218	300	174
20230809_1847380008	0	2024631	0.59144	-0.55421	-0.50865	0.507372	9.8457136	0.089235	84.294	3.124	-0.69	1.084	0.087	30.76	32.777122	111.625586	1	20	32.777129	111.625601	1.055	81.73	1	1.086	0.042	-0.044	0	0	6.9406E+218	300	174
20230809_1847380019	0	2024632	0.55096	-0.55667	-0.54517	0.507352	9.8456326	0.150821	84.294	3.124	-0.69	1.084	0.087	30.76	32.777122	111.625586	1	20	32.777129	111.625601	1.055	81.73	1	1.086	0.042	-0.044	0	0	6.9406E+218	300	174
20230809_1847380026	0	2024633	0.49678	-0.56085	-0.55012	0.507372	9.8457136	0.089235	84.294	3.124	-0.69	1.084	0.087	30.76	32.777122	111.625586	1	20	32.777129	111.625601	1.055	81.73	1	1.086	0.042	-0.044	0	0	6.9406E+218	300	174
20230809_1847380037	0	2024634	0.45695	-0.56191	-0.58684	0.507352	9.8456326	0.150821	84.294	3.124	-0.69	1.084	0.087	30.76	32.777122	111.625586	1	20	32.777129	111.625601	1.055	81.73	1	1.086	0.042	-0.044	0	0	6.9406E+218	300	174
20230809_1847380049	0	2024635	0.3817	-0.57385	-0.59415	0.572547	9.8457756	0.089052	84.323	3.096	-0.663	1.083	0.087	30.76	32.777122	111.625586	1	20	32.777129	111.625601	1.055	81.73	1	1.086	0.042	-0.044	0	0	6.9406E+218	300	174
20230809_1847380058	0	2024636	0.31322	-0.58059	-0.63319	0.507372	9.8457136	0.089235	84.323	3.096	-0.663	1.083	0.087	30.76	32.777122	111.625586	1	20	32.777129	111.625601	1.055	81.73	1	1.086	0.042	-0.044	0	0	6.9406E+218	300	174
20230809_1847380068	0	2024637	0.2307	-0.59399	-0.64117	0.507352	9.8456326	0.150821	84.323	3.096	-0.663	1.083	0.087	30.76	32.777122	111.625586	1	20	32.777129	111.625601	1.055	81.73	1	1.086	0.042	-0.044	0	0	6.9406E+218	300	174
20230809_1847380076	0	2024638	0.15142	-0.60648	-0.67062	0.507372	9.8457136	0.089235	84.323	3.096	-0.663	1.083	0.087	30.76	32.777122	111.625586	1	20	32.777129	111.625601	1.055	81.73	1	1.086	0.042	-0.044	0	0	6.9406E+218	300	174
20230809_1847380086	0	2024639	0.08509	-0.62005	-0.6889	0.572593	9.7871637	0.088907	84.323	3.096	-0.663	1.083	0.087	30.76	32.777122	111.625586	1	20	32.777129	111.625601	1.055	81.73	1	1.086	0.042	-0.044	0	0	6.9406E+218	300	174
20230809_1847380097	0	2024640	0.0243	-0.63271	-0.7115	0.507372	9.8457136	0.089235	84.353	3.063	-0.654	1.083	0.087	30.76	32.777122	111.625587	1	20	32.777129	111.625601	1.055	81.73	1	1.086	0.042	-0.044	0	0	6.9406E+218	300	174
20230809_1847380107	0	2024641	-0.04291	-0.64849	-0.73539	0.572547	9.8457756	0.089052	84.353	3.063	-0.654	1.083	0.087	30.76	32.777122	111.625587	1	20	32.777129	111.625601	1.055	81.73	1	1.086	0.042	-0.044	0	0	6.9406E+218	300	174
20230809_1847380122	0	2024642	-0.1235	-0.66986	-0.76528	0.507352	9.8456326	0.150821	84.353	3.063	-0.654	1.083	0.087	30.76	32.777122	111.625587	1	20	32.777129	111.625601	1.055	81.73	1	1.086	0.042	-0.044	0	0	6.9406E+218	300	187
20230809_1847380127	0	2024643	-0.20385	-0.69201	-0.78329	0.507437	9.7871819	0.027503	84.353	3.063	-0.654	1.083	0.087	30.76	32.777122	111.625587	1	20	32.777129	111.625601	1.055	81.73	1	1.086	0.042	-0.044	0	0	6.9406E+218	300	187
20230809_1847380138	0	2024644	-0.26606	-0.71259	-0.80429	0.572547	9.8457756	0.089052	84.353	3.063	-0.654	1.083	0.087	30.76	32.777122	111.625587	1	20	32.777129	111.625601	1.055	81.73	1	1.086	0.042	-0.044	0	0	6.9406E+218	300	187
20230809_1847380149	0	2024645	-0.33416	-0.73172	-0.82756	0.572593	9.7871637	0.088907	84.389	3.025	-0.662	1.084	0.087	30.76	32.777122	111.625587	1	20	32.777129	111.625601	1.055	81.73	1	1.086	0.042	-0.044	0	0	6.9406E+218	300	187
20230809_1847380157	0	2024646	-0.39419	-0.74971	-0.84443	0.507352	9.8456326	0.150821	84.389	3.025	-0.662	1.084	0.087	30.76	32.777122	111.625587	1	20	32.777129	111.625601	1.055	81.73	1	1.086	0.042	-0.044	0	0	6.9406E+218	300	187
20230809_1847380167	0	2024647	-0.49842	-0.76641	-0.85082	0.572593	9.7871637	0.088907	84.389	3.025	-0.662	1.084	0.087	30.76	32.777122	111.625587	1	20	32.777129	111.625601	1.055	81.73	1	1.086	0.042	-0.044	0	0	6.9406E+218	300	187
20230809_1847380177	0	2024648	-0.55954	-0.79388	-0.86219	0.507372	9.8457136	0.089235	84.389	3.025	-0.662	1.084	0.078	30.76	32.777122	111.625587	1	20	32.777129	111.625601	1.055	81.73	1	1.086	0.042	-0.044	0	0	6.9406E+218	300	187
20230809_1847380187	0	2024649	-0.63622	-0.81667	-0.86923	0.572593	9.7871637	0.088907	84.389	3.025	-0.662	1.084	0.078	30.76	32.777122	111.625587	1	20	32.777129	111.625601	1.055	81.73	1	1.086	0.042	-0.044	0	0	6.9406E+218	300	187
20230809_1847380197	0	2024650	-0.64517	-0.83287	-0.88418	0.572593	9.7871637	0.088907	84.429	2.982	-0.687	1.085	0.078	30.76	32.777122	111.625588	1	20	32.777129	111.625601	1.055	81.73	1	1.086	0.042	-0.044	0	0	6.9406E+218	300	187
20230809_1847380207	0	2024651	-0.6895	-0.85339	-0.89306	0.572527	9.8456964	0.150639	84.429	2.982	-0.687	1.085	0.078	30.76	32.777122	111.625588	1	20	32.777129	111.625601	1.055	81.73	1	1.086	0.042	-0.044	0	0	6.9406E+218	300	187
20230809_1847380225	0	2024652	-0.71226	-0.88126	-0.9117	0.507418	9.7871017	0.089089	84.429	2.982	-0.687	1.085	0.078	30.76	32.777122	111.625588	1	20	32.777129	111.625601	1.055	81.73	1	1.086	0.042	-0.044	0	0	6.9406E+218	300	187
20230809_1847380227	0	2024653	-0.77424	-0.90927	-0.91602	0.572593	9.7871637	0.088907	84.429	2.982	-0.687	1.085	0.078	30.76	32.777122	111.625588	1	20	32.777129	111.625601	1.055	81.73	1	1.086	0.042	-0.044	0	0	6.9406E+218	300	187
20230809_1847380237	0	2024654	-0.81786	-0.94042	-0.91945	0.572638	9.7285519	0.088761	84.429	2.982	-0.687	1.085	0.078	30.76	32.777122	111.625588	1	20	32.777129	111.625601	1.055	81.73	1	1.086	0.042	-0.044	0	0	6.9406E+218	300	187
20230809_1847380256	0	2024655	-0.8571	-0.96835	-0.9181	0.572593	9.7871637	0.088907	84.475	2.937	-0.723	1.088	0.078	30.76	32.777122	111.625589	1	20	32.777129	111.625601	1.055	81.73	1	1.086	0.042	-0.044	0	0	6.9406E+218	300	187
20230809_1847380260	0	2024656	-0.90341	-1.00205	-0.92001	0.572593	9.7871637	0.088907	84.475	2.937	-0.723	1.088	0.078	30.76	32.777122	111.625589	1	20	32.777129	111.625601	1.055	81.73	1	1.086	0.042	-0.044	0	0	6.9406E+218	300	187
20230809_1847380268	0	2024657	-0.91586	-1.02714	-0.91175	0.572638	9.7285519	0.088761	84.475	2.937	-0.723	1.088	0.078	30.76	32.777122	111.625589	1	20	32.777129	111.625601	1.055	81.73	1	1.086	0.042	-0.044	0	0	6.9406E+218	300	187
20230809_1847380276	0	2024658	-0.95458	-1.05977	-0.90296	0.507418	9.7871017	0.089089	84.475	2.937	-0.723	1.088	0.078	30.76	32.777122	111.625589	1	20	32.777129	111.625601	1.055	81.73	1	1.086	0.042	-0.044	0	0	6.9406E+218	300	187
20230809_1847380286	0	2024659	-0.99657	-1.09056	-0.91703	0.572638	9.7285519	0.088761	84.475	2.937	-0.723	1.088	0.078	30.76	32.777122	111.625589	1	20	32.777129	111.625601	1.055	81.73	1	1.086	0.042	-0.044	0	0	6.9406E+218	300	187
20230809_1847380297	0	2024660	-1.05283	-1.1291	-0.90626	0.572593	9.7871637	0.088907	84.529	2.893	-0.768	1.091	0.078	30.76	32.777123	111.625589	1	20	32.777129	111.625601	1.055	81.73	1	1.086	0.042	-0.044	0	0	6.9406E+218	300	187
20230809_1847380309	0	2024661	-1.09693	-1.16913	-0.90454	0.572638	9.7285519	0.088761	84.529	2.893	-0.768	1.091	0.078	30.76	32.777123	111.625589	1	20	32.777129	111.625601	1.055	81.73	1	1.086	0.042	-0.044	0	0	6.9406E+218	300	187
20230809_1847380323	0	2024662	-1.13993	-1.20341	-0.88653	0.572638	9.7285519	0.088761	84.529	2.893	-0.768	1.091	0.078	30.76	32.777123	111.625589	1	20	32.777129	111.625601	1.055	81.73	1	1.086	0.042	-0.044	0	0	6.9406E+218	300	200
20230809_1847380328	0	2024663	-1.17965	-1.24071	-0.88743	0.572638	9.7285519	0.088761	84.529	2.893	-0.768	1.091	0.078	30.76	32.777123	111.625589	1	20	32.777129	111.625601	1.055	81.73	1	1.086	0.042	-0.044	0	0	6.9406E+218	300	200
20230809_1847380340	0	2024664	-1.2222	-1.27434	-0.85216	0.572638	9.7285519	0.088761	84.529	2.893	-0.768	1.091	0.076	30.76	32.777123	111.625589	1	20	32.777129	111.625601	1.055	81.73	1	1.086	0.042	-0.044	0	0	6.9406E+218	300	200
20230809_1847380350	0	2024665	-1.26707	-1.30605	-0.86626	0.572638	9.7285519	0.088761	84.592	2.85	-0.824	1.095	0.076	30.76	32.777123	111.62559	1	20	32.777129	111.625601	1.055	81.73	1	1.086	0.042	-0.044	0	0	6.9406E+218	300	200
20230809_1847380359	0	2024666	-1.34275	-1.34394	-0.85344	0.572638	9.7285519	0.088761	84.592	2.85	-0.824	1.095	0.076	30.76	32.777123	111.62559	1	20	32.777129	111.625601	1.055	81.73	1	1.086	0.042	-0.044	0	0	6.9406E+218	300	200
20230809_1847380367	0	2024667	-1.39799	-1.3795	-0.80567	0.572618	9.7284708	0.150348	84.592	2.85	-0.824	1.095	0.076	30.76	32.777123	111.62559	1	20	32.777129	111.625601	1.055	81.73	1	1.086	0.042	-0.044	0	0	6.9406E+218	300	200
20230809_1847380377	0	2024668	-1.45585	-1.41406	-0.80833	0.507463	9.7284889	0.088944	84.592	2.85	-0.824	1.095	0.076	30.76	32.777123	111.62559	1	20	32.777129	111.625601	1.055	81.73	1	1.086	0.042	-0.044	0	0	6.9406E+218	300	200
20230809_1847380386	0	2024669	-1.50347	-1.44791	-0.80623	0.572638	9.7285519	0.088761	84.592	2.85	-0.824	1.095	0.076	30.76	32.777123	111.62559	1	20	32.777129	111.625601	1.055	81.73	1	1.086	0.042	-0.044	0	0	6.9406E+218	300	200
20230809_1847380396	0	2024670	-1.57872	-1.48055	-0.78937	0.572638	9.7285519	0.088761	84.663	2.81	-0.894	1.099	0.076	30.76	32.777123	111.62559	1	20	32.777129	111.625601	1.055	81.73	1	1.086	0.042	-0.044	0	0	6.9406E+218	300	200
20230809_1847380407	0	2024671	-1.6328	-1.52121	-0.76495	0.572664	9.6698589	0.150202	84.663	2.81	-0.894	1.099	0.076	30.76	32.777123	111.62559	1	20	32.777129	111.625601	1.055	81.73	1	1.086	0.042	-0.044	0	0	6.9406E+218	300	200
20230809_1847380420	0	2024672	-1.67412	-1.54876	-0.73808	0.507463	9.7284889	0.088944	84.663	2.81	-0.894	1.099	0.076	30.76	32.777123	111.62559	1	20	32.777129	111.625601	1.055	81.73	1	1.086	0.042	-0.044	0	0	6.9406E+218	300	200
20230809_1847380426	0	2024673	-1.71143	-1.58188	-0.73053	0.572684	9.66994	0.088616	84.663	2.81	-0.894	1.099	0.076	30.76	32.777123	111.62559	1	20	32.777129	111.625601	1.055	81.73	1	1.086	0.042	-0.044	0	0	6.9406E+218	300	200
20230809_1847380440	0	2024674	-1.75277	-1.61471	-0.6834	0.572638	9.7285519	0.088761	84.663	2.81	-0.894	1.099	0.076	30.76	32.777123	111.62559	1	20	32.777129	111.625601	1.055	81.73	1	1.086	0.042	-0.044	0	0	6.9406E+218	300	200
20230809_1847380452	0	2024675	-1.80919	-1.64641	-0.67958	0.507489	9.6697969	0.150385	84.743	2.776	-0.976	1.103	0.076	30.76	32.777123	111.625591	1	20	32.777129	111.625601	1.055	81.73	1	1.086	0.042	-0.044	0	0	6.9406E+218	300	187
20230809_1847380461	0	2024676	-1.86985	-1.68331	-0.63928	0.572638	9.7285519	0.088761	84.743	2.776	-0.976	1.103	0.076	30.76	32.777123	111.625591	1	20	32.777129	111.625601	1.055	81.73	1	1.086	0.042	-0.044	0	0	6.9406E+218	300	187
20230809_1847380467	0	2024677	-1.93284	-1.71713	-0.65484	0.507489	9.6697969	0.150385	84.743	2.776	-0.976	1.103	0.076	30.76	32.777123	111.625591	1	20	32.777129	111.625601	1.055	81.73	1	1.086	0.042	-0.044	0	0	6.9406E+218	300	187
20230809_1847380476	0	2024678	-1.9807	-1.75292	-0.60194	0.507463	9.7284889	0.088944	84.743	2.776	-0.976	1.103	0.076	30.76	32.777123	111.625591	1	20	32.777129	111.625601	1.055	81.73	1	1.086	0.042	-0.044	0	0	6.9406E+218	300	187
20230809_1847380486	0	2024679	-2.00685	-1.77822	-0.60939	0.572664	9.6698589	0.150202	84.743	2.776	-0.976	1.103	0.076	30.76	32.777123	111.625591	1	20	32.777129	111.625601	1.055	81.73	1	1.086	0.042	-0.044	0	0	6.9406E+218	300	187
20230809_1847380497	0	2024680	-2.01829	-1.80852	-0.56321	0.507489	9.6697969	0.150385	84.831	2.747	-1.069	1.106	0.076	30.76	32.777123	111.625591	1	20	32.777129	111.625601	1.055	81.73	1	1.086	0.042	-0.044	0	0	6.9406E+218	300	187
20230809_1847380507	0	2024681	-2.07447	-1.8376	-0.57106	0.572664	9.6698589	0.150202	84.831	2.747	-1.069	1.106	0.079	30.76	32.777123	111.625591	1	20	32.777129	111.625601	1.055	81.73	1	1.086	0.042	-0.044	0	0	6.9406E+218	300	187
20230809_1847380522	0	2024682	-2.10502	-1.85889	-0.51691	0.507443	9.7284088	0.150531	84.831	2.747	-1.069	1.106	0.079	30.76	32.777123	111.625591	1	20	32.777129	111.625601	1.055	81.73	1	1.086	0.042	-0.044	0	0	6.9406E+218	300	187
20230809_1847380527	0	2024683	-2.15145	-1.88243	-0.50565	0.507489	9.6697969	0.150385	84.831	2.747	-1.069	1.106	0.079	30.76	32.777123	111.625591	1	20	32.777129	111.625601	1.055	81.73	1	1.086	0.042	-0.044	0	0	6.9406E+218	300	187
20230809_1847380538	0	2024684	-2.19417	-1.91901	-0.46173	0.572664	9.6698589	0.150202	84.831	2.747	-1.069	1.106	0.079	30.76	32.777123	111.625591	1	20	32.777129	111.625601	1.055	81.73	1	1.086	0.042	-0.044	0	0	6.9406E+218	300	187
20230809_1847380549	0	2024685	-2.20223	-1.94179	-0.45503	0.507489	9.6697969	0.150385	84.926	2.724	-1.172	1.109	0.079	30.76	32.777123	111.625592	1	20	32.777129	111.625601	1.055	81.73	1	1.086	0.042	-0.044	0	0	6.9406E+218	300	187
20230809_1847380561	0	2024686	-2.20893	-1.95903	-0.42019	0.507514	9.611104	0.211826	84.926	2.724	-1.172	1.109	0.079	30.76	32.777123	111.625592	1	20	32.777129	111.625601	1.055	81.73	1	1.086	0.042	-0.044	0	0	6.9406E+218	300	187
20230809_1847380568	0	2024687	-2.25488	-1.97445	-0.41061	0.507489	9.6697969	0.150385	84.926	2.724	-1.172	1.109	0.079	30.76	32.777123	111.625592	1	20	32.777129	111.625601	1.055	81.73	1	1.086	0.042	-0.044	0	0	6.9406E+218	300	187
20230809_1847380577	0	2024688	-2.34017	-1.98659	-0.38048	0.507469	9.6697159	0.211972	84.926	2.724	-1.172	1.109	0.079	30.76	32.777123	111.625592	1	20	32.777129	111.625601	1.055	81.73	1	1.086	0.042	-0.044	0	0	6.9406E+218	300	187
20230809_1847380589	0	2024689	-2.51547	-2.01093	-0.37188	0.507514	9.611104	0.211826	84.926	2.724	-1.172	1.109	0.079	30.76	32.777123	111.625592	1	20	32.777129	111.625601	1.055	81.73	1	1.086	0.042	-0.044	0	0	6.9406E+218	300	187
20230809_1847380596	0	2024690	-2.57397	-2.02824	-0.31259	0.507514	9.611104	0.211826	85.027	2.707	-1.286	1.112	0.079	30.76	32.777123	111.625593	1	20	32.777129	111.625601	1.055	81.73	1	1.086	0.042	-0.044	0	0	6.9406E+218	300	187
20230809_1847380606	0	2024691	-2.63809	-2.03359	-0.27412	0.507534	9.6111841	0.15024	85.027	2.707	-1.286	1.112	0.079	30.76	32.777123	111.625593	1	20	32.777129	111.625601	1.055	81.73	1	1.086	0.042	-0.044	0	0	6.9406E+218	300	187
20230809_1847380621	0	2024692	-2.64241	-2.0395	-0.22207	0.507494	9.6110229	0.273413	85.027	2.707	-1.286	1.112	0.079	30.76	32.777123	111.625593	1	20	32.777129	111.625601	1.055	81.73	1	1.086	0.042	-0.044	0	0	6.9406E+218	300	200
20230809_1847380626	0	2024693	-2.69996	-2.02622	-0.20707	0.442339	9.6110411	0.212009	85.027	2.707	-1.286	1.112	0.079	30.76	32.777123	111.625593	1	20	32.777129	111.625601	1.055	81.73	1	1.086	0.042	-0.044	0	0	6.9406E+218	300	200
20230809_1847380637	0	2024694	-2.78611	-2.03583	-0.16003	0.507429	9.6695538	0.335145	85.027	2.707	-1.286	1.112	0.079	30.76	32.777123	111.625593	1	20	32.777129	111.625601	1.055	81.73	1	1.086	0.042	-0.044	0	0	6.9406E+218	300	200
20230809_1847380648	0	2024695	-2.88936	-2.04819	-0.16001	0.507514	9.611104	0.211826	85.129	2.699	-1.418	1.114	0.079	30.76	32.777123	111.625593	1	20	32.777129	111.625601	1.055	81.73	1	1.086	0.042	-0.044	0	0	6.9406E+218	300	200
20230809_1847380658	0	2024696	-2.92853	-2.05461	-0.10706	0.507494	9.6110229	0.273413	85.129	2.699	-1.418	1.114	0.079	30.76	32.777123	111.625593	1	20	32.777129	111.625601	1.055	81.73	1	1.086	0.042	-0.044	0	0	6.9406E+218	300	200
20230809_1847380671	0	2024697	-2.91042	-2.05434	-0.1055	0.442319	9.610961	0.273596	85.129	2.699	-1.418	1.114	0.071	30.76	32.777123	111.625593	1	20	32.777129	111.625601	1.055	81.73	1	1.086	0.042	-0.044	0	0	6.9406E+218	300	200
20230809_1847380677	0	2024698	-2.90662	-2.0502	-0.05074	0.507514	9.611104	0.211826	85.129	2.699	-1.418	1.114	0.071	30.76	32.777123	111.625593	1	20	32.777129	111.625601	1.055	81.73	1	1.086	0.042	-0.044	0	0	6.9406E+218	300	200
20230809_1847380689	0	2024699	-2.92916	-2.04691	-0.0187	0.442319	9.610961	0.273596	85.129	2.699	-1.418	1.114	0.071	30.76	32.777123	111.625593	1	20	32.777129	111.625601	1.055	81.73	1	1.086	0.042	-0.044	0	0	6.9406E+218	300	200
20230809_1847380696	0	2024700	-2.95131	-2.04259	0.03258	0.507474	9.6109419	0.334999	85.232	2.7	-1.56	1.115	0.071	30.76	32.777123	111.625594	1	20	32.777129	111.625601	1.055	81.73	1	1.086	0.042	-0.044	0	0	6.9406E+218	300	200
20230809_1847380709	0	2024701	-2.98358	-2.04537	0.05846	0.442319	9.610961	0.273596	85.232	2.7	-1.56	1.115	0.071	30.76	32.777123	111.625594	1	20	32.777129	111.625601	1.055	81.73	1	1.086	0.042	-0.044	0	0	6.9406E+218	300	200
20230809_1847380720	0	2024702	-3.00142	-2.04818	0.0868	0.507474	9.6109419	0.334999	85.232	2.7	-1.56	1.115	0.071	30.76	32.777123	111.625594	1	20	32.777129	111.625601	1.055	81.73	1	1.086	0.042	-0.044	0	0	6.9406E+218	300	200
20230809_1847380727	0	2024703	-3.01139	-2.04835	0.11763	0.442319	9.610961	0.273596	85.232	2.7	-1.56	1.115	0.071	30.76	32.777123	111.625594	1	20	32.777129	111.625601	1.055	81.73	1	1.086	0.042	-0.044	0	0	6.9406E+218	300	200
20230809_1847380737	0	2024704	-2.99557	-2.04024	0.13678	0.507474	9.6109419	0.334999	85.232	2.7	-1.56	1.115	0.071	30.76	32.777123	111.625594	1	20	32.777129	111.625601	1.055	81.73	1	1.086	0.042	-0.044	0	0	6.9406E+218	300	200
20230809_1847380751	0	2024705	-2.99447	-2.02922	0.17029	0.442299	9.6108799	0.335182	85.334	2.709	-1.705	1.118	0.071	30.76	32.777123	111.625595	1	20	32.77713	111.625613	1.075	82.97	1	1.086	0.042	-0.044	0	0	6.9406E+218	300	200
20230809_1847380763	0	2024706	-3.00376	-2.02559	0.19826	0.507474	9.6109419	0.334999	85.334	2.709	-1.705	1.118	0.071	30.76	32.777123	111.625595	1	20	32.77713	111.625613	1.075	82.97	1	1.086	0.042	-0.044	0	0	6.9406E+218	300	212
20230809_1847380771	0	2024707	-3.01964	-2.02538	0.23034	0.442299	9.6108799	0.335182	85.334	2.709	-1.705	1.118	0.071	30.76	32.777123	111.625595	1	20	32.77713	111.625613	1.075	82.97	1	1.086	0.042	-0.044	0	0	6.9406E+218	300	212
20230809_1847380777	0	2024708	-3.02233	-2.03066	0.26728	0.442299	9.6108799	0.335182	85.334	2.709	-1.705	1.118	0.071	30.76	32.777123	111.625595	1	20	32.77713	111.625613	1.075	82.97	1	1.086	0.042	-0.044	0	0	6.9406E+218	300	212
20230809_1847380789	0	2024709	-3.01212	-2.03201	0.2941	0.507429	9.6695538	0.335145	85.334	2.709	-1.705	1.118	0.071	30.76	32.777123	111.625595	1	20	32.77713	111.625613	1.075	82.97	1	1.086	0.042	-0.044	0	0	6.9406E+218	300	212
20230809_1847380797	0	2024710	-3.00516	-2.02424	0.32421	0.442279	9.6107988	0.396769	85.435	2.725	-1.851	1.118	0.071	30.76	32.777123	111.625595	1	20	32.77713	111.625613	1.075	82.97	1	1.086	0.042	-0.044	0	0	6.9406E+218	300	212
20230809_1847380807	0	2024711	-3.00518	-2.0169	0.33531	0.507474	9.6109419	0.334999	85.435	2.725	-1.851	1.118	0.071	30.76	32.777123	111.625595	1	20	32.77713	111.625613	1.075	82.97	1	1.086	0.042	-0.044	0	0	6.9406E+218	300	212
20230809_1847380821	0	2024712	-3.03444	-2.01236	0.36918	0.442279	9.6107988	0.396769	85.435	2.725	-1.851	1.118	0.071	30.76	32.777123	111.625595	1	20	32.77713	111.625613	1.075	82.97	1	1.086	0.042	-0.044	0	0	6.9406E+218	300	212
20230809_1847380828	0	2024713	-3.05262	-2.0144	0.37996	0.507454	9.6108608	0.396586	85.435	2.725	-1.851	1.118	0.071	30.76	32.777123	111.625595	1	20	32.77713	111.625613	1.075	82.97	1	1.086	0.042	-0.044	0	0	6.9406E+218	300	212
20230809_1847380837	0	2024714	-3.07021	-2.01749	0.40714	0.442234	9.6694107	0.396914	85.435	2.725	-1.851	1.118	0.071	30.76	32.777123	111.625595	1	20	32.77713	111.625613	1.075	82.97	1	1.086	0.042	-0.044	0	0	6.9406E+218	300	212
20230809_1847380849	0	2024715	-3.05854	-2.011	0.4235	0.507474	9.6109419	0.334999	85.535	2.748	-1.998	1.119	0.071	30.76	32.777123	111.625596	1	20	32.77713	111.625613	1.075	82.97	1	1.086	0.042	-0.044	0	0	6.9406E+218	300	212
20230809_1847380860	0	2024716	-3.05709	-2.00005	0.45146	0.442234	9.6694107	0.396914	85.535	2.748	-1.998	1.119	0.042	30.76	32.777123	111.625596	1	20	32.77713	111.625613	1.075	82.97	1	1.086	0.042	-0.044	0	0	6.9406E+218	300	212
20230809_1847380867	0	2024717	-3.08704	-1.99579	0.47261	0.507435	9.6107807	0.458173	85.535	2.748	-1.998	1.119	0.042	30.76	32.777123	111.625596	1	20	32.77713	111.625613	1.075	82.97	1	1.086	0.042	-0.044	0	0	6.9406E+218	300	212
20230809_1847380878	0	2024718	-3.10278	-1.99216	0.49901	0.442279	9.6107988	0.396769	85.535	2.748	-1.998	1.119	0.042	30.76	32.777123	111.625596	1	20	32.77713	111.625613	1.075	82.97	1	1.086	0.042	-0.044	0	0	6.9406E+218	300	212
20230809_1847380888	0	2024719	-3.12284	-1.99007	0.52134	0.507409	9.6694736	0.396731	85.535	2.748	-1.998	1.119	0.042	30.76	32.777123	111.625596	1	20	32.77713	111.625613	1.075	82.97	1	1.086	0.042	-0.044	0	0	6.9406E+218	300	212
20230809_1847380897	0	2024720	-3.13468	-1.98753	0.53971	0.507409	9.6694736	0.396731	85.634	2.776	-2.148	1.12	0.042	30.76	32.777124	111.625597	1	20	32.77713	111.625613	1.075	82.97	1	1.086	0.042	-0.044	0	0	6.9406E+218	300	212
20230809_1847380908	0	2024721	-3.14936	-1.98398	0.54671	0.507435	9.6107807	0.458173	85.634	2.776	-2.148	1.12	0.042	30.76	32.777124	111.625597	1	20	32.77713	111.625613	1.075	82.97	1	1.086	0.042	-0.044	0	0	6.9406E+218	300	212
20230809_1847380924	0	2024722	-3.17277	-1.98	0.5643	0.442234	9.6694107	0.396914	85.634	2.776	-2.148	1.12	0.042	30.76	32.777124	111.625597	1	20	32.77713	111.625613	1.075	82.97	1	1.086	0.042	-0.044	0	0	6.9406E+218	300	212
20230809_1847380929	0	2024723	-3.20405	-1.97697	0.57259	0.507389	9.6693926	0.458318	85.634	2.776	-2.148	1.12	0.042	30.76	32.777124	111.625597	1	20	32.77713	111.625613	1.075	82.97	1	1.086	0.042	-0.044	0	0	6.9406E+218	300	212
20230809_1847380938	0	2024724	-3.24315	-1.97098	0.5962	0.507409	9.6694736	0.396731	85.634	2.776	-2.148	1.12	0.042	30.76	32.777124	111.625597	1	20	32.77713	111.625613	1.075	82.97	1	1.086	0.042	-0.044	0	0	6.9406E+218	300	212
20230809_1847380949	0	2024725	-3.28678	-1.96663	0.62169	0.507389	9.6693926	0.458318	85.732	2.809	-2.304	1.121	0.042	30.76	32.777124	111.625597	1	20	32.77713	111.625613	1.075	82.97	1	1.086	0.042	-0.044	0	0	6.9406E+218	300	212
20230809_1847380961	0	2024726	-3.29738	-1.96603	0.60092	0.507389	9.6693926	0.458318	85.732	2.809	-2.304	1.121	0.042	30.76	32.777124	111.625597	1	20	32.77713	111.625613	1.075	82.97	1	1.076	0.038	-0.019	0	0	6.9406E+218	300	212
20230809_1847380969	0	2024727	-3.33324	-1.95936	0.58634	0.507389	9.6693926	0.458318	85.732	2.809	-2.304	1.121	0.042	30.68	32.777124	111.625597	1	20	32.77713	111.625613	1.075	82.97	1	1.076	0.038	-0.019	0	0	6.9406E+218	300	212
20230809_1847380978	0	2024728	-3.37861	-1.95775	0.63979	0.507389	9.6693926	0.458318	85.732	2.809	-2.304	1.121	0.042	30.68	32.777124	111.625597	1	20	32.77713	111.625613	1.075	82.97	1	1.076	0.038	-0.019	0	0	6.9406E+218	300	212
20230809_1847380987	0	2024729	-3.41534	-1.95468	0.67016	0.572564	9.6694546	0.458135	85.732	2.809	-2.304	1.121	0.042	30.68	32.777124	111.625597	1	20	32.77713	111.625613	1.075	82.97	1	1.076	0.038	-0.019	0	0	6.9406E+218	300	212
20230809_1847380999	0	2024730	-3.47401	-1.95671	0.67901	0.507409	9.6694736	0.396731	85.829	2.845	-2.468	1.078	0.048	30.68	32.777123	111.625598	1	20	32.77713	111.625613	1.075	82.97	1	1.076	0.038	-0.019	0	0	6.9406E+218	300	212
20230809_1847390007	0	2024731	-3.52836	-1.95596	0.66659	0.507324	9.7279253	0.52005	85.829	2.845	-2.468	1.078	0.048	30.68	32.777123	111.625598	1	20	32.77713	111.625613	1.075	82.97	1	1.076	0.038	-0.019	0	0	6.9406E+218	300	212
20230809_1847390023	0	2024732	-3.58572	-1.95457	0.68096	0.507389	9.6693926	0.458318	85.829	2.845	-2.468	1.078	0.048	30.68	32.777123	111.625598	1	20	32.77713	111.625613	1.075	82.97	1	1.076	0.038	-0.019	0	0	6.9406E+218	300	212
20230809_1847390026	0	2024733	-3.611	-1.95144	0.67037	0.507344	9.7280054	0.458463	85.829	2.845	-2.468	1.078	0.048	30.68	32.777123	111.625598	1	20	32.77713	111.625613	1.075	82.97	1	1.076	0.038	-0.019	0	0	6.9406E+218	300	212
20230809_1847390039	0	2024734	-3.63981	-1.94182	0.66782	0.572519	9.7280684	0.458281	85.829	2.845	-2.468	1.078	0.048	30.68	32.777123	111.625598	1	20	32.77713	111.625613	1.075	82.97	1	1.076	0.038	-0.019	0	0	6.9406E+218	300	212
20230809_1847390050	0	2024735	-3.68979	-1.94055	0.65334	0.507369	9.6693115	0.519905	85.925	2.883	-2.644	1.08	0.048	30.68	32.777124	111.625598	1	20	32.77713	111.625613	1.075	82.97	1	1.076	0.038	-0.019	0	0	6.9406E+218	300	212
20230809_1847390057	0	2024736	-3.75821	-1.93797	0.68718	0.507344	9.7280054	0.458463	85.925	2.883	-2.644	1.08	0.048	30.68	32.777124	111.625598	1	20	32.77713	111.625613	1.075	82.97	1	1.076	0.038	-0.019	0	0	6.9406E+218	300	212
20230809_1847390066	0	2024737	-3.82249	-1.93585	0.66925	0.507369	9.6693115	0.519905	85.925	2.883	-2.644	1.08	0.048	30.68	32.777124	111.625598	1	20	32.77713	111.625613	1.075	82.97	1	1.076	0.038	-0.019	0	0	6.9406E+218	300	212
20230809_1847390076	0	2024738	-3.84585	-1.92954	0.68467	0.572519	9.7280684	0.458281	85.925	2.883	-2.644	1.08	0.048	30.68	32.777124	111.625598	1	20	32.77713	111.625613	1.075	82.97	1	1.076	0.038	-0.019	0	0	6.9406E+218	300	212
20230809_1847390088	0	2024739	-3.88336	-1.92464	0.66502	0.507324	9.7279253	0.52005	85.925	2.883	-2.644	1.08	0.048	30.68	32.777124	111.625598	1	20	32.77713	111.625613	1.075	82.97	1	1.076	0.038	-0.019	0	0	6.9406E+218	300	212
20230809_1847390097	0	2024740	-3.92253	-1.92034	0.69641	0.507324	9.7279253	0.52005	86.02	2.922	-2.832	1.081	0.048	30.68	32.777124	111.625599	1	20	32.77713	111.625613	1.075	82.97	1	1.076	0.038	-0.019	0	0	6.9406E+218	300	212
20230809_1847390109	0	2024741	-3.98729	-1.91324	0.64419	0.572499	9.7279873	0.519867	86.02	2.922	-2.832	1.081	0.048	30.68	32.777124	111.625599	1	20	32.77713	111.625613	1.075	82.97	1	1.076	0.038	-0.019	0	0	6.9406E+218	300	212
20230809_1847390120	0	2024742	-4.05883	-1.91895	0.6611	0.507324	9.7279253	0.52005	86.02	2.922	-2.832	1.081	0.048	30.68	32.777124	111.625599	1	20	32.77713	111.625613	1.075	82.97	1	1.076	0.038	-0.019	0	0	6.9406E+218	300	212
20230809_1847390128	0	2024743	-4.11304	-1.90671	0.62605	0.507324	9.7279253	0.52005	86.02	2.922	-2.832	1.081	0.048	30.68	32.777124	111.625599	1	20	32.77713	111.625613	1.075	82.97	1	1.076	0.038	-0.019	0	0	6.9406E+218	300	212
20230809_1847390137	0	2024744	-4.14332	-1.8995	0.62443	0.572499	9.7279873	0.519867	86.02	2.922	-2.832	1.081	0.048	30.68	32.777124	111.625599	1	20	32.77713	111.625613	1.075	82.97	1	1.076	0.038	-0.019	0	0	6.9406E+218	300	212
20230809_1847390149	0	2024745	-4.19136	-1.89604	0.63037	0.507304	9.7278442	0.581637	86.114	2.959	-3.032	1.082	0.048	30.68	32.777124	111.625599	1	20	32.77713	111.625613	1.075	82.97	1	1.076	0.038	-0.019	0	0	6.9406E+218	300	212
20230809_1847390161	0	2024746	-4.19939	-1.88453	0.60901	0.507278	9.7865372	0.520195	86.114	2.959	-3.032	1.082	0.048	30.68	32.777124	111.625599	1	20	32.77713	111.625613	1.075	82.97	1	1.076	0.038	-0.019	0	0	6.9406E+218	300	212
20230809_1847390168	0	2024747	-4.2316	-1.87762	0.63446	0.572499	9.7279873	0.519867	86.114	2.959	-3.032	1.082	0.048	30.68	32.777124	111.625599	1	20	32.77713	111.625613	1.075	82.97	1	1.076	0.038	-0.019	0	0	6.9406E+218	300	212
20230809_1847390176	0	2024748	-4.26284	-1.87589	0.59838	0.507304	9.7278442	0.581637	86.114	2.959	-3.032	1.082	0.04	30.68	32.777124	111.625599	1	20	32.77713	111.625613	1.075	82.97	1	1.076	0.038	-0.019	0	0	6.9406E+218	300	212
20230809_1847390186	0	2024749	-4.25062	-1.87028	0.62813	0.507324	9.7279253	0.52005	86.114	2.959	-3.032	1.082	0.04	30.68	32.777124	111.625599	1	20	32.77713	111.625613	1.075	82.97	1	1.076	0.038	-0.019	0	0	6.9406E+218	300	212
20230809_1847390196	0	2024750	-4.2314	-1.86702	0.58267	0.507259	9.7864561	0.581782	86.206	2.995	-3.239	1.083	0.04	30.68	32.777124	111.6256	1	20	32.77713	111.625613	1.075	82.97	1	1.076	0.038	-0.019	0	0	6.9406E+218	300	212
20230809_1847390207	0	2024751	-4.21585	-1.86065	0.60423	0.572479	9.7279062	0.581454	86.206	2.995	-3.239	1.083	0.04	30.68	32.777124	111.6256	1	20	32.77713	111.625613	1.075	82.97	1	1.076	0.038	-0.019	0	0	6.9406E+218	300	212
20230809_1847390222	0	2024752	-4.18459	-1.85919	0.53683	0.507304	9.7278442	0.581637	86.206	2.995	-3.239	1.083	0.04	30.68	32.777124	111.6256	1	20	32.77713	111.625613	1.075	82.97	1	1.076	0.038	-0.019	0	0	6.9406E+218	300	212
20230809_1847390227	0	2024753	-4.1651	-1.8591	0.54558	0.507259	9.7864561	0.581782	86.206	2.995	-3.239	1.083	0.04	30.68	32.777124	111.6256	1	20	32.77713	111.625613	1.075	82.97	1	1.076	0.038	-0.019	0	0	6.9406E+218	300	212
20230809_1847390237	0	2024754	-4.12913	-1.86404	0.52451	0.507304	9.7278442	0.581637	86.206	2.995	-3.239	1.083	0.04	30.68	32.777124	111.6256	1	20	32.77713	111.625613	1.075	82.97	1	1.076	0.038	-0.019	0	0	6.9406E+218	300	212
20230809_1847390249	0	2024755	-4.06126	-1.85971	0.54019	0.507304	9.7278442	0.581637	86.297	3.028	-3.441	1.083	0.04	30.68	32.777124	111.6256	1	20	32.77713	111.625613	1.075	82.97	1	1.076	0.038	-0.019	0	0	6.9406E+218	300	212
20230809_1847390259	0	2024756	-3.99663	-1.8578	0.55522	0.507304	9.7278442	0.581637	86.297	3.028	-3.441	1.083	0.04	30.68	32.777124	111.6256	1	20	32.77713	111.625613	1.075	82.97	1	1.076	0.038	-0.019	0	0	6.9406E+218	300	212
20230809_1847390267	0	2024757	-3.92754	-1.86431	0.52429	0.507259	9.7864561	0.581782	86.297	3.028	-3.441	1.083	0.04	30.68	32.777124	111.6256	1	20	32.77713	111.625613	1.075	82.97	1	1.076	0.038	-0.019	0	0	6.9406E+218	300	212
20230809_1847390276	0	2024758	-3.87577	-1.86556	0.53707	0.507304	9.7278442	0.581637	86.297	3.028	-3.441	1.083	0.04	30.68	32.777124	111.6256	1	20	32.77713	111.625613	1.075	82.97	1	1.076	0.038	-0.019	0	0	6.9406E+218	300	212
20230809_1847390286	0	2024759	-3.80481	-1.86206	0.50058	0.507284	9.7277632	0.643223	86.297	3.028	-3.441	1.083	0.04	30.68	32.777124	111.6256	1	20	32.77713	111.625613	1.075	82.97	1	1.076	0.038	-0.019	0	0	6.9406E+218	300	212
20230809_1847390298	0	2024760	-3.7359	-1.85497	0.46979	0.507259	9.7864561	0.581782	86.389	3.059	-3.63	1.083	0.04	30.68	32.777124	111.625601	1	20	32.77713	111.625613	1.075	82.97	1	1.076	0.038	-0.019	0	0	6.9406E+218	300	212
20230809_1847390309	0	2024761	-3.72596	-1.85493	0.45632	0.507284	9.7277632	0.643223	86.389	3.059	-3.63	1.083	0.04	30.68	32.777124	111.625601	1	20	32.77713	111.625613	1.075	82.97	1	1.076	0.038	-0.019	0	0	6.9406E+218	300	212
20230809_1847390322	0	2024762	-3.70583	-1.85467	0.44361	0.507264	9.7276821	0.70481	86.389	3.059	-3.63	1.083	0.04	30.68	32.777124	111.625601	1	20	32.77713	111.625613	1.075	82.97	1	1.076	0.038	-0.019	0	0	6.9406E+218	300	225
20230809_1847390332	0	2024763	-3.69196	-1.854	0.4463	0.507284	9.7277632	0.643223	86.389	3.059	-3.63	1.083	0.043	30.68	32.777124	111.625601	1	20	32.77713	111.625613	1.075	82.97	1	1.076	0.038	-0.019	0	0	6.9406E+218	300	225
20230809_1847390339	0	2024764	-3.67768	-1.85411	0.42104	0.507284	9.7277632	0.643223	86.389	3.059	-3.63	1.083	0.043	30.68	32.777124	111.625601	1	20	32.77713	111.625613	1.075	82.97	1	1.076	0.038	-0.019	0	0	6.9406E+218	300	225
20230809_1847390349	0	2024765	-3.62262	-1.8492	0.44443	0.507259	9.7864561	0.581782	86.48	3.088	-3.809	1.082	0.043	30.68	32.777124	111.625602	1	20	32.77713	111.625613	1.075	82.97	1	1.076	0.038	-0.019	0	0	6.9406E+218	300	225
20230809_1847390360	0	2024766	-3.57117	-1.84486	0.41068	0.507264	9.7276821	0.70481	86.48	3.088	-3.809	1.082	0.043	30.68	32.777124	111.625602	1	20	32.77713	111.625613	1.075	82.97	1	1.076	0.038	-0.019	0	0	6.9406E+218	300	225
20230809_1847390367	0	2024767	-3.51075	-1.84116	0.4099	0.507284	9.7277632	0.643223	86.48	3.088	-3.809	1.082	0.043	30.68	32.777124	111.625602	1	20	32.77713	111.625613	1.075	82.97	1	1.076	0.038	-0.019	0	0	6.9406E+218	300	225
20230809_1847390377	0	2024768	-3.48134	-1.833	0.36517	0.507264	9.7276821	0.70481	86.48	3.088	-3.809	1.082	0.043	30.68	32.777124	111.625602	1	20	32.77713	111.625613	1.075	82.97	1	1.076	0.038	-0.019	0	0	6.9406E+218	300	225
20230809_1847390389	0	2024769	-3.45556	-1.8236	0.36561	0.507219	9.7862949	0.704955	86.48	3.088	-3.809	1.082	0.043	30.68	32.777124	111.625602	1	20	32.77713	111.625613	1.075	82.97	1	1.076	0.038	-0.019	0	0	6.9406E+218	300	225
20230809_1847390397	0	2024770	-3.44058	-1.82222	0.33925	0.507284	9.7277632	0.643223	86.57	3.113	-3.979	1.081	0.043	30.68	32.777124	111.625602	1	20	32.77713	111.625613	1.075	82.97	1	1.076	0.038	-0.019	0	0	6.9406E+218	300	225
20230809_1847390407	0	2024771	-3.41156	-1.81338	0.33943	0.507264	9.7276821	0.70481	86.57	3.113	-3.979	1.081	0.043	30.68	32.777124	111.625602	1	20	32.77713	111.625613	1.075	82.97	1	1.076	0.038	-0.019	0	0	6.9406E+218	300	225
20230809_1847390419	0	2024772	-3.36043	-1.80411	0.33027	0.507244	9.727602	0.766396	86.57	3.113	-3.979	1.081	0.043	30.68	32.777124	111.625602	1	20	32.77713	111.625613	1.075	82.97	1	1.076	0.038	-0.019	0	0	6.9406E+218	300	225
20230809_1847390428	0	2024773	-3.30264	-1.79628	0.31546	0.507264	9.7276821	0.70481	86.57	3.113	-3.979	1.081	0.043	30.68	32.777124	111.625602	1	20	32.77713	111.625613	1.075	82.97	1	1.076	0.038	-0.019	0	0	6.9406E+218	300	225
20230809_1847390436	0	2024774	-3.22835	-1.77856	0.3104	0.507264	9.7276821	0.70481	86.57	3.113	-3.979	1.081	0.043	30.68	32.777124	111.625602	1	20	32.77713	111.625613	1.075	82.97	1	1.076	0.038	-0.019	0	0	6.9406E+218	300	225
20230809_1847390450	0	2024775	-3.17401	-1.76494	0.31056	0.507264	9.7276821	0.70481	86.659	3.136	-4.139	1.079	0.043	30.68	32.777124	111.625603	1	20	32.77713	111.625613	1.075	82.97	1	1.076	0.038	-0.019	0	0	6.9406E+218	300	212
20230809_1847390461	0	2024776	-3.14607	-1.75983	0.28671	0.507244	9.727602	0.766396	86.659	3.136	-4.139	1.079	0.043	30.68	32.777124	111.625603	1	20	32.77713	111.625613	1.075	82.97	1	1.076	0.038	-0.019	0	0	6.9406E+218	300	212
20230809_1847390468	0	2024777	-3.11595	-1.75577	0.26398	0.442089	9.7276201	0.704993	86.659	3.136	-4.139	1.079	0.043	30.68	32.777124	111.625603	1	20	32.77713	111.625613	1.075	82.97	1	1.076	0.038	-0.019	0	0	6.9406E+218	300	212
20230809_1847390477	0	2024778	-3.08055	-1.73893	0.25587	0.507244	9.727602	0.766396	86.659	3.136	-4.139	1.079	0.043	30.68	32.777124	111.625603	1	20	32.77713	111.625613	1.075	82.97	1	1.076	0.038	-0.019	0	0	6.9406E+218	300	212
20230809_1847390487	0	2024779	-3.02281	-1.71648	0.26662	0.507244	9.727602	0.766396	86.659	3.136	-4.139	1.079	0.043	30.68	32.777124	111.625603	1	20	32.77713	111.625613	1.075	82.97	1	1.076	0.038	-0.019	0	0	6.9406E+218	300	212
20230809_1847390497	0	2024780	-2.988	-1.70308	0.26039	0.507244	9.727602	0.766396	86.745	3.155	-4.288	1.077	0.043	30.68	32.777124	111.625603	1	20	32.77713	111.625613	1.075	82.97	1	1.076	0.038	-0.019	0	0	6.9406E+218	300	212
20230809_1847390508	0	2024781	-2.92039	-1.68127	0.24631	0.507244	9.727602	0.766396	86.745	3.155	-4.288	1.077	0.043	30.68	32.777124	111.625603	1	20	32.77713	111.625613	1.075	82.97	1	1.076	0.038	-0.019	0	0	6.9406E+218	300	212
20230809_1847390522	0	2024782	-2.86115	-1.66304	0.26107	0.507244	9.727602	0.766396	86.745	3.155	-4.288	1.077	0.043	30.68	32.777124	111.625603	1	20	32.77713	111.625613	1.075	82.97	1	1.076	0.038	-0.019	0	0	6.9406E+218	300	212
20230809_1847390528	0	2024783	-2.81616	-1.6525	0.25644	0.442049	9.727459	0.828166	86.745	3.155	-4.288	1.077	0.043	30.68	32.777124	111.625603	1	20	32.77713	111.625613	1.075	82.97	1	1.076	0.038	-0.019	0	0	6.9406E+218	300	212
20230809_1847390538	0	2024784	-2.72091	-1.63419	0.22458	0.507199	9.7862139	0.766542	86.745	3.155	-4.288	1.077	0.043	30.68	32.777124	111.625603	1	20	32.77713	111.625613	1.075	82.97	1	1.076	0.038	-0.019	0	0	6.9406E+218	300	212
20230809_1847390549	0	2024785	-2.65338	-1.62962	0.22263	0.507244	9.727602	0.766396	86.826	3.174	-4.423	1.075	0.043	30.68	32.777124	111.625604	1	20	32.77713	111.625613	1.075	82.97	1	1.076	0.038	-0.019	0	0	6.9406E+218	300	212
20230809_1847390561	0	2024786	-2.54408	-1.62247	0.21259	0.507225	9.7275209	0.827983	86.826	3.174	-4.423	1.075	0.043	30.68	32.777124	111.625604	1	20	32.77713	111.625613	1.075	82.97	1	1.076	0.038	-0.019	0	0	6.9406E+218	300	212
20230809_1847390577	0	2024787	-2.43182	-1.60066	0.20974	0.442069	9.7275391	0.766579	86.826	3.174	-4.423	1.075	0.043	30.68	32.777124	111.625604	1	20	32.77713	111.625613	1.075	82.97	1	1.076	0.038	-0.019	0	0	6.9406E+218	300	212
20230809_1847390577	0	2024788	-2.33273	-1.58553	0.20555	0.507199	9.7862139	0.766542	86.826	3.174	-4.423	1.075	0.043	30.68	32.777124	111.625604	1	20	32.77713	111.625613	1.075	82.97	1	1.076	0.038	-0.019	0	0	6.9406E+218	300	212
20230809_1847390587	0	2024789	-2.23917	-1.57558	0.1953	0.507225	9.7275209	0.827983	86.826	3.174	-4.423	1.075	0.043	30.68	32.777124	111.625604	1	20	32.77713	111.625613	1.075	82.97	1	1.076	0.038	-0.019	0	0	6.9406E+218	300	212
20230809_1847390597	0	2024790	-2.16631	-1.56697	0.20938	0.442004	9.7860708	0.828311	86.905	3.191	-4.536	1.071	0.043	30.68	32.777124	111.625604	1	20	32.77713	111.625613	1.075	82.97	1	1.076	0.038	-0.019	0	0	6.9406E+218	300	212
20230809_1847390607	0	2024791	-2.08457	-1.5617	0.19851	0.507225	9.7275209	0.827983	86.905	3.191	-4.536	1.071	0.043	30.68	32.777124	111.625604	1	20	32.77713	111.625613	1.075	82.97	1	1.076	0.038	-0.019	0	0	6.9406E+218	300	212
20230809_1847390619	0	2024792	-2.01214	-1.55671	0.20398	0.507199	9.7862139	0.766542	86.905	3.191	-4.536	1.071	0.043	30.68	32.777124	111.625604	1	20	32.77713	111.625613	1.075	82.97	1	1.076	0.038	-0.019	0	0	6.9406E+218	300	212
20230809_1847390628	0	2024793	-1.90746	-1.54907	0.19415	0.442004	9.7860708	0.828311	86.905	3.191	-4.536	1.071	0.043	30.68	32.777124	111.625604	1	20	32.77713	111.625613	1.075	82.97	1	1.076	0.038	-0.019	0	0	6.9406E+218	300	212
20230809_1847390637	0	2024794	-1.81049	-1.53707	0.20444	0.507225	9.7275209	0.827983	86.905	3.191	-4.536	1.071	0.043	30.68	32.777124	111.625604	1	20	32.77713	111.625613	1.075	82.97	1	1.076	0.038	-0.019	0	0	6.9406E+218	300	212
20230809_1847390650	0	2024795	-1.72801	-1.53099	0.18428	0.442024	9.7861519	0.766725	86.982	3.207	-4.627	1.068	0.043	30.68	32.777124	111.625605	1	20	32.77713	111.625613	1.075	82.97	1	1.076	0.038	-0.019	0	0	6.9406E+218	300	212
20230809_1847390662	0	2024796	-1.6539	-1.52689	0.18106	0.507179	9.7861328	0.828128	86.982	3.207	-4.627	1.068	0.056	30.68	32.777124	111.625605	1	20	32.77713	111.625613	1.075	82.97	1	1.076	0.038	-0.019	0	0	6.9406E+218	300	225
20230809_1847390668	0	2024797	-1.58888	-1.52284	0.16723	0.507179	9.7861328	0.828128	86.982	3.207	-4.627	1.068	0.056	30.68	32.777124	111.625605	1	20	32.77713	111.625613	1.075	82.97	1	1.076	0.038	-0.019	0	0	6.9406E+218	300	225
20230809_1847390677	0	2024798	-1.50066	-1.51576	0.18083	0.442004	9.7860708	0.828311	86.982	3.207	-4.627	1.068	0.056	30.68	32.777124	111.625605	1	20	32.77713	111.625613	1.075	82.97	1	1.076	0.038	-0.019	0	0	6.9406E+218	300	225
20230809_1847390687	0	2024799	-1.42575	-1.51308	0.16133	0.507179	9.7861328	0.828128	86.982	3.207	-4.627	1.068	0.056	30.68	32.777124	111.625605	1	20	32.77713	111.625613	1.075	82.97	1	1.076	0.038	-0.019	0	0	6.9406E+218	300	225
20230809_1847390697	0	2024800	-1.3363	-1.50226	0.1774	0.507179	9.7861328	0.828128	87.057	3.222	-4.698	1.065	0.056	30.68	32.777124	111.625606	1	20	32.77713	111.625613	1.075	82.97	1	1.076	0.038	-0.019	0	0	6.9406E+218	300	225
20230809_1847390711	0	2024801	-1.24461	-1.49825	0.17963	0.442004	9.7860708	0.828311	87.057	3.222	-4.698	1.065	0.056	30.68	32.777124	111.625606	1	20	32.77713	111.625613	1.075	82.97	1	1.076	0.038	-0.019	0	0	6.9406E+218	300	225
20230809_1847390721	0	2024802	-1.15973	-1.49244	0.18938	0.507179	9.7861328	0.828128	87.057	3.222	-4.698	1.065	0.056	30.68	32.777124	111.625606	1	20	32.777132	111.625625	1.095	80.79	1	1.076	0.038	-0.019	0	0	6.9406E+218	300	225
20230809_1847390732	0	2024803	-1.05326	-1.48168	0.17609	0.507159	9.7860527	0.889715	87.057	3.222	-4.698	1.065	0.056	30.68	32.777124	111.625606	1	20	32.777132	111.625625	1.095	80.79	1	1.076	0.038	-0.019	0	0	6.9406E+218	300	225
20230809_1847390737	0	2024804	-0.97357	-1.46932	0.1697	0.442004	9.7860708	0.828311	87.057	3.222	-4.698	1.065	0.056	30.68	32.777124	111.625606	1	20	32.777132	111.625625	1.095	80.79	1	1.076	0.038	-0.019	0	0	6.9406E+218	300	225
20230809_1847390749	0	2024805	-0.89616	-1.45463	0.15046	0.507134	9.8447456	0.828274	87.13	3.237	-4.747	1.063	0.056	30.68	32.777124	111.625607	1	20	32.777132	111.625625	1.095	80.79	1	1.076	0.038	-0.019	0	0	6.9406E+218	300	225
20230809_1847390761	0	2024806	-0.82047	-1.44172	0.14385	0.441984	9.7859898	0.889898	87.13	3.237	-4.747	1.063	0.056	30.68	32.777124	111.625607	1	20	32.777132	111.625625	1.095	80.79	1	1.076	0.038	-0.019	0	0	6.9406E+218	300	225
20230809_1847390767	0	2024807	-0.74443	-1.42864	0.14009	0.507134	9.8447456	0.828274	87.13	3.237	-4.747	1.063	0.056	30.68	32.777124	111.625607	1	20	32.777132	111.625625	1.095	80.79	1	1.076	0.038	-0.019	0	0	6.9406E+218	300	225
20230809_1847390777	0	2024808	-0.64554	-1.41354	0.12342	0.507134	9.8447456	0.828274	87.13	3.237	-4.747	1.063	0.056	30.68	32.777124	111.625607	1	20	32.777132	111.625625	1.095	80.79	1	1.076	0.038	-0.019	0	0	6.9406E+218	300	225
20230809_1847390789	0	2024809	-0.54408	-1.39681	0.13552	0.442004	9.7860708	0.828311	87.13	3.237	-4.747	1.063	0.056	30.68	32.777124	111.625607	1	20	32.777132	111.625625	1.095	80.79	1	1.076	0.038	-0.019	0	0	6.9406E+218	300	225
20230809_1847390802	0	2024810	-0.43411	-1.378	0.13115	0.507134	9.8447456	0.828274	87.2	3.249	-4.775	1.06	0.056	30.68	32.777124	111.625607	1	20	32.777132	111.625625	1.095	80.79	1	1.076	0.038	-0.019	0	0	6.9406E+218	300	225
20230809_1847390809	0	2024811	-0.34475	-1.36357	0.1288	0.507114	9.8446646	0.88986	87.2	3.249	-4.775	1.06	0.056	30.68	32.777124	111.625607	1	20	32.777132	111.625625	1.095	80.79	1	1.076	0.038	-0.019	0	0	6.9406E+218	300	225
20230809_1847390820	0	2024812	-0.28461	-1.35133	0.11645	0.507179	9.7861328	0.828128	87.2	3.249	-4.775	1.06	0.056	30.68	32.777124	111.625607	1	20	32.777132	111.625625	1.095	80.79	1	1.076	0.038	-0.019	0	0	6.9406E+218	300	212
20230809_1847390827	0	2024813	-0.22562	-1.33874	0.09368	0.507088	9.9033585	0.828419	87.2	3.249	-4.775	1.06	0.056	30.68	32.777124	111.625607	1	20	32.777132	111.625625	1.095	80.79	1	1.076	0.038	-0.019	0	0	6.9406E+218	300	212
20230809_1847390837	0	2024814	-0.17263	-1.32326	0.06545	0.441959	9.8446827	0.828457	87.2	3.249	-4.775	1.06	0.056	30.68	32.777124	111.625607	1	20	32.777132	111.625625	1.095	80.79	1	1.076	0.038	-0.019	0	0	6.9406E+218	300	212
20230809_1847390849	0	2024815	-0.11486	-1.30102	0.03699	0.507114	9.8446646	0.88986	87.266	3.26	-4.783	1.056	0.056	30.68	32.777124	111.625608	1	20	32.777132	111.625625	1.095	80.79	1	1.076	0.038	-0.019	0	0	6.9406E+218	300	212
20230809_1847390860	0	2024816	-0.04949	-1.2824	0.01798	0.507134	9.8447456	0.828274	87.266	3.26	-4.783	1.056	0.066	30.68	32.777124	111.625608	1	20	32.777132	111.625625	1.095	80.79	1	1.076	0.038	-0.019	0	0	6.9406E+218	300	212
20230809_1847390869	0	2024817	-0.01532	-1.27076	0.00843	0.507134	9.8447456	0.828274	87.266	3.26	-4.783	1.056	0.066	30.68	32.777124	111.625608	1	20	32.777132	111.625625	1.095	80.79	1	1.076	0.038	-0.019	0	0	6.9406E+218	300	212
20230809_1847390877	0	2024818	0.04422	-1.25248	0.0068	0.572309	9.8448076	0.828091	87.266	3.26	-4.783	1.056	0.066	30.68	32.777124	111.625608	1	20	32.777132	111.625625	1.095	80.79	1	1.076	0.038	-0.019	0	0	6.9406E+218	300	212
20230809_1847390887	0	2024819	0.08838	-1.23922	-0.01389	0.507088	9.9033585	0.828419	87.266	3.26	-4.783	1.056	0.066	30.68	32.777124	111.625608	1	20	32.777132	111.625625	1.095	80.79	1	1.076	0.038	-0.019	0	0	6.9406E+218	300	212
20230809_1847390896	0	2024820	0.13048	-1.229	-0.01172	0.507134	9.8447456	0.828274	87.329	3.265	-4.777	1.054	0.066	30.68	32.777124	111.625608	1	20	32.777132	111.625625	1.095	80.79	1	1.076	0.038	-0.019	0	0	6.9406E+218	300	212
20230809_1847390912	0	2024821	0.18683	-1.21682	-0.04632	0.441913	9.9032946	0.828602	87.329	3.265	-4.777	1.054	0.066	30.68	32.777124	111.625608	1	20	32.777132	111.625625	1.095	80.79	1	1.088	0.045	-0.097	0	0	6.9406E+218	300	212
20230809_1847390926	0	2024822	0.20619	-1.21474	-0.09637	0.572309	9.8448076	0.828091	87.329	3.265	-4.777	1.054	0.066	30.83	32.777124	111.625608	1	20	32.777132	111.625625	1.095	80.79	1	1.088	0.045	-0.097	0	0	6.9406E+218	300	225
20230809_1847390937	0	2024823	0.22761	-1.20349	-0.11091	0.507088	9.9033585	0.828419	87.329	3.265	-4.777	1.054	0.066	30.83	32.777124	111.625608	1	20	32.777132	111.625625	1.095	80.79	1	1.088	0.045	-0.097	0	0	6.9406E+218	300	225
20230809_1847390938	0	2024824	0.23386	-1.19107	-0.17726	0.507134	9.8447456	0.828274	87.329	3.265	-4.777	1.054	0.066	30.83	32.777124	111.625608	1	20	32.777132	111.625625	1.095	80.79	1	1.088	0.045	-0.097	0	0	6.9406E+218	300	225
20230809_1847390949	0	2024825	0.18611	-1.18296	-0.18007	0.507088	9.9033585	0.828419	87.39	3.264	-4.763	1.087	0.066	30.83	32.777124	111.625609	1	20	32.777132	111.625625	1.095	80.79	1	1.088	0.045	-0.097	0	0	6.9406E+218	300	225
20230809_1847390957	0	2024826	0.15164	-1.18208	-0.207	0.507154	9.8448257	0.766687	87.39	3.264	-4.763	1.087	0.066	30.83	32.777124	111.625609	1	20	32.777132	111.625625	1.095	80.79	1	1.088	0.045	-0.097	0	0	6.9406E+218	300	225
20230809_1847390968	0	2024827	0.143	-1.18126	-0.23296	0.507088	9.9033585	0.828419	87.39	3.264	-4.763	1.087	0.066	30.83	32.777124	111.625609	1	20	32.777132	111.625625	1.095	80.79	1	1.088	0.045	-0.097	0	0	6.9406E+218	300	225
20230809_1847390977	0	2024828	0.13544	-1.17303	-0.24789	0.507088	9.9033585	0.828419	87.39	3.264	-4.763	1.087	0.066	30.83	32.777124	111.625609	1	20	32.777132	111.625625	1.095	80.79	1	1.088	0.045	-0.097	0	0	6.9406E+218	300	225
20230809_1847390987	0	2024829	0.11263	-1.17299	-0.27748	0.572329	9.8448887	0.766504	87.39	3.264	-4.763	1.087	0.066	30.83	32.777124	111.625609	1	20	32.777132	111.625625	1.095	80.79	1	1.088	0.045	-0.097	0	0	6.9406E+218	300	225
20230809_1847390997	0	2024830	0.07237	-1.17679	-0.31854	0.507088	9.9033585	0.828419	87.45	3.256	-4.754	1.085	0.066	30.83	32.777125	111.62561	1	20	32.777132	111.625625	1.095	80.79	1	1.088	0.045	-0.097	0	0	6.9406E+218	300	225
20230809_1847400007	0	2024831	0.02145	-1.18012	-0.35371	0.507154	9.8448257	0.766687	87.45	3.256	-4.754	1.085	0.068	30.83	32.777125	111.62561	1	20	32.777132	111.625625	1.095	80.79	1	1.088	0.045	-0.097	0	0	6.9406E+218	300	225
20230809_1847400020	0	2024832	-0.01067	-1.18701	-0.40066	0.507134	9.8447456	0.828274	87.45	3.256	-4.754	1.085	0.068	30.83	32.777125	111.62561	1	20	32.777132	111.625625	1.095	80.79	1	1.088	0.045	-0.097	0	0	6.9406E+218	300	225
20230809_1847400027	0	2024833	-0.05902	-1.19362	-0.41379	0.507108	9.9034376	0.766833	87.45	3.256	-4.754	1.085	0.068	30.83	32.777125	111.62561	1	20	32.777132	111.625625	1.095	80.79	1	1.088	0.045	-0.097	0	0	6.9406E+218	300	225
20230809_1847400039	0	2024834	-0.08875	-1.197	-0.42913	0.572329	9.8448887	0.766504	87.45	3.256	-4.754	1.085	0.068	30.83	32.777125	111.62561	1	20	32.777132	111.625625	1.095	80.79	1	1.088	0.045	-0.097	0	0	6.9406E+218	300	225
20230809_1847400050	0	2024835	-0.11612	-1.20332	-0.4897	0.507134	9.8447456	0.828274	87.511	3.241	-4.753	1.083	0.068	30.83	32.777125	111.62561	1	20	32.777132	111.625625	1.095	80.79	1	1.088	0.045	-0.097	0	0	6.9406E+218	300	225
20230809_1847400057	0	2024836	-0.17908	-1.20878	-0.47365	0.507088	9.9033585	0.828419	87.511	3.241	-4.753	1.083	0.068	30.83	32.777125	111.62561	1	20	32.777132	111.625625	1.095	80.79	1	1.088	0.045	-0.097	0	0	6.9406E+218	300	225
20230809_1847400068	0	2024837	-0.19853	-1.21497	-0.50669	0.572329	9.8448887	0.766504	87.511	3.241	-4.753	1.083	0.068	30.83	32.777125	111.62561	1	20	32.777132	111.625625	1.095	80.79	1	1.088	0.045	-0.097	0	0	6.9406E+218	300	225
20230809_1847400076	0	2024838	-0.23216	-1.22411	-0.52101	0.507134	9.8447456	0.828274	87.511	3.241	-4.753	1.083	0.068	30.83	32.777125	111.62561	1	20	32.777132	111.625625	1.095	80.79	1	1.088	0.045	-0.097	0	0	6.9406E+218	300	225
20230809_1847400086	0	2024839	-0.25006	-1.23349	-0.57321	0.507154	9.8448257	0.766687	87.511	3.241	-4.753	1.083	0.068	30.83	32.777125	111.62561	1	20	32.777132	111.625625	1.095	80.79	1	1.088	0.045	-0.097	0	0	6.9406E+218	300	225
20230809_1847400096	0	2024840	-0.26378	-1.23936	-0.57963	0.507134	9.8447456	0.828274	87.574	3.219	-4.761	1.081	0.068	30.83	32.777125	111.625611	1	20	32.777132	111.625625	1.095	80.79	1	1.088	0.045	-0.097	0	0	6.9406E+218	300	225
20230809_1847400106	0	2024841	-0.28342	-1.24328	-0.6246	0.572309	9.8448076	0.828091	87.574	3.219	-4.761	1.081	0.068	30.83	32.777125	111.625611	1	20	32.777132	111.625625	1.095	80.79	1	1.088	0.045	-0.097	0	0	6.9406E+218	300	225
20230809_1847400121	0	2024842	-0.28436	-1.24878	-0.65404	0.507154	9.8448257	0.766687	87.574	3.219	-4.761	1.081	0.068	30.83	32.777125	111.625611	1	20	32.777132	111.625625	1.095	80.79	1	1.088	0.045	-0.097	0	0	6.9406E+218	300	225
20230809_1847400126	0	2024843	-0.30604	-1.25601	-0.68622	0.507134	9.8447456	0.828274	87.574	3.219	-4.761	1.081	0.068	30.83	32.777125	111.625611	1	20	32.777132	111.625625	1.095	80.79	1	1.088	0.045	-0.097	0	0	6.9406E+218	300	225
20230809_1847400138	0	2024844	-0.30393	-1.26672	-0.70293	0.572309	9.8448076	0.828091	87.574	3.219	-4.761	1.081	0.068	30.83	32.777125	111.625611	1	20	32.777132	111.625625	1.095	80.79	1	1.088	0.045	-0.097	0	0	6.9406E+218	300	225
20230809_1847400147	0	2024845	-0.29151	-1.26809	-0.70435	0.507154	9.8448257	0.766687	87.64	3.191	-4.772	1.08	0.068	30.83	32.777125	111.625611	1	20	32.777132	111.625625	1.095	80.79	1	1.088	0.045	-0.097	0	0	6.9406E+218	300	225
20230809_1847400157	0	2024846	-0.26607	-1.27751	-0.72397	0.507179	9.7861328	0.828128	87.64	3.191	-4.772	1.08	0.073	30.83	32.777125	111.625611	1	20	32.777132	111.625625	1.095	80.79	1	1.088	0.045	-0.097	0	0	6.9406E+218	300	225
20230809_1847400166	0	2024847	-0.2352	-1.283	-0.72566	0.572309	9.8448076	0.828091	87.64	3.191	-4.772	1.08	0.073	30.83	32.777125	111.625611	1	20	32.777132	111.625625	1.095	80.79	1	1.088	0.045	-0.097	0	0	6.9406E+218	300	225
20230809_1847400176	0	2024848	-0.19125	-1.28938	-0.75219	0.507134	9.8447456	0.828274	87.64	3.191	-4.772	1.08	0.073	30.83	32.777125	111.625611	1	20	32.777132	111.625625	1.095	80.79	1	1.088	0.045	-0.097	0	0	6.9406E+218	300	225
20230809_1847400187	0	2024849	-0.15915	-1.29793	-0.77671	0.507179	9.7861328	0.828128	87.64	3.191	-4.772	1.08	0.073	30.83	32.777125	111.625611	1	20	32.777132	111.625625	1.095	80.79	1	1.088	0.045	-0.097	0	0	6.9406E+218	300	225
20230809_1847400200	0	2024850	-0.08714	-1.2985	-0.8132	0.507134	9.8447456	0.828274	87.708	3.159	-4.777	1.078	0.073	30.83	32.777125	111.625612	1	20	32.777132	111.625625	1.095	80.79	1	1.088	0.045	-0.097	0	0	6.9406E+218	300	225
20230809_1847400206	0	2024851	-0.01964	-1.30279	-0.83617	0.572309	9.8448076	0.828091	87.708	3.159	-4.777	1.078	0.073	30.83	32.777125	111.625612	1	20	32.777132	111.625625	1.095	80.79	1	1.088	0.045	-0.097	0	0	6.9406E+218	300	225
20230809_1847400220	0	2024852	0.044	-1.30985	-0.84582	0.507179	9.7861328	0.828128	87.708	3.159	-4.777	1.078	0.073	30.83	32.777125	111.625612	1	20	32.777132	111.625625	1.095	80.79	1	1.088	0.045	-0.097	0	0	6.9406E+218	300	225
20230809_1847400227	0	2024853	0.11648	-1.31498	-0.85032	0.507179	9.7861328	0.828128	87.708	3.159	-4.777	1.078	0.073	30.83	32.777125	111.625612	1	20	32.777132	111.625625	1.095	80.79	1	1.088	0.045	-0.097	0	0	6.9406E+218	300	225
20230809_1847400236	0	2024854	0.17645	-1.32917	-0.85672	0.507134	9.8447456	0.828274	87.708	3.159	-4.777	1.078	0.073	30.83	32.777125	111.625612	1	20	32.777132	111.625625	1.095	80.79	1	1.088	0.045	-0.097	0	0	6.9406E+218	300	225
20230809_1847400249	0	2024855	0.25293	-1.33909	-0.85852	0.572374	9.7862759	0.766359	87.777	3.122	-4.768	1.078	0.073	30.83	32.777125	111.625612	1	20	32.777132	111.625625	1.095	80.79	1	1.088	0.045	-0.097	0	0	6.9406E+218	300	225
20230809_1847400259	0	2024856	0.33515	-1.34424	-0.87249	0.507179	9.7861328	0.828128	87.777	3.122	-4.768	1.078	0.073	30.83	32.777125	111.625612	1	20	32.777132	111.625625	1.095	80.79	1	1.088	0.045	-0.097	0	0	6.9406E+218	300	225
20230809_1847400267	0	2024857	0.39888	-1.35256	-0.89468	0.507134	9.8447456	0.828274	87.777	3.122	-4.768	1.078	0.073	30.83	32.777125	111.625612	1	20	32.777132	111.625625	1.095	80.79	1	1.088	0.045	-0.097	0	0	6.9406E+218	300	225
20230809_1847400276	0	2024858	0.49455	-1.35749	-0.92614	0.507199	9.7862139	0.766542	87.777	3.122	-4.768	1.078	0.073	30.83	32.777125	111.625612	1	20	32.777132	111.625625	1.095	80.79	1	1.088	0.045	-0.097	0	0	6.9406E+218	300	225
20230809_1847400287	0	2024859	0.53991	-1.36119	-0.94851	0.507114	9.8446646	0.88986	87.777	3.122	-4.768	1.078	0.073	30.83	32.777125	111.625612	1	20	32.777132	111.625625	1.095	80.79	1	1.088	0.045	-0.097	0	0	6.9406E+218	300	225
20230809_1847400297	0	2024860	0.62896	-1.36698	-0.95152	0.507179	9.7861328	0.828128	87.849	3.082	-4.74	1.076	0.073	30.83	32.777125	111.625613	1	20	32.777132	111.625625	1.095	80.79	1	1.088	0.045	-0.097	0	0	6.9406E+218	300	225
20230809_1847400310	0	2024861	0.71615	-1.3689	-0.9576	0.507154	9.8448257	0.766687	87.849	3.082	-4.74	1.076	0.073	30.83	32.777125	111.625613	1	20	32.777132	111.625625	1.095	80.79	1	1.088	0.045	-0.097	0	0	6.9406E+218	300	225
20230809_1847400324	0	2024862	0.82653	-1.37225	-0.95667	0.572354	9.7861958	0.827946	87.849	3.082	-4.74	1.076	0.073	30.83	32.777125	111.625613	1	20	32.777132	111.625625	1.095	80.79	1	1.088	0.045	-0.097	0	0	6.9406E+218	300	237
20230809_1847400327	0	2024863	0.94737	-1.36935	-0.9448	0.507179	9.7861328	0.828128	87.849	3.082	-4.74	1.076	0.071	30.83	32.777125	111.625613	1	20	32.777132	111.625625	1.095	80.79	1	1.088	0.045	-0.097	0	0	6.9406E+218	300	237
20230809_1847400337	0	2024864	1.04373	-1.37444	-0.95568	0.507134	9.8447456	0.828274	87.849	3.082	-4.74	1.076	0.071	30.83	32.777125	111.625613	1	20	32.777132	111.625625	1.095	80.79	1	1.088	0.045	-0.097	0	0	6.9406E+218	300	237
20230809_1847400349	0	2024865	1.10554	-1.38141	-0.97133	0.507199	9.7862139	0.766542	87.921	3.041	-4.69	1.076	0.071	30.83	32.777125	111.625614	1	20	32.777132	111.625625	1.095	80.79	1	1.088	0.045	-0.097	0	0	6.9406E+218	300	237
20230809_1847400360	0	2024866	1.1806	-1.38797	-0.99096	0.441959	9.8446827	0.828457	87.921	3.041	-4.69	1.076	0.071	30.83	32.777125	111.625614	1	20	32.777132	111.625625	1.095	80.79	1	1.088	0.045	-0.097	0	0	6.9406E+218	300	237
20230809_1847400369	0	2024867	1.23621	-1.39457	-1.0276	0.507154	9.8448257	0.766687	87.921	3.041	-4.69	1.076	0.071	30.83	32.777125	111.625614	1	20	32.777132	111.625625	1.095	80.79	1	1.088	0.045	-0.097	0	0	6.9406E+218	300	237
20230809_1847400377	0	2024868	1.30033	-1.40411	-1.0235	0.572374	9.7862759	0.766359	87.921	3.041	-4.69	1.076	0.071	30.83	32.777125	111.625614	1	20	32.777132	111.625625	1.095	80.79	1	1.088	0.045	-0.097	0	0	6.9406E+218	300	237
20230809_1847400388	0	2024869	1.35603	-1.4089	-1.02474	0.507179	9.7861328	0.828128	87.921	3.041	-4.69	1.076	0.071	30.83	32.777125	111.625614	1	20	32.777132	111.625625	1.095	80.79	1	1.088	0.045	-0.097	0	0	6.9406E+218	300	237
20230809_1847400397	0	2024870	1.40394	-1.41912	-1.02633	0.507199	9.7862139	0.766542	87.995	2.996	-4.621	1.075	0.071	30.83	32.777125	111.625614	1	20	32.777132	111.625625	1.095	80.79	1	1.088	0.045	-0.097	0	0	6.9406E+218	300	237
20230809_1847400407	0	2024871	1.4405	-1.42867	-1.00487	0.507154	9.8448257	0.766687	87.995	2.996	-4.621	1.075	0.071	30.83	32.777125	111.625614	1	20	32.777132	111.625625	1.095	80.79	1	1.088	0.045	-0.097	0	0	6.9406E+218	300	237
20230809_1847400419	0	2024872	1.46993	-1.44398	-1.00511	0.442024	9.7861519	0.766725	87.995	2.996	-4.621	1.075	0.071	30.83	32.777125	111.625614	1	20	32.777132	111.625625	1.095	80.79	1	1.088	0.045	-0.097	0	0	6.9406E+218	300	237
20230809_1847400427	0	2024873	1.49101	-1.46658	-1.04379	0.507219	9.7862949	0.704955	87.995	2.996	-4.621	1.075	0.071	30.83	32.777125	111.625614	1	20	32.777132	111.625625	1.095	80.79	1	1.088	0.045	-0.097	0	0	6.9406E+218	300	237
20230809_1847400437	0	2024874	1.54814	-1.47733	-1.04348	0.507154	9.8448257	0.766687	87.995	2.996	-4.621	1.075	0.071	30.83	32.777125	111.625614	1	20	32.777132	111.625625	1.095	80.79	1	1.088	0.045	-0.097	0	0	6.9406E+218	300	237
20230809_1847400449	0	2024875	1.59187	-1.48801	-1.07285	0.507219	9.7862949	0.704955	88.073	2.95	-4.542	1.075	0.071	30.83	32.777125	111.625615	1	20	32.777132	111.625625	1.095	80.79	1	1.088	0.045	-0.097	0	0	6.9406E+218	300	225
20230809_1847400458	0	2024876	1.61654	-1.50004	-1.08375	0.507154	9.8448257	0.766687	88.073	2.95	-4.542	1.075	0.071	30.83	32.777125	111.625615	1	20	32.777132	111.625625	1.095	80.79	1	1.088	0.045	-0.097	0	0	6.9406E+218	300	225
20230809_1847400467	0	2024877	1.60733	-1.51229	-1.08976	0.442024	9.7861519	0.766725	88.073	2.95	-4.542	1.075	0.071	30.83	32.777125	111.625615	1	20	32.777132	111.625625	1.095	80.79	1	1.088	0.045	-0.097	0	0	6.9406E+218	300	225
20230809_1847400477	0	2024878	1.59678	-1.54109	-1.07416	0.507199	9.7862139	0.766542	88.073	2.95	-4.542	1.075	0.071	30.83	32.777125	111.625615	1	20	32.777132	111.625625	1.095	80.79	1	1.088	0.045	-0.097	0	0	6.9406E+218	300	225
20230809_1847400488	0	2024879	1.60224	-1.55684	-1.06209	0.507219	9.7862949	0.704955	88.073	2.95	-4.542	1.075	0.07	30.83	32.777125	111.625615	1	20	32.777132	111.625625	1.095	80.79	1	1.088	0.045	-0.097	0	0	6.9406E+218	300	225
20230809_1847400497	0	2024880	1.62583	-1.56763	-1.06407	0.441998	9.8448448	0.705283	88.154	2.903	-4.457	1.073	0.07	30.83	32.777125	111.625615	1	20	32.777132	111.625625	1.095	80.79	1	1.088	0.045	-0.097	0	0	6.9406E+218	300	225
20230809_1847400508	0	2024881	1.6486	-1.58744	-1.05552	0.507219	9.7862949	0.704955	88.154	2.903	-4.457	1.073	0.07	30.83	32.777125	111.625615	1	20	32.777132	111.625625	1.095	80.79	1	1.088	0.045	-0.097	0	0	6.9406E+218	300	225
20230809_1847400521	0	2024882	1.65718	-1.60473	-1.07784	0.507193	9.8449879	0.643514	88.154	2.903	-4.457	1.073	0.07	30.83	32.777125	111.625615	1	20	32.777132	111.625625	1.095	80.79	1	1.088	0.045	-0.097	0	0	6.9406E+218	300	225
20230809_1847400528	0	2024883	1.64486	-1.61835	-1.10553	0.441978	9.8447638	0.76687	88.154	2.903	-4.457	1.073	0.07	30.83	32.777125	111.625615	1	20	32.777132	111.625625	1.095	80.79	1	1.088	0.045	-0.097	0	0	6.9406E+218	300	225
20230809_1847400538	0	2024884	1.60737	-1.64185	-1.12368	0.507219	9.7862949	0.704955	88.154	2.903	-4.457	1.073	0.07	30.83	32.777125	111.625615	1	20	32.777132	111.625625	1.095	80.79	1	1.088	0.045	-0.097	0	0	6.9406E+218	300	225
20230809_1847400549	0	2024885	1.56557	-1.65834	-1.1164	0.442044	9.786232	0.705138	88.239	2.855	-4.371	1.073	0.07	30.83	32.777125	111.625616	1	20	32.777132	111.625625	1.095	80.79	1	1.088	0.045	-0.097	0	0	6.9406E+218	300	225
20230809_1847400560	0	2024886	1.55258	-1.66976	-1.09715	0.507173	9.8449068	0.705101	88.239	2.855	-4.371	1.073	0.07	30.83	32.777125	111.625616	1	20	32.777132	111.625625	1.095	80.79	1	1.088	0.045	-0.097	0	0	6.9406E+218	300	225
20230809_1847400568	0	2024887	1.53142	-1.69033	-1.08565	0.507239	9.786375	0.643369	88.239	2.855	-4.371	1.073	0.07	30.83	32.777125	111.625616	1	20	32.777132	111.625625	1.095	80.79	1	1.088	0.045	-0.097	0	0	6.9406E+218	300	225
20230809_1847400578	0	2024888	1.50558	-1.70829	-1.06238	0.442064	9.7863131	0.643551	88.239	2.855	-4.371	1.073	0.07	30.83	32.777125	111.625616	1	20	32.777132	111.625625	1.095	80.79	1	1.088	0.045	-0.097	0	0	6.9406E+218	300	225
20230809_1847400587	0	2024889	1.49079	-1.7237	-1.07292	0.507219	9.7862949	0.704955	88.239	2.855	-4.371	1.073	0.07	30.83	32.777125	111.625616	1	20	32.777132	111.625625	1.095	80.79	1	1.088	0.045	-0.097	0	0	6.9406E+218	300	225
20230809_1847400602	0	2024890	1.4514	-1.74245	-1.07921	0.442064	9.7863131	0.643551	88.328	2.807	-4.292	1.072	0.07	30.83	32.777125	111.625616	1	20	32.777132	111.625625	1.095	80.79	1	1.088	0.045	-0.097	0	0	6.9406E+218	300	225
20230809_1847400607	0	2024891	1.39104	-1.76458	-1.08806	0.507239	9.786375	0.643369	88.328	2.807	-4.292	1.072	0.07	30.83	32.777125	111.625616	1	20	32.777132	111.625625	1.095	80.79	1	1.088	0.045	-0.097	0	0	6.9406E+218	300	225
20230809_1847400621	0	2024892	1.32808	-1.79105	-1.09148	0.442064	9.7863131	0.643551	88.328	2.807	-4.292	1.072	0.07	30.83	32.777125	111.625616	1	20	32.777132	111.625625	1.095	80.79	1	1.088	0.045	-0.097	0	0	6.9406E+218	300	237
20230809_1847400626	0	2024893	1.25966	-1.81143	-1.08354	0.507239	9.786375	0.643369	88.328	2.807	-4.292	1.072	0.07	30.83	32.777125	111.625616	1	20	32.777132	111.625625	1.095	80.79	1	1.088	0.045	-0.097	0	0	6.9406E+218	300	237
20230809_1847400637	0	2024894	1.20808	-1.83269	-1.06005	0.507284	9.7277632	0.643223	88.328	2.807	-4.292	1.072	0.07	30.83	32.777125	111.625616	1	20	32.777132	111.625625	1.095	80.79	1	1.088	0.045	-0.097	0	0	6.9406E+218	300	237
20230809_1847400650	0	2024895	1.14571	-1.85267	-1.03497	0.442064	9.7863131	0.643551	88.423	2.761	-4.224	1.072	0.067	30.83	32.777125	111.625617	1	20	32.777132	111.625625	1.095	80.79	1	1.088	0.045	-0.097	0	0	6.9406E+218	300	237
20230809_1847400659	0	2024896	1.05007	-1.88147	-1.0037	0.507284	9.7277632	0.643223	88.423	2.761	-4.224	1.072	0.067	30.83	32.777125	111.625617	1	20	32.777132	111.625625	1.095	80.79	1	1.088	0.045	-0.097	0	0	6.9406E+218	300	237
20230809_1847400669	0	2024897	0.9725	-1.91693	-0.99855	0.442064	9.7863131	0.643551	88.423	2.761	-4.224	1.072	0.067	30.83	32.777125	111.625617	1	20	32.777132	111.625625	1.095	80.79	1	1.088	0.045	-0.097	0	0	6.9406E+218	300	237
20230809_1847400678	0	2024898	0.92625	-1.94144	-0.9782	0.507259	9.7864561	0.581782	88.423	2.761	-4.224	1.072	0.067	30.83	32.777125	111.625617	1	20	32.777132	111.625625	1.095	80.79	1	1.088	0.045	-0.097	0	0	6.9406E+218	300	237
20230809_1847400687	0	2024899	0.88625	-1.9625	-0.96372	0.442109	9.7277012	0.643406	88.423	2.761	-4.224	1.072	0.067	30.83	32.777125	111.625617	1	20	32.777132	111.625625	1.095	80.79	1	1.088	0.045	-0.097	0	0	6.9406E+218	300	237
20230809_1847400697	0	2024900	0.82556	-1.98816	-0.9632	0.507259	9.7864561	0.581782	88.523	2.719	-4.172	1.075	0.067	30.83	32.777125	111.625618	1	20	32.777133	111.625636	1.05	84.63	1	1.088	0.045	-0.097	0	0	6.9406E+218	300	237
20230809_1847400710	0	2024901	0.73528	-2.01588	-0.95913	0.507239	9.786375	0.643369	88.523	2.719	-4.172	1.075	0.067	30.83	32.777125	111.625618	1	20	32.777133	111.625636	1.05	84.63	1	1.088	0.045	-0.097	0	0	6.9406E+218	300	237
20230809_1847400723	0	2024902	0.63729	-2.04273	-0.92447	0.507284	9.7277632	0.643223	88.523	2.719	-4.172	1.075	0.067	30.83	32.777125	111.625618	1	20	32.777133	111.625636	1.05	84.63	1	1.088	0.045	-0.097	0	0	6.9406E+218	300	237
20230809_1847400727	0	2024903	0.54981	-2.07161	-0.89861	0.442064	9.7863131	0.643551	88.523	2.719	-4.172	1.075	0.067	30.83	32.777125	111.625618	1	20	32.777133	111.625636	1.05	84.63	1	1.088	0.045	-0.097	0	0	6.9406E+218	300	237
20230809_1847400737	0	2024904	0.48879	-2.09817	-0.85331	0.507304	9.7278442	0.581637	88.523	2.719	-4.172	1.075	0.067	30.83	32.777125	111.625618	1	20	32.777133	111.625636	1.05	84.63	1	1.088	0.045	-0.097	0	0	6.9406E+218	300	237
20230809_1847400750	0	2024905	0.42984	-2.12952	-0.85361	0.442064	9.7863131	0.643551	88.63	2.682	-4.139	1.076	0.067	30.83	32.777125	111.625619	1	20	32.777133	111.625636	1.05	84.63	1	1.088	0.045	-0.097	0	0	6.9406E+218	300	237
20230809_1847400780	0	2024906	0.37386	-2.15792	-0.82158	0.507259	9.7864561	0.581782	88.63	2.682	-4.139	1.076	0.067	30.83	32.777125	111.625619	1	20	32.777133	111.625636	1.05	84.63	1	1.088	0.045	-0.097	0	0	6.9406E+218	300	237
20230809_1847400784	0	2024907	0.297	-2.18304	-0.8395	0.442064	9.7863131	0.643551	88.63	2.682	-4.139	1.076	0.067	30.83	32.777125	111.625619	1	20	32.777133	111.625636	1.05	84.63	1	1.088	0.045	-0.097	0	0	6.9406E+218	300	237
20230809_1847400785	0	2024908	0.2222	-2.21019	-0.81526	0.507304	9.7278442	0.581637	88.63	2.682	-4.139	1.076	0.067	30.83	32.777125	111.625619	1	20	32.777133	111.625636	1.05	84.63	1	1.088	0.045	-0.097	0	0	6.9406E+218	300	237
20230809_1847400791	0	2024909	0.11766	-2.23324	-0.82573	0.507239	9.786375	0.643369	88.63	2.682	-4.139	1.076	0.067	30.83	32.777125	111.625619	1	20	32.777133	111.625636	1.05	84.63	1	1.088	0.045	-0.097	0	0	6.9406E+218	300	237
20230809_1847400799	0	2024910	0.01134	-2.26247	-0.7859	0.507239	9.786375	0.643369	88.743	2.649	-4.124	1.078	0.067	30.83	32.777125	111.625619	1	20	32.777133	111.625636	1.05	84.63	1	1.088	0.045	-0.097	0	0	6.9406E+218	300	237
20230809_1847400807	0	2024911	-0.05483	-2.2838	-0.76386	0.507284	9.7277632	0.643223	88.743	2.649	-4.124	1.078	0.067	30.83	32.777125	111.625619	1	20	32.777133	111.625636	1.05	84.63	1	1.088	0.045	-0.097	0	0	6.9406E+218	300	237
20230809_1847400822	0	2024912	-0.1464	-2.30509	-0.73682	0.442064	9.7863131	0.643551	88.743	2.649	-4.124	1.078	0.067	30.83	32.777125	111.625619	1	20	32.777133	111.625636	1.05	84.63	1	1.088	0.045	-0.097	0	0	6.9406E+218	300	237
20230809_1847400827	0	2024913	-0.26449	-2.32877	-0.69556	0.507304	9.7278442	0.581637	88.743	2.649	-4.124	1.078	0.067	30.83	32.777125	111.625619	1	20	32.777133	111.625636	1.05	84.63	1	1.088	0.045	-0.097	0	0	6.9406E+218	300	237
20230809_1847400836	0	2024914	-0.37067	-2.35858	-0.69411	0.507239	9.786375	0.643369	88.743	2.649	-4.124	1.078	0.067	30.83	32.777125	111.625619	1	20	32.777133	111.625636	1.05	84.63	1	1.088	0.045	-0.097	0	0	6.9406E+218	300	237
20230809_1847400850	0	2024915	-0.5041	-2.38514	-0.65425	0.507304	9.7278442	0.581637	88.862	2.623	-4.132	1.08	0.067	30.83	32.777125	111.62562	1	20	32.777133	111.625636	1.05	84.63	1	1.088	0.045	-0.097	0	0	6.9406E+218	300	237
20230809_1847400857	0	2024916	-0.61758	-2.40947	-0.6643	0.507239	9.786375	0.643369	88.862	2.623	-4.132	1.08	0.067	30.83	32.777125	111.62562	1	20	32.777133	111.625636	1.05	84.63	1	1.088	0.045	-0.097	0	0	6.9406E+218	300	237
20230809_1847400869	0	2024917	-0.73672	-2.43131	-0.64574	0.507284	9.7277632	0.643223	88.862	2.623	-4.132	1.08	0.064	30.83	32.777125	111.62562	1	20	32.777133	111.625636	1.05	84.63	1	1.088	0.045	-0.097	0	0	6.9406E+218	300	237
20230809_1847400876	0	2024918	-0.86232	-2.45611	-0.63289	0.507239	9.786375	0.643369	88.862	2.623	-4.132	1.08	0.064	30.83	32.777125	111.62562	1	20	32.777133	111.625636	1.05	84.63	1	1.088	0.045	-0.097	0	0	6.9406E+218	300	237
20230809_1847400890	0	2024919	-0.9952	-2.47147	-0.60565	0.507284	9.7277632	0.643223	88.862	2.623	-4.132	1.08	0.064	30.83	32.777125	111.62562	1	20	32.777133	111.625636	1.05	84.63	1	1.088	0.045	-0.097	0	0	6.9406E+218	300	237
20230809_1847400896	0	2024920	-1.15087	-2.50161	-0.5931	0.507219	9.7862949	0.704955	88.987	2.6	-4.169	1.082	0.064	30.83	32.777125	111.62562	1	20	32.777133	111.625636	1.05	84.63	1	1.088	0.045	-0.097	0	0	6.9406E+218	300	237
20230809_1847400912	0	2024921	-1.30144	-2.5322	-0.54005	0.507284	9.7277632	0.643223	88.987	2.6	-4.169	1.082	0.064	30.91	32.777125	111.62562	1	20	32.777133	111.625636	1.05	84.63	1	1.057	0.061	-0.048	0	0	6.9406E+218	300	237
20230809_1847400923	0	2024922	-1.41921	-2.54917	-0.51084	0.507284	9.7277632	0.643223	88.987	2.6	-4.169	1.082	0.064	30.91	32.777125	111.62562	1	20	32.777133	111.625636	1.05	84.63	1	1.057	0.061	-0.048	0	0	6.9406E+218	300	237
20230809_1847400926	0	2024923	-1.5228	-2.5641	-0.47533	0.507264	9.7276821	0.70481	88.987	2.6	-4.169	1.082	0.064	30.91	32.777125	111.62562	1	20	32.777133	111.625636	1.05	84.63	1	1.057	0.061	-0.048	0	0	6.9406E+218	300	237
20230809_1847400937	0	2024924	-1.6902	-2.58714	-0.46679	0.507219	9.7862949	0.704955	88.987	2.6	-4.169	1.082	0.064	30.91	32.777125	111.62562	1	20	32.777133	111.625636	1.05	84.63	1	1.057	0.061	-0.048	0	0	6.9406E+218	300	237
20230809_1847400949	0	2024925	-1.80642	-2.60316	-0.44231	0.572439	9.7277451	0.704627	89.117	2.586	-4.241	1.061	0.064	30.91	32.777125	111.625621	1	20	32.777133	111.625636	1.05	84.63	1	1.057	0.061	-0.048	0	0	6.9406E+218	300	237
20230809_1847400960	0	2024926	-1.96091	-2.62447	-0.45316	0.507264	9.7276821	0.70481	89.117	2.586	-4.241	1.061	0.064	30.91	32.777125	111.625621	1	20	32.777133	111.625636	1.05	84.63	1	1.057	0.061	-0.048	0	0	6.9406E+218	300	237
20230809_1847400966	0	2024927	-2.09224	-2.63921	-0.4089	0.507199	9.7862139	0.766542	89.117	2.586	-4.241	1.061	0.064	30.91	32.777125	111.625621	1	20	32.777133	111.625636	1.05	84.63	1	1.057	0.061	-0.048	0	0	6.9406E+218	300	237
20230809_1847400976	0	2024928	-2.19569	-2.65208	-0.39945	0.572485	9.6691332	0.704482	89.117	2.586	-4.241	1.061	0.064	30.91	32.777125	111.625621	1	20	32.777133	111.625636	1.05	84.63	1	1.057	0.061	-0.048	0	0	6.9406E+218	300	237
20230809_1847400986	0	2024929	-2.28354	-2.66283	-0.35178	0.507244	9.727602	0.766396	89.117	2.586	-4.241	1.061	0.069	30.91	32.777125	111.625621	1	20	32.777133	111.625636	1.05	84.63	1	1.057	0.061	-0.048	0	0	6.9406E+218	300	237
20230809_1847400996	0	2024930	-2.34281	-2.67188	-0.29761	0.507244	9.727602	0.766396	89.251	2.577	-4.344	1.065	0.069	30.91	32.777125	111.625621	1	20	32.777133	111.625636	1.05	84.63	1	1.057	0.061	-0.048	0	0	6.9406E+218	300	237
20230809_1847410007	0	2024931	-2.40568	-2.68292	-0.25229	0.57242	9.727664	0.766214	89.251	2.577	-4.344	1.065	0.069	30.91	32.777125	111.625621	1	20	32.777133	111.625636	1.05	84.63	1	1.057	0.061	-0.048	0	0	6.9406E+218	300	237
20230809_1847410020	0	2024932	-2.46199	-2.69322	-0.21504	0.50729	9.6689901	0.766251	89.251	2.577	-4.344	1.065	0.069	30.91	32.777125	111.625621	1	20	32.777133	111.625636	1.05	84.63	1	1.057	0.061	-0.048	0	0	6.9406E+218	300	237
20230809_1847410027	0	2024933	-2.51293	-2.70013	-0.20989	0.507244	9.727602	0.766396	89.251	2.577	-4.344	1.065	0.069	30.91	32.777125	111.625621	1	20	32.777133	111.625636	1.05	84.63	1	1.057	0.061	-0.048	0	0	6.9406E+218	300	237
20230809_1847410051	0	2024934	-2.55453	-2.70476	-0.18528	0.5724	9.7275829	0.8278	89.251	2.577	-4.344	1.065	0.069	30.91	32.777125	111.625621	1	20	32.777133	111.625636	1.05	84.63	1	1.057	0.061	-0.048	0	0	6.9406E+218	300	237
20230809_1847410054	0	2024935	-2.59862	-2.71303	-0.17716	0.507244	9.727602	0.766396	89.387	2.577	-4.463	1.07	0.069	30.91	32.777125	111.625622	1	20	32.777133	111.625636	1.05	84.63	1	1.057	0.061	-0.048	0	0	6.9406E+218	300	237
20230809_1847410059	0	2024936	-2.62045	-2.71751	-0.15205	0.572425	9.668891	0.889241	89.387	2.577	-4.463	1.07	0.069	30.91	32.777125	111.625622	1	20	32.777133	111.625636	1.05	84.63	1	1.057	0.061	-0.048	0	0	6.9406E+218	300	237
20230809_1847410072	0	2024937	-2.63942	-2.71929	-0.11077	0.507225	9.7275209	0.827983	89.387	2.577	-4.463	1.07	0.069	30.91	32.777125	111.625622	1	20	32.777133	111.625636	1.05	84.63	1	1.057	0.061	-0.048	0	0	6.9406E+218	300	237
20230809_1847410076	0	2024938	-2.63085	-2.71799	-0.04893	0.572445	9.6689711	0.827655	89.387	2.577	-4.463	1.07	0.069	30.91	32.777125	111.625622	1	20	32.777133	111.625636	1.05	84.63	1	1.057	0.061	-0.048	0	0	6.9406E+218	300	237
20230809_1847410086	0	2024939	-2.61199	-2.72014	0.00234	0.572445	9.6689711	0.827655	89.387	2.577	-4.463	1.07	0.069	30.91	32.777125	111.625622	1	20	32.777133	111.625636	1.05	84.63	1	1.057	0.061	-0.048	0	0	6.9406E+218	300	237
20230809_1847410098	0	2024940	-2.58514	-2.72044	0.04693	0.507225	9.7275209	0.827983	89.523	2.585	-4.588	1.075	0.069	30.91	32.777125	111.625622	1	20	32.777133	111.625636	1.05	84.63	1	1.057	0.061	-0.048	0	0	6.9406E+218	300	237
20230809_1847410108	0	2024941	-2.52663	-2.71847	0.07017	0.572445	9.6689711	0.827655	89.523	2.585	-4.588	1.075	0.069	30.91	32.777125	111.625622	1	20	32.777133	111.625636	1.05	84.63	1	1.057	0.061	-0.048	0	0	6.9406E+218	300	237
20230809_1847410122	0	2024942	-2.47482	-2.71515	0.09651	0.507205	9.7274399	0.88957	89.523	2.585	-4.588	1.075	0.069	30.91	32.777125	111.625622	1	20	32.777133	111.625636	1.05	84.63	1	1.057	0.061	-0.048	0	0	6.9406E+218	300	237
20230809_1847410128	0	2024943	-2.42968	-2.71106	0.09032	0.57238	9.7275028	0.889387	89.523	2.585	-4.588	1.075	0.069	30.91	32.777125	111.625622	1	20	32.777133	111.625636	1.05	84.63	1	1.057	0.061	-0.048	0	0	6.9406E+218	300	237
20230809_1847410137	0	2024944	-2.35945	-2.70299	0.12476	0.572425	9.668891	0.889241	89.523	2.585	-4.588	1.075	0.069	30.91	32.777125	111.625622	1	20	32.777133	111.625636	1.05	84.63	1	1.057	0.061	-0.048	0	0	6.9406E+218	300	237
20230809_1847410153	0	2024945	-2.29451	-2.69985	0.15948	0.50723	9.6687469	0.951011	89.658	2.602	-4.702	1.08	0.069	30.91	32.777125	111.625623	1	20	32.777133	111.625636	1.05	84.63	1	1.057	0.061	-0.048	0	0	6.9406E+218	300	237
20230809_1847410158	0	2024946	-2.19143	-2.69297	0.22757	0.572445	9.6689711	0.827655	89.658	2.602	-4.702	1.08	0.069	30.91	32.777125	111.625623	1	20	32.777133	111.625636	1.05	84.63	1	1.057	0.061	-0.048	0	0	6.9406E+218	300	237
20230809_1847410167	0	2024947	-2.05405	-2.68456	0.2899	0.572425	9.668891	0.889241	89.658	2.602	-4.702	1.08	0.059	30.91	32.777125	111.625623	1	20	32.777133	111.625636	1.05	84.63	1	1.057	0.061	-0.048	0	0	6.9406E+218	300	237
20230809_1847410177	0	2024948	-1.91436	-2.67849	0.3368	0.50725	9.668828	0.889424	89.658	2.602	-4.702	1.08	0.059	30.91	32.777125	111.625623	1	20	32.777133	111.625636	1.05	84.63	1	1.057	0.061	-0.048	0	0	6.9406E+218	300	237
20230809_1847410187	0	2024949	-1.75909	-2.66388	0.3766	0.572425	9.668891	0.889241	89.658	2.602	-4.702	1.08	0.059	30.91	32.777125	111.625623	1	20	32.777133	111.625636	1.05	84.63	1	1.057	0.061	-0.048	0	0	6.9406E+218	300	237
20230809_1847410198	0	2024950	-1.6008	-2.64823	0.38577	0.50725	9.668828	0.889424	89.79	2.629	-4.792	1.085	0.059	30.91	32.777125	111.625624	1	20	32.777133	111.625636	1.05	84.63	1	1.057	0.061	-0.048	0	0	6.9406E+218	300	237
20230809_1847410207	0	2024951	-1.46343	-2.64535	0.39843	0.57236	9.7274218	0.950973	89.79	2.629	-4.792	1.085	0.059	30.91	32.777125	111.625624	1	20	32.777133	111.625636	1.05	84.63	1	1.057	0.061	-0.048	0	0	6.9406E+218	300	237
20230809_1847410222	0	2024952	-1.3157	-2.6374	0.40276	0.572405	9.6688099	0.950828	89.79	2.629	-4.792	1.085	0.059	30.91	32.777125	111.625624	1	20	32.777133	111.625636	1.05	84.63	1	1.057	0.061	-0.048	0	0	6.9406E+218	300	237
20230809_1847410228	0	2024953	-1.16456	-2.62927	0.4438	0.50725	9.668828	0.889424	89.79	2.629	-4.792	1.085	0.059	30.91	32.777125	111.625624	1	20	32.777133	111.625636	1.05	84.63	1	1.057	0.061	-0.048	0	0	6.9406E+218	300	237
20230809_1847410238	0	2024954	-0.99619	-2.62009	0.50014	0.572405	9.6688099	0.950828	89.79	2.629	-4.792	1.085	0.059	30.91	32.777125	111.625624	1	20	32.777133	111.625636	1.05	84.63	1	1.057	0.061	-0.048	0	0	6.9406E+218	300	237
20230809_1847410249	0	2024955	-0.80875	-2.60368	0.56265	0.572425	9.668891	0.889241	89.919	2.663	-4.843	1.091	0.059	30.91	32.777125	111.625624	1	20	32.777133	111.625636	1.05	84.63	1	1.057	0.061	-0.048	0	0	6.9406E+218	300	237
20230809_1847410260	0	2024956	-0.64098	-2.59694	0.60416	0.572471	9.6102781	0.889096	89.919	2.663	-4.843	1.091	0.059	30.91	32.777125	111.625624	1	20	32.777133	111.625636	1.05	84.63	1	1.057	0.061	-0.048	0	0	6.9406E+218	300	237
20230809_1847410267	0	2024957	-0.46741	-2.59057	0.63512	0.50725	9.668828	0.889424	89.919	2.663	-4.843	1.091	0.059	30.91	32.777125	111.625624	1	20	32.777133	111.625636	1.05	84.63	1	1.057	0.061	-0.048	0	0	6.9406E+218	300	237
20230809_1847410277	0	2024958	-0.30157	-2.57713	0.65588	0.57238	9.7275028	0.889387	89.919	2.663	-4.843	1.091	0.059	30.91	32.777125	111.625624	1	20	32.777133	111.625636	1.05	84.63	1	1.057	0.061	-0.048	0	0	6.9406E+218	300	237
20230809_1847410287	0	2024959	-0.1442	-2.56849	0.65526	0.50723	9.6687469	0.951011	89.919	2.663	-4.843	1.091	0.059	30.91	32.777125	111.625624	1	20	32.777133	111.625636	1.05	84.63	1	1.057	0.061	-0.048	0	0	6.9406E+218	300	237
20230809_1847410297	0	2024960	-0.00466	-2.5606	0.66888	0.57236	9.7274218	0.950973	90.045	2.706	-4.853	1.095	0.059	30.91	32.777125	111.625625	1	20	32.777133	111.625636	1.05	84.63	1	1.057	0.061	-0.048	0	0	6.9406E+218	300	237
20230809_1847410307	0	2024961	0.13803	-2.5579	0.71156	0.572425	9.668891	0.889241	90.045	2.706	-4.853	1.095	0.059	30.91	32.777125	111.625625	1	20	32.777133	111.625636	1.05	84.63	1	1.057	0.061	-0.048	0	0	6.9406E+218	300	237
20230809_1847410322	0	2024962	0.30159	-2.54801	0.75353	0.507295	9.6102161	0.889279	90.045	2.706	-4.853	1.095	0.059	30.91	32.777125	111.625625	1	20	32.777133	111.625636	1.05	84.63	1	1.057	0.061	-0.048	0	0	6.9406E+218	300	237
20230809_1847410327	0	2024963	0.48195	-2.53706	0.80491	0.572425	9.668891	0.889241	90.045	2.706	-4.853	1.095	0.059	30.91	32.777125	111.625625	1	20	32.777133	111.625636	1.05	84.63	1	1.057	0.061	-0.048	0	0	6.9406E+218	300	237
20230809_1847410338	0	2024964	0.65332	-2.53019	0.84786	0.572425	9.668891	0.889241	90.045	2.706	-4.853	1.095	0.07	30.91	32.777125	111.625625	1	20	32.777133	111.625636	1.05	84.63	1	1.057	0.061	-0.048	0	0	6.9406E+218	300	237
20230809_1847410349	0	2024965	0.81526	-2.52476	0.87055	0.50727	9.6689091	0.827838	90.168	2.757	-4.823	1.099	0.07	30.91	32.777125	111.625625	1	20	32.777133	111.625636	1.05	84.63	1	1.057	0.061	-0.048	0	0	6.9406E+218	300	237
20230809_1847410358	0	2024966	0.96454	-2.51569	0.85907	0.57238	9.7275028	0.889387	90.168	2.757	-4.823	1.099	0.07	30.91	32.777125	111.625625	1	20	32.777133	111.625636	1.05	84.63	1	1.057	0.061	-0.048	0	0	6.9406E+218	300	237
20230809_1847410367	0	2024967	1.08212	-2.50434	0.86158	0.572425	9.668891	0.889241	90.168	2.757	-4.823	1.099	0.07	30.91	32.777125	111.625625	1	20	32.777133	111.625636	1.05	84.63	1	1.057	0.061	-0.048	0	0	6.9406E+218	300	237
20230809_1847410377	0	2024968	1.16709	-2.49458	0.88223	0.50725	9.668828	0.889424	90.168	2.757	-4.823	1.099	0.07	30.91	32.777125	111.625625	1	20	32.777133	111.625636	1.05	84.63	1	1.057	0.061	-0.048	0	0	6.9406E+218	300	237
20230809_1847410388	0	2024969	1.21087	-2.49214	0.91856	0.572425	9.668891	0.889241	90.168	2.757	-4.823	1.099	0.07	30.91	32.777125	111.625625	1	20	32.777133	111.625636	1.05	84.63	1	1.057	0.061	-0.048	0	0	6.9406E+218	300	237
20230809_1847410397	0	2024970	1.272	-2.48838	0.96586	0.57249	9.6103592	0.827509	90.289	2.812	-4.76	1.103	0.07	30.91	32.777126	111.625626	1	20	32.777133	111.625636	1.05	84.63	1	1.057	0.061	-0.048	0	0	6.9406E+218	300	237
20230809_1847410408	0	2024971	1.32442	-2.48167	1.00925	0.572445	9.6689711	0.827655	90.289	2.812	-4.76	1.103	0.07	30.91	32.777126	111.625626	1	20	32.777133	111.625636	1.05	84.63	1	1.057	0.061	-0.048	0	0	6.9406E+218	300	237
20230809_1847410423	0	2024972	1.39911	-2.47834	1.04474	0.507315	9.6102972	0.827692	90.289	2.812	-4.76	1.103	0.07	30.91	32.777126	111.625626	1	20	32.777133	111.625636	1.05	84.63	1	1.057	0.061	-0.048	0	0	6.9406E+218	300	237
20230809_1847410427	0	2024973	1.44539	-2.4738	1.05253	0.572445	9.6689711	0.827655	90.289	2.812	-4.76	1.103	0.07	30.91	32.777126	111.625626	1	20	32.777133	111.625636	1.05	84.63	1	1.057	0.061	-0.048	0	0	6.9406E+218	300	237
20230809_1847410437	0	2024974	1.47845	-2.47103	1.05389	0.572445	9.6689711	0.827655	90.289	2.812	-4.76	1.103	0.07	30.91	32.777126	111.625626	1	20	32.777133	111.625636	1.05	84.63	1	1.057	0.061	-0.048	0	0	6.9406E+218	300	237
20230809_1847410450	0	2024975	1.49742	-2.46049	1.03988	0.572425	9.668891	0.889241	90.409	2.875	-4.683	1.107	0.07	30.91	32.777126	111.625627	1	20	32.777133	111.625636	1.05	84.63	1	1.057	0.061	-0.048	0	0	6.9406E+218	300	237
20230809_1847410456	0	2024976	1.50643	-2.45131	1.05594	0.50727	9.6689091	0.827838	90.409	2.875	-4.683	1.107	0.07	30.91	32.777126	111.625627	1	20	32.777133	111.625636	1.05	84.63	1	1.057	0.061	-0.048	0	0	6.9406E+218	300	237
20230809_1847410469	0	2024977	1.50244	-2.45396	1.09169	0.572445	9.6689711	0.827655	90.409	2.875	-4.683	1.107	0.07	30.91	32.777126	111.625627	1	20	32.777133	111.625636	1.05	84.63	1	1.057	0.061	-0.048	0	0	6.9406E+218	300	237
20230809_1847410477	0	2024978	1.51949	-2.4451	1.13206	0.57249	9.6103592	0.827509	90.409	2.875	-4.683	1.107	0.07	30.91	32.777126	111.625627	1	20	32.777133	111.625636	1.05	84.63	1	1.057	0.061	-0.048	0	0	6.9406E+218	300	249
20230809_1847410487	0	2024979	1.52325	-2.43943	1.16594	0.57249	9.6103592	0.827509	90.409	2.875	-4.683	1.107	0.07	30.91	32.777126	111.625627	1	20	32.777133	111.625636	1.05	84.63	1	1.057	0.061	-0.048	0	0	6.9406E+218	300	249
20230809_1847410498	0	2024980	1.52606	-2.43428	1.19047	0.572445	9.6689711	0.827655	90.526	2.941	-4.601	1.11	0.07	30.91	32.777126	111.625627	1	20	32.777133	111.625636	1.05	84.63	1	1.057	0.061	-0.048	0	0	6.9406E+218	300	249
20230809_1847410507	0	2024981	1.53095	-2.42419	1.18461	0.572465	9.6690521	0.766068	90.526	2.941	-4.601	1.11	0.074	30.91	32.777126	111.625627	1	20	32.777133	111.625636	1.05	84.63	1	1.057	0.061	-0.048	0	0	6.9406E+218	300	249
20230809_1847410520	0	2024982	1.50521	-2.42495	1.17815	0.572445	9.6689711	0.827655	90.526	2.941	-4.601	1.11	0.074	30.91	32.777126	111.625627	1	20	32.777133	111.625636	1.05	84.63	1	1.057	0.061	-0.048	0	0	6.9406E+218	300	249
20230809_1847410527	0	2024983	1.47179	-2.41949	1.17163	0.572465	9.6690521	0.766068	90.526	2.941	-4.601	1.11	0.074	30.91	32.777126	111.625627	1	20	32.777133	111.625636	1.05	84.63	1	1.057	0.061	-0.048	0	0	6.9406E+218	300	249
20230809_1847410537	0	2024984	1.43577	-2.41547	1.18654	0.507315	9.6102972	0.827692	90.526	2.941	-4.601	1.11	0.074	30.91	32.777126	111.625627	1	20	32.777133	111.625636	1.05	84.63	1	1.057	0.061	-0.048	0	0	6.9406E+218	300	249
20230809_1847410551	0	2024985	1.3779	-2.42201	1.20359	0.57249	9.6103592	0.827509	90.642	3.01	-4.522	1.113	0.074	30.91	32.777126	111.625628	1	20	32.777133	111.625636	1.05	84.63	1	1.057	0.061	-0.048	0	0	6.9406E+218	300	249
20230809_1847410561	0	2024986	1.34601	-2.41354	1.23321	0.572465	9.6690521	0.766068	90.642	3.01	-4.522	1.113	0.074	30.91	32.777126	111.625628	1	20	32.777133	111.625636	1.05	84.63	1	1.057	0.061	-0.048	0	0	6.9406E+218	300	249
20230809_1847410570	0	2024987	1.32248	-2.41264	1.25392	0.637686	9.6105022	0.76574	90.642	3.01	-4.522	1.113	0.074	30.91	32.777126	111.625628	1	20	32.777133	111.625636	1.05	84.63	1	1.057	0.061	-0.048	0	0	6.9406E+218	300	249
20230809_1847410577	0	2024988	1.27889	-2.41348	1.27143	0.572465	9.6690521	0.766068	90.642	3.01	-4.522	1.113	0.074	30.91	32.777126	111.625628	1	20	32.777133	111.625636	1.05	84.63	1	1.057	0.061	-0.048	0	0	6.9406E+218	300	249
20230809_1847410587	0	2024989	1.23586	-2.41346	1.26401	0.572465	9.6690521	0.766068	90.642	3.01	-4.522	1.113	0.074	30.91	32.777126	111.625628	1	20	32.777133	111.625636	1.05	84.63	1	1.057	0.061	-0.048	0	0	6.9406E+218	300	249
20230809_1847410597	0	2024990	1.17962	-2.41393	1.24769	0.57249	9.6103592	0.827509	90.758	3.082	-4.452	1.116	0.074	30.91	32.777126	111.625628	1	20	32.777133	111.625636	1.05	84.63	1	1.057	0.061	-0.048	0	0	6.9406E+218	300	249
20230809_1847410607	0	2024991	1.11938	-2.40814	1.24464	0.572465	9.6690521	0.766068	90.758	3.082	-4.452	1.116	0.074	30.91	32.777126	111.625628	1	20	32.777133	111.625636	1.05	84.63	1	1.057	0.061	-0.048	0	0	6.9406E+218	300	249
20230809_1847410620	0	2024992	1.04905	-2.40835	1.24262	0.572465	9.6690521	0.766068	90.758	3.082	-4.452	1.116	0.074	30.91	32.777126	111.625628	1	20	32.777133	111.625636	1.05	84.63	1	1.057	0.061	-0.048	0	0	6.9406E+218	300	249
20230809_1847410628	0	2024993	0.96859	-2.41402	1.24779	0.57251	9.6104403	0.765923	90.758	3.082	-4.452	1.116	0.074	30.91	32.777126	111.625628	1	20	32.777133	111.625636	1.05	84.63	1	1.057	0.061	-0.048	0	0	6.9406E+218	300	249
20230809_1847410637	0	2024994	0.9037	-2.41306	1.24722	0.63764	9.6691141	0.765885	90.758	3.082	-4.452	1.116	0.074	30.91	32.777126	111.625628	1	20	32.777133	111.625636	1.05	84.63	1	1.057	0.061	-0.048	0	0	6.9406E+218	300	249
20230809_1847410649	0	2024995	0.85462	-2.40607	1.27128	0.57251	9.6104403	0.765923	90.874	3.154	-4.397	1.119	0.071	30.91	32.777126	111.625629	1	20	32.777133	111.625636	1.05	84.63	1	1.057	0.061	-0.048	0	0	6.9406E+218	300	249
20230809_1847410657	0	2024996	0.8179	-2.40743	1.27068	0.572465	9.6690521	0.766068	90.874	3.154	-4.397	1.119	0.071	30.91	32.777126	111.625629	1	20	32.777133	111.625636	1.05	84.63	1	1.057	0.061	-0.048	0	0	6.9406E+218	300	249
20230809_1847410669	0	2024997	0.75828	-2.40707	1.27699	0.63764	9.6691141	0.765885	90.874	3.154	-4.397	1.119	0.071	30.91	32.777126	111.625629	1	20	32.777133	111.625636	1.05	84.63	1	1.057	0.061	-0.048	0	0	6.9406E+218	300	249
20230809_1847410677	0	2024998	0.70861	-2.40412	1.24885	0.572485	9.6691332	0.704482	90.874	3.154	-4.397	1.119	0.071	30.91	32.777126	111.625629	1	20	32.777133	111.625636	1.05	84.63	1	1.057	0.061	-0.048	0	0	6.9406E+218	300	249
20230809_1847410688	0	2024999	0.65128	-2.40307	1.23271	0.63764	9.6691141	0.765885	90.874	3.154	-4.397	1.119	0.071	30.91	32.777126	111.625629	1	20	32.777133	111.625636	1.05	84.63	1	1.057	0.061	-0.048	0	0	6.9406E+218	300	249
20230809_1847410698	0	2025000	0.5738	-2.40448	1.213	0.572445	9.6689711	0.827655	90.989	3.225	-4.355	1.124	0.071	30.91	32.777126	111.62563	1	20	32.777133	111.625648	1.05	84.57	1	1.057	0.061	-0.048	0	0	6.9406E+218	300	249
20230809_1847410709	0	2025001	0.50032	-2.40757	1.21225	0.637686	9.6105022	0.76574	90.989	3.225	-4.355	1.124	0.071	30.91	32.777126	111.62563	1	20	32.777133	111.625648	1.05	84.57	1	1.057	0.061	-0.048	0	0	6.9406E+218	300	249
20230809_1847410723	0	2025002	0.43319	-2.40282	1.20565	0.572465	9.6690521	0.766068	90.989	3.225	-4.355	1.124	0.071	30.91	32.777126	111.62563	1	20	32.777133	111.625648	1.05	84.57	1	1.057	0.061	-0.048	0	0	6.9406E+218	300	249
20230809_1847410727	0	2025003	0.37888	-2.40419	1.23182	0.63764	9.6691141	0.765885	90.989	3.225	-4.355	1.124	0.071	30.91	32.777126	111.62563	1	20	32.777133	111.625648	1.05	84.57	1	1.057	0.061	-0.048	0	0	6.9406E+218	300	249
20230809_1847410737	0	2025004	0.3313	-2.40614	1.24282	0.57253	9.6105204	0.704336	90.989	3.225	-4.355	1.124	0.071	30.91	32.777126	111.62563	1	20	32.777133	111.625648	1.05	84.57	1	1.057	0.061	-0.048	0	0	6.9406E+218	300	249
20230809_1847410750	0	2025005	0.29191	-2.40308	1.23311	0.63764	9.6691141	0.765885	91.105	3.295	-4.329	1.127	0.071	30.91	32.777126	111.62563	1	20	32.777133	111.625648	1.05	84.57	1	1.057	0.061	-0.048	0	0	6.9406E+218	300	249
20230809_1847410759	0	2025006	0.23425	-2.40427	1.21624	0.63764	9.6691141	0.765885	91.105	3.295	-4.329	1.127	0.071	30.91	32.777126	111.62563	1	20	32.777133	111.625648	1.05	84.57	1	1.057	0.061	-0.048	0	0	6.9406E+218	300	249
20230809_1847410767	0	2025007	0.18032	-2.40125	1.18883	0.572485	9.6691332	0.704482	91.105	3.295	-4.329	1.127	0.071	30.91	32.777126	111.62563	1	20	32.777133	111.625648	1.05	84.57	1	1.057	0.061	-0.048	0	0	6.9406E+218	300	249
20230809_1847410778	0	2025008	0.13353	-2.3982	1.16931	0.63762	9.669034	0.827472	91.105	3.295	-4.329	1.127	0.071	30.91	32.777126	111.62563	1	20	32.777133	111.625648	1.05	84.57	1	1.057	0.061	-0.048	0	0	6.9406E+218	300	249
20230809_1847410789	0	2025009	0.05359	-2.39652	1.15445	0.63764	9.6691141	0.765885	91.105	3.295	-4.329	1.127	0.071	30.91	32.777126	111.62563	1	20	32.777133	111.625648	1.05	84.57	1	1.057	0.061	-0.048	0	0	6.9406E+218	300	249
20230809_1847410797	0	2025010	-0.00627	-2.39019	1.1586	0.572465	9.6690521	0.766068	91.22	3.363	-4.317	1.129	0.071	30.91	32.777126	111.625631	1	20	32.777133	111.625648	1.05	84.57	1	1.057	0.061	-0.048	0	0	6.9406E+218	300	249
20230809_1847410832	0	2025011	-0.08348	-2.38185	1.18008	0.637666	9.6104212	0.827327	91.22	3.363	-4.317	1.129	0.077	30.91	32.777126	111.625631	1	20	32.777133	111.625648	1.05	84.57	1	1.057	0.061	-0.048	0	0	6.9406E+218	300	249
20230809_1847410833	0	2025012	0.11771	-2.26594	1.18558	0.63766	9.6691952	0.704299	91.22	3.363	-4.317	1.129	0.077	30.91	32.777126	111.625631	1	20	32.777133	111.625648	1.05	84.57	1	1.057	0.061	-0.048	0	0	6.9406E+218	300	249
20230809_1847410834	0	2025013	0.27267	-2.18199	1.15489	0.637396	9.7269201	1.381897	91.22	3.363	-4.317	1.129	0.077	30.91	32.777126	111.625631	1	20	32.777133	111.625648	1.05	84.57	1	1.057	0.061	-0.048	0	0	6.9406E+218	300	249
20230809_1847410853	0	2025014	-0.94747	-2.43373	1.2145	0.637467	9.6096144	1.443192	91.22	3.363	-4.317	1.129	0.077	30.91	32.777126	111.625631	1	20	32.777133	111.625648	1.05	84.57	1	1.057	0.061	-0.048	0	0	6.9406E+218	300	262
20230809_1847410855	0	2025015	-0.36831	-2.34455	1.1265	0.637819	9.6698408	0.211606	91.332	3.431	-4.32	1.132	0.077	30.91	32.777126	111.625632	1	20	32.777133	111.625648	1.05	84.57	1	1.057	0.061	-0.048	0	0	6.9406E+218	300	262
20230809_1847410867	0	2025016	-0.5209	-2.22539	1.06208	0.637634	9.7278881	0.642858	91.332	3.431	-4.32	1.132	0.077	30.91	32.777126	111.625632	1	20	32.777133	111.625648	1.05	84.57	1	1.057	0.061	-0.048	0	0	6.9406E+218	300	262
20230809_1847410875	0	2025017	-0.17318	-2.13387	1.09298	0.63764	9.6691141	0.765885	91.332	3.431	-4.32	1.132	0.077	30.91	32.777126	111.625632	1	20	32.777133	111.625648	1.05	84.57	1	1.057	0.061	-0.048	0	0	6.9406E+218	300	262
20230809_1847410880	0	2025018	-0.31351	-2.08848	1.1307	0.637461	9.6683884	1.320165	91.332	3.431	-4.32	1.132	0.077	30.91	32.777126	111.625632	1	20	32.777133	111.625648	1.05	84.57	1	1.057	0.061	-0.048	0	0	6.9406E+218	300	262
20230809_1847410887	0	2025019	-0.83392	-2.13076	1.06354	0.637541	9.6687107	1.073818	91.332	3.431	-4.32	1.132	0.077	30.91	32.777126	111.625632	1	20	32.777133	111.625648	1.05	84.57	1	1.057	0.061	-0.048	0	0	6.9406E+218	300	262
20230809_1847410898	0	2025020	-0.88784	-2.13963	1.07142	0.637495	9.7273226	1.073964	91.435	3.493	-4.341	1.134	0.077	30.91	32.777126	111.625632	1	20	32.777133	111.625648	1.05	84.57	1	1.057	0.061	-0.048	0	0	6.9406E+218	300	262
20230809_1847410907	0	2025021	-1.19248	-2.09403	1.00657	0.637686	9.6105022	0.76574	91.435	3.493	-4.341	1.134	0.077	30.91	32.777126	111.625632	1	20	32.777133	111.625648	1.05	84.57	1	1.057	0.061	-0.048	0	0	6.9406E+218	300	262
20230809_1847410923	0	2025022	-1.05041	-2.0095	1.07431	0.637535	9.7274837	0.950791	91.435	3.493	-4.341	1.134	0.077	30.91	32.777126	111.625632	1	20	32.777133	111.625648	1.05	84.57	1	1.057	0.061	-0.048	0	0	6.9406E+218	300	262
20230809_1847410927	0	2025023	-1.161	-1.97574	1.03386	0.63758	9.6688719	0.950645	91.435	3.493	-4.341	1.134	0.077	30.91	32.777126	111.625632	1	20	32.777133	111.625648	1.05	84.57	1	1.057	0.061	-0.048	0	0	6.9406E+218	300	262
20230809_1847410936	0	2025024	-1.09497	-1.95385	0.9962	0.702775	9.6690149	0.888876	91.435	3.493	-4.341	1.134	0.077	30.91	32.777126	111.625632	1	20	32.777133	111.625648	1.05	84.57	1	1.057	0.061	-0.048	0	0	6.9406E+218	300	262
20230809_1847410948	0	2025025	-1.16996	-1.90571	1.04019	0.57238	9.7275028	0.889387	91.53	3.552	-4.392	1.136	0.077	30.91	32.777126	111.625633	1	20	32.777133	111.625648	1.05	84.57	1	1.057	0.061	-0.048	0	0	6.9406E+218	300	262
20230809_1847410958	0	2025026	-1.16443	-1.88829	0.90524	0.637595	9.7277269	0.766031	91.53	3.552	-4.392	1.136	0.077	30.91	32.777126	111.625633	1	20	32.777133	111.625648	1.05	84.57	1	1.057	0.061	-0.048	0	0	6.9406E+218	300	262
20230809_1847410967	0	2025027	-1.20727	-1.84452	0.95443	0.63758	9.6688719	0.950645	91.53	3.552	-4.392	1.136	0.077	30.96	32.777126	111.625633	1	20	32.777133	111.625648	1.05	84.57	1	1.088	0.083	-0.048	0	0	6.9406E+218	300	262
20230809_1847410982	0	2025028	-1.44093	-1.87036	0.98309	0.702716	9.6687727	1.0736361	91.53	3.552	-4.392	1.136	0.086	30.96	32.777126	111.625633	1	20	32.777133	111.625648	1.05	84.57	1	1.088	0.083	-0.048	0	0	6.9406E+218	300	262
20230809_1847410988	0	2025029	-1.55802	-1.85237	0.96211	0.637561	9.6687908	1.0122319	91.53	3.552	-4.392	1.136	0.086	30.96	32.777126	111.625633	1	20	32.777133	111.625648	1.05	84.57	1	1.088	0.083	-0.048	0	0	6.9406E+218	300	262
20230809_1847410998	0	2025030	-1.61943	-1.79208	0.93237	0.637535	9.7274837	0.950791	91.619	3.607	-4.457	1.09	0.086	30.96	32.777126	111.625633	1	20	32.777133	111.625648	1.05	84.57	1	1.088	0.083	-0.048	0	0	6.9406E+218	300	262
20230809_1847420007	0	2025031	-1.48657	-1.72834	0.88346	0.637535	9.7274837	0.950791	91.619	3.607	-4.457	1.09	0.086	30.96	32.777126	111.625633	1	20	32.777133	111.625648	1.05	84.57	1	1.088	0.083	-0.048	0	0	6.9406E+218	300	262
20230809_1847420022	0	2025032	-1.46006	-1.67814	0.84556	0.6376	9.6689529	0.889059	91.619	3.607	-4.457	1.09	0.086	30.96	32.777126	111.625633	1	20	32.777133	111.625648	1.05	84.57	1	1.088	0.083	-0.048	0	0	6.9406E+218	300	262
20230809_1847420027	0	2025033	-1.4012	-1.65532	0.83669	0.637555	9.7275648	0.889204	91.619	3.607	-4.457	1.09	0.086	30.96	32.777126	111.625633	1	20	32.777133	111.625648	1.05	84.57	1	1.088	0.083	-0.048	0	0	6.9406E+218	300	262
20230809_1847420038	0	2025034	-1.47297	-1.63776	0.83363	0.637561	9.6687908	1.0122319	91.619	3.607	-4.457	1.09	0.086	30.96	32.777126	111.625633	1	20	32.777133	111.625648	1.05	84.57	1	1.088	0.083	-0.048	0	0	6.9406E+218	300	262
20230809_1847420049	0	2025035	-1.48893	-1.59983	0.82196	0.637515	9.7274036	1.012377	91.699	3.655	-4.525	1.091	0.086	30.96	32.777126	111.625634	1	20	32.777133	111.625648	1.05	84.57	1	1.088	0.083	-0.048	0	0	6.9406E+218	300	262
20230809_1847420059	0	2025036	-1.57061	-1.54317	0.84141	0.637541	9.6687107	1.073818	91.699	3.655	-4.525	1.091	0.086	30.96	32.777126	111.625634	1	20	32.777133	111.625648	1.05	84.57	1	1.088	0.083	-0.048	0	0	6.9406E+218	300	262
20230809_1847420068	0	2025037	-1.63462	-1.50803	0.78964	0.637495	9.7273226	1.073964	91.699	3.655	-4.525	1.091	0.086	30.96	32.777126	111.625634	1	20	32.777133	111.625648	1.05	84.57	1	1.088	0.083	-0.048	0	0	6.9406E+218	300	262
20230809_1847420077	0	2025038	-1.67411	-1.46672	0.77589	0.637515	9.7274036	1.012377	91.699	3.655	-4.525	1.091	0.086	30.96	32.777126	111.625634	1	20	32.777133	111.625648	1.05	84.57	1	1.088	0.083	-0.048	0	0	6.9406E+218	300	262
20230809_1847420088	0	2025039	-1.63731	-1.41495	0.72248	0.637535	9.7274837	0.950791	91.699	3.655	-4.525	1.091	0.086	30.96	32.777126	111.625634	1	20	32.777133	111.625648	1.05	84.57	1	1.088	0.083	-0.048	0	0	6.9406E+218	300	262
20230809_1847420096	0	2025040	-1.56932	-1.36098	0.68632	0.637515	9.7274036	1.012377	91.769	3.7	-4.601	1.092	0.086	30.96	32.777126	111.625634	1	20	32.777133	111.625648	1.05	84.57	1	1.088	0.083	-0.048	0	0	6.9406E+218	300	262
20230809_1847420107	0	2025041	-1.55061	-1.30554	0.67542	0.637535	9.7274837	0.950791	91.769	3.7	-4.601	1.092	0.086	30.96	32.777126	111.625634	1	20	32.777133	111.625648	1.05	84.57	1	1.088	0.083	-0.048	0	0	6.9406E+218	300	262
20230809_1847420121	0	2025042	-1.5014	-1.2469	0.67888	0.637541	9.6687107	1.073818	91.769	3.7	-4.601	1.092	0.086	30.96	32.777126	111.625634	1	20	32.777133	111.625648	1.05	84.57	1	1.088	0.083	-0.048	0	0	6.9406E+218	300	262
20230809_1847420127	0	2025043	-1.52684	-1.16477	0.70674	0.637475	9.7272425	1.13555	91.769	3.7	-4.601	1.092	0.086	30.96	32.777126	111.625634	1	20	32.777133	111.625648	1.05	84.57	1	1.088	0.083	-0.048	0	0	6.9406E+218	300	262
20230809_1847420137	0	2025044	-1.56298	-1.07965	0.70699	0.637475	9.7272425	1.13555	91.769	3.7	-4.601	1.092	0.086	30.96	32.777126	111.625634	1	20	32.777133	111.625648	1.05	84.57	1	1.088	0.083	-0.048	0	0	6.9406E+218	300	262
20230809_1847420153	0	2025045	-1.68083	-1.01285	0.67175	0.63741	9.7857742	1.197282	91.824	3.739	-4.676	1.092	0.09	30.96	32.777126	111.625635	1	20	32.777133	111.625648	1.05	84.57	1	1.088	0.083	-0.048	0	0	6.9406E+218	300	262
20230809_1847420158	0	2025046	-1.75375	-0.95984	0.62545	0.572275	9.7858734	1.0742919	91.824	3.739	-4.676	1.092	0.09	30.96	32.777126	111.625635	1	20	32.777133	111.625648	1.05	84.57	1	1.088	0.083	-0.048	0	0	6.9406E+218	300	262
20230809_1847420168	0	2025047	-1.77914	-0.90241	0.56835	0.63745	9.7859354	1.074109	91.824	3.739	-4.676	1.092	0.09	30.96	32.777126	111.625635	1	20	32.777133	111.625648	1.05	84.57	1	1.088	0.083	-0.048	0	0	6.9406E+218	300	262
20230809_1847420177	0	2025048	-1.72962	-0.8418	0.54451	0.637535	9.7274837	0.950791	91.824	3.739	-4.676	1.092	0.09	30.96	32.777126	111.625635	1	20	32.777133	111.625648	1.05	84.57	1	1.088	0.083	-0.048	0	0	6.9406E+218	300	262
20230809_1847420188	0	2025049	-1.66037	-0.79095	0.5161	0.63747	9.7860165	1.0125231	91.824	3.739	-4.676	1.092	0.09	30.96	32.777126	111.625635	1	20	32.777133	111.625648	1.05	84.57	1	1.088	0.083	-0.048	0	0	6.9406E+218	300	262
20230809_1847420197	0	2025050	-1.58303	-0.73166	0.51829	0.637515	9.7274036	1.012377	91.864	3.77	-4.758	1.091	0.09	30.96	32.777126	111.625636	1	20	32.777133	111.625648	1.05	84.57	1	1.088	0.083	-0.048	0	0	6.9406E+218	300	262
20230809_1847420209	0	2025051	-1.53555	-0.66406	0.52189	0.63745	9.7859354	1.074109	91.864	3.77	-4.758	1.091	0.09	30.96	32.777126	111.625636	1	20	32.777133	111.625648	1.05	84.57	1	1.088	0.083	-0.048	0	0	6.9406E+218	300	262
20230809_1847420222	0	2025052	-1.56762	-0.60157	0.51506	0.63743	9.7858553	1.1356961	91.864	3.77	-4.758	1.091	0.09	30.96	32.777126	111.625636	1	20	32.777133	111.625648	1.05	84.57	1	1.088	0.083	-0.048	0	0	6.9406E+218	300	262
20230809_1847420228	0	2025053	-1.64876	-0.54109	0.46118	0.572235	9.7857113	1.1974649	91.864	3.77	-4.758	1.091	0.09	30.96	32.777126	111.625636	1	20	32.777133	111.625648	1.05	84.57	1	1.088	0.083	-0.048	0	0	6.9406E+218	300	262
20230809_1847420237	0	2025054	-1.71841	-0.48564	0.41743	0.637385	9.8444672	1.135841	91.864	3.77	-4.758	1.091	0.09	30.96	32.777126	111.625636	1	20	32.777133	111.625648	1.05	84.57	1	1.088	0.083	-0.048	0	0	6.9406E+218	300	262
20230809_1847420249	0	2025055	-1.72904	-0.4298	0.36054	0.637404	9.8445473	1.074255	91.89	3.795	-4.838	1.089	0.09	30.96	32.777126	111.625636	1	20	32.777133	111.625648	1.05	84.57	1	1.088	0.083	-0.048	0	0	6.9406E+218	300	262
20230809_1847420258	0	2025056	-1.68401	-0.3705	0.35259	0.63745	9.7859354	1.074109	91.89	3.795	-4.838	1.089	0.09	30.96	32.777126	111.625636	1	20	32.777133	111.625648	1.05	84.57	1	1.088	0.083	-0.048	0	0	6.9406E+218	300	262
20230809_1847420268	0	2025057	-1.61082	-0.31729	0.32152	0.572315	9.7860336	0.951119	91.89	3.795	-4.838	1.089	0.09	30.96	32.777126	111.625636	1	20	32.777133	111.625648	1.05	84.57	1	1.088	0.083	-0.048	0	0	6.9406E+218	300	262
20230809_1847420277	0	2025058	-1.57069	-0.26493	0.34523	0.63747	9.7860165	1.0125231	91.89	3.795	-4.838	1.089	0.09	30.96	32.777126	111.625636	1	20	32.777133	111.625648	1.05	84.57	1	1.088	0.083	-0.048	0	0	6.9406E+218	300	262
20230809_1847420287	0	2025059	-1.56765	-0.2266	0.28364	0.63745	9.7859354	1.074109	91.89	3.795	-4.838	1.089	0.09	30.96	32.777126	111.625636	1	20	32.777133	111.625648	1.05	84.57	1	1.088	0.083	-0.048	0	0	6.9406E+218	300	262
20230809_1847420299	0	2025060	-1.56487	-0.17596	0.28894	0.637404	9.8445473	1.074255	91.902	3.812	-4.918	1.088	0.09	30.96	32.777126	111.625637	1	20	32.777133	111.625648	1.05	84.57	1	1.088	0.083	-0.048	0	0	6.9406E+218	300	262
20230809_1847420307	0	2025061	-1.56498	-0.12146	0.21132	0.572229	9.8444853	1.074437	91.902	3.812	-4.918	1.088	0.09	30.96	32.777126	111.625637	1	20	32.777133	111.625648	1.05	84.57	1	1.088	0.083	-0.048	0	0	6.9406E+218	300	262
20230809_1847420324	0	2025062	-1.58397	-0.07462	0.17482	0.637385	9.8444672	1.135841	91.902	3.812	-4.918	1.088	0.084	30.96	32.777126	111.625637	1	20	32.777133	111.625648	1.05	84.57	1	1.088	0.083	-0.048	0	0	6.9406E+218	300	262
20230809_1847420327	0	2025063	-1.57939	-0.0294	0.14054	0.637404	9.8445473	1.074255	91.902	3.812	-4.918	1.088	0.084	30.96	32.777126	111.625637	1	20	32.777133	111.625648	1.05	84.57	1	1.088	0.083	-0.048	0	0	6.9406E+218	300	262
20230809_1847420337	0	2025064	-1.57753	0.01242	0.12696	0.572249	9.8445663	1.012851	91.902	3.812	-4.918	1.088	0.084	30.96	32.777126	111.625637	1	20	32.777133	111.625648	1.05	84.57	1	1.088	0.083	-0.048	0	0	6.9406E+218	300	262
20230809_1847420349	0	2025065	-1.57557	0.04813	0.11919	0.637424	9.8446283	1.012668	91.903	3.82	-4.996	1.085	0.084	30.96	32.777126	111.625637	1	20	32.777133	111.625648	1.05	84.57	1	1.088	0.083	-0.048	0	0	6.9406E+218	300	262
20230809_1847420360	0	2025066	-1.55214	0.09124	0.09195	0.572269	9.8446465	0.951264	91.903	3.82	-4.996	1.085	0.084	30.96	32.777126	111.625637	1	20	32.777133	111.625648	1.05	84.57	1	1.088	0.083	-0.048	0	0	6.9406E+218	300	262
20230809_1847420369	0	2025067	-1.55542	0.13598	0.06333	0.637424	9.8446283	1.012668	91.903	3.82	-4.996	1.085	0.084	30.96	32.777126	111.625637	1	20	32.777133	111.625648	1.05	84.57	1	1.088	0.083	-0.048	0	0	6.9406E+218	300	262
20230809_1847420377	0	2025068	-1.5488	0.18734	0.0071	0.637359	9.9031601	1.0743999	91.903	3.82	-4.996	1.085	0.084	30.96	32.777126	111.625637	1	20	32.777133	111.625648	1.05	84.57	1	1.088	0.083	-0.048	0	0	6.9406E+218	300	262
20230809_1847420387	0	2025069	-1.56403	0.23676	-0.04167	0.572229	9.8444853	1.074437	91.903	3.82	-4.996	1.085	0.084	30.96	32.777126	111.625637	1	20	32.777133	111.625648	1.05	84.57	1	1.088	0.083	-0.048	0	0	6.9406E+218	300	262
20230809_1847420396	0	2025070	-1.60617	0.27332	-0.07178	0.637339	9.903079	1.135987	91.894	3.82	-5.075	1.083	0.084	30.96	32.777126	111.625638	1	20	32.777133	111.625648	1.05	84.57	1	1.088	0.083	-0.048	0	0	6.9406E+218	300	262
20230809_1847420408	0	2025071	-1.62578	0.30593	-0.09628	0.572249	9.8445663	1.012851	91.894	3.82	-5.075	1.083	0.084	30.96	32.777126	111.625638	1	20	32.777133	111.625648	1.05	84.57	1	1.088	0.083	-0.048	0	0	6.9406E+218	300	262
20230809_1847420422	0	2025072	-1.61906	0.33826	-0.1078	0.637424	9.8446283	1.012668	91.894	3.82	-5.075	1.083	0.084	30.96	32.777126	111.625638	1	20	32.777133	111.625648	1.05	84.57	1	1.088	0.083	-0.048	0	0	6.9406E+218	300	262
20230809_1847420432	0	2025073	-1.57475	0.3711	-0.14153	0.572224	9.9032593	0.95141	91.894	3.82	-5.075	1.083	0.084	30.96	32.777126	111.625638	1	20	32.777133	111.625648	1.05	84.57	1	1.088	0.083	-0.048	0	0	6.9406E+218	300	262
20230809_1847420437	0	2025074	-1.52878	0.40679	-0.17251	0.572224	9.9032593	0.95141	91.894	3.82	-5.075	1.083	0.084	30.96	32.777126	111.625638	1	20	32.777133	111.625648	1.05	84.57	1	1.088	0.083	-0.048	0	0	6.9406E+218	300	262
20230809_1847420450	0	2025075	-1.48777	0.44911	-0.23025	0.637379	9.9032402	1.012813	91.876	3.811	-5.155	1.079	0.084	30.96	32.777126	111.625638	1	20	32.777133	111.625648	1.05	84.57	1	1.088	0.083	-0.048	0	0	6.9406E+218	300	249
20230809_1847420457	0	2025076	-1.49715	0.49434	-0.28972	0.572204	9.9031782	1.012996	91.876	3.811	-5.155	1.079	0.084	30.96	32.777126	111.625638	1	20	32.777133	111.625648	1.05	84.57	1	1.088	0.083	-0.048	0	0	6.9406E+218	300	249
20230809_1847420467	0	2025077	-1.56255	0.53007	-0.33176	0.572184	9.9030972	1.0745831	91.876	3.811	-5.155	1.079	0.084	30.96	32.777126	111.625638	1	20	32.777133	111.625648	1.05	84.57	1	1.088	0.083	-0.048	0	0	6.9406E+218	300	249
20230809_1847420477	0	2025078	-1.63984	0.5527	-0.36981	0.637359	9.9031601	1.0743999	91.876	3.811	-5.155	1.079	0.084	30.96	32.777126	111.625638	1	20	32.777133	111.625648	1.05	84.57	1	1.088	0.083	-0.048	0	0	6.9406E+218	300	249
20230809_1847420486	0	2025079	-1.67447	0.58089	-0.38348	0.572204	9.9031782	1.012996	91.876	3.811	-5.155	1.079	0.086	30.96	32.777126	111.625638	1	20	32.777133	111.625648	1.05	84.57	1	1.088	0.083	-0.048	0	0	6.9406E+218	300	249
20230809_1847420497	0	2025080	-1.6461	0.61374	-0.43642	0.572224	9.9032593	0.95141	91.85	3.791	-5.237	1.076	0.086	30.96	32.777126	111.625639	1	20	32.777133	111.625648	1.05	84.57	1	1.088	0.083	-0.048	0	0	6.9406E+218	300	249
20230809_1847420508	0	2025081	-1.56965	0.64952	-0.46472	0.637399	9.9033213	0.951227	91.85	3.791	-5.237	1.076	0.086	30.96	32.777126	111.625639	1	20	32.777133	111.625648	1.05	84.57	1	1.088	0.083	-0.048	0	0	6.9406E+218	300	249
20230809_1847420521	0	2025082	-1.5027	0.68239	-0.53057	0.572224	9.9032593	0.95141	91.85	3.791	-5.237	1.076	0.086	30.96	32.777126	111.625639	1	20	32.777133	111.625648	1.05	84.57	1	1.088	0.083	-0.048	0	0	6.9406E+218	300	249
20230809_1847420528	0	2025083	-1.47362	0.70907	-0.57385	0.572158	9.9617901	1.013142	91.85	3.791	-5.237	1.076	0.086	30.96	32.777126	111.625639	1	20	32.777133	111.625648	1.05	84.57	1	1.088	0.083	-0.048	0	0	6.9406E+218	300	249
20230809_1847420538	0	2025084	-1.47193	0.7328	-0.63943	0.637399	9.9033213	0.951227	91.85	3.791	-5.237	1.076	0.086	30.96	32.777126	111.625639	1	20	32.777133	111.625648	1.05	84.57	1	1.088	0.083	-0.048	0	0	6.9406E+218	300	249
20230809_1847420549	0	2025085	-1.52082	0.74883	-0.6864	0.572204	9.9031782	1.012996	91.818	3.759	-5.314	1.073	0.086	30.96	32.777126	111.62564	1	20	32.777133	111.625648	1.05	84.57	1	1.088	0.083	-0.048	0	0	6.9406E+218	300	249
20230809_1847420560	0	2025086	-1.57128	0.76251	-0.72585	0.572184	9.9030972	1.0745831	91.818	3.759	-5.314	1.073	0.086	30.96	32.777126	111.62564	1	20	32.777133	111.625648	1.05	84.57	1	1.088	0.083	-0.048	0	0	6.9406E+218	300	249
20230809_1847420567	0	2025087	-1.58576	0.78709	-0.76265	0.572224	9.9032593	0.95141	91.818	3.759	-5.314	1.073	0.086	30.96	32.777126	111.62564	1	20	32.777133	111.625648	1.05	84.57	1	1.088	0.083	-0.048	0	0	6.9406E+218	300	249
20230809_1847420577	0	2025088	-1.57725	0.81231	-0.78298	0.637379	9.9032402	1.012813	91.818	3.759	-5.314	1.073	0.086	30.96	32.777126	111.62564	1	20	32.777133	111.625648	1.05	84.57	1	1.088	0.083	-0.048	0	0	6.9406E+218	300	249
20230809_1847420587	0	2025089	-1.5684	0.83223	-0.83702	0.572244	9.9033394	0.889823	91.818	3.759	-5.314	1.073	0.086	30.96	32.777126	111.62564	1	20	32.777133	111.625648	1.05	84.57	1	1.088	0.083	-0.048	0	0	6.9406E+218	300	249
20230809_1847420598	0	2025090	-1.5773	0.84365	-0.88593	0.572224	9.9032593	0.95141	91.781	3.716	-5.395	1.069	0.086	30.96	32.777126	111.62564	1	20	32.777133	111.625648	1.05	84.57	1	1.088	0.083	-0.048	0	0	6.9406E+218	300	249
20230809_1847420607	0	2025091	-1.57549	0.85248	-0.94602	0.572224	9.9032593	0.95141	91.781	3.716	-5.395	1.069	0.086	30.96	32.777126	111.62564	1	20	32.777133	111.625648	1.05	84.57	1	1.088	0.083	-0.048	0	0	6.9406E+218	300	249
20230809_1847420621	0	2025092	-1.56899	0.85814	-1.00938	0.572224	9.9032593	0.95141	91.781	3.716	-5.395	1.069	0.086	30.96	32.777126	111.62564	1	20	32.777133	111.625648	1.05	84.57	1	1.088	0.083	-0.048	0	0	6.9406E+218	300	262
20230809_1847420626	0	2025093	-1.59779	0.85718	-1.0582	0.572224	9.9032593	0.95141	91.781	3.716	-5.395	1.069	0.086	30.96	32.777126	111.62564	1	20	32.777133	111.625648	1.05	84.57	1	1.088	0.083	-0.048	0	0	6.9406E+218	300	262
20230809_1847420636	0	2025094	-1.60421	0.8625	-1.10264	0.637399	9.9033213	0.951227	91.781	3.716	-5.395	1.069	0.086	30.96	32.777126	111.62564	1	20	32.777133	111.625648	1.05	84.57	1	1.088	0.083	-0.048	0	0	6.9406E+218	300	262
20230809_1847420650	0	2025095	-1.62518	0.86092	-1.12216	0.572224	9.9032593	0.95141	91.743	3.66	-5.477	1.067	0.083	30.96	32.777126	111.625641	1	20	32.777133	111.625648	1.05	84.57	1	1.088	0.083	-0.048	0	0	6.9406E+218	300	262
20230809_1847420657	0	2025096	-1.63125	0.85668	-1.1608	0.572289	9.8447266	0.889678	91.743	3.66	-5.477	1.067	0.083	30.96	32.777126	111.625641	1	20	32.777133	111.625648	1.05	84.57	1	1.088	0.083	-0.048	0	0	6.9406E+218	300	262
20230809_1847420667	0	2025097	-1.64829	0.84937	-1.18517	0.572224	9.9032593	0.95141	91.743	3.66	-5.477	1.067	0.083	30.96	32.777126	111.625641	1	20	32.777133	111.625648	1.05	84.57	1	1.088	0.083	-0.048	0	0	6.9406E+218	300	262
20230809_1847420676	0	2025098	-1.65922	0.83931	-1.24963	0.572289	9.8447266	0.889678	91.743	3.66	-5.477	1.067	0.083	30.96	32.777126	111.625641	1	20	32.777133	111.625648	1.05	84.57	1	1.088	0.083	-0.048	0	0	6.9406E+218	300	262
20230809_1847420688	0	2025099	-1.68194	0.82909	-1.30385	0.572244	9.9033394	0.889823	91.743	3.66	-5.477	1.067	0.083	30.96	32.777126	111.625641	1	20	32.777133	111.625648	1.05	84.57	1	1.088	0.083	-0.048	0	0	6.9406E+218	300	262
20230809_1847420698	0	2025100	-1.69378	0.81837	-1.35121	0.572224	9.9032593	0.95141	91.708	3.593	-5.563	1.066	0.083	30.96	32.777126	111.625642	1	20	32.777134	111.62566	1.115	90.74	1	1.088	0.083	-0.048	0	0	6.9406E+218	300	262
20230809_1847420709	0	2025101	-1.696	0.80868	-1.39295	0.572269	9.8446465	0.951264	91.708	3.593	-5.563	1.066	0.083	30.96	32.777126	111.625642	1	20	32.777134	111.62566	1.115	90.74	1	1.088	0.083	-0.048	0	0	6.9406E+218	300	262
20230809_1847420724	0	2025102	-1.71229	0.7943	-1.40891	0.572334	9.7861147	0.889532	91.708	3.593	-5.563	1.066	0.083	30.96	32.777126	111.625642	1	20	32.777134	111.62566	1.115	90.74	1	1.088	0.083	-0.048	0	0	6.9406E+218	300	262
20230809_1847420727	0	2025103	-1.71153	0.77427	-1.4449	0.637444	9.8447094	0.951081	91.708	3.593	-5.563	1.066	0.083	30.96	32.777126	111.625642	1	20	32.777134	111.62566	1.115	90.74	1	1.088	0.083	-0.048	0	0	6.9406E+218	300	262
20230809_1847420737	0	2025104	-1.70009	0.74744	-1.45335	0.572289	9.8447266	0.889678	91.708	3.593	-5.563	1.066	0.083	30.96	32.777126	111.625642	1	20	32.777134	111.62566	1.115	90.74	1	1.088	0.083	-0.048	0	0	6.9406E+218	300	262
20230809_1847420749	0	2025105	-1.66342	0.72082	-1.47404	0.572309	9.8448076	0.828091	91.677	3.518	-5.65	1.064	0.083	30.96	32.777126	111.625642	1	20	32.777134	111.62566	1.115	90.74	1	1.088	0.083	-0.048	0	0	6.9406E+218	300	262
20230809_1847420759	0	2025106	-1.62116	0.69844	-1.51859	0.572334	9.7861147	0.889532	91.677	3.518	-5.65	1.064	0.083	30.96	32.777126	111.625642	1	20	32.777134	111.62566	1.115	90.74	1	1.088	0.083	-0.048	0	0	6.9406E+218	300	262
20230809_1847420767	0	2025107	-1.59078	0.67203	-1.53551	0.572289	9.8447266	0.889678	91.677	3.518	-5.65	1.064	0.083	30.96	32.777126	111.625642	1	20	32.777134	111.62566	1.115	90.74	1	1.088	0.083	-0.048	0	0	6.9406E+218	300	262
20230809_1847420779	0	2025108	-1.59956	0.64313	-1.58133	0.572289	9.8447266	0.889678	91.677	3.518	-5.65	1.064	0.083	30.96	32.777126	111.625642	1	20	32.777134	111.62566	1.115	90.74	1	1.088	0.083	-0.048	0	0	6.9406E+218	300	262
20230809_1847420788	0	2025109	-1.61595	0.6096	-1.59024	0.572315	9.7860336	0.951119	91.677	3.518	-5.65	1.064	0.083	30.96	32.777126	111.625642	1	20	32.777134	111.62566	1.115	90.74	1	1.088	0.083	-0.048	0	0	6.9406E+218	300	262
20230809_1847420798	0	2025110	-1.61998	0.57969	-1.64672	0.572334	9.7861147	0.889532	91.653	3.437	-5.732	1.063	0.083	30.96	32.777126	111.625643	1	20	32.777134	111.62566	1.115	90.74	1	1.088	0.083	-0.048	0	0	6.9406E+218	300	262
20230809_1847420808	0	2025111	-1.61921	0.55126	-1.61491	0.63749	9.7860966	0.950936	91.653	3.437	-5.732	1.063	0.083	30.96	32.777126	111.625643	1	20	32.777134	111.62566	1.115	90.74	1	1.088	0.083	-0.048	0	0	6.9406E+218	300	262
20230809_1847420820	0	2025112	-1.59063	0.52611	-1.6431	0.572334	9.7861147	0.889532	91.653	3.437	-5.732	1.063	0.083	30.96	32.777126	111.625643	1	20	32.777134	111.62566	1.115	90.74	1	1.088	0.083	-0.048	0	0	6.9406E+218	300	262
20230809_1847420827	0	2025113	-1.54562	0.49877	-1.6271	0.572334	9.7861147	0.889532	91.653	3.437	-5.732	1.063	0.083	30.96	32.777126	111.625643	1	20	32.777134	111.62566	1.115	90.74	1	1.088	0.083	-0.048	0	0	6.9406E+218	300	262
20230809_1847420838	0	2025114	-1.50291	0.46683	-1.68744	0.572334	9.7861147	0.889532	91.653	3.437	-5.732	1.063	0.083	30.96	32.777126	111.625643	1	20	32.777134	111.62566	1.115	90.74	1	1.088	0.083	-0.048	0	0	6.9406E+218	300	262
20230809_1847420851	0	2025115	-1.4565	0.43557	-1.68593	0.572315	9.7860336	0.951119	91.636	3.353	-5.81	1.063	0.083	30.96	32.777126	111.625643	1	20	32.777134	111.62566	1.115	90.74	1	1.088	0.083	-0.048	0	0	6.9406E+218	300	262
20230809_1847420860	0	2025116	-1.41584	0.40392	-1.74701	0.57238	9.7275028	0.889387	91.636	3.353	-5.81	1.063	0.083	30.96	32.777126	111.625643	1	20	32.777134	111.62566	1.115	90.74	1	1.088	0.083	-0.048	0	0	6.9406E+218	300	262
20230809_1847420869	0	2025117	-1.38311	0.37305	-1.70949	0.572315	9.7860336	0.951119	91.636	3.353	-5.81	1.063	0.083	30.96	32.777126	111.625643	1	20	32.777134	111.62566	1.115	90.74	1	1.088	0.083	-0.048	0	0	6.9406E+218	300	262
20230809_1847420897	0	2025118	-1.36211	0.34486	-1.74691	0.637535	9.7274837	0.950791	91.636	3.353	-5.81	1.063	0.083	30.96	32.777126	111.625643	1	20	32.777134	111.62566	1.115	90.74	1	1.088	0.083	-0.048	0	0	6.9406E+218	300	262
20230809_1847420905	0	2025119	-1.33301	0.31251	-1.68642	0.57236	9.7274218	0.950973	91.636	3.353	-5.81	1.063	0.083	30.96	32.777126	111.625643	1	20	32.777134	111.62566	1.115	90.74	1	1.088	0.083	-0.048	0	0	6.9406E+218	300	262
20230809_1847420907	0	2025120	-1.3395	0.27792	-1.74065	0.57238	9.7275028	0.889387	91.628	3.265	-5.879	1.064	0.083	30.96	32.777126	111.625644	1	20	32.777134	111.62566	1.115	90.74	1	1.088	0.083	-0.048	0	0	6.9406E+218	300	262
20230809_1847420926	0	2025121	-1.26545	0.24907	-1.71557	0.57236	9.7274218	0.950973	91.628	3.265	-5.879	1.064	0.083	30.96	32.777126	111.625644	1	20	32.777134	111.62566	1.115	90.74	1	1.088	0.083	-0.048	0	0	6.9406E+218	300	262
20230809_1847420928	0	2025122	-1.24773	0.23025	-1.76516	0.507185	9.7273598	0.951156	91.628	3.265	-5.879	1.064	0.083	30.91	32.777126	111.625644	1	20	32.777134	111.62566	1.115	90.74	1	1.103	-0.006	-0.101	0	0	6.9406E+218	300	262
20230809_1847420943	0	2025123	-1.16356	0.19697	-1.75609	0.63749	9.7860966	0.950936	91.628	3.265	-5.879	1.064	0.083	30.91	32.777126	111.625644	1	20	32.777134	111.62566	1.115	90.74	1	1.103	-0.006	-0.101	0	0	6.9406E+218	300	262
20230809_1847420947	0	2025124	-1.16031	0.17233	-1.766	0.50723	9.6687469	0.951011	91.628	3.265	-5.879	1.064	0.083	30.91	32.777126	111.625644	1	20	32.777134	111.62566	1.115	90.74	1	1.103	-0.006	-0.101	0	0	6.9406E+218	300	262
20230809_1847420950	0	2025125	-1.10041	0.14032	-1.75692	0.57236	9.7274218	0.950973	91.627	3.177	-5.938	1.104	0.083	30.91	32.777126	111.625645	1	20	32.777134	111.62566	1.115	90.74	1	1.103	-0.006	-0.101	0	0	6.9406E+218	300	262
20230809_1847420960	0	2025126	-1.08956	0.10723	-1.72848	0.572405	9.6688099	0.950828	91.627	3.177	-5.938	1.104	0.083	30.91	32.777126	111.625645	1	20	32.777134	111.62566	1.115	90.74	1	1.103	-0.006	-0.101	0	0	6.9406E+218	300	262
20230809_1847420968	0	2025127	-1.04619	0.07662	-1.71084	0.57236	9.7274218	0.950973	91.627	3.177	-5.938	1.104	0.083	30.91	32.777126	111.625645	1	20	32.777134	111.62566	1.115	90.74	1	1.103	-0.006	-0.101	0	0	6.9406E+218	300	262
20230809_1847420976	0	2025128	-0.99819	0.04376	-1.70658	0.57236	9.7274218	0.950973	91.627	3.177	-5.938	1.104	0.083	30.91	32.777126	111.625645	1	20	32.777134	111.62566	1.115	90.74	1	1.103	-0.006	-0.101	0	0	6.9406E+218	300	262
20230809_1847420989	0	2025129	-0.96881	0.01479	-1.68813	0.572405	9.6688099	0.950828	91.627	3.177	-5.938	1.104	0.087	30.91	32.777126	111.625645	1	20	32.777134	111.62566	1.115	90.74	1	1.103	-0.006	-0.101	0	0	6.9406E+218	300	262
20230809_1847420996	0	2025130	-0.91701	-0.017	-1.73201	0.507185	9.7273598	0.951156	91.634	3.092	-5.988	1.105	0.087	30.91	32.777126	111.625645	1	20	32.777134	111.62566	1.115	90.74	1	1.103	-0.006	-0.101	0	0	6.9406E+218	300	262
20230809_1847430007	0	2025131	-0.92976	-0.04643	-1.68649	0.57236	9.7274218	0.950973	91.634	3.092	-5.988	1.105	0.087	30.91	32.777126	111.625645	1	20	32.777134	111.62566	1.115	90.74	1	1.103	-0.006	-0.101	0	0	6.9406E+218	300	262
20230809_1847430021	0	2025132	-0.92496	-0.08493	-1.73149	0.572385	9.6687288	1.0124151	91.634	3.092	-5.988	1.105	0.087	30.91	32.777126	111.625645	1	20	32.777134	111.62566	1.115	90.74	1	1.103	-0.006	-0.101	0	0	6.9406E+218	300	249
20230809_1847430027	0	2025133	-0.9208	-0.11594	-1.66816	0.50723	9.6687469	0.951011	91.634	3.092	-5.988	1.105	0.087	30.91	32.777126	111.625645	1	20	32.777134	111.62566	1.115	90.74	1	1.103	-0.006	-0.101	0	0	6.9406E+218	300	249
20230809_1847430037	0	2025134	-0.92196	-0.14991	-1.64321	0.572405	9.6688099	0.950828	91.634	3.092	-5.988	1.105	0.087	30.91	32.777126	111.625645	1	20	32.777134	111.62566	1.115	90.74	1	1.103	-0.006	-0.101	0	0	6.9406E+218	300	249
20230809_1847430049	0	2025135	-0.88513	-0.18445	-1.63499	0.50723	9.6687469	0.951011	91.649	3.01	-6.033	1.107	0.087	30.91	32.777126	111.625646	1	20	32.777134	111.62566	1.115	90.74	1	1.103	-0.006	-0.101	0	0	6.9406E+218	300	249
20230809_1847430063	0	2025136	-0.85576	-0.2125	-1.56429	0.57236	9.7274218	0.950973	91.649	3.01	-6.033	1.107	0.087	30.91	32.777126	111.625646	1	20	32.777134	111.62566	1.115	90.74	1	1.103	-0.006	-0.101	0	0	6.9406E+218	300	249
20230809_1847430072	0	2025137	-0.84343	-0.25738	-1.60657	0.572405	9.6688099	0.950828	91.649	3.01	-6.033	1.107	0.087	30.91	32.777126	111.625646	1	20	32.777134	111.62566	1.115	90.74	1	1.103	-0.006	-0.101	0	0	6.9406E+218	300	249
20230809_1847430077	0	2025138	-0.82886	-0.28611	-1.612	0.507185	9.7273598	0.951156	91.649	3.01	-6.033	1.107	0.087	30.91	32.777126	111.625646	1	20	32.777134	111.62566	1.115	90.74	1	1.103	-0.006	-0.101	0	0	6.9406E+218	300	249
20230809_1847430088	0	2025139	-0.86647	-0.32538	-1.59655	0.50723	9.6687469	0.951011	91.649	3.01	-6.033	1.107	0.087	30.91	32.777126	111.625646	1	20	32.777134	111.62566	1.115	90.74	1	1.103	-0.006	-0.101	0	0	6.9406E+218	300	249
20230809_1847430108	0	2025140	-0.86095	-0.36447	-1.59133	0.572405	9.6688099	0.950828	91.672	2.932	-6.074	1.109	0.087	30.91	32.777126	111.625647	1	20	32.777134	111.62566	1.115	90.74	1	1.103	-0.006	-0.101	0	0	6.9406E+218	300	249
20230809_1847430110	0	2025141	-0.89026	-0.39804	-1.53899	0.50721	9.6686668	1.012597	91.672	2.932	-6.074	1.109	0.087	30.91	32.777126	111.625647	1	20	32.777134	111.62566	1.115	90.74	1	1.103	-0.006	-0.101	0	0	6.9406E+218	300	249
20230809_1847430121	0	2025142	-0.89029	-0.43234	-1.49356	0.50723	9.6687469	0.951011	91.672	2.932	-6.074	1.109	0.087	30.91	32.777126	111.625647	1	20	32.777134	111.62566	1.115	90.74	1	1.103	-0.006	-0.101	0	0	6.9406E+218	300	249
20230809_1847430129	0	2025143	-0.89069	-0.46676	-1.49821	0.572405	9.6688099	0.950828	91.672	2.932	-6.074	1.109	0.087	30.91	32.777126	111.625647	1	20	32.777134	111.62566	1.115	90.74	1	1.103	-0.006	-0.101	0	0	6.9406E+218	300	249
20230809_1847430137	0	2025144	-0.91887	-0.50153	-1.42928	0.50723	9.6687469	0.951011	91.672	2.932	-6.074	1.109	0.087	30.91	32.777126	111.625647	1	20	32.777134	111.62566	1.115	90.74	1	1.103	-0.006	-0.101	0	0	6.9406E+218	300	249
20230809_1847430152	0	2025145	-0.88186	-0.52739	-1.46441	0.507185	9.7273598	0.951156	91.703	2.861	-6.117	1.11	0.088	30.91	32.777126	111.625647	1	20	32.777134	111.62566	1.115	90.74	1	1.103	-0.006	-0.101	0	0	6.9406E+218	300	249
20230809_1847430157	0	2025146	-0.89407	-0.55796	-1.46446	0.50721	9.6686668	1.012597	91.703	2.861	-6.117	1.11	0.088	30.91	32.777126	111.625647	1	20	32.777134	111.62566	1.115	90.74	1	1.103	-0.006	-0.101	0	0	6.9406E+218	300	249
20230809_1847430166	0	2025147	-0.91001	-0.59187	-1.44805	0.572405	9.6688099	0.950828	91.703	2.861	-6.117	1.11	0.088	30.91	32.777126	111.625647	1	20	32.777134	111.62566	1.115	90.74	1	1.103	-0.006	-0.101	0	0	6.9406E+218	300	249
20230809_1847430177	0	2025148	-0.88182	-0.62679	-1.40022	0.50721	9.6686668	1.012597	91.703	2.861	-6.117	1.11	0.088	30.91	32.777126	111.625647	1	20	32.777134	111.62566	1.115	90.74	1	1.103	-0.006	-0.101	0	0	6.9406E+218	300	249
20230809_1847430187	0	2025149	-0.8774	-0.66027	-1.39644	0.50723	9.6687469	0.951011	91.703	2.861	-6.117	1.11	0.088	30.91	32.777126	111.625647	1	20	32.777134	111.62566	1.115	90.74	1	1.103	-0.006	-0.101	0	0	6.9406E+218	300	249
20230809_1847430200	0	2025150	-0.85412	-0.68996	-1.32544	0.50723	9.6687469	0.951011	91.742	2.794	-6.16	1.112	0.088	30.91	32.777126	111.625648	1	20	32.777134	111.62566	1.115	90.74	1	1.103	-0.006	-0.101	0	0	6.9406E+218	300	249
20230809_1847430214	0	2025151	-0.84516	-0.72547	-1.3041	0.50721	9.6686668	1.012597	91.742	2.794	-6.16	1.112	0.088	30.91	32.777126	111.625648	1	20	32.777134	111.62566	1.115	90.74	1	1.103	-0.006	-0.101	0	0	6.9406E+218	300	262
20230809_1847430222	0	2025152	-0.83949	-0.7624	-1.31312	0.57236	9.7274218	0.950973	91.742	2.794	-6.16	1.112	0.088	30.91	32.777126	111.625648	1	20	32.777134	111.62566	1.115	90.74	1	1.103	-0.006	-0.101	0	0	6.9406E+218	300	262
20230809_1847430227	0	2025153	-0.81741	-0.78711	-1.3003	0.50723	9.6687469	0.951011	91.742	2.794	-6.16	1.112	0.088	30.91	32.777126	111.625648	1	20	32.777134	111.62566	1.115	90.74	1	1.103	-0.006	-0.101	0	0	6.9406E+218	300	262
20230809_1847430237	0	2025154	-0.7992	-0.81527	-1.29619	0.50721	9.6686668	1.012597	91.742	2.794	-6.16	1.112	0.088	30.91	32.777126	111.625648	1	20	32.777134	111.62566	1.115	90.74	1	1.103	-0.006	-0.101	0	0	6.9406E+218	300	262
20230809_1847430250	0	2025155	-0.80295	-0.84763	-1.2715	0.50721	9.6686668	1.012597	91.788	2.734	-6.198	1.115	0.088	30.91	32.777126	111.625648	1	20	32.777134	111.62566	1.115	90.74	1	1.103	-0.006	-0.101	0	0	6.9406E+218	300	262
20230809_1847430258	0	2025156	-0.77764	-0.87394	-1.23793	0.50723	9.6687469	0.951011	91.788	2.734	-6.198	1.115	0.088	30.91	32.777126	111.625648	1	20	32.777134	111.62566	1.115	90.74	1	1.103	-0.006	-0.101	0	0	6.9406E+218	300	262
20230809_1847430268	0	2025157	-0.77635	-0.91146	-1.21171	0.50721	9.6686668	1.012597	91.788	2.734	-6.198	1.115	0.088	30.91	32.777126	111.625648	1	20	32.777134	111.62566	1.115	90.74	1	1.103	-0.006	-0.101	0	0	6.9406E+218	300	262
20230809_1847430277	0	2025158	-0.75537	-0.95035	-1.15362	0.50723	9.6687469	0.951011	91.788	2.734	-6.198	1.115	0.088	30.91	32.777126	111.625648	1	20	32.777134	111.62566	1.115	90.74	1	1.103	-0.006	-0.101	0	0	6.9406E+218	300	262
20230809_1847430288	0	2025159	-0.71382	-0.97793	-1.15102	0.50723	9.6687469	0.951011	91.788	2.734	-6.198	1.115	0.088	30.91	32.777126	111.625648	1	20	32.777134	111.62566	1.115	90.74	1	1.103	-0.006	-0.101	0	0	6.9406E+218	300	262
20230809_1847430297	0	2025160	-0.68664	-1.01228	-1.13662	0.507185	9.7273598	0.951156	91.842	2.681	-6.233	1.117	0.088	30.91	32.777126	111.625649	1	20	32.777134	111.62566	1.115	90.74	1	1.103	-0.006	-0.101	0	0	6.9406E+218	300	262
20230809_1847430316	0	2025161	-0.68397	-1.04392	-1.14944	0.50723	9.6687469	0.951011	91.842	2.681	-6.233	1.117	0.088	30.91	32.777126	111.625649	1	20	32.777134	111.62566	1.115	90.74	1	1.103	-0.006	-0.101	0	0	6.9406E+218	300	262
20230809_1847430323	0	2025162	-0.6595	-1.06737	-1.10862	0.442035	9.6686039	1.01278	91.842	2.681	-6.233	1.117	0.088	30.91	32.777126	111.625649	1	20	32.777134	111.62566	1.115	90.74	1	1.103	-0.006	-0.101	0	0	6.9406E+218	300	249
20230809_1847430327	0	2025163	-0.69582	-1.1086	-1.09003	0.50721	9.6686668	1.012597	91.842	2.681	-6.233	1.117	0.101	30.91	32.777126	111.625649	1	20	32.777134	111.62566	1.115	90.74	1	1.103	-0.006	-0.101	0	0	6.9406E+218	300	249
20230809_1847430338	0	2025164	-0.70417	-1.14074	-1.04352	0.507256	9.610055	1.012452	91.842	2.681	-6.233	1.117	0.101	30.91	32.777126	111.625649	1	20	32.777134	111.62566	1.115	90.74	1	1.103	-0.006	-0.101	0	0	6.9406E+218	300	249
20230809_1847430349	0	2025165	-0.6774	-1.17012	-1.02213	0.50721	9.6686668	1.012597	91.903	2.633	-6.264	1.119	0.101	30.91	32.777126	111.62565	1	20	32.777134	111.62566	1.115	90.74	1	1.103	-0.006	-0.101	0	0	6.9406E+218	300	249
20230809_1847430360	0	2025166	-0.65992	-1.19355	-0.89164	0.50723	9.6687469	0.951011	91.903	2.633	-6.264	1.119	0.101	30.91	32.777126	111.62565	1	20	32.777134	111.62566	1.115	90.74	1	1.103	-0.006	-0.101	0	0	6.9406E+218	300	249
20230809_1847430369	0	2025167	-0.59638	-1.20748	-0.93288	0.50723	9.6687469	0.951011	91.903	2.633	-6.264	1.119	0.101	30.91	32.777126	111.62565	1	20	32.777134	111.62566	1.115	90.74	1	1.103	-0.006	-0.101	0	0	6.9406E+218	300	249
20230809_1847430377	0	2025168	-0.57634	-1.23353	-0.86963	0.50721	9.6686668	1.012597	91.903	2.633	-6.264	1.119	0.101	30.91	32.777126	111.62565	1	20	32.777134	111.62566	1.115	90.74	1	1.103	-0.006	-0.101	0	0	6.9406E+218	300	249
20230809_1847430387	0	2025169	-0.57299	-1.26267	-0.90844	0.442035	9.6686039	1.01278	91.903	2.633	-6.264	1.119	0.101	30.91	32.777126	111.62565	1	20	32.777134	111.62566	1.115	90.74	1	1.103	-0.006	-0.101	0	0	6.9406E+218	300	249
20230809_1847430398	0	2025170	-0.57644	-1.29232	-0.84819	0.50721	9.6686668	1.012597	91.969	2.596	-6.291	1.122	0.101	30.91	32.777126	111.62565	1	20	32.777134	111.62566	1.115	90.74	1	1.103	-0.006	-0.101	0	0	6.9406E+218	300	249
20230809_1847430407	0	2025171	-0.5584	-1.31542	-0.86362	0.507256	9.610055	1.012452	91.969	2.596	-6.291	1.122	0.101	30.91	32.777126	111.62565	1	20	32.777134	111.62566	1.115	90.74	1	1.103	-0.006	-0.101	0	0	6.9406E+218	300	249
20230809_1847430423	0	2025172	-0.53041	-1.34173	-0.78115	0.50721	9.6686668	1.012597	91.969	2.596	-6.291	1.122	0.101	30.91	32.777126	111.62565	1	20	32.777134	111.62566	1.115	90.74	1	1.103	-0.006	-0.101	0	0	6.9406E+218	300	249
20230809_1847430428	0	2025173	-0.51833	-1.36163	-0.73155	0.507276	9.6101351	0.950865	91.969	2.596	-6.291	1.122	0.101	30.91	32.777126	111.62565	1	20	32.777134	111.62566	1.115	90.74	1	1.103	-0.006	-0.101	0	0	6.9406E+218	300	249
20230809_1847430437	0	2025174	-0.46949	-1.38146	-0.674	0.50721	9.6686668	1.012597	91.969	2.596	-6.291	1.122	0.101	30.91	32.777126	111.62565	1	20	32.777134	111.62566	1.115	90.74	1	1.103	-0.006	-0.101	0	0	6.9406E+218	300	249
20230809_1847430449	0	2025175	-0.46867	-1.40221	-0.69725	0.50723	9.6687469	0.951011	92.041	2.567	-6.313	1.125	0.101	30.91	32.777126	111.625651	1	20	32.777134	111.62566	1.115	90.74	1	1.103	-0.006	-0.101	0	0	6.9406E+218	300	249
20230809_1847430457	0	2025176	-0.46837	-1.43385	-0.64365	0.50721	9.6686668	1.012597	92.041	2.567	-6.313	1.125	0.101	30.91	32.777126	111.625651	1	20	32.777134	111.62566	1.115	90.74	1	1.103	-0.006	-0.101	0	0	6.9406E+218	300	249
20230809_1847430467	0	2025177	-0.46815	-1.44726	-0.65579	0.50721	9.6686668	1.012597	92.041	2.567	-6.313	1.125	0.101	30.91	32.777126	111.625651	1	20	32.777134	111.62566	1.115	90.74	1	1.103	-0.006	-0.101	0	0	6.9406E+218	300	249
20230809_1847430478	0	2025178	-0.45958	-1.47369	-0.57976	0.507256	9.610055	1.012452	92.041	2.567	-6.313	1.125	0.101	30.91	32.777126	111.625651	1	20	32.777134	111.62566	1.115	90.74	1	1.103	-0.006	-0.101	0	0	6.9406E+218	300	249
20230809_1847430487	0	2025179	-0.45006	-1.49399	-0.57461	0.50721	9.6686668	1.012597	92.041	2.567	-6.313	1.125	0.101	30.91	32.777126	111.625651	1	20	32.777134	111.62566	1.115	90.74	1	1.103	-0.006	-0.101	0	0	6.9406E+218	300	249
20230809_1847430497	0	2025180	-0.4212	-1.51522	-0.48594	0.507256	9.610055	1.012452	92.118	2.546	-6.333	1.129	0.101	30.91	32.777126	111.625651	1	20	32.777134	111.62566	1.115	90.74	1	1.103	-0.006	-0.101	0	0	6.9406E+218	300	249
20230809_1847430507	0	2025181	-0.40569	-1.53383	-0.47146	0.572385	9.6687288	1.0124151	92.118	2.546	-6.333	1.129	0.101	30.91	32.777126	111.625651	1	20	32.777134	111.62566	1.115	90.74	1	1.103	-0.006	-0.101	0	0	6.9406E+218	300	249
20230809_1847430521	0	2025182	-0.36291	-1.55763	-0.41995	0.442035	9.6686039	1.01278	92.118	2.546	-6.333	1.129	0.093	30.91	32.777126	111.625651	1	20	32.777134	111.62566	1.115	90.74	1	1.103	-0.006	-0.101	0	0	6.9406E+218	300	249
20230809_1847430527	0	2025183	-0.35583	-1.57536	-0.40441	0.572405	9.6688099	0.950828	92.118	2.546	-6.333	1.129	0.093	30.91	32.777126	111.625651	1	20	32.777134	111.62566	1.115	90.74	1	1.103	-0.006	-0.101	0	0	6.9406E+218	300	262
20230809_1847430539	0	2025184	-0.31985	-1.59812	-0.38411	0.50719	9.6685858	1.0741839	92.118	2.546	-6.333	1.129	0.093	30.91	32.777126	111.625651	1	20	32.777134	111.62566	1.115	90.74	1	1.103	-0.006	-0.101	0	0	6.9406E+218	300	262
20230809_1847430549	0	2025185	-0.31045	-1.61525	-0.34163	0.507256	9.610055	1.012452	92.199	2.534	-6.347	1.133	0.093	30.91	32.777126	111.625652	1	20	32.777134	111.62566	1.115	90.74	1	1.103	-0.006	-0.101	0	0	6.9406E+218	300	262
20230809_1847430558	0	2025186	-0.29087	-1.63726	-0.31048	0.50721	9.6686668	1.012597	92.199	2.534	-6.347	1.133	0.093	30.91	32.777126	111.625652	1	20	32.777134	111.62566	1.115	90.74	1	1.103	-0.006	-0.101	0	0	6.9406E+218	300	262
20230809_1847430568	0	2025187	-0.2844	-1.65361	-0.24786	0.507256	9.610055	1.012452	92.199	2.534	-6.347	1.133	0.093	30.91	32.777126	111.625652	1	20	32.777134	111.62566	1.115	90.74	1	1.103	-0.006	-0.101	0	0	6.9406E+218	300	262
20230809_1847430577	0	2025188	-0.26843	-1.67542	-0.23414	0.50719	9.6685858	1.0741839	92.199	2.534	-6.347	1.133	0.093	30.91	32.777126	111.625652	1	20	32.777134	111.62566	1.115	90.74	1	1.103	-0.006	-0.101	0	0	6.9406E+218	300	262
20230809_1847430588	0	2025189	-0.23573	-1.68919	-0.1655	0.50723	9.6687469	0.951011	92.199	2.534	-6.347	1.133	0.093	30.91	32.777126	111.625652	1	20	32.777134	111.62566	1.115	90.74	1	1.103	-0.006	-0.101	0	0	6.9406E+218	300	262
20230809_1847430598	0	2025190	-0.20454	-1.7088	-0.16883	0.572411	9.6100359	1.073856	92.283	2.533	-6.356	1.138	0.093	30.91	32.777126	111.625653	1	20	32.777134	111.62566	1.115	90.74	1	1.103	-0.006	-0.101	0	0	6.9406E+218	300	262
20230809_1847430609	0	2025191	-0.18373	-1.72187	-0.10718	0.50721	9.6686668	1.012597	92.283	2.533	-6.356	1.138	0.093	30.91	32.777126	111.625653	1	20	32.777134	111.62566	1.115	90.74	1	1.103	-0.006	-0.101	0	0	6.9406E+218	300	262
20230809_1847430621	0	2025192	-0.17739	-1.74543	-0.09205	0.507256	9.610055	1.012452	92.283	2.533	-6.356	1.138	0.093	30.91	32.777126	111.625653	1	20	32.777134	111.62566	1.115	90.74	1	1.103	-0.006	-0.101	0	0	6.9406E+218	300	262
20230809_1847430631	0	2025193	-0.1858	-1.76447	-0.02608	0.572385	9.6687288	1.0124151	92.283	2.533	-6.356	1.138	0.093	30.91	32.777126	111.625653	1	20	32.777134	111.62566	1.115	90.74	1	1.103	-0.006	-0.101	0	0	6.9406E+218	300	262
20230809_1847430637	0	2025194	-0.18299	-1.78616	0.00251	0.507236	9.6099739	1.074039	92.283	2.533	-6.356	1.138	0.093	30.91	32.777126	111.625653	1	20	32.777134	111.62566	1.115	90.74	1	1.103	-0.006	-0.101	0	0	6.9406E+218	300	262
20230809_1847430651	0	2025195	-0.16942	-1.79832	0.05484	0.50721	9.6686668	1.012597	92.371	2.541	-6.361	1.142	0.086	30.91	32.777126	111.625653	1	20	32.777134	111.62566	1.115	90.74	1	1.103	-0.006	-0.101	0	0	6.9406E+218	300	262
20230809_1847430659	0	2025196	-0.12655	-1.81102	0.08963	0.572431	9.610117	1.012269	92.371	2.541	-6.361	1.142	0.086	30.91	32.777126	111.625653	1	20	32.777134	111.62566	1.115	90.74	1	1.103	-0.006	-0.101	0	0	6.9406E+218	300	262
20230809_1847430670	0	2025197	-0.10952	-1.81943	0.1292	0.50719	9.6685858	1.0741839	92.371	2.541	-6.361	1.142	0.086	30.91	32.777126	111.625653	1	20	32.777134	111.62566	1.115	90.74	1	1.103	-0.006	-0.101	0	0	6.9406E+218	300	262
20230809_1847430677	0	2025198	-0.09024	-1.83148	0.17189	0.572431	9.610117	1.012269	92.371	2.541	-6.361	1.142	0.086	30.91	32.777126	111.625653	1	20	32.777134	111.62566	1.115	90.74	1	1.103	-0.006	-0.101	0	0	6.9406E+218	300	262
20230809_1847430694	0	2025199	-0.08321	-1.84176	0.19965	0.50719	9.6685858	1.0741839	92.371	2.541	-6.361	1.142	0.086	30.91	32.777126	111.625653	1	20	32.777133	111.625672	1.105	92.35	1	1.103	-0.006	-0.101	0	0	6.9406E+218	300	262
20230809_1847430699	0	2025200	-0.07521	-1.85908	0.25489	0.572411	9.6100359	1.073856	92.461	2.56	-6.362	1.15	0.086	30.91	32.777126	111.625654	1	20	32.777133	111.625672	1.105	92.35	1	1.103	-0.006	-0.101	0	0	6.9406E+218	300	262
20230809_1847430707	0	2025201	-0.04779	-1.86457	0.29377	0.507256	9.610055	1.012452	92.461	2.56	-6.362	1.15	0.086	30.91	32.777126	111.625654	1	20	32.777133	111.625672	1.105	92.35	1	1.103	-0.006	-0.101	0	0	6.9406E+218	300	262
20230809_1847430722	0	2025202	-0.00673	-1.87409	0.34662	0.572366	9.6686478	1.074001	92.461	2.56	-6.362	1.15	0.086	30.91	32.777126	111.625654	1	20	32.777133	111.625672	1.105	92.35	1	1.103	-0.006	-0.101	0	0	6.9406E+218	300	262
20230809_1847430727	0	2025203	0.02455	-1.87953	0.37661	0.507256	9.610055	1.012452	92.461	2.56	-6.362	1.15	0.086	30.91	32.777126	111.625654	1	20	32.777133	111.625672	1.105	92.35	1	1.103	-0.006	-0.101	0	0	6.9406E+218	300	262
20230809_1847430737	0	2025204	0.05422	-1.88623	0.43465	0.572411	9.6100359	1.073856	92.461	2.56	-6.362	1.15	0.086	30.91	32.777126	111.625654	1	20	32.777133	111.625672	1.105	92.35	1	1.103	-0.006	-0.101	0	0	6.9406E+218	300	262
20230809_1847430749	0	2025205	0.07141	-1.89427	0.46494	0.50721	9.6686668	1.012597	92.553	2.589	-6.357	1.155	0.086	30.91	32.777126	111.625655	1	20	32.777133	111.625672	1.105	92.35	1	1.103	-0.006	-0.101	0	0	6.9406E+218	300	262
20230809_1847430759	0	2025206	0.09566	-1.89952	0.51629	0.572411	9.6100359	1.073856	92.553	2.589	-6.357	1.155	0.086	30.91	32.777126	111.625655	1	20	32.777133	111.625672	1.105	92.35	1	1.103	-0.006	-0.101	0	0	6.9406E+218	300	262
20230809_1847430767	0	2025207	0.11291	-1.90305	0.53806	0.572366	9.6686478	1.074001	92.553	2.589	-6.357	1.155	0.086	30.91	32.777126	111.625655	1	20	32.777133	111.625672	1.105	92.35	1	1.103	-0.006	-0.101	0	0	6.9406E+218	300	262
20230809_1847430777	0	2025208	0.13994	-1.90732	0.60221	0.507236	9.6099739	1.074039	92.553	2.589	-6.357	1.155	0.086	30.91	32.777126	111.625655	1	20	32.777133	111.625672	1.105	92.35	1	1.103	-0.006	-0.101	0	0	6.9406E+218	300	262
20230809_1847430787	0	2025209	0.17337	-1.90387	0.64345	0.572411	9.6100359	1.073856	92.553	2.589	-6.357	1.155	0.086	30.91	32.777126	111.625655	1	20	32.777133	111.625672	1.105	92.35	1	1.103	-0.006	-0.101	0	0	6.9406E+218	300	262
20230809_1847430797	0	2025210	0.22219	-1.90333	0.69178	0.572366	9.6686478	1.074001	92.644	2.63	-6.345	1.161	0.086	30.91	32.777126	111.625655	1	20	32.777133	111.625672	1.105	92.35	1	1.103	-0.006	-0.101	0	0	6.9406E+218	300	262
20230809_1847430808	0	2025211	0.2657	-1.90402	0.73955	0.572431	9.610117	1.012269	92.644	2.63	-6.345	1.161	0.086	30.91	32.777126	111.625655	1	20	32.777133	111.625672	1.105	92.35	1	1.103	-0.006	-0.101	0	0	6.9406E+218	300	262
20230809_1847430822	0	2025212	0.31812	-1.90675	0.77838	0.50719	9.6685858	1.0741839	92.644	2.63	-6.345	1.161	0.086	30.91	32.777126	111.625655	1	20	32.777133	111.625672	1.105	92.35	1	1.103	-0.006	-0.101	0	0	6.9406E+218	300	262
20230809_1847430829	0	2025213	0.39653	-1.90147	0.82005	0.572411	9.6100359	1.073856	92.644	2.63	-6.345	1.161	0.086	30.91	32.777126	111.625655	1	20	32.777133	111.625672	1.105	92.35	1	1.103	-0.006	-0.101	0	0	6.9406E+218	300	262
20230809_1847430836	0	2025214	0.45515	-1.89338	0.85615	0.572366	9.6686478	1.074001	92.644	2.63	-6.345	1.161	0.086	30.91	32.777126	111.625655	1	20	32.777133	111.625672	1.105	92.35	1	1.103	-0.006	-0.101	0	0	6.9406E+218	300	262
20230809_1847430849	0	2025215	0.50118	-1.89185	0.89541	0.572411	9.6100359	1.073856	92.734	2.681	-6.321	1.166	0.086	30.91	32.777126	111.625656	1	20	32.777133	111.625672	1.105	92.35	1	1.103	-0.006	-0.101	0	0	6.9406E+218	300	262
20230809_1847430861	0	2025216	0.55209	-1.88653	0.94285	0.572346	9.6685677	1.135588	92.734	2.681	-6.321	1.166	0.101	30.91	32.777126	111.625656	1	20	32.777133	111.625672	1.105	92.35	1	1.103	-0.006	-0.101	0	0	6.9406E+218	300	262
20230809_1847430869	0	2025217	0.59628	-1.88293	0.97917	0.572411	9.6100359	1.073856	92.734	2.681	-6.321	1.166	0.101	30.91	32.777126	111.625656	1	20	32.777133	111.625672	1.105	92.35	1	1.103	-0.006	-0.101	0	0	6.9406E+218	300	262
20230809_1847430877	0	2025218	0.65104	-1.87651	1.03327	0.572366	9.6686478	1.074001	92.734	2.681	-6.321	1.166	0.101	30.91	32.777126	111.625656	1	20	32.777133	111.625672	1.105	92.35	1	1.103	-0.006	-0.101	0	0	6.9406E+218	300	262
20230809_1847430889	0	2025219	0.71055	-1.86654	1.06758	0.572411	9.6100359	1.073856	92.734	2.681	-6.321	1.166	0.101	30.91	32.777126	111.625656	1	20	32.777133	111.625672	1.105	92.35	1	1.103	-0.006	-0.101	0	0	6.9406E+218	300	262
20230809_1847430900	0	2025220	0.77086	-1.8573	1.10635	0.572411	9.6100359	1.073856	92.822	2.742	-6.284	1.172	0.101	30.91	32.777126	111.625657	1	20	32.777133	111.625672	1.105	92.35	1	1.103	-0.006	-0.101	0	0	6.9406E+218	300	262
20230809_1847430926	0	2025221	0.82711	-1.8459	1.1434	0.572366	9.6686478	1.074001	92.822	2.742	-6.284	1.172	0.101	30.94	32.777126	111.625657	1	20	32.777133	111.625672	1.105	92.35	1	1.087	0.004	-0.056	0	0	6.9406E+218	300	262
20230809_1847430927	0	2025222	0.87269	-1.82991	1.19074	0.572411	9.6100359	1.073856	92.822	2.742	-6.284	1.172	0.101	30.94	32.777126	111.625657	1	20	32.777133	111.625672	1.105	92.35	1	1.087	0.004	-0.056	0	0	6.9406E+218	300	262
20230809_1847430940	0	2025223	0.90831	-1.81986	1.23697	0.572391	9.6099548	1.135442	92.822	2.742	-6.284	1.172	0.101	30.94	32.777126	111.625657	1	20	32.777133	111.625672	1.105	92.35	1	1.087	0.004	-0.056	0	0	6.9406E+218	300	262
20230809_1847430941	0	2025224	0.94776	-1.80153	1.28077	0.572366	9.6686478	1.074001	92.822	2.742	-6.284	1.172	0.101	30.94	32.777126	111.625657	1	20	32.777133	111.625672	1.105	92.35	1	1.087	0.004	-0.056	0	0	6.9406E+218	300	262
20230809_1847430968	0	2025225	0.95845	-1.79269	1.32393	0.572391	9.6099548	1.135442	92.906	2.814	-6.235	1.093	0.101	30.94	32.777126	111.625657	1	20	32.777133	111.625672	1.105	92.35	1	1.087	0.004	-0.056	0	0	6.9406E+218	300	262
20230809_1847430969	0	2025226	0.95278	-1.7821	1.36902	0.572411	9.6100359	1.073856	92.906	2.814	-6.235	1.093	0.101	30.94	32.777126	111.625657	1	20	32.777133	111.625672	1.105	92.35	1	1.087	0.004	-0.056	0	0	6.9406E+218	300	262
20230809_1847430973	0	2025227	0.97336	-1.76409	1.40636	0.637586	9.6100988	1.073673	92.906	2.814	-6.235	1.093	0.101	30.94	32.777126	111.625657	1	20	32.777133	111.625672	1.105	92.35	1	1.087	0.004	-0.056	0	0	6.9406E+218	300	262
20230809_1847430981	0	2025228	1.00001	-1.74443	1.44337	0.572411	9.6100359	1.073856	92.906	2.814	-6.235	1.093	0.101	30.94	32.777126	111.625657	1	20	32.777133	111.625672	1.105	92.35	1	1.087	0.004	-0.056	0	0	6.9406E+218	300	262
20230809_1847430987	0	2025229	1.02719	-1.72417	1.47978	0.572391	9.6099548	1.135442	92.906	2.814	-6.235	1.093	0.095	30.94	32.777126	111.625657	1	20	32.777133	111.625672	1.105	92.35	1	1.087	0.004	-0.056	0	0	6.9406E+218	300	262
20230809_1847430998	0	2025230	1.04886	-1.70379	1.53164	0.572391	9.6099548	1.135442	92.985	2.895	-6.181	1.099	0.095	30.94	32.777126	111.625657	1	20	32.777133	111.625672	1.105	92.35	1	1.087	0.004	-0.056	0	0	6.9406E+218	300	262
20230809_1847440009	0	2025231	1.04635	-1.68853	1.56862	0.572411	9.6100359	1.073856	92.985	2.895	-6.181	1.099	0.095	30.94	32.777126	111.625657	1	20	32.777133	111.625672	1.105	92.35	1	1.087	0.004	-0.056	0	0	6.9406E+218	300	262
20230809_1847440021	0	2025232	1.03783	-1.66578	1.60894	0.572391	9.6099548	1.135442	92.985	2.895	-6.181	1.099	0.095	30.94	32.777126	111.625657	1	20	32.777133	111.625672	1.105	92.35	1	1.087	0.004	-0.056	0	0	6.9406E+218	300	262
20230809_1847440028	0	2025233	1.0169	-1.64879	1.65663	0.572411	9.6100359	1.073856	92.985	2.895	-6.181	1.099	0.095	30.94	32.777126	111.625657	1	20	32.777133	111.625672	1.105	92.35	1	1.087	0.004	-0.056	0	0	6.9406E+218	300	262
20230809_1847440038	0	2025234	1.01947	-1.63001	1.69818	0.572411	9.6100359	1.073856	92.985	2.895	-6.181	1.099	0.095	30.94	32.777126	111.625657	1	20	32.777133	111.625672	1.105	92.35	1	1.087	0.004	-0.056	0	0	6.9406E+218	300	262
20230809_1847440049	0	2025235	1.04696	-1.60715	1.71509	0.637586	9.6100988	1.073673	93.058	2.986	-6.126	1.103	0.095	30.94	32.777126	111.625658	1	20	32.777133	111.625672	1.105	92.35	1	1.087	0.004	-0.056	0	0	6.9406E+218	300	262
20230809_1847440060	0	2025236	1.06777	-1.58316	1.77264	0.572391	9.6099548	1.135442	93.058	2.986	-6.126	1.103	0.095	30.94	32.777126	111.625658	1	20	32.777133	111.625672	1.105	92.35	1	1.087	0.004	-0.056	0	0	6.9406E+218	300	262
20230809_1847440067	0	2025237	1.0613	-1.55713	1.80895	0.572391	9.6099548	1.135442	93.058	2.986	-6.126	1.103	0.095	30.94	32.777126	111.625658	1	20	32.777133	111.625672	1.105	92.35	1	1.087	0.004	-0.056	0	0	6.9406E+218	300	262
20230809_1847440077	0	2025238	1.03612	-1.53256	1.86156	0.637632	9.551486	1.0735281	93.058	2.986	-6.126	1.103	0.095	30.94	32.777126	111.625658	1	20	32.777133	111.625672	1.105	92.35	1	1.087	0.004	-0.056	0	0	6.9406E+218	300	262
20230809_1847440087	0	2025239	0.98786	-1.51194	1.90005	0.572391	9.6099548	1.135442	93.058	2.986	-6.126	1.103	0.095	30.94	32.777126	111.625658	1	20	32.777133	111.625672	1.105	92.35	1	1.087	0.004	-0.056	0	0	6.9406E+218	300	262
20230809_1847440100	0	2025240	0.94609	-1.49609	1.94439	0.572411	9.6100359	1.073856	93.125	3.087	-6.071	1.107	0.095	30.94	32.777126	111.625658	1	20	32.777133	111.625672	1.105	92.35	1	1.087	0.004	-0.056	0	0	6.9406E+218	300	262
20230809_1847440107	0	2025241	0.93992	-1.47381	1.96831	0.572391	9.6099548	1.135442	93.125	3.087	-6.071	1.107	0.095	30.94	32.777126	111.625658	1	20	32.777133	111.625672	1.105	92.35	1	1.087	0.004	-0.056	0	0	6.9406E+218	300	262
20230809_1847440118	0	2025242	0.94872	-1.44329	1.9883	0.637541	9.6687107	1.073818	93.125	3.087	-6.071	1.107	0.095	30.94	32.777126	111.625658	1	20	32.777133	111.625672	1.105	92.35	1	1.087	0.004	-0.056	0	0	6.9406E+218	300	262
20230809_1847440133	0	2025243	0.94148	-1.41293	2.01345	0.572411	9.6100359	1.073856	93.125	3.087	-6.071	1.107	0.095	30.94	32.777126	111.625658	1	20	32.777133	111.625672	1.105	92.35	1	1.087	0.004	-0.056	0	0	6.9406E+218	300	262
20230809_1847440138	0	2025244	0.90698	-1.38676	2.04419	0.637566	9.6100178	1.13526	93.125	3.087	-6.071	1.107	0.095	30.94	32.777126	111.625658	1	20	32.777133	111.625672	1.105	92.35	1	1.087	0.004	-0.056	0	0	6.9406E+218	300	275
20230809_1847440147	0	2025245	0.85734	-1.36358	2.08342	0.572391	9.6099548	1.135442	93.185	3.195	-6.022	1.11	0.095	30.94	32.777125	111.625659	1	20	32.777133	111.625672	1.105	92.35	1	1.087	0.004	-0.056	0	0	6.9406E+218	300	275
20230809_1847440157	0	2025246	0.80951	-1.34548	2.11734	0.572411	9.6100359	1.073856	93.185	3.195	-6.022	1.11	0.095	30.94	32.777125	111.625659	1	20	32.777133	111.625672	1.105	92.35	1	1.087	0.004	-0.056	0	0	6.9406E+218	300	275
20230809_1847440166	0	2025247	0.78045	-1.32077	2.15864	0.637566	9.6100178	1.13526	93.185	3.195	-6.022	1.11	0.108	30.94	32.777125	111.625659	1	20	32.777133	111.625672	1.105	92.35	1	1.087	0.004	-0.056	0	0	6.9406E+218	300	275
20230809_1847440181	0	2025248	0.76136	-1.29327	2.17985	0.572366	9.6686478	1.074001	93.185	3.195	-6.022	1.11	0.108	30.94	32.777125	111.625659	1	20	32.777133	111.625672	1.105	92.35	1	1.087	0.004	-0.056	0	0	6.9406E+218	300	275
20230809_1847440186	0	2025249	0.75778	-1.25735	2.20306	0.637541	9.6687107	1.073818	93.185	3.195	-6.022	1.11	0.108	30.94	32.777125	111.625659	1	20	32.777133	111.625672	1.105	92.35	1	1.087	0.004	-0.056	0	0	6.9406E+218	300	275
20230809_1847440199	0	2025250	0.72785	-1.22462	2.19907	0.637566	9.6100178	1.13526	93.238	3.31	-5.981	1.113	0.108	30.94	32.777125	111.62566	1	20	32.777133	111.625672	1.105	92.35	1	1.087	0.004	-0.056	0	0	6.9406E+218	300	275
20230809_1847440207	0	2025251	0.6711	-1.19893	2.22579	0.572346	9.6685677	1.135588	93.238	3.31	-5.981	1.113	0.108	30.94	32.777125	111.62566	1	20	32.777133	111.625672	1.105	92.35	1	1.087	0.004	-0.056	0	0	6.9406E+218	300	275
20230809_1847440221	0	2025252	0.61653	-1.1766	2.24245	0.637521	9.6686296	1.1354049	93.238	3.31	-5.981	1.113	0.108	30.94	32.777125	111.62566	1	20	32.777133	111.625672	1.105	92.35	1	1.087	0.004	-0.056	0	0	6.9406E+218	300	275
20230809_1847440228	0	2025253	0.57289	-1.15371	2.27833	0.637586	9.6100988	1.073673	93.238	3.31	-5.981	1.113	0.108	30.94	32.777125	111.62566	1	20	32.777133	111.625672	1.105	92.35	1	1.087	0.004	-0.056	0	0	6.9406E+218	300	275
20230809_1847440237	0	2025254	0.56657	-1.11844	2.30203	0.572346	9.6685677	1.135588	93.238	3.31	-5.981	1.113	0.108	30.94	32.777125	111.62566	1	20	32.777133	111.625672	1.105	92.35	1	1.087	0.004	-0.056	0	0	6.9406E+218	300	275
20230809_1847440250	0	2025255	0.56954	-1.08293	2.31638	0.637541	9.6687107	1.073818	93.283	3.429	-5.948	1.115	0.108	30.94	32.777125	111.62566	1	20	32.777133	111.625672	1.105	92.35	1	1.087	0.004	-0.056	0	0	6.9406E+218	300	275
20230809_1847440257	0	2025256	0.55494	-1.04955	2.33953	0.637521	9.6686296	1.1354049	93.283	3.429	-5.948	1.115	0.108	30.94	32.777125	111.62566	1	20	32.777133	111.625672	1.105	92.35	1	1.087	0.004	-0.056	0	0	6.9406E+218	300	275
20230809_1847440267	0	2025257	0.5369	-1.0143	2.32848	0.637541	9.6687107	1.073818	93.283	3.429	-5.948	1.115	0.108	30.94	32.777125	111.62566	1	20	32.777133	111.625672	1.105	92.35	1	1.087	0.004	-0.056	0	0	6.9406E+218	300	275
20230809_1847440278	0	2025258	0.4963	-0.97668	2.33741	0.572346	9.6685677	1.135588	93.283	3.429	-5.948	1.115	0.108	30.94	32.777125	111.62566	1	20	32.777133	111.625672	1.105	92.35	1	1.087	0.004	-0.056	0	0	6.9406E+218	300	275
20230809_1847440287	0	2025259	0.46053	-0.94258	2.34241	0.637521	9.6686296	1.1354049	93.283	3.429	-5.948	1.115	0.108	30.94	32.777125	111.62566	1	20	32.777133	111.625672	1.105	92.35	1	1.087	0.004	-0.056	0	0	6.9406E+218	300	275
20230809_1847440297	0	2025260	0.44552	-0.90074	2.36805	0.637521	9.6686296	1.1354049	93.32	3.551	-5.921	1.116	0.108	30.94	32.777125	111.625661	1	20	32.777133	111.625672	1.105	92.35	1	1.087	0.004	-0.056	0	0	6.9406E+218	300	275
20230809_1847440307	0	2025261	0.42921	-0.85769	2.38177	0.637521	9.6686296	1.1354049	93.32	3.551	-5.921	1.116	0.108	30.94	32.777125	111.625661	1	20	32.777133	111.625672	1.105	92.35	1	1.087	0.004	-0.056	0	0	6.9406E+218	300	275
20230809_1847440324	0	2025262	0.4226	-0.81605	2.3923	0.637475	9.7272425	1.13555	93.32	3.551	-5.921	1.116	0.108	30.94	32.777125	111.625661	1	20	32.777133	111.625672	1.105	92.35	1	1.087	0.004	-0.056	0	0	6.9406E+218	300	275
20230809_1847440326	0	2025263	0.38245	-0.78035	2.39534	0.637475	9.7272425	1.13555	93.32	3.551	-5.921	1.116	0.108	30.94	32.777125	111.625661	1	20	32.777133	111.625672	1.105	92.35	1	1.087	0.004	-0.056	0	0	6.9406E+218	300	275
20230809_1847440337	0	2025264	0.34434	-0.74659	2.38305	0.702651	9.7273054	1.135368	93.32	3.551	-5.921	1.116	0.108	30.94	32.777125	111.625661	1	20	32.777133	111.625672	1.105	92.35	1	1.087	0.004	-0.056	0	0	6.9406E+218	300	275
20230809_1847440348	0	2025265	0.33714	-0.70267	2.36414	0.637495	9.7273226	1.073964	93.347	3.674	-5.9	1.118	0.108	30.94	32.777125	111.625661	1	20	32.777133	111.625672	1.105	92.35	1	1.087	0.004	-0.056	0	0	6.9406E+218	300	275
20230809_1847440359	0	2025266	0.31379	-0.66435	2.35975	0.637521	9.6686296	1.1354049	93.347	3.674	-5.9	1.118	0.108	30.94	32.777125	111.625661	1	20	32.777133	111.625672	1.105	92.35	1	1.087	0.004	-0.056	0	0	6.9406E+218	300	275
20230809_1847440366	0	2025267	0.30431	-0.62793	2.36042	0.637475	9.7272425	1.13555	93.347	3.674	-5.9	1.118	0.108	30.94	32.777125	111.625661	1	20	32.777133	111.625672	1.105	92.35	1	1.087	0.004	-0.056	0	0	6.9406E+218	300	275
20230809_1847440376	0	2025268	0.28032	-0.59152	2.36069	0.637495	9.7273226	1.073964	93.347	3.674	-5.9	1.118	0.108	30.94	32.777125	111.625661	1	20	32.777133	111.625672	1.105	92.35	1	1.087	0.004	-0.056	0	0	6.9406E+218	300	275
20230809_1847440387	0	2025269	0.23664	-0.56082	2.36056	0.702651	9.7273054	1.135368	93.347	3.674	-5.9	1.118	0.108	30.94	32.777125	111.625661	1	20	32.777133	111.625672	1.105	92.35	1	1.087	0.004	-0.056	0	0	6.9406E+218	300	275
20230809_1847440396	0	2025270	0.21331	-0.52319	2.35834	0.637495	9.7273226	1.073964	93.364	3.794	-5.885	1.119	0.108	30.94	32.777125	111.625662	1	20	32.777133	111.625672	1.105	92.35	1	1.087	0.004	-0.056	0	0	6.9406E+218	300	275
20230809_1847440407	0	2025271	0.2028	-0.48069	2.33391	0.702605	9.7859173	1.1355129	93.364	3.794	-5.885	1.119	0.108	30.94	32.777125	111.625662	1	20	32.777133	111.625672	1.105	92.35	1	1.087	0.004	-0.056	0	0	6.9406E+218	300	275
20230809_1847440419	0	2025272	0.20226	-0.43721	2.36494	0.63745	9.7859354	1.074109	93.364	3.794	-5.885	1.119	0.108	30.94	32.777125	111.625662	1	20	32.777133	111.625672	1.105	92.35	1	1.087	0.004	-0.056	0	0	6.9406E+218	300	275
20230809_1847440430	0	2025273	0.18062	-0.39882	2.27515	0.63743	9.7858553	1.1356961	93.364	3.794	-5.885	1.119	0.108	30.94	32.777125	111.625662	1	20	32.777133	111.625672	1.105	92.35	1	1.087	0.004	-0.056	0	0	6.9406E+218	300	275
20230809_1847440436	0	2025274	0.136	-0.36775	2.1507	0.702605	9.7859173	1.1355129	93.364	3.794	-5.885	1.119	0.108	30.94	32.777125	111.625662	1	20	32.777133	111.625672	1.105	92.35	1	1.087	0.004	-0.056	0	0	6.9406E+218	300	275
20230809_1847440450	0	2025275	0.06374	-0.33341	2.20948	0.702651	9.7273054	1.135368	93.373	3.909	-5.877	1.119	0.108	30.94	32.777125	111.625663	1	20	32.777133	111.625672	1.105	92.35	1	1.087	0.004	-0.056	0	0	6.9406E+218	300	275
20230809_1847440461	0	2025276	0.03588	-0.29983	2.20315	0.63745	9.7859354	1.074109	93.373	3.909	-5.877	1.119	0.108	30.94	32.777125	111.625663	1	20	32.777133	111.625672	1.105	92.35	1	1.087	0.004	-0.056	0	0	6.9406E+218	300	275
20230809_1847440467	0	2025277	0.00369	-0.26279	2.24834	0.702651	9.7273054	1.135368	93.373	3.909	-5.877	1.119	0.108	30.94	32.777125	111.625663	1	20	32.777133	111.625672	1.105	92.35	1	1.087	0.004	-0.056	0	0	6.9406E+218	300	275
20230809_1847440476	0	2025278	-0.02013	-0.22667	2.19573	0.702625	9.7859983	1.073926	93.373	3.909	-5.877	1.119	0.108	30.94	32.777125	111.625663	1	20	32.777133	111.625672	1.105	92.35	1	1.087	0.004	-0.056	0	0	6.9406E+218	300	275
20230809_1847440487	0	2025279	-0.0201	-0.194	2.22131	0.702625	9.7859983	1.073926	93.373	3.909	-5.877	1.119	0.108	30.94	32.777125	111.625663	1	20	32.777133	111.625672	1.105	92.35	1	1.087	0.004	-0.056	0	0	6.9406E+218	300	275
20230809_1847440497	0	2025280	-0.04594	-0.15726	2.15243	0.63745	9.7859354	1.074109	93.373	4.02	-5.877	1.119	0.108	30.94	32.777125	111.625663	1	20	32.777133	111.625672	1.105	92.35	1	1.087	0.004	-0.056	0	0	6.9406E+218	300	275
20230809_1847440508	0	2025281	-0.04323	-0.11814	2.09458	0.702605	9.7859173	1.1355129	93.373	4.02	-5.877	1.119	0.108	30.94	32.777125	111.625663	1	20	32.777133	111.625672	1.105	92.35	1	1.087	0.004	-0.056	0	0	6.9406E+218	300	275
20230809_1847440521	0	2025282	-0.12133	-0.0846	2.02963	0.702625	9.7859983	1.073926	93.373	4.02	-5.877	1.119	0.108	30.94	32.777125	111.625663	1	20	32.777133	111.625672	1.105	92.35	1	1.087	0.004	-0.056	0	0	6.9406E+218	300	275
20230809_1847440527	0	2025283	-0.16796	-0.06524	2.00557	0.702605	9.7859173	1.1355129	93.373	4.02	-5.877	1.119	0.108	30.94	32.777125	111.625663	1	20	32.777133	111.625672	1.105	92.35	1	1.087	0.004	-0.056	0	0	6.9406E+218	300	275
20230809_1847440538	0	2025284	-0.18904	-0.02703	2.00944	0.702625	9.7859983	1.073926	93.373	4.02	-5.877	1.119	0.108	30.94	32.777125	111.625663	1	20	32.777133	111.625672	1.105	92.35	1	1.087	0.004	-0.056	0	0	6.9406E+218	300	275
20230809_1847440549	0	2025285	-0.18784	0.00532	1.98082	0.702625	9.7859983	1.073926	93.366	4.121	-5.885	1.119	0.108	30.94	32.777125	111.625664	1	20	32.777133	111.625672	1.105	92.35	1	1.087	0.004	-0.056	0	0	6.9406E+218	300	275
20230809_1847440560	0	2025286	-0.21097	0.04783	1.98571	0.702605	9.7859173	1.1355129	93.366	4.121	-5.885	1.119	0.108	30.94	32.777125	111.625664	1	20	32.777133	111.625672	1.105	92.35	1	1.087	0.004	-0.056	0	0	6.9406E+218	300	275
20230809_1847440567	0	2025287	-0.20327	0.08431	1.95151	0.702625	9.7859983	1.073926	93.366	4.121	-5.885	1.119	0.108	30.94	32.777125	111.625664	1	20	32.777133	111.625672	1.105	92.35	1	1.087	0.004	-0.056	0	0	6.9406E+218	300	275
20230809_1847440577	0	2025288	-0.24412	0.1104	1.91611	0.702625	9.7859983	1.073926	93.366	4.121	-5.885	1.119	0.108	30.94	32.777125	111.625664	1	20	32.777133	111.625672	1.105	92.35	1	1.087	0.004	-0.056	0	0	6.9406E+218	300	275
20230809_1847440589	0	2025289	-0.26719	0.13746	1.82834	0.767735	9.8445921	1.135476	93.366	4.121	-5.885	1.119	0.108	30.94	32.777125	111.625664	1	20	32.777133	111.625672	1.105	92.35	1	1.087	0.004	-0.056	0	0	6.9406E+218	300	275
20230809_1847440597	0	2025290	-0.29763	0.15977	1.78969	0.702625	9.7859983	1.073926	93.351	4.215	-5.898	1.119	0.108	30.94	32.777125	111.625664	1	20	32.777133	111.625672	1.105	92.35	1	1.087	0.004	-0.056	0	0	6.9406E+218	300	275
20230809_1847440607	0	2025291	-0.29948	0.1894	1.74727	0.702625	9.7859983	1.073926	93.351	4.215	-5.898	1.119	0.108	30.94	32.777125	111.625664	1	20	32.777133	111.625672	1.105	92.35	1	1.087	0.004	-0.056	0	0	6.9406E+218	300	275
20230809_1847440622	0	2025292	-0.27998	0.22246	1.72122	0.702625	9.7859983	1.073926	93.351	4.215	-5.898	1.119	0.108	30.94	32.777125	111.625664	1	20	32.777133	111.625672	1.105	92.35	1	1.087	0.004	-0.056	0	0	6.9406E+218	300	275
20230809_1847440627	0	2025293	-0.31338	0.24763	1.69933	0.7678	9.7860603	1.0737441	93.351	4.215	-5.898	1.119	0.108	30.94	32.777125	111.625664	1	20	32.777133	111.625672	1.105	92.35	1	1.087	0.004	-0.056	0	0	6.9406E+218	300	275
20230809_1847440637	0	2025294	-0.33547	0.27787	1.67818	0.702625	9.7859983	1.073926	93.351	4.215	-5.898	1.119	0.108	30.94	32.777125	111.625664	1	20	32.777133	111.625672	1.105	92.35	1	1.087	0.004	-0.056	0	0	6.9406E+218	300	275
20230809_1847440651	0	2025295	-0.35703	0.30846	1.68146	0.76778	9.7859793	1.13533	93.33	4.299	-5.916	1.118	0.116	30.94	32.777125	111.625665	1	20	32.777133	111.625672	1.105	92.35	1	1.087	0.004	-0.056	0	0	6.9406E+218	300	275
20230809_1847440660	0	2025296	-0.40734	0.32116	1.59407	0.70258	9.8446102	1.074072	93.33	4.299	-5.916	1.118	0.116	30.94	32.777125	111.625665	1	20	32.777133	111.625672	1.105	92.35	1	1.087	0.004	-0.056	0	0	6.9406E+218	300	275
20230809_1847440666	0	2025297	-0.43698	0.34975	1.53471	0.702625	9.7859983	1.073926	93.33	4.299	-5.916	1.118	0.116	30.94	32.777125	111.625665	1	20	32.777133	111.625672	1.105	92.35	1	1.087	0.004	-0.056	0	0	6.9406E+218	300	275
20230809_1847440677	0	2025298	-0.4717	0.3753	1.47032	0.767735	9.8445921	1.135476	93.33	4.299	-5.916	1.118	0.116	30.94	32.777125	111.625665	1	20	32.777133	111.625672	1.105	92.35	1	1.087	0.004	-0.056	0	0	6.9406E+218	300	275
20230809_1847440689	0	2025299	-0.49306	0.39881	1.45537	0.702625	9.7859983	1.073926	93.33	4.299	-5.916	1.118	0.116	30.94	32.777125	111.625665	1	20	32.777133	111.625672	1.105	92.35	1	1.087	0.004	-0.056	0	0	6.9406E+218	300	275
20230809_1847440701	0	2025300	-0.51791	0.42631	1.40195	0.7678	9.7860603	1.0737441	93.303	4.371	-5.941	1.119	0.116	30.94	32.777125	111.625666	1	20	32.777133	111.625684	1.145	92.25	1	1.087	0.004	-0.056	0	0	6.9406E+218	300	275
20230809_1847440713	0	2025301	-0.54375	0.44768	1.37414	0.702605	9.7859173	1.1355129	93.303	4.371	-5.941	1.119	0.116	30.94	32.777125	111.625666	1	20	32.777133	111.625684	1.145	92.25	1	1.087	0.004	-0.056	0	0	6.9406E+218	300	275
20230809_1847440722	0	2025302	-0.56231	0.46296	1.33993	0.7678	9.7860603	1.0737441	93.303	4.371	-5.941	1.119	0.116	30.94	32.777125	111.625666	1	20	32.777133	111.625684	1.145	92.25	1	1.087	0.004	-0.056	0	0	6.9406E+218	300	275
20230809_1847440726	0	2025303	-0.55749	0.48651	1.31257	0.702605	9.7859173	1.1355129	93.303	4.371	-5.941	1.119	0.116	30.94	32.777125	111.625666	1	20	32.777133	111.625684	1.145	92.25	1	1.087	0.004	-0.056	0	0	6.9406E+218	300	275
20230809_1847440737	0	2025304	-0.57352	0.5111	1.2435	0.7678	9.7860603	1.0737441	93.303	4.371	-5.941	1.119	0.116	30.94	32.777125	111.625666	1	20	32.777133	111.625684	1.145	92.25	1	1.087	0.004	-0.056	0	0	6.9406E+218	300	275
20230809_1847440750	0	2025305	-0.59772	0.53397	1.18044	0.70256	9.8445292	1.135658	93.272	4.433	-5.972	1.118	0.116	30.94	32.777125	111.625667	1	20	32.777133	111.625684	1.145	92.25	1	1.087	0.004	-0.056	0	0	6.9406E+218	300	275
20230809_1847440756	0	2025306	-0.61322	0.54632	1.145	0.76778	9.7859793	1.13533	93.272	4.433	-5.972	1.118	0.116	30.94	32.777125	111.625667	1	20	32.777133	111.625684	1.145	92.25	1	1.087	0.004	-0.056	0	0	6.9406E+218	300	275
20230809_1847440768	0	2025307	-0.61227	0.56804	1.10078	0.702625	9.7859983	1.073926	93.272	4.433	-5.972	1.118	0.116	30.94	32.777125	111.625667	1	20	32.777133	111.625684	1.145	92.25	1	1.087	0.004	-0.056	0	0	6.9406E+218	300	275
20230809_1847440777	0	2025308	-0.59059	0.59483	1.03443	0.7678	9.7860603	1.0737441	93.272	4.433	-5.972	1.118	0.116	30.94	32.777125	111.625667	1	20	32.777133	111.625684	1.145	92.25	1	1.087	0.004	-0.056	0	0	6.9406E+218	300	275
20230809_1847440790	0	2025309	-0.58875	0.62106	0.99439	0.767715	9.844511	1.197062	93.272	4.433	-5.972	1.118	0.116	30.94	32.777125	111.625667	1	20	32.777133	111.625684	1.145	92.25	1	1.087	0.004	-0.056	0	0	6.9406E+218	300	275
20230809_1847440796	0	2025310	-0.56316	0.64054	0.96134	0.702605	9.7859173	1.1355129	93.237	4.482	-6.004	1.116	0.116	30.94	32.777125	111.625667	1	20	32.777133	111.625684	1.145	92.25	1	1.087	0.004	-0.056	0	0	6.9406E+218	300	275
20230809_1847440808	0	2025311	-0.55058	0.67041	0.91396	0.76778	9.7859793	1.13533	93.237	4.482	-6.004	1.116	0.116	30.94	32.777125	111.625667	1	20	32.777133	111.625684	1.145	92.25	1	1.087	0.004	-0.056	0	0	6.9406E+218	300	275
20230809_1847440823	0	2025312	-0.53143	0.69964	0.87927	0.76778	9.7859793	1.13533	93.237	4.482	-6.004	1.116	0.116	30.94	32.777125	111.625667	1	20	32.777133	111.625684	1.145	92.25	1	1.087	0.004	-0.056	0	0	6.9406E+218	300	275
20230809_1847440827	0	2025313	-0.51846	0.71996	0.82918	0.70256	9.8445292	1.135658	93.237	4.482	-6.004	1.116	0.116	30.94	32.777125	111.625667	1	20	32.777133	111.625684	1.145	92.25	1	1.087	0.004	-0.056	0	0	6.9406E+218	300	275
20230809_1847440837	0	2025314	-0.48944	0.74657	0.79309	0.76778	9.7859793	1.13533	93.237	4.482	-6.004	1.116	0.116	30.94	32.777125	111.625667	1	20	32.777133	111.625684	1.145	92.25	1	1.087	0.004	-0.056	0	0	6.9406E+218	300	275
20230809_1847440849	0	2025315	-0.44535	0.78175	0.70634	0.767735	9.8445921	1.135476	93.197	4.52	-6.033	1.115	0.116	30.94	32.777125	111.625668	1	20	32.777133	111.625684	1.145	92.25	1	1.087	0.004	-0.056	0	0	6.9406E+218	300	275
20230809_1847440859	0	2025316	-0.42463	0.81783	0.66454	0.702585	9.7858362	1.1971	93.197	4.52	-6.033	1.115	0.119	30.94	32.777125	111.625668	1	20	32.777133	111.625684	1.145	92.25	1	1.087	0.004	-0.056	0	0	6.9406E+218	300	275
20230809_1847440866	0	2025317	-0.40797	0.84772	0.61808	0.76778	9.7859793	1.13533	93.197	4.52	-6.033	1.115	0.119	30.94	32.777125	111.625668	1	20	32.777133	111.625684	1.145	92.25	1	1.087	0.004	-0.056	0	0	6.9406E+218	300	275
20230809_1847440876	0	2025318	-0.38538	0.87733	0.60046	0.767715	9.844511	1.197062	93.197	4.52	-6.033	1.115	0.119	30.94	32.777125	111.625668	1	20	32.777133	111.625684	1.145	92.25	1	1.087	0.004	-0.056	0	0	6.9406E+218	300	275
20230809_1847440889	0	2025319	-0.36379	0.9046	0.55571	0.76776	9.7858992	1.1969171	93.197	4.52	-6.033	1.115	0.119	30.94	32.777125	111.625668	1	20	32.777133	111.625684	1.145	92.25	1	1.087	0.004	-0.056	0	0	6.9406E+218	300	275
20230809_1847440896	0	2025320	-0.3414	0.92834	0.51732	0.702605	9.7859173	1.1355129	93.15	4.545	-6.056	1.113	0.119	30.94	32.777125	111.625668	1	20	32.777133	111.625684	1.145	92.25	1	1.087	0.004	-0.056	0	0	6.9406E+218	300	275
20230809_1847440908	0	2025321	-0.30895	0.94906	0.47886	0.767735	9.8445921	1.135476	93.15	4.545	-6.056	1.113	0.119	30.94	32.777125	111.625668	1	20	32.777133	111.625684	1.145	92.25	1	1.087	0.004	-0.056	0	0	6.9406E+218	300	275
20230809_1847440928	0	2025322	-0.23882	0.98306	0.40607	0.767735	9.8445921	1.135476	93.15	4.545	-6.056	1.113	0.119	30.94	32.777125	111.625668	1	20	32.777133	111.625684	1.145	92.25	1	1.087	0.004	-0.056	0	0	6.9406E+218	300	275
20230809_1847440932	0	2025323	-0.18351	1.02144	0.33381	0.70256	9.8445292	1.135658	93.15	4.545	-6.056	1.113	0.119	30.94	32.777125	111.625668	1	20	32.777133	111.625684	1.145	92.25	1	1.087	0.004	-0.056	0	0	6.9406E+218	300	275
20230809_1847440937	0	2025324	-0.16261	1.0423	0.27823	0.76776	9.7858992	1.1969171	93.15	4.545	-6.056	1.113	0.119	30.94	32.777125	111.625668	1	20	32.777133	111.625684	1.145	92.25	1	1.087	0.004	-0.056	0	0	6.9406E+218	300	275
20230809_1847440948	0	2025325	-0.13322	1.06758	0.24844	0.767735	9.8445921	1.135476	93.098	4.557	-6.07	1.111	0.119	30.94	32.777125	111.625669	1	20	32.777133	111.625684	1.145	92.25	1	1.087	0.004	-0.056	0	0	6.9406E+218	300	275
20230809_1847440961	0	2025326	-0.11517	1.09411	0.21712	0.70254	9.8444481	1.197245	93.098	4.557	-6.07	1.111	0.119	31.01	32.777125	111.625669	1	20	32.777133	111.625684	1.145	92.25	1	1.159	0.015	-0.128	0	0	6.9406E+218	300	275
20230809_1847440968	0	2025327	-0.09813	1.11336	0.18388	0.76776	9.7858992	1.1969171	93.098	4.557	-6.07	1.111	0.119	31.01	32.777125	111.625669	1	20	32.777133	111.625684	1.145	92.25	1	1.159	0.015	-0.128	0	0	6.9406E+218	300	275
20230809_1847440977	0	2025328	-0.05821	1.13178	0.14033	0.767735	9.8445921	1.135476	93.098	4.557	-6.07	1.111	0.119	31.01	32.777125	111.625669	1	20	32.777133	111.625684	1.145	92.25	1	1.159	0.015	-0.128	0	0	6.9406E+218	300	275
20230809_1847440992	0	2025329	0.003	1.15898	0.07679	0.70256	9.8445292	1.135658	93.098	4.557	-6.07	1.111	0.119	31.01	32.777125	111.625669	1	20	32.777133	111.625684	1.145	92.25	1	1.159	0.015	-0.128	0	0	6.9406E+218	300	275
20230809_1847440998	0	2025330	0.0794	1.19373	0.00518	0.767709	9.9032841	1.074034	93.041	4.557	-6.076	1.158	0.119	31.01	32.777125	111.62567	1	20	32.777133	111.625684	1.145	92.25	1	1.159	0.015	-0.128	0	0	6.9406E+218	300	275
20230809_1847450007	0	2025331	0.11226	1.2179	-0.05973	0.70254	9.8444481	1.197245	93.041	4.557	-6.076	1.158	0.119	31.01	32.777125	111.62567	1	20	32.777133	111.625684	1.145	92.25	1	1.159	0.015	-0.128	0	0	6.9406E+218	300	275
20230809_1847450018	0	2025332	0.12346	1.23372	-0.10224	0.767715	9.844511	1.197062	93.041	4.557	-6.076	1.158	0.119	31.01	32.777125	111.62567	1	20	32.777133	111.625684	1.145	92.25	1	1.159	0.015	-0.128	0	0	6.9406E+218	300	275
20230809_1847450026	0	2025333	0.15189	1.24964	-0.12838	0.70256	9.8445292	1.135658	93.041	4.557	-6.076	1.158	0.119	31.01	32.777125	111.62567	1	20	32.777133	111.625684	1.145	92.25	1	1.159	0.015	-0.128	0	0	6.9406E+218	300	275
20230809_1847450042	0	2025334	0.16918	1.26711	-0.15549	0.76778	9.7859793	1.13533	93.041	4.557	-6.076	1.158	0.119	31.01	32.777125	111.62567	1	20	32.777133	111.625684	1.145	92.25	1	1.159	0.015	-0.128	0	0	6.9406E+218	300	275
20230809_1847450050	0	2025335	0.21299	1.2868	-0.19145	0.702514	9.903141	1.1358041	92.979	4.544	-6.074	1.155	0.119	31.01	32.777125	111.625671	1	20	32.777133	111.625684	1.145	92.25	1	1.159	0.015	-0.128	0	0	6.9406E+218	300	275
20230809_1847450060	0	2025336	0.2747	1.31061	-0.24119	0.767735	9.8445921	1.135476	92.979	4.544	-6.074	1.155	0.119	31.01	32.777125	111.625671	1	20	32.777133	111.625684	1.145	92.25	1	1.159	0.015	-0.128	0	0	6.9406E+218	300	275
20230809_1847450067	0	2025337	0.30779	1.32903	-0.32675	0.702534	9.9032221	1.074217	92.979	4.544	-6.074	1.155	0.119	31.01	32.777125	111.625671	1	20	32.777133	111.625684	1.145	92.25	1	1.159	0.015	-0.128	0	0	6.9406E+218	300	275
20230809_1847450076	0	2025338	0.3174	1.34341	-0.38632	0.767689	9.903204	1.135621	92.979	4.544	-6.074	1.155	0.119	31.01	32.777125	111.625671	1	20	32.777133	111.625684	1.145	92.25	1	1.159	0.015	-0.128	0	0	6.9406E+218	300	275
20230809_1847450086	0	2025339	0.33149	1.3651	-0.43543	0.70254	9.8444481	1.197245	92.979	4.544	-6.074	1.155	0.119	31.01	32.777125	111.625671	1	20	32.777133	111.625684	1.145	92.25	1	1.159	0.015	-0.128	0	0	6.9406E+218	300	275
20230809_1847450097	0	2025340	0.31821	1.37364	-0.46937	0.702514	9.903141	1.1358041	92.914	4.519	-6.063	1.152	0.119	31.01	32.777125	111.625671	1	20	32.777133	111.625684	1.145	92.25	1	1.159	0.015	-0.128	0	0	6.9406E+218	300	275
20230809_1847450107	0	2025341	0.33561	1.38703	-0.49046	0.767755	9.8446722	1.073889	92.914	4.519	-6.063	1.152	0.119	31.01	32.777125	111.625671	1	20	32.777133	111.625684	1.145	92.25	1	1.159	0.015	-0.128	0	0	6.9406E+218	300	275
20230809_1847450120	0	2025342	0.35233	1.39672	-0.52919	0.702514	9.903141	1.1358041	92.914	4.519	-6.063	1.152	0.119	31.01	32.777125	111.625671	1	20	32.777133	111.625684	1.145	92.25	1	1.159	0.015	-0.128	0	0	6.9406E+218	300	275
20230809_1847450126	0	2025343	0.37245	1.40885	-0.56172	0.767709	9.9032841	1.074034	92.914	4.519	-6.063	1.152	0.119	31.01	32.777125	111.625671	1	20	32.777133	111.625684	1.145	92.25	1	1.159	0.015	-0.128	0	0	6.9406E+218	300	275
20230809_1847450138	0	2025344	0.41321	1.42759	-0.64279	0.702534	9.9032221	1.074217	92.914	4.519	-6.063	1.152	0.119	31.01	32.777125	111.625671	1	20	32.777133	111.625684	1.145	92.25	1	1.159	0.015	-0.128	0	0	6.9406E+218	300	275
20230809_1847450150	0	2025345	0.41094	1.4421	-0.69542	0.702514	9.903141	1.1358041	92.847	4.483	-6.05	1.15	0.119	31.01	32.777125	111.625672	1	20	32.777133	111.625684	1.145	92.25	1	1.159	0.015	-0.128	0	0	6.9406E+218	300	275
20230809_1847450157	0	2025346	0.39597	1.4495	-0.75736	0.702534	9.9032221	1.074217	92.847	4.483	-6.05	1.15	0.119	31.01	32.777125	111.625672	1	20	32.777133	111.625684	1.145	92.25	1	1.159	0.015	-0.128	0	0	6.9406E+218	300	275
20230809_1847450169	0	2025347	0.38841	1.46244	-0.78521	0.767735	9.8445921	1.135476	92.847	4.483	-6.05	1.15	0.132	31.01	32.777125	111.625672	1	20	32.777133	111.625684	1.145	92.25	1	1.159	0.015	-0.128	0	0	6.9406E+218	300	275
20230809_1847450179	0	2025348	0.37264	1.47018	-0.81603	0.702534	9.9032221	1.074217	92.847	4.483	-6.05	1.15	0.132	31.01	32.777125	111.625672	1	20	32.777133	111.625684	1.145	92.25	1	1.159	0.015	-0.128	0	0	6.9406E+218	300	275
20230809_1847450186	0	2025349	0.36204	1.47813	-0.84663	0.702534	9.9032221	1.074217	92.847	4.483	-6.05	1.15	0.132	31.01	32.777125	111.625672	1	20	32.777133	111.625684	1.145	92.25	1	1.159	0.015	-0.128	0	0	6.9406E+218	300	275
20230809_1847450196	0	2025350	0.36351	1.49248	-0.8891	0.702534	9.9032221	1.074217	92.778	4.434	-6.036	1.147	0.132	31.01	32.777125	111.625672	1	20	32.777133	111.625684	1.145	92.25	1	1.159	0.015	-0.128	0	0	6.9406E+218	300	275
20230809_1847450207	0	2025351	0.36501	1.50763	-0.95582	0.702554	9.9033031	1.0126311	92.778	4.434	-6.036	1.147	0.132	31.01	32.777125	111.625672	1	20	32.777133	111.625684	1.145	92.25	1	1.159	0.015	-0.128	0	0	6.9406E+218	300	275
20230809_1847450221	0	2025352	0.36623	1.51908	-1.01018	0.702534	9.9032221	1.074217	92.778	4.434	-6.036	1.147	0.132	31.01	32.777125	111.625672	1	20	32.777133	111.625684	1.145	92.25	1	1.159	0.015	-0.128	0	0	6.9406E+218	300	275
20230809_1847450227	0	2025353	0.3441	1.52447	-1.05362	0.767709	9.9032841	1.074034	92.778	4.434	-6.036	1.147	0.132	31.01	32.777125	111.625672	1	20	32.777133	111.625684	1.145	92.25	1	1.159	0.015	-0.128	0	0	6.9406E+218	300	275
20230809_1847450237	0	2025354	0.32702	1.52821	-1.08733	0.702554	9.9033031	1.0126311	92.778	4.434	-6.036	1.147	0.132	31.01	32.777125	111.625672	1	20	32.777133	111.625684	1.145	92.25	1	1.159	0.015	-0.128	0	0	6.9406E+218	300	275
20230809_1847450249	0	2025355	0.30435	1.52629	-1.11362	0.70258	9.8446102	1.074072	92.708	4.375	-6.025	1.144	0.132	31.01	32.777125	111.625673	1	20	32.777133	111.625684	1.145	92.25	1	1.159	0.015	-0.128	0	0	6.9406E+218	300	275
20230809_1847450259	0	2025356	0.29225	1.52624	-1.1453	0.702554	9.9033031	1.0126311	92.708	4.375	-6.025	1.144	0.132	31.01	32.777125	111.625673	1	20	32.777133	111.625684	1.145	92.25	1	1.159	0.015	-0.128	0	0	6.9406E+218	300	275
20230809_1847450266	0	2025357	0.29397	1.53317	-1.18596	0.702554	9.9033031	1.0126311	92.708	4.375	-6.025	1.144	0.132	31.01	32.777125	111.625673	1	20	32.777133	111.625684	1.145	92.25	1	1.159	0.015	-0.128	0	0	6.9406E+218	300	275
20230809_1847450277	0	2025358	0.31359	1.54297	-1.25387	0.702554	9.9033031	1.0126311	92.708	4.375	-6.025	1.144	0.132	31.01	32.777125	111.625673	1	20	32.777133	111.625684	1.145	92.25	1	1.159	0.015	-0.128	0	0	6.9406E+218	300	275
20230809_1847450287	0	2025359	0.31694	1.54924	-1.30098	0.702554	9.9033031	1.0126311	92.708	4.375	-6.025	1.144	0.132	31.01	32.777125	111.625673	1	20	32.777133	111.625684	1.145	92.25	1	1.159	0.015	-0.128	0	0	6.9406E+218	300	275
20230809_1847450297	0	2025360	0.29192	1.54804	-1.34881	0.702554	9.9033031	1.0126311	92.638	4.305	-6.015	1.142	0.132	31.01	32.777125	111.625674	1	20	32.777133	111.625684	1.145	92.25	1	1.159	0.015	-0.128	0	0	6.9406E+218	300	275
20230809_1847450307	0	2025361	0.27948	1.55021	-1.36357	0.7026	9.8446913	1.012485	92.638	4.305	-6.015	1.142	0.132	31.01	32.777125	111.625674	1	20	32.777133	111.625684	1.145	92.25	1	1.159	0.015	-0.128	0	0	6.9406E+218	300	275
20230809_1847450320	0	2025362	0.23754	1.53712	-1.41631	0.702554	9.9033031	1.0126311	92.638	4.305	-6.015	1.142	0.13	31.01	32.777125	111.625674	1	20	32.777133	111.625684	1.145	92.25	1	1.159	0.015	-0.128	0	0	6.9406E+218	300	275
20230809_1847450327	0	2025363	0.23804	1.53486	-1.43042	0.702619	9.8447714	0.950899	92.638	4.305	-6.015	1.142	0.13	31.01	32.777125	111.625674	1	20	32.777133	111.625684	1.145	92.25	1	1.159	0.015	-0.128	0	0	6.9406E+218	300	275
20230809_1847450336	0	2025364	0.25738	1.52929	-1.47022	0.702574	9.9033833	0.951044	92.638	4.305	-6.015	1.142	0.13	31.01	32.777125	111.625674	1	20	32.777133	111.625684	1.145	92.25	1	1.159	0.015	-0.128	0	0	6.9406E+218	300	275
20230809_1847450352	0	2025365	0.26121	1.52505	-1.51914	0.702554	9.9033031	1.0126311	92.569	4.225	-6.007	1.14	0.13	31.01	32.777125	111.625674	1	20	32.777133	111.625684	1.145	92.25	1	1.159	0.015	-0.128	0	0	6.9406E+218	300	275
20230809_1847450359	0	2025366	0.28203	1.52273	-1.55832	0.637444	9.8447094	0.951081	92.569	4.225	-6.007	1.14	0.13	31.01	32.777125	111.625674	1	20	32.777133	111.625684	1.145	92.25	1	1.159	0.015	-0.128	0	0	6.9406E+218	300	275
20230809_1847450366	0	2025367	0.27227	1.51471	-1.6001	0.702574	9.9033833	0.951044	92.569	4.225	-6.007	1.14	0.13	31.01	32.777125	111.625674	1	20	32.777133	111.625684	1.145	92.25	1	1.159	0.015	-0.128	0	0	6.9406E+218	300	275
20230809_1847450376	0	2025368	0.23959	1.50222	-1.60827	0.702619	9.8447714	0.950899	92.569	4.225	-6.007	1.14	0.13	31.01	32.777125	111.625674	1	20	32.777133	111.625684	1.145	92.25	1	1.159	0.015	-0.128	0	0	6.9406E+218	300	275
20230809_1847450387	0	2025369	0.22445	1.49055	-1.64798	0.7026	9.8446913	1.012485	92.569	4.225	-6.007	1.14	0.13	31.01	32.777125	111.625674	1	20	32.777133	111.625684	1.145	92.25	1	1.159	0.015	-0.128	0	0	6.9406E+218	300	275
20230809_1847450397	0	2025370	0.20244	1.47899	-1.64967	0.702639	9.8448524	0.889312	92.502	4.137	-6	1.138	0.13	31.01	32.777125	111.625675	1	20	32.777133	111.625684	1.145	92.25	1	1.159	0.015	-0.128	0	0	6.9406E+218	300	275
20230809_1847450406	0	2025371	0.19957	1.46437	-1.69259	0.702574	9.9033833	0.951044	92.502	4.137	-6	1.138	0.13	31.01	32.777125	111.625675	1	20	32.777133	111.625684	1.145	92.25	1	1.159	0.015	-0.128	0	0	6.9406E+218	300	275
20230809_1847450419	0	2025372	0.20163	1.4552	-1.72356	0.702639	9.8448524	0.889312	92.502	4.137	-6	1.138	0.13	31.01	32.777125	111.625675	1	20	32.777133	111.625684	1.145	92.25	1	1.159	0.015	-0.128	0	0	6.9406E+218	300	275
20230809_1847450426	0	2025373	0.2012	1.43717	-1.76815	0.702619	9.8447714	0.950899	92.502	4.137	-6	1.138	0.13	31.01	32.777125	111.625675	1	20	32.777133	111.625684	1.145	92.25	1	1.159	0.015	-0.128	0	0	6.9406E+218	300	275
20230809_1847450440	0	2025374	0.18886	1.41838	-1.78212	0.702639	9.8448524	0.889312	92.502	4.137	-6	1.138	0.13	31.01	32.777125	111.625675	1	20	32.777133	111.625684	1.145	92.25	1	1.159	0.015	-0.128	0	0	6.9406E+218	300	275
20230809_1847450451	0	2025375	0.16953	1.39481	-1.80167	0.637464	9.8447905	0.889495	92.44	4.043	-5.995	1.137	0.13	31.01	32.777125	111.625675	1	20	32.777133	111.625684	1.145	92.25	1	1.159	0.015	-0.128	0	0	6.9406E+218	300	275
20230809_1847450460	0	2025376	0.14123	1.36537	-1.8145	0.702619	9.8447714	0.950899	92.44	4.043	-5.995	1.137	0.13	31.01	32.777125	111.625675	1	20	32.777133	111.625684	1.145	92.25	1	1.159	0.015	-0.128	0	0	6.9406E+218	300	275
20230809_1847450467	0	2025377	0.12958	1.33942	-1.83134	0.702685	9.7862396	0.889167	92.44	4.043	-5.995	1.137	0.13	31.01	32.777125	111.625675	1	20	32.777133	111.625684	1.145	92.25	1	1.159	0.015	-0.128	0	0	6.9406E+218	300	275
20230809_1847450477	0	2025378	0.13499	1.31496	-1.86187	0.702639	9.8448524	0.889312	92.44	4.043	-5.995	1.137	0.13	31.01	32.777125	111.625675	1	20	32.777133	111.625684	1.145	92.25	1	1.159	0.015	-0.128	0	0	6.9406E+218	300	275
20230809_1847450487	0	2025379	0.12681	1.29392	-1.8561	0.63751	9.7861767	0.889349	92.44	4.043	-5.995	1.137	0.113	31.01	32.777125	111.625675	1	20	32.777133	111.625684	1.145	92.25	1	1.159	0.015	-0.128	0	0	6.9406E+218	300	275
20230809_1847450497	0	2025380	0.13879	1.26838	-1.89283	0.702639	9.8448524	0.889312	92.384	3.944	-5.992	1.137	0.113	31.01	32.777125	111.625676	1	20	32.777133	111.625684	1.145	92.25	1	1.159	0.015	-0.128	0	0	6.9406E+218	300	275
20230809_1847450507	0	2025381	0.10054	1.23624	-1.89405	0.702705	9.7863197	0.82758	92.384	3.944	-5.992	1.137	0.113	31.01	32.777125	111.625676	1	20	32.777133	111.625684	1.145	92.25	1	1.159	0.015	-0.128	0	0	6.9406E+218	300	275
20230809_1847450520	0	2025382	0.08781	1.21198	-1.94518	0.63751	9.7861767	0.889349	92.384	3.944	-5.992	1.137	0.113	31.01	32.777125	111.625676	1	20	32.777133	111.625684	1.145	92.25	1	1.159	0.015	-0.128	0	0	6.9406E+218	300	275
20230809_1847450527	0	2025383	0.05459	1.17526	-1.90642	0.702685	9.7862396	0.889167	92.384	3.944	-5.992	1.137	0.113	31.01	32.777125	111.625676	1	20	32.777133	111.625684	1.145	92.25	1	1.159	0.015	-0.128	0	0	6.9406E+218	300	275
20230809_1847450538	0	2025384	0.04221	1.14989	-1.94322	0.702685	9.7862396	0.889167	92.384	3.944	-5.992	1.137	0.113	31.01	32.777125	111.625676	1	20	32.777133	111.625684	1.145	92.25	1	1.159	0.015	-0.128	0	0	6.9406E+218	300	275
20230809_1847450549	0	2025385	0.05859	1.12779	-1.93023	0.63751	9.7861767	0.889349	92.336	3.843	-5.992	1.138	0.113	31.01	32.777125	111.625677	1	20	32.777133	111.625684	1.145	92.25	1	1.159	0.015	-0.128	0	0	6.9406E+218	300	275
20230809_1847450561	0	2025386	0.03811	1.09999	-1.95224	0.70273	9.7276268	0.889021	92.336	3.843	-5.992	1.138	0.113	31.01	32.777125	111.625677	1	20	32.777133	111.625684	1.145	92.25	1	1.159	0.015	-0.128	0	0	6.9406E+218	300	275
20230809_1847450569	0	2025387	0.04129	1.06742	-1.94191	0.637529	9.7862577	0.827763	92.336	3.843	-5.992	1.138	0.113	31.01	32.777125	111.625677	1	20	32.777133	111.625684	1.145	92.25	1	1.159	0.015	-0.128	0	0	6.9406E+218	300	275
20230809_1847450577	0	2025388	0.0164	1.03531	-1.96774	0.702685	9.7862396	0.889167	92.336	3.843	-5.992	1.138	0.113	31.01	32.777125	111.625677	1	20	32.777133	111.625684	1.145	92.25	1	1.159	0.015	-0.128	0	0	6.9406E+218	300	275
20230809_1847450589	0	2025389	-0.00689	0.99901	-1.97841	0.70273	9.7276268	0.889021	92.336	3.843	-5.992	1.138	0.113	31.01	32.777125	111.625677	1	20	32.777133	111.625684	1.145	92.25	1	1.159	0.015	-0.128	0	0	6.9406E+218	300	275
20230809_1847450597	0	2025390	-0.05949	0.96907	-1.95977	0.637575	9.7276459	0.827617	92.295	3.74	-5.994	1.139	0.113	31.01	32.777125	111.625677	1	20	32.777133	111.625684	1.145	92.25	1	1.159	0.015	-0.128	0	0	6.9406E+218	300	275
20230809_1847450607	0	2025391	-0.08855	0.93746	-1.98144	0.702685	9.7862396	0.889167	92.295	3.74	-5.994	1.139	0.113	31.01	32.777125	111.625677	1	20	32.777133	111.625684	1.145	92.25	1	1.159	0.015	-0.128	0	0	6.9406E+218	300	275
20230809_1847450621	0	2025392	-0.13201	0.90777	-1.97074	0.6376	9.6689529	0.889059	92.295	3.74	-5.994	1.139	0.113	31.01	32.777125	111.625677	1	20	32.777133	111.625684	1.145	92.25	1	1.159	0.015	-0.128	0	0	6.9406E+218	300	275
20230809_1847450627	0	2025393	-0.17577	0.87564	-1.96881	0.70273	9.7276268	0.889021	92.295	3.74	-5.994	1.139	0.113	31.01	32.777125	111.625677	1	20	32.777133	111.625684	1.145	92.25	1	1.159	0.015	-0.128	0	0	6.9406E+218	300	275
20230809_1847450638	0	2025394	-0.21217	0.83761	-1.95217	0.637575	9.7276459	0.827617	92.295	3.74	-5.994	1.139	0.113	31.01	32.777125	111.625677	1	20	32.777133	111.625684	1.145	92.25	1	1.159	0.015	-0.128	0	0	6.9406E+218	300	275
20230809_1847450649	0	2025395	-0.26187	0.80511	-1.95546	0.70273	9.7276268	0.889021	92.262	3.638	-6.005	1.142	0.11	31.01	32.777125	111.625678	1	20	32.777133	111.625684	1.145	92.25	1	1.159	0.015	-0.128	0	0	6.9406E+218	300	275
20230809_1847450659	0	2025396	-0.28716	0.76593	-1.95294	0.63762	9.669034	0.827472	92.262	3.638	-6.005	1.142	0.11	31.01	32.777125	111.625678	1	20	32.777133	111.625684	1.145	92.25	1	1.159	0.015	-0.128	0	0	6.9406E+218	300	275
20230809_1847450668	0	2025397	-0.34931	0.73447	-1.94065	0.637555	9.7275648	0.889204	92.262	3.638	-6.005	1.142	0.11	31.01	32.777125	111.625678	1	20	32.777133	111.625684	1.145	92.25	1	1.159	0.015	-0.128	0	0	6.9406E+218	300	275
20230809_1847450677	0	2025398	-0.40862	0.69461	-1.93956	0.702775	9.6690149	0.888876	92.262	3.638	-6.005	1.142	0.11	31.01	32.777125	111.625678	1	20	32.777133	111.625684	1.145	92.25	1	1.159	0.015	-0.128	0	0	6.9406E+218	300	275
20230809_1847450687	0	2025399	-0.47171	0.66212	-1.91706	0.6376	9.6689529	0.889059	92.262	3.638	-6.005	1.142	0.11	31.01	32.777125	111.625678	1	20	32.777133	111.625684	1.145	92.25	1	1.159	0.015	-0.128	0	0	6.9406E+218	300	275
20230809_1847450698	0	2025400	-0.54096	0.62273	-1.90075	0.702775	9.6690149	0.888876	92.237	3.538	-6.027	1.144	0.11	31.01	32.777125	111.625678	1	20	32.777133	111.625684	1.145	92.25	1	1.159	0.015	-0.128	0	0	6.9406E+218	300	275
20230809_1847450707	0	2025401	-0.60606	0.58058	-1.88742	0.63762	9.669034	0.827472	92.237	3.538	-6.027	1.144	0.11	31.01	32.777125	111.625678	1	20	32.777133	111.625684	1.145	92.25	1	1.159	0.015	-0.128	0	0	6.9406E+218	300	275
20230809_1847450721	0	2025402	-0.65502	0.54972	-1.8669	0.6376	9.6689529	0.889059	92.237	3.538	-6.027	1.144	0.11	31.01	32.777125	111.625678	1	20	32.777133	111.625684	1.145	92.25	1	1.159	0.015	-0.128	0	0	6.9406E+218	300	275
20230809_1847450727	0	2025403	-0.70221	0.51692	-1.87521	0.702775	9.6690149	0.888876	92.237	3.538	-6.027	1.144	0.11	31.01	32.777125	111.625678	1	20	32.777133	111.625684	1.145	92.25	1	1.159	0.015	-0.128	0	0	6.9406E+218	300	275
20230809_1847450738	0	2025404	-0.75714	0.47971	-1.80957	0.6376	9.6689529	0.889059	92.237	3.538	-6.027	1.144	0.11	31.01	32.777125	111.625678	1	20	32.777133	111.625684	1.145	92.25	1	1.159	0.015	-0.128	0	0	6.9406E+218	300	275
20230809_1847450749	0	2025405	-0.82073	0.4352	-1.825	0.6376	9.6689529	0.889059	92.222	3.444	-6.063	1.147	0.11	31.01	32.777125	111.625679	1	20	32.777133	111.625684	1.145	92.25	1	1.159	0.015	-0.128	0	0	6.9406E+218	300	275
20230809_1847450759	0	2025406	-0.86168	0.39896	-1.76824	0.637646	9.6103411	0.888913	92.222	3.444	-6.063	1.147	0.11	31.01	32.777125	111.625679	1	20	32.777132	111.625697	1.15	96.5	1	1.159	0.015	-0.128	0	0	6.9406E+218	300	275
20230809_1847450774	0	2025407	-0.89318	0.36037	-1.75854	0.702756	9.6689348	0.950462	92.222	3.444	-6.063	1.147	0.11	31.01	32.777125	111.625679	1	20	32.777132	111.625697	1.15	96.5	1	1.159	0.015	-0.128	0	0	6.9406E+218	300	275
20230809_1847450777	0	2025408	-0.90296	0.32052	-1.71096	0.637646	9.6103411	0.888913	92.222	3.444	-6.063	1.147	0.11	31.01	32.777125	111.625679	1	20	32.777132	111.625697	1.15	96.5	1	1.159	0.015	-0.128	0	0	6.9406E+218	300	275
20230809_1847450787	0	2025409	-0.91786	0.28765	-1.70154	0.6376	9.6689529	0.889059	92.222	3.444	-6.063	1.147	0.11	31.01	32.777125	111.625679	1	20	32.777132	111.625697	1.15	96.5	1	1.159	0.015	-0.128	0	0	6.9406E+218	300	275
20230809_1847450796	0	2025410	-0.90693	0.24913	-1.67549	0.637646	9.6103411	0.888913	92.215	3.356	-6.109	1.153	0.11	31.01	32.777125	111.62568	1	20	32.777132	111.625697	1.15	96.5	1	1.159	0.015	-0.128	0	0	6.9406E+218	300	275
20230809_1847450807	0	2025411	-0.8945	0.2121	-1.64859	0.6376	9.6689529	0.889059	92.215	3.356	-6.109	1.153	0.11	31.01	32.777125	111.62568	1	20	32.777132	111.625697	1.15	96.5	1	1.159	0.015	-0.128	0	0	6.9406E+218	300	275
20230809_1847450821	0	2025412	-0.88698	0.17065	-1.60768	0.637626	9.61026	0.9505	92.215	3.356	-6.109	1.153	0.116	31.01	32.777125	111.62568	1	20	32.777132	111.625697	1.15	96.5	1	1.159	0.015	-0.128	0	0	6.9406E+218	300	275
20230809_1847450830	0	2025413	-0.86423	0.13234	-1.57814	0.637626	9.61026	0.9505	92.215	3.356	-6.109	1.153	0.116	31.01	32.777125	111.62568	1	20	32.777132	111.625697	1.15	96.5	1	1.159	0.015	-0.128	0	0	6.9406E+218	300	275
20230809_1847450836	0	2025414	-0.84157	0.09151	-1.54556	0.637646	9.6103411	0.888913	92.215	3.356	-6.109	1.153	0.116	31.01	32.777125	111.62568	1	20	32.777132	111.625697	1.15	96.5	1	1.159	0.015	-0.128	0	0	6.9406E+218	300	275
20230809_1847450852	0	2025415	-0.79861	0.04609	-1.50496	0.637626	9.61026	0.9505	92.217	3.278	-6.151	1.157	0.116	31.01	32.777125	111.625681	1	20	32.777132	111.625697	1.15	96.5	1	1.159	0.015	-0.128	0	0	6.9406E+218	300	275
20230809_1847450864	0	2025416	-0.73903	0.01368	-1.49304	0.637646	9.6103411	0.888913	92.217	3.278	-6.151	1.157	0.116	31.01	32.777125	111.625681	1	20	32.777132	111.625697	1.15	96.5	1	1.159	0.015	-0.128	0	0	6.9406E+218	300	275
20230809_1847450867	0	2025417	-0.67786	-0.02201	-1.44041	0.637626	9.61026	0.9505	92.217	3.278	-6.151	1.157	0.116	31.01	32.777125	111.625681	1	20	32.777132	111.625697	1.15	96.5	1	1.159	0.015	-0.128	0	0	6.9406E+218	300	275
20230809_1847450877	0	2025418	-0.60131	-0.05792	-1.39121	0.637626	9.61026	0.9505	92.217	3.278	-6.151	1.157	0.116	31.01	32.777125	111.625681	1	20	32.777132	111.625697	1.15	96.5	1	1.159	0.015	-0.128	0	0	6.9406E+218	300	275
20230809_1847450889	0	2025419	-0.52196	-0.09758	-1.38266	0.637626	9.61026	0.9505	92.217	3.278	-6.151	1.157	0.116	31.01	32.777125	111.625681	1	20	32.777132	111.625697	1.15	96.5	1	1.159	0.015	-0.128	0	0	6.9406E+218	300	275
20230809_1847450901	0	2025420	-0.44577	-0.13631	-1.28209	0.637626	9.61026	0.9505	92.227	3.209	-6.181	1.161	0.116	31.01	32.777125	111.625681	1	20	32.777132	111.625697	1.15	96.5	1	1.159	0.015	-0.128	0	0	6.9406E+218	300	275
20230809_1847450907	0	2025421	-0.34992	-0.17176	-1.2981	0.637626	9.61026	0.9505	92.227	3.209	-6.181	1.161	0.116	31.01	32.777125	111.625681	1	20	32.777132	111.625697	1.15	96.5	1	1.159	0.015	-0.128	0	0	6.9406E+218	300	275
20230809_1847450923	0	2025422	-0.2542	-0.20973	-1.19	0.572451	9.610198	0.950683	92.227	3.209	-6.181	1.161	0.116	31.01	32.777125	111.625681	1	20	32.777132	111.625697	1.15	96.5	1	1.159	0.015	-0.128	0	0	6.9406E+218	300	275
20230809_1847450926	0	2025423	-0.15994	-0.24314	-1.22817	0.637626	9.61026	0.9505	92.227	3.209	-6.181	1.161	0.116	31.01	32.777125	111.625681	1	20	32.777132	111.625697	1.15	96.5	1	1.159	0.015	-0.128	0	0	6.9406E+218	300	275
20230809_1847450938	0	2025424	-0.05141	-0.27697	-1.13057	0.637626	9.61026	0.9505	92.227	3.209	-6.181	1.161	0.116	31.01	32.777125	111.625681	1	20	32.777132	111.625697	1.15	96.5	1	1.159	0.015	-0.128	0	0	6.9406E+218	300	275
20230809_1847450948	0	2025425	0.02975	-0.30253	-1.12432	0.637626	9.61026	0.9505	92.246	3.151	-6.188	1.166	0.116	31.01	32.777125	111.625682	1	20	32.777132	111.625697	1.15	96.5	1	1.159	0.015	-0.128	0	0	6.9406E+218	300	275
20230809_1847450965	0	2025426	0.15085	-0.33697	-1.06163	0.572476	9.5515051	1.0121239	92.246	3.151	-6.188	1.166	0.116	31.01	32.777125	111.625682	1	20	32.777132	111.625697	1.15	96.5	1	1.135	-0.049	-0.049	0	0	6.9406E+218	300	275
20230809_1847450972	0	2025427	0.21224	-0.37068	-1.0075	0.637626	9.61026	0.9505	92.246	3.151	-6.188	1.166	0.116	31.06	32.777125	111.625682	1	20	32.777132	111.625697	1.15	96.5	1	1.135	-0.049	-0.049	0	0	6.9406E+218	300	275
20230809_1847450982	0	2025428	0.309	-0.40577	-0.97246	0.637626	9.61026	0.9505	92.246	3.151	-6.188	1.166	0.113	31.06	32.777125	111.625682	1	20	32.777132	111.625697	1.15	96.5	1	1.135	-0.049	-0.049	0	0	6.9406E+218	300	275
20230809_1847450987	0	2025429	0.40941	-0.43451	-0.90159	0.572431	9.610117	1.012269	92.246	3.151	-6.188	1.166	0.113	31.06	32.777125	111.625682	1	20	32.777132	111.625697	1.15	96.5	1	1.135	-0.049	-0.049	0	0	6.9406E+218	300	275
20230809_1847460005	0	2025430	0.50106	-0.45854	-0.8949	0.637671	9.5516481	0.950354	92.271	3.105	-6.17	1.139	0.113	31.06	32.777124	111.625682	1	20	32.777132	111.625697	1.15	96.5	1	1.135	-0.049	-0.049	0	0	6.9406E+218	300	275
20230809_1847460032	0	2025431	0.61761	-0.48174	-0.82885	0.572451	9.610198	0.950683	92.271	3.105	-6.17	1.139	0.113	31.06	32.777124	111.625682	1	20	32.777132	111.625697	1.15	96.5	1	1.135	-0.049	-0.049	0	0	6.9406E+218	300	275
20230809_1847460038	0	2025432	0.66564	-0.50668	-0.80478	0.637626	9.61026	0.9505	92.271	3.105	-6.17	1.139	0.113	31.06	32.777124	111.625682	1	20	32.777132	111.625697	1.15	96.5	1	1.135	-0.049	-0.049	0	0	6.9406E+218	300	275
20230809_1847460039	0	2025433	0.72979	-0.5399	-0.74788	0.572431	9.610117	1.012269	92.271	3.105	-6.17	1.139	0.113	31.06	32.777124	111.625682	1	20	32.777132	111.625697	1.15	96.5	1	1.135	-0.049	-0.049	0	0	6.9406E+218	300	275
20230809_1847460061	0	2025434	0.77756	-0.55757	-0.69764	0.637626	9.61026	0.9505	92.302	3.071	-6.133	1.144	0.113	31.06	32.777124	111.625683	1	20	32.777132	111.625697	1.15	96.5	1	1.135	-0.049	-0.049	0	0	6.9406E+218	300	275
20230809_1847460062	0	2025435	0.81851	-0.58556	-0.63129	0.637651	9.5515671	1.011941	92.302	3.071	-6.133	1.144	0.113	31.06	32.777124	111.625683	1	20	32.777132	111.625697	1.15	96.5	1	1.135	-0.049	-0.049	0	0	6.9406E+218	300	275
20230809_1847460064	0	2025436	0.86151	-0.60501	-0.58619	0.572451	9.610198	0.950683	92.302	3.071	-6.133	1.144	0.113	31.06	32.777124	111.625683	1	20	32.777132	111.625697	1.15	96.5	1	1.135	-0.049	-0.049	0	0	6.9406E+218	300	275
20230809_1847460073	0	2025437	0.89076	-0.6262	-0.53557	0.637606	9.6101789	1.012086	92.302	3.071	-6.133	1.144	0.113	31.06	32.777124	111.625683	1	20	32.777132	111.625697	1.15	96.5	1	1.135	-0.049	-0.049	0	0	6.9406E+218	300	275
20230809_1847460080	0	2025438	0.92903	-0.64703	-0.52719	0.572451	9.610198	0.950683	92.302	3.071	-6.133	1.144	0.113	31.06	32.777124	111.625683	1	20	32.777132	111.625697	1.15	96.5	1	1.135	-0.049	-0.049	0	0	6.9406E+218	300	275
20230809_1847460087	0	2025439	0.96596	-0.65957	-0.46589	0.637626	9.61026	0.9505	92.302	3.071	-6.133	1.144	0.113	31.06	32.777124	111.625683	1	20	32.777132	111.625697	1.15	96.5	1	1.135	-0.049	-0.049	0	0	6.9406E+218	300	275
20230809_1847460097	0	2025440	0.9673	-0.68385	-0.42057	0.572431	9.610117	1.012269	92.337	3.049	-6.085	1.148	0.113	31.06	32.777124	111.625684	1	20	32.777132	111.625697	1.15	96.5	1	1.135	-0.049	-0.049	0	0	6.9406E+218	300	275
20230809_1847460107	0	2025441	0.97924	-0.70213	-0.37478	0.637671	9.5516481	0.950354	92.337	3.049	-6.085	1.148	0.113	31.06	32.777124	111.625684	1	20	32.777132	111.625697	1.15	96.5	1	1.135	-0.049	-0.049	0	0	6.9406E+218	300	275
20230809_1847460121	0	2025442	0.97433	-0.72158	-0.29452	0.572431	9.610117	1.012269	92.337	3.049	-6.085	1.148	0.113	31.06	32.777124	111.625684	1	20	32.777132	111.625697	1.15	96.5	1	1.135	-0.049	-0.049	0	0	6.9406E+218	300	275
20230809_1847460129	0	2025443	0.98686	-0.73722	-0.24858	0.572451	9.610198	0.950683	92.337	3.049	-6.085	1.148	0.113	31.06	32.777124	111.625684	1	20	32.777132	111.625697	1.15	96.5	1	1.135	-0.049	-0.049	0	0	6.9406E+218	300	275
20230809_1847460138	0	2025444	0.99775	-0.74909	-0.21597	0.637626	9.61026	0.9505	92.337	3.049	-6.085	1.148	0.113	31.06	32.777124	111.625684	1	20	32.777132	111.625697	1.15	96.5	1	1.135	-0.049	-0.049	0	0	6.9406E+218	300	275
20230809_1847460148	0	2025445	0.98774	-0.76505	-0.18487	0.572405	9.6688099	0.950828	92.375	3.04	-6.033	1.152	0.113	31.06	32.777124	111.625684	1	20	32.777132	111.625697	1.15	96.5	1	1.135	-0.049	-0.049	0	0	6.9406E+218	300	275
20230809_1847460159	0	2025446	0.99207	-0.77592	-0.1627	0.637606	9.6101789	1.012086	92.375	3.04	-6.033	1.152	0.111	31.06	32.777124	111.625684	1	20	32.777132	111.625697	1.15	96.5	1	1.135	-0.049	-0.049	0	0	6.9406E+218	300	275
20230809_1847460170	0	2025447	0.98506	-0.7912	-0.12213	0.572451	9.610198	0.950683	92.375	3.04	-6.033	1.152	0.111	31.06	32.777124	111.625684	1	20	32.777132	111.625697	1.15	96.5	1	1.135	-0.049	-0.049	0	0	6.9406E+218	300	275
20230809_1847460177	0	2025448	0.97016	-0.80217	-0.04018	0.637606	9.6101789	1.012086	92.375	3.04	-6.033	1.152	0.111	31.06	32.777124	111.625684	1	20	32.777132	111.625697	1.15	96.5	1	1.135	-0.049	-0.049	0	0	6.9406E+218	300	275
20230809_1847460187	0	2025449	0.98428	-0.80863	-0.00512	0.572496	9.5515852	0.950537	92.375	3.04	-6.033	1.152	0.111	31.06	32.777124	111.625684	1	20	32.777132	111.625697	1.15	96.5	1	1.135	-0.049	-0.049	0	0	6.9406E+218	300	275
20230809_1847460198	0	2025450	0.99846	-0.81367	0.0877	0.637606	9.6101789	1.012086	92.415	3.042	-5.982	1.157	0.111	31.06	32.777124	111.625685	1	20	32.777132	111.625697	1.15	96.5	1	1.135	-0.049	-0.049	0	0	6.9406E+218	300	275
20230809_1847460207	0	2025451	1.00072	-0.82168	0.09359	0.572431	9.610117	1.012269	92.415	3.042	-5.982	1.157	0.111	31.06	32.777124	111.625685	1	20	32.777132	111.625697	1.15	96.5	1	1.135	-0.049	-0.049	0	0	6.9406E+218	300	275
20230809_1847460223	0	2025452	1.04543	-0.82631	0.13772	0.63758	9.6688719	0.950645	92.415	3.042	-5.982	1.157	0.111	31.06	32.777124	111.625685	1	20	32.777132	111.625697	1.15	96.5	1	1.135	-0.049	-0.049	0	0	6.9406E+218	300	275
20230809_1847460228	0	2025453	1.03677	-0.83398	0.15325	0.572451	9.610198	0.950683	92.415	3.042	-5.982	1.157	0.111	31.06	32.777124	111.625685	1	20	32.777132	111.625697	1.15	96.5	1	1.135	-0.049	-0.049	0	0	6.9406E+218	300	275
20230809_1847460240	0	2025454	1.08397	-0.83798	0.16227	0.63758	9.6688719	0.950645	92.415	3.042	-5.982	1.157	0.111	31.06	32.777124	111.625685	1	20	32.777132	111.625697	1.15	96.5	1	1.135	-0.049	-0.049	0	0	6.9406E+218	300	275
20230809_1847460250	0	2025455	1.08636	-0.84297	0.25051	0.637651	9.5515671	1.011941	92.456	3.055	-5.927	1.162	0.111	31.06	32.777124	111.625685	1	20	32.777132	111.625697	1.15	96.5	1	1.135	-0.049	-0.049	0	0	6.9406E+218	300	275
20230809_1847460259	0	2025456	1.09161	-0.85201	0.26388	0.572431	9.610117	1.012269	92.456	3.055	-5.927	1.162	0.111	31.06	32.777124	111.625685	1	20	32.777132	111.625697	1.15	96.5	1	1.135	-0.049	-0.049	0	0	6.9406E+218	300	275
20230809_1847460267	0	2025457	1.13783	-0.85077	0.36512	0.637626	9.61026	0.9505	92.456	3.055	-5.927	1.162	0.111	31.06	32.777124	111.625685	1	20	32.777132	111.625697	1.15	96.5	1	1.135	-0.049	-0.049	0	0	6.9406E+218	300	275
20230809_1847460277	0	2025458	1.14272	-0.85516	0.36538	0.637626	9.61026	0.9505	92.456	3.055	-5.927	1.162	0.111	31.06	32.777124	111.625685	1	20	32.777132	111.625697	1.15	96.5	1	1.135	-0.049	-0.049	0	0	6.9406E+218	300	275
20230809_1847460287	0	2025459	1.19636	-0.86195	0.41929	0.572405	9.6688099	0.950828	92.456	3.055	-5.927	1.162	0.111	31.06	32.777124	111.625685	1	20	32.777132	111.625697	1.15	96.5	1	1.135	-0.049	-0.049	0	0	6.9406E+218	300	275
20230809_1847460297	0	2025460	1.20826	-0.85251	0.42138	0.637606	9.6101789	1.012086	92.497	3.078	-5.867	1.167	0.111	31.06	32.777124	111.625686	1	20	32.777132	111.625697	1.15	96.5	1	1.135	-0.049	-0.049	0	0	6.9406E+218	300	275
20230809_1847460308	0	2025461	1.23749	-0.86216	0.45163	0.572405	9.6688099	0.950828	92.497	3.078	-5.867	1.167	0.119	31.06	32.777124	111.625686	1	20	32.777132	111.625697	1.15	96.5	1	1.135	-0.049	-0.049	0	0	6.9406E+218	300	275
20230809_1847460321	0	2025462	1.24915	-0.85588	0.46231	0.637626	9.61026	0.9505	92.497	3.078	-5.867	1.167	0.119	31.06	32.777124	111.625686	1	20	32.777132	111.625697	1.15	96.5	1	1.135	-0.049	-0.049	0	0	6.9406E+218	300	275
20230809_1847460327	0	2025463	1.27282	-0.86018	0.53153	0.637606	9.6101789	1.012086	92.497	3.078	-5.867	1.167	0.119	31.06	32.777124	111.625686	1	20	32.777132	111.625697	1.15	96.5	1	1.135	-0.049	-0.049	0	0	6.9406E+218	300	275
20230809_1847460338	0	2025464	1.30515	-0.85304	0.56252	0.637626	9.61026	0.9505	92.497	3.078	-5.867	1.167	0.119	31.06	32.777124	111.625686	1	20	32.777132	111.625697	1.15	96.5	1	1.135	-0.049	-0.049	0	0	6.9406E+218	300	275
20230809_1847460349	0	2025465	1.3188	-0.85641	0.61871	0.637626	9.61026	0.9505	92.537	3.108	-5.801	1.172	0.119	31.06	32.777124	111.625687	1	20	32.777132	111.625697	1.15	96.5	1	1.135	-0.049	-0.049	0	0	6.9406E+218	300	275
20230809_1847460364	0	2025466	1.33573	-0.86021	0.62606	0.572425	9.668891	0.889241	92.537	3.108	-5.801	1.172	0.119	31.06	32.777124	111.625687	1	20	32.777132	111.625697	1.15	96.5	1	1.135	-0.049	-0.049	0	0	6.9406E+218	300	275
20230809_1847460369	0	2025467	1.35054	-0.85455	0.66108	0.63758	9.6688719	0.950645	92.537	3.108	-5.801	1.172	0.119	31.06	32.777124	111.625687	1	20	32.777132	111.625697	1.15	96.5	1	1.135	-0.049	-0.049	0	0	6.9406E+218	300	275
20230809_1847460377	0	2025468	1.36126	-0.85521	0.66382	0.637626	9.61026	0.9505	92.537	3.108	-5.801	1.172	0.119	31.06	32.777124	111.625687	1	20	32.777132	111.625697	1.15	96.5	1	1.135	-0.049	-0.049	0	0	6.9406E+218	300	275
20230809_1847460389	0	2025469	1.37626	-0.85788	0.70015	0.637626	9.61026	0.9505	92.537	3.108	-5.801	1.172	0.119	31.06	32.777124	111.625687	1	20	32.777132	111.625697	1.15	96.5	1	1.135	-0.049	-0.049	0	0	6.9406E+218	300	275
20230809_1847460398	0	2025470	1.38839	-0.85671	0.72806	0.63758	9.6688719	0.950645	92.576	3.146	-5.731	1.176	0.119	31.06	32.777124	111.625687	1	20	32.777132	111.625697	1.15	96.5	1	1.135	-0.049	-0.049	0	0	6.9406E+218	300	275
20230809_1847460409	0	2025471	1.40101	-0.85643	0.76035	0.637626	9.61026	0.9505	92.576	3.146	-5.731	1.176	0.119	31.06	32.777124	111.625687	1	20	32.777132	111.625697	1.15	96.5	1	1.135	-0.049	-0.049	0	0	6.9406E+218	300	275
20230809_1847460420	0	2025472	1.41525	-0.85954	0.79847	0.637626	9.61026	0.9505	92.576	3.146	-5.731	1.176	0.119	31.06	32.777124	111.625687	1	20	32.777132	111.625697	1.15	96.5	1	1.135	-0.049	-0.049	0	0	6.9406E+218	300	275
20230809_1847460428	0	2025473	1.43009	-0.85615	0.81375	0.6376	9.6689529	0.889059	92.576	3.146	-5.731	1.176	0.119	31.06	32.777124	111.625687	1	20	32.777132	111.625697	1.15	96.5	1	1.135	-0.049	-0.049	0	0	6.9406E+218	300	275
20230809_1847460437	0	2025474	1.47743	-0.84815	0.83083	0.637626	9.61026	0.9505	92.576	3.146	-5.731	1.176	0.119	31.06	32.777124	111.625687	1	20	32.777132	111.625697	1.15	96.5	1	1.135	-0.049	-0.049	0	0	6.9406E+218	300	275
20230809_1847460449	0	2025475	1.50633	-0.84136	0.85241	0.63758	9.6688719	0.950645	92.615	3.191	-5.656	1.181	0.119	31.06	32.777124	111.625688	1	20	32.777132	111.625697	1.15	96.5	1	1.135	-0.049	-0.049	0	0	6.9406E+218	300	275
20230809_1847460459	0	2025476	1.51259	-0.84448	0.88125	0.637646	9.6103411	0.888913	92.615	3.191	-5.656	1.181	0.119	31.06	32.777124	111.625688	1	20	32.777132	111.625697	1.15	96.5	1	1.135	-0.049	-0.049	0	0	6.9406E+218	300	275
20230809_1847460472	0	2025477	1.52427	-0.84498	0.90716	0.637626	9.61026	0.9505	92.615	3.191	-5.656	1.181	0.124	31.06	32.777124	111.625688	1	20	32.777132	111.625697	1.15	96.5	1	1.135	-0.049	-0.049	0	0	6.9406E+218	300	275
20230809_1847460477	0	2025478	1.53603	-0.84481	0.93297	0.637626	9.61026	0.9505	92.615	3.191	-5.656	1.181	0.124	31.06	32.777124	111.625688	1	20	32.777132	111.625697	1.15	96.5	1	1.135	-0.049	-0.049	0	0	6.9406E+218	300	275
20230809_1847460487	0	2025479	1.56679	-0.84533	0.96691	0.6376	9.6689529	0.889059	92.615	3.191	-5.656	1.181	0.124	31.06	32.777124	111.625688	1	20	32.777132	111.625697	1.15	96.5	1	1.135	-0.049	-0.049	0	0	6.9406E+218	300	275
20230809_1847460497	0	2025480	1.61169	-0.84109	0.98143	0.637626	9.61026	0.9505	92.652	3.242	-5.577	1.186	0.124	31.06	32.777124	111.625689	1	20	32.777132	111.625697	1.15	96.5	1	1.135	-0.049	-0.049	0	0	6.9406E+218	300	275
20230809_1847460508	0	2025481	1.64481	-0.83492	0.9991	0.702821	9.6104031	0.88873	92.652	3.242	-5.577	1.186	0.124	31.06	32.777124	111.625689	1	20	32.777132	111.625697	1.15	96.5	1	1.135	-0.049	-0.049	0	0	6.9406E+218	300	275
20230809_1847460523	0	2025482	1.69852	-0.82648	1.00877	0.63758	9.6688719	0.950645	92.652	3.242	-5.577	1.186	0.124	31.06	32.777124	111.625689	1	20	32.777132	111.625697	1.15	96.5	1	1.135	-0.049	-0.049	0	0	6.9406E+218	300	275
20230809_1847460527	0	2025483	1.71952	-0.82511	1.0467	0.637646	9.6103411	0.888913	92.652	3.242	-5.577	1.186	0.124	31.06	32.777124	111.625689	1	20	32.777132	111.625697	1.15	96.5	1	1.135	-0.049	-0.049	0	0	6.9406E+218	300	275
20230809_1847460537	0	2025484	1.72033	-0.82696	1.05701	0.637626	9.61026	0.9505	92.652	3.242	-5.577	1.186	0.124	31.06	32.777124	111.625689	1	20	32.777132	111.625697	1.15	96.5	1	1.135	-0.049	-0.049	0	0	6.9406E+218	300	275
20230809_1847460547	0	2025485	1.74106	-0.82318	1.10159	0.702821	9.6104031	0.88873	92.689	3.298	-5.489	1.192	0.124	31.06	32.777124	111.625689	1	20	32.777132	111.625697	1.15	96.5	1	1.135	-0.049	-0.049	0	0	6.9406E+218	300	275
20230809_1847460559	0	2025486	1.75304	-0.82281	1.10063	0.63758	9.6688719	0.950645	92.689	3.298	-5.489	1.192	0.124	31.06	32.777124	111.625689	1	20	32.777132	111.625697	1.15	96.5	1	1.135	-0.049	-0.049	0	0	6.9406E+218	300	275
20230809_1847460570	0	2025487	1.78004	-0.81856	1.13509	0.637646	9.6103411	0.888913	92.689	3.298	-5.489	1.192	0.124	31.06	32.777124	111.625689	1	20	32.777132	111.625697	1.15	96.5	1	1.135	-0.049	-0.049	0	0	6.9406E+218	300	275
20230809_1847460577	0	2025488	1.79049	-0.81422	1.13139	0.702821	9.6104031	0.88873	92.689	3.298	-5.489	1.192	0.124	31.06	32.777124	111.625689	1	20	32.777132	111.625697	1.15	96.5	1	1.135	-0.049	-0.049	0	0	6.9406E+218	300	275
20230809_1847460587	0	2025489	1.79541	-0.80909	1.1536	0.6376	9.6689529	0.889059	92.689	3.298	-5.489	1.192	0.124	31.06	32.777124	111.625689	1	20	32.777132	111.625697	1.15	96.5	1	1.135	-0.049	-0.049	0	0	6.9406E+218	300	275
20230809_1847460598	0	2025490	1.80614	-0.80515	1.18216	0.702801	9.610322	0.950317	92.724	3.359	-5.398	1.197	0.124	31.06	32.777124	111.62569	1	20	32.777132	111.625697	1.15	96.5	1	1.135	-0.049	-0.049	0	0	6.9406E+218	300	275
20230809_1847460609	0	2025491	1.78185	-0.80945	1.21932	0.637626	9.61026	0.9505	92.724	3.359	-5.398	1.197	0.124	31.06	32.777124	111.62569	1	20	32.777132	111.625697	1.15	96.5	1	1.135	-0.049	-0.049	0	0	6.9406E+218	300	275
20230809_1847460623	0	2025492	1.78668	-0.8073	1.25028	0.702821	9.6104031	0.88873	92.724	3.359	-5.398	1.197	0.124	31.06	32.777124	111.62569	1	20	32.777132	111.625697	1.15	96.5	1	1.135	-0.049	-0.049	0	0	6.9406E+218	300	287
20230809_1847460627	0	2025493	1.79767	-0.80429	1.25685	0.637646	9.6103411	0.888913	92.724	3.359	-5.398	1.197	0.124	31.06	32.777124	111.62569	1	20	32.777132	111.625697	1.15	96.5	1	1.135	-0.049	-0.049	0	0	6.9406E+218	300	287
20230809_1847460637	0	2025494	1.81185	-0.79437	1.27064	0.6376	9.6689529	0.889059	92.724	3.359	-5.398	1.197	0.119	31.06	32.777124	111.62569	1	20	32.777132	111.625697	1.15	96.5	1	1.135	-0.049	-0.049	0	0	6.9406E+218	300	287
20230809_1847460649	0	2025495	1.84254	-0.78319	1.27413	0.702801	9.610322	0.950317	92.758	3.425	-5.306	1.201	0.119	31.06	32.777124	111.62569	1	20	32.777132	111.625697	1.15	96.5	1	1.135	-0.049	-0.049	0	0	6.9406E+218	300	287
20230809_1847460663	0	2025496	1.83445	-0.77354	1.29784	0.637646	9.6103411	0.888913	92.758	3.425	-5.306	1.201	0.119	31.06	32.777124	111.62569	1	20	32.777132	111.625697	1.15	96.5	1	1.135	-0.049	-0.049	0	0	6.9406E+218	300	287
20230809_1847460666	0	2025497	1.82893	-0.77212	1.31524	0.702801	9.610322	0.950317	92.758	3.425	-5.306	1.201	0.119	31.06	32.777124	111.62569	1	20	32.777132	111.625697	1.15	96.5	1	1.135	-0.049	-0.049	0	0	6.9406E+218	300	287
20230809_1847460677	0	2025498	1.81603	-0.76899	1.33883	0.6376	9.6689529	0.889059	92.758	3.425	-5.306	1.201	0.119	31.06	32.777124	111.62569	1	20	32.777132	111.625697	1.15	96.5	1	1.135	-0.049	-0.049	0	0	6.9406E+218	300	287
20230809_1847460687	0	2025499	1.81561	-0.76796	1.37035	0.702821	9.6104031	0.88873	92.758	3.425	-5.306	1.201	0.119	31.06	32.777124	111.62569	1	20	32.777132	111.625697	1.15	96.5	1	1.135	-0.049	-0.049	0	0	6.9406E+218	300	287
20230809_1847460699	0	2025500	1.8467	-0.75756	1.38063	0.637646	9.6103411	0.888913	92.79	3.495	-5.213	1.205	0.119	31.06	32.777124	111.625691	1	20	32.777132	111.625697	1.15	96.5	1	1.135	-0.049	-0.049	0	0	6.9406E+218	300	287
20230809_1847460707	0	2025501	1.86057	-0.74912	1.39556	0.702801	9.610322	0.950317	92.79	3.495	-5.213	1.205	0.119	31.06	32.777124	111.625691	1	20	32.777132	111.625697	1.15	96.5	1	1.135	-0.049	-0.049	0	0	6.9406E+218	300	287
20230809_1847460721	0	2025502	1.86327	-0.73949	1.39229	0.6376	9.6689529	0.889059	92.79	3.495	-5.213	1.205	0.119	31.06	32.777124	111.625691	1	20	32.777132	111.625697	1.15	96.5	1	1.135	-0.049	-0.049	0	0	6.9406E+218	300	287
20230809_1847460727	0	2025503	1.86938	-0.73309	1.39589	0.702821	9.6104031	0.88873	92.79	3.495	-5.213	1.205	0.119	31.06	32.777124	111.625691	1	20	32.777132	111.625697	1.15	96.5	1	1.135	-0.049	-0.049	0	0	6.9406E+218	300	287
20230809_1847460737	0	2025504	1.8477	-0.73029	1.42267	0.6376	9.6689529	0.889059	92.79	3.495	-5.213	1.205	0.119	31.06	32.777124	111.625691	1	20	32.777132	111.625697	1.15	96.5	1	1.135	-0.049	-0.049	0	0	6.9406E+218	300	287
20230809_1847460749	0	2025505	1.83774	-0.72637	1.43224	0.702801	9.610322	0.950317	92.821	3.569	-5.118	1.209	0.119	31.06	32.777124	111.625692	1	20	32.777132	111.625697	1.15	96.5	1	1.135	-0.049	-0.049	0	0	6.9406E+218	300	287
20230809_1847460760	0	2025506	1.83446	-0.72119	1.46302	0.702821	9.6104031	0.88873	92.821	3.569	-5.118	1.209	0.119	31.06	32.777124	111.625692	1	20	32.777132	111.625697	1.15	96.5	1	1.135	-0.049	-0.049	0	0	6.9406E+218	300	287
20230809_1847460767	0	2025507	1.82817	-0.72085	1.45733	0.637646	9.6103411	0.888913	92.821	3.569	-5.118	1.209	0.119	31.06	32.777124	111.625692	1	20	32.777131	111.625709	1.18	94.51	1	1.135	-0.049	-0.049	0	0	6.9406E+218	300	287
20230809_1847460784	0	2025508	1.84447	-0.71148	1.47304	0.702775	9.6690149	0.888876	92.821	3.569	-5.118	1.209	0.119	31.06	32.777124	111.625692	1	20	32.777131	111.625709	1.18	94.51	1	1.135	-0.049	-0.049	0	0	6.9406E+218	300	287
20230809_1847460787	0	2025509	1.83799	-0.70274	1.46206	0.6376	9.6689529	0.889059	92.821	3.569	-5.118	1.209	0.119	31.06	32.777124	111.625692	1	20	32.777131	111.625709	1.18	94.51	1	1.135	-0.049	-0.049	0	0	6.9406E+218	300	287
20230809_1847460805	0	2025510	1.82232	-0.69526	1.46638	0.702821	9.6104031	0.88873	92.85	3.645	-5.024	1.214	0.111	31.06	32.777124	111.625693	1	20	32.777131	111.625709	1.18	94.51	1	1.135	-0.049	-0.049	0	0	6.9406E+218	300	287
20230809_1847460808	0	2025511	1.79921	-0.68918	1.47653	0.702756	9.6689348	0.950462	92.85	3.645	-5.024	1.214	0.111	31.06	32.777124	111.625693	1	20	32.777131	111.625709	1.18	94.51	1	1.135	-0.049	-0.049	0	0	6.9406E+218	300	287
20230809_1847460822	0	2025512	1.75607	-0.68827	1.48901	0.702821	9.6104031	0.88873	92.85	3.645	-5.024	1.214	0.111	31.06	32.777124	111.625693	1	20	32.777131	111.625709	1.18	94.51	1	1.135	-0.049	-0.049	0	0	6.9406E+218	300	287
20230809_1847460827	0	2025513	1.73507	-0.68296	1.50688	0.6376	9.6689529	0.889059	92.85	3.645	-5.024	1.214	0.111	31.06	32.777124	111.625693	1	20	32.777131	111.625709	1.18	94.51	1	1.135	-0.049	-0.049	0	0	6.9406E+218	300	287
20230809_1847460837	0	2025514	1.71786	-0.67443	1.49892	0.702775	9.6690149	0.888876	92.85	3.645	-5.024	1.214	0.111	31.06	32.777124	111.625693	1	20	32.777131	111.625709	1.18	94.51	1	1.135	-0.049	-0.049	0	0	6.9406E+218	300	287
20230809_1847460850	0	2025515	1.7083	-0.66126	1.49993	0.702775	9.6690149	0.888876	92.877	3.723	-4.936	1.218	0.111	31.06	32.777124	111.625693	1	20	32.777131	111.625709	1.18	94.51	1	1.135	-0.049	-0.049	0	0	6.9406E+218	300	287
20230809_1847460856	0	2025516	1.70574	-0.64737	1.4902	0.702775	9.6690149	0.888876	92.877	3.723	-4.936	1.218	0.111	31.06	32.777124	111.625693	1	20	32.777131	111.625709	1.18	94.51	1	1.135	-0.049	-0.049	0	0	6.9406E+218	300	287
20230809_1847460867	0	2025517	1.67306	-0.63409	1.47855	0.702756	9.6689348	0.950462	92.877	3.723	-4.936	1.218	0.111	31.06	32.777124	111.625693	1	20	32.777131	111.625709	1.18	94.51	1	1.135	-0.049	-0.049	0	0	6.9406E+218	300	287
20230809_1847460879	0	2025518	1.63331	-0.62502	1.48503	0.6376	9.6689529	0.889059	92.877	3.723	-4.936	1.218	0.111	31.06	32.777124	111.625693	1	20	32.777131	111.625709	1.18	94.51	1	1.135	-0.049	-0.049	0	0	6.9406E+218	300	287
20230809_1847460886	0	2025519	1.58751	-0.61184	1.49089	0.702801	9.610322	0.950317	92.877	3.723	-4.936	1.218	0.111	31.06	32.777124	111.625693	1	20	32.777131	111.625709	1.18	94.51	1	1.135	-0.049	-0.049	0	0	6.9406E+218	300	287
20230809_1847460899	0	2025520	1.54388	-0.59729	1.51309	0.702775	9.6690149	0.888876	92.902	3.8	-4.852	1.22	0.111	31.06	32.777124	111.625694	1	20	32.777131	111.625709	1.18	94.51	1	1.135	-0.049	-0.049	0	0	6.9406E+218	300	287
20230809_1847460907	0	2025521	1.52616	-0.5793	1.5083	0.70271	9.7275467	0.950608	92.902	3.8	-4.852	1.22	0.111	31.06	32.777124	111.625694	1	20	32.777131	111.625709	1.18	94.51	1	1.135	-0.049	-0.049	0	0	6.9406E+218	300	287
20230809_1847460925	0	2025522	1.49106	-0.56033	1.50609	0.702775	9.6690149	0.888876	92.902	3.8	-4.852	1.22	0.111	31.06	32.777124	111.625694	1	20	32.777131	111.625709	1.18	94.51	1	1.179	0.005	-0.082	0	0	6.9406E+218	300	287
20230809_1847460932	0	2025523	1.46722	-0.53798	1.48311	0.702775	9.6690149	0.888876	92.902	3.8	-4.852	1.22	0.111	30.96	32.777124	111.625694	1	20	32.777131	111.625709	1.18	94.51	1	1.179	0.005	-0.082	0	0	6.9406E+218	300	287
20230809_1847460947	0	2025524	1.4317	-0.52033	1.4652	0.70271	9.7275467	0.950608	92.902	3.8	-4.852	1.22	0.111	30.96	32.777124	111.625694	1	20	32.777131	111.625709	1.18	94.51	1	1.179	0.005	-0.082	0	0	6.9406E+218	300	287
20230809_1847460949	0	2025525	1.37569	-0.50445	1.47229	0.702775	9.6690149	0.888876	92.923	3.877	-4.778	1.182	0.111	30.96	32.777124	111.625694	1	20	32.777131	111.625709	1.18	94.51	1	1.179	0.005	-0.082	0	0	6.9406E+218	300	287
20230809_1847460958	0	2025526	1.33889	-0.48459	1.48098	0.702756	9.6689348	0.950462	92.923	3.877	-4.778	1.182	0.111	30.96	32.777124	111.625694	1	20	32.777131	111.625709	1.18	94.51	1	1.179	0.005	-0.082	0	0	6.9406E+218	300	287
20230809_1847460969	0	2025527	1.30993	-0.45975	1.49468	0.702775	9.6690149	0.888876	92.923	3.877	-4.778	1.182	0.117	30.96	32.777124	111.625694	1	20	32.777131	111.625709	1.18	94.51	1	1.179	0.005	-0.082	0	0	6.9406E+218	300	287
20230809_1847460976	0	2025528	1.28147	-0.43984	1.48653	0.70273	9.7276268	0.889021	92.923	3.877	-4.778	1.182	0.117	30.96	32.777124	111.625694	1	20	32.777131	111.625709	1.18	94.51	1	1.179	0.005	-0.082	0	0	6.9406E+218	300	287
20230809_1847460987	0	2025529	1.24914	-0.41655	1.48664	0.70271	9.7275467	0.950608	92.923	3.877	-4.778	1.182	0.117	30.96	32.777124	111.625694	1	20	32.777131	111.625709	1.18	94.51	1	1.179	0.005	-0.082	0	0	6.9406E+218	300	287
20230809_1847460999	0	2025530	1.20824	-0.38969	1.46328	0.70273	9.7276268	0.889021	92.939	3.952	-4.713	1.184	0.117	30.96	32.777124	111.625695	1	20	32.777131	111.625709	1.18	94.51	1	1.179	0.005	-0.082	0	0	6.9406E+218	300	287
20230809_1847470007	0	2025531	1.16563	-0.36334	1.44157	0.702775	9.6690149	0.888876	92.939	3.952	-4.713	1.184	0.117	30.96	32.777124	111.625695	1	20	32.777131	111.625709	1.18	94.51	1	1.179	0.005	-0.082	0	0	6.9406E+218	300	287
20230809_1847470020	0	2025532	1.11131	-0.34259	1.44185	0.70271	9.7275467	0.950608	92.939	3.952	-4.713	1.184	0.117	30.96	32.777124	111.625695	1	20	32.777131	111.625709	1.18	94.51	1	1.179	0.005	-0.082	0	0	6.9406E+218	300	287
20230809_1847470027	0	2025533	1.04132	-0.32702	1.44753	0.70271	9.7275467	0.950608	92.939	3.952	-4.713	1.184	0.117	30.96	32.777124	111.625695	1	20	32.777131	111.625709	1.18	94.51	1	1.179	0.005	-0.082	0	0	6.9406E+218	300	287
20230809_1847470038	0	2025534	1.00288	-0.29999	1.45578	0.70273	9.7276268	0.889021	92.939	3.952	-4.713	1.184	0.117	30.96	32.777124	111.625695	1	20	32.777131	111.625709	1.18	94.51	1	1.179	0.005	-0.082	0	0	6.9406E+218	300	287
20230809_1847470049	0	2025535	0.9699	-0.27198	1.43576	0.70273	9.7276268	0.889021	92.949	4.026	-4.66	1.185	0.117	30.96	32.777124	111.625696	1	20	32.777131	111.625709	1.18	94.51	1	1.179	0.005	-0.082	0	0	6.9406E+218	300	287
20230809_1847470063	0	2025536	0.93203	-0.24264	1.42329	0.70273	9.7276268	0.889021	92.949	4.026	-4.66	1.185	0.117	30.96	32.777124	111.625696	1	20	32.777131	111.625709	1.18	94.51	1	1.179	0.005	-0.082	0	0	6.9406E+218	300	287
20230809_1847470071	0	2025537	0.90983	-0.20969	1.40089	0.70271	9.7275467	0.950608	92.949	4.026	-4.66	1.185	0.117	30.96	32.777124	111.625696	1	20	32.777131	111.625709	1.18	94.51	1	1.179	0.005	-0.082	0	0	6.9406E+218	300	287
20230809_1847470086	0	2025538	0.86514	-0.18172	1.38141	0.70273	9.7276268	0.889021	92.949	4.026	-4.66	1.185	0.117	30.96	32.777124	111.625696	1	20	32.777131	111.625709	1.18	94.51	1	1.179	0.005	-0.082	0	0	6.9406E+218	300	287
20230809_1847470087	0	2025539	0.82334	-0.15855	1.38101	0.76784	9.7862206	0.95057	92.949	4.026	-4.66	1.185	0.117	30.96	32.777124	111.625696	1	20	32.777131	111.625709	1.18	94.51	1	1.179	0.005	-0.082	0	0	6.9406E+218	300	287
20230809_1847470097	0	2025540	0.78854	-0.12709	1.37297	0.70273	9.7276268	0.889021	92.953	4.096	-4.616	1.186	0.117	30.96	32.777124	111.625696	1	20	32.777131	111.625709	1.18	94.51	1	1.179	0.005	-0.082	0	0	6.9406E+218	300	287
20230809_1847470109	0	2025541	0.75578	-0.10019	1.37963	0.70271	9.7275467	0.950608	92.953	4.096	-4.616	1.186	0.117	30.96	32.777124	111.625696	1	20	32.777131	111.625709	1.18	94.51	1	1.179	0.005	-0.082	0	0	6.9406E+218	300	287
20230809_1847470120	0	2025542	0.73206	-0.07319	1.35885	0.702685	9.7862396	0.889167	92.953	4.096	-4.616	1.186	0.117	30.96	32.777124	111.625696	1	20	32.777131	111.625709	1.18	94.51	1	1.179	0.005	-0.082	0	0	6.9406E+218	300	287
20230809_1847470127	0	2025543	0.71205	-0.04011	1.33334	0.76786	9.7863016	0.888984	92.953	4.096	-4.616	1.186	0.117	30.96	32.777124	111.625696	1	20	32.777131	111.625709	1.18	94.51	1	1.179	0.005	-0.082	0	0	6.9406E+218	300	287
20230809_1847470139	0	2025544	0.68414	-0.00786	1.30359	0.702685	9.7862396	0.889167	92.953	4.096	-4.616	1.186	0.132	30.96	32.777124	111.625696	1	20	32.777131	111.625709	1.18	94.51	1	1.179	0.005	-0.082	0	0	6.9406E+218	300	287
20230809_1847470151	0	2025545	0.66069	0.02478	1.27564	0.702665	9.7861586	0.950753	92.95	4.163	-4.581	1.186	0.132	30.96	32.777124	111.625697	1	20	32.777131	111.625709	1.18	94.51	1	1.179	0.005	-0.082	0	0	6.9406E+218	300	287
20230809_1847470160	0	2025546	0.62104	0.04854	1.26875	0.767885	9.7276087	0.950425	92.95	4.163	-4.581	1.186	0.132	30.96	32.777124	111.625697	1	20	32.777131	111.625709	1.18	94.51	1	1.179	0.005	-0.082	0	0	6.9406E+218	300	287
20230809_1847470170	0	2025547	0.57638	0.07355	1.26367	0.702685	9.7862396	0.889167	92.95	4.163	-4.581	1.186	0.132	30.96	32.777124	111.625697	1	20	32.777131	111.625709	1.18	94.51	1	1.179	0.005	-0.082	0	0	6.9406E+218	300	287
20230809_1847470176	0	2025548	0.54627	0.10204	1.25396	0.702685	9.7862396	0.889167	92.95	4.163	-4.581	1.186	0.132	30.96	32.777124	111.625697	1	20	32.777131	111.625709	1.18	94.51	1	1.179	0.005	-0.082	0	0	6.9406E+218	300	287
20230809_1847470192	0	2025549	0.52335	0.12952	1.23706	0.767814	9.8449144	0.889129	92.95	4.163	-4.581	1.186	0.132	30.96	32.777124	111.625697	1	20	32.777131	111.625709	1.18	94.51	1	1.179	0.005	-0.082	0	0	6.9406E+218	300	287
20230809_1847470197	0	2025550	0.53264	0.16226	1.21343	0.702685	9.7862396	0.889167	92.939	4.225	-4.554	1.187	0.132	30.96	32.777124	111.625698	1	20	32.777131	111.625709	1.18	94.51	1	1.179	0.005	-0.082	0	0	6.9406E+218	300	287
20230809_1847470208	0	2025551	0.52824	0.19234	1.1194	0.702639	9.8448524	0.889312	92.939	4.225	-4.554	1.187	0.132	30.96	32.777124	111.625698	1	20	32.777131	111.625709	1.18	94.51	1	1.179	0.005	-0.082	0	0	6.9406E+218	300	287
20230809_1847470222	0	2025552	0.50681	0.21885	1.06148	0.76786	9.7863016	0.888984	92.939	4.225	-4.554	1.187	0.132	30.96	32.777124	111.625698	1	20	32.777131	111.625709	1.18	94.51	1	1.179	0.005	-0.082	0	0	6.9406E+218	300	287
20230809_1847470227	0	2025553	0.47651	0.24315	1.07573	0.702619	9.8447714	0.950899	92.939	4.225	-4.554	1.187	0.132	30.96	32.777124	111.625698	1	20	32.777131	111.625709	1.18	94.51	1	1.179	0.005	-0.082	0	0	6.9406E+218	300	287
20230809_1847470238	0	2025554	0.47007	0.27043	1.09343	0.76786	9.7863016	0.888984	92.939	4.225	-4.554	1.187	0.132	30.96	32.777124	111.625698	1	20	32.777131	111.625709	1.18	94.51	1	1.179	0.005	-0.082	0	0	6.9406E+218	300	287
20230809_1847470249	0	2025555	0.4822	0.30389	1.06301	0.702685	9.7862396	0.889167	92.923	4.278	-4.53	1.187	0.132	30.96	32.777124	111.625698	1	20	32.777131	111.625709	1.18	94.51	1	1.179	0.005	-0.082	0	0	6.9406E+218	300	287
20230809_1847470257	0	2025556	0.47756	0.32956	1.04212	0.767814	9.8449144	0.889129	92.923	4.278	-4.53	1.187	0.132	30.96	32.777124	111.625698	1	20	32.777131	111.625709	1.18	94.51	1	1.179	0.005	-0.082	0	0	6.9406E+218	300	287
20230809_1847470267	0	2025557	0.49234	0.3576	1.01901	0.702659	9.8449326	0.827725	92.923	4.278	-4.53	1.187	0.132	30.96	32.777124	111.625698	1	20	32.777131	111.625709	1.18	94.51	1	1.179	0.005	-0.082	0	0	6.9406E+218	300	287
20230809_1847470277	0	2025558	0.52635	0.39548	0.96541	0.767814	9.8449144	0.889129	92.923	4.278	-4.53	1.187	0.132	30.96	32.777124	111.625698	1	20	32.777131	111.625709	1.18	94.51	1	1.179	0.005	-0.082	0	0	6.9406E+218	300	287
20230809_1847470287	0	2025559	0.51471	0.42639	0.89094	0.702639	9.8448524	0.889312	92.923	4.278	-4.53	1.187	0.132	30.96	32.777124	111.625698	1	20	32.777131	111.625709	1.18	94.51	1	1.179	0.005	-0.082	0	0	6.9406E+218	300	287
20230809_1847470301	0	2025560	0.48988	0.45519	0.87886	0.767795	9.8448343	0.950716	92.9	4.324	-4.507	1.186	0.132	30.96	32.777124	111.625699	1	20	32.777131	111.625709	1.18	94.51	1	1.179	0.005	-0.082	0	0	6.9406E+218	300	287
20230809_1847470307	0	2025561	0.47289	0.48091	0.86049	0.76786	9.7863016	0.888984	92.9	4.324	-4.507	1.186	0.125	30.96	32.777124	111.625699	1	20	32.777131	111.625709	1.18	94.51	1	1.179	0.005	-0.082	0	0	6.9406E+218	300	287
20230809_1847470322	0	2025562	0.47578	0.51673	0.84974	0.702639	9.8448524	0.889312	92.9	4.324	-4.507	1.186	0.125	30.96	32.777124	111.625699	1	20	32.777131	111.625709	1.18	94.51	1	1.179	0.005	-0.082	0	0	6.9406E+218	300	287
20230809_1847470326	0	2025563	0.50211	0.55171	0.83447	0.76788	9.7863827	0.827397	92.9	4.324	-4.507	1.186	0.125	30.96	32.777124	111.625699	1	20	32.777131	111.625709	1.18	94.51	1	1.179	0.005	-0.082	0	0	6.9406E+218	300	287
20230809_1847470337	0	2025564	0.51178	0.58488	0.82434	0.702639	9.8448524	0.889312	92.9	4.324	-4.507	1.186	0.125	30.96	32.777124	111.625699	1	20	32.777131	111.625709	1.18	94.51	1	1.179	0.005	-0.082	0	0	6.9406E+218	300	287
20230809_1847470349	0	2025565	0.53996	0.62329	0.7828	0.767769	9.9035273	0.889275	92.869	4.364	-4.484	1.186	0.125	30.96	32.777124	111.6257	1	20	32.777131	111.625709	1.18	94.51	1	1.179	0.005	-0.082	0	0	6.9406E+218	300	287
20230809_1847470359	0	2025566	0.55409	0.6604	0.71174	0.702659	9.8449326	0.827725	92.869	4.364	-4.484	1.186	0.125	30.96	32.777124	111.6257	1	20	32.777131	111.625709	1.18	94.51	1	1.179	0.005	-0.082	0	0	6.9406E+218	300	287
20230809_1847470367	0	2025567	0.52808	0.68983	0.67433	0.767795	9.8448343	0.950716	92.869	4.364	-4.484	1.186	0.125	30.96	32.777124	111.6257	1	20	32.777131	111.625709	1.18	94.51	1	1.179	0.005	-0.082	0	0	6.9406E+218	300	287
20230809_1847470377	0	2025568	0.52237	0.71772	0.66004	0.767814	9.8449144	0.889129	92.869	4.364	-4.484	1.186	0.125	30.96	32.777124	111.6257	1	20	32.777131	111.625709	1.18	94.51	1	1.179	0.005	-0.082	0	0	6.9406E+218	300	287
20230809_1847470387	0	2025569	0.5241	0.75442	0.64082	0.702659	9.8449326	0.827725	92.869	4.364	-4.484	1.186	0.125	30.96	32.777124	111.6257	1	20	32.777131	111.625709	1.18	94.51	1	1.179	0.005	-0.082	0	0	6.9406E+218	300	287
20230809_1847470397	0	2025570	0.5329	0.78597	0.62093	0.767814	9.8449144	0.889129	92.83	4.394	-4.461	1.185	0.125	30.96	32.777124	111.6257	1	20	32.777131	111.625709	1.18	94.51	1	1.179	0.005	-0.082	0	0	6.9406E+218	300	287
20230809_1847470409	0	2025571	0.54148	0.82236	0.58948	0.702659	9.8449326	0.827725	92.83	4.394	-4.461	1.185	0.125	30.96	32.777124	111.6257	1	20	32.777131	111.625709	1.18	94.51	1	1.179	0.005	-0.082	0	0	6.9406E+218	300	287
20230809_1847470420	0	2025572	0.53349	0.8578	0.57759	0.767789	9.9036074	0.827688	92.83	4.394	-4.461	1.185	0.125	30.96	32.777124	111.6257	1	20	32.777131	111.625709	1.18	94.51	1	1.179	0.005	-0.082	0	0	6.9406E+218	300	287
20230809_1847470428	0	2025573	0.51774	0.89535	0.51502	0.767814	9.8449144	0.889129	92.83	4.394	-4.461	1.185	0.125	30.96	32.777124	111.6257	1	20	32.777131	111.625709	1.18	94.51	1	1.179	0.005	-0.082	0	0	6.9406E+218	300	287
20230809_1847470438	0	2025574	0.48546	0.92355	0.49716	0.702639	9.8448524	0.889312	92.83	4.394	-4.461	1.185	0.125	30.96	32.777124	111.6257	1	20	32.777131	111.625709	1.18	94.51	1	1.179	0.005	-0.082	0	0	6.9406E+218	300	287
20230809_1847470450	0	2025575	0.43477	0.95405	0.45947	0.767834	9.8449945	0.827543	92.784	4.417	-4.439	1.184	0.125	30.96	32.777124	111.625701	1	20	32.777131	111.625709	1.18	94.51	1	1.179	0.005	-0.082	0	0	6.9406E+218	300	287
20230809_1847470465	0	2025576	0.41273	0.98931	0.43838	0.767789	9.9036074	0.827688	92.784	4.417	-4.439	1.184	0.125	30.96	32.777124	111.625701	1	20	32.777131	111.625709	1.18	94.51	1	1.179	0.005	-0.082	0	0	6.9406E+218	300	287
20230809_1847470469	0	2025577	0.37826	1.01667	0.41515	0.702639	9.8448524	0.889312	92.784	4.417	-4.439	1.184	0.125	30.96	32.777124	111.625701	1	20	32.777131	111.625709	1.18	94.51	1	1.179	0.005	-0.082	0	0	6.9406E+218	300	287
20230809_1847470476	0	2025578	0.35717	1.04612	0.39148	0.767834	9.8449945	0.827543	92.784	4.417	-4.439	1.184	0.125	30.96	32.777124	111.625701	1	20	32.777131	111.625709	1.18	94.51	1	1.179	0.005	-0.082	0	0	6.9406E+218	300	287
20230809_1847470488	0	2025579	0.34527	1.08033	0.34867	0.702634	9.9036264	0.766284	92.784	4.417	-4.439	1.184	0.125	30.96	32.777124	111.625701	1	20	32.777131	111.625709	1.18	94.51	1	1.179	0.005	-0.082	0	0	6.9406E+218	300	287
20230809_1847470497	0	2025580	0.30953	1.10687	0.30713	0.767834	9.8449945	0.827543	92.73	4.432	-4.425	1.183	0.125	30.96	32.777123	111.625701	1	20	32.777131	111.625709	1.18	94.51	1	1.179	0.005	-0.082	0	0	6.9406E+218	300	287
20230809_1847470508	0	2025581	0.25954	1.12659	0.2994	0.767834	9.8449945	0.827543	92.73	4.432	-4.425	1.183	0.125	30.96	32.777123	111.625701	1	20	32.777131	111.625709	1.18	94.51	1	1.179	0.005	-0.082	0	0	6.9406E+218	300	287
20230809_1847470520	0	2025582	0.19714	1.1467	0.26354	0.702614	9.9035454	0.827871	92.73	4.432	-4.425	1.183	0.125	30.96	32.777123	111.625701	1	20	32.777131	111.625709	1.18	94.51	1	1.179	0.005	-0.082	0	0	6.9406E+218	300	287
20230809_1847470527	0	2025583	0.14646	1.16881	0.2337	0.767834	9.8449945	0.827543	92.73	4.432	-4.425	1.183	0.125	30.96	32.777123	111.625701	1	20	32.777131	111.625709	1.18	94.51	1	1.179	0.005	-0.082	0	0	6.9406E+218	300	287
20230809_1847470539	0	2025584	0.12328	1.19054	0.20434	0.767834	9.8449945	0.827543	92.73	4.432	-4.425	1.183	0.119	30.96	32.777123	111.625701	1	20	32.777131	111.625709	1.18	94.51	1	1.179	0.005	-0.082	0	0	6.9406E+218	300	287
20230809_1847470550	0	2025585	0.09768	1.211	0.17559	0.702634	9.9036264	0.766284	92.671	4.44	-4.421	1.181	0.119	30.96	32.777123	111.625702	1	20	32.777131	111.625709	1.18	94.51	1	1.179	0.005	-0.082	0	0	6.9406E+218	300	287
20230809_1847470559	0	2025586	0.07478	1.23652	0.14179	0.767854	9.8450756	0.765956	92.671	4.44	-4.421	1.181	0.119	30.96	32.777123	111.625702	1	20	32.777131	111.625709	1.18	94.51	1	1.179	0.005	-0.082	0	0	6.9406E+218	300	287
20230809_1847470567	0	2025587	0.03726	1.25687	0.105	0.702659	9.8449326	0.827725	92.671	4.44	-4.421	1.181	0.119	30.96	32.777123	111.625702	1	20	32.777131	111.625709	1.18	94.51	1	1.179	0.005	-0.082	0	0	6.9406E+218	300	287
20230809_1847470578	0	2025588	-0.01199	1.27443	0.09236	0.767834	9.8449945	0.827543	92.671	4.44	-4.421	1.181	0.119	30.96	32.777123	111.625702	1	20	32.777131	111.625709	1.18	94.51	1	1.179	0.005	-0.082	0	0	6.9406E+218	300	287
20230809_1847470588	0	2025589	-0.04742	1.28764	0.07589	0.767809	9.9036884	0.766101	92.671	4.44	-4.421	1.181	0.119	30.96	32.777123	111.625702	1	20	32.777131	111.625709	1.18	94.51	1	1.179	0.005	-0.082	0	0	6.9406E+218	300	287
20230809_1847470598	0	2025590	-0.09568	1.2997	0.04831	0.702679	9.8450127	0.766139	92.607	4.439	-4.427	1.18	0.119	30.96	32.777123	111.625703	1	20	32.777131	111.625709	1.18	94.51	1	1.179	0.005	-0.082	0	0	6.9406E+218	300	287
20230809_1847470608	0	2025591	-0.13621	1.3083	0.01254	0.767854	9.8450756	0.765956	92.607	4.439	-4.427	1.18	0.119	30.96	32.777123	111.625703	1	20	32.777131	111.625709	1.18	94.51	1	1.179	0.005	-0.082	0	0	6.9406E+218	300	287
20230809_1847470622	0	2025592	-0.15085	1.32145	-0.0213	0.702679	9.8450127	0.766139	92.607	4.439	-4.427	1.18	0.119	30.96	32.777123	111.625703	1	20	32.777131	111.625709	1.18	94.51	1	1.179	0.005	-0.082	0	0	6.9406E+218	300	287
20230809_1847470628	0	2025593	-0.1855	1.33715	-0.05335	0.767809	9.9036884	0.766101	92.607	4.439	-4.427	1.18	0.119	30.96	32.777123	111.625703	1	20	32.777131	111.625709	1.18	94.51	1	1.179	0.005	-0.082	0	0	6.9406E+218	300	287
20230809_1847470638	0	2025594	-0.21756	1.35409	-0.0848	0.702679	9.8450127	0.766139	92.607	4.439	-4.427	1.18	0.119	30.96	32.777123	111.625703	1	20	32.777131	111.625709	1.18	94.51	1	1.179	0.005	-0.082	0	0	6.9406E+218	300	287
20230809_1847470649	0	2025595	-0.26928	1.36083	-0.101	0.767854	9.8450756	0.765956	92.541	4.432	-4.442	1.179	0.119	30.96	32.777123	111.625703	1	20	32.777131	111.625709	1.18	94.51	1	1.179	0.005	-0.082	0	0	6.9406E+218	300	287
20230809_1847470661	0	2025596	-0.33051	1.36512	-0.10978	0.702679	9.8450127	0.766139	92.541	4.432	-4.442	1.179	0.125	30.96	32.777123	111.625703	1	20	32.777131	111.625709	1.18	94.51	1	1.179	0.005	-0.082	0	0	6.9406E+218	300	287
20230809_1847470667	0	2025597	-0.36209	1.37269	-0.11894	0.767854	9.8450756	0.765956	92.541	4.432	-4.442	1.179	0.125	30.96	32.777123	111.625703	1	20	32.777131	111.625709	1.18	94.51	1	1.179	0.005	-0.082	0	0	6.9406E+218	300	287
20230809_1847470678	0	2025598	-0.38938	1.37859	-0.15088	0.702679	9.8450127	0.766139	92.541	4.432	-4.442	1.179	0.125	30.96	32.777123	111.625703	1	20	32.777131	111.625709	1.18	94.51	1	1.179	0.005	-0.082	0	0	6.9406E+218	300	287
20230809_1847470688	0	2025599	-0.39955	1.39093	-0.18649	0.767829	9.9037685	0.704515	92.541	4.432	-4.442	1.179	0.125	30.96	32.777123	111.625703	1	20	32.777131	111.625709	1.18	94.51	1	1.179	0.005	-0.082	0	0	6.9406E+218	300	287
20230809_1847470699	0	2025600	-0.39886	1.40965	-0.22355	0.702679	9.8450127	0.766139	92.472	4.419	-4.466	1.179	0.125	30.96	32.777123	111.625704	1	20	32.77713	111.625722	1.215	93.67	1	1.179	0.005	-0.082	0	0	6.9406E+218	300	287
20230809_1847470713	0	2025601	-0.42302	1.41817	-0.26101	0.702634	9.9036264	0.766284	92.472	4.419	-4.466	1.179	0.125	30.96	32.777123	111.625704	1	20	32.77713	111.625722	1.215	93.67	1	1.179	0.005	-0.082	0	0	6.9406E+218	300	287
20230809_1847470722	0	2025602	-0.45595	1.4262	-0.26594	0.767854	9.8450756	0.765956	92.472	4.419	-4.466	1.179	0.125	30.96	32.777123	111.625704	1	20	32.77713	111.625722	1.215	93.67	1	1.179	0.005	-0.082	0	0	6.9406E+218	300	287
20230809_1847470732	0	2025603	-0.49522	1.43126	-0.28401	0.702724	9.7864008	0.765993	92.472	4.419	-4.466	1.179	0.125	30.96	32.777123	111.625704	1	20	32.77713	111.625722	1.215	93.67	1	1.179	0.005	-0.082	0	0	6.9406E+218	300	287
20230809_1847470738	0	2025604	-0.52443	1.43286	-0.28969	0.702653	9.9037056	0.704698	92.472	4.419	-4.466	1.179	0.125	30.96	32.777123	111.625704	1	20	32.77713	111.625722	1.215	93.67	1	1.179	0.005	-0.082	0	0	6.9406E+218	300	287
20230809_1847470754	0	2025605	-0.5176	1.4418	-0.31429	0.767854	9.8450756	0.765956	92.402	4.399	-4.495	1.177	0.125	30.96	32.777123	111.625705	1	20	32.77713	111.625722	1.215	93.67	1	1.179	0.005	-0.082	0	0	6.9406E+218	300	287
20230809_1847470759	0	2025606	-0.51057	1.45226	-0.34464	0.702699	9.8450937	0.704552	92.402	4.399	-4.495	1.177	0.125	30.96	32.777123	111.625705	1	20	32.77713	111.625722	1.215	93.67	1	1.179	0.005	-0.082	0	0	6.9406E+218	300	287
20230809_1847470768	0	2025607	-0.4967	1.46719	-0.38892	0.702653	9.9037056	0.704698	92.402	4.399	-4.495	1.177	0.125	30.96	32.777123	111.625705	1	20	32.77713	111.625722	1.215	93.67	1	1.179	0.005	-0.082	0	0	6.9406E+218	300	287
20230809_1847470778	0	2025608	-0.49773	1.47656	-0.42287	0.702679	9.8450127	0.766139	92.402	4.399	-4.495	1.177	0.125	30.96	32.777123	111.625705	1	20	32.77713	111.625722	1.215	93.67	1	1.179	0.005	-0.082	0	0	6.9406E+218	300	287
20230809_1847470788	0	2025609	-0.51052	1.48213	-0.42954	0.767854	9.8450756	0.765956	92.402	4.399	-4.495	1.177	0.125	30.96	32.777123	111.625705	1	20	32.77713	111.625722	1.215	93.67	1	1.179	0.005	-0.082	0	0	6.9406E+218	300	287
20230809_1847470797	0	2025610	-0.50202	1.48341	-0.44189	0.702679	9.8450127	0.766139	92.33	4.374	-4.526	1.175	0.131	30.96	32.777123	111.625706	1	20	32.77713	111.625722	1.215	93.67	1	1.179	0.005	-0.082	0	0	6.9406E+218	300	287
20230809_1847470808	0	2025611	-0.50665	1.48429	-0.44343	0.702699	9.8450937	0.704552	92.33	4.374	-4.526	1.175	0.131	30.96	32.777123	111.625706	1	20	32.77713	111.625722	1.215	93.67	1	1.179	0.005	-0.082	0	0	6.9406E+218	300	287
20230809_1847470823	0	2025612	-0.48973	1.4863	-0.46193	0.702699	9.8450937	0.704552	92.33	4.374	-4.526	1.175	0.131	30.96	32.777123	111.625706	1	20	32.77713	111.625722	1.215	93.67	1	1.179	0.005	-0.082	0	0	6.9406E+218	300	287
20230809_1847470827	0	2025613	-0.44531	1.49125	-0.49373	0.702653	9.9037056	0.704698	92.33	4.374	-4.526	1.175	0.131	30.96	32.777123	111.625706	1	20	32.77713	111.625722	1.215	93.67	1	1.179	0.005	-0.082	0	0	6.9406E+218	300	287
20230809_1847470839	0	2025614	-0.42445	1.49176	-0.54624	0.702699	9.8450937	0.704552	92.33	4.374	-4.526	1.175	0.131	30.96	32.777123	111.625706	1	20	32.77713	111.625722	1.215	93.67	1	1.179	0.005	-0.082	0	0	6.9406E+218	300	287
20230809_1847470851	0	2025615	-0.41169	1.5006	-0.57891	0.767874	9.8451557	0.704369	92.258	4.343	-4.554	1.173	0.131	30.96	32.777123	111.625706	1	20	32.77713	111.625722	1.215	93.67	1	1.179	0.005	-0.082	0	0	6.9406E+218	300	287
20230809_1847470860	0	2025616	-0.43007	1.49012	-0.59176	0.702679	9.8450127	0.766139	92.258	4.343	-4.554	1.173	0.131	30.96	32.777123	111.625706	1	20	32.77713	111.625722	1.215	93.67	1	1.179	0.005	-0.082	0	0	6.9406E+218	300	287
20230809_1847470869	0	2025617	-0.46612	1.483	-0.58695	0.702679	9.8450127	0.766139	92.258	4.343	-4.554	1.173	0.131	30.96	32.777123	111.625706	1	20	32.77713	111.625722	1.215	93.67	1	1.179	0.005	-0.082	0	0	6.9406E+218	300	287
20230809_1847470877	0	2025618	-0.47878	1.48244	-0.59889	0.702744	9.7864819	0.704407	92.258	4.343	-4.554	1.173	0.131	30.96	32.777123	111.625706	1	20	32.77713	111.625722	1.215	93.67	1	1.179	0.005	-0.082	0	0	6.9406E+218	300	287
20230809_1847470887	0	2025619	-0.50245	1.47605	-0.60135	0.702699	9.8450937	0.704552	92.258	4.343	-4.554	1.173	0.131	30.96	32.777123	111.625706	1	20	32.77713	111.625722	1.215	93.67	1	1.179	0.005	-0.082	0	0	6.9406E+218	300	287
20230809_1847470897	0	2025620	-0.50523	1.46792	-0.62115	0.702719	9.8451748	0.642966	92.186	4.307	-4.583	1.171	0.131	30.96	32.777123	111.625707	1	20	32.77713	111.625722	1.215	93.67	1	1.179	0.005	-0.082	0	0	6.9406E+218	300	287
20230809_1847470908	0	2025621	-0.49406	1.47294	-0.65573	0.702653	9.9037056	0.704698	92.186	4.307	-4.583	1.171	0.131	30.96	32.777123	111.625707	1	20	32.77713	111.625722	1.215	93.67	1	1.179	0.005	-0.082	0	0	6.9406E+218	300	287
20230809_1847470924	0	2025622	-0.52496	1.45575	-0.71531	0.702699	9.8450937	0.704552	92.186	4.307	-4.583	1.171	0.131	30.96	32.777123	111.625707	1	20	32.77713	111.625722	1.215	93.67	1	1.179	0.005	-0.082	0	0	6.9406E+218	300	287
20230809_1847470928	0	2025623	-0.55368	1.44893	-0.71056	0.702699	9.8450937	0.704552	92.186	4.307	-4.583	1.171	0.131	30.73	32.777123	111.625707	1	20	32.77713	111.625722	1.215	93.67	1	1.229	-0.036	-0.139	0	0	6.9406E+218	300	287
20230809_1847470938	0	2025624	-0.58951	1.43867	-0.72599	0.767919	9.7865438	0.704224	92.186	4.307	-4.583	1.171	0.131	30.73	32.777123	111.625707	1	20	32.77713	111.625722	1.215	93.67	1	1.229	-0.036	-0.139	0	0	6.9406E+218	300	287
20230809_1847470950	0	2025625	-0.62996	1.42407	-0.71937	0.702699	9.8450937	0.704552	92.117	4.266	-4.617	1.23	0.131	30.73	32.777123	111.625708	1	20	32.77713	111.625722	1.215	93.67	1	1.229	-0.036	-0.139	0	0	6.9406E+218	300	287
20230809_1847470959	0	2025626	-0.65983	1.40827	-0.73976	0.702744	9.7864819	0.704407	92.117	4.266	-4.617	1.23	0.132	30.73	32.777123	111.625708	1	20	32.77713	111.625722	1.215	93.67	1	1.229	-0.036	-0.139	0	0	6.9406E+218	300	287
20230809_1847470967	0	2025627	-0.68345	1.38895	-0.72622	0.702719	9.8451748	0.642966	92.117	4.266	-4.617	1.23	0.132	30.73	32.777123	111.625708	1	20	32.77713	111.625722	1.215	93.67	1	1.229	-0.036	-0.139	0	0	6.9406E+218	300	287
20230809_1847470978	0	2025628	-0.68668	1.37914	-0.77141	0.702699	9.8450937	0.704552	92.117	4.266	-4.617	1.23	0.132	30.73	32.777123	111.625708	1	20	32.77713	111.625722	1.215	93.67	1	1.229	-0.036	-0.139	0	0	6.9406E+218	300	287
20230809_1847470990	0	2025629	-0.71818	1.36473	-0.81751	0.637544	9.8451118	0.643148	92.117	4.266	-4.617	1.23	0.132	30.73	32.777123	111.625708	1	20	32.77713	111.625722	1.215	93.67	1	1.229	-0.036	-0.139	0	0	6.9406E+218	300	287
20230809_1847470997	0	2025630	-0.78732	1.33488	-0.83733	0.702699	9.8450937	0.704552	92.051	4.222	-4.657	1.228	0.132	30.73	32.777123	111.625708	1	20	32.77713	111.625722	1.215	93.67	1	1.229	-0.036	-0.139	0	0	6.9406E+218	300	287
20230809_1847480011	0	2025631	-0.83942	1.31018	-0.79163	0.702744	9.7864819	0.704407	92.051	4.222	-4.657	1.228	0.132	30.73	32.777123	111.625708	1	20	32.77713	111.625722	1.215	93.67	1	1.229	-0.036	-0.139	0	0	6.9406E+218	300	287
20230809_1847480022	0	2025632	-0.89291	1.28802	-0.80667	0.702764	9.7865629	0.64282	92.051	4.222	-4.657	1.228	0.132	30.73	32.777123	111.625708	1	20	32.77713	111.625722	1.215	93.67	1	1.229	-0.036	-0.139	0	0	6.9406E+218	300	287
20230809_1847480027	0	2025633	-0.92899	1.26346	-0.76385	0.702764	9.7865629	0.64282	92.051	4.222	-4.657	1.228	0.132	30.73	32.777123	111.625708	1	20	32.77713	111.625722	1.215	93.67	1	1.229	-0.036	-0.139	0	0	6.9406E+218	300	287
20230809_1847480038	0	2025634	-0.97231	1.23716	-0.85672	0.702699	9.8450937	0.704552	92.051	4.222	-4.657	1.228	0.132	30.73	32.777123	111.625708	1	20	32.77713	111.625722	1.215	93.67	1	1.229	-0.036	-0.139	0	0	6.9406E+218	300	287
20230809_1847480050	0	2025635	-1.02553	1.20569	-0.77662	0.702719	9.8451748	0.642966	91.992	4.177	-4.708	1.227	0.132	30.73	32.777123	111.625709	1	20	32.77713	111.625722	1.215	93.67	1	1.229	-0.036	-0.139	0	0	6.9406E+218	300	287
20230809_1847480060	0	2025636	-1.07248	1.19248	-0.93117	0.702719	9.8451748	0.642966	91.992	4.177	-4.708	1.227	0.132	30.73	32.777123	111.625709	1	20	32.77713	111.625722	1.215	93.67	1	1.229	-0.036	-0.139	0	0	6.9406E+218	300	287
20230809_1847480070	0	2025637	-1.13095	1.15551	-0.81429	0.702744	9.7864819	0.704407	91.992	4.177	-4.708	1.227	0.132	30.73	32.777123	111.625709	1	20	32.77713	111.625722	1.215	93.67	1	1.229	-0.036	-0.139	0	0	6.9406E+218	300	287
20230809_1847480077	0	2025638	-1.22155	1.12163	-0.93286	0.702744	9.7864819	0.704407	91.992	4.177	-4.708	1.227	0.132	30.73	32.777123	111.625709	1	20	32.77713	111.625722	1.215	93.67	1	1.229	-0.036	-0.139	0	0	6.9406E+218	300	287
20230809_1847480087	0	2025639	-1.25393	1.09094	-0.79727	0.702744	9.7864819	0.704407	91.992	4.177	-4.708	1.227	0.132	30.73	32.777123	111.625709	1	20	32.77713	111.625722	1.215	93.67	1	1.229	-0.036	-0.139	0	0	6.9406E+218	300	287
20230809_1847480097	0	2025640	-1.32292	1.06534	-0.91401	0.702764	9.7865629	0.64282	91.939	4.129	-4.772	1.226	0.132	30.73	32.777123	111.62571	1	20	32.77713	111.625722	1.215	93.67	1	1.229	-0.036	-0.139	0	0	6.9406E+218	300	287
20230809_1847480107	0	2025641	-1.34266	1.03609	-0.81798	0.702744	9.7864819	0.704407	91.939	4.129	-4.772	1.226	0.132	30.73	32.777123	111.62571	1	20	32.77713	111.625722	1.215	93.67	1	1.229	-0.036	-0.139	0	0	6.9406E+218	300	287
20230809_1847480121	0	2025642	-1.39189	1.01627	-0.91483	0.702764	9.7865629	0.64282	91.939	4.129	-4.772	1.226	0.132	30.73	32.777123	111.62571	1	20	32.77713	111.625722	1.215	93.67	1	1.229	-0.036	-0.139	0	0	6.9406E+218	300	287
20230809_1847480128	0	2025643	-1.42157	0.98366	-0.87094	0.702699	9.8450937	0.704552	91.939	4.129	-4.772	1.226	0.128	30.73	32.777123	111.62571	1	20	32.77713	111.625722	1.215	93.67	1	1.229	-0.036	-0.139	0	0	6.9406E+218	300	287
20230809_1847480138	0	2025644	-1.47418	0.95623	-0.9034	0.637615	9.727807	0.704444	91.939	4.129	-4.772	1.226	0.128	30.73	32.777123	111.62571	1	20	32.77713	111.625722	1.215	93.67	1	1.229	-0.036	-0.139	0	0	6.9406E+218	300	287
20230809_1847480150	0	2025645	-1.51582	0.9275	-0.88452	0.702744	9.7864819	0.704407	91.894	4.081	-4.846	1.226	0.128	30.73	32.777123	111.62571	1	20	32.77713	111.625722	1.215	93.67	1	1.229	-0.036	-0.139	0	0	6.9406E+218	300	287
20230809_1847480160	0	2025646	-1.56607	0.89158	-0.86086	0.702744	9.7864819	0.704407	91.894	4.081	-4.846	1.226	0.128	30.73	32.777123	111.62571	1	20	32.77713	111.625722	1.215	93.67	1	1.229	-0.036	-0.139	0	0	6.9406E+218	300	287
20230809_1847480169	0	2025647	-1.57454	0.86909	-0.8942	0.702744	9.7864819	0.704407	91.894	4.081	-4.846	1.226	0.128	30.73	32.777123	111.62571	1	20	32.77713	111.625722	1.215	93.67	1	1.229	-0.036	-0.139	0	0	6.9406E+218	300	287
20230809_1847480177	0	2025648	-1.56947	0.82871	-0.85581	0.702744	9.7864819	0.704407	91.894	4.081	-4.846	1.226	0.128	30.73	32.777123	111.62571	1	20	32.77713	111.625722	1.215	93.67	1	1.229	-0.036	-0.139	0	0	6.9406E+218	300	287
20230809_1847480187	0	2025649	-1.58122	0.80568	-0.9138	0.637615	9.727807	0.704444	91.894	4.081	-4.846	1.226	0.128	30.73	32.777123	111.62571	1	20	32.77713	111.625722	1.215	93.67	1	1.229	-0.036	-0.139	0	0	6.9406E+218	300	287
20230809_1847480197	0	2025650	-1.56368	0.77176	-0.87831	0.702744	9.7864819	0.704407	91.856	4.034	-4.927	1.225	0.128	30.73	32.777123	111.625711	1	20	32.77713	111.625722	1.215	93.67	1	1.229	-0.036	-0.139	0	0	6.9406E+218	300	287
20230809_1847480207	0	2025651	-1.59835	0.74441	-0.90804	0.702744	9.7864819	0.704407	91.856	4.034	-4.927	1.225	0.128	30.73	32.777123	111.625711	1	20	32.77713	111.625722	1.215	93.67	1	1.229	-0.036	-0.139	0	0	6.9406E+218	300	287
20230809_1847480218	0	2025652	-1.59639	0.69678	-0.86287	0.70277	9.7277889	0.765848	91.856	4.034	-4.927	1.225	0.128	30.73	32.777123	111.625711	1	20	32.77713	111.625722	1.215	93.67	1	1.229	-0.036	-0.139	0	0	6.9406E+218	300	287
20230809_1847480227	0	2025653	-1.64177	0.6713	-0.88335	0.637569	9.7864189	0.70459	91.856	4.034	-4.927	1.225	0.128	30.73	32.777123	111.625711	1	20	32.77713	111.625722	1.215	93.67	1	1.229	-0.036	-0.139	0	0	6.9406E+218	300	287
20230809_1847480237	0	2025654	-1.63163	0.62906	-0.8659	0.70279	9.72787	0.704261	91.856	4.034	-4.927	1.225	0.128	30.73	32.777123	111.625711	1	20	32.77713	111.625722	1.215	93.67	1	1.229	-0.036	-0.139	0	0	6.9406E+218	300	287
20230809_1847480253	0	2025655	-1.63581	0.60038	-0.90253	0.702724	9.7864008	0.765993	91.827	3.987	-5.011	1.225	0.128	30.73	32.777123	111.625712	1	20	32.77713	111.625722	1.215	93.67	1	1.229	-0.036	-0.139	0	0	6.9406E+218	300	287
20230809_1847480257	0	2025656	-1.62476	0.56855	-0.89516	0.702744	9.7864819	0.704407	91.827	3.987	-5.011	1.225	0.128	30.73	32.777123	111.625712	1	20	32.77713	111.625722	1.215	93.67	1	1.229	-0.036	-0.139	0	0	6.9406E+218	300	287
20230809_1847480266	0	2025657	-1.63955	0.53346	-0.8926	0.637615	9.727807	0.704444	91.827	3.987	-5.011	1.225	0.128	30.73	32.777123	111.625712	1	20	32.77713	111.625722	1.215	93.67	1	1.229	-0.036	-0.139	0	0	6.9406E+218	300	287
20230809_1847480277	0	2025658	-1.67629	0.49668	-0.90724	0.70277	9.7277889	0.765848	91.827	3.987	-5.011	1.225	0.128	30.73	32.777123	111.625712	1	20	32.77713	111.625722	1.215	93.67	1	1.229	-0.036	-0.139	0	0	6.9406E+218	300	287
20230809_1847480286	0	2025659	-1.72264	0.44816	-0.8468	0.70279	9.72787	0.704261	91.827	3.987	-5.011	1.225	0.128	30.73	32.777123	111.625712	1	20	32.77713	111.625722	1.215	93.67	1	1.229	-0.036	-0.139	0	0	6.9406E+218	300	287
20230809_1847480300	0	2025660	-1.75206	0.41655	-0.88872	0.70277	9.7277889	0.765848	91.806	3.941	-5.096	1.226	0.13	30.73	32.777123	111.625712	1	20	32.77713	111.625722	1.215	93.67	1	1.229	-0.036	-0.139	0	0	6.9406E+218	300	287
20230809_1847480307	0	2025661	-1.78962	0.36723	-0.79627	0.70279	9.72787	0.704261	91.806	3.941	-5.096	1.226	0.13	30.73	32.777123	111.625712	1	20	32.77713	111.625722	1.215	93.67	1	1.229	-0.036	-0.139	0	0	6.9406E+218	300	287
20230809_1847480320	0	2025662	-1.82539	0.33997	-0.90263	0.70277	9.7277889	0.765848	91.806	3.941	-5.096	1.226	0.13	30.73	32.777123	111.625712	1	20	32.77713	111.625722	1.215	93.67	1	1.229	-0.036	-0.139	0	0	6.9406E+218	300	287
20230809_1847480329	0	2025663	-1.87663	0.29201	-0.80292	0.637615	9.727807	0.704444	91.806	3.941	-5.096	1.226	0.13	30.73	32.777123	111.625712	1	20	32.77713	111.625722	1.215	93.67	1	1.229	-0.036	-0.139	0	0	6.9406E+218	300	287
20230809_1847480338	0	2025664	-1.94822	0.26109	-0.9187	0.767945	9.7278509	0.765665	91.806	3.941	-5.096	1.226	0.13	30.73	32.777123	111.625712	1	20	32.77713	111.625722	1.215	93.67	1	1.229	-0.036	-0.139	0	0	6.9406E+218	300	287
20230809_1847480350	0	2025665	-2.01898	0.20534	-0.75452	0.637595	9.7277269	0.766031	91.795	3.899	-5.191	1.227	0.13	30.73	32.777123	111.625713	1	20	32.77713	111.625722	1.215	93.67	1	1.229	-0.036	-0.139	0	0	6.9406E+218	300	287
20230809_1847480362	0	2025666	-2.11084	0.16556	-0.86112	0.702815	9.6691771	0.765703	91.795	3.899	-5.191	1.227	0.13	30.73	32.777123	111.625713	1	20	32.77713	111.625722	1.215	93.67	1	1.229	-0.036	-0.139	0	0	6.9406E+218	300	287
20230809_1847480368	0	2025667	-2.17162	0.10829	-0.70195	0.70277	9.7277889	0.765848	91.795	3.899	-5.191	1.227	0.13	30.73	32.777123	111.625713	1	20	32.77713	111.625722	1.215	93.67	1	1.229	-0.036	-0.139	0	0	6.9406E+218	300	287
20230809_1847480377	0	2025668	-2.20889	0.07493	-0.80263	0.702835	9.6692572	0.704116	91.795	3.899	-5.191	1.227	0.13	30.73	32.777123	111.625713	1	20	32.77713	111.625722	1.215	93.67	1	1.229	-0.036	-0.139	0	0	6.9406E+218	300	287
20230809_1847480387	0	2025669	-2.22954	0.02502	-0.70025	0.702724	9.7864008	0.765993	91.795	3.899	-5.191	1.227	0.13	30.73	32.777123	111.625713	1	20	32.77713	111.625722	1.215	93.67	1	1.229	-0.036	-0.139	0	0	6.9406E+218	300	287
20230809_1847480397	0	2025670	-2.27956	-0.00669	-0.80424	0.702815	9.6691771	0.765703	91.795	3.86	-5.301	1.229	0.13	30.73	32.777123	111.625714	1	20	32.77713	111.625722	1.215	93.67	1	1.229	-0.036	-0.139	0	0	6.9406E+218	300	287
20230809_1847480407	0	2025671	-2.32025	-0.05466	-0.71479	0.70275	9.7277079	0.827435	91.795	3.86	-5.301	1.229	0.13	30.73	32.777123	111.625714	1	20	32.77713	111.625722	1.215	93.67	1	1.229	-0.036	-0.139	0	0	6.9406E+218	300	287
20230809_1847480420	0	2025672	-2.40081	-0.10175	-0.75978	0.702815	9.6691771	0.765703	91.795	3.86	-5.301	1.229	0.13	30.73	32.777123	111.625714	1	20	32.77713	111.625722	1.215	93.67	1	1.229	-0.036	-0.139	0	0	6.9406E+218	300	287
20230809_1847480429	0	2025673	-2.43008	-0.15239	-0.66505	0.702795	9.669096	0.827289	91.795	3.86	-5.301	1.229	0.13	30.73	32.777123	111.625714	1	20	32.77713	111.625722	1.215	93.67	1	1.229	-0.036	-0.139	0	0	6.9406E+218	300	287
20230809_1847480436	0	2025674	-2.45772	-0.19893	-0.65387	0.702815	9.6691771	0.765703	91.795	3.86	-5.301	1.229	0.13	30.73	32.777123	111.625714	1	20	32.77713	111.625722	1.215	93.67	1	1.229	-0.036	-0.139	0	0	6.9406E+218	300	287
20230809_1847480453	0	2025675	-2.44141	-0.23705	-0.59906	0.76799	9.669239	0.76552	91.806	3.827	-5.421	1.233	0.13	30.73	32.777123	111.625714	1	20	32.77713	111.625722	1.215	93.67	1	1.229	-0.036	-0.139	0	0	6.9406E+218	300	287
20230809_1847480459	0	2025676	-2.39836	-0.28209	-0.64251	0.70275	9.7277079	0.827435	91.806	3.827	-5.421	1.233	0.141	30.73	32.777123	111.625714	1	20	32.77713	111.625722	1.215	93.67	1	1.229	-0.036	-0.139	0	0	6.9406E+218	300	287
20230809_1847480467	0	2025677	-2.39115	-0.31655	-0.58471	0.702815	9.6691771	0.765703	91.806	3.827	-5.421	1.233	0.141	30.73	32.777123	111.625714	1	20	32.77713	111.625722	1.215	93.67	1	1.229	-0.036	-0.139	0	0	6.9406E+218	300	287
20230809_1847480478	0	2025678	-2.36116	-0.36161	-0.61217	0.702795	9.669096	0.827289	91.806	3.827	-5.421	1.233	0.141	30.73	32.777123	111.625714	1	20	32.77713	111.625722	1.215	93.67	1	1.229	-0.036	-0.139	0	0	6.9406E+218	300	287
20230809_1847480488	0	2025679	-2.36996	-0.40412	-0.54045	0.702775	9.6690149	0.888876	91.806	3.827	-5.421	1.233	0.141	30.73	32.777123	111.625714	1	20	32.77713	111.625722	1.215	93.67	1	1.229	-0.036	-0.139	0	0	6.9406E+218	300	287
20230809_1847480496	0	2025680	-2.37722	-0.46111	-0.55367	0.702795	9.669096	0.827289	91.827	3.8	-5.539	1.235	0.141	30.73	32.777123	111.625715	1	20	32.77713	111.625722	1.215	93.67	1	1.229	-0.036	-0.139	0	0	6.9406E+218	300	287
20230809_1847480507	0	2025681	-2.33708	-0.49624	-0.46693	0.702841	9.6104841	0.827144	91.827	3.8	-5.539	1.235	0.141	30.73	32.777123	111.625715	1	20	32.77713	111.625722	1.215	93.67	1	1.229	-0.036	-0.139	0	0	6.9406E+218	300	287
20230809_1847480521	0	2025682	-2.2964	-0.54373	-0.4676	0.702815	9.6691771	0.765703	91.827	3.8	-5.539	1.235	0.141	30.73	32.777123	111.625715	1	20	32.77713	111.625722	1.215	93.67	1	1.229	-0.036	-0.139	0	0	6.9406E+218	300	287
20230809_1847480527	0	2025683	-2.21616	-0.57249	-0.42854	0.702795	9.669096	0.827289	91.827	3.8	-5.539	1.235	0.141	30.73	32.777123	111.625715	1	20	32.77713	111.625722	1.215	93.67	1	1.229	-0.036	-0.139	0	0	6.9406E+218	300	287
20230809_1847480537	0	2025684	-2.1547	-0.61421	-0.43283	0.702795	9.669096	0.827289	91.827	3.8	-5.539	1.235	0.141	30.73	32.777123	111.625715	1	20	32.77713	111.625722	1.215	93.67	1	1.229	-0.036	-0.139	0	0	6.9406E+218	300	287
20230809_1847480549	0	2025685	-2.1098	-0.64691	-0.39011	0.702821	9.6104031	0.88873	91.858	3.781	-5.648	1.238	0.141	30.73	32.777123	111.625716	1	20	32.77713	111.625722	1.215	93.67	1	1.229	-0.036	-0.139	0	0	6.9406E+218	300	287
20230809_1847480557	0	2025686	-2.05061	-0.68278	-0.37593	0.702795	9.669096	0.827289	91.858	3.781	-5.648	1.238	0.141	30.73	32.777123	111.625716	1	20	32.77713	111.625722	1.215	93.67	1	1.229	-0.036	-0.139	0	0	6.9406E+218	300	287
20230809_1847480567	0	2025687	-2.01798	-0.71946	-0.3018	0.702821	9.6104031	0.88873	91.858	3.781	-5.648	1.238	0.141	30.73	32.777123	111.625716	1	20	32.77713	111.625722	1.215	93.67	1	1.229	-0.036	-0.139	0	0	6.9406E+218	300	287
20230809_1847480577	0	2025688	-1.95573	-0.75228	-0.29346	0.702775	9.6690149	0.888876	91.858	3.781	-5.648	1.238	0.141	30.73	32.777123	111.625716	1	20	32.77713	111.625722	1.215	93.67	1	1.229	-0.036	-0.139	0	0	6.9406E+218	300	287
20230809_1847480588	0	2025689	-1.86336	-0.7839	-0.22549	0.702821	9.6104031	0.88873	91.858	3.781	-5.648	1.238	0.141	30.73	32.777123	111.625716	1	20	32.77713	111.625722	1.215	93.67	1	1.229	-0.036	-0.139	0	0	6.9406E+218	300	287
20230809_1847480597	0	2025690	-1.76518	-0.80872	-0.2534	0.702795	9.669096	0.827289	91.897	3.77	-5.742	1.242	0.141	30.73	32.777123	111.625716	1	20	32.77713	111.625722	1.215	93.67	1	1.229	-0.036	-0.139	0	0	6.9406E+218	300	287
20230809_1847480611	0	2025691	-1.64967	-0.83246	-0.17778	0.702821	9.6104031	0.88873	91.897	3.77	-5.742	1.242	0.141	30.73	32.777123	111.625716	1	20	32.77713	111.625722	1.215	93.67	1	1.229	-0.036	-0.139	0	0	6.9406E+218	300	287
20230809_1847480623	0	2025692	-1.56989	-0.86723	-0.19241	0.702775	9.6690149	0.888876	91.897	3.77	-5.742	1.242	0.141	30.73	32.777123	111.625716	1	20	32.77713	111.625722	1.215	93.67	1	1.229	-0.036	-0.139	0	0	6.9406E+218	300	287
20230809_1847480626	0	2025693	-1.49155	-0.9016	-0.13128	0.702821	9.6104031	0.88873	91.897	3.77	-5.742	1.242	0.141	30.73	32.777123	111.625716	1	20	32.77713	111.625722	1.215	93.67	1	1.229	-0.036	-0.139	0	0	6.9406E+218	300	287
20230809_1847480638	0	2025694	-1.41531	-0.93299	-0.11505	0.702821	9.6104031	0.88873	91.897	3.77	-5.742	1.242	0.141	30.73	32.777123	111.625716	1	20	32.77713	111.625722	1.215	93.67	1	1.229	-0.036	-0.139	0	0	6.9406E+218	300	287
20230809_1847480649	0	2025695	-1.31724	-0.96107	-0.03401	0.702821	9.6104031	0.88873	91.943	3.769	-5.813	1.245	0.141	30.73	32.777123	111.625717	1	20	32.77713	111.625722	1.215	93.67	1	1.229	-0.036	-0.139	0	0	6.9406E+218	300	287
20230809_1847480660	0	2025696	-1.22029	-0.98159	-0.01853	0.702821	9.6104031	0.88873	91.943	3.769	-5.813	1.245	0.141	30.73	32.777123	111.625717	1	20	32.77713	111.625722	1.215	93.67	1	1.229	-0.036	-0.139	0	0	6.9406E+218	300	287
20230809_1847480670	0	2025697	-1.10764	-1.00156	0.01612	0.702756	9.6689348	0.950462	91.943	3.769	-5.813	1.245	0.15	30.73	32.777123	111.625717	1	20	32.77713	111.625722	1.215	93.67	1	1.229	-0.036	-0.139	0	0	6.9406E+218	300	287
20230809_1847480677	0	2025698	-1.01416	-1.02277	0.02296	0.702821	9.6104031	0.88873	91.943	3.769	-5.813	1.245	0.15	30.73	32.777123	111.625717	1	20	32.77713	111.625722	1.215	93.67	1	1.229	-0.036	-0.139	0	0	6.9406E+218	300	287
20230809_1847480688	0	2025699	-0.91941	-1.04466	0.06066	0.702821	9.6104031	0.88873	91.943	3.769	-5.813	1.245	0.15	30.73	32.777123	111.625717	1	20	32.77713	111.625722	1.215	93.67	1	1.229	-0.036	-0.139	0	0	6.9406E+218	300	287
20230809_1847480698	0	2025700	-0.85718	-1.07556	0.09208	0.702801	9.610322	0.950317	91.994	3.776	-5.861	1.25	0.15	30.73	32.777123	111.625718	1	20	32.77713	111.625736	1.235	96.39	1	1.229	-0.036	-0.139	0	0	6.9406E+218	300	287
20230809_1847480710	0	2025701	-0.79102	-1.10234	0.13883	0.702821	9.6104031	0.88873	91.994	3.776	-5.861	1.25	0.15	30.73	32.777123	111.625718	1	20	32.77713	111.625736	1.235	96.39	1	1.229	-0.036	-0.139	0	0	6.9406E+218	300	287
20230809_1847480722	0	2025702	-0.7179	-1.13344	0.16761	0.702821	9.6104031	0.88873	91.994	3.776	-5.861	1.25	0.15	30.73	32.777123	111.625718	1	20	32.77713	111.625736	1.235	96.39	1	1.229	-0.036	-0.139	0	0	6.9406E+218	300	287
20230809_1847480731	0	2025703	-0.63627	-1.15866	0.20775	0.702775	9.6690149	0.888876	91.994	3.776	-5.861	1.25	0.15	30.73	32.777123	111.625718	1	20	32.77713	111.625736	1.235	96.39	1	1.229	-0.036	-0.139	0	0	6.9406E+218	300	287
20230809_1847480741	0	2025704	-0.55059	-1.17247	0.21761	0.702821	9.6104031	0.88873	91.994	3.776	-5.861	1.25	0.15	30.73	32.777123	111.625718	1	20	32.77713	111.625736	1.235	96.39	1	1.229	-0.036	-0.139	0	0	6.9406E+218	300	287
20230809_1847480750	0	2025705	-0.48968	-1.19103	0.25738	0.767976	9.6103849	0.950134	92.05	3.792	-5.889	1.254	0.15	30.73	32.777123	111.625719	1	20	32.77713	111.625736	1.235	96.39	1	1.229	-0.036	-0.139	0	0	6.9406E+218	300	287
20230809_1847480757	0	2025706	-0.46143	-1.21106	0.27353	0.702801	9.610322	0.950317	92.05	3.792	-5.889	1.254	0.15	30.73	32.777123	111.625719	1	20	32.77713	111.625736	1.235	96.39	1	1.229	-0.036	-0.139	0	0	6.9406E+218	300	287
20230809_1847480766	0	2025707	-0.41813	-1.23014	0.32869	0.702801	9.610322	0.950317	92.05	3.792	-5.889	1.254	0.15	30.73	32.777123	111.625719	1	20	32.77713	111.625736	1.235	96.39	1	1.229	-0.036	-0.139	0	0	6.9406E+218	300	287
20230809_1847480777	0	2025708	-0.38974	-1.25145	0.36587	0.702821	9.6104031	0.88873	92.05	3.792	-5.889	1.254	0.15	30.73	32.777123	111.625719	1	20	32.77713	111.625736	1.235	96.39	1	1.229	-0.036	-0.139	0	0	6.9406E+218	300	287
20230809_1847480788	0	2025709	-0.35099	-1.26934	0.39756	0.767976	9.6103849	0.950134	92.05	3.792	-5.889	1.254	0.153	30.73	32.777123	111.625719	1	20	32.77713	111.625736	1.235	96.39	1	1.229	-0.036	-0.139	0	0	6.9406E+218	300	287
20230809_1847480796	0	2025710	-0.29928	-1.28354	0.41868	0.702775	9.6690149	0.888876	92.111	3.816	-5.905	1.257	0.153	30.73	32.777123	111.625719	1	20	32.77713	111.625736	1.235	96.39	1	1.229	-0.036	-0.139	0	0	6.9406E+218	300	287
20230809_1847480807	0	2025711	-0.23418	-1.28973	0.41834	0.702801	9.610322	0.950317	92.111	3.816	-5.905	1.257	0.153	30.73	32.777123	111.625719	1	20	32.77713	111.625736	1.235	96.39	1	1.229	-0.036	-0.139	0	0	6.9406E+218	300	287
20230809_1847480821	0	2025712	-0.17759	-1.29976	0.45371	0.702821	9.6104031	0.88873	92.111	3.816	-5.905	1.257	0.153	30.73	32.777123	111.625719	1	20	32.77713	111.625736	1.235	96.39	1	1.229	-0.036	-0.139	0	0	6.9406E+218	300	287
20230809_1847480826	0	2025713	-0.14778	-1.31041	0.48507	0.767976	9.6103849	0.950134	92.111	3.816	-5.905	1.257	0.153	30.73	32.777123	111.625719	1	20	32.77713	111.625736	1.235	96.39	1	1.229	-0.036	-0.139	0	0	6.9406E+218	300	287
20230809_1847480837	0	2025714	-0.13138	-1.32478	0.5514	0.702801	9.610322	0.950317	92.111	3.816	-5.905	1.257	0.153	30.73	32.777123	111.625719	1	20	32.77713	111.625736	1.235	96.39	1	1.229	-0.036	-0.139	0	0	6.9406E+218	300	287
20230809_1847480849	0	2025715	-0.0975	-1.3353	0.58394	0.767976	9.6103849	0.950134	92.174	3.848	-5.908	1.261	0.153	30.73	32.777123	111.62572	1	20	32.77713	111.625736	1.235	96.39	1	1.229	-0.036	-0.139	0	0	6.9406E+218	300	287
20230809_1847480859	0	2025716	-0.0748	-1.34637	0.62886	0.702801	9.610322	0.950317	92.174	3.848	-5.908	1.261	0.153	30.73	32.777123	111.62572	1	20	32.77713	111.625736	1.235	96.39	1	1.229	-0.036	-0.139	0	0	6.9406E+218	300	287
20230809_1847480867	0	2025717	-0.01295	-1.34632	0.63388	0.702756	9.6689348	0.950462	92.174	3.848	-5.908	1.261	0.153	30.73	32.777123	111.62572	1	20	32.77713	111.625736	1.235	96.39	1	1.229	-0.036	-0.139	0	0	6.9406E+218	300	287
20230809_1847480877	0	2025718	0.04308	-1.34418	0.64292	0.767976	9.6103849	0.950134	92.174	3.848	-5.908	1.261	0.153	30.73	32.777123	111.62572	1	20	32.77713	111.625736	1.235	96.39	1	1.229	-0.036	-0.139	0	0	6.9406E+218	300	287
20230809_1847480888	0	2025719	0.0814	-1.3452	0.65234	0.702756	9.6689348	0.950462	92.174	3.848	-5.908	1.261	0.153	30.73	32.777123	111.62572	1	20	32.77713	111.625736	1.235	96.39	1	1.229	-0.036	-0.139	0	0	6.9406E+218	300	287
20230809_1847480897	0	2025720	0.10615	-1.35073	0.68549	0.768022	9.5517721	0.949989	92.238	3.887	-5.902	1.265	0.153	30.73	32.777123	111.625721	1	20	32.77713	111.625736	1.235	96.39	1	1.229	-0.036	-0.139	0	0	6.9406E+218	300	287
20230809_1847480908	0	2025721	0.11219	-1.35698	0.73225	0.702801	9.610322	0.950317	92.238	3.887	-5.902	1.265	0.153	30.73	32.777123	111.625721	1	20	32.77713	111.625736	1.235	96.39	1	1.229	-0.036	-0.139	0	0	6.9406E+218	300	287
20230809_1847480922	0	2025722	0.12367	-1.35846	0.79144	0.767976	9.6103849	0.950134	92.238	3.887	-5.902	1.265	0.153	30.73	32.777123	111.625721	1	20	32.77713	111.625736	1.235	96.39	1	1.229	-0.036	-0.139	0	0	6.9406E+218	300	287
20230809_1847480926	0	2025723	0.14837	-1.3619	0.81524	0.767976	9.6103849	0.950134	92.238	3.887	-5.902	1.265	0.153	30.73	32.777123	111.625721	1	20	32.77713	111.625736	1.235	96.39	1	1.221	-0.023	-0.066	0	0	6.9406E+218	300	287
20230809_1847480942	0	2025724	0.16723	-1.36236	0.84683	0.702756	9.6689348	0.950462	92.238	3.887	-5.902	1.265	0.153	30.73	32.777123	111.625721	1	20	32.77713	111.625736	1.235	96.39	1	1.221	-0.023	-0.066	0	0	6.9406E+218	300	287
20230809_1847480951	0	2025725	0.21211	-1.35477	0.83977	0.767976	9.6103849	0.950134	92.301	3.934	-5.89	1.223	0.153	30.73	32.777123	111.625721	1	20	32.77713	111.625736	1.235	96.39	1	1.221	-0.023	-0.066	0	0	6.9406E+218	300	287
20230809_1847480960	0	2025726	0.22339	-1.35574	0.86016	0.702756	9.6689348	0.950462	92.301	3.934	-5.89	1.223	0.153	30.81	32.777123	111.625721	1	20	32.77713	111.625736	1.235	96.39	1	1.221	-0.023	-0.066	0	0	6.9406E+218	300	287
20230809_1847480967	0	2025727	0.20934	-1.35898	0.87721	0.767956	9.6103039	1.011721	92.301	3.934	-5.89	1.223	0.147	30.81	32.777123	111.625721	1	20	32.77713	111.625736	1.235	96.39	1	1.221	-0.023	-0.066	0	0	6.9406E+218	300	287
20230809_1847480976	0	2025728	0.21061	-1.35489	0.9106	0.767976	9.6103849	0.950134	92.301	3.934	-5.89	1.223	0.147	30.81	32.777123	111.625721	1	20	32.77713	111.625736	1.235	96.39	1	1.221	-0.023	-0.066	0	0	6.9406E+218	300	287
20230809_1847480986	0	2025729	0.19945	-1.35289	0.94955	0.767976	9.6103849	0.950134	92.301	3.934	-5.89	1.223	0.147	30.81	32.777123	111.625721	1	20	32.77713	111.625736	1.235	96.39	1	1.221	-0.023	-0.066	0	0	6.9406E+218	300	287
20230809_1847480998	0	2025730	0.22126	-1.34483	0.98348	0.702756	9.6689348	0.950462	92.364	3.987	-5.875	1.226	0.147	30.81	32.777123	111.625722	1	20	32.77713	111.625736	1.235	96.39	1	1.221	-0.023	-0.066	0	0	6.9406E+218	300	287
20230809_1847490009	0	2025731	0.22935	-1.33259	1.00189	0.767956	9.6103039	1.011721	92.364	3.987	-5.875	1.226	0.147	30.81	32.777123	111.625722	1	20	32.77713	111.625736	1.235	96.39	1	1.221	-0.023	-0.066	0	0	6.9406E+218	300	287
20230809_1847490024	0	2025732	0.22762	-1.31896	1.00577	0.767931	9.6689968	0.95028	92.364	3.987	-5.875	1.226	0.147	30.81	32.777123	111.625722	1	20	32.77713	111.625736	1.235	96.39	1	1.221	-0.023	-0.066	0	0	6.9406E+218	300	300
20230809_1847490027	0	2025733	0.22672	-1.31468	1.01777	0.767956	9.6103039	1.011721	92.364	3.987	-5.875	1.226	0.147	30.81	32.777123	111.625722	1	20	32.77713	111.625736	1.235	96.39	1	1.221	-0.023	-0.066	0	0	6.9406E+218	300	300
20230809_1847490038	0	2025734	0.21324	-1.30728	1.0372	0.767911	9.6689157	1.011866	92.364	3.987	-5.875	1.226	0.147	30.81	32.777123	111.625722	1	20	32.77713	111.625736	1.235	96.39	1	1.221	-0.023	-0.066	0	0	6.9406E+218	300	300
20230809_1847490049	0	2025735	0.20486	-1.29752	1.0538	0.702781	9.6102419	1.011904	92.425	4.045	-5.86	1.23	0.147	30.81	32.777123	111.625722	1	20	32.77713	111.625736	1.235	96.39	1	1.221	-0.023	-0.066	0	0	6.9406E+218	300	300
20230809_1847490058	0	2025736	0.19964	-1.28839	1.08448	0.767931	9.6689968	0.95028	92.425	4.045	-5.86	1.23	0.147	30.81	32.777123	111.625722	1	20	32.77713	111.625736	1.235	96.39	1	1.221	-0.023	-0.066	0	0	6.9406E+218	300	300
20230809_1847490070	0	2025737	0.20197	-1.2717	1.0811	0.767931	9.6689968	0.95028	92.425	4.045	-5.86	1.23	0.147	30.81	32.777123	111.625722	1	20	32.77713	111.625736	1.235	96.39	1	1.221	-0.023	-0.066	0	0	6.9406E+218	300	300
20230809_1847490077	0	2025738	0.21499	-1.25424	1.10194	0.767956	9.6103039	1.011721	92.425	4.045	-5.86	1.23	0.147	30.81	32.777123	111.625722	1	20	32.77713	111.625736	1.235	96.39	1	1.221	-0.023	-0.066	0	0	6.9406E+218	300	300
20230809_1847490087	0	2025739	0.18828	-1.23945	1.09565	0.767911	9.6689157	1.011866	92.425	4.045	-5.86	1.23	0.147	30.81	32.777123	111.625722	1	20	32.77713	111.625736	1.235	96.39	1	1.221	-0.023	-0.066	0	0	6.9406E+218	300	300
20230809_1847490099	0	2025740	0.15635	-1.22181	1.10556	0.767911	9.6689157	1.011866	92.482	4.106	-5.847	1.234	0.147	30.81	32.777123	111.625723	1	20	32.77713	111.625736	1.235	96.39	1	1.221	-0.023	-0.066	0	0	6.9406E+218	300	300
20230809_1847490108	0	2025741	0.09878	-1.21096	1.11637	0.767911	9.6689157	1.011866	92.482	4.106	-5.847	1.234	0.147	30.81	32.777123	111.625723	1	20	32.77713	111.625736	1.235	96.39	1	1.221	-0.023	-0.066	0	0	6.9406E+218	300	300
20230809_1847490122	0	2025742	0.04697	-1.19622	1.14256	0.767956	9.6103039	1.011721	92.482	4.106	-5.847	1.234	0.147	30.81	32.777123	111.625723	1	20	32.77713	111.625736	1.235	96.39	1	1.221	-0.023	-0.066	0	0	6.9406E+218	300	300
20230809_1847490127	0	2025743	-0.00042	-1.18396	1.16644	0.767911	9.6689157	1.011866	92.482	4.106	-5.847	1.234	0.146	30.81	32.777123	111.625723	1	20	32.77713	111.625736	1.235	96.39	1	1.221	-0.023	-0.066	0	0	6.9406E+218	300	300
20230809_1847490138	0	2025744	-0.04013	-1.16686	1.15815	0.767911	9.6689157	1.011866	92.482	4.106	-5.847	1.234	0.146	30.81	32.777123	111.625723	1	20	32.77713	111.625736	1.235	96.39	1	1.221	-0.023	-0.066	0	0	6.9406E+218	300	300
20230809_1847490149	0	2025745	-0.07564	-1.15004	1.14941	0.767931	9.6689968	0.95028	92.535	4.169	-5.842	1.237	0.146	30.81	32.777122	111.625724	1	20	32.77713	111.625736	1.235	96.39	1	1.221	-0.023	-0.066	0	0	6.9406E+218	300	300
20230809_1847490159	0	2025746	-0.11331	-1.13163	1.14811	0.767911	9.6689157	1.011866	92.535	4.169	-5.842	1.237	0.146	30.81	32.777122	111.625724	1	20	32.77713	111.625736	1.235	96.39	1	1.221	-0.023	-0.066	0	0	6.9406E+218	300	300
20230809_1847490171	0	2025747	-0.15727	-1.11129	1.13132	0.767911	9.6689157	1.011866	92.535	4.169	-5.842	1.237	0.146	30.81	32.777122	111.625724	1	20	32.77713	111.625736	1.235	96.39	1	1.221	-0.023	-0.066	0	0	6.9406E+218	300	300
20230809_1847490177	0	2025748	-0.19462	-1.08959	1.15625	0.833066	9.6688976	1.07327	92.535	4.169	-5.842	1.237	0.146	30.81	32.777122	111.625724	1	20	32.77713	111.625736	1.235	96.39	1	1.221	-0.023	-0.066	0	0	6.9406E+218	300	300
20230809_1847490187	0	2025749	-0.2425	-1.07196	1.15652	0.767911	9.6689157	1.011866	92.535	4.169	-5.842	1.237	0.146	30.81	32.777122	111.625724	1	20	32.77713	111.625736	1.235	96.39	1	1.221	-0.023	-0.066	0	0	6.9406E+218	300	300
20230809_1847490197	0	2025750	-0.28906	-1.05286	1.18174	0.767891	9.6688356	1.0734529	92.584	4.232	-5.849	1.24	0.146	30.81	32.777122	111.625724	1	20	32.77713	111.625736	1.235	96.39	1	1.221	-0.023	-0.066	0	0	6.9406E+218	300	300
20230809_1847490208	0	2025751	-0.30131	-1.03044	1.16218	0.767911	9.6689157	1.011866	92.584	4.232	-5.849	1.24	0.146	30.81	32.777122	111.625724	1	20	32.77713	111.625736	1.235	96.39	1	1.221	-0.023	-0.066	0	0	6.9406E+218	300	300
20230809_1847490219	0	2025752	-0.30939	-1.00549	1.15252	0.767911	9.6689157	1.011866	92.584	4.232	-5.849	1.24	0.146	30.81	32.777122	111.625724	1	20	32.77713	111.625736	1.235	96.39	1	1.221	-0.023	-0.066	0	0	6.9406E+218	300	300
20230809_1847490232	0	2025753	-0.28178	-0.97122	1.13841	0.767865	9.7275276	1.012012	92.584	4.232	-5.849	1.24	0.146	30.81	32.777122	111.625724	1	20	32.77713	111.625736	1.235	96.39	1	1.221	-0.023	-0.066	0	0	6.9406E+218	300	300
20230809_1847490237	0	2025754	-0.27139	-0.94787	1.11801	0.767891	9.6688356	1.0734529	92.584	4.232	-5.849	1.24	0.146	30.81	32.777122	111.625724	1	20	32.77713	111.625736	1.235	96.39	1	1.221	-0.023	-0.066	0	0	6.9406E+218	300	300
20230809_1847490247	0	2025755	-0.27491	-0.92725	1.13259	0.767891	9.6688356	1.0734529	92.627	4.294	-5.86	1.243	0.146	30.81	32.777122	111.625725	1	20	32.77713	111.625736	1.235	96.39	1	1.221	-0.023	-0.066	0	0	6.9406E+218	300	300
20230809_1847490258	0	2025756	-0.24278	-0.90113	1.12727	0.833066	9.6688976	1.07327	92.627	4.294	-5.86	1.243	0.146	30.81	32.777122	111.625725	1	20	32.77713	111.625736	1.235	96.39	1	1.221	-0.023	-0.066	0	0	6.9406E+218	300	300
20230809_1847490267	0	2025757	-0.20559	-0.87658	1.14733	0.767911	9.6689157	1.011866	92.627	4.294	-5.86	1.243	0.146	30.81	32.777122	111.625725	1	20	32.77713	111.625736	1.235	96.39	1	1.221	-0.023	-0.066	0	0	6.9406E+218	300	300
20230809_1847490278	0	2025758	-0.14377	-0.84606	1.1367	0.767846	9.7274485	1.073598	92.627	4.294	-5.86	1.243	0.146	30.81	32.777122	111.625725	1	20	32.77713	111.625736	1.235	96.39	1	1.221	-0.023	-0.066	0	0	6.9406E+218	300	300
20230809_1847490288	0	2025759	-0.07172	-0.81078	1.11556	0.767846	9.7274485	1.073598	92.627	4.294	-5.86	1.243	0.154	30.81	32.777122	111.625725	1	20	32.77713	111.625736	1.235	96.39	1	1.221	-0.023	-0.066	0	0	6.9406E+218	300	300
20230809_1847490297	0	2025760	-0.00882	-0.77546	1.08696	0.833066	9.6688976	1.07327	92.663	4.354	-5.864	1.245	0.154	30.81	32.777122	111.625726	1	20	32.77713	111.625736	1.235	96.39	1	1.221	-0.023	-0.066	0	0	6.9406E+218	300	300
20230809_1847490309	0	2025761	0.04849	-0.74364	1.06292	0.767846	9.7274485	1.073598	92.663	4.354	-5.864	1.245	0.154	30.81	32.777122	111.625726	1	20	32.77713	111.625736	1.235	96.39	1	1.221	-0.023	-0.066	0	0	6.9406E+218	300	300
20230809_1847490320	0	2025762	0.08291	-0.7164	1.07012	0.767846	9.7274485	1.073598	92.663	4.354	-5.864	1.245	0.154	30.81	32.777122	111.625726	1	20	32.77713	111.625736	1.235	96.39	1	1.221	-0.023	-0.066	0	0	6.9406E+218	300	300
20230809_1847490326	0	2025763	0.12171	-0.688	1.06842	0.833066	9.6688976	1.07327	92.663	4.354	-5.864	1.245	0.154	30.81	32.777122	111.625726	1	20	32.77713	111.625736	1.235	96.39	1	1.221	-0.023	-0.066	0	0	6.9406E+218	300	300
20230809_1847490337	0	2025764	0.18747	-0.65422	1.05646	0.767846	9.7274485	1.073598	92.663	4.354	-5.864	1.245	0.154	30.81	32.777122	111.625726	1	20	32.77713	111.625736	1.235	96.39	1	1.221	-0.023	-0.066	0	0	6.9406E+218	300	300
20230809_1847490348	0	2025765	0.25625	-0.61946	1.00617	0.767871	9.6687546	1.135039	92.692	4.41	-5.855	1.247	0.154	30.81	32.777122	111.625726	1	20	32.77713	111.625736	1.235	96.39	1	1.221	-0.023	-0.066	0	0	6.9406E+218	300	300
20230809_1847490359	0	2025766	0.33918	-0.57945	0.98611	0.833021	9.7275105	1.073415	92.692	4.41	-5.855	1.247	0.154	30.81	32.777122	111.625726	1	20	32.77713	111.625736	1.235	96.39	1	1.221	-0.023	-0.066	0	0	6.9406E+218	300	300
20230809_1847490367	0	2025767	0.40618	-0.53914	0.96054	0.767846	9.7274485	1.073598	92.692	4.41	-5.855	1.247	0.154	30.81	32.777122	111.625726	1	20	32.77713	111.625736	1.235	96.39	1	1.221	-0.023	-0.066	0	0	6.9406E+218	300	300
20230809_1847490377	0	2025768	0.47921	-0.50204	0.9728	0.833066	9.6688976	1.07327	92.692	4.41	-5.855	1.247	0.154	30.81	32.777122	111.625726	1	20	32.77713	111.625736	1.235	96.39	1	1.221	-0.023	-0.066	0	0	6.9406E+218	300	300
20230809_1847490387	0	2025769	0.52939	-0.46793	0.95484	0.767826	9.7273674	1.135185	92.692	4.41	-5.855	1.247	0.154	30.81	32.777122	111.625726	1	20	32.77713	111.625736	1.235	96.39	1	1.221	-0.023	-0.066	0	0	6.9406E+218	300	300
20230809_1847490397	0	2025770	0.57825	-0.43804	0.98716	0.767846	9.7274485	1.073598	92.712	4.461	-5.83	1.249	0.154	30.81	32.777122	111.625727	1	20	32.77713	111.625736	1.235	96.39	1	1.221	-0.023	-0.066	0	0	6.9406E+218	300	300
20230809_1847490407	0	2025771	0.63839	-0.4051	0.90618	0.833021	9.7275105	1.073415	92.712	4.461	-5.83	1.249	0.154	30.81	32.777122	111.625727	1	20	32.77713	111.625736	1.235	96.39	1	1.221	-0.023	-0.066	0	0	6.9406E+218	300	300
20230809_1847490420	0	2025772	0.69598	-0.3696	0.89951	0.767846	9.7274485	1.073598	92.712	4.461	-5.83	1.249	0.154	30.81	32.777122	111.625727	1	20	32.77713	111.625736	1.235	96.39	1	1.221	-0.023	-0.066	0	0	6.9406E+218	300	300
20230809_1847490426	0	2025773	0.74681	-0.32702	0.82189	0.767891	9.6688356	1.0734529	92.712	4.461	-5.83	1.249	0.154	30.81	32.777122	111.625727	1	20	32.77713	111.625736	1.235	96.39	1	1.221	-0.023	-0.066	0	0	6.9406E+218	300	300
20230809_1847490436	0	2025774	0.81093	-0.28602	0.82866	0.833001	9.7274294	1.135002	92.712	4.461	-5.83	1.249	0.154	30.81	32.777122	111.625727	1	20	32.77713	111.625736	1.235	96.39	1	1.221	-0.023	-0.066	0	0	6.9406E+218	300	300
20230809_1847490453	0	2025775	0.83457	-0.25428	0.79511	0.767846	9.7274485	1.073598	92.724	4.506	-5.792	1.25	0.154	30.81	32.777122	111.625728	1	20	32.77713	111.625736	1.235	96.39	1	1.221	-0.023	-0.066	0	0	6.9406E+218	300	287
20230809_1847490460	0	2025776	0.87172	-0.22021	0.83623	0.833001	9.7274294	1.135002	92.724	4.506	-5.792	1.25	0.154	30.81	32.777122	111.625728	1	20	32.77713	111.625736	1.235	96.39	1	1.221	-0.023	-0.066	0	0	6.9406E+218	300	287
20230809_1847490466	0	2025777	0.8954	-0.18851	0.80994	0.767891	9.6688356	1.0734529	92.724	4.506	-5.792	1.25	0.154	30.81	32.777122	111.625728	1	20	32.77713	111.625736	1.235	96.39	1	1.221	-0.023	-0.066	0	0	6.9406E+218	300	287
20230809_1847490476	0	2025778	0.93578	-0.14874	0.78922	0.7678	9.7860603	1.0737441	92.724	4.506	-5.792	1.25	0.154	30.81	32.777122	111.625728	1	20	32.77713	111.625736	1.235	96.39	1	1.221	-0.023	-0.066	0	0	6.9406E+218	300	287
20230809_1847490487	0	2025779	0.96542	-0.11606	0.73122	0.833021	9.7275105	1.073415	92.724	4.506	-5.792	1.25	0.154	30.81	32.777122	111.625728	1	20	32.77713	111.625736	1.235	96.39	1	1.221	-0.023	-0.066	0	0	6.9406E+218	300	287
20230809_1847490496	0	2025780	0.98308	-0.0787	0.68638	0.7678	9.7860603	1.0737441	92.728	4.545	-5.745	1.251	0.154	30.81	32.777122	111.625728	1	20	32.77713	111.625736	1.235	96.39	1	1.221	-0.023	-0.066	0	0	6.9406E+218	300	287
20230809_1847490507	0	2025781	1.00392	-0.04089	0.62666	0.767826	9.7273674	1.135185	92.728	4.545	-5.745	1.251	0.154	30.81	32.777122	111.625728	1	20	32.77713	111.625736	1.235	96.39	1	1.221	-0.023	-0.066	0	0	6.9406E+218	300	287
20230809_1847490521	0	2025782	1.00768	-0.00591	0.62356	0.833021	9.7275105	1.073415	92.728	4.545	-5.745	1.251	0.154	30.81	32.777122	111.625728	1	20	32.77713	111.625736	1.235	96.39	1	1.221	-0.023	-0.066	0	0	6.9406E+218	300	287
20230809_1847490526	0	2025783	1.01428	0.02342	0.62567	0.833001	9.7274294	1.135002	92.728	4.545	-5.745	1.251	0.154	30.81	32.777122	111.625728	1	20	32.77713	111.625736	1.235	96.39	1	1.221	-0.023	-0.066	0	0	6.9406E+218	300	287
20230809_1847490537	0	2025784	1.01769	0.05584	0.62129	0.767846	9.7274485	1.073598	92.728	4.545	-5.745	1.251	0.154	30.81	32.777122	111.625728	1	20	32.77713	111.625736	1.235	96.39	1	1.221	-0.023	-0.066	0	0	6.9406E+218	300	287
20230809_1847490547	0	2025785	1.00796	0.08297	0.57814	0.767846	9.7274485	1.073598	92.724	4.576	-5.695	1.251	0.154	30.81	32.777122	111.625729	1	20	32.77713	111.625736	1.235	96.39	1	1.221	-0.023	-0.066	0	0	6.9406E+218	300	287
20230809_1847490559	0	2025786	1.00453	0.11725	0.52493	0.832975	9.7861223	1.073561	92.724	4.576	-5.695	1.251	0.154	30.81	32.777122	111.625729	1	20	32.77713	111.625736	1.235	96.39	1	1.221	-0.023	-0.066	0	0	6.9406E+218	300	287
20230809_1847490567	0	2025787	0.98363	0.15178	0.46757	0.7678	9.7860603	1.0737441	92.724	4.576	-5.695	1.251	0.154	30.81	32.777122	111.625729	1	20	32.77713	111.625736	1.235	96.39	1	1.221	-0.023	-0.066	0	0	6.9406E+218	300	287
20230809_1847490577	0	2025788	0.97078	0.18437	0.42871	0.833021	9.7275105	1.073415	92.724	4.576	-5.695	1.251	0.154	30.81	32.777122	111.625729	1	20	32.77713	111.625736	1.235	96.39	1	1.221	-0.023	-0.066	0	0	6.9406E+218	300	287
20230809_1847490587	0	2025789	0.96093	0.21127	0.42535	0.767846	9.7274485	1.073598	92.724	4.576	-5.695	1.251	0.154	30.81	32.777122	111.625729	1	20	32.77713	111.625736	1.235	96.39	1	1.221	-0.023	-0.066	0	0	6.9406E+218	300	287
20230809_1847490597	0	2025790	0.92027	0.23634	0.42131	0.833021	9.7275105	1.073415	92.713	4.597	-5.647	1.252	0.154	30.81	32.777122	111.62573	1	20	32.77713	111.625736	1.235	96.39	1	1.221	-0.023	-0.066	0	0	6.9406E+218	300	287
20230809_1847490608	0	2025791	0.89764	0.26246	0.41259	0.767846	9.7274485	1.073598	92.713	4.597	-5.647	1.252	0.154	30.81	32.777122	111.62573	1	20	32.77713	111.625736	1.235	96.39	1	1.221	-0.023	-0.066	0	0	6.9406E+218	300	287
20230809_1847490623	0	2025792	0.88475	0.28308	0.39388	0.767865	9.7275276	1.012012	92.713	4.597	-5.647	1.252	0.154	30.81	32.777122	111.62573	1	20	32.77713	111.625736	1.235	96.39	1	1.221	-0.023	-0.066	0	0	6.9406E+218	300	287
20230809_1847490627	0	2025793	0.8698	0.30637	0.34172	0.832975	9.7861223	1.073561	92.713	4.597	-5.647	1.252	0.154	30.81	32.777122	111.62573	1	20	32.77713	111.625736	1.235	96.39	1	1.221	-0.023	-0.066	0	0	6.9406E+218	300	287
20230809_1847490637	0	2025794	0.86909	0.3368	0.30293	0.767846	9.7274485	1.073598	92.713	4.597	-5.647	1.252	0.15	30.81	32.777122	111.62573	1	20	32.77713	111.625736	1.235	96.39	1	1.221	-0.023	-0.066	0	0	6.9406E+218	300	287
20230809_1847490649	0	2025795	0.8626	0.36437	0.25142	0.832975	9.7861223	1.073561	92.696	4.613	-5.605	1.253	0.15	30.81	32.777122	111.62573	1	20	32.77713	111.625736	1.235	96.39	1	1.221	-0.023	-0.066	0	0	6.9406E+218	300	287
20230809_1847490658	0	2025796	0.84549	0.38977	0.24391	0.767846	9.7274485	1.073598	92.696	4.613	-5.605	1.253	0.15	30.81	32.777122	111.62573	1	20	32.77713	111.625736	1.235	96.39	1	1.221	-0.023	-0.066	0	0	6.9406E+218	300	287
20230809_1847490667	0	2025797	0.84028	0.41622	0.2459	0.833021	9.7275105	1.073415	92.696	4.613	-5.605	1.253	0.15	30.81	32.777122	111.62573	1	20	32.77713	111.625736	1.235	96.39	1	1.221	-0.023	-0.066	0	0	6.9406E+218	300	287
20230809_1847490677	0	2025798	0.82377	0.43859	0.23308	0.767846	9.7274485	1.073598	92.696	4.613	-5.605	1.253	0.15	30.81	32.777122	111.62573	1	20	32.77713	111.625736	1.235	96.39	1	1.221	-0.023	-0.066	0	0	6.9406E+218	300	287
20230809_1847490687	0	2025799	0.83908	0.46525	0.22779	0.767846	9.7274485	1.073598	92.696	4.613	-5.605	1.253	0.15	30.81	32.777122	111.62573	1	20	32.77713	111.625736	1.235	96.39	1	1.221	-0.023	-0.066	0	0	6.9406E+218	300	287
20230809_1847490697	0	2025800	0.86641	0.49157	0.1766	0.832995	9.7862034	1.011974	92.673	4.622	-5.564	1.255	0.15	30.81	32.777122	111.625731	1	20	32.777129	111.625749	1.23	91.27	1	1.221	-0.023	-0.066	0	0	6.9406E+218	300	287
20230809_1847490712	0	2025801	0.90099	0.52099	0.13201	0.7678	9.7860603	1.0737441	92.673	4.622	-5.564	1.255	0.15	30.81	32.777122	111.625731	1	20	32.777129	111.625749	1.23	91.27	1	1.221	-0.023	-0.066	0	0	6.9406E+218	300	287
20230809_1847490729	0	2025802	0.93631	0.54472	0.07612	0.833021	9.7275105	1.073415	92.673	4.622	-5.564	1.255	0.15	30.81	32.777122	111.625731	1	20	32.777129	111.625749	1.23	91.27	1	1.221	-0.023	-0.066	0	0	6.9406E+218	300	287
20230809_1847490730	0	2025803	0.9419	0.55934	0.06721	0.7678	9.7860603	1.0737441	92.673	4.622	-5.564	1.255	0.15	30.81	32.777122	111.625731	1	20	32.777129	111.625749	1.23	91.27	1	1.221	-0.023	-0.066	0	0	6.9406E+218	300	287
20230809_1847490738	0	2025804	0.95313	0.57813	0.06084	0.767865	9.7275276	1.012012	92.673	4.622	-5.564	1.255	0.15	30.81	32.777122	111.625731	1	20	32.777129	111.625749	1.23	91.27	1	1.221	-0.023	-0.066	0	0	6.9406E+218	300	287
20230809_1847490748	0	2025805	0.94429	0.59373	0.03876	0.833021	9.7275105	1.073415	92.645	4.623	-5.52	1.255	0.15	30.81	32.777122	111.625732	1	20	32.777129	111.625749	1.23	91.27	1	1.221	-0.023	-0.066	0	0	6.9406E+218	300	287
20230809_1847490759	0	2025806	0.96897	0.61191	0.02494	0.76782	9.7861414	1.012157	92.645	4.623	-5.52	1.255	0.15	30.81	32.777122	111.625732	1	20	32.777129	111.625749	1.23	91.27	1	1.221	-0.023	-0.066	0	0	6.9406E+218	300	287
20230809_1847490767	0	2025807	1.02356	0.63776	-0.00764	0.832975	9.7861223	1.073561	92.645	4.623	-5.52	1.255	0.15	30.81	32.777122	111.625732	1	20	32.777129	111.625749	1.23	91.27	1	1.221	-0.023	-0.066	0	0	6.9406E+218	300	287
20230809_1847490777	0	2025808	1.06349	0.66303	-0.05791	0.76782	9.7861414	1.012157	92.645	4.623	-5.52	1.255	0.15	30.81	32.777122	111.625732	1	20	32.777129	111.625749	1.23	91.27	1	1.221	-0.023	-0.066	0	0	6.9406E+218	300	287
20230809_1847490788	0	2025809	1.09265	0.68295	-0.10405	0.7678	9.7860603	1.0737441	92.645	4.623	-5.52	1.255	0.15	30.81	32.777122	111.625732	1	20	32.777129	111.625749	1.23	91.27	1	1.221	-0.023	-0.066	0	0	6.9406E+218	300	287
20230809_1847490797	0	2025810	1.09853	0.69616	-0.11735	0.833041	9.7275906	1.011829	92.612	4.618	-5.47	1.255	0.15	30.81	32.777122	111.625733	1	20	32.777129	111.625749	1.23	91.27	1	1.221	-0.023	-0.066	0	0	6.9406E+218	300	287
20230809_1847490808	0	2025811	1.12767	0.71592	-0.12598	0.7678	9.7860603	1.0737441	92.612	4.618	-5.47	1.255	0.15	30.81	32.777122	111.625733	1	20	32.777129	111.625749	1.23	91.27	1	1.221	-0.023	-0.066	0	0	6.9406E+218	300	287
20230809_1847490822	0	2025812	1.16644	0.73756	-0.15103	0.767865	9.7275276	1.012012	92.612	4.618	-5.47	1.255	0.15	30.81	32.777122	111.625733	1	20	32.777129	111.625749	1.23	91.27	1	1.221	-0.023	-0.066	0	0	6.9406E+218	300	287
20230809_1847490827	0	2025813	1.18456	0.75179	-0.16089	0.832995	9.7862034	1.011974	92.612	4.618	-5.47	1.255	0.15	30.81	32.777122	111.625733	1	20	32.777129	111.625749	1.23	91.27	1	1.221	-0.023	-0.066	0	0	6.9406E+218	300	287
20230809_1847490837	0	2025814	1.22216	0.77478	-0.2047	0.76782	9.7861414	1.012157	92.612	4.618	-5.47	1.255	0.15	30.81	32.777122	111.625733	1	20	32.777129	111.625749	1.23	91.27	1	1.221	-0.023	-0.066	0	0	6.9406E+218	300	287
20230809_1847490849	0	2025815	1.24958	0.79527	-0.24477	0.7678	9.7860603	1.0737441	92.575	4.606	-5.414	1.254	0.15	30.81	32.777122	111.625733	1	20	32.777129	111.625749	1.23	91.27	1	1.221	-0.023	-0.066	0	0	6.9406E+218	300	287
20230809_1847490860	0	2025816	1.24338	0.80652	-0.26613	0.76782	9.7861414	1.012157	92.575	4.606	-5.414	1.254	0.15	30.81	32.777122	111.625733	1	20	32.777129	111.625749	1.23	91.27	1	1.221	-0.023	-0.066	0	0	6.9406E+218	300	287
20230809_1847490866	0	2025817	1.24873	0.83266	-0.28029	0.832995	9.7862034	1.011974	92.575	4.606	-5.414	1.254	0.15	30.81	32.777122	111.625733	1	20	32.777129	111.625749	1.23	91.27	1	1.221	-0.023	-0.066	0	0	6.9406E+218	300	287
20230809_1847490877	0	2025818	1.23662	0.84699	-0.31942	0.767865	9.7275276	1.012012	92.575	4.606	-5.414	1.254	0.15	30.81	32.777122	111.625733	1	20	32.777129	111.625749	1.23	91.27	1	1.221	-0.023	-0.066	0	0	6.9406E+218	300	287
20230809_1847490887	0	2025819	1.20699	0.85444	-0.34205	0.76782	9.7861414	1.012157	92.575	4.606	-5.414	1.254	0.15	30.81	32.777122	111.625733	1	20	32.777129	111.625749	1.23	91.27	1	1.221	-0.023	-0.066	0	0	6.9406E+218	300	287
20230809_1847490897	0	2025820	1.2165	0.87843	-0.34641	0.76782	9.7861414	1.012157	92.535	4.586	-5.355	1.253	0.15	30.81	32.777122	111.625734	1	20	32.777129	111.625749	1.23	91.27	1	1.221	-0.023	-0.066	0	0	6.9406E+218	300	287
20230809_1847490907	0	2025821	1.213	0.89594	-0.37181	0.76782	9.7861414	1.012157	92.535	4.586	-5.355	1.253	0.15	30.81	32.777122	111.625734	1	20	32.777129	111.625749	1.23	91.27	1	1.221	-0.023	-0.066	0	0	6.9406E+218	300	287
20230809_1847490925	0	2025822	1.19498	0.91645	-0.41271	0.833015	9.7862844	0.950388	92.535	4.586	-5.355	1.253	0.15	30.81	32.777122	111.625734	1	20	32.777129	111.625749	1.23	91.27	1	1.221	-0.023	-0.066	0	0	6.9406E+218	300	287
20230809_1847490929	0	2025823	1.16586	0.93128	-0.42105	0.7678	9.7860603	1.0737441	92.535	4.586	-5.355	1.253	0.15	30.81	32.777122	111.625734	1	20	32.777129	111.625749	1.23	91.27	1	1.221	-0.023	-0.066	0	0	6.9406E+218	300	287
20230809_1847490937	0	2025824	1.1206	0.94365	-0.43156	0.76784	9.7862206	0.95057	92.535	4.586	-5.355	1.253	0.15	30.81	32.777122	111.625734	1	20	32.777129	111.625749	1.23	91.27	1	1.221	-0.023	-0.066	0	0	6.9406E+218	300	287
20230809_1847490950	0	2025825	1.09113	0.95544	-0.43722	0.76782	9.7861414	1.012157	92.49	4.562	-5.301	1.268	0.15	30.81	32.777122	111.625735	1	20	32.777129	111.625749	1.23	91.27	1	1.266	0.019	-0.136	0	0	6.9406E+218	300	287
20230809_1847490965	0	2025826	1.03755	0.96395	-0.4765	0.76784	9.7862206	0.95057	92.49	4.562	-5.301	1.268	0.15	30.81	32.777122	111.625735	1	20	32.777129	111.625749	1.23	91.27	1	1.266	0.019	-0.136	0	0	6.9406E+218	300	287
20230809_1847490967	0	2025827	0.98847	0.97103	-0.49286	0.76784	9.7862206	0.95057	92.49	4.562	-5.301	1.268	0.15	30.81	32.777122	111.625735	1	20	32.777129	111.625749	1.23	91.27	1	1.266	0.019	-0.136	0	0	6.9406E+218	300	287
20230809_1847490977	0	2025828	0.96066	0.988	-0.54526	0.76782	9.7861414	1.012157	92.49	4.562	-5.301	1.268	0.15	30.81	32.777122	111.625735	1	20	32.777129	111.625749	1.23	91.27	1	1.266	0.019	-0.136	0	0	6.9406E+218	300	287
20230809_1847490988	0	2025829	0.91738	0.99786	-0.56792	0.76784	9.7862206	0.95057	92.49	4.562	-5.301	1.268	0.151	30.94	32.777122	111.625735	1	20	32.777129	111.625749	1.23	91.27	1	1.266	0.019	-0.136	0	0	6.9406E+218	300	287
20230809_1847490999	0	2025830	0.86843	1.00007	-0.5772	0.76784	9.7862206	0.95057	92.444	4.531	-5.257	1.268	0.151	30.94	32.777122	111.625736	1	20	32.777129	111.625749	1.23	91.27	1	1.266	0.019	-0.136	0	0	6.9406E+218	300	287
20230809_1847500009	0	2025831	0.80953	1.00753	-0.56165	0.76782	9.7861414	1.012157	92.444	4.531	-5.257	1.268	0.151	30.94	32.777122	111.625736	1	20	32.777129	111.625749	1.23	91.27	1	1.266	0.019	-0.136	0	0	6.9406E+218	300	287
20230809_1847500021	0	2025832	0.76214	1.00664	-0.56941	0.76784	9.7862206	0.95057	92.444	4.531	-5.257	1.268	0.151	30.94	32.777122	111.625736	1	20	32.777129	111.625749	1.23	91.27	1	1.266	0.019	-0.136	0	0	6.9406E+218	300	287
20230809_1847500027	0	2025833	0.73708	1.0106	-0.59812	0.702665	9.7861586	0.950753	92.444	4.531	-5.257	1.268	0.151	30.94	32.777122	111.625736	1	20	32.777129	111.625749	1.23	91.27	1	1.266	0.019	-0.136	0	0	6.9406E+218	300	287
20230809_1847500038	0	2025834	0.72455	1.01995	-0.62222	0.76786	9.7863016	0.888984	92.444	4.531	-5.257	1.268	0.151	30.94	32.777122	111.625736	1	20	32.777129	111.625749	1.23	91.27	1	1.266	0.019	-0.136	0	0	6.9406E+218	300	287
20230809_1847500050	0	2025835	0.72251	1.02816	-0.67876	0.767795	9.8448343	0.950716	92.396	4.496	-5.223	1.267	0.151	30.94	32.777122	111.625736	1	20	32.777129	111.625749	1.23	91.27	1	1.266	0.019	-0.136	0	0	6.9406E+218	300	287
20230809_1847500058	0	2025836	0.70423	1.03546	-0.69955	0.76782	9.7861414	1.012157	92.396	4.496	-5.223	1.267	0.151	30.94	32.777122	111.625736	1	20	32.777129	111.625749	1.23	91.27	1	1.266	0.019	-0.136	0	0	6.9406E+218	300	287
20230809_1847500068	0	2025837	0.66711	1.03795	-0.71469	0.76784	9.7862206	0.95057	92.396	4.496	-5.223	1.267	0.151	30.94	32.777122	111.625736	1	20	32.777129	111.625749	1.23	91.27	1	1.266	0.019	-0.136	0	0	6.9406E+218	300	287
20230809_1847500077	0	2025838	0.66051	1.04467	-0.69895	0.767885	9.7276087	0.950425	92.396	4.496	-5.223	1.267	0.151	30.94	32.777122	111.625736	1	20	32.777129	111.625749	1.23	91.27	1	1.266	0.019	-0.136	0	0	6.9406E+218	300	287
20230809_1847500088	0	2025839	0.64575	1.04668	-0.69428	0.76784	9.7862206	0.95057	92.396	4.496	-5.223	1.267	0.151	30.94	32.777122	111.625736	1	20	32.777129	111.625749	1.23	91.27	1	1.266	0.019	-0.136	0	0	6.9406E+218	300	287
20230809_1847500097	0	2025840	0.65489	1.05185	-0.69344	0.702665	9.7861586	0.950753	92.347	4.457	-5.194	1.266	0.151	30.94	32.777122	111.625737	1	20	32.777129	111.625749	1.23	91.27	1	1.266	0.019	-0.136	0	0	6.9406E+218	300	287
20230809_1847500107	0	2025841	0.68665	1.06611	-0.73305	0.76786	9.7863016	0.888984	92.347	4.457	-5.194	1.266	0.151	30.94	32.777122	111.625737	1	20	32.777129	111.625749	1.23	91.27	1	1.266	0.019	-0.136	0	0	6.9406E+218	300	287
20230809_1847500122	0	2025842	0.7022	1.07861	-0.77087	0.767795	9.8448343	0.950716	92.347	4.457	-5.194	1.266	0.151	30.94	32.777122	111.625737	1	20	32.777129	111.625749	1.23	91.27	1	1.266	0.019	-0.136	0	0	6.9406E+218	300	287
20230809_1847500127	0	2025843	0.70488	1.08551	-0.79932	0.76784	9.7862206	0.95057	92.347	4.457	-5.194	1.266	0.146	30.94	32.777122	111.625737	1	20	32.777129	111.625749	1.23	91.27	1	1.266	0.019	-0.136	0	0	6.9406E+218	300	287
20230809_1847500137	0	2025844	0.68464	1.08135	-0.80356	0.702665	9.7861586	0.950753	92.347	4.457	-5.194	1.266	0.146	30.94	32.777122	111.625737	1	20	32.777129	111.625749	1.23	91.27	1	1.266	0.019	-0.136	0	0	6.9406E+218	300	287
20230809_1847500149	0	2025845	0.6765	1.07937	-0.78207	0.767885	9.7276087	0.950425	92.297	4.413	-5.163	1.265	0.146	30.94	32.777122	111.625738	1	20	32.777129	111.625749	1.23	91.27	1	1.266	0.019	-0.136	0	0	6.9406E+218	300	287
20230809_1847500157	0	2025846	0.69414	1.07873	-0.78476	0.76786	9.7863016	0.888984	92.297	4.413	-5.163	1.265	0.146	30.94	32.777122	111.625738	1	20	32.777129	111.625749	1.23	91.27	1	1.266	0.019	-0.136	0	0	6.9406E+218	300	287
20230809_1847500169	0	2025847	0.71862	1.08298	-0.7763	0.76786	9.7863016	0.888984	92.297	4.413	-5.163	1.265	0.146	30.94	32.777122	111.625738	1	20	32.777129	111.625749	1.23	91.27	1	1.266	0.019	-0.136	0	0	6.9406E+218	300	287
20230809_1847500177	0	2025848	0.76686	1.09553	-0.80943	0.702619	9.8447714	0.950899	92.297	4.413	-5.163	1.265	0.146	30.94	32.777122	111.625738	1	20	32.777129	111.625749	1.23	91.27	1	1.266	0.019	-0.136	0	0	6.9406E+218	300	287
20230809_1847500186	0	2025849	0.77325	1.10044	-0.82603	0.76786	9.7863016	0.888984	92.297	4.413	-5.163	1.265	0.146	30.94	32.777122	111.625738	1	20	32.777129	111.625749	1.23	91.27	1	1.266	0.019	-0.136	0	0	6.9406E+218	300	287
20230809_1847500196	0	2025850	0.74523	1.09771	-0.86364	0.702665	9.7861586	0.950753	92.246	4.368	-5.13	1.265	0.146	30.94	32.777122	111.625738	1	20	32.777129	111.625749	1.23	91.27	1	1.266	0.019	-0.136	0	0	6.9406E+218	300	287
20230809_1847500207	0	2025851	0.73678	1.09596	-0.85859	0.76784	9.7862206	0.95057	92.246	4.368	-5.13	1.265	0.146	30.94	32.777122	111.625738	1	20	32.777129	111.625749	1.23	91.27	1	1.266	0.019	-0.136	0	0	6.9406E+218	300	287
20230809_1847500221	0	2025852	0.71101	1.08915	-0.86074	0.76786	9.7863016	0.888984	92.246	4.368	-5.13	1.265	0.146	30.94	32.777122	111.625738	1	20	32.777129	111.625749	1.23	91.27	1	1.266	0.019	-0.136	0	0	6.9406E+218	300	287
20230809_1847500227	0	2025853	0.71235	1.08877	-0.82065	0.702685	9.7862396	0.889167	92.246	4.368	-5.13	1.265	0.146	30.94	32.777122	111.625738	1	20	32.777129	111.625749	1.23	91.27	1	1.266	0.019	-0.136	0	0	6.9406E+218	300	287
20230809_1847500237	0	2025854	0.72247	1.09278	-0.82843	0.76786	9.7863016	0.888984	92.246	4.368	-5.13	1.265	0.146	30.94	32.777122	111.625738	1	20	32.777129	111.625749	1.23	91.27	1	1.266	0.019	-0.136	0	0	6.9406E+218	300	287
20230809_1847500250	0	2025855	0.7136	1.09784	-0.84922	0.702685	9.7862396	0.889167	92.196	4.321	-5.098	1.265	0.146	30.94	32.777122	111.625739	1	20	32.777129	111.625749	1.23	91.27	1	1.266	0.019	-0.136	0	0	6.9406E+218	300	287
20230809_1847500273	0	2025856	0.71221	1.09896	-0.87415	0.767814	9.8449144	0.889129	92.196	4.321	-5.098	1.265	0.146	30.94	32.777122	111.625739	1	20	32.777129	111.625749	1.23	91.27	1	1.266	0.019	-0.136	0	0	6.9406E+218	300	287
20230809_1847500273	0	2025857	0.67126	1.09355	-0.88558	0.702685	9.7862396	0.889167	92.196	4.321	-5.098	1.265	0.146	30.94	32.777122	111.625739	1	20	32.777129	111.625749	1.23	91.27	1	1.266	0.019	-0.136	0	0	6.9406E+218	300	287
20230809_1847500286	0	2025858	0.6279	1.08933	-0.88483	0.76786	9.7863016	0.888984	92.196	4.321	-5.098	1.265	0.152	30.94	32.777122	111.625739	1	20	32.777129	111.625749	1.23	91.27	1	1.266	0.019	-0.136	0	0	6.9406E+218	300	287
20230809_1847500288	0	2025859	0.59081	1.08865	-0.88411	0.702685	9.7862396	0.889167	92.196	4.321	-5.098	1.265	0.152	30.94	32.777122	111.625739	1	20	32.777129	111.625749	1.23	91.27	1	1.266	0.019	-0.136	0	0	6.9406E+218	300	287
20230809_1847500297	0	2025860	0.55415	1.08498	-0.85817	0.76786	9.7863016	0.888984	92.145	4.273	-5.07	1.265	0.152	30.94	32.777122	111.62574	1	20	32.777129	111.625749	1.23	91.27	1	1.266	0.019	-0.136	0	0	6.9406E+218	300	287
20230809_1847500307	0	2025861	0.55482	1.08841	-0.84343	0.702659	9.8449326	0.827725	92.145	4.273	-5.07	1.265	0.152	30.94	32.777122	111.62574	1	20	32.777129	111.625749	1.23	91.27	1	1.266	0.019	-0.136	0	0	6.9406E+218	300	287
20230809_1847500321	0	2025862	0.55305	1.09959	-0.85386	0.702705	9.7863197	0.82758	92.145	4.273	-5.07	1.265	0.152	30.94	32.777122	111.62574	1	20	32.777129	111.625749	1.23	91.27	1	1.266	0.019	-0.136	0	0	6.9406E+218	300	287
20230809_1847500328	0	2025863	0.53132	1.09987	-0.87118	0.767814	9.8449144	0.889129	92.145	4.273	-5.07	1.265	0.152	30.94	32.777122	111.62574	1	20	32.777129	111.625749	1.23	91.27	1	1.266	0.019	-0.136	0	0	6.9406E+218	300	287
20230809_1847500340	0	2025864	0.49615	1.09298	-0.87475	0.702685	9.7862396	0.889167	92.145	4.273	-5.07	1.265	0.152	30.94	32.777122	111.62574	1	20	32.777129	111.625749	1.23	91.27	1	1.266	0.019	-0.136	0	0	6.9406E+218	300	287
20230809_1847500350	0	2025865	0.43727	1.08458	-0.89151	0.702639	9.8448524	0.889312	92.094	4.225	-5.048	1.264	0.152	30.94	32.777122	111.62574	1	20	32.777129	111.625749	1.23	91.27	1	1.266	0.019	-0.136	0	0	6.9406E+218	300	287
20230809_1847500358	0	2025866	0.39633	1.07845	-0.87951	0.70275	9.7277079	0.827435	92.094	4.225	-5.048	1.264	0.152	30.94	32.777122	111.62574	1	20	32.777129	111.625749	1.23	91.27	1	1.266	0.019	-0.136	0	0	6.9406E+218	300	287
20230809_1847500367	0	2025867	0.34179	1.06862	-0.84822	0.767834	9.8449945	0.827543	92.094	4.225	-5.048	1.264	0.152	30.94	32.777122	111.62574	1	20	32.777129	111.625749	1.23	91.27	1	1.266	0.019	-0.136	0	0	6.9406E+218	300	287
20230809_1847500377	0	2025868	0.30926	1.06582	-0.81738	0.702705	9.7863197	0.82758	92.094	4.225	-5.048	1.264	0.152	30.94	32.777122	111.62574	1	20	32.777129	111.625749	1.23	91.27	1	1.266	0.019	-0.136	0	0	6.9406E+218	300	287
20230809_1847500388	0	2025869	0.30109	1.07083	-0.87752	0.702659	9.8449326	0.827725	92.094	4.225	-5.048	1.264	0.152	30.94	32.777122	111.62574	1	20	32.777129	111.625749	1.23	91.27	1	1.266	0.019	-0.136	0	0	6.9406E+218	300	287
20230809_1847500397	0	2025870	0.23665	1.066	-0.85598	0.702639	9.8448524	0.889312	92.045	4.178	-5.036	1.264	0.152	30.94	32.777122	111.625741	1	20	32.777129	111.625749	1.23	91.27	1	1.266	0.019	-0.136	0	0	6.9406E+218	300	287
20230809_1847500408	0	2025871	0.17591	1.05666	-0.87969	0.702705	9.7863197	0.82758	92.045	4.178	-5.036	1.264	0.152	30.94	32.777122	111.625741	1	20	32.777129	111.625749	1.23	91.27	1	1.266	0.019	-0.136	0	0	6.9406E+218	300	287
20230809_1847500420	0	2025872	0.10974	1.04993	-0.89122	0.767834	9.8449945	0.827543	92.045	4.178	-5.036	1.264	0.152	30.94	32.777122	111.625741	1	20	32.777129	111.625749	1.23	91.27	1	1.266	0.019	-0.136	0	0	6.9406E+218	300	287
20230809_1847500428	0	2025873	0.0177	1.03708	-0.87957	0.702705	9.7863197	0.82758	92.045	4.178	-5.036	1.264	0.152	30.94	32.777122	111.625741	1	20	32.777129	111.625749	1.23	91.27	1	1.266	0.019	-0.136	0	0	6.9406E+218	300	287
20230809_1847500437	0	2025874	-0.01873	1.02078	-0.849	0.702705	9.7863197	0.82758	92.045	4.178	-5.036	1.264	0.152	30.94	32.777122	111.625741	1	20	32.777129	111.625749	1.23	91.27	1	1.266	0.019	-0.136	0	0	6.9406E+218	300	287
20230809_1847500450	0	2025875	-0.06102	1.01229	-0.82412	0.702679	9.8450127	0.766139	91.997	4.131	-5.037	1.264	0.158	30.94	32.777122	111.625742	1	20	32.777129	111.625749	1.23	91.27	1	1.266	0.019	-0.136	0	0	6.9406E+218	300	287
20230809_1847500458	0	2025876	-0.10164	1.00477	-0.86426	0.702659	9.8449326	0.827725	91.997	4.131	-5.037	1.264	0.158	30.94	32.777122	111.625742	1	20	32.777129	111.625749	1.23	91.27	1	1.266	0.019	-0.136	0	0	6.9406E+218	300	287
20230809_1847500469	0	2025877	-0.14841	0.98868	-0.86701	0.702679	9.8450127	0.766139	91.997	4.131	-5.037	1.264	0.158	30.94	32.777122	111.625742	1	20	32.777129	111.625749	1.23	91.27	1	1.266	0.019	-0.136	0	0	6.9406E+218	300	287
20230809_1847500476	0	2025878	-0.2381	0.97101	-0.8874	0.702705	9.7863197	0.82758	91.997	4.131	-5.037	1.264	0.158	30.94	32.777122	111.625742	1	20	32.777129	111.625749	1.23	91.27	1	1.266	0.019	-0.136	0	0	6.9406E+218	300	287
20230809_1847500488	0	2025879	-0.27704	0.96057	-0.89927	0.702659	9.8449326	0.827725	91.997	4.131	-5.037	1.264	0.158	30.94	32.777122	111.625742	1	20	32.777129	111.625749	1.23	91.27	1	1.266	0.019	-0.136	0	0	6.9406E+218	300	287
20230809_1847500498	0	2025880	-0.35529	0.93919	-0.86878	0.702724	9.7864008	0.765993	91.952	4.083	-5.051	1.263	0.158	30.94	32.777122	111.625742	1	20	32.777129	111.625749	1.23	91.27	1	1.266	0.019	-0.136	0	0	6.9406E+218	300	287
20230809_1847500507	0	2025881	-0.42698	0.91331	-0.87087	0.702679	9.8450127	0.766139	91.952	4.083	-5.051	1.263	0.158	30.94	32.777122	111.625742	1	20	32.777129	111.625749	1.23	91.27	1	1.266	0.019	-0.136	0	0	6.9406E+218	300	287
20230809_1847500521	0	2025882	-0.46588	0.89578	-0.84391	0.702724	9.7864008	0.765993	91.952	4.083	-5.051	1.263	0.158	30.94	32.777122	111.625742	1	20	32.777129	111.625749	1.23	91.27	1	1.266	0.019	-0.136	0	0	6.9406E+218	300	287
20230809_1847500527	0	2025883	-0.50273	0.88101	-0.8808	0.702679	9.8450127	0.766139	91.952	4.083	-5.051	1.263	0.158	30.94	32.777122	111.625742	1	20	32.777129	111.625749	1.23	91.27	1	1.266	0.019	-0.136	0	0	6.9406E+218	300	287
20230809_1847500538	0	2025884	-0.51607	0.86976	-0.85879	0.702659	9.8449326	0.827725	91.952	4.083	-5.051	1.263	0.158	30.94	32.777122	111.625742	1	20	32.777129	111.625749	1.23	91.27	1	1.266	0.019	-0.136	0	0	6.9406E+218	300	287
20230809_1847500550	0	2025885	-0.56518	0.84782	-0.86848	0.702724	9.7864008	0.765993	91.912	4.036	-5.079	1.264	0.158	30.94	32.777122	111.625743	1	20	32.777129	111.625749	1.23	91.27	1	1.266	0.019	-0.136	0	0	6.9406E+218	300	287
20230809_1847500560	0	2025886	-0.61266	0.82015	-0.85882	0.702679	9.8450127	0.766139	91.912	4.036	-5.079	1.264	0.158	30.94	32.777122	111.625743	1	20	32.777129	111.625749	1.23	91.27	1	1.266	0.019	-0.136	0	0	6.9406E+218	300	287
20230809_1847500569	0	2025887	-0.65629	0.79054	-0.84275	0.702724	9.7864008	0.765993	91.912	4.036	-5.079	1.264	0.158	30.94	32.777122	111.625743	1	20	32.777129	111.625749	1.23	91.27	1	1.266	0.019	-0.136	0	0	6.9406E+218	300	287
20230809_1847500578	0	2025888	-0.67783	0.75646	-0.86418	0.702679	9.8450127	0.766139	91.912	4.036	-5.079	1.264	0.158	30.94	32.777122	111.625743	1	20	32.777129	111.625749	1.23	91.27	1	1.266	0.019	-0.136	0	0	6.9406E+218	300	287
20230809_1847500588	0	2025889	-0.6759	0.74099	-0.85249	0.637524	9.8450317	0.704735	91.912	4.036	-5.079	1.264	0.158	30.94	32.777122	111.625743	1	20	32.777129	111.625749	1.23	91.27	1	1.266	0.019	-0.136	0	0	6.9406E+218	300	287
20230809_1847500600	0	2025890	-0.65259	0.72718	-0.89335	0.702679	9.8450127	0.766139	91.878	3.99	-5.114	1.264	0.158	30.94	32.777122	111.625744	1	20	32.777129	111.625749	1.23	91.27	1	1.266	0.019	-0.136	0	0	6.9406E+218	300	287
20230809_1847500610	0	2025891	-0.66	0.69491	-0.86563	0.702705	9.7863197	0.82758	91.878	3.99	-5.114	1.264	0.156	30.94	32.777122	111.625744	1	20	32.777129	111.625749	1.23	91.27	1	1.266	0.019	-0.136	0	0	6.9406E+218	300	287
20230809_1847500624	0	2025892	-0.65898	0.67105	-0.84063	0.702699	9.8450937	0.704552	91.878	3.99	-5.114	1.264	0.156	30.94	32.777122	111.625744	1	20	32.777129	111.625749	1.23	91.27	1	1.266	0.019	-0.136	0	0	6.9406E+218	0	287
20230809_1847500627	0	2025893	-0.65055	0.63498	-0.83089	0.702724	9.7864008	0.765993	91.878	3.99	-5.114	1.264	0.156	30.94	32.777122	111.625744	1	20	32.777129	111.625749	1.23	91.27	1	1.266	0.019	-0.136	0	0	6.9406E+218	0	287
20230809_1847500637	0	2025894	-0.64466	0.61282	-0.80938	0.637504	9.8449507	0.766322	91.878	3.99	-5.114	1.264	0.156	30.94	32.777122	111.625744	1	20	32.777129	111.625749	1.23	91.27	1	1.266	0.019	-0.136	0	0	6.9406E+218	0	287
20230809_1847500649	0	2025895	-0.60833	0.57323	-0.83105	0.702724	9.7864008	0.765993	91.85	3.946	-5.148	1.264	0.156	30.94	32.777122	111.625744	1	20	32.777129	111.625749	1.23	91.27	1	1.266	0.019	-0.136	0	0	6.9406E+218	0	287
20230809_1847500657	0	2025896	-0.42621	0.57996	-0.8446	0.637563	9.8451929	0.581562	91.85	3.946	-5.148	1.264	0.156	30.94	32.777122	111.625744	1	20	32.777129	111.625749	1.23	91.27	1	1.266	0.019	-0.136	0	0	6.9406E+218	0	287
20230809_1847500668	0	2025897	-0.25743	0.55847	-0.86932	0.637484	9.8448696	0.827908	91.85	3.946	-5.148	1.264	0.156	30.94	32.777122	111.625744	1	20	32.777129	111.625749	1.23	91.27	1	1.266	0.019	-0.136	0	0	6.9406E+218	0	287
20230809_1847500678	0	2025898	-0.1724	0.51404	-0.83594	0.637569	9.7864189	0.70459	91.85	3.946	-5.148	1.264	0.156	30.94	32.777122	111.625744	1	20	32.777129	111.625749	1.23	91.27	1	1.266	0.019	-0.136	0	0	6.9406E+218	0	287
20230809_1847500687	0	2025899	-0.02871	0.47097	-0.85523	0.637549	9.7863388	0.766176	91.85	3.946	-5.148	1.264	0.156	30.94	32.777122	111.625744	1	20	32.777129	111.625749	1.23	91.27	1	1.266	0.019	-0.136	0	0	6.9406E+218	0	287
20230809_1847500698	0	2025900	0.06558	0.43467	-0.76918	0.572374	9.7862759	0.766359	91.828	3.902	-5.158	1.263	0.156	30.94	32.777122	111.625745	1	20	32.777128	111.625763	1.285	95.33	1	1.266	0.019	-0.136	0	0	6.9406E+218	0	287
20230809_1847500711	0	2025901	0.22033	0.40842	-0.8279	0.572394	9.7863569	0.704772	91.828	3.902	-5.158	1.263	0.156	30.94	32.777122	111.625745	1	20	32.777128	111.625763	1.285	95.33	1	1.266	0.019	-0.136	0	0	6.9406E+218	0	287
20230809_1847500724	0	2025902	0.42099	0.3838	-0.71151	0.572394	9.7863569	0.704772	91.828	3.902	-5.158	1.263	0.156	30.94	32.777122	111.625745	1	20	32.777128	111.625763	1.285	95.33	1	1.266	0.019	-0.136	0	0	6.9406E+218	0	287
20230809_1847500727	0	2025903	0.58705	0.36269	-0.84171	0.637524	9.8450317	0.704735	91.828	3.902	-5.158	1.263	0.156	30.94	32.777122	111.625745	1	20	32.777128	111.625763	1.285	95.33	1	1.266	0.019	-0.136	0	0	6.9406E+218	0	287
20230809_1847500739	0	2025904	0.80136	0.32384	-0.73256	0.572394	9.7863569	0.704772	91.828	3.902	-5.158	1.263	0.156	30.94	32.777122	111.625745	1	20	32.777128	111.625763	1.285	95.33	1	1.266	0.019	-0.136	0	0	6.9406E+218	0	287
20230809_1847500749	0	2025905	0.98204	0.30391	-0.84222	0.572394	9.7863569	0.704772	91.814	3.861	-5.129	1.259	0.156	30.94	32.777122	111.625746	1	20	32.777128	111.625763	1.285	95.33	1	1.266	0.019	-0.136	0	0	6.9406E+218	0	287
20230809_1847500756	0	2025906	1.11504	0.26157	-0.7218	0.572459	9.7278261	0.64304	91.814	3.861	-5.129	1.259	0.156	30.94	32.777122	111.625746	1	20	32.777128	111.625763	1.285	95.33	1	1.266	0.019	-0.136	0	0	6.9406E+218	0	287
20230809_1847500769	0	2025907	1.28776	0.22876	-0.80239	0.572374	9.7862759	0.766359	91.814	3.861	-5.129	1.259	0.156	30.94	32.777122	111.625746	1	20	32.777128	111.625763	1.285	95.33	1	1.266	0.019	-0.136	0	0	6.9406E+218	0	287
20230809_1847500777	0	2025908	1.41174	0.1802	-0.64394	0.572394	9.7863569	0.704772	91.814	3.861	-5.129	1.259	0.148	30.94	32.777122	111.625746	1	20	32.777128	111.625763	1.285	95.33	1	1.266	0.019	-0.136	0	0	6.9406E+218	0	287
20230809_1847500787	0	2025909	1.62277	0.16284	-0.76596	0.637569	9.7864189	0.70459	91.814	3.861	-5.129	1.259	0.148	30.94	32.777122	111.625746	1	20	32.777128	111.625763	1.285	95.33	1	1.266	0.019	-0.136	0	0	6.9406E+218	0	287
20230809_1847500797	0	2025910	1.78538	0.1318	-0.60878	0.572394	9.7863569	0.704772	91.808	3.825	-5.057	1.256	0.148	30.94	32.777122	111.625747	1	20	32.777128	111.625763	1.285	95.33	1	1.266	0.019	-0.136	0	0	6.9406E+218	0	287
20230809_1847500813	0	2025911	1.9505	0.10115	-0.88126	0.507057	10.0208244	0.64395	91.808	3.825	-5.057	1.256	0.148	30.94	32.777122	111.625747	1	20	32.777128	111.625763	1.285	95.33	1	1.266	0.019	-0.136	0	0	6.9406E+218	0	287
20230809_1847500820	0	2025912	2.07258	0.04319	-0.96342	0.572076	10.1966429	0.70579	91.808	3.825	-5.057	1.256	0.148	30.94	32.777122	111.625747	1	20	32.777128	111.625763	1.285	95.33	1	1.266	0.019	-0.136	0	0	6.9406E+218	0	150
20230809_1847500827	0	2025913	2.26406	0.03466	-1.131	0.637498	9.9037247	0.643294	91.808	3.825	-5.057	1.256	0.148	30.94	32.777122	111.625747	1	20	32.777128	111.625763	1.285	95.33	1	1.266	0.019	-0.136	0	0	6.9406E+218	0	150
20230809_1847500837	0	2025914	2.37701	-0.00469	-0.72068	0.637569	9.7864189	0.70459	91.808	3.825	-5.057	1.256	0.148	30.94	32.777122	111.625747	1	20	32.777128	111.625763	1.285	95.33	1	1.266	0.019	-0.136	0	0	6.9406E+218	0	150
20230809_1847500850	0	2025915	2.54784	-0.03069	-0.72159	0.572505	9.6692133	0.642895	91.81	3.781	-4.945	1.252	0.148	30.94	32.777122	111.625747	1	20	32.777128	111.625763	1.285	95.33	1	1.266	0.019	-0.136	0	0	6.9406E+218	0	150
20230809_1847500857	0	2025916	2.72913	-0.05754	-0.45416	0.637478	9.9036436	0.70488	91.81	3.781	-4.945	1.252	0.148	30.94	32.777122	111.625747	1	20	32.777128	111.625763	1.285	95.33	1	1.266	0.019	-0.136	0	0	6.9406E+218	0	150
20230809_1847500869	0	2025917	2.82547	-0.08965	-0.69818	0.507103	9.9622116	0.643805	91.81	3.781	-4.945	1.252	0.148	30.94	32.777122	111.625747	1	20	32.777128	111.625763	1.285	95.33	1	1.266	0.019	-0.136	0	0	6.9406E+218	0	150
20230809_1847500877	0	2025918	2.96908	-0.11703	-0.651	0.572122	10.1380301	0.705645	91.81	3.781	-4.945	1.252	0.148	30.94	32.777122	111.625747	1	20	32.777128	111.625763	1.285	95.33	1	1.266	0.019	-0.136	0	0	6.9406E+218	0	150
20230809_1847500888	0	2025919	3.01069	-0.16762	-1.08414	0.507057	10.0208244	0.64395	91.81	3.781	-4.945	1.252	0.148	30.94	32.777122	111.625747	1	20	32.777128	111.625763	1.285	95.33	1	1.266	0.019	-0.136	0	0	6.9406E+218	0	150
20230809_1847500899	0	2025920	3.06621	-0.22122	-1.07431	0.637433	9.9622564	0.705026	91.82	3.742	-4.798	1.248	0.148	30.94	32.777122	111.625748	1	20	32.777128	111.625763	1.285	95.33	1	1.266	0.019	-0.136	0	0	6.9406E+218	0	150
20230809_1847500908	0	2025921	3.17168	-0.2708	-1.14631	0.572434	9.7865181	0.581599	91.82	3.742	-4.798	1.248	0.148	30.94	32.777122	111.625748	1	20	32.777128	111.625763	1.285	95.33	1	1.266	0.019	-0.136	0	0	6.9406E+218	0	150
20230809_1847500924	0	2025922	3.29948	-0.27975	-0.92014	0.637589	9.7865	0.643003	91.82	3.742	-4.798	1.248	0.148	30.94	32.777122	111.625748	1	20	32.777128	111.625763	1.285	95.33	1	1.252	-0.079	-0.09	0	0	6.9406E+218	0	150
20230809_1847500934	0	2025923	3.40615	-0.29675	-0.73903	0.572479	9.7279062	0.581454	91.82	3.742	-4.798	1.248	0.148	30.86	32.777122	111.625748	1	20	32.777128	111.625763	1.285	95.33	1	1.252	-0.079	-0.09	0	0	6.9406E+218	0	150
20230809_1847500940	0	2025924	3.52477	-0.30602	-0.60207	0.572414	9.786438	0.643186	91.82	3.742	-4.798	1.248	0.148	30.86	32.777122	111.625748	1	20	32.777128	111.625763	1.285	95.33	1	1.252	-0.079	-0.09	0	0	6.9406E+218	0	150
20230809_1847500950	0	2025925	3.50786	-0.35592	-0.51808	0.572414	9.786438	0.643186	91.839	3.705	-4.628	1.25	0.153	30.86	32.777121	111.625749	1	20	32.777128	111.625763	1.285	95.33	1	1.252	-0.079	-0.09	0	0	6.9406E+218	0	150
20230809_1847500957	0	2025926	3.47868	-0.42103	-0.71787	0.572368	9.8450499	0.643331	91.839	3.705	-4.628	1.25	0.153	30.86	32.777121	111.625749	1	20	32.777128	111.625763	1.285	95.33	1	1.252	-0.079	-0.09	0	0	6.9406E+218	0	150
20230809_1847500967	0	2025927	3.59411	-0.44671	-0.79616	0.507213	9.845068	0.581927	91.839	3.705	-4.628	1.25	0.153	30.86	32.777121	111.625749	1	20	32.777128	111.625763	1.285	95.33	1	1.252	-0.079	-0.09	0	0	6.9406E+218	0	150
20230809_1847500977	0	2025928	3.70658	-0.45916	-1.03634	0.572388	9.8451309	0.581745	91.839	3.705	-4.628	1.25	0.153	30.86	32.777121	111.625749	1	20	32.777128	111.625763	1.285	95.33	1	1.252	-0.079	-0.09	0	0	6.9406E+218	0	150
20230809_1847500987	0	2025929	3.63307	-0.54092	-0.96533	0.572414	9.786438	0.643186	91.839	3.705	-4.628	1.25	0.153	30.86	32.777121	111.625749	1	20	32.777128	111.625763	1.285	95.33	1	1.252	-0.079	-0.09	0	0	6.9406E+218	0	150
20230809_1847500997	0	2025930	3.69367	-0.58679	-1.02129	0.572544	9.6693754	0.519722	91.867	3.662	-4.445	1.247	0.153	30.86	32.777121	111.625749	1	20	32.777128	111.625763	1.285	95.33	1	1.252	-0.079	-0.09	0	0	6.9406E+218	0	150
20230809_1847510008	0	2025931	3.78715	-0.6008	-0.78037	0.6377	9.6693563	0.581126	91.867	3.662	-4.445	1.247	0.153	30.86	32.777121	111.625749	1	20	32.777128	111.625763	1.285	95.33	1	1.252	-0.079	-0.09	0	0	6.9406E+218	0	150
20230809_1847510021	0	2025932	3.80268	-0.62087	-0.66874	0.572479	9.7279062	0.581454	91.867	3.662	-4.445	1.247	0.153	30.86	32.777121	111.625749	1	20	32.777128	111.625763	1.285	95.33	1	1.252	-0.079	-0.09	0	0	6.9406E+218	0	100
20230809_1847510027	0	2025933	3.81071	-0.66206	-0.53909	0.572434	9.7865181	0.581599	91.867	3.662	-4.445	1.247	0.153	30.86	32.777121	111.625749	1	20	32.777128	111.625763	1.285	95.33	1	1.252	-0.079	-0.09	0	0	6.9406E+218	0	100
20230809_1847510041	0	2025934	3.78741	-0.68807	-0.57535	0.572388	9.8451309	0.581745	91.867	3.662	-4.445	1.247	0.153	30.86	32.777121	111.625749	1	20	32.777128	111.625763	1.285	95.33	1	1.252	-0.079	-0.09	0	0	6.9406E+218	0	100
20230809_1847510048	0	2025935	3.81659	-0.71864	-0.57988	0.572408	9.845211	0.520158	91.903	3.633	-4.253	1.245	0.153	30.86	32.777121	111.62575	1	20	32.777128	111.625763	1.285	95.33	1	1.252	-0.079	-0.09	0	0	6.9406E+218	0	100
20230809_1847510058	0	2025936	3.78954	-0.75815	-0.73941	0.507259	9.7864561	0.581782	91.903	3.633	-4.253	1.245	0.153	30.86	32.777121	111.62575	1	20	32.777128	111.625763	1.285	95.33	1	1.252	-0.079	-0.09	0	0	6.9406E+218	0	100
20230809_1847510068	0	2025937	3.68873	-0.81174	-0.72444	0.637609	9.786581	0.581416	91.903	3.633	-4.253	1.245	0.153	30.86	32.777121	111.62575	1	20	32.777128	111.625763	1.285	95.33	1	1.252	-0.079	-0.09	0	0	6.9406E+218	0	100
20230809_1847510076	0	2025938	3.64603	-0.8404	-0.75933	0.572544	9.6693754	0.519722	91.903	3.633	-4.253	1.245	0.153	30.86	32.777121	111.62575	1	20	32.777128	111.625763	1.285	95.33	1	1.252	-0.079	-0.09	0	0	6.9406E+218	0	100
20230809_1847510087	0	2025939	3.64158	-0.85705	-0.61016	0.572499	9.7279873	0.519867	91.903	3.633	-4.253	1.245	0.153	30.86	32.777121	111.62575	1	20	32.777128	111.625763	1.285	95.33	1	1.252	-0.079	-0.09	0	0	6.9406E+218	0	100
20230809_1847510098	0	2025940	3.53185	-0.88881	-0.60822	0.572525	9.6692944	0.581308	91.947	3.602	-4.067	1.243	0.153	30.86	32.777121	111.625751	1	20	32.777128	111.625763	1.285	95.33	1	1.252	-0.079	-0.09	0	0	6.9406E+218	0	100
20230809_1847510108	0	2025941	3.41913	-0.92629	-0.46191	0.572479	9.7279062	0.581454	91.947	3.602	-4.067	1.243	0.155	30.86	32.777121	111.625751	1	20	32.777128	111.625763	1.285	95.33	1	1.252	-0.079	-0.09	0	0	6.9406E+218	0	100
20230809_1847510122	0	2025942	3.31964	-0.95895	-0.4841	0.572499	9.7279873	0.519867	91.947	3.602	-4.067	1.243	0.155	30.86	32.777121	111.625751	1	20	32.777128	111.625763	1.285	95.33	1	1.252	-0.079	-0.09	0	0	6.9406E+218	0	100
20230809_1847510127	0	2025943	3.24421	-0.97752	-0.48024	0.572454	9.7865992	0.520013	91.947	3.602	-4.067	1.243	0.155	30.86	32.777121	111.625751	1	20	32.777128	111.625763	1.285	95.33	1	1.252	-0.079	-0.09	0	0	6.9406E+218	0	100
20230809_1847510138	0	2025944	3.13034	-1.01448	-0.51741	0.572454	9.7865992	0.520013	91.947	3.602	-4.067	1.243	0.155	30.86	32.777121	111.625751	1	20	32.777128	111.625763	1.285	95.33	1	1.252	-0.079	-0.09	0	0	6.9406E+218	0	100
20230809_1847510149	0	2025945	3.02753	-1.04767	-0.53731	0.572499	9.7279873	0.519867	91.998	3.581	-3.902	1.241	0.155	30.86	32.777121	111.625751	1	20	32.777128	111.625763	1.285	95.33	1	1.252	-0.079	-0.09	0	0	6.9406E+218	0	100
20230809_1847510157	0	2025946	2.93085	-1.07761	-0.49838	0.6377	9.6693563	0.581126	91.998	3.581	-3.902	1.241	0.155	30.86	32.777121	111.625751	1	20	32.777128	111.625763	1.285	95.33	1	1.252	-0.079	-0.09	0	0	6.9406E+218	0	100
20230809_1847510166	0	2025947	2.86621	-1.09087	-0.44672	0.572499	9.7279873	0.519867	91.998	3.581	-3.902	1.241	0.155	30.86	32.777121	111.625751	1	20	32.777128	111.625763	1.285	95.33	1	1.252	-0.079	-0.09	0	0	6.9406E+218	0	100
20230809_1847510177	0	2025948	2.7983	-1.11261	-0.39272	0.572544	9.6693754	0.519722	91.998	3.581	-3.902	1.241	0.155	30.86	32.777121	111.625751	1	20	32.777128	111.625763	1.285	95.33	1	1.252	-0.079	-0.09	0	0	6.9406E+218	0	100
20230809_1847510186	0	2025949	2.71267	-1.13052	-0.32287	0.572525	9.6692944	0.581308	91.998	3.581	-3.902	1.241	0.155	30.86	32.777121	111.625751	1	20	32.777128	111.625763	1.285	95.33	1	1.252	-0.079	-0.09	0	0	6.9406E+218	0	100
20230809_1847510197	0	2025950	2.64321	-1.15487	-0.31854	0.572499	9.7279873	0.519867	92.055	3.565	-3.759	1.24	0.155	30.86	32.777121	111.625752	1	20	32.777128	111.625763	1.285	95.33	1	1.252	-0.079	-0.09	0	0	6.9406E+218	0	100
20230809_1847510207	0	2025951	2.5836	-1.179	-0.29107	0.572499	9.7279873	0.519867	92.055	3.565	-3.759	1.24	0.155	30.86	32.777121	111.625752	1	20	32.777128	111.625763	1.285	95.33	1	1.252	-0.079	-0.09	0	0	6.9406E+218	0	100
20230809_1847510221	0	2025952	2.53067	-1.20427	-0.34444	0.637674	9.7280493	0.519684	92.055	3.565	-3.759	1.24	0.155	30.86	32.777121	111.625752	1	20	32.777128	111.625763	1.285	95.33	1	1.252	-0.079	-0.09	0	0	6.9406E+218	0	100
20230809_1847510226	0	2025953	2.48449	-1.22758	-0.2988	0.572499	9.7279873	0.519867	92.055	3.565	-3.759	1.24	0.155	30.86	32.777121	111.625752	1	20	32.777128	111.625763	1.285	95.33	1	1.252	-0.079	-0.09	0	0	6.9406E+218	0	100
20230809_1847510239	0	2025954	2.45017	-1.23973	-0.31021	0.572544	9.6693754	0.519722	92.055	3.565	-3.759	1.24	0.155	30.86	32.777121	111.625752	1	20	32.777128	111.625763	1.285	95.33	1	1.252	-0.079	-0.09	0	0	6.9406E+218	0	100
20230809_1847510247	0	2025955	2.40747	-1.25445	-0.23426	0.572525	9.6692944	0.581308	92.117	3.554	-3.631	1.239	0.155	30.86	32.777121	111.625753	1	20	32.777128	111.625763	1.285	95.33	1	1.252	-0.079	-0.09	0	0	6.9406E+218	0	100
20230809_1847510257	0	2025956	2.35506	-1.26271	-0.19957	0.63772	9.6694374	0.519539	92.117	3.554	-3.631	1.239	0.155	30.86	32.777121	111.625753	1	20	32.777128	111.625763	1.285	95.33	1	1.252	-0.079	-0.09	0	0	6.9406E+218	0	100
20230809_1847510268	0	2025957	2.29866	-1.28025	-0.12457	0.572544	9.6693754	0.519722	92.117	3.554	-3.631	1.239	0.155	30.86	32.777121	111.625753	1	20	32.777128	111.625763	1.285	95.33	1	1.252	-0.079	-0.09	0	0	6.9406E+218	0	100
20230809_1847510277	0	2025958	2.25302	-1.29177	-0.11584	0.572499	9.7279873	0.519867	92.117	3.554	-3.631	1.239	0.155	30.86	32.777121	111.625753	1	20	32.777128	111.625763	1.285	95.33	1	1.252	-0.079	-0.09	0	0	6.9406E+218	0	100
20230809_1847510291	0	2025959	2.21464	-1.30678	-0.08765	0.63772	9.6694374	0.519539	92.117	3.554	-3.631	1.239	0.155	30.86	32.777121	111.625753	1	20	32.777128	111.625763	1.285	95.33	1	1.252	-0.079	-0.09	0	0	6.9406E+218	0	100
20230809_1847510296	0	2025960	2.17738	-1.31699	-0.09741	0.572544	9.6693754	0.519722	92.182	3.552	-3.514	1.239	0.155	30.86	32.777121	111.625753	1	20	32.777128	111.625763	1.285	95.33	1	1.252	-0.079	-0.09	0	0	6.9406E+218	0	100
20230809_1847510307	0	2025961	2.12413	-1.33372	-0.07954	0.572499	9.7279873	0.519867	92.182	3.552	-3.514	1.239	0.155	30.86	32.777121	111.625753	1	20	32.777128	111.625763	1.285	95.33	1	1.252	-0.079	-0.09	0	0	6.9406E+218	0	75
20230809_1847510320	0	2025962	2.06858	-1.34442	-0.06462	0.57259	9.6107616	0.519576	92.182	3.552	-3.514	1.239	0.155	30.86	32.777121	111.625753	1	20	32.777128	111.625763	1.285	95.33	1	1.252	-0.079	-0.09	0	0	6.9406E+218	0	75
20230809_1847510328	0	2025963	1.99995	-1.34961	-0.01253	0.6377	9.6693563	0.581126	92.182	3.552	-3.514	1.239	0.148	30.86	32.777121	111.625753	1	20	32.777128	111.625763	1.285	95.33	1	1.252	-0.079	-0.09	0	0	6.9406E+218	0	75
20230809_1847510338	0	2025964	1.93641	-1.35342	0.02363	0.572544	9.6693754	0.519722	92.182	3.552	-3.514	1.239	0.148	30.86	32.777121	111.625753	1	20	32.777128	111.625763	1.285	95.33	1	1.252	-0.079	-0.09	0	0	6.9406E+218	0	75
20230809_1847510347	0	2025965	1.86055	-1.35808	0.08343	0.63772	9.6694374	0.519539	92.25	3.556	-3.41	1.238	0.148	30.86	32.777121	111.625754	1	20	32.777128	111.625763	1.285	95.33	1	1.252	-0.079	-0.09	0	0	6.9406E+218	0	75
20230809_1847510357	0	2025966	1.77462	-1.37151	0.09541	0.572544	9.6693754	0.519722	92.25	3.556	-3.41	1.238	0.148	30.86	32.777121	111.625754	1	20	32.777128	111.625763	1.285	95.33	1	1.252	-0.079	-0.09	0	0	6.9406E+218	0	75
20230809_1847510368	0	2025967	1.70351	-1.38143	0.12065	0.572544	9.6693754	0.519722	92.25	3.556	-3.41	1.238	0.148	30.86	32.777121	111.625754	1	20	32.777128	111.625763	1.285	95.33	1	1.252	-0.079	-0.09	0	0	6.9406E+218	0	75
20230809_1847510377	0	2025968	1.6439	-1.39065	0.11988	0.63772	9.6694374	0.519539	92.25	3.556	-3.41	1.238	0.148	30.86	32.777121	111.625754	1	20	32.777128	111.625763	1.285	95.33	1	1.252	-0.079	-0.09	0	0	6.9406E+218	0	75
20230809_1847510390	0	2025969	1.59937	-1.39558	0.13253	0.572544	9.6693754	0.519722	92.25	3.556	-3.41	1.238	0.148	30.86	32.777121	111.625754	1	20	32.777128	111.625763	1.285	95.33	1	1.252	-0.079	-0.09	0	0	6.9406E+218	0	75
20230809_1847510396	0	2025970	1.55063	-1.39617	0.14853	0.572544	9.6693754	0.519722	92.319	3.566	-3.323	1.238	0.148	30.86	32.777121	111.625755	1	20	32.777128	111.625763	1.285	95.33	1	1.252	-0.079	-0.09	0	0	6.9406E+218	0	75
20230809_1847510409	0	2025971	1.49224	-1.40207	0.19174	0.63772	9.6694374	0.519539	92.319	3.566	-3.323	1.238	0.148	30.86	32.777121	111.625755	1	20	32.777128	111.625763	1.285	95.33	1	1.252	-0.079	-0.09	0	0	6.9406E+218	0	75
20230809_1847510420	0	2025972	1.42984	-1.40834	0.23706	0.572544	9.6693754	0.519722	92.319	3.566	-3.323	1.238	0.148	30.86	32.777121	111.625755	1	20	32.777128	111.625763	1.285	95.33	1	1.252	-0.079	-0.09	0	0	6.9406E+218	0	75
20230809_1847510428	0	2025973	1.39097	-1.40968	0.27765	0.572544	9.6693754	0.519722	92.319	3.566	-3.323	1.238	0.148	30.86	32.777121	111.625755	1	20	32.777128	111.625763	1.285	95.33	1	1.252	-0.079	-0.09	0	0	6.9406E+218	0	75
20230809_1847510438	0	2025974	1.35908	-1.41579	0.29025	0.63772	9.6694374	0.519539	92.319	3.566	-3.323	1.238	0.155	30.86	32.777121	111.625755	1	20	32.777128	111.625763	1.285	95.33	1	1.252	-0.079	-0.09	0	0	6.9406E+218	0	75
20230809_1847510449	0	2025975	1.3301	-1.41839	0.30327	0.572544	9.6693754	0.519722	92.389	3.583	-3.248	1.237	0.155	30.86	32.777121	111.625755	1	20	32.777128	111.625763	1.285	95.33	1	1.252	-0.079	-0.09	0	0	6.9406E+218	0	75
20230809_1847510457	0	2025976	1.30226	-1.42512	0.30057	0.572525	9.6692944	0.581308	92.389	3.583	-3.248	1.237	0.155	30.86	32.777121	111.625755	1	20	32.777128	111.625763	1.285	95.33	1	1.252	-0.079	-0.09	0	0	6.9406E+218	0	75
20230809_1847510468	0	2025977	1.28982	-1.42148	0.31682	0.572499	9.7279873	0.519867	92.389	3.583	-3.248	1.237	0.155	30.86	32.777121	111.625755	1	20	32.777128	111.625763	1.285	95.33	1	1.252	-0.079	-0.09	0	0	6.9406E+218	0	75
20230809_1847510477	0	2025978	1.27692	-1.41808	0.33725	0.57259	9.6107616	0.519576	92.389	3.583	-3.248	1.237	0.155	30.86	32.777121	111.625755	1	20	32.777128	111.625763	1.285	95.33	1	1.252	-0.079	-0.09	0	0	6.9406E+218	0	75
20230809_1847510488	0	2025979	1.26236	-1.41256	0.36235	0.6377	9.6693563	0.581126	92.389	3.583	-3.248	1.237	0.155	30.86	32.777121	111.625755	1	20	32.777128	111.625763	1.285	95.33	1	1.252	-0.079	-0.09	0	0	6.9406E+218	0	75
20230809_1847510499	0	2025980	1.2482	-1.41014	0.40188	0.572544	9.6693754	0.519722	92.459	3.605	-3.18	1.236	0.155	30.86	32.777121	111.625756	1	20	32.777128	111.625763	1.285	95.33	1	1.252	-0.079	-0.09	0	0	6.9406E+218	0	75
20230809_1847510508	0	2025981	1.23453	-1.40496	0.43143	0.6377	9.6693563	0.581126	92.459	3.605	-3.18	1.236	0.155	30.86	32.777121	111.625756	1	20	32.777128	111.625763	1.285	95.33	1	1.252	-0.079	-0.09	0	0	6.9406E+218	0	75
20230809_1847510525	0	2025982	1.23604	-1.39901	0.45196	0.572544	9.6693754	0.519722	92.459	3.605	-3.18	1.236	0.155	30.86	32.777121	111.625756	1	20	32.777128	111.625763	1.285	95.33	1	1.252	-0.079	-0.09	0	0	6.9406E+218	0	75
20230809_1847510527	0	2025983	1.23424	-1.39324	0.4541	0.63772	9.6694374	0.519539	92.459	3.605	-3.18	1.236	0.155	30.86	32.777121	111.625756	1	20	32.777128	111.625763	1.285	95.33	1	1.252	-0.079	-0.09	0	0	6.9406E+218	0	75
20230809_1847510539	0	2025984	1.2413	-1.38708	0.45976	0.572525	9.6692944	0.581308	92.459	3.605	-3.18	1.236	0.155	30.86	32.777121	111.625756	1	20	32.777128	111.625763	1.285	95.33	1	1.252	-0.079	-0.09	0	0	6.9406E+218	0	75
20230809_1847510550	0	2025985	1.24362	-1.38195	0.46437	0.572544	9.6693754	0.519722	92.527	3.631	-3.114	1.235	0.155	30.86	32.777121	111.625757	1	20	32.777128	111.625763	1.285	95.33	1	1.252	-0.079	-0.09	0	0	6.9406E+218	0	75
20230809_1847510556	0	2025986	1.24781	-1.3723	0.4804	0.6377	9.6693563	0.581126	92.527	3.631	-3.114	1.235	0.155	30.86	32.777121	111.625757	1	20	32.777128	111.625763	1.285	95.33	1	1.252	-0.079	-0.09	0	0	6.9406E+218	0	75
20230809_1847510568	0	2025987	1.26702	-1.36455	0.50616	0.63772	9.6694374	0.519539	92.527	3.631	-3.114	1.235	0.155	30.86	32.777121	111.625757	1	20	32.777128	111.625763	1.285	95.33	1	1.252	-0.079	-0.09	0	0	6.9406E+218	0	75
20230809_1847510577	0	2025988	1.28414	-1.35523	0.52876	0.572479	9.7279062	0.581454	92.527	3.631	-3.114	1.235	0.155	30.86	32.777121	111.625757	1	20	32.777128	111.625763	1.285	95.33	1	1.252	-0.079	-0.09	0	0	6.9406E+218	0	75
20230809_1847510588	0	2025989	1.30639	-1.34762	0.54567	0.63772	9.6694374	0.519539	92.527	3.631	-3.114	1.235	0.155	30.86	32.777121	111.625757	1	20	32.777128	111.625763	1.285	95.33	1	1.252	-0.079	-0.09	0	0	6.9406E+218	0	75
20230809_1847510599	0	2025990	1.33385	-1.33904	0.55959	0.572525	9.6692944	0.581308	92.594	3.661	-3.045	1.235	0.145	30.86	32.777121	111.625757	1	20	32.777128	111.625763	1.285	95.33	1	1.252	-0.079	-0.09	0	0	6.9406E+218	0	75
20230809_1847510607	0	2025991	1.36378	-1.32965	0.55474	0.637654	9.7279692	0.581271	92.594	3.661	-3.045	1.235	0.145	30.86	32.777121	111.625757	1	20	32.777128	111.625763	1.285	95.33	1	1.252	-0.079	-0.09	0	0	6.9406E+218	0	75
20230809_1847510622	0	2025992	1.40526	-1.32185	0.55774	0.572499	9.7279873	0.519867	92.594	3.661	-3.045	1.235	0.145	30.86	32.777121	111.625757	1	20	32.777128	111.625763	1.285	95.33	1	1.252	-0.079	-0.09	0	0	6.9406E+218	0	75
20230809_1847510628	0	2025993	1.44661	-1.31368	0.55129	0.6377	9.6693563	0.581126	92.594	3.661	-3.045	1.235	0.145	30.86	32.777121	111.625757	1	20	32.777128	111.625763	1.285	95.33	1	1.252	-0.079	-0.09	0	0	6.9406E+218	0	75
20230809_1847510639	0	2025994	1.49132	-1.30569	0.55861	0.637674	9.7280493	0.519684	92.594	3.661	-3.045	1.235	0.145	30.86	32.777121	111.625757	1	20	32.777128	111.625763	1.285	95.33	1	1.252	-0.079	-0.09	0	0	6.9406E+218	0	75
20230809_1847510648	0	2025995	1.53867	-1.29466	0.56797	0.572525	9.6692944	0.581308	92.658	3.693	-2.969	1.235	0.145	30.86	32.777121	111.625758	1	20	32.777128	111.625763	1.285	95.33	1	1.252	-0.079	-0.09	0	0	6.9406E+218	0	75
20230809_1847510660	0	2025996	1.59484	-1.27915	0.57973	0.637674	9.7280493	0.519684	92.658	3.693	-2.969	1.235	0.145	30.86	32.777121	111.625758	1	20	32.777128	111.625763	1.285	95.33	1	1.252	-0.079	-0.09	0	0	6.9406E+218	0	75
20230809_1847510670	0	2025997	1.65283	-1.26555	0.58251	0.6377	9.6693563	0.581126	92.658	3.693	-2.969	1.235	0.145	30.86	32.777121	111.625758	1	20	32.777128	111.625763	1.285	95.33	1	1.252	-0.079	-0.09	0	0	6.9406E+218	0	75
20230809_1847510677	0	2025998	1.70642	-1.2508	0.58012	0.637654	9.7279692	0.581271	92.658	3.693	-2.969	1.235	0.145	30.86	32.777121	111.625758	1	20	32.777128	111.625763	1.285	95.33	1	1.252	-0.079	-0.09	0	0	6.9406E+218	0	75
20230809_1847510688	0	2025999	1.77491	-1.23652	0.57803	0.572479	9.7279062	0.581454	92.658	3.693	-2.969	1.235	0.145	30.86	32.777121	111.625758	1	20	32.777128	111.625763	1.285	95.33	1	1.252	-0.079	-0.09	0	0	6.9406E+218	0	75
20230809_1847510698	0	2026000	1.84795	-1.22233	0.56874	0.63772	9.6694374	0.519539	92.719	3.725	-2.879	1.234	0.145	30.86	32.777121	111.625759	1	20	32.777128	111.625763	1.285	95.33	1	1.252	-0.079	-0.09	0	0	6.9406E+218	0	75
20230809_1847510708	0	2026001	1.94351	-1.20454	0.56782	0.637654	9.7279692	0.581271	92.719	3.725	-2.879	1.234	0.145	30.86	32.777121	111.625759	1	20	32.777128	111.625763	1.285	95.33	1	1.252	-0.079	-0.09	0	0	6.9406E+218	0	75
20230809_1847510721	0	2026002	2.04108	-1.18714	0.56348	0.572499	9.7279873	0.519867	92.719	3.725	-2.879	1.234	0.145	30.86	32.777121	111.625759	1	20	32.777128	111.625763	1.285	95.33	1	1.252	-0.079	-0.09	0	0	6.9406E+218	0	75
20230809_1847510727	0	2026003	2.13298	-1.16604	0.56602	0.6377	9.6693563	0.581126	92.719	3.725	-2.879	1.234	0.145	30.86	32.777121	111.625759	1	20	32.777128	111.625763	1.285	95.33	1	1.252	-0.079	-0.09	0	0	6.9406E+218	0	75
20230809_1847510737	0	2026004	2.22653	-1.14312	0.56472	0.637654	9.7279692	0.581271	92.719	3.725	-2.879	1.234	0.145	30.86	32.777121	111.625759	1	20	32.777128	111.625763	1.285	95.33	1	1.252	-0.079	-0.09	0	0	6.9406E+218	0	75
20230809_1847510747	0	2026005	2.30512	-1.11972	0.56577	0.637674	9.7280493	0.519684	92.776	3.756	-2.769	1.234	0.145	30.86	32.777121	111.625759	1	20	32.777128	111.625763	1.285	95.33	1	1.252	-0.079	-0.09	0	0	6.9406E+218	0	75
20230809_1847510760	0	2026006	2.39126	-1.09729	0.56078	0.572525	9.6692944	0.581308	92.776	3.756	-2.769	1.234	0.145	30.86	32.777121	111.625759	1	20	32.777128	111.625763	1.285	95.33	1	1.252	-0.079	-0.09	0	0	6.9406E+218	0	75
20230809_1847510770	0	2026007	2.47422	-1.07281	0.55463	0.637654	9.7279692	0.581271	92.776	3.756	-2.769	1.234	0.145	30.86	32.777121	111.625759	1	20	32.777127	111.625777	1.235	95.4	1	1.252	-0.079	-0.09	0	0	6.9406E+218	0	75
20230809_1847510780	0	2026008	2.55868	-1.05094	0.54905	0.637674	9.7280493	0.519684	92.776	3.756	-2.769	1.234	0.141	30.86	32.777121	111.625759	1	20	32.777127	111.625777	1.235	95.4	1	1.252	-0.079	-0.09	0	0	6.9406E+218	0	75
20230809_1847510788	0	2026009	2.6535	-1.02556	0.53902	0.637654	9.7279692	0.581271	92.776	3.756	-2.769	1.234	0.141	30.86	32.777121	111.625759	1	20	32.777127	111.625777	1.235	95.4	1	1.252	-0.079	-0.09	0	0	6.9406E+218	0	75
20230809_1847510798	0	2026010	2.72973	-1.0025	0.53692	0.572544	9.6693754	0.519722	92.828	3.786	-2.637	1.234	0.141	30.86	32.777121	111.62576	1	20	32.777127	111.625777	1.235	95.4	1	1.252	-0.079	-0.09	0	0	6.9406E+218	0	75
20230809_1847510807	0	2026011	2.80542	-0.98018	0.53037	0.637674	9.7280493	0.519684	92.828	3.786	-2.637	1.234	0.141	30.86	32.777121	111.62576	1	20	32.777127	111.625777	1.235	95.4	1	1.252	-0.079	-0.09	0	0	6.9406E+218	0	75
20230809_1847510824	0	2026012	2.87386	-0.95841	0.52939	0.637674	9.7280493	0.519684	92.828	3.786	-2.637	1.234	0.141	30.86	32.777121	111.62576	1	20	32.777127	111.625777	1.235	95.4	1	1.252	-0.079	-0.09	0	0	6.9406E+218	0	62
20230809_1847510826	0	2026013	2.93392	-0.93831	0.52063	0.637654	9.7279692	0.581271	92.828	3.786	-2.637	1.234	0.141	30.86	32.777121	111.62576	1	20	32.777127	111.625777	1.235	95.4	1	1.252	-0.079	-0.09	0	0	6.9406E+218	0	62
20230809_1847510837	0	2026014	2.9923	-0.91671	0.51017	0.572499	9.7279873	0.519867	92.828	3.786	-2.637	1.234	0.141	30.86	32.777121	111.62576	1	20	32.777127	111.625777	1.235	95.4	1	1.252	-0.079	-0.09	0	0	6.9406E+218	0	62
20230809_1847510849	0	2026015	3.02547	-0.89761	0.49901	0.637674	9.7280493	0.519684	92.874	3.814	-2.488	1.233	0.141	30.86	32.777121	111.625761	1	20	32.777127	111.625777	1.235	95.4	1	1.252	-0.079	-0.09	0	0	6.9406E+218	0	62
20230809_1847510859	0	2026016	3.06653	-0.88107	0.49257	0.637694	9.7281303	0.458098	92.874	3.814	-2.488	1.233	0.141	30.86	32.777121	111.625761	1	20	32.777127	111.625777	1.235	95.4	1	1.252	-0.079	-0.09	0	0	6.9406E+218	0	62
20230809_1847510869	0	2026017	3.09964	-0.86374	0.48333	0.637674	9.7280493	0.519684	92.874	3.814	-2.488	1.233	0.141	30.86	32.777121	111.625761	1	20	32.777127	111.625777	1.235	95.4	1	1.252	-0.079	-0.09	0	0	6.9406E+218	0	62
20230809_1847510877	0	2026018	3.13168	-0.8488	0.47156	0.637674	9.7280493	0.519684	92.874	3.814	-2.488	1.233	0.141	30.86	32.777121	111.625761	1	20	32.777127	111.625777	1.235	95.4	1	1.252	-0.079	-0.09	0	0	6.9406E+218	0	62
20230809_1847510887	0	2026019	3.15778	-0.83201	0.45726	0.572519	9.7280684	0.458281	92.874	3.814	-2.488	1.233	0.141	30.86	32.777121	111.625761	1	20	32.777127	111.625777	1.235	95.4	1	1.252	-0.079	-0.09	0	0	6.9406E+218	0	62
20230809_1847510897	0	2026020	3.17677	-0.81413	0.44155	0.637674	9.7280493	0.519684	92.915	3.84	-2.329	1.232	0.141	30.86	32.777121	111.625762	1	20	32.777127	111.625777	1.235	95.4	1	1.252	-0.079	-0.09	0	0	6.9406E+218	0	62
20230809_1847510908	0	2026021	3.18295	-0.79788	0.42893	0.637649	9.7867422	0.458243	92.915	3.84	-2.329	1.232	0.141	30.86	32.777121	111.625762	1	20	32.777127	111.625777	1.235	95.4	1	1.252	-0.079	-0.09	0	0	6.9406E+218	0	62
20230809_1847510927	0	2026022	3.18629	-0.78334	0.41664	0.572499	9.7279873	0.519867	92.915	3.84	-2.329	1.232	0.141	30.86	32.777121	111.625762	1	20	32.777127	111.625777	1.235	95.4	1	1.252	-0.079	-0.09	0	0	6.9406E+218	0	62
20230809_1847510934	0	2026023	3.19094	-0.77396	0.40295	0.637694	9.7281303	0.458098	92.915	3.84	-2.329	1.232	0.141	30.86	32.777121	111.625762	1	20	32.777127	111.625777	1.235	95.4	1	1.252	-0.079	-0.09	0	0	6.9406E+218	0	62
20230809_1847510941	0	2026024	3.18775	-0.76338	0.3838	0.637649	9.7867422	0.458243	92.915	3.84	-2.329	1.232	0.141	30.86	32.777121	111.625762	1	20	32.777127	111.625777	1.235	95.4	1	1.252	-0.079	-0.09	0	0	6.9406E+218	0	62
20230809_1847510949	0	2026025	3.18491	-0.75471	0.36287	0.637714	9.7282114	0.396511	92.953	3.862	-2.167	1.23	0.141	30.86	32.777121	111.625762	1	20	32.777127	111.625777	1.235	95.4	1	1.252	-0.079	-0.09	0	0	6.9406E+218	0	62
20230809_1847510957	0	2026026	3.17291	-0.74234	0.34061	0.637649	9.7867422	0.458243	92.953	3.862	-2.167	1.23	0.136	30.86	32.777121	111.625762	1	20	32.777127	111.625777	1.235	95.4	1	1.226	0.03	-0.042	0	0	6.9406E+218	0	62
20230809_1847510971	0	2026027	3.16248	-0.73093	0.31387	0.572519	9.7280684	0.458281	92.953	3.862	-2.167	1.23	0.136	30.86	32.777121	111.625762	1	20	32.777127	111.625777	1.235	95.4	1	1.226	0.03	-0.042	0	0	6.9406E+218	0	62
20230809_1847510977	0	2026028	3.13221	-0.71982	0.29366	0.637649	9.7867422	0.458243	92.953	3.862	-2.167	1.23	0.136	30.86	32.777121	111.625762	1	20	32.777127	111.625777	1.235	95.4	1	1.226	0.03	-0.042	0	0	6.9406E+218	0	62
20230809_1847510988	0	2026029	3.0949	-0.70915	0.2645	0.637669	9.7868233	0.396657	92.953	3.862	-2.167	1.23	0.136	30.86	32.777121	111.625762	1	20	32.777127	111.625777	1.235	95.4	1	1.226	0.03	-0.042	0	0	6.9406E+218	0	62
20230809_1847510998	0	2026030	3.06392	-0.69987	0.24543	0.637694	9.7281303	0.458098	92.989	3.878	-2.008	1.222	0.136	30.86	32.777121	111.625763	1	20	32.777127	111.625777	1.235	95.4	1	1.226	0.03	-0.042	0	0	6.9406E+218	0	62
20230809_1847520009	0	2026031	3.0239	-0.69023	0.21206	0.572493	9.7867613	0.396839	92.989	3.878	-2.008	1.222	0.136	30.86	32.777121	111.625763	1	20	32.777127	111.625777	1.235	95.4	1	1.226	0.03	-0.042	0	0	6.9406E+218	0	62
20230809_1847520025	0	2026032	2.99742	-0.67992	0.19167	0.637649	9.7867422	0.458243	92.989	3.878	-2.008	1.222	0.136	30.86	32.777121	111.625763	1	20	32.777127	111.625777	1.235	95.4	1	1.226	0.03	-0.042	0	0	6.9406E+218	0	62
20230809_1847520028	0	2026033	2.96678	-0.67005	0.16464	0.637669	9.7868233	0.396657	92.989	3.878	-2.008	1.222	0.136	30.86	32.777121	111.625763	1	20	32.777127	111.625777	1.235	95.4	1	1.226	0.03	-0.042	0	0	6.9406E+218	0	62
20230809_1847520039	0	2026034	2.93367	-0.66272	0.13733	0.637714	9.7282114	0.396511	92.989	3.878	-2.008	1.222	0.136	30.86	32.777121	111.625763	1	20	32.777127	111.625777	1.235	95.4	1	1.226	0.03	-0.042	0	0	6.9406E+218	0	62
20230809_1847520049	0	2026035	2.9061	-0.65422	0.10967	0.572493	9.7867613	0.396839	93.022	3.887	-1.858	1.219	0.136	30.86	32.777121	111.625764	1	20	32.777127	111.625777	1.235	95.4	1	1.226	0.03	-0.042	0	0	6.9406E+218	0	62
20230809_1847520057	0	2026036	2.88276	-0.64357	0.08956	0.637669	9.7868233	0.396657	93.022	3.887	-1.858	1.219	0.136	30.86	32.777121	111.625764	1	20	32.777127	111.625777	1.235	95.4	1	1.226	0.03	-0.042	0	0	6.9406E+218	0	62
20230809_1847520067	0	2026037	2.85973	-0.634	0.06369	0.637714	9.7282114	0.396511	93.022	3.887	-1.858	1.219	0.136	30.86	32.777121	111.625764	1	20	32.777127	111.625777	1.235	95.4	1	1.226	0.03	-0.042	0	0	6.9406E+218	0	62
20230809_1847520078	0	2026038	2.82591	-0.62524	0.04373	0.637688	9.7869043	0.33507	93.022	3.887	-1.858	1.219	0.136	30.86	32.777121	111.625764	1	20	32.777127	111.625777	1.235	95.4	1	1.226	0.03	-0.042	0	0	6.9406E+218	0	62
20230809_1847520087	0	2026039	2.78834	-0.61643	0.02043	0.572493	9.7867613	0.396839	93.022	3.887	-1.858	1.219	0.136	30.86	32.777121	111.625764	1	20	32.777127	111.625777	1.235	95.4	1	1.226	0.03	-0.042	0	0	6.9406E+218	0	62
20230809_1847520097	0	2026040	2.75973	-0.60356	-0.00946	0.637669	9.7868233	0.396657	93.054	3.89	-1.714	1.217	0.122	30.86	32.777121	111.625764	1	20	32.777127	111.625777	1.235	95.4	1	1.226	0.03	-0.042	0	0	6.9406E+218	0	62
20230809_1847520107	0	2026041	2.72937	-0.5902	-0.04444	0.637669	9.7868233	0.396657	93.054	3.89	-1.714	1.217	0.122	30.86	32.777121	111.625764	1	20	32.777127	111.625777	1.235	95.4	1	1.226	0.03	-0.042	0	0	6.9406E+218	0	62
20230809_1847520122	0	2026042	2.69625	-0.57721	-0.07136	0.572513	9.7868414	0.335253	93.054	3.89	-1.714	1.217	0.122	30.86	32.777121	111.625764	1	20	32.777127	111.625777	1.235	95.4	1	1.226	0.03	-0.042	0	0	6.9406E+218	0	62
20230809_1847520128	0	2026043	2.66487	-0.56317	-0.09795	0.637714	9.7282114	0.396511	93.054	3.89	-1.714	1.217	0.122	30.86	32.777121	111.625764	1	20	32.777127	111.625777	1.235	95.4	1	1.226	0.03	-0.042	0	0	6.9406E+218	0	62
20230809_1847520137	0	2026044	2.62127	-0.55308	-0.11676	0.637688	9.7869043	0.33507	93.054	3.89	-1.714	1.217	0.122	30.86	32.777121	111.625764	1	20	32.777127	111.625777	1.235	95.4	1	1.226	0.03	-0.042	0	0	6.9406E+218	0	62
20230809_1847520149	0	2026045	2.58254	-0.54129	-0.13809	0.572493	9.7867613	0.396839	93.082	3.887	-1.58	1.215	0.122	30.86	32.777121	111.625765	1	20	32.777127	111.625777	1.235	95.4	1	1.226	0.03	-0.042	0	0	6.9406E+218	0	62
20230809_1847520156	0	2026046	2.55102	-0.52817	-0.15659	0.637688	9.7869043	0.33507	93.082	3.887	-1.58	1.215	0.122	30.86	32.777121	111.625765	1	20	32.777127	111.625777	1.235	95.4	1	1.226	0.03	-0.042	0	0	6.9406E+218	0	62
20230809_1847520171	0	2026047	2.51455	-0.51619	-0.18291	0.637688	9.7869043	0.33507	93.082	3.887	-1.58	1.215	0.122	30.86	32.777121	111.625765	1	20	32.777127	111.625777	1.235	95.4	1	1.226	0.03	-0.042	0	0	6.9406E+218	0	62
20230809_1847520177	0	2026048	2.47835	-0.50523	-0.20675	0.572513	9.7868414	0.335253	93.082	3.887	-1.58	1.215	0.122	30.86	32.777121	111.625765	1	20	32.777127	111.625777	1.235	95.4	1	1.226	0.03	-0.042	0	0	6.9406E+218	0	62
20230809_1847520187	0	2026049	2.44129	-0.49574	-0.23669	0.637688	9.7869043	0.33507	93.082	3.887	-1.58	1.215	0.122	30.86	32.777121	111.625765	1	20	32.777127	111.625777	1.235	95.4	1	1.226	0.03	-0.042	0	0	6.9406E+218	0	62
20230809_1847520198	0	2026050	2.41409	-0.48234	-0.25951	0.572513	9.7868414	0.335253	93.108	3.877	-1.454	1.212	0.122	30.86	32.777121	111.625766	1	20	32.777127	111.625777	1.235	95.4	1	1.226	0.03	-0.042	0	0	6.9406E+218	0	62
20230809_1847520210	0	2026051	2.37602	-0.47223	-0.28805	0.637688	9.7869043	0.33507	93.108	3.877	-1.454	1.212	0.122	30.86	32.777121	111.625766	1	20	32.777127	111.625777	1.235	95.4	1	1.226	0.03	-0.042	0	0	6.9406E+218	0	62
20230809_1847520223	0	2026052	2.33184	-0.46022	-0.30557	0.572533	9.7869225	0.273666	93.108	3.877	-1.454	1.212	0.122	30.86	32.777121	111.625766	1	20	32.777127	111.625777	1.235	95.4	1	1.226	0.03	-0.042	0	0	6.9406E+218	0	75
20230809_1847520229	0	2026053	2.29424	-0.44903	-0.32626	0.637688	9.7869043	0.33507	93.108	3.877	-1.454	1.212	0.122	30.86	32.777121	111.625766	1	20	32.777127	111.625777	1.235	95.4	1	1.226	0.03	-0.042	0	0	6.9406E+218	0	75
20230809_1847520239	0	2026054	2.25054	-0.43712	-0.34137	0.572513	9.7868414	0.335253	93.108	3.877	-1.454	1.212	0.122	30.86	32.777121	111.625766	1	20	32.777127	111.625777	1.235	95.4	1	1.226	0.03	-0.042	0	0	6.9406E+218	0	75
20230809_1847520250	0	2026055	2.20321	-0.42805	-0.36396	0.637708	9.7869844	0.273483	93.131	3.861	-1.338	1.21	0.122	30.86	32.777121	111.625766	1	20	32.777127	111.625777	1.235	95.4	1	1.226	0.03	-0.042	0	0	6.9406E+218	0	75
20230809_1847520261	0	2026056	2.15902	-0.4161	-0.38697	0.572513	9.7868414	0.335253	93.131	3.861	-1.338	1.21	0.122	30.86	32.777121	111.625766	1	20	32.777127	111.625777	1.235	95.4	1	1.226	0.03	-0.042	0	0	6.9406E+218	0	75
20230809_1847520269	0	2026057	2.11336	-0.40333	-0.41203	0.637708	9.7869844	0.273483	93.131	3.861	-1.338	1.21	0.114	30.86	32.777121	111.625766	1	20	32.777127	111.625777	1.235	95.4	1	1.226	0.03	-0.042	0	0	6.9406E+218	0	75
20230809_1847520278	0	2026058	2.07357	-0.39125	-0.44158	0.572513	9.7868414	0.335253	93.131	3.861	-1.338	1.21	0.114	30.86	32.777121	111.625766	1	20	32.777127	111.625777	1.235	95.4	1	1.226	0.03	-0.042	0	0	6.9406E+218	0	75
20230809_1847520288	0	2026059	2.02649	-0.37946	-0.45919	0.572488	9.8455343	0.273812	93.131	3.861	-1.338	1.21	0.114	30.86	32.777121	111.625766	1	20	32.777127	111.625777	1.235	95.4	1	1.226	0.03	-0.042	0	0	6.9406E+218	0	75
20230809_1847520297	0	2026060	1.98766	-0.36794	-0.47914	0.637708	9.7869844	0.273483	93.151	3.84	-1.233	1.206	0.114	30.86	32.777121	111.625767	1	20	32.777127	111.625777	1.235	95.4	1	1.226	0.03	-0.042	0	0	6.9406E+218	0	75
20230809_1847520307	0	2026061	1.94829	-0.35305	-0.49272	0.572533	9.7869225	0.273666	93.151	3.84	-1.233	1.206	0.114	30.86	32.777121	111.625767	1	20	32.777127	111.625777	1.235	95.4	1	1.226	0.03	-0.042	0	0	6.9406E+218	0	75
20230809_1847520321	0	2026062	1.91225	-0.34109	-0.5145	0.572513	9.7868414	0.335253	93.151	3.84	-1.233	1.206	0.114	30.86	32.777121	111.625767	1	20	32.777127	111.625777	1.235	95.4	1	1.226	0.03	-0.042	0	0	6.9406E+218	0	75
20230809_1847520327	0	2026063	1.86984	-0.33029	-0.5324	0.572488	9.8455343	0.273812	93.151	3.84	-1.233	1.206	0.114	30.86	32.777121	111.625767	1	20	32.777127	111.625777	1.235	95.4	1	1.226	0.03	-0.042	0	0	6.9406E+218	0	75
20230809_1847520342	0	2026064	1.82561	-0.31901	-0.55245	0.637708	9.7869844	0.273483	93.151	3.84	-1.233	1.206	0.114	30.86	32.777121	111.625767	1	20	32.777127	111.625777	1.235	95.4	1	1.226	0.03	-0.042	0	0	6.9406E+218	0	75
20230809_1847520365	0	2026065	1.7942	-0.30591	-0.58353	0.572533	9.7869225	0.273666	93.168	3.814	-1.138	1.203	0.114	30.86	32.777121	111.625768	1	20	32.777127	111.625777	1.235	95.4	1	1.226	0.03	-0.042	0	0	6.9406E+218	0	75
20230809_1847520366	0	2026066	1.76265	-0.2905	-0.60414	0.572488	9.8455343	0.273812	93.168	3.814	-1.138	1.203	0.114	30.86	32.777121	111.625768	1	20	32.777127	111.625777	1.235	95.4	1	1.226	0.03	-0.042	0	0	6.9406E+218	0	75
20230809_1847520389	0	2026067	1.745	-0.27503	-0.62391	0.572488	9.8455343	0.273812	93.168	3.814	-1.138	1.203	0.114	30.86	32.777121	111.625768	1	20	32.777127	111.625777	1.235	95.4	1	1.226	0.03	-0.042	0	0	6.9406E+218	0	75
20230809_1847520391	0	2026068	1.71304	-0.26117	-0.64394	0.572533	9.7869225	0.273666	93.168	3.814	-1.138	1.203	0.114	30.86	32.777121	111.625768	1	20	32.777127	111.625777	1.235	95.4	1	1.226	0.03	-0.042	0	0	6.9406E+218	0	75
20230809_1847520392	0	2026069	1.68417	-0.24912	-0.66248	0.572508	9.8456154	0.212225	93.168	3.814	-1.138	1.203	0.114	30.86	32.777121	111.625768	1	20	32.777127	111.625777	1.235	95.4	1	1.226	0.03	-0.042	0	0	6.9406E+218	0	75
20230809_1847520397	0	2026070	1.65673	-0.23568	-0.68716	0.572533	9.7869225	0.273666	93.182	3.782	-1.052	1.199	0.114	30.86	32.777121	111.625768	1	20	32.777127	111.625777	1.235	95.4	1	1.226	0.03	-0.042	0	0	6.9406E+218	0	75
20230809_1847520409	0	2026071	1.62393	-0.22034	-0.70546	0.507313	9.8454723	0.273995	93.182	3.782	-1.052	1.199	0.114	30.86	32.777121	111.625768	1	20	32.777127	111.625777	1.235	95.4	1	1.226	0.03	-0.042	0	0	6.9406E+218	0	75
20230809_1847520419	0	2026072	1.58895	-0.20338	-0.73394	0.572508	9.8456154	0.212225	93.182	3.782	-1.052	1.199	0.114	30.86	32.777121	111.625768	1	20	32.777127	111.625777	1.235	95.4	1	1.226	0.03	-0.042	0	0	6.9406E+218	0	75
20230809_1847520429	0	2026073	1.54638	-0.18655	-0.75736	0.572488	9.8455343	0.273812	93.182	3.782	-1.052	1.199	0.105	30.86	32.777121	111.625768	1	20	32.777127	111.625777	1.235	95.4	1	1.226	0.03	-0.042	0	0	6.9406E+218	0	75
20230809_1847520439	0	2026074	1.51372	-0.16804	-0.77599	0.572533	9.7869225	0.273666	93.182	3.782	-1.052	1.199	0.105	30.86	32.777121	111.625768	1	20	32.777127	111.625777	1.235	95.4	1	1.226	0.03	-0.042	0	0	6.9406E+218	0	75
20230809_1847520450	0	2026075	1.47408	-0.14931	-0.8	0.572508	9.8456154	0.212225	93.192	3.745	-0.973	1.195	0.105	30.86	32.777121	111.625769	1	20	32.777127	111.625777	1.235	95.4	1	1.226	0.03	-0.042	0	0	6.9406E+218	0	75
20230809_1847520457	0	2026076	1.43227	-0.12913	-0.81392	0.572488	9.8455343	0.273812	93.192	3.745	-0.973	1.195	0.105	30.86	32.777121	111.625769	1	20	32.777127	111.625777	1.235	95.4	1	1.226	0.03	-0.042	0	0	6.9406E+218	0	75
20230809_1847520467	0	2026077	1.39402	-0.10527	-0.83749	0.507358	9.7868605	0.273849	93.192	3.745	-0.973	1.195	0.105	30.86	32.777121	111.625769	1	20	32.777127	111.625777	1.235	95.4	1	1.226	0.03	-0.042	0	0	6.9406E+218	0	75
20230809_1847520477	0	2026078	1.35376	-0.08218	-0.85789	0.572508	9.8456154	0.212225	93.192	3.745	-0.973	1.195	0.105	30.86	32.777121	111.625769	1	20	32.777127	111.625777	1.235	95.4	1	1.226	0.03	-0.042	0	0	6.9406E+218	0	75
20230809_1847520487	0	2026079	1.3215	-0.05866	-0.88132	0.572488	9.8455343	0.273812	93.192	3.745	-0.973	1.195	0.105	30.86	32.777121	111.625769	1	20	32.777127	111.625777	1.235	95.4	1	1.226	0.03	-0.042	0	0	6.9406E+218	0	75
20230809_1847520497	0	2026080	1.2865	-0.03104	-0.89978	0.507332	9.8455524	0.212408	93.197	3.702	-0.905	1.19	0.105	30.86	32.777121	111.625769	1	20	32.777127	111.625777	1.235	95.4	1	1.226	0.03	-0.042	0	0	6.9406E+218	0	75
20230809_1847520508	0	2026081	1.26017	0.0008	-0.91803	0.572488	9.8455343	0.273812	93.197	3.702	-0.905	1.19	0.105	30.86	32.777121	111.625769	1	20	32.777127	111.625777	1.235	95.4	1	1.226	0.03	-0.042	0	0	6.9406E+218	0	75
20230809_1847520520	0	2026082	1.22787	0.02913	-0.93296	0.507313	9.8454723	0.273995	93.197	3.702	-0.905	1.19	0.105	30.86	32.777121	111.625769	1	20	32.777127	111.625777	1.235	95.4	1	1.226	0.03	-0.042	0	0	6.9406E+218	0	75
20230809_1847520528	0	2026083	1.20308	0.06051	-0.94937	0.507313	9.8454723	0.273995	93.197	3.702	-0.905	1.19	0.105	30.86	32.777121	111.625769	1	20	32.777127	111.625777	1.235	95.4	1	1.226	0.03	-0.042	0	0	6.9406E+218	0	75
20230809_1847520539	0	2026084	1.18309	0.09359	-0.97062	0.572508	9.8456154	0.212225	93.197	3.702	-0.905	1.19	0.105	30.86	32.777121	111.625769	1	20	32.777127	111.625777	1.235	95.4	1	1.226	0.03	-0.042	0	0	6.9406E+218	0	75
20230809_1847520548	0	2026085	1.16679	0.12878	-0.99666	0.507313	9.8454723	0.273995	93.195	3.655	-0.845	1.185	0.105	30.86	32.777121	111.62577	1	20	32.777127	111.625777	1.235	95.4	1	1.226	0.03	-0.042	0	0	6.9406E+218	0	75
20230809_1847520558	0	2026086	1.15486	0.16045	-1.01488	0.507332	9.8455524	0.212408	93.195	3.655	-0.845	1.185	0.105	30.86	32.777121	111.62577	1	20	32.777127	111.625777	1.235	95.4	1	1.226	0.03	-0.042	0	0	6.9406E+218	0	75
20230809_1847520572	0	2026087	1.14456	0.19371	-1.02532	0.507267	9.9040842	0.27414	93.195	3.655	-0.845	1.185	0.105	30.86	32.777121	111.62577	1	20	32.777127	111.625777	1.235	95.4	1	1.226	0.03	-0.042	0	0	6.9406E+218	0	75
20230809_1847520577	0	2026088	1.12805	0.22433	-1.06833	0.507332	9.8455524	0.212408	93.195	3.655	-0.845	1.185	0.105	30.86	32.777121	111.62577	1	20	32.777127	111.625777	1.235	95.4	1	1.226	0.03	-0.042	0	0	6.9406E+218	0	75
20230809_1847520588	0	2026089	1.09835	0.24958	-1.08964	0.572462	9.9042273	0.212371	93.195	3.655	-0.845	1.185	0.105	30.86	32.777121	111.62577	1	20	32.777127	111.625777	1.235	95.4	1	1.226	0.03	-0.042	0	0	6.9406E+218	0	75
20230809_1847520598	0	2026090	1.08353	0.27805	-1.11864	0.507313	9.8454723	0.273995	93.185	3.602	-0.789	1.18	0.105	30.86	32.777121	111.625771	1	20	32.777127	111.625777	1.235	95.4	1	1.226	0.03	-0.042	0	0	6.9406E+218	0	75
20230809_1847520611	0	2026091	1.07481	0.30642	-1.13058	0.507287	9.9041653	0.212553	93.185	3.602	-0.789	1.18	0.086	30.86	32.777121	111.625771	1	20	32.777127	111.625777	1.235	95.4	1	1.226	0.03	-0.042	0	0	6.9406E+218	0	75
20230809_1847520625	0	2026092	1.05824	0.33064	-1.17099	0.507287	9.9041653	0.212553	93.185	3.602	-0.789	1.18	0.086	30.86	32.777121	111.625771	1	20	32.777127	111.625777	1.235	95.4	1	1.226	0.03	-0.042	0	0	6.9406E+218	0	62
20230809_1847520627	0	2026093	1.04654	0.35633	-1.18264	0.507332	9.8455524	0.212408	93.185	3.602	-0.789	1.18	0.086	30.86	32.777121	111.625771	1	20	32.777127	111.625777	1.235	95.4	1	1.226	0.03	-0.042	0	0	6.9406E+218	0	62
20230809_1847520638	0	2026094	1.02989	0.38531	-1.21158	0.507287	9.9041653	0.212553	93.185	3.602	-0.789	1.18	0.086	30.86	32.777121	111.625771	1	20	32.777127	111.625777	1.235	95.4	1	1.226	0.03	-0.042	0	0	6.9406E+218	0	62
20230809_1847520646	0	2026095	1.00261	0.41172	-1.2277	0.442112	9.9041023	0.212736	93.168	3.542	-0.738	1.174	0.086	30.86	32.777121	111.625771	1	20	32.777127	111.625777	1.235	95.4	1	1.226	0.03	-0.042	0	0	6.9406E+218	0	62
20230809_1847520657	0	2026096	0.96501	0.43655	-1.25343	0.507287	9.9041653	0.212553	93.168	3.542	-0.738	1.174	0.086	30.86	32.777121	111.625771	1	20	32.777127	111.625777	1.235	95.4	1	1.226	0.03	-0.042	0	0	6.9406E+218	0	62
20230809_1847520668	0	2026097	0.93097	0.46029	-1.28661	0.507287	9.9041653	0.212553	93.168	3.542	-0.738	1.174	0.086	30.86	32.777121	111.625771	1	20	32.777127	111.625777	1.235	95.4	1	1.226	0.03	-0.042	0	0	6.9406E+218	0	62
20230809_1847520676	0	2026098	0.91865	0.48904	-1.317	0.507287	9.9041653	0.212553	93.168	3.542	-0.738	1.174	0.086	30.86	32.777121	111.625771	1	20	32.777127	111.625777	1.235	95.4	1	1.226	0.03	-0.042	0	0	6.9406E+218	0	62
20230809_1847520687	0	2026099	0.91191	0.51611	-1.34817	0.507262	9.9628582	0.151112	93.168	3.542	-0.738	1.174	0.086	30.86	32.777121	111.625771	1	20	32.777127	111.625777	1.235	95.4	1	1.226	0.03	-0.042	0	0	6.9406E+218	0	62
20230809_1847520697	0	2026100	0.88416	0.53575	-1.3725	0.442112	9.9041023	0.212736	93.144	3.476	-0.694	1.168	0.086	30.86	32.777121	111.625772	1	20	32.777127	111.625777	1.235	95.4	1	1.226	0.03	-0.042	0	0	6.9406E+218	0	62
20230809_1847520708	0	2026101	0.85278	0.55341	-1.40021	0.507307	9.9042454	0.150967	93.144	3.476	-0.694	1.168	0.086	30.86	32.777121	111.625772	1	20	32.777127	111.625777	1.235	95.4	1	1.226	0.03	-0.042	0	0	6.9406E+218	0	62
20230809_1847520721	0	2026102	0.8255	0.56917	-1.41887	0.507287	9.9041653	0.212553	93.144	3.476	-0.694	1.168	0.086	30.86	32.777121	111.625772	1	20	32.777127	111.625777	1.235	95.4	1	1.226	0.03	-0.042	0	0	6.9406E+218	0	62
20230809_1847520727	0	2026103	0.80082	0.58734	-1.44532	0.442132	9.9041834	0.15115	93.144	3.476	-0.694	1.168	0.086	30.86	32.777121	111.625772	1	20	32.777127	111.625777	1.235	95.4	1	1.226	0.03	-0.042	0	0	6.9406E+218	0	62
20230809_1847520738	0	2026104	0.7807	0.60668	-1.47859	0.507262	9.9628582	0.151112	93.144	3.476	-0.694	1.168	0.086	30.86	32.777121	111.625772	1	20	32.777127	111.625777	1.235	95.4	1	1.226	0.03	-0.042	0	0	6.9406E+218	0	62
20230809_1847520750	0	2026105	0.74484	0.62197	-1.50456	0.442132	9.9041834	0.15115	93.116	3.404	-0.655	1.164	0.086	30.86	32.777121	111.625773	1	20	32.777126	111.62579	1.225	92.2	1	1.226	0.03	-0.042	0	0	6.9406E+218	0	62
20230809_1847520762	0	2026106	0.70755	0.63362	-1.53936	0.507262	9.9628582	0.151112	93.116	3.404	-0.655	1.164	0.087	30.86	32.777121	111.625773	1	20	32.777126	111.62579	1.225	92.2	1	1.226	0.03	-0.042	0	0	6.9406E+218	0	62
20230809_1847520773	0	2026107	0.679	0.64911	-1.56512	0.442132	9.9041834	0.15115	93.116	3.404	-0.655	1.164	0.087	30.86	32.777121	111.625773	1	20	32.777126	111.62579	1.225	92.2	1	1.226	0.03	-0.042	0	0	6.9406E+218	0	62
20230809_1847520777	0	2026108	0.64205	0.66343	-1.59876	0.507262	9.9628582	0.151112	93.116	3.404	-0.655	1.164	0.087	30.86	32.777121	111.625773	1	20	32.777126	111.62579	1.225	92.2	1	1.226	0.03	-0.042	0	0	6.9406E+218	0	62
20230809_1847520787	0	2026109	0.60695	0.67837	-1.61814	0.442132	9.9041834	0.15115	93.116	3.404	-0.655	1.164	0.087	30.86	32.777121	111.625773	1	20	32.777126	111.62579	1.225	92.2	1	1.226	0.03	-0.042	0	0	6.9406E+218	0	62
20230809_1847520797	0	2026110	0.57967	0.69343	-1.64854	0.442086	9.9627953	0.151295	93.084	3.324	-0.625	1.159	0.087	30.86	32.777121	111.625774	1	20	32.777126	111.62579	1.225	92.2	1	1.226	0.03	-0.042	0	0	6.9406E+218	0	62
20230809_1847520808	0	2026111	0.55321	0.7103	-1.67903	0.507262	9.9628582	0.151112	93.084	3.324	-0.625	1.159	0.087	30.86	32.777121	111.625774	1	20	32.777126	111.62579	1.225	92.2	1	1.226	0.03	-0.042	0	0	6.9406E+218	0	62
20230809_1847520823	0	2026112	0.52263	0.72372	-1.71495	0.442132	9.9041834	0.15115	93.084	3.324	-0.625	1.159	0.087	30.86	32.777121	111.625774	1	20	32.777126	111.62579	1.225	92.2	1	1.226	0.03	-0.042	0	0	6.9406E+218	0	62
20230809_1847520827	0	2026113	0.48576	0.73457	-1.74288	0.442106	9.9628763	0.089708	93.084	3.324	-0.625	1.159	0.087	30.86	32.777121	111.625774	1	20	32.777126	111.62579	1.225	92.2	1	1.226	0.03	-0.042	0	0	6.9406E+218	0	62
20230809_1847520838	0	2026114	0.44924	0.74133	-1.76489	0.442086	9.9627953	0.151295	93.084	3.324	-0.625	1.159	0.087	30.86	32.777121	111.625774	1	20	32.777126	111.62579	1.225	92.2	1	1.226	0.03	-0.042	0	0	6.9406E+218	0	62
20230809_1847520850	0	2026115	0.41888	0.74862	-1.81357	0.442152	9.9042645	0.089563	93.048	3.236	-0.603	1.153	0.087	30.86	32.777121	111.625774	1	20	32.777126	111.62579	1.225	92.2	1	1.226	0.03	-0.042	0	0	6.9406E+218	0	62
20230809_1847520859	0	2026116	0.39641	0.75863	-1.81021	0.442106	9.9628763	0.089708	93.048	3.236	-0.603	1.153	0.087	30.86	32.777121	111.625774	1	20	32.777126	111.62579	1.225	92.2	1	1.226	0.03	-0.042	0	0	6.9406E+218	0	62
20230809_1847520870	0	2026117	0.37388	0.76769	-1.83724	0.507307	9.9042454	0.150967	93.048	3.236	-0.603	1.153	0.087	30.86	32.777121	111.625774	1	20	32.777126	111.62579	1.225	92.2	1	1.226	0.03	-0.042	0	0	6.9406E+218	0	62
20230809_1847520877	0	2026118	0.34933	0.77639	-1.86115	0.442106	9.9628763	0.089708	93.048	3.236	-0.603	1.153	0.087	30.86	32.777121	111.625774	1	20	32.777126	111.62579	1.225	92.2	1	1.226	0.03	-0.042	0	0	6.9406E+218	0	62
20230809_1847520886	0	2026119	0.30299	0.78134	-1.88469	0.376886	10.0214262	0.090037	93.048	3.236	-0.603	1.153	0.087	30.86	32.777121	111.625774	1	20	32.777126	111.62579	1.225	92.2	1	1.226	0.03	-0.042	0	0	6.9406E+218	0	62
20230809_1847520897	0	2026120	0.25881	0.78067	-1.94895	0.442106	9.9628763	0.089708	93.01	3.143	-0.588	1.147	0.087	30.86	32.777121	111.625775	1	20	32.777126	111.62579	1.225	92.2	1	1.226	0.03	-0.042	0	0	6.9406E+218	0	62
20230809_1847520907	0	2026121	0.2072	0.77935	-1.97068	0.442152	9.9042645	0.089563	93.01	3.143	-0.588	1.147	0.087	30.86	32.777121	111.625775	1	20	32.777126	111.62579	1.225	92.2	1	1.226	0.03	-0.042	0	0	6.9406E+218	0	62
20230809_1847520926	0	2026122	0.16436	0.7817	-2.03384	0.442106	9.9628763	0.089708	93.01	3.143	-0.588	1.147	0.087	30.86	32.777121	111.625775	1	20	32.777126	111.62579	1.225	92.2	1	1.17	-0.018	-0.073	0	0	6.9406E+218	0	62
20230809_1847520935	0	2026123	0.14028	0.78269	-2.02606	0.442106	9.9628763	0.089708	93.01	3.143	-0.588	1.147	0.09	30.86	32.777121	111.625775	1	20	32.777126	111.62579	1.225	92.2	1	1.17	-0.018	-0.073	0	0	6.9406E+218	0	62
20230809_1847520941	0	2026124	0.09689	0.7867	-2.03205	0.376977	9.9042006	0.089746	93.01	3.143	-0.588	1.147	0.09	30.86	32.777121	111.625775	1	20	32.777126	111.62579	1.225	92.2	1	1.17	-0.018	-0.073	0	0	6.9406E+218	0	62
20230809_1847520949	0	2026125	0.07475	0.7836	-2.05855	0.442106	9.9628763	0.089708	92.972	3.041	-0.583	1.166	0.09	30.86	32.777121	111.625776	1	20	32.777126	111.62579	1.225	92.2	1	1.17	-0.018	-0.073	0	0	6.9406E+218	0	62
20230809_1847520957	0	2026126	0.00335	0.78162	-2.06698	0.376931	9.9628143	0.089891	92.972	3.041	-0.583	1.166	0.09	30.86	32.777121	111.625776	1	20	32.777126	111.62579	1.225	92.2	1	1.17	-0.018	-0.073	0	0	6.9406E+218	0	62
20230809_1847520966	0	2026127	-0.05366	0.77287	-2.13459	0.442126	9.9629574	0.028122	92.972	3.041	-0.583	1.166	0.09	30.86	32.777121	111.625776	1	20	32.777126	111.62579	1.225	92.2	1	1.17	-0.018	-0.073	0	0	6.9406E+218	0	62
20230809_1847520977	0	2026128	-0.10948	0.77261	-2.14572	0.376931	9.9628143	0.089891	92.972	3.041	-0.583	1.166	0.09	30.86	32.777121	111.625776	1	20	32.777126	111.62579	1.225	92.2	1	1.17	-0.018	-0.073	0	0	6.9406E+218	0	62
20230809_1847520986	0	2026129	-0.16896	0.76725	-2.21557	0.376931	9.9628143	0.089891	92.972	3.041	-0.583	1.166	0.09	30.86	32.777121	111.625776	1	20	32.777126	111.62579	1.225	92.2	1	1.17	-0.018	-0.073	0	0	6.9406E+218	0	62
20230809_1847520997	0	2026130	-0.20079	0.76374	-2.22308	0.442172	9.9043436	0.027976	92.935	2.933	-0.591	1.16	0.09	30.86	32.777121	111.625776	1	20	32.777126	111.62579	1.225	92.2	1	1.17	-0.018	-0.073	0	0	6.9406E+218	0	62
20230809_1847530007	0	2026131	-0.26393	0.75888	-2.23139	0.376931	9.9628143	0.089891	92.935	2.933	-0.591	1.16	0.09	30.86	32.777121	111.625776	1	20	32.777126	111.62579	1.225	92.2	1	1.17	-0.018	-0.073	0	0	6.9406E+218	0	62
20230809_1847530020	0	2026132	-0.29203	0.74678	-2.24777	0.376951	9.9628944	0.028305	92.935	2.933	-0.591	1.16	0.09	30.86	32.777121	111.625776	1	20	32.777126	111.62579	1.225	92.2	1	1.17	-0.018	-0.073	0	0	6.9406E+218	0	62
20230809_1847530026	0	2026133	-0.33624	0.7435	-2.24122	0.442172	9.9043436	0.027976	92.935	2.933	-0.591	1.16	0.09	30.86	32.777121	111.625776	1	20	32.777126	111.62579	1.225	92.2	1	1.17	-0.018	-0.073	0	0	6.9406E+218	0	62
20230809_1847530038	0	2026134	-0.37781	0.73046	-2.28988	0.376931	9.9628143	0.089891	92.935	2.933	-0.591	1.16	0.09	30.86	32.777121	111.625776	1	20	32.777126	111.62579	1.225	92.2	1	1.17	-0.018	-0.073	0	0	6.9406E+218	0	62
20230809_1847530050	0	2026135	-0.42316	0.71758	-2.30439	0.376951	9.9628944	0.028305	92.899	2.82	-0.609	1.155	0.09	30.86	32.77712	111.625777	1	20	32.777126	111.62579	1.225	92.2	1	1.17	-0.018	-0.073	0	0	6.9406E+218	0	62
20230809_1847530057	0	2026136	-0.48399	0.70264	-2.34618	0.376951	9.9628944	0.028305	92.899	2.82	-0.609	1.155	0.09	30.86	32.77712	111.625777	1	20	32.777126	111.62579	1.225	92.2	1	1.17	-0.018	-0.073	0	0	6.9406E+218	0	62
20230809_1847530070	0	2026137	-0.52162	0.68032	-2.38351	0.376996	9.9042816	0.028159	92.899	2.82	-0.609	1.155	0.09	30.86	32.77712	111.625777	1	20	32.777126	111.62579	1.225	92.2	1	1.17	-0.018	-0.073	0	0	6.9406E+218	0	62
20230809_1847530078	0	2026138	-0.57488	0.66473	-2.37991	0.376951	9.9628944	0.028305	92.899	2.82	-0.609	1.155	0.09	30.86	32.77712	111.625777	1	20	32.777126	111.62579	1.225	92.2	1	1.17	-0.018	-0.073	0	0	6.9406E+218	0	62
20230809_1847530089	0	2026139	-0.60695	0.64545	-2.41262	0.376996	9.9042816	0.028159	92.899	2.82	-0.609	1.155	0.09	30.86	32.77712	111.625777	1	20	32.777126	111.62579	1.225	92.2	1	1.17	-0.018	-0.073	0	0	6.9406E+218	0	62
20230809_1847530097	0	2026140	-0.63783	0.62694	-2.39412	0.376951	9.9628944	0.028305	92.867	2.701	-0.639	1.15	0.09	30.86	32.77712	111.625777	1	20	32.777126	111.62579	1.225	92.2	1	1.17	-0.018	-0.073	0	0	6.9406E+218	0	62
20230809_1847530108	0	2026141	-0.68691	0.60504	-2.43498	0.376996	9.9042816	0.028159	92.867	2.701	-0.639	1.15	0.078	30.86	32.77712	111.625777	1	20	32.777126	111.62579	1.225	92.2	1	1.17	-0.018	-0.073	0	0	6.9406E+218	0	62
20230809_1847530123	0	2026142	-0.71537	0.58195	-2.44071	0.311776	9.9628325	0.028487	92.867	2.701	-0.639	1.15	0.078	30.86	32.77712	111.625777	1	20	32.777126	111.62579	1.225	92.2	1	1.17	-0.018	-0.073	0	0	6.9406E+218	0	62
20230809_1847530127	0	2026143	-0.78527	0.55993	-2.46775	0.376996	9.9042816	0.028159	92.867	2.701	-0.639	1.15	0.078	30.86	32.77712	111.625777	1	20	32.777126	111.62579	1.225	92.2	1	1.17	-0.018	-0.073	0	0	6.9406E+218	0	62
20230809_1847530138	0	2026144	-0.83005	0.53064	-2.50446	0.376996	9.9042816	0.028159	92.867	2.701	-0.639	1.15	0.078	30.86	32.77712	111.625777	1	20	32.777126	111.62579	1.225	92.2	1	1.17	-0.018	-0.073	0	0	6.9406E+218	0	62
20230809_1847530149	0	2026145	-0.90226	0.50093	-2.49084	0.376996	9.9042816	0.028159	92.841	2.577	-0.68	1.145	0.078	30.86	32.77712	111.625778	1	20	32.777126	111.62579	1.225	92.2	1	1.17	-0.018	-0.073	0	0	6.9406E+218	0	62
20230809_1847530157	0	2026146	-0.93064	0.47568	-2.52053	0.311821	9.9042196	0.028342	92.841	2.577	-0.68	1.145	0.078	30.86	32.77712	111.625778	1	20	32.777126	111.62579	1.225	92.2	1	1.17	-0.018	-0.073	0	0	6.9406E+218	0	62
20230809_1847530167	0	2026147	-0.97011	0.44745	-2.47186	0.377016	9.9043627	-0.033423	92.841	2.577	-0.68	1.145	0.078	30.86	32.77712	111.625778	1	20	32.777126	111.62579	1.225	92.2	1	1.17	-0.018	-0.073	0	0	6.9406E+218	0	62
20230809_1847530177	0	2026148	-1.01488	0.4205	-2.53941	0.311821	9.9042196	0.028342	92.841	2.577	-0.68	1.145	0.078	30.86	32.77712	111.625778	1	20	32.777126	111.62579	1.225	92.2	1	1.17	-0.018	-0.073	0	0	6.9406E+218	0	62
20230809_1847530189	0	2026149	-1.04727	0.38613	-2.45949	0.311841	9.9042997	-0.03324	92.841	2.577	-0.68	1.145	0.078	30.86	32.77712	111.625778	1	20	32.777126	111.62579	1.225	92.2	1	1.17	-0.018	-0.073	0	0	6.9406E+218	0	62
20230809_1847530196	0	2026150	-1.10768	0.3563	-2.55485	0.376996	9.9042816	0.028159	92.822	2.452	-0.731	1.14	0.078	30.86	32.77712	111.625779	1	20	32.777126	111.62579	1.225	92.2	1	1.17	-0.018	-0.073	0	0	6.9406E+218	0	62
20230809_1847530208	0	2026151	-1.12465	0.31929	-2.50401	0.311821	9.9042196	0.028342	92.822	2.452	-0.731	1.14	0.078	30.86	32.77712	111.625779	1	20	32.777126	111.62579	1.225	92.2	1	1.17	-0.018	-0.073	0	0	6.9406E+218	0	62
20230809_1847530221	0	2026152	-1.19507	0.2846	-2.60731	0.311841	9.9042997	-0.03324	92.822	2.452	-0.731	1.14	0.078	30.86	32.77712	111.625779	1	20	32.777126	111.62579	1.225	92.2	1	1.17	-0.018	-0.073	0	0	6.9406E+218	0	62
20230809_1847530227	0	2026153	-1.17105	0.25042	-2.53047	0.376996	9.9042816	0.028159	92.822	2.452	-0.731	1.14	0.078	30.86	32.77712	111.625779	1	20	32.777126	111.62579	1.225	92.2	1	1.17	-0.018	-0.073	0	0	6.9406E+218	0	62
20230809_1847530238	0	2026154	-1.20275	0.22322	-2.59088	0.311887	9.8456879	-0.033386	92.822	2.452	-0.731	1.14	0.078	30.86	32.77712	111.625779	1	20	32.777126	111.62579	1.225	92.2	1	1.17	-0.018	-0.073	0	0	6.9406E+218	0	62
20230809_1847530249	0	2026155	-1.17758	0.18918	-2.49559	0.311867	9.8456068	0.028197	92.811	2.324	-0.79	1.136	0.078	30.86	32.77712	111.625779	1	20	32.777126	111.62579	1.225	92.2	1	1.17	-0.018	-0.073	0	0	6.9406E+218	0	62
20230809_1847530257	0	2026156	-1.21022	0.15802	-2.55906	0.311841	9.9042997	-0.03324	92.811	2.324	-0.79	1.136	0.078	30.86	32.77712	111.625779	1	20	32.777126	111.62579	1.225	92.2	1	1.17	-0.018	-0.073	0	0	6.9406E+218	0	50
20230809_1847530267	0	2026157	-1.21266	0.11983	-2.51224	0.311867	9.8456068	0.028197	92.811	2.324	-0.79	1.136	0.078	30.86	32.77712	111.625779	1	20	32.777126	111.62579	1.225	92.2	1	1.17	-0.018	-0.073	0	0	6.9406E+218	0	50
20230809_1847530279	0	2026158	-1.23446	0.0891	-2.58078	0.311821	9.9042196	0.028342	92.811	2.324	-0.79	1.136	0.078	30.86	32.77712	111.625779	1	20	32.777126	111.62579	1.225	92.2	1	1.17	-0.018	-0.073	0	0	6.9406E+218	0	50
20230809_1847530286	0	2026159	-1.23007	0.05465	-2.5217	0.311867	9.8456068	0.028197	92.811	2.324	-0.79	1.136	0.078	30.86	32.77712	111.625779	1	20	32.777126	111.62579	1.225	92.2	1	1.17	-0.018	-0.073	0	0	6.9406E+218	0	50
[truncated: 230,155 more rows]
