# Supplementary material for: GNSS/SINS/DVL integrated navigation algorithm based on adaptive differential Kalman filtering
Source: PLoS One. 2026 Feb 5;21(2):e0342016. doi: 10.1371/journal.pone.0342016 (PMC12875519; doi:10.1371/journal.pone.0342016)
Supplement: S1 File — (ZIP) [file pone.0342016.s001.zip › RAWdata/19_26_14.csv]

Time	Data timestamp	Number of packages	The angular velocity of x (positive for right roll in °/s)	Y-angular velocity (°/s, positive for left turn)	z angular velocity (°/s pitch and head are positive)	x acceleration (positive before m/s ²)	y acceleration (positive on m/s ²)	z acceleration (m/s ² is positive on the right)	Heading (°)	Pitch (°)	Roll (°)	Top speed (m/s)	Current depth (m)	Current height (m)	Inertial navigation latitude (°)	Inertial navigation longitude(°)	Combined state	gps star count	gps latitude	gps longitude	gps speed	gps heading	dvl is effective	dvl front speed (m/s)	dvl right speed	dvl speed up	Magnetic North	Magnetic sky	Magnetic East	Thruster target	Thruster feedback
20230809_1926140944	0	2256315	-1.3158	-0.19012	-0.50709	0.376962	9.7865839	0.397396	256.995	2.204	-2.54	0.026	0.008	9.4	32.768011	111.640968	1	22	32.768011	111.64098	0	184.83	1	0.044	-0.023	0.005	0	0	6.9406E+218	0	0
20230809_1926140945	0	2256316	-1.27443	-0.19537	-0.50938	0.376942	9.7865028	0.458983	256.995	2.204	-2.54	0.026	0.008	9.4	32.768011	111.640968	1	22	32.768011	111.64098	0	184.83	1	0.023	-0.018	0.009	0	0	6.9406E+218	0	0
20230809_1926140946	0	2256317	-1.23275	-0.20107	-0.51152	0.377007	9.727972	0.397251	256.995	2.204	-2.54	0.026	0.008	9.37	32.768011	111.640968	1	22	32.768011	111.64098	0	184.83	1	0.023	-0.018	0.009	0	0	6.9406E+218	0	0
20230809_1926140947	0	2256318	-1.19226	-0.20554	-0.51383	0.376942	9.7865028	0.458983	256.995	2.204	-2.54	0.026	0.008	9.37	32.768011	111.640968	1	22	32.768011	111.64098	0	184.83	1	0.023	-0.018	0.009	0	0	6.9406E+218	0	0
20230809_1926140957	0	2256319	-1.1495	-0.20998	-0.51463	0.376962	9.7865839	0.397396	256.995	2.204	-2.54	0.026	0.008	9.37	32.768011	111.640968	1	22	32.768011	111.64098	0	184.83	1	0.023	-0.018	0.009	0	0	6.9406E+218	0	0
20230809_1926140962	0	2256320	-1.10635	-0.21387	-0.51615	0.376987	9.727891	0.458838	257.007	2.178	-2.599	0.023	0.008	9.37	32.768011	111.640968	1	22	32.768011	111.64098	0	184.83	1	0.023	-0.018	0.009	0	0	6.9406E+218	0	0
20230809_1926140974	0	2256321	-1.06101	-0.21691	-0.51637	0.376942	9.7865028	0.458983	257.007	2.178	-2.599	0.023	0.008	9.37	32.768011	111.640968	1	22	32.768011	111.64098	0	184.83	1	0.023	-0.018	0.009	0	0	6.9406E+218	0	0
20230809_1926140982	0	2256322	-1.01685	-0.21914	-0.51492	0.377007	9.727972	0.397251	257.007	2.178	-2.599	0.023	0.008	9.37	32.768011	111.640968	1	22	32.768011	111.64098	0	184.83	1	0.023	-0.018	0.009	0	0	6.9406E+218	0	0
20230809_1926140994	0	2256323	-0.9723	-0.22135	-0.51507	0.376942	9.7865028	0.458983	257.007	2.178	-2.599	0.023	0.008	9.37	32.768011	111.640968	1	22	32.768011	111.64098	0	184.83	1	0.023	-0.018	0.009	0	0	6.9406E+218	0	0
20230809_1926150003	0	2256324	-0.92643	-0.22308	-0.5138	0.376942	9.7865028	0.458983	257.007	2.178	-2.599	0.023	0.008	9.37	32.768011	111.640968	1	22	32.768011	111.64098	0	184.83	1	0.023	-0.018	0.009	0	0	6.9406E+218	0	0
20230809_1926150019	0	2256325	-0.87963	-0.22374	-0.51202	0.376987	9.727891	0.458838	257.019	2.153	-2.647	0.023	0.008	9.37	32.768011	111.640968	1	22	32.768011	111.64098	0	184.83	1	0.023	-0.018	0.009	0	0	6.9406E+218	0	0
20230809_1926150022	0	2256326	-0.83119	-0.22408	-0.50918	0.376942	9.7865028	0.458983	257.019	2.153	-2.647	0.023	-0.007	9.37	32.768011	111.640968	1	22	32.768011	111.64098	0	184.83	1	0.023	-0.018	0.009	0	0	6.9406E+218	0	0
20230809_1926150033	0	2256327	-0.78311	-0.2239	-0.50677	0.376987	9.727891	0.458838	257.019	2.153	-2.647	0.023	-0.007	9.37	32.768011	111.640968	1	22	32.768011	111.64098	0	184.83	1	0.023	-0.018	0.009	0	0	6.9406E+218	0	0
20230809_1926150043	0	2256328	-0.73316	-0.22338	-0.50299	0.376987	9.727891	0.458838	257.019	2.153	-2.647	0.023	-0.007	9.37	32.768011	111.640968	1	22	32.768011	111.64098	0	184.83	1	0.023	-0.018	0.009	0	0	6.9406E+218	0	0
20230809_1926150052	0	2256329	-0.68404	-0.22192	-0.49907	0.376922	9.7864218	0.52057	257.019	2.153	-2.647	0.023	-0.007	9.37	32.768011	111.640968	1	22	32.768011	111.64098	0	184.83	1	0.023	-0.018	0.009	0	0	6.9406E+218	0	0
20230809_1926150063	0	2256330	-0.6349	-0.2203	-0.4947	0.376987	9.727891	0.458838	257.032	2.128	-2.683	0.024	-0.007	9.37	32.768011	111.640968	1	22	32.768011	111.64098	0	184.83	1	0.023	-0.018	0.009	0	0	6.9406E+218	0	0
20230809_1926150073	0	2256331	-0.58508	-0.21877	-0.48976	0.376987	9.727891	0.458838	257.032	2.128	-2.683	0.024	-0.007	9.37	32.768011	111.640968	1	22	32.768011	111.64098	0	184.83	1	0.023	-0.018	0.009	0	0	6.9406E+218	0	0
20230809_1926150082	0	2256332	-0.53447	-0.21592	-0.48425	0.376922	9.7864218	0.52057	257.032	2.128	-2.683	0.024	-0.007	9.37	32.768011	111.640968	1	22	32.768011	111.64098	0	184.83	1	0.023	-0.018	0.009	0	0	6.9406E+218	0	0
20230809_1926150093	0	2256333	-0.48171	-0.21298	-0.47751	0.376987	9.727891	0.458838	257.032	2.128	-2.683	0.024	-0.007	9.37	32.768011	111.640968	1	22	32.768011	111.64098	0	184.83	1	0.023	-0.018	0.009	0	0	6.9406E+218	0	0
20230809_1926150102	0	2256334	-0.43134	-0.20952	-0.47221	0.376968	9.7278099	0.520424	257.032	2.128	-2.683	0.024	-0.007	9.37	32.768011	111.640968	1	22	32.768011	111.64098	0	184.83	1	0.023	-0.018	0.009	0	0	6.9406E+218	0	0
20230809_1926150117	0	2256335	-0.37917	-0.20594	-0.46459	0.376942	9.7865028	0.458983	257.044	2.105	-2.707	0.025	-0.007	9.37	32.768011	111.640968	1	22	32.768011	111.64098	0	184.83	1	0.023	-0.018	0.009	0	0	6.9406E+218	0	0
20230809_1926150123	0	2256336	-0.32725	-0.20146	-0.45648	0.311792	9.7277479	0.520607	257.044	2.105	-2.707	0.025	-0.007	9.37	32.768011	111.640968	1	22	32.768011	111.64098	0	184.83	1	0.023	-0.018	0.009	0	0	6.9406E+218	0	0
20230809_1926150132	0	2256337	-0.27446	-0.19718	-0.44854	0.376987	9.727891	0.458838	257.044	2.105	-2.707	0.025	-0.007	9.37	32.768011	111.640968	1	22	32.768011	111.64098	0	184.83	1	0.023	-0.018	0.009	0	0	6.9406E+218	0	0
20230809_1926150143	0	2256338	-0.2216	-0.19297	-0.44046	0.376968	9.7278099	0.520424	257.044	2.105	-2.707	0.025	-0.007	9.37	32.768011	111.640968	1	22	32.768011	111.64098	0	184.83	1	0.023	-0.018	0.009	0	0	6.9406E+218	0	0
20230809_1926150152	0	2256339	-0.16892	-0.18765	-0.4314	0.376987	9.727891	0.458838	257.044	2.105	-2.707	0.025	-0.007	9.37	32.768011	111.640968	1	22	32.768011	111.64098	0	184.83	1	0.023	-0.018	0.009	0	0	6.9406E+218	0	0
20230809_1926150162	0	2256340	-0.11743	-0.18193	-0.42254	0.376968	9.7278099	0.520424	257.054	2.083	-2.717	0.025	-0.007	9.37	32.768011	111.640968	1	22	32.768011	111.64098	0	184.83	1	0.023	-0.018	0.009	0	0	6.9406E+218	0	0
20230809_1926150174	0	2256341	-0.06659	-0.17602	-0.41177	0.376922	9.7864218	0.52057	257.054	2.083	-2.717	0.025	-0.007	9.37	32.768011	111.640968	1	22	32.768011	111.64098	0	184.83	1	0.023	-0.018	0.009	0	0	6.9406E+218	0	0
20230809_1926150182	0	2256342	-0.01649	-0.1702	-0.40146	0.376987	9.727891	0.458838	257.054	2.083	-2.717	0.025	-0.004	9.37	32.768011	111.640968	1	22	32.768011	111.64098	0	184.83	1	0.023	-0.018	0.009	0	0	6.9406E+218	0	0
20230809_1926150192	0	2256343	0.03506	-0.16441	-0.39004	0.311792	9.7277479	0.520607	257.054	2.083	-2.717	0.025	-0.004	9.37	32.768011	111.640968	1	22	32.768011	111.64098	0	184.83	1	0.023	-0.018	0.009	0	0	6.9406E+218	0	0
20230809_1926150203	0	2256344	0.08477	-0.15811	-0.37928	0.376968	9.7278099	0.520424	257.054	2.083	-2.717	0.025	-0.004	9.37	32.768011	111.640968	1	22	32.768011	111.64098	0	184.83	1	0.023	-0.018	0.009	0	0	6.9406E+218	0	0
20230809_1926150213	0	2256345	0.13266	-0.15132	-0.36836	0.376968	9.7278099	0.520424	257.064	2.064	-2.715	0.025	-0.004	9.37	32.768011	111.640968	1	22	32.768011	111.64098	0	184.83	1	0.023	-0.018	0.009	0	0	6.9406E+218	0	0
20230809_1926150225	0	2256346	0.18056	-0.14469	-0.35702	0.376987	9.727891	0.458838	257.064	2.064	-2.715	0.025	-0.004	9.37	32.768011	111.640968	1	22	32.768011	111.64098	0	184.83	1	0.023	-0.018	0.009	0	0	6.9406E+218	0	0
20230809_1926150232	0	2256347	0.22572	-0.13707	-0.34421	0.376968	9.7278099	0.520424	257.064	2.064	-2.715	0.025	-0.004	9.37	32.768011	111.640968	1	22	32.768011	111.64098	0	184.83	1	0.023	-0.018	0.009	0	0	6.9406E+218	0	0
20230809_1926150242	0	2256348	0.27063	-0.13004	-0.33271	0.311792	9.7277479	0.520607	257.064	2.064	-2.715	0.025	-0.004	9.37	32.768011	111.640968	1	22	32.768011	111.64098	0	184.83	1	0.023	-0.018	0.009	0	0	6.9406E+218	0	0
20230809_1926150252	0	2256349	0.31482	-0.12302	-0.31975	0.376968	9.7278099	0.520424	257.064	2.064	-2.715	0.025	-0.004	9.37	32.768011	111.640968	1	22	32.768011	111.64098	0	184.83	1	0.023	-0.018	0.009	0	0	6.9406E+218	0	0
20230809_1926150262	0	2256350	0.35757	-0.11542	-0.30627	0.376987	9.727891	0.458838	257.071	2.047	-2.701	0.026	-0.004	9.37	32.768011	111.640968	1	22	32.768011	111.64098	0	184.83	1	0.023	-0.018	0.009	0	0	6.9406E+218	0	0
20230809_1926150273	0	2256351	0.39931	-0.10803	-0.29328	0.376968	9.7278099	0.520424	257.071	2.047	-2.701	0.026	-0.004	9.37	32.768011	111.640968	1	22	32.768011	111.64098	0	184.83	1	0.023	-0.018	0.009	0	0	6.9406E+218	0	0
20230809_1926150288	0	2256352	0.43878	-0.09985	-0.27968	0.376968	9.7278099	0.520424	257.071	2.047	-2.701	0.026	-0.004	9.37	32.768011	111.640968	1	22	32.768011	111.64098	0	184.83	1	0.023	-0.018	0.009	0	0	6.9406E+218	0	0
20230809_1926150292	0	2256353	0.47785	-0.09234	-0.26669	0.311792	9.7277479	0.520607	257.071	2.047	-2.701	0.026	-0.004	9.37	32.768011	111.640968	1	22	32.768011	111.64098	0	184.83	1	0.023	-0.018	0.009	0	0	6.9406E+218	0	0
20230809_1926150303	0	2256354	0.51508	-0.08448	-0.25357	0.376987	9.727891	0.458838	257.071	2.047	-2.701	0.026	-0.004	9.37	32.768011	111.640968	1	22	32.768011	111.64098	0	184.83	1	0.023	-0.018	0.009	0	0	6.9406E+218	0	0
20230809_1926150316	0	2256355	0.55141	-0.07717	-0.23921	0.376968	9.7278099	0.520424	257.076	2.034	-2.677	0.027	-0.004	9.37	32.768011	111.640968	1	22	32.768011	111.64098	0	184.83	1	0.023	-0.018	0.009	0	0	6.9406E+218	0	0
20230809_1926150322	0	2256356	0.58508	-0.069	-0.22597	0.376968	9.7278099	0.520424	257.076	2.034	-2.677	0.027	-0.004	9.37	32.768011	111.640968	1	22	32.768011	111.64098	0	184.83	1	0.023	-0.018	0.009	0	0	6.9406E+218	0	0
20230809_1926150333	0	2256357	0.61896	-0.0618	-0.21161	0.311812	9.727828	0.45902	257.076	2.034	-2.677	0.027	-0.004	9.37	32.768011	111.640968	1	22	32.768011	111.64098	0	184.83	1	0.023	-0.018	0.009	0	0	6.9406E+218	0	0
20230809_1926150342	0	2256358	0.6517	-0.0533	-0.19755	0.376968	9.7278099	0.520424	257.076	2.034	-2.677	0.027	-0.002	9.37	32.768011	111.640968	1	22	32.768011	111.64098	0	184.83	1	0.023	-0.018	0.009	0	0	6.9406E+218	0	0
20230809_1926150353	0	2256359	0.68146	-0.04594	-0.18412	0.376968	9.7278099	0.520424	257.076	2.034	-2.677	0.027	-0.002	9.37	32.768011	111.640968	1	22	32.768011	111.64098	0	184.83	1	0.023	-0.018	0.009	0	0	6.9406E+218	0	0
20230809_1926150363	0	2256360	0.71111	-0.03886	-0.16965	0.311812	9.727828	0.45902	257.08	2.024	-2.645	0.027	-0.002	9.37	32.768011	111.640968	1	22	32.768011	111.64098	0	184.83	1	0.023	-0.018	0.009	0	0	6.9406E+218	0	0
20230809_1926150373	0	2256361	0.73772	-0.03148	-0.15565	0.376968	9.7278099	0.520424	257.08	2.024	-2.645	0.027	-0.002	9.37	32.768011	111.640968	1	22	32.768011	111.64098	0	184.83	1	0.023	-0.018	0.009	0	0	6.9406E+218	0	0
20230809_1926150385	0	2256362	0.76438	-0.02394	-0.14234	0.376968	9.7278099	0.520424	257.08	2.024	-2.645	0.027	-0.002	9.37	32.768011	111.640968	1	22	32.768011	111.64098	0	184.83	1	0.023	-0.018	0.009	0	0	6.9406E+218	0	0
20230809_1926150392	0	2256363	0.78778	-0.01676	-0.12853	0.376987	9.727891	0.458838	257.08	2.024	-2.645	0.027	-0.002	9.37	32.768011	111.640968	1	22	32.768011	111.64098	0	184.83	1	0.023	-0.018	0.009	0	0	6.9406E+218	0	0
20230809_1926150402	0	2256364	0.81024	-0.00992	-0.11522	0.311792	9.7277479	0.520607	257.08	2.024	-2.645	0.027	-0.002	9.37	32.768011	111.640968	1	22	32.768011	111.64098	0	184.83	1	0.023	-0.018	0.009	0	0	6.9406E+218	0	0
20230809_1926150415	0	2256365	0.83252	-0.00348	-0.1012	0.376987	9.727891	0.458838	257.081	2.017	-2.605	0.028	-0.002	9.37	32.768011	111.640968	1	22	32.768011	111.64098	0	184.83	1	0.023	-0.018	0.009	0	0	6.9406E+218	0	0
20230809_1926150423	0	2256366	0.85236	0.00309	-0.08713	0.376922	9.7864218	0.52057	257.081	2.017	-2.605	0.028	-0.002	9.37	32.768011	111.640968	1	22	32.768011	111.64098	0	184.83	1	0.023	-0.018	0.009	0	0	6.9406E+218	0	0
20230809_1926150432	0	2256367	0.87323	0.00942	-0.07377	0.311812	9.727828	0.45902	257.081	2.017	-2.605	0.028	-0.002	9.37	32.768011	111.640968	1	22	32.768011	111.64098	0	184.83	1	0.023	-0.018	0.009	0	0	6.9406E+218	0	0
20230809_1926150442	0	2256368	0.89139	0.01563	-0.06121	0.376987	9.727891	0.458838	257.081	2.017	-2.605	0.028	-0.002	9.37	32.768011	111.640968	1	22	32.768011	111.64098	0	184.83	1	0.023	-0.018	0.009	0	0	6.9406E+218	0	0
20230809_1926150453	0	2256369	0.90877	0.02159	-0.04767	0.376968	9.7278099	0.520424	257.081	2.017	-2.605	0.028	-0.002	9.37	32.768011	111.640968	1	22	32.768011	111.64098	0	184.83	1	0.023	-0.018	0.009	0	0	6.9406E+218	0	0
20230809_1926150462	0	2256370	0.92235	0.02722	-0.03582	0.376987	9.727891	0.458838	257.08	2.014	-2.561	0.029	-0.002	9.37	32.768011	111.640968	1	22	32.768011	111.64098	0	184.83	1	0.023	-0.018	0.009	0	0	6.9406E+218	0	0
20230809_1926150474	0	2256371	0.93692	0.03205	-0.02273	0.311812	9.727828	0.45902	257.08	2.014	-2.561	0.029	-0.002	9.37	32.768011	111.640968	1	22	32.768011	111.64098	0	184.83	1	0.023	-0.018	0.009	0	0	6.9406E+218	0	0
20230809_1926150484	0	2256372	0.95268	0.03773	-0.01095	0.376968	9.7278099	0.520424	257.08	2.014	-2.561	0.029	-0.002	9.37	32.768011	111.640968	1	22	32.768011	111.64098	0	184.83	1	0.023	-0.018	0.009	0	0	6.9406E+218	0	0
20230809_1926150493	0	2256373	0.96564	0.04306	0.00043	0.376942	9.7865028	0.458983	257.08	2.014	-2.561	0.029	-0.002	9.37	32.768011	111.640968	1	22	32.768011	111.64098	0	184.83	1	0.023	-0.018	0.009	0	0	6.9406E+218	0	0
20230809_1926150503	0	2256374	0.97917	0.04721	0.01294	0.311812	9.727828	0.45902	257.08	2.014	-2.561	0.029	-0.002	9.37	32.768011	111.640968	1	22	32.768011	111.64098	0	184.83	1	0.023	-0.018	0.009	0	0	6.9406E+218	0	0
20230809_1926150520	0	2256375	0.99108	0.05248	0.02526	0.376987	9.727891	0.458838	257.078	2.014	-2.513	0.03	-0.002	9.37	32.768011	111.640968	1	22	32.768011	111.64098	0	184.83	1	0.023	-0.018	0.009	0	0	6.9406E+218	0	0
20230809_1926150524	0	2256376	1.0046	0.0567	0.0362	0.376968	9.7278099	0.520424	257.078	2.014	-2.513	0.03	-0.002	9.37	32.768011	111.640968	1	22	32.768011	111.64098	0	184.83	1	0.023	-0.018	0.009	0	0	6.9406E+218	0	0
20230809_1926150532	0	2256377	1.01488	0.0601	0.04634	0.311767	9.7864408	0.459166	257.078	2.014	-2.513	0.03	-0.008	9.37	32.768011	111.640968	1	22	32.768011	111.64098	0	184.83	1	0.023	-0.018	0.009	0	0	6.9406E+218	0	0
20230809_1926150542	0	2256378	1.02693	0.06452	0.05585	0.376987	9.727891	0.458838	257.078	2.014	-2.513	0.03	-0.008	9.37	32.768011	111.640968	1	22	32.768011	111.64098	0	184.83	1	0.023	-0.018	0.009	0	0	6.9406E+218	0	0
20230809_1926150562	0	2256379	1.03987	0.06784	0.06644	0.376987	9.727891	0.458838	257.078	2.014	-2.513	0.03	-0.008	9.37	32.768011	111.640968	1	22	32.768011	111.64098	0	184.83	1	0.023	-0.018	0.009	0	0	6.9406E+218	0	0
20230809_1926150563	0	2256380	1.05038	0.07161	0.07593	0.376942	9.7865028	0.458983	257.075	2.016	-2.461	0.031	-0.008	9.37	32.768011	111.640968	1	22	32.768011	111.64098	0	184.83	1	0.023	-0.018	0.009	0	0	6.9406E+218	0	0
20230809_1926150573	0	2256381	1.06315	0.07437	0.08491	0.311812	9.727828	0.45902	257.075	2.016	-2.461	0.031	-0.008	9.37	32.768011	111.640968	1	22	32.768011	111.64098	0	184.83	1	0.023	-0.018	0.009	0	0	6.9406E+218	0	0
20230809_1926150582	0	2256382	1.07496	0.07738	0.09416	0.376987	9.727891	0.458838	257.075	2.016	-2.461	0.031	-0.008	9.37	32.768011	111.640968	1	22	32.768011	111.64098	0	184.83	1	0.023	-0.018	0.009	0	0	6.9406E+218	0	0
20230809_1926150593	0	2256383	1.08811	0.08	0.10324	0.376942	9.7865028	0.458983	257.075	2.016	-2.461	0.031	-0.008	9.37	32.768011	111.640968	1	22	32.768011	111.64098	0	184.83	1	0.023	-0.018	0.009	0	0	6.9406E+218	0	0
20230809_1926150603	0	2256384	1.10039	0.08272	0.11128	0.311832	9.7279091	0.397434	257.075	2.016	-2.461	0.031	-0.008	9.37	32.768011	111.640968	1	22	32.768011	111.64098	0	184.83	1	0.023	-0.018	0.009	0	0	6.9406E+218	0	0
20230809_1926150619	0	2256385	1.11454	0.08478	0.11927	0.376942	9.7865028	0.458983	257.071	2.021	-2.407	0.031	-0.008	9.37	32.768011	111.640968	1	22	32.768011	111.64098	0	184.83	1	0.023	-0.018	0.009	0	0	6.9406E+218	0	0
20230809_1926150622	0	2256386	1.13033	0.08717	0.12635	0.376987	9.727891	0.458838	257.071	2.021	-2.407	0.031	-0.008	9.37	32.768011	111.640968	1	22	32.768011	111.64098	0	184.83	1	0.023	-0.018	0.009	0	0	6.9406E+218	0	0
20230809_1926150632	0	2256387	1.14376	0.08822	0.13292	0.376942	9.7865028	0.458983	257.071	2.021	-2.407	0.031	-0.008	9.37	32.768011	111.640968	1	22	32.768011	111.64098	0	184.83	1	0.023	-0.018	0.009	0	0	6.9406E+218	0	0
20230809_1926150642	0	2256388	1.15988	0.09009	0.14009	0.311812	9.727828	0.45902	257.071	2.021	-2.407	0.031	-0.008	9.37	32.768011	111.640968	1	22	32.768011	111.64098	0	184.83	1	0.023	-0.018	0.009	0	0	6.9406E+218	0	0
20230809_1926150652	0	2256389	1.17608	0.09121	0.14631	0.376962	9.7865839	0.397396	257.071	2.021	-2.407	0.031	-0.008	9.37	32.768011	111.640968	1	22	32.768011	111.64098	0	184.83	1	0.023	-0.018	0.009	0	0	6.9406E+218	0	0
20230809_1926150663	0	2256390	1.19553	0.09272	0.15261	0.376987	9.727891	0.458838	257.066	2.028	-2.349	0.032	-0.008	9.37	32.768011	111.640968	1	22	32.768011	111.64098	0	184.83	1	0.023	-0.018	0.009	0	0	6.9406E+218	0	0
20230809_1926150673	0	2256391	1.21331	0.09314	0.15845	0.376942	9.7865028	0.458983	257.066	2.028	-2.349	0.032	-0.016	9.37	32.768011	111.640968	1	22	32.768011	111.64098	0	184.83	1	0.023	-0.018	0.009	0	0	6.9406E+218	0	0
20230809_1926150683	0	2256392	1.23341	0.09405	0.16262	0.311787	9.786521	0.397579	257.066	2.028	-2.349	0.032	-0.016	9.37	32.768011	111.640968	1	22	32.768011	111.64098	0	184.83	1	0.023	-0.018	0.009	0	0	6.9406E+218	0	0
20230809_1926150692	0	2256393	1.25623	0.09507	0.16734	0.376942	9.7865028	0.458983	257.066	2.028	-2.349	0.032	-0.016	9.37	32.768011	111.640968	1	22	32.768011	111.64098	0	184.83	1	0.023	-0.018	0.009	0	0	6.9406E+218	0	0
20230809_1926150703	0	2256394	1.27721	0.09539	0.17157	0.377007	9.727972	0.397251	257.066	2.028	-2.349	0.032	-0.016	9.37	32.768011	111.640968	1	22	32.768011	111.64098	0	184.83	1	0.023	-0.018	0.009	0	0	6.9406E+218	0	0
20230809_1926150715	0	2256395	1.30194	0.09602	0.17478	0.376942	9.7865028	0.458983	257.061	2.036	-2.286	0.033	-0.016	9.37	32.768011	111.640968	1	22	32.768011	111.64098	0	184.83	1	0.023	-0.018	0.009	0	0	6.9406E+218	0	0
20230809_1926150722	0	2256396	1.32625	0.09573	0.1782	0.376962	9.7865839	0.397396	257.061	2.036	-2.286	0.033	-0.016	9.37	32.768011	111.640968	1	22	32.768011	111.64098	0	184.83	1	0.023	-0.018	0.009	0	0	6.9406E+218	0	0
20230809_1926150733	0	2256397	1.35344	0.09616	0.18167	0.311767	9.7864408	0.459166	257.061	2.036	-2.286	0.033	-0.016	9.37	32.768011	111.640968	1	22	32.768011	111.64098	0	184.83	1	0.023	-0.018	0.009	0	0	6.9406E+218	0	0
20230809_1926150743	0	2256398	1.37874	0.09651	0.18375	0.376962	9.7865839	0.397396	257.061	2.036	-2.286	0.033	-0.016	9.37	32.768011	111.640968	1	22	32.768011	111.64098	0	184.83	1	0.023	-0.018	0.009	0	0	6.9406E+218	0	0
20230809_1926150753	0	2256399	1.40698	0.09591	0.18623	0.376962	9.7865839	0.397396	257.061	2.036	-2.286	0.033	-0.016	9.37	32.768011	111.640968	1	22	32.768011	111.64098	0	184.83	1	0.023	-0.018	0.009	0	0	6.9406E+218	0	0
20230809_1926150763	0	2256400	1.43656	0.09619	0.18778	0.376987	9.727891	0.458838	257.056	2.045	-2.217	0.034	-0.016	9.37	32.768011	111.640968	1	22	32.768011	111.64098	0	184.83	1	0.023	-0.018	0.009	0	0	6.9406E+218	0	0
20230809_1926150773	0	2256401	1.4652	0.09534	0.18804	0.376962	9.7865839	0.397396	257.056	2.045	-2.217	0.034	-0.016	9.37	32.768011	111.640968	1	22	32.768011	111.64098	0	184.83	1	0.023	-0.018	0.009	0	0	6.9406E+218	0	0
20230809_1926150793	0	2256402	1.49652	0.09492	0.18931	0.311787	9.786521	0.397579	257.056	2.045	-2.217	0.034	-0.016	9.37	32.768011	111.640968	1	22	32.768011	111.64098	0	184.83	1	0.023	-0.018	0.009	0	0	6.9406E+218	0	0
20230809_1926150799	0	2256403	1.52538	0.09507	0.18945	0.376897	9.8451147	0.459128	257.056	2.045	-2.217	0.034	-0.016	9.37	32.768011	111.640968	1	22	32.768011	111.64098	0	184.83	1	0.023	-0.018	0.009	0	0	6.9406E+218	0	0
20230809_1926150812	0	2256404	1.55935	0.09381	0.18912	0.376962	9.7865839	0.397396	257.056	2.045	-2.217	0.034	-0.016	9.37	32.768011	111.640968	1	22	32.768011	111.64098	0	184.83	1	0.023	-0.018	0.009	0	0	6.9406E+218	0	0
20230809_1926150813	0	2256405	1.58979	0.09344	0.18952	0.376962	9.7865839	0.397396	257.051	2.054	-2.141	0.033	-0.016	9.37	32.768011	111.640968	1	22	32.768011	111.64098	0	184.83	1	0.023	-0.018	0.009	0	0	6.9406E+218	0	0
20230809_1926150823	0	2256406	1.62272	0.09227	0.18773	0.376962	9.7865839	0.397396	257.051	2.054	-2.141	0.033	-0.016	9.37	32.768011	111.640968	1	22	32.768011	111.64098	0	184.83	1	0.023	-0.018	0.009	0	0	6.9406E+218	0	0
20230809_1926150833	0	2256407	1.65765	0.09164	0.18681	0.376962	9.7865839	0.397396	257.051	2.054	-2.141	0.033	-0.01	9.37	32.768011	111.640968	1	22	32.768011	111.64098	0	184.83	1	0.023	-0.018	0.009	0	0	6.9406E+218	0	0
20230809_1926150844	0	2256408	1.68904	0.09119	0.18543	0.311787	9.786521	0.397579	257.051	2.054	-2.141	0.033	-0.01	9.37	32.768011	111.640968	1	22	32.768011	111.64098	0	184.83	1	0.023	-0.018	0.009	0	0	6.9406E+218	0	0
20230809_1926150855	0	2256409	1.72399	0.08963	0.18359	0.376916	9.8451958	0.397542	257.051	2.054	-2.141	0.033	-0.01	9.37	32.768011	111.640968	1	22	32.768011	111.64098	0	184.83	1	0.023	-0.018	0.009	0	0	6.9406E+218	0	0
20230809_1926150863	0	2256410	1.75638	0.08852	0.18104	0.376962	9.7865839	0.397396	257.047	2.063	-2.057	0.033	-0.01	9.37	32.768011	111.640968	1	22	32.768011	111.64098	0	184.83	1	0.023	-0.018	0.009	0	0	6.9406E+218	0	0
20230809_1926150872	0	2256411	1.78956	0.0873	0.17841	0.376962	9.7865839	0.397396	257.047	2.063	-2.057	0.033	-0.01	9.37	32.768011	111.640968	1	22	32.768011	111.64098	0	184.83	1	0.023	-0.018	0.009	0	0	6.9406E+218	0	0
20230809_1926150882	0	2256412	1.82534	0.0866	0.17574	0.376962	9.7865839	0.397396	257.047	2.063	-2.057	0.033	-0.01	9.37	32.768011	111.640968	1	22	32.768011	111.64098	0	184.83	1	0.023	-0.018	0.009	0	0	6.9406E+218	0	0
20230809_1926150892	0	2256413	1.85897	0.08477	0.17275	0.376916	9.8451958	0.397542	257.047	2.063	-2.057	0.033	-0.01	9.37	32.768011	111.640968	1	22	32.768011	111.64098	0	184.83	1	0.023	-0.018	0.009	0	0	6.9406E+218	0	0
20230809_1926150902	0	2256414	1.89573	0.08402	0.1696	0.376962	9.7865839	0.397396	257.047	2.063	-2.057	0.033	-0.01	9.37	32.768011	111.640968	1	22	32.768011	111.64098	0	184.83	1	0.023	-0.018	0.009	0	0	6.9406E+218	0	0
20230809_1926150915	0	2256415	1.9287	0.08242	0.16533	0.311761	9.8452139	0.336138	257.042	2.071	-1.964	0.034	-0.01	9.37	32.768011	111.640968	1	22	32.768011	111.64098	0	184.83	1	0.023	-0.018	0.009	0	0	6.9406E+218	0	0
20230809_1926150925	0	2256416	1.96431	0.08171	0.16213	0.376962	9.7865839	0.397396	257.042	2.071	-1.964	0.034	-0.01	9.37	32.768011	111.640968	1	22	32.768011	111.64098	0	184.83	1	0.034	0	-0.002	0	0	6.9406E+218	0	0
20230809_1926150939	0	2256417	1.99538	0.07988	0.15746	0.376916	9.8451958	0.397542	257.042	2.071	-1.964	0.034	-0.01	9.37	32.768011	111.640968	1	22	32.768011	111.64098	0	184.83	1	0.034	0	-0.002	0	0	6.9406E+218	0	0
20230809_1926150943	0	2256418	2.02884	0.07873	0.15334	0.376982	9.786664	0.33581	257.042	2.071	-1.964	0.034	-0.01	9.37	32.768011	111.640968	1	22	32.768011	111.64098	0	184.83	1	0.034	0	-0.002	0	0	6.9406E+218	0	0
20230809_1926150953	0	2256419	2.06379	0.07707	0.14991	0.376916	9.8451958	0.397542	257.042	2.071	-1.964	0.034	-0.01	9.37	32.768011	111.640968	1	22	32.768011	111.64098	0	184.83	1	0.034	0	-0.002	0	0	6.9406E+218	0	0
20230809_1926150962	0	2256420	2.09498	0.07626	0.14473	0.376982	9.786664	0.33581	257.038	2.078	-1.863	0.035	-0.01	9.37	32.768011	111.640968	1	22	32.768011	111.64098	0	184.83	1	0.034	0	-0.002	0	0	6.9406E+218	0	0
20230809_1926150975	0	2256421	2.13037	0.07484	0.14082	0.376916	9.8451958	0.397542	257.038	2.078	-1.863	0.035	-0.01	9.37	32.768011	111.640968	1	22	32.768011	111.64098	0	184.83	1	0.034	0	-0.002	0	0	6.9406E+218	0	0
20230809_1926150983	0	2256422	2.16109	0.07416	0.13612	0.311807	9.786602	0.335993	257.038	2.078	-1.863	0.035	-0.01	9.37	32.768011	111.640968	1	22	32.768011	111.64098	0	184.83	1	0.034	0	-0.002	0	0	6.9406E+218	0	0
20230809_1926150993	0	2256423	2.19328	0.07274	0.13226	0.376936	9.8452768	0.335955	257.038	2.078	-1.863	0.035	-0.01	9.37	32.768011	111.640968	1	22	32.768011	111.64098	0	184.83	1	0.034	0	-0.002	0	0	6.9406E+218	0	0
20230809_1926160003	0	2256424	2.22177	0.07233	0.12622	0.376916	9.8451958	0.397542	257.038	2.078	-1.863	0.035	-0.01	9.37	32.768011	111.640968	1	22	32.768011	111.64098	0	184.83	1	0.034	0	-0.002	0	0	6.9406E+218	0	0
20230809_1926160018	0	2256425	2.24991	0.07137	0.12265	0.376982	9.786664	0.33581	257.034	2.085	-1.753	0.035	-0.01	9.37	32.768011	111.640968	1	22	32.768011	111.64098	0	184.83	1	0.034	0	-0.002	0	0	6.9406E+218	0	0
20230809_1926160023	0	2256426	2.28091	0.0706	0.11673	0.376936	9.8452768	0.335955	257.034	2.085	-1.753	0.035	-0.01	9.37	32.768011	111.640968	1	22	32.768011	111.64098	0	184.83	1	0.034	0	-0.002	0	0	6.9406E+218	0	0
20230809_1926160034	0	2256427	2.30597	0.06985	0.11153	0.376936	9.8452768	0.335955	257.034	2.085	-1.753	0.035	-0.018	9.37	32.768011	111.640968	1	22	32.768011	111.64098	0	184.83	1	0.034	0	-0.002	0	0	6.9406E+218	0	0
20230809_1926160043	0	2256428	2.33486	0.06973	0.10793	0.376982	9.786664	0.33581	257.034	2.085	-1.753	0.035	-0.018	9.37	32.768011	111.640968	1	22	32.768011	111.64098	0	184.83	1	0.034	0	-0.002	0	0	6.9406E+218	0	0
20230809_1926160052	0	2256429	2.35789	0.0697	0.10035	0.311761	9.8452139	0.336138	257.034	2.085	-1.753	0.035	-0.018	9.37	32.768011	111.640968	1	22	32.768011	111.64098	0	184.83	1	0.034	0	-0.002	0	0	6.9406E+218	0	0
20230809_1926160063	0	2256430	2.38639	0.069	0.09662	0.376936	9.8452768	0.335955	257.031	2.09	-1.637	0.035	-0.018	9.37	32.768011	111.640968	1	22	32.768011	111.64098	0	184.83	1	0.034	0	-0.002	0	0	6.9406E+218	0	0
20230809_1926160073	0	2256431	2.40536	0.06924	0.08967	0.376956	9.8453569	0.274369	257.031	2.09	-1.637	0.035	-0.018	9.37	32.768011	111.640968	1	22	32.768011	111.64098	0	184.83	1	0.034	0	-0.002	0	0	6.9406E+218	0	0
20230809_1926160083	0	2256432	2.42679	0.06899	0.08453	0.376982	9.786664	0.33581	257.031	2.09	-1.637	0.035	-0.018	9.37	32.768011	111.640968	1	22	32.768011	111.64098	0	184.83	1	0.034	0	-0.002	0	0	6.9406E+218	0	0
20230809_1926160092	0	2256433	2.44873	0.06942	0.0786	0.376936	9.8452768	0.335955	257.031	2.09	-1.637	0.035	-0.018	9.37	32.768011	111.640968	1	22	32.768011	111.64098	0	184.83	1	0.034	0	-0.002	0	0	6.9406E+218	0	0
20230809_1926160103	0	2256434	2.46486	0.06882	0.07361	0.311781	9.845295	0.274551	257.031	2.09	-1.637	0.035	-0.018	9.37	32.768011	111.640968	1	22	32.768011	111.64098	0	184.83	1	0.034	0	-0.002	0	0	6.9406E+218	0	0
20230809_1926160114	0	2256435	2.4853	0.07002	0.06592	0.376936	9.8452768	0.335955	257.027	2.093	-1.514	0.036	-0.018	9.37	32.768011	111.640968	1	22	32.768011	111.64098	0	184.83	1	0.034	0	-0.002	0	0	6.9406E+218	0	0
20230809_1926160124	0	2256436	2.49724	0.06978	0.06266	0.376956	9.8453569	0.274369	257.027	2.093	-1.514	0.036	-0.018	9.37	32.768011	111.640968	1	22	32.768011	111.64098	0	184.83	1	0.034	0	-0.002	0	0	6.9406E+218	0	0
20230809_1926160133	0	2256437	2.51432	0.07084	0.05544	0.377002	9.7867451	0.274223	257.027	2.093	-1.514	0.036	-0.018	9.37	32.768011	111.640968	1	22	32.768011	111.64098	0	184.83	1	0.034	0	-0.002	0	0	6.9406E+218	0	0
20230809_1926160145	0	2256438	2.52497	0.07144	0.05076	0.311761	9.8452139	0.336138	257.027	2.093	-1.514	0.036	-0.018	9.37	32.768011	111.640968	1	22	32.768011	111.64098	0	184.83	1	0.034	0	-0.002	0	0	6.9406E+218	0	0
20230809_1926160153	0	2256439	2.53459	0.07124	0.04468	0.376956	9.8453569	0.274369	257.027	2.093	-1.514	0.036	-0.018	9.37	32.768011	111.640968	1	22	32.768011	111.64098	0	184.83	1	0.034	0	-0.002	0	0	6.9406E+218	0	0
20230809_1926160162	0	2256440	2.54728	0.07282	0.0379	0.376956	9.8453569	0.274369	257.024	2.096	-1.388	0.036	-0.02	9.37	32.768011	111.640968	1	22	32.768011	111.64098	0	184.83	1	0.034	0	-0.002	0	0	6.9406E+218	0	0
20230809_1926160173	0	2256441	2.55339	0.07322	0.03132	0.311781	9.845295	0.274551	257.024	2.096	-1.388	0.036	-0.02	9.37	32.768011	111.640968	1	22	32.768011	111.64098	0	184.83	1	0.034	0	-0.002	0	0	6.9406E+218	0	0
20230809_1926160183	0	2256442	2.56212	0.07464	0.02579	0.376956	9.8453569	0.274369	257.024	2.096	-1.388	0.036	-0.02	9.37	32.768011	111.640968	1	22	32.768011	111.64098	0	184.83	1	0.034	0	-0.002	0	0	6.9406E+218	0	0
20230809_1926160193	0	2256443	2.56508	0.07555	0.01857	0.376976	9.845438	0.212782	257.024	2.096	-1.388	0.036	-0.02	9.37	32.768011	111.640968	1	22	32.768011	111.64098	0	184.83	1	0.034	0	-0.002	0	0	6.9406E+218	0	0
20230809_1926160203	0	2256444	2.5713	0.07679	0.01262	0.311827	9.7866831	0.274406	257.024	2.096	-1.388	0.036	-0.02	9.37	32.768011	111.640968	1	22	32.768011	111.64098	0	184.83	1	0.034	0	-0.002	0	0	6.9406E+218	0	0
20230809_1926160215	0	2256445	2.57179	0.07804	0.00656	0.376956	9.8453569	0.274369	257.02	2.096	-1.26	0.035	-0.02	9.37	32.768011	111.640968	1	22	32.768011	111.64098	0	184.83	1	0.034	0	-0.002	0	0	6.9406E+218	0	0
20230809_1926160223	0	2256446	2.57267	0.08035	-0.00033	0.311801	9.845376	0.212965	257.02	2.096	-1.26	0.035	-0.02	9.37	32.768011	111.640968	1	22	32.768011	111.64098	0	184.83	1	0.034	0	-0.002	0	0	6.9406E+218	0	0
20230809_1926160232	0	2256447	2.57294	0.08104	-0.00699	0.376956	9.8453569	0.274369	257.02	2.096	-1.26	0.035	-0.02	9.37	32.768011	111.640968	1	22	32.768011	111.64098	0	184.83	1	0.034	0	-0.002	0	0	6.9406E+218	0	0
20230809_1926160242	0	2256448	2.56641	0.0839	-0.01388	0.376976	9.845438	0.212782	257.02	2.096	-1.26	0.035	-0.02	9.37	32.768011	111.640968	1	22	32.768011	111.64098	0	184.83	1	0.034	0	-0.002	0	0	6.9406E+218	0	0
20230809_1926160253	0	2256449	2.56356	0.08566	-0.02248	0.311801	9.845376	0.212965	257.02	2.096	-1.26	0.035	-0.02	9.37	32.768011	111.640968	1	22	32.768011	111.64098	0	184.83	1	0.034	0	-0.002	0	0	6.9406E+218	0	0
20230809_1926160263	0	2256450	2.5525	0.088	-0.02892	0.376976	9.845438	0.212782	257.016	2.095	-1.132	0.035	-0.02	9.37	32.768011	111.640968	1	22	32.768011	111.64098	0	184.83	1	0.034	0	-0.002	0	0	6.9406E+218	0	0
20230809_1926160273	0	2256451	2.54534	0.09	-0.03691	0.311781	9.845295	0.274551	257.016	2.095	-1.132	0.035	-0.02	9.37	32.768011	111.640968	1	22	32.768011	111.64098	0	184.83	1	0.034	0	-0.002	0	0	6.9406E+218	0	0
20230809_1926160285	0	2256452	2.53129	0.0932	-0.04362	0.376976	9.845438	0.212782	257.016	2.095	-1.132	0.035	-0.02	9.37	32.768011	111.640968	1	22	32.768011	111.64098	0	184.83	1	0.034	0	-0.002	0	0	6.9406E+218	0	0
20230809_1926160293	0	2256453	2.51685	0.09599	-0.05104	0.311821	9.8454561	0.151378	257.016	2.095	-1.132	0.035	-0.02	9.37	32.768011	111.640968	1	22	32.768011	111.64098	0	184.83	1	0.034	0	-0.002	0	0	6.9406E+218	0	0
20230809_1926160303	0	2256454	2.50301	0.09874	-0.05837	0.376976	9.845438	0.212782	257.016	2.095	-1.132	0.035	-0.02	9.37	32.768011	111.640968	1	22	32.768011	111.64098	0	184.83	1	0.034	0	-0.002	0	0	6.9406E+218	0	0
20230809_1926160312	0	2256455	2.48299	0.10215	-0.0676	0.311846	9.7867632	0.212819	257.011	2.092	-1.006	0.034	-0.02	9.37	32.768011	111.640968	1	22	32.768011	111.64098	0	184.83	1	0.034	0	-0.002	0	0	6.9406E+218	0	0
20230809_1926160323	0	2256456	2.46385	0.10482	-0.07536	0.311821	9.8454561	0.151378	257.011	2.092	-1.006	0.034	-0.02	9.37	32.768011	111.640968	1	22	32.768011	111.64098	0	184.83	1	0.034	0	-0.002	0	0	6.9406E+218	0	0
20230809_1926160333	0	2256457	2.43965	0.10854	-0.08418	0.376976	9.845438	0.212782	257.011	2.092	-1.006	0.034	-0.025	9.37	32.768011	111.640968	1	22	32.768011	111.64098	0	184.83	1	0.034	0	-0.002	0	0	6.9406E+218	0	0
20230809_1926160344	0	2256458	2.4177	0.112	-0.09312	0.311821	9.8454561	0.151378	257.011	2.092	-1.006	0.034	-0.025	9.37	32.768011	111.640968	1	22	32.768011	111.64098	0	184.83	1	0.034	0	-0.002	0	0	6.9406E+218	0	0
20230809_1926160353	0	2256459	2.38874	0.11492	-0.10059	0.376976	9.845438	0.212782	257.011	2.092	-1.006	0.034	-0.025	9.37	32.768011	111.640968	1	22	32.768011	111.64098	0	184.83	1	0.034	0	-0.002	0	0	6.9406E+218	0	0
20230809_1926160363	0	2256460	2.36124	0.11901	-0.10913	0.311821	9.8454561	0.151378	257.006	2.088	-0.886	0.033	-0.025	9.37	32.768011	111.640968	1	22	32.768011	111.64098	0	184.83	1	0.034	0	-0.002	0	0	6.9406E+218	0	0
20230809_1926160373	0	2256461	2.33353	0.12226	-0.1171	0.311821	9.8454561	0.151378	257.006	2.088	-0.886	0.033	-0.025	9.37	32.768011	111.640968	1	22	32.768011	111.64098	0	184.83	1	0.034	0	-0.002	0	0	6.9406E+218	0	0
20230809_1926160383	0	2256462	2.29919	0.1262	-0.12516	0.376996	9.8455191	0.151195	257.006	2.088	-0.886	0.033	-0.025	9.37	32.768011	111.640968	1	22	32.768011	111.64098	0	184.83	1	0.034	0	-0.002	0	0	6.9406E+218	0	0
20230809_1926160393	0	2256463	2.26712	0.1298	-0.13559	0.311821	9.8454561	0.151378	257.006	2.088	-0.886	0.033	-0.025	9.37	32.768011	111.640968	1	22	32.768011	111.64098	0	184.83	1	0.034	0	-0.002	0	0	6.9406E+218	0	0
20230809_1926160402	0	2256464	2.2288	0.13342	-0.14401	0.311866	9.7868443	0.151233	257.006	2.088	-0.886	0.033	-0.025	9.37	32.768011	111.640968	1	22	32.768011	111.64098	0	184.83	1	0.034	0	-0.002	0	0	6.9406E+218	0	0
20230809_1926160416	0	2256465	2.19079	0.13682	-0.15305	0.311841	9.8455372	0.089792	257	2.08	-0.773	0.031	-0.025	9.37	32.768011	111.640968	1	22	32.768011	111.64098	0	184.83	1	0.034	0	-0.002	0	0	6.9406E+218	0	0
20230809_1926160423	0	2256466	2.15311	0.14056	-0.16094	0.376996	9.8455191	0.151195	257	2.08	-0.773	0.031	-0.025	9.37	32.768011	111.640968	1	22	32.768011	111.64098	0	184.83	1	0.034	0	-0.002	0	0	6.9406E+218	0	0
20230809_1926160433	0	2256467	2.10972	0.14378	-0.16934	0.311821	9.8454561	0.151378	257	2.08	-0.773	0.031	-0.025	9.37	32.768011	111.640968	1	22	32.768011	111.64098	0	184.83	1	0.034	0	-0.002	0	0	6.9406E+218	0	0
20230809_1926160443	0	2256468	2.06844	0.14759	-0.17725	0.311841	9.8455372	0.089792	257	2.08	-0.773	0.031	-0.025	9.37	32.768011	111.640968	1	22	32.768011	111.64098	0	184.83	1	0.034	0	-0.002	0	0	6.9406E+218	0	0
20230809_1926160452	0	2256469	2.02047	0.15099	-0.18638	0.311841	9.8455372	0.089792	257	2.08	-0.773	0.031	-0.025	9.37	32.768011	111.640968	1	22	32.768011	111.64098	0	184.83	1	0.034	0	-0.002	0	0	6.9406E+218	0	0
20230809_1926160463	0	2256470	1.97354	0.15424	-0.19462	0.311866	9.7868443	0.151233	256.993	2.071	-0.67	0.03	-0.025	9.37	32.768011	111.640968	1	22	32.768011	111.64098	0	184.83	1	0.034	0	-0.002	0	0	6.9406E+218	0	0
20230809_1926160473	0	2256471	1.92103	0.15764	-0.20349	0.377016	9.8455992	0.089609	256.993	2.071	-0.67	0.03	-0.025	9.37	32.768011	111.640968	1	22	32.768011	111.64098	0	184.83	1	0.034	0	-0.002	0	0	6.9406E+218	0	0
20230809_1926160482	0	2256472	1.86806	0.16064	-0.21258	0.311841	9.8455372	0.089792	256.993	2.071	-0.67	0.03	-0.025	9.37	32.768011	111.640968	1	22	32.768011	111.64098	0	184.83	1	0.034	0	-0.002	0	0	6.9406E+218	0	0
20230809_1926160492	0	2256473	1.81538	0.16359	-0.2206	0.311841	9.8455372	0.089792	256.993	2.071	-0.67	0.03	-0.025	9.37	32.768011	111.640968	1	22	32.768011	111.64098	0	184.83	1	0.034	0	-0.002	0	0	6.9406E+218	0	0
20230809_1926160502	0	2256474	1.75736	0.16684	-0.22877	0.311886	9.7869253	0.089646	256.993	2.071	-0.67	0.03	-0.025	9.37	32.768011	111.640968	1	22	32.768011	111.64098	0	184.83	1	0.034	0	-0.002	0	0	6.9406E+218	0	0
20230809_1926160515	0	2256475	1.70133	0.16989	-0.23637	0.311841	9.8455372	0.089792	256.985	2.06	-0.579	0.028	-0.025	9.37	32.768011	111.640968	1	22	32.768011	111.64098	0	184.83	1	0.034	0	-0.002	0	0	6.9406E+218	0	0
20230809_1926160524	0	2256476	1.64046	0.17304	-0.24443	0.311841	9.8455372	0.089792	256.985	2.06	-0.579	0.028	-0.025	9.37	32.768011	111.640968	1	22	32.768011	111.64098	0	184.83	1	0.034	0	-0.002	0	0	6.9406E+218	0	0
20230809_1926160532	0	2256477	1.58049	0.17555	-0.25295	0.311861	9.8456182	0.028205	256.985	2.06	-0.579	0.028	-0.028	9.37	32.768011	111.640968	1	22	32.768011	111.64098	0	184.83	1	0.034	0	-0.002	0	0	6.9406E+218	0	0
20230809_1926160542	0	2256478	1.51595	0.17844	-0.26219	0.311886	9.7869253	0.089646	256.985	2.06	-0.579	0.028	-0.028	9.37	32.768011	111.640968	1	22	32.768011	111.64098	0	184.83	1	0.034	0	-0.002	0	0	6.9406E+218	0	0
20230809_1926160553	0	2256479	1.45166	0.18145	-0.2706	0.311841	9.8455372	0.089792	256.985	2.06	-0.579	0.028	-0.028	9.37	32.768011	111.640968	1	22	32.768011	111.64098	0	184.83	1	0.034	0	-0.002	0	0	6.9406E+218	0	0
20230809_1926160562	0	2256480	1.38664	0.1844	-0.27835	0.311861	9.8456182	0.028205	256.976	2.047	-0.504	0.026	-0.028	9.37	32.768011	111.640968	1	22	32.768011	111.64098	0	184.83	1	0.034	0	-0.002	0	0	6.9406E+218	0	0
20230809_1926160575	0	2256481	1.31824	0.18656	-0.28708	0.311886	9.7869253	0.089646	256.976	2.047	-0.504	0.026	-0.028	9.37	32.768011	111.640968	1	22	32.768011	111.64098	0	184.83	1	0.034	0	-0.002	0	0	6.9406E+218	0	0
20230809_1926160582	0	2256482	1.25133	0.18845	-0.2943	0.311861	9.8456182	0.028205	256.976	2.047	-0.504	0.026	-0.028	9.37	32.768011	111.640968	1	22	32.768011	111.64098	0	184.83	1	0.034	0	-0.002	0	0	6.9406E+218	0	0
20230809_1926160593	0	2256483	1.18197	0.1916	-0.30341	0.311861	9.8456182	0.028205	256.976	2.047	-0.504	0.026	-0.028	9.37	32.768011	111.640968	1	22	32.768011	111.64098	0	184.83	1	0.034	0	-0.002	0	0	6.9406E+218	0	0
20230809_1926160602	0	2256484	1.1145	0.19404	-0.31208	0.311886	9.7869253	0.089646	256.976	2.047	-0.504	0.026	-0.028	9.37	32.768011	111.640968	1	22	32.768011	111.64098	0	184.83	1	0.034	0	-0.002	0	0	6.9406E+218	0	0
20230809_1926160612	0	2256485	1.04216	0.19607	-0.32125	0.311861	9.8456182	0.028205	256.967	2.031	-0.445	0.024	-0.028	9.37	32.768011	111.640968	1	22	32.768011	111.64098	0	184.83	1	0.034	0	-0.002	0	0	6.9406E+218	0	0
20230809_1926160624	0	2256486	0.971	0.19822	-0.33099	0.311861	9.8456182	0.028205	256.967	2.031	-0.445	0.024	-0.028	9.37	32.768011	111.640968	1	22	32.768011	111.64098	0	184.83	1	0.034	0	-0.002	0	0	6.9406E+218	0	0
20230809_1926160632	0	2256487	0.89985	0.19954	-0.34008	0.311906	9.7870064	0.02806	256.967	2.031	-0.445	0.024	-0.028	9.37	32.768011	111.640968	1	22	32.768011	111.64098	0	184.83	1	0.034	0	-0.002	0	0	6.9406E+218	0	0
20230809_1926160644	0	2256488	0.82707	0.20208	-0.34871	0.311841	9.8455372	0.089792	256.967	2.031	-0.445	0.024	-0.028	9.37	32.768011	111.640968	1	22	32.768011	111.64098	0	184.83	1	0.034	0	-0.002	0	0	6.9406E+218	0	0
20230809_1926160652	0	2256489	0.75601	0.20371	-0.35797	0.311906	9.7870064	0.02806	256.967	2.031	-0.445	0.024	-0.028	9.37	32.768011	111.640968	1	22	32.768011	111.64098	0	184.83	1	0.034	0	-0.002	0	0	6.9406E+218	0	0
20230809_1926160663	0	2256490	0.68514	0.20528	-0.36564	0.311861	9.8456182	0.028205	256.957	2.014	-0.404	0.022	-0.03	9.37	32.768011	111.640968	1	22	32.768011	111.64098	0	184.83	1	0.034	0	-0.002	0	0	6.9406E+218	0	0
20230809_1926160673	0	2256491	0.61503	0.20674	-0.375	0.311906	9.7870064	0.02806	256.957	2.014	-0.404	0.022	-0.03	9.37	32.768011	111.640968	1	22	32.768011	111.64098	0	184.83	1	0.034	0	-0.002	0	0	6.9406E+218	0	0
20230809_1926160683	0	2256492	0.54324	0.2085	-0.3846	0.311861	9.8456182	0.028205	256.957	2.014	-0.404	0.022	-0.03	9.37	32.768011	111.640968	1	22	32.768011	111.64098	0	184.83	1	0.034	0	-0.002	0	0	6.9406E+218	0	0
20230809_1926160693	0	2256493	0.47339	0.20967	-0.39343	0.311906	9.7870064	0.02806	256.957	2.014	-0.404	0.022	-0.03	9.37	32.768011	111.640968	1	22	32.768011	111.64098	0	184.83	1	0.034	0	-0.002	0	0	6.9406E+218	0	0
20230809_1926160702	0	2256494	0.40455	0.21074	-0.40348	0.311861	9.8456182	0.028205	256.957	2.014	-0.404	0.022	-0.03	9.37	32.768011	111.640968	1	22	32.768011	111.64098	0	184.83	1	0.034	0	-0.002	0	0	6.9406E+218	0	0
20230809_1926160715	0	2256495	0.33459	0.21231	-0.41133	0.311906	9.7870064	0.02806	256.947	1.994	-0.381	0.021	-0.03	9.37	32.768011	111.640968	1	22	32.768011	111.64098	0	184.83	1	0.034	0	-0.002	0	0	6.9406E+218	0	0
20230809_1926160722	0	2256496	0.26821	0.2132	-0.42103	0.246685	9.8455553	0.028388	256.947	1.994	-0.381	0.021	-0.03	9.37	32.768011	111.640968	1	22	32.768011	111.64098	0	184.83	1	0.034	0	-0.002	0	0	6.9406E+218	0	0
20230809_1926160732	0	2256497	0.20316	0.21384	-0.42836	0.311906	9.7870064	0.02806	256.947	1.994	-0.381	0.021	-0.03	9.37	32.768011	111.640968	1	22	32.768011	111.64098	0	184.83	1	0.034	0	-0.002	0	0	6.9406E+218	0	0
20230809_1926160742	0	2256498	0.14005	0.21463	-0.43756	0.311861	9.8456182	0.028205	256.947	1.994	-0.381	0.021	-0.03	9.37	32.768011	111.640968	1	22	32.768011	111.64098	0	184.83	1	0.034	0	-0.002	0	0	6.9406E+218	0	0
20230809_1926160752	0	2256499	0.07772	0.21588	-0.44524	0.311906	9.7870064	0.02806	256.947	1.994	-0.381	0.021	-0.03	9.37	32.768011	111.640968	1	22	32.768011	111.64098	0	184.83	1	0.034	0	-0.002	0	0	6.9406E+218	0	0
20230809_1926160762	0	2256500	0.0162	0.21626	-0.45404	0.311906	9.7870064	0.02806	256.936	1.972	-0.374	0.019	-0.03	9.37	32.768011	111.640968	1	22	32.768011	111.64098	0	184.83	1	0.034	0	-0.002	0	0	6.9406E+218	0	0
20230809_1926160773	0	2256501	-0.04142	0.21672	-0.46278	0.311861	9.8456182	0.028205	256.936	1.972	-0.374	0.019	-0.03	9.37	32.768011	111.640968	1	22	32.768011	111.64098	0	184.83	1	0.034	0	-0.002	0	0	6.9406E+218	0	0
20230809_1926160783	0	2256502	-0.09928	0.21745	-0.47028	0.311906	9.7870064	0.02806	256.936	1.972	-0.374	0.019	-0.03	9.37	32.768011	111.640968	1	22	32.768011	111.64098	0	184.83	1	0.034	0	-0.002	0	0	6.9406E+218	0	0
20230809_1926160796	0	2256503	-0.15554	0.21743	-0.47881	0.311886	9.7869253	0.089646	256.936	1.972	-0.374	0.019	-0.03	9.37	32.768011	111.640968	1	22	32.768011	111.64098	0	184.83	1	0.034	0	-0.002	0	0	6.9406E+218	0	0
20230809_1926160807	0	2256504	-0.20839	0.2183	-0.48533	0.246685	9.8455553	0.028388	256.936	1.972	-0.374	0.019	-0.03	9.37	32.768011	111.640968	1	22	32.768011	111.64098	0	184.83	1	0.034	0	-0.002	0	0	6.9406E+218	0	0
20230809_1926160816	0	2256505	-0.25907	0.21865	-0.49195	0.311906	9.7870064	0.02806	256.925	1.947	-0.382	0.015	-0.03	9.37	32.768011	111.640968	1	22	32.768011	111.64098	0	184.83	1	0.034	0	-0.002	0	0	6.9406E+218	0	0
20230809_1926160824	0	2256506	-0.30752	0.21823	-0.49928	0.311906	9.7870064	0.02806	256.925	1.947	-0.382	0.015	-0.031	9.37	32.768011	111.640968	1	22	32.768011	111.64098	0	184.83	1	0.034	0	-0.002	0	0	6.9406E+218	0	0
20230809_1926160837	0	2256507	-0.35298	0.21902	-0.5055	0.311861	9.8456182	0.028205	256.925	1.947	-0.382	0.015	-0.031	9.37	32.768011	111.640968	1	22	32.768011	111.64098	0	184.83	1	0.034	0	-0.002	0	0	6.9406E+218	0	0
20230809_1926160849	0	2256508	-0.39687	0.21909	-0.51184	0.311906	9.7870064	0.02806	256.925	1.947	-0.382	0.015	-0.031	9.37	32.768011	111.640968	1	22	32.768011	111.64098	0	184.83	1	0.034	0	-0.002	0	0	6.9406E+218	0	0
20230809_1926160856	0	2256509	-0.43833	0.21918	-0.51858	0.311886	9.7869253	0.089646	256.925	1.947	-0.382	0.015	-0.031	9.37	32.768011	111.640968	1	22	32.768011	111.64098	0	184.83	1	0.034	0	-0.002	0	0	6.9406E+218	0	0
20230809_1926160862	0	2256510	-0.47921	0.21974	-0.52428	0.246731	9.7869434	0.028242	256.915	1.922	-0.402	0.014	-0.031	9.37	32.768011	111.640968	1	22	32.768011	111.64098	0	184.83	1	0.034	0	-0.002	0	0	6.9406E+218	0	0
20230809_1926160872	0	2256511	-0.51741	0.21966	-0.52887	0.311906	9.7870064	0.02806	256.915	1.922	-0.402	0.014	-0.031	9.37	32.768011	111.640968	1	22	32.768011	111.64098	0	184.83	1	0.034	0	-0.002	0	0	6.9406E+218	0	0
20230809_1926160882	0	2256512	-0.55318	0.22021	-0.53398	0.311841	9.8455372	0.089792	256.915	1.922	-0.402	0.014	-0.031	9.37	32.768011	111.640968	1	22	32.768011	111.64098	0	184.83	1	0.034	0	-0.002	0	0	6.9406E+218	0	0
20230809_1926160893	0	2256513	-0.5853	0.22017	-0.53787	0.311906	9.7870064	0.02806	256.915	1.922	-0.402	0.014	-0.031	9.37	32.768011	111.640968	1	22	32.768011	111.64098	0	184.83	1	0.034	0	-0.002	0	0	6.9406E+218	0	0
20230809_1926160902	0	2256514	-0.61627	0.22029	-0.54145	0.311906	9.7870064	0.02806	256.915	1.922	-0.402	0.014	-0.031	9.37	32.768011	111.640968	1	22	32.768011	111.64098	0	184.83	1	0.034	0	-0.002	0	0	6.9406E+218	0	0
20230809_1926160924	0	2256515	-0.6455	0.22122	-0.54598	0.311886	9.7869253	0.089646	256.904	1.894	-0.432	0.041	-0.031	9.37	32.768011	111.640968	1	22	32.768011	111.64098	0	184.83	1	0.043	-0.026	0.017	0	0	6.9406E+218	0	0
20230809_1926160936	0	2256516	-0.67054	0.22174	-0.54843	0.246731	9.7869434	0.028242	256.904	1.894	-0.432	0.041	-0.031	9.35	32.768011	111.640968	1	22	32.768011	111.64098	0	184.83	1	0.043	-0.026	0.017	0	0	6.9406E+218	0	0
20230809_1926160937	0	2256517	-0.69563	0.22205	-0.55189	0.311886	9.7869253	0.089646	256.904	1.894	-0.432	0.041	-0.031	9.35	32.768011	111.640968	1	22	32.768011	111.64098	0	184.83	1	0.043	-0.026	0.017	0	0	6.9406E+218	0	0
20230809_1926160948	0	2256518	-0.71743	0.22259	-0.55378	0.311886	9.7869253	0.089646	256.904	1.894	-0.432	0.041	-0.031	9.35	32.768011	111.640968	1	22	32.768011	111.64098	0	184.83	1	0.043	-0.026	0.017	0	0	6.9406E+218	0	0
20230809_1926160952	0	2256519	-0.73838	0.22326	-0.55502	0.311906	9.7870064	0.02806	256.904	1.894	-0.432	0.041	-0.031	9.35	32.768011	111.640968	1	22	32.768011	111.64098	0	184.83	1	0.043	-0.026	0.017	0	0	6.9406E+218	0	0
20230809_1926160961	0	2256520	-0.75734	0.22406	-0.55676	0.311886	9.7869253	0.089646	256.893	1.867	-0.468	0.04	-0.031	9.35	32.768011	111.640968	1	22	32.768011	111.64098	0	184.83	1	0.043	-0.026	0.017	0	0	6.9406E+218	0	0
20230809_1926160973	0	2256521	-0.77212	0.22484	-0.55708	0.246711	9.7868633	0.089829	256.893	1.867	-0.468	0.04	-0.031	9.35	32.768011	111.640968	1	22	32.768011	111.64098	0	184.83	1	0.043	-0.026	0.017	0	0	6.9406E+218	0	0
20230809_1926160984	0	2256522	-0.78717	0.22513	-0.55777	0.311906	9.7870064	0.02806	256.893	1.867	-0.468	0.04	-0.031	9.35	32.768011	111.640968	1	22	32.768011	111.64098	0	184.83	1	0.043	-0.026	0.017	0	0	6.9406E+218	0	0
20230809_1926160993	0	2256523	-0.79931	0.22642	-0.55775	0.311886	9.7869253	0.089646	256.893	1.867	-0.468	0.04	-0.031	9.35	32.768011	111.640968	1	22	32.768011	111.64098	0	184.83	1	0.043	-0.026	0.017	0	0	6.9406E+218	0	0
20230809_1926170003	0	2256524	-0.8107	0.22684	-0.55723	0.311886	9.7869253	0.089646	256.893	1.867	-0.468	0.04	-0.031	9.35	32.768011	111.640968	1	22	32.768011	111.64098	0	184.83	1	0.043	-0.026	0.017	0	0	6.9406E+218	0	0
20230809_1926170018	0	2256525	-0.82067	0.22789	-0.55641	0.311886	9.7869253	0.089646	256.882	1.838	-0.508	0.039	-0.031	9.35	32.768011	111.640968	1	22	32.768011	111.64098	0	184.83	1	0.043	-0.026	0.017	0	0	6.9406E+218	0	0
20230809_1926170023	0	2256526	-0.83122	0.22865	-0.55577	0.246711	9.7868633	0.089829	256.882	1.838	-0.508	0.039	-0.024	9.35	32.768011	111.640968	1	22	32.768011	111.64098	0	184.83	1	0.043	-0.026	0.017	0	0	6.9406E+218	0	0
20230809_1926170033	0	2256527	-0.84023	0.22881	-0.55355	0.311886	9.7869253	0.089646	256.882	1.838	-0.508	0.039	-0.024	9.35	32.768011	111.640968	1	22	32.768011	111.64098	0	184.83	1	0.043	-0.026	0.017	0	0	6.9406E+218	0	0
20230809_1926170043	0	2256528	-0.8464	0.23008	-0.5505	0.311886	9.7869253	0.089646	256.882	1.838	-0.508	0.039	-0.024	9.35	32.768011	111.640968	1	22	32.768011	111.64098	0	184.83	1	0.043	-0.026	0.017	0	0	6.9406E+218	0	0
20230809_1926170053	0	2256529	-0.85356	0.23032	-0.54853	0.311886	9.7869253	0.089646	256.882	1.838	-0.508	0.039	-0.024	9.35	32.768011	111.640968	1	22	32.768011	111.64098	0	184.83	1	0.043	-0.026	0.017	0	0	6.9406E+218	0	0
20230809_1926170063	0	2256530	-0.85844	0.23107	-0.54419	0.311866	9.7868443	0.151233	256.871	1.811	-0.55	0.039	-0.024	9.35	32.768011	111.640968	1	22	32.768011	111.64098	0	184.83	1	0.043	-0.026	0.017	0	0	6.9406E+218	0	0
20230809_1926170073	0	2256531	-0.86448	0.23197	-0.54124	0.246711	9.7868633	0.089829	256.871	1.811	-0.55	0.039	-0.024	9.35	32.768011	111.640968	1	22	32.768011	111.64098	0	184.83	1	0.043	-0.026	0.017	0	0	6.9406E+218	0	0
20230809_1926170083	0	2256532	-0.86997	0.23244	-0.53736	0.311886	9.7869253	0.089646	256.871	1.811	-0.55	0.039	-0.024	9.35	32.768011	111.640968	1	22	32.768011	111.64098	0	184.83	1	0.043	-0.026	0.017	0	0	6.9406E+218	0	0
20230809_1926170093	0	2256533	-0.87575	0.23303	-0.53266	0.311932	9.7283134	0.089501	256.871	1.811	-0.55	0.039	-0.024	9.35	32.768011	111.640968	1	22	32.768011	111.64098	0	184.83	1	0.043	-0.026	0.017	0	0	6.9406E+218	0	0
20230809_1926170103	0	2256534	-0.88329	0.23267	-0.52803	0.311866	9.7868443	0.151233	256.871	1.811	-0.55	0.039	-0.024	9.35	32.768011	111.640968	1	22	32.768011	111.64098	0	184.83	1	0.043	-0.026	0.017	0	0	6.9406E+218	0	0
20230809_1926170116	0	2256535	-0.88747	0.23332	-0.52336	0.246711	9.7868633	0.089829	256.86	1.784	-0.595	0.037	-0.024	9.35	32.768011	111.640968	1	22	32.768011	111.64098	0	184.83	1	0.043	-0.026	0.017	0	0	6.9406E+218	0	0
20230809_1926170123	0	2256536	-0.89483	0.23346	-0.51749	0.311866	9.7868443	0.151233	256.86	1.784	-0.595	0.037	-0.024	9.35	32.768011	111.640968	1	22	32.768011	111.64098	0	184.83	1	0.043	-0.026	0.017	0	0	6.9406E+218	0	0
20230809_1926170133	0	2256537	-0.89986	0.23419	-0.51231	0.311886	9.7869253	0.089646	256.86	1.784	-0.595	0.037	-0.024	9.35	32.768011	111.640968	1	22	32.768011	111.64098	0	184.83	1	0.043	-0.026	0.017	0	0	6.9406E+218	0	0
20230809_1926170142	0	2256538	-0.9089	0.23349	-0.50571	0.311932	9.7283134	0.089501	256.86	1.784	-0.595	0.037	-0.024	9.35	32.768011	111.640968	1	22	32.768011	111.64098	0	184.83	1	0.043	-0.026	0.017	0	0	6.9406E+218	0	0
20230809_1926170154	0	2256539	-0.91762	0.23281	-0.49893	0.246691	9.7867823	0.151416	256.86	1.784	-0.595	0.037	-0.026	9.35	32.768011	111.640968	1	22	32.768011	111.64098	0	184.83	1	0.043	-0.026	0.017	0	0	6.9406E+218	0	0
20230809_1926170164	0	2256540	-0.92741	0.23269	-0.49247	0.311886	9.7869253	0.089646	256.849	1.758	-0.64	0.037	-0.026	9.35	32.768011	111.640968	1	22	32.768011	111.64098	0	184.83	1	0.043	-0.026	0.017	0	0	6.9406E+218	0	0
20230809_1926170173	0	2256541	-0.93916	0.23154	-0.48484	0.311866	9.7868443	0.151233	256.849	1.758	-0.64	0.037	-0.026	9.35	32.768011	111.640968	1	22	32.768011	111.64098	0	184.83	1	0.043	-0.026	0.017	0	0	6.9406E+218	0	0
20230809_1926170183	0	2256542	-0.94989	0.23083	-0.47742	0.311932	9.7283134	0.089501	256.849	1.758	-0.64	0.037	-0.026	9.35	32.768011	111.640968	1	22	32.768011	111.64098	0	184.83	1	0.043	-0.026	0.017	0	0	6.9406E+218	0	0
20230809_1926170193	0	2256543	-0.96387	0.2291	-0.46979	0.246691	9.7867823	0.151416	256.849	1.758	-0.64	0.037	-0.026	9.35	32.768011	111.640968	1	22	32.768011	111.64098	0	184.83	1	0.043	-0.026	0.017	0	0	6.9406E+218	0	0
20230809_1926170202	0	2256544	-0.97615	0.22745	-0.46089	0.311866	9.7868443	0.151233	256.849	1.758	-0.64	0.037	-0.026	9.35	32.768011	111.640968	1	22	32.768011	111.64098	0	184.83	1	0.043	-0.026	0.017	0	0	6.9406E+218	0	0
20230809_1926170214	0	2256545	-0.99237	0.22606	-0.45244	0.311886	9.7869253	0.089646	256.838	1.734	-0.689	0.037	-0.026	9.35	32.768011	111.640968	1	22	32.768011	111.64098	0	184.83	1	0.043	-0.026	0.017	0	0	6.9406E+218	0	0
20230809_1926170223	0	2256546	-1.00817	0.22411	-0.44374	0.246737	9.7281704	0.15127	256.838	1.734	-0.689	0.037	-0.026	9.35	32.768011	111.640968	1	22	32.768011	111.64098	0	184.83	1	0.043	-0.026	0.017	0	0	6.9406E+218	0	0
20230809_1926170233	0	2256547	-1.02673	0.22155	-0.4346	0.311866	9.7868443	0.151233	256.838	1.734	-0.689	0.037	-0.026	9.35	32.768011	111.640968	1	22	32.768011	111.64098	0	184.83	1	0.043	-0.026	0.017	0	0	6.9406E+218	0	0
20230809_1926170243	0	2256548	-1.04795	0.21878	-0.4253	0.311886	9.7869253	0.089646	256.838	1.734	-0.689	0.037	-0.026	9.35	32.768011	111.640968	1	22	32.768011	111.64098	0	184.83	1	0.043	-0.026	0.017	0	0	6.9406E+218	0	0
20230809_1926170252	0	2256549	-1.06762	0.21604	-0.41728	0.246737	9.7281704	0.15127	256.838	1.734	-0.689	0.037	-0.026	9.35	32.768011	111.640968	1	22	32.768011	111.64098	0	184.83	1	0.043	-0.026	0.017	0	0	6.9406E+218	0	0
20230809_1926170263	0	2256550	-1.0898	0.21338	-0.40685	0.311866	9.7868443	0.151233	256.827	1.713	-0.742	0.037	-0.026	9.35	32.768011	111.640968	1	22	32.768011	111.64098	0	184.83	1	0.043	-0.026	0.017	0	0	6.9406E+218	0	0
20230809_1926170275	0	2256551	-1.1119	0.20975	-0.39837	0.311886	9.7869253	0.089646	256.827	1.713	-0.742	0.037	-0.026	9.35	32.768011	111.640968	1	22	32.768011	111.64098	0	184.83	1	0.043	-0.026	0.017	0	0	6.9406E+218	0	0
20230809_1926170283	0	2256552	-1.13762	0.20628	-0.38756	0.246737	9.7281704	0.15127	256.827	1.713	-0.742	0.037	-0.026	9.35	32.768011	111.640968	1	22	32.768011	111.64098	0	184.83	1	0.043	-0.026	0.017	0	0	6.9406E+218	0	0
20230809_1926170294	0	2256553	-1.16205	0.20297	-0.37792	0.311866	9.7868443	0.151233	256.827	1.713	-0.742	0.037	-0.026	9.35	32.768011	111.640968	1	22	32.768011	111.64098	0	184.83	1	0.043	-0.026	0.017	0	0	6.9406E+218	0	0
20230809_1926170304	0	2256554	-1.19085	0.19942	-0.3684	0.311866	9.7868443	0.151233	256.827	1.713	-0.742	0.037	-0.026	9.35	32.768011	111.640968	1	22	32.768011	111.64098	0	184.83	1	0.043	-0.026	0.017	0	0	6.9406E+218	0	0
20230809_1926170319	0	2256555	-1.22324	0.19438	-0.35889	0.246737	9.7281704	0.15127	256.817	1.694	-0.8	0.037	-0.026	9.35	32.768011	111.640968	1	22	32.768011	111.64098	0	184.83	1	0.043	-0.026	0.017	0	0	6.9406E+218	0	0
20230809_1926170333	0	2256556	-1.25287	0.1905	-0.34896	0.311886	9.7869253	0.089646	256.817	1.694	-0.8	0.037	-0.019	9.35	32.768011	111.640968	1	22	32.768011	111.64098	0	184.83	1	0.043	-0.026	0.017	0	0	6.9406E+218	0	0
20230809_1926170337	0	2256557	-1.28601	0.18611	-0.33918	0.311866	9.7868443	0.151233	256.817	1.694	-0.8	0.037	-0.019	9.35	32.768011	111.640968	1	22	32.768011	111.64098	0	184.83	1	0.043	-0.026	0.017	0	0	6.9406E+218	0	0
20230809_1926170343	0	2256558	-1.31711	0.18176	-0.32951	0.246737	9.7281704	0.15127	256.817	1.694	-0.8	0.037	-0.019	9.35	32.768011	111.640968	1	22	32.768011	111.64098	0	184.83	1	0.043	-0.026	0.017	0	0	6.9406E+218	0	0
20230809_1926170353	0	2256559	-1.35237	0.17747	-0.31938	0.311866	9.7868443	0.151233	256.817	1.694	-0.8	0.037	-0.019	9.35	32.768011	111.640968	1	22	32.768011	111.64098	0	184.83	1	0.043	-0.026	0.017	0	0	6.9406E+218	0	0
20230809_1926170362	0	2256560	-1.38544	0.17236	-0.30954	0.246691	9.7867823	0.151416	256.809	1.677	-0.866	0.036	-0.019	9.35	32.768011	111.640968	1	22	32.768011	111.64098	0	184.83	1	0.043	-0.026	0.017	0	0	6.9406E+218	0	0
20230809_1926170373	0	2256561	-1.42095	0.16762	-0.29996	0.311866	9.7868443	0.151233	256.809	1.677	-0.866	0.036	-0.019	9.35	32.768011	111.640968	1	22	32.768011	111.64098	0	184.83	1	0.043	-0.026	0.017	0	0	6.9406E+218	0	0
20230809_1926170384	0	2256562	-1.46075	0.16275	-0.29037	0.246737	9.7281704	0.15127	256.809	1.677	-0.866	0.036	-0.019	9.35	32.768011	111.640968	1	22	32.768011	111.64098	0	184.83	1	0.043	-0.026	0.017	0	0	6.9406E+218	0	0
20230809_1926170393	0	2256563	-1.49748	0.15763	-0.28188	0.311866	9.7868443	0.151233	256.809	1.677	-0.866	0.036	-0.019	9.35	32.768011	111.640968	1	22	32.768011	111.64098	0	184.83	1	0.043	-0.026	0.017	0	0	6.9406E+218	0	0
20230809_1926170403	0	2256564	-1.53661	0.15196	-0.27194	0.246691	9.7867823	0.151416	256.809	1.677	-0.866	0.036	-0.019	9.35	32.768011	111.640968	1	22	32.768011	111.64098	0	184.83	1	0.043	-0.026	0.017	0	0	6.9406E+218	0	0
20230809_1926170415	0	2256565	-1.5737	0.14671	-0.26396	0.311912	9.7282324	0.151087	256.801	1.662	-0.941	0.037	-0.019	9.35	32.768011	111.640968	1	22	32.768011	111.64098	0	184.83	1	0.043	-0.026	0.017	0	0	6.9406E+218	0	0
20230809_1926170423	0	2256566	-1.61406	0.14144	-0.25533	0.246691	9.7867823	0.151416	256.801	1.662	-0.941	0.037	-0.019	9.35	32.768011	111.640968	1	22	32.768011	111.64098	0	184.83	1	0.043	-0.026	0.017	0	0	6.9406E+218	0	0
20230809_1926170433	0	2256567	-1.65152	0.13581	-0.2464	0.311866	9.7868443	0.151233	256.801	1.662	-0.941	0.037	-0.019	9.35	32.768011	111.640968	1	22	32.768011	111.64098	0	184.83	1	0.043	-0.026	0.017	0	0	6.9406E+218	0	0
20230809_1926170443	0	2256568	-1.69005	0.13061	-0.23875	0.246691	9.7867823	0.151416	256.801	1.662	-0.941	0.037	-0.019	9.35	32.768011	111.640968	1	22	32.768011	111.64098	0	184.83	1	0.043	-0.026	0.017	0	0	6.9406E+218	0	0
20230809_1926170454	0	2256569	-1.73136	0.12493	-0.23123	0.311912	9.7282324	0.151087	256.801	1.662	-0.941	0.037	-0.019	9.35	32.768011	111.640968	1	22	32.768011	111.64098	0	184.83	1	0.043	-0.026	0.017	0	0	6.9406E+218	0	0
20230809_1926170463	0	2256570	-1.77011	0.11885	-0.22317	0.246691	9.7867823	0.151416	256.795	1.65	-1.026	0.036	-0.019	9.35	32.768011	111.640968	1	22	32.768011	111.64098	0	184.83	1	0.043	-0.026	0.017	0	0	6.9406E+218	0	0
20230809_1926170474	0	2256571	-1.81099	0.11336	-0.21612	0.311866	9.7868443	0.151233	256.795	1.65	-1.026	0.036	-0.019	9.35	32.768011	111.640968	1	22	32.768011	111.64098	0	184.83	1	0.043	-0.026	0.017	0	0	6.9406E+218	0	0
20230809_1926170484	0	2256572	-1.84807	0.10783	-0.20897	0.246717	9.7280893	0.212857	256.795	1.65	-1.026	0.036	-0.023	9.35	32.768011	111.640968	1	22	32.768011	111.64098	0	184.83	1	0.043	-0.026	0.017	0	0	6.9406E+218	0	0
20230809_1926170493	0	2256573	-1.88635	0.10163	-0.20203	0.311866	9.7868443	0.151233	256.795	1.65	-1.026	0.036	-0.023	9.35	32.768011	111.640968	1	22	32.768011	111.64098	0	184.83	1	0.043	-0.026	0.017	0	0	6.9406E+218	0	0
20230809_1926170502	0	2256574	-1.92554	0.09587	-0.19564	0.246691	9.7867823	0.151416	256.795	1.65	-1.026	0.036	-0.023	9.35	32.768011	111.640968	1	22	32.768011	111.64098	0	184.83	1	0.043	-0.026	0.017	0	0	6.9406E+218	0	0
20230809_1926170515	0	2256575	-1.9599	0.09088	-0.18837	0.246671	9.7867012	0.213002	256.79	1.64	-1.12	0.036	-0.023	9.35	32.768011	111.640968	1	22	32.768011	111.64098	0	184.83	1	0.043	-0.026	0.017	0	0	6.9406E+218	0	0
20230809_1926170522	0	2256576	-1.99769	0.08574	-0.18305	0.311912	9.7282324	0.151087	256.79	1.64	-1.12	0.036	-0.023	9.35	32.768011	111.640968	1	22	32.768011	111.64098	0	184.83	1	0.043	-0.026	0.017	0	0	6.9406E+218	0	0
20230809_1926170537	0	2256577	-2.03177	0.08107	-0.17777	0.246691	9.7867823	0.151416	256.79	1.64	-1.12	0.036	-0.023	9.35	32.768011	111.640968	1	22	32.768011	111.64098	0	184.83	1	0.043	-0.026	0.017	0	0	6.9406E+218	0	0
20230809_1926170543	0	2256578	-2.06947	0.07555	-0.17297	0.311846	9.7867632	0.212819	256.79	1.64	-1.12	0.036	-0.023	9.35	32.768011	111.640968	1	22	32.768011	111.64098	0	184.83	1	0.043	-0.026	0.017	0	0	6.9406E+218	0	0
20230809_1926170556	0	2256579	-2.10252	0.07161	-0.16768	0.246671	9.7867012	0.213002	256.79	1.64	-1.12	0.036	-0.023	9.35	32.768011	111.640968	1	22	32.768011	111.64098	0	184.83	1	0.043	-0.026	0.017	0	0	6.9406E+218	0	0
20230809_1926170562	0	2256580	-2.13476	0.06717	-0.16446	0.246691	9.7867823	0.151416	256.786	1.631	-1.224	0.035	-0.023	9.35	32.768011	111.640968	1	22	32.768011	111.64098	0	184.83	1	0.043	-0.026	0.017	0	0	6.9406E+218	0	0
20230809_1926170573	0	2256581	-2.16744	0.06323	-0.15913	0.311892	9.7281513	0.212674	256.786	1.631	-1.224	0.035	-0.023	9.35	32.768011	111.640968	1	22	32.768011	111.64098	0	184.83	1	0.043	-0.026	0.017	0	0	6.9406E+218	0	0
20230809_1926170584	0	2256582	-2.19389	0.05971	-0.15651	0.246671	9.7867012	0.213002	256.786	1.631	-1.224	0.035	-0.023	9.35	32.768011	111.640968	1	22	32.768011	111.64098	0	184.83	1	0.043	-0.026	0.017	0	0	6.9406E+218	0	0
20230809_1926170594	0	2256583	-2.2231	0.05569	-0.15378	0.246691	9.7867823	0.151416	256.786	1.631	-1.224	0.035	-0.023	9.35	32.768011	111.640968	1	22	32.768011	111.64098	0	184.83	1	0.043	-0.026	0.017	0	0	6.9406E+218	0	0
20230809_1926170603	0	2256584	-2.24558	0.05278	-0.15112	0.311846	9.7867632	0.212819	256.786	1.631	-1.224	0.035	-0.023	9.35	32.768011	111.640968	1	22	32.768011	111.64098	0	184.83	1	0.043	-0.026	0.017	0	0	6.9406E+218	0	0
20230809_1926170612	0	2256585	-2.27078	0.05025	-0.14944	0.246671	9.7867012	0.213002	256.784	1.623	-1.335	0.035	-0.023	9.35	32.768011	111.640968	1	22	32.768011	111.64098	0	184.83	1	0.043	-0.026	0.017	0	0	6.9406E+218	0	0
20230809_1926170624	0	2256586	-2.29061	0.04679	-0.14959	0.246717	9.7280893	0.212857	256.784	1.623	-1.335	0.035	-0.023	9.35	32.768011	111.640968	1	22	32.768011	111.64098	0	184.83	1	0.043	-0.026	0.017	0	0	6.9406E+218	0	0
20230809_1926170633	0	2256587	-2.30981	0.04482	-0.14737	0.311846	9.7867632	0.212819	256.784	1.623	-1.335	0.035	-0.023	9.35	32.768011	111.640968	1	22	32.768011	111.64098	0	184.83	1	0.043	-0.026	0.017	0	0	6.9406E+218	0	0
20230809_1926170644	0	2256588	-2.32671	0.04312	-0.14808	0.246651	9.7866201	0.274589	256.784	1.623	-1.335	0.035	-0.023	9.35	32.768011	111.640968	1	22	32.768011	111.64098	0	184.83	1	0.043	-0.026	0.017	0	0	6.9406E+218	0	0
20230809_1926170653	0	2256589	-2.33795	0.04119	-0.14658	0.246671	9.7867012	0.213002	256.784	1.623	-1.335	0.035	-0.023	9.35	32.768011	111.640968	1	22	32.768011	111.64098	0	184.83	1	0.043	-0.026	0.017	0	0	6.9406E+218	0	0
20230809_1926170663	0	2256590	-2.35193	0.03991	-0.14751	0.246671	9.7867012	0.213002	256.782	1.615	-1.451	0.034	-0.031	9.35	32.768011	111.640968	1	22	32.768011	111.64098	0	184.83	1	0.043	-0.026	0.017	0	0	6.9406E+218	0	0
20230809_1926170680	0	2256591	-2.35688	0.0394	-0.1474	0.311827	9.7866831	0.274406	256.782	1.615	-1.451	0.034	-0.031	9.35	32.768011	111.640968	1	22	32.768011	111.64098	0	184.83	1	0.043	-0.026	0.017	0	0	6.9406E+218	0	0
20230809_1926170688	0	2256592	-2.36586	0.03852	-0.14882	0.246717	9.7280893	0.212857	256.782	1.615	-1.451	0.034	-0.031	9.35	32.768011	111.640968	1	22	32.768011	111.64098	0	184.83	1	0.043	-0.026	0.017	0	0	6.9406E+218	0	0
20230809_1926170693	0	2256593	-2.36738	0.03855	-0.15084	0.246651	9.7866201	0.274589	256.782	1.615	-1.451	0.034	-0.031	9.35	32.768011	111.640968	1	22	32.768011	111.64098	0	184.83	1	0.043	-0.026	0.017	0	0	6.9406E+218	0	0
20230809_1926170702	0	2256594	-2.37069	0.03774	-0.15352	0.246671	9.7867012	0.213002	256.782	1.615	-1.451	0.034	-0.031	9.35	32.768011	111.640968	1	22	32.768011	111.64098	0	184.83	1	0.043	-0.026	0.017	0	0	6.9406E+218	0	0
20230809_1926170716	0	2256595	-2.37208	0.03813	-0.15374	0.311827	9.7866831	0.274406	256.78	1.608	-1.569	0.034	-0.031	9.35	32.768011	111.640968	1	22	32.768011	111.64098	0	184.83	1	0.043	-0.026	0.017	0	0	6.9406E+218	0	0
20230809_1926170723	0	2256596	-2.36576	0.03903	-0.15774	0.246651	9.7866201	0.274589	256.78	1.608	-1.569	0.034	-0.031	9.35	32.768011	111.640968	1	22	32.768011	111.64098	0	184.83	1	0.043	-0.026	0.017	0	0	6.9406E+218	0	0
20230809_1926170732	0	2256597	-2.36288	0.0397	-0.15908	0.246651	9.7866201	0.274589	256.78	1.608	-1.569	0.034	-0.031	9.35	32.768011	111.640968	1	22	32.768011	111.64098	0	184.83	1	0.043	-0.026	0.017	0	0	6.9406E+218	0	0
20230809_1926170742	0	2256598	-2.35222	0.04031	-0.16228	0.246651	9.7866201	0.274589	256.78	1.608	-1.569	0.034	-0.031	9.35	32.768011	111.640968	1	22	32.768011	111.64098	0	184.83	1	0.043	-0.026	0.017	0	0	6.9406E+218	0	0
20230809_1926170755	0	2256599	-2.34315	0.04217	-0.16493	0.246697	9.7280083	0.274443	256.78	1.608	-1.569	0.034	-0.031	9.35	32.768011	111.640968	1	22	32.768011	111.64098	0	184.83	1	0.043	-0.026	0.017	0	0	6.9406E+218	0	0
20230809_1926170762	0	2256600	-2.32944	0.04371	-0.16912	0.311827	9.7866831	0.274406	256.779	1.599	-1.687	0.033	-0.031	9.35	32.768011	111.640968	1	22	32.768011	111.64098	0	184.83	1	0.043	-0.026	0.017	0	0	6.9406E+218	0	0
20230809_1926170773	0	2256601	-2.3164	0.04566	-0.17263	0.246651	9.7866201	0.274589	256.779	1.599	-1.687	0.033	-0.031	9.35	32.768011	111.640968	1	22	32.768011	111.64098	0	184.83	1	0.043	-0.026	0.017	0	0	6.9406E+218	0	0
20230809_1926170783	0	2256602	-2.30363	0.0475	-0.17742	0.246651	9.7866201	0.274589	256.779	1.599	-1.687	0.033	-0.031	9.35	32.768011	111.640968	1	22	32.768011	111.64098	0	184.83	1	0.043	-0.026	0.017	0	0	6.9406E+218	0	0
20230809_1926170802	0	2256603	-2.28402	0.05007	-0.17995	0.246631	9.78654	0.336175	256.779	1.599	-1.687	0.033	-0.031	9.35	32.768011	111.640968	1	22	32.768011	111.64098	0	184.83	1	0.043	-0.026	0.017	0	0	6.9406E+218	0	0
20230809_1926170810	0	2256604	-2.26805	0.05259	-0.18406	0.311827	9.7866831	0.274406	256.779	1.599	-1.687	0.033	-0.031	9.35	32.768011	111.640968	1	22	32.768011	111.64098	0	184.83	1	0.043	-0.026	0.017	0	0	6.9406E+218	0	0
20230809_1926170816	0	2256605	-2.2451	0.05477	-0.18736	0.246631	9.78654	0.336175	256.777	1.59	-1.801	0.031	-0.031	9.35	32.768011	111.640968	1	22	32.768011	111.64098	0	184.83	1	0.043	-0.026	0.017	0	0	6.9406E+218	0	0
20230809_1926170825	0	2256606	-2.22533	0.05794	-0.19074	0.246697	9.7280083	0.274443	256.777	1.59	-1.801	0.031	-0.041	9.35	32.768011	111.640968	1	22	32.768011	111.64098	0	184.83	1	0.043	-0.026	0.017	0	0	6.9406E+218	0	0
20230809_1926170833	0	2256607	-2.2001	0.0614	-0.19526	0.246631	9.78654	0.336175	256.777	1.59	-1.801	0.031	-0.041	9.35	32.768011	111.640968	1	22	32.768011	111.64098	0	184.83	1	0.043	-0.026	0.017	0	0	6.9406E+218	0	0
20230809_1926170843	0	2256608	-2.17585	0.06428	-0.19984	0.246631	9.78654	0.336175	256.777	1.59	-1.801	0.031	-0.041	9.35	32.768011	111.640968	1	22	32.768011	111.64098	0	184.83	1	0.043	-0.026	0.017	0	0	6.9406E+218	0	0
20230809_1926170853	0	2256609	-2.15324	0.06795	-0.20329	0.311807	9.786602	0.335993	256.777	1.59	-1.801	0.031	-0.041	9.35	32.768011	111.640968	1	22	32.768011	111.64098	0	184.83	1	0.043	-0.026	0.017	0	0	6.9406E+218	0	0
20230809_1926170862	0	2256610	-2.12502	0.07124	-0.20769	0.246631	9.78654	0.336175	256.774	1.58	-1.91	0.03	-0.041	9.35	32.768011	111.640968	1	22	32.768011	111.64098	0	184.83	1	0.043	-0.026	0.017	0	0	6.9406E+218	0	0
20230809_1926170889	0	2256611	-2.09998	0.0751	-0.21072	0.246677	9.7279272	0.33603	256.774	1.58	-1.91	0.03	-0.041	9.35	32.768011	111.640968	1	22	32.768011	111.64098	0	184.83	1	0.043	-0.026	0.017	0	0	6.9406E+218	0	0
20230809_1926170890	0	2256612	-2.07062	0.07914	-0.21403	0.246631	9.78654	0.336175	256.774	1.58	-1.91	0.03	-0.041	9.35	32.768011	111.640968	1	22	32.768011	111.64098	0	184.83	1	0.043	-0.026	0.017	0	0	6.9406E+218	0	0
20230809_1926170902	0	2256613	-2.04406	0.08298	-0.21695	0.246631	9.78654	0.336175	256.774	1.58	-1.91	0.03	-0.041	9.35	32.768011	111.640968	1	22	32.768011	111.64098	0	184.83	1	0.043	-0.026	0.017	0	0	6.9406E+218	0	0
20230809_1926170921	0	2256614	-2.01322	0.08689	-0.21977	0.311787	9.786521	0.397579	256.774	1.58	-1.91	0.03	-0.041	9.35	32.768011	111.640968	1	22	32.768011	111.64098	0	184.83	1	0.043	-0.026	0.017	0	0	6.9406E+218	0	0
20230809_1926170932	0	2256615	-1.98469	0.0912	-0.2237	0.246677	9.7279272	0.33603	256.77	1.569	-2.012	0.029	-0.041	9.35	32.768011	111.640968	1	22	32.768011	111.64098	0	184.83	1	0.029	-0.015	0.019	0	0	6.9406E+218	0	0
20230809_1926170942	0	2256616	-1.95725	0.09488	-0.22707	0.246631	9.78654	0.336175	256.77	1.569	-2.012	0.029	-0.041	9.42	32.768011	111.640968	1	22	32.768011	111.64098	0	184.83	1	0.029	-0.015	0.019	0	0	6.9406E+218	0	0
20230809_1926170947	0	2256617	-1.92655	0.09936	-0.22951	0.246612	9.786459	0.397762	256.77	1.569	-2.012	0.029	-0.041	9.42	32.768011	111.640968	1	22	32.768011	111.64098	0	184.83	1	0.029	-0.015	0.019	0	0	6.9406E+218	0	0
20230809_1926170949	0	2256618	-1.89917	0.10338	-0.23201	0.311832	9.7279091	0.397434	256.77	1.569	-2.012	0.029	-0.041	9.42	32.768011	111.640968	1	22	32.768011	111.64098	0	184.83	1	0.029	-0.015	0.019	0	0	6.9406E+218	0	0
20230809_1926170953	0	2256619	-1.86714	0.10761	-0.23393	0.246631	9.78654	0.336175	256.77	1.569	-2.012	0.029	-0.041	9.42	32.768011	111.640968	1	22	32.768011	111.64098	0	184.83	1	0.029	-0.015	0.019	0	0	6.9406E+218	0	0
20230809_1926170963	0	2256620	-1.83965	0.11198	-0.23479	0.246612	9.786459	0.397762	256.766	1.557	-2.107	0.028	-0.041	9.42	32.768011	111.640968	1	22	32.768011	111.64098	0	184.83	1	0.029	-0.015	0.019	0	0	6.9406E+218	0	0
20230809_1926170973	0	2256621	-1.80809	0.11581	-0.23742	0.246657	9.7278471	0.397617	256.766	1.557	-2.107	0.028	-0.041	9.42	32.768011	111.640968	1	22	32.768011	111.64098	0	184.83	1	0.029	-0.015	0.019	0	0	6.9406E+218	0	0
20230809_1926170984	0	2256622	-1.77842	0.11943	-0.23852	0.246612	9.786459	0.397762	256.766	1.557	-2.107	0.028	-0.041	9.42	32.768011	111.640968	1	22	32.768011	111.64098	0	184.83	1	0.029	-0.015	0.019	0	0	6.9406E+218	0	0
20230809_1926170993	0	2256623	-1.75133	0.12371	-0.23959	0.311787	9.786521	0.397579	256.766	1.557	-2.107	0.028	-0.026	9.42	32.768011	111.640968	1	22	32.768011	111.64098	0	184.83	1	0.029	-0.015	0.019	0	0	6.9406E+218	0	0
20230809_1926180003	0	2256624	-1.72116	0.12752	-0.24096	0.246657	9.7278471	0.397617	256.766	1.557	-2.107	0.028	-0.026	9.42	32.768011	111.640968	1	22	32.768011	111.64098	0	184.83	1	0.029	-0.015	0.019	0	0	6.9406E+218	0	0
20230809_1926180015	0	2256625	-1.69405	0.13101	-0.24034	0.246612	9.786459	0.397762	256.76	1.544	-2.195	0.028	-0.026	9.42	32.768011	111.640968	1	22	32.768011	111.64098	0	184.83	1	0.029	-0.015	0.019	0	0	6.9406E+218	0	0
20230809_1926180024	0	2256626	-1.66416	0.13441	-0.24056	0.246612	9.786459	0.397762	256.76	1.544	-2.195	0.028	-0.026	9.42	32.768011	111.640968	1	22	32.768011	111.64098	0	184.83	1	0.029	-0.015	0.019	0	0	6.9406E+218	0	0
20230809_1926180032	0	2256627	-1.63503	0.13727	-0.23918	0.246657	9.7278471	0.397617	256.76	1.544	-2.195	0.028	-0.026	9.42	32.768011	111.640968	1	22	32.768011	111.64098	0	184.83	1	0.029	-0.015	0.019	0	0	6.9406E+218	0	0
20230809_1926180042	0	2256628	-1.6077	0.14032	-0.23818	0.311787	9.786521	0.397579	256.76	1.544	-2.195	0.028	-0.026	9.42	32.768011	111.640968	1	22	32.768011	111.64098	0	184.83	1	0.029	-0.015	0.019	0	0	6.9406E+218	0	0
20230809_1926180052	0	2256629	-1.57754	0.14335	-0.23745	0.246657	9.7278471	0.397617	256.76	1.544	-2.195	0.028	-0.026	9.42	32.768011	111.640968	1	22	32.768011	111.64098	0	184.83	1	0.029	-0.015	0.019	0	0	6.9406E+218	0	0
20230809_1926180062	0	2256630	-1.54944	0.14603	-0.23584	0.246592	9.7863779	0.459349	256.753	1.532	-2.275	0.028	-0.026	9.42	32.768011	111.640968	1	22	32.768011	111.64098	0	184.83	1	0.029	-0.015	0.019	0	0	6.9406E+218	0	0
20230809_1926180073	0	2256631	-1.51993	0.14868	-0.23396	0.246657	9.7278471	0.397617	256.753	1.532	-2.275	0.028	-0.026	9.42	32.768011	111.640968	1	22	32.768011	111.64098	0	184.83	1	0.029	-0.015	0.019	0	0	6.9406E+218	0	0
20230809_1926180086	0	2256632	-1.49196	0.15044	-0.23274	0.311787	9.786521	0.397579	256.753	1.532	-2.275	0.028	-0.026	9.42	32.768011	111.640968	1	22	32.768011	111.64098	0	184.83	1	0.029	-0.015	0.019	0	0	6.9406E+218	0	0
20230809_1926180093	0	2256633	-1.46201	0.1521	-0.22857	0.246637	9.727766	0.459203	256.753	1.532	-2.275	0.028	-0.026	9.42	32.768011	111.640968	1	22	32.768011	111.64098	0	184.83	1	0.029	-0.015	0.019	0	0	6.9406E+218	0	0
20230809_1926180103	0	2256634	-1.43201	0.15416	-0.22574	0.246612	9.786459	0.397762	256.753	1.532	-2.275	0.028	-0.026	9.42	32.768011	111.640968	1	22	32.768011	111.64098	0	184.83	1	0.029	-0.015	0.019	0	0	6.9406E+218	0	0
20230809_1926180116	0	2256635	-1.40419	0.15526	-0.22264	0.246657	9.7278471	0.397617	256.746	1.52	-2.349	0.028	-0.026	9.42	32.768011	111.640968	1	22	32.768011	111.64098	0	184.83	1	0.029	-0.015	0.019	0	0	6.9406E+218	0	0
20230809_1926180122	0	2256636	-1.37269	0.15632	-0.21867	0.246637	9.727766	0.459203	256.746	1.52	-2.349	0.028	-0.026	9.42	32.768011	111.640968	1	22	32.768011	111.64098	0	184.83	1	0.029	-0.015	0.019	0	0	6.9406E+218	0	0
20230809_1926180132	0	2256637	-1.34351	0.15715	-0.21484	0.311787	9.786521	0.397579	256.746	1.52	-2.349	0.028	-0.026	9.42	32.768011	111.640968	1	22	32.768011	111.64098	0	184.83	1	0.029	-0.015	0.019	0	0	6.9406E+218	0	0
20230809_1926180142	0	2256638	-1.31217	0.15756	-0.21049	0.246637	9.727766	0.459203	256.746	1.52	-2.349	0.028	-0.026	9.42	32.768011	111.640968	1	22	32.768011	111.64098	0	184.83	1	0.029	-0.015	0.019	0	0	6.9406E+218	0	0
20230809_1926180152	0	2256639	-1.2824	0.1575	-0.20588	0.246657	9.7278471	0.397617	256.746	1.52	-2.349	0.028	-0.026	9.42	32.768011	111.640968	1	22	32.768011	111.64098	0	184.83	1	0.029	-0.015	0.019	0	0	6.9406E+218	0	0
20230809_1926180162	0	2256640	-1.25017	0.15747	-0.20105	0.246592	9.7863779	0.459349	256.739	1.509	-2.414	0.028	-0.026	9.42	32.768011	111.640968	1	22	32.768011	111.64098	0	184.83	1	0.029	-0.015	0.019	0	0	6.9406E+218	0	0
20230809_1926180174	0	2256641	-1.21848	0.15634	-0.19496	0.246657	9.7278471	0.397617	256.739	1.509	-2.414	0.028	-0.032	9.42	32.768011	111.640968	1	22	32.768011	111.64098	0	184.83	1	0.029	-0.015	0.019	0	0	6.9406E+218	0	0
20230809_1926180182	0	2256642	-1.18774	0.15583	-0.18955	0.311812	9.727828	0.45902	256.739	1.509	-2.414	0.028	-0.032	9.42	32.768011	111.640968	1	22	32.768011	111.64098	0	184.83	1	0.029	-0.015	0.019	0	0	6.9406E+218	0	0
20230809_1926180193	0	2256643	-1.15421	0.15423	-0.18391	0.246592	9.7863779	0.459349	256.739	1.509	-2.414	0.028	-0.032	9.42	32.768011	111.640968	1	22	32.768011	111.64098	0	184.83	1	0.029	-0.015	0.019	0	0	6.9406E+218	0	0
20230809_1926180205	0	2256644	-1.12318	0.15279	-0.17781	0.246657	9.7278471	0.397617	256.739	1.509	-2.414	0.028	-0.032	9.42	32.768011	111.640968	1	22	32.768011	111.64098	0	184.83	1	0.029	-0.015	0.019	0	0	6.9406E+218	0	0
20230809_1926180218	0	2256645	-1.08963	0.15127	-0.17166	0.246637	9.727766	0.459203	256.732	1.499	-2.472	0.028	-0.032	9.42	32.768011	111.640968	1	22	32.768011	111.64098	0	184.83	1	0.029	-0.015	0.019	0	0	6.9406E+218	0	0
20230809_1926180223	0	2256646	-1.0591	0.14872	-0.16575	0.311787	9.786521	0.397579	256.732	1.499	-2.472	0.028	-0.032	9.42	32.768011	111.640968	1	22	32.768011	111.64098	0	184.83	1	0.029	-0.015	0.019	0	0	6.9406E+218	0	0
20230809_1926180233	0	2256647	-1.0253	0.14602	-0.15876	0.246637	9.727766	0.459203	256.732	1.499	-2.472	0.028	-0.032	9.42	32.768011	111.640968	1	22	32.768011	111.64098	0	184.83	1	0.029	-0.015	0.019	0	0	6.9406E+218	0	0
20230809_1926180243	0	2256648	-0.99239	0.14346	-0.15233	0.246637	9.727766	0.459203	256.732	1.499	-2.472	0.028	-0.032	9.42	32.768011	111.640968	1	22	32.768011	111.64098	0	184.83	1	0.029	-0.015	0.019	0	0	6.9406E+218	0	0
20230809_1926180254	0	2256649	-0.95904	0.14002	-0.14528	0.246657	9.7278471	0.397617	256.732	1.499	-2.472	0.028	-0.032	9.42	32.768011	111.640968	1	22	32.768011	111.64098	0	184.83	1	0.029	-0.015	0.019	0	0	6.9406E+218	0	0
20230809_1926180262	0	2256650	-0.92539	0.13669	-0.13872	0.311767	9.7864408	0.459166	256.725	1.491	-2.522	0.029	-0.032	9.42	32.768011	111.640968	1	22	32.768011	111.64098	0	184.83	1	0.029	-0.015	0.019	0	0	6.9406E+218	0	0
20230809_1926180273	0	2256651	-0.89268	0.13285	-0.13184	0.246637	9.727766	0.459203	256.725	1.491	-2.522	0.029	-0.032	9.42	32.768011	111.640968	1	22	32.768011	111.64098	0	184.83	1	0.029	-0.015	0.019	0	0	6.9406E+218	0	0
20230809_1926180282	0	2256652	-0.85796	0.12874	-0.12419	0.246657	9.7278471	0.397617	256.725	1.491	-2.522	0.029	-0.032	9.42	32.768011	111.640968	1	22	32.768011	111.64098	0	184.83	1	0.029	-0.015	0.019	0	0	6.9406E+218	0	0
20230809_1926180292	0	2256653	-0.82608	0.12419	-0.11778	0.246637	9.727766	0.459203	256.725	1.491	-2.522	0.029	-0.032	9.42	32.768011	111.640968	1	22	32.768011	111.64098	0	184.83	1	0.029	-0.015	0.019	0	0	6.9406E+218	0	0
20230809_1926180303	0	2256654	-0.79244	0.11954	-0.11096	0.246592	9.7863779	0.459349	256.725	1.491	-2.522	0.029	-0.032	9.42	32.768011	111.640968	1	22	32.768011	111.64098	0	184.83	1	0.029	-0.015	0.019	0	0	6.9406E+218	0	0
20230809_1926180319	0	2256655	-0.75904	0.11395	-0.10324	0.311832	9.7279091	0.397434	256.719	1.485	-2.563	0.029	-0.032	9.42	32.768011	111.640968	1	22	32.768011	111.64098	0	184.83	1	0.029	-0.015	0.019	0	0	6.9406E+218	0	0
20230809_1926180326	0	2256656	-0.72596	0.10869	-0.09601	0.246637	9.727766	0.459203	256.719	1.485	-2.563	0.029	-0.019	9.42	32.768011	111.640968	1	22	32.768011	111.64098	0	184.83	1	0.029	-0.015	0.019	0	0	6.9406E+218	0	0
20230809_1926180333	0	2256657	-0.69207	0.10315	-0.08944	0.246637	9.727766	0.459203	256.719	1.485	-2.563	0.029	-0.019	9.42	32.768011	111.640968	1	22	32.768011	111.64098	0	184.83	1	0.029	-0.015	0.019	0	0	6.9406E+218	0	0
20230809_1926180343	0	2256658	-0.65952	0.09653	-0.08161	0.246657	9.7278471	0.397617	256.719	1.485	-2.563	0.029	-0.019	9.42	32.768011	111.640968	1	22	32.768011	111.64098	0	184.83	1	0.029	-0.015	0.019	0	0	6.9406E+218	0	0
20230809_1926180353	0	2256659	-0.62548	0.09058	-0.07515	0.311767	9.7864408	0.459166	256.719	1.485	-2.563	0.029	-0.019	9.42	32.768011	111.640968	1	22	32.768011	111.64098	0	184.83	1	0.029	-0.015	0.019	0	0	6.9406E+218	0	0
20230809_1926180363	0	2256660	-0.59326	0.0838	-0.0673	0.246657	9.7278471	0.397617	256.715	1.481	-2.596	0.03	-0.019	9.42	32.768011	111.640968	1	22	32.768011	111.64098	0	184.83	1	0.029	-0.015	0.019	0	0	6.9406E+218	0	0
20230809_1926180374	0	2256661	-0.56102	0.07671	-0.06085	0.246637	9.727766	0.459203	256.715	1.481	-2.596	0.03	-0.019	9.42	32.768011	111.640968	1	22	32.768011	111.64098	0	184.83	1	0.029	-0.015	0.019	0	0	6.9406E+218	0	0
20230809_1926180383	0	2256662	-0.52808	0.06964	-0.05346	0.246637	9.727766	0.459203	256.715	1.481	-2.596	0.03	-0.019	9.42	32.768011	111.640968	1	22	32.768011	111.64098	0	184.83	1	0.029	-0.015	0.019	0	0	6.9406E+218	0	0
20230809_1926180392	0	2256663	-0.49537	0.06231	-0.0466	0.246612	9.786459	0.397762	256.715	1.481	-2.596	0.03	-0.019	9.42	32.768011	111.640968	1	22	32.768011	111.64098	0	184.83	1	0.029	-0.015	0.019	0	0	6.9406E+218	0	0
20230809_1926180402	0	2256664	-0.46403	0.05505	-0.03992	0.311812	9.727828	0.45902	256.715	1.481	-2.596	0.03	-0.019	9.42	32.768011	111.640968	1	22	32.768011	111.64098	0	184.83	1	0.029	-0.015	0.019	0	0	6.9406E+218	0	0
20230809_1926180419	0	2256665	-0.43072	0.04839	-0.03503	0.246657	9.7278471	0.397617	256.712	1.478	-2.621	0.03	-0.019	9.42	32.768011	111.640968	1	22	32.768011	111.64098	0	184.83	1	0.029	-0.015	0.019	0	0	6.9406E+218	0	0
20230809_1926180423	0	2256666	-0.39882	0.04163	-0.02933	0.246637	9.727766	0.459203	256.712	1.478	-2.621	0.03	-0.019	9.42	32.768011	111.640968	1	22	32.768011	111.64098	0	184.83	1	0.029	-0.015	0.019	0	0	6.9406E+218	0	0
20230809_1926180433	0	2256667	-0.36722	0.03443	-0.02527	0.246592	9.7863779	0.459349	256.712	1.478	-2.621	0.03	-0.019	9.42	32.768011	111.640968	1	22	32.768011	111.64098	0	184.83	1	0.029	-0.015	0.019	0	0	6.9406E+218	0	0
20230809_1926180442	0	2256668	-0.33588	0.02691	-0.01997	0.311832	9.7279091	0.397434	256.712	1.478	-2.621	0.03	-0.019	9.42	32.768011	111.640968	1	22	32.768011	111.64098	0	184.83	1	0.029	-0.015	0.019	0	0	6.9406E+218	0	0
20230809_1926180452	0	2256669	-0.30403	0.02005	-0.01538	0.246637	9.727766	0.459203	256.712	1.478	-2.621	0.03	-0.019	9.42	32.768011	111.640968	1	22	32.768011	111.64098	0	184.83	1	0.029	-0.015	0.019	0	0	6.9406E+218	0	0
20230809_1926180463	0	2256670	-0.27258	0.0134	-0.01071	0.246612	9.786459	0.397762	256.711	1.477	-2.638	0.03	-0.019	9.42	32.768011	111.640968	1	22	32.768011	111.64098	0	184.83	1	0.029	-0.015	0.019	0	0	6.9406E+218	0	0
20230809_1926180474	0	2256671	-0.24093	0.00674	-0.00589	0.246637	9.727766	0.459203	256.711	1.477	-2.638	0.03	-0.019	9.42	32.768011	111.640968	1	22	32.768011	111.64098	0	184.83	1	0.029	-0.015	0.019	0	0	6.9406E+218	0	0
20230809_1926180484	0	2256672	-0.21055	-0.0001	-0.00223	0.311812	9.727828	0.45902	256.711	1.477	-2.638	0.03	-0.029	9.42	32.768011	111.640968	1	22	32.768011	111.64098	0	184.83	1	0.029	-0.015	0.019	0	0	6.9406E+218	0	0
20230809_1926180493	0	2256673	-0.17894	-0.00679	0.00081	0.246612	9.786459	0.397762	256.711	1.477	-2.638	0.03	-0.029	9.42	32.768011	111.640968	1	22	32.768011	111.64098	0	184.83	1	0.029	-0.015	0.019	0	0	6.9406E+218	0	0
20230809_1926180504	0	2256674	-0.14907	-0.01331	0.00448	0.246637	9.727766	0.459203	256.711	1.477	-2.638	0.03	-0.029	9.42	32.768011	111.640968	1	22	32.768011	111.64098	0	184.83	1	0.029	-0.015	0.019	0	0	6.9406E+218	0	0
20230809_1926180519	0	2256675	-0.12038	-0.01996	0.00524	0.246657	9.7278471	0.397617	256.711	1.477	-2.647	0.031	-0.029	9.42	32.768012	111.640968	1	22	32.768011	111.64098	0	184.83	1	0.029	-0.015	0.019	0	0	6.9406E+218	0	0
20230809_1926180523	0	2256676	-0.09005	-0.02604	0.00854	0.246592	9.7863779	0.459349	256.711	1.477	-2.647	0.031	-0.029	9.42	32.768012	111.640968	1	22	32.768011	111.64098	0	184.83	1	0.029	-0.015	0.019	0	0	6.9406E+218	0	0
20230809_1926180534	0	2256677	-0.06104	-0.03204	0.00999	0.311812	9.727828	0.45902	256.711	1.477	-2.647	0.031	-0.029	9.42	32.768012	111.640968	1	22	32.768011	111.64098	0	184.83	1	0.029	-0.015	0.019	0	0	6.9406E+218	0	0
20230809_1926180542	0	2256678	-0.03274	-0.03772	0.013	0.246612	9.786459	0.397762	256.711	1.477	-2.647	0.031	-0.029	9.42	32.768012	111.640968	1	22	32.768011	111.64098	0	184.83	1	0.029	-0.015	0.019	0	0	6.9406E+218	0	0
20230809_1926180555	0	2256679	-0.00429	-0.04339	0.0139	0.246637	9.727766	0.459203	256.711	1.477	-2.647	0.031	-0.029	9.42	32.768012	111.640968	1	22	32.768011	111.64098	0	184.83	1	0.029	-0.015	0.019	0	0	6.9406E+218	0	0
20230809_1926180562	0	2256680	0.02367	-0.04875	0.01627	0.246657	9.7278471	0.397617	256.713	1.477	-2.649	0.031	-0.029	9.42	32.768012	111.640968	1	22	32.768011	111.64098	0	184.83	1	0.029	-0.015	0.019	0	0	6.9406E+218	0	0
20230809_1926180573	0	2256681	0.05024	-0.05433	0.01681	0.311767	9.7864408	0.459166	256.713	1.477	-2.649	0.031	-0.029	9.42	32.768012	111.640968	1	22	32.768011	111.64098	0	184.83	1	0.029	-0.015	0.019	0	0	6.9406E+218	0	0
20230809_1926180583	0	2256682	0.07595	-0.05943	0.01815	0.246637	9.727766	0.459203	256.713	1.477	-2.649	0.031	-0.029	9.42	32.768012	111.640968	1	22	32.768011	111.64098	0	184.83	1	0.029	-0.015	0.019	0	0	6.9406E+218	0	0
20230809_1926180593	0	2256683	0.10132	-0.0642	0.01709	0.246612	9.786459	0.397762	256.713	1.477	-2.649	0.031	-0.029	9.42	32.768012	111.640968	1	22	32.768011	111.64098	0	184.83	1	0.029	-0.015	0.019	0	0	6.9406E+218	0	0
20230809_1926180602	0	2256684	0.1286	-0.0693	0.01843	0.246637	9.727766	0.459203	256.713	1.477	-2.649	0.031	-0.029	9.42	32.768012	111.640968	1	22	32.768011	111.64098	0	184.83	1	0.029	-0.015	0.019	0	0	6.9406E+218	0	0
20230809_1926180613	0	2256685	0.15377	-0.07344	0.01799	0.311767	9.7864408	0.459166	256.717	1.478	-2.643	0.032	-0.029	9.42	32.768012	111.640968	1	22	32.768011	111.64098	0	184.83	1	0.029	-0.015	0.019	0	0	6.9406E+218	0	0
20230809_1926180623	0	2256686	0.17795	-0.07827	0.01775	0.246612	9.786459	0.397762	256.717	1.478	-2.643	0.032	-0.029	9.42	32.768012	111.640968	1	22	32.768011	111.64098	0	184.83	1	0.029	-0.015	0.019	0	0	6.9406E+218	0	0
20230809_1926180633	0	2256687	0.2041	-0.08255	0.01818	0.246637	9.727766	0.459203	256.717	1.478	-2.643	0.032	-0.029	9.42	32.768012	111.640968	1	22	32.768011	111.64098	0	184.83	1	0.029	-0.015	0.019	0	0	6.9406E+218	0	0
20230809_1926180647	0	2256688	0.22856	-0.08618	0.01794	0.246592	9.7863779	0.459349	256.717	1.478	-2.643	0.032	-0.037	9.42	32.768012	111.640968	1	22	32.768011	111.64098	0	184.83	1	0.029	-0.015	0.019	0	0	6.9406E+218	0	0
20230809_1926180660	0	2256689	0.25125	-0.08947	0.01662	0.246657	9.7278471	0.397617	256.717	1.478	-2.643	0.032	-0.037	9.42	32.768012	111.640968	1	22	32.768011	111.64098	0	184.83	1	0.029	-0.015	0.019	0	0	6.9406E+218	0	0
20230809_1926180662	0	2256690	0.27378	-0.09367	0.01658	0.311767	9.7864408	0.459166	256.721	1.479	-2.632	0.033	-0.037	9.42	32.768012	111.640968	1	22	32.768011	111.64098	0	184.83	1	0.029	-0.015	0.019	0	0	6.9406E+218	0	0
20230809_1926180674	0	2256691	0.29852	-0.09634	0.01581	0.246637	9.727766	0.459203	256.721	1.479	-2.632	0.033	-0.037	9.42	32.768012	111.640968	1	22	32.768011	111.64098	0	184.83	1	0.029	-0.015	0.019	0	0	6.9406E+218	0	0
20230809_1926180683	0	2256692	0.32085	-0.09996	0.01493	0.246612	9.786459	0.397762	256.721	1.479	-2.632	0.033	-0.037	9.42	32.768012	111.640968	1	22	32.768011	111.64098	0	184.83	1	0.029	-0.015	0.019	0	0	6.9406E+218	0	0
20230809_1926180692	0	2256693	0.34277	-0.10235	0.01407	0.246592	9.7863779	0.459349	256.721	1.479	-2.632	0.033	-0.037	9.42	32.768012	111.640968	1	22	32.768011	111.64098	0	184.83	1	0.029	-0.015	0.019	0	0	6.9406E+218	0	0
20230809_1926180702	0	2256694	0.36474	-0.10498	0.01354	0.311812	9.727828	0.45902	256.721	1.479	-2.632	0.033	-0.037	9.42	32.768012	111.640968	1	22	32.768011	111.64098	0	184.83	1	0.029	-0.015	0.019	0	0	6.9406E+218	0	0
20230809_1926180712	0	2256695	0.38827	-0.10756	0.0131	0.246592	9.7863779	0.459349	256.726	1.48	-2.614	0.033	-0.037	9.42	32.768012	111.640967	1	22	32.768011	111.64098	0	184.83	1	0.029	-0.015	0.019	0	0	6.9406E+218	0	0
20230809_1926180723	0	2256696	0.40949	-0.10932	0.01289	0.246612	9.786459	0.397762	256.726	1.48	-2.614	0.033	-0.037	9.42	32.768012	111.640967	1	22	32.768011	111.64098	0	184.83	1	0.029	-0.015	0.019	0	0	6.9406E+218	0	0
20230809_1926180732	0	2256697	0.42985	-0.11144	0.0113	0.246637	9.727766	0.459203	256.726	1.48	-2.614	0.033	-0.037	9.42	32.768012	111.640967	1	22	32.768011	111.64098	0	184.83	1	0.029	-0.015	0.019	0	0	6.9406E+218	0	0
20230809_1926180742	0	2256698	0.45162	-0.11348	0.01149	0.311767	9.7864408	0.459166	256.726	1.48	-2.614	0.033	-0.037	9.42	32.768012	111.640967	1	22	32.768011	111.64098	0	184.83	1	0.029	-0.015	0.019	0	0	6.9406E+218	0	0
20230809_1926180753	0	2256699	0.47115	-0.11388	0.01112	0.246592	9.7863779	0.459349	256.726	1.48	-2.614	0.033	-0.037	9.42	32.768012	111.640967	1	22	32.768011	111.64098	0	184.83	1	0.029	-0.015	0.019	0	0	6.9406E+218	0	0
20230809_1926180767	0	2256700	0.49079	-0.11483	0.00964	0.246592	9.7863779	0.459349	256.732	1.48	-2.592	0.033	-0.037	9.42	32.768012	111.640967	1	22	32.768011	111.64098	0	184.83	1	0.029	-0.015	0.019	0	0	6.9406E+218	0	0
20230809_1926180773	0	2256701	0.50971	-0.11606	0.01094	0.246657	9.7278471	0.397617	256.732	1.48	-2.592	0.033	-0.037	9.42	32.768012	111.640967	1	22	32.768011	111.64098	0	184.83	1	0.029	-0.015	0.019	0	0	6.9406E+218	0	0
20230809_1926180796	0	2256702	0.53046	-0.11678	0.0106	0.311767	9.7864408	0.459166	256.732	1.48	-2.592	0.033	-0.037	9.42	32.768012	111.640967	1	22	32.768011	111.64098	0	184.83	1	0.029	-0.015	0.019	0	0	6.9406E+218	0	0
20230809_1926180797	0	2256703	0.55163	-0.11642	0.01159	0.246592	9.7863779	0.459349	256.732	1.48	-2.592	0.033	-0.037	9.42	32.768012	111.640967	1	22	32.768011	111.64098	0	184.83	1	0.029	-0.015	0.019	0	0	6.9406E+218	0	0
20230809_1926180802	0	2256704	0.5706	-0.11633	0.0123	0.246592	9.7863779	0.459349	256.732	1.48	-2.592	0.033	-0.037	9.42	32.768012	111.640967	1	22	32.768011	111.64098	0	184.83	1	0.029	-0.015	0.019	0	0	6.9406E+218	0	0
20230809_1926180816	0	2256705	0.59126	-0.11599	0.0127	0.246637	9.727766	0.459203	256.738	1.481	-2.564	0.032	-0.037	9.42	32.768012	111.640968	1	22	32.768011	111.64098	0	184.83	1	0.029	-0.015	0.019	0	0	6.9406E+218	0	0
20230809_1926180825	0	2256706	0.61178	-0.11525	0.0137	0.246592	9.7863779	0.459349	256.738	1.481	-2.564	0.032	-0.037	9.42	32.768012	111.640968	1	22	32.768011	111.64098	0	184.83	1	0.029	-0.015	0.019	0	0	6.9406E+218	0	0
20230809_1926180832	0	2256707	0.63272	-0.11456	0.01531	0.311767	9.7864408	0.459166	256.738	1.481	-2.564	0.032	-0.031	9.42	32.768012	111.640968	1	22	32.768011	111.64098	0	184.83	1	0.029	-0.015	0.019	0	0	6.9406E+218	0	0
20230809_1926180842	0	2256708	0.65301	-0.113	0.01643	0.246592	9.7863779	0.459349	256.738	1.481	-2.564	0.032	-0.031	9.42	32.768012	111.640968	1	22	32.768011	111.64098	0	184.83	1	0.029	-0.015	0.019	0	0	6.9406E+218	0	0
20230809_1926180852	0	2256709	0.6738	-0.11168	0.01872	0.246612	9.786459	0.397762	256.738	1.481	-2.564	0.032	-0.031	9.42	32.768012	111.640968	1	22	32.768011	111.64098	0	184.83	1	0.029	-0.015	0.019	0	0	6.9406E+218	0	0
20230809_1926180863	0	2256710	0.69592	-0.10906	0.02114	0.246637	9.727766	0.459203	256.743	1.482	-2.531	0.032	-0.031	9.42	32.768012	111.640968	1	22	32.768011	111.64098	0	184.83	1	0.029	-0.015	0.019	0	0	6.9406E+218	0	0
20230809_1926180873	0	2256711	0.71627	-0.10704	0.02296	0.246592	9.7863779	0.459349	256.743	1.482	-2.531	0.032	-0.031	9.42	32.768012	111.640968	1	22	32.768011	111.64098	0	184.83	1	0.029	-0.015	0.019	0	0	6.9406E+218	0	0
20230809_1926180883	0	2256712	0.73771	-0.10519	0.02681	0.311767	9.7864408	0.459166	256.743	1.482	-2.531	0.032	-0.031	9.42	32.768012	111.640968	1	22	32.768011	111.64098	0	184.83	1	0.029	-0.015	0.019	0	0	6.9406E+218	0	0
20230809_1926180892	0	2256713	0.75832	-0.10178	0.02971	0.246592	9.7863779	0.459349	256.743	1.482	-2.531	0.032	-0.031	9.42	32.768012	111.640968	1	22	32.768011	111.64098	0	184.83	1	0.029	-0.015	0.019	0	0	6.9406E+218	0	0
20230809_1926180903	0	2256714	0.78144	-0.09852	0.03266	0.246592	9.7863779	0.459349	256.743	1.482	-2.531	0.032	-0.031	9.42	32.768012	111.640968	1	22	32.768011	111.64098	0	184.83	1	0.029	-0.015	0.019	0	0	6.9406E+218	0	0
20230809_1926180916	0	2256715	0.80286	-0.095	0.0373	0.246592	9.7863779	0.459349	256.749	1.483	-2.493	0.033	-0.031	9.42	32.768012	111.640968	1	22	32.768011	111.64098	0	184.83	1	0.029	-0.015	0.019	0	0	6.9406E+218	0	0
20230809_1926180931	0	2256716	0.82519	-0.091	0.04074	0.311767	9.7864408	0.459166	256.749	1.483	-2.493	0.033	-0.031	9.4	32.768012	111.640968	1	22	32.768011	111.64098	0	184.83	1	0.033	-0.011	-0.004	0	0	6.9406E+218	0	0
20230809_1926180938	0	2256717	0.84908	-0.08735	0.04583	0.246592	9.7863779	0.459349	256.749	1.483	-2.493	0.033	-0.031	9.4	32.768012	111.640968	1	22	32.768011	111.64098	0	184.83	1	0.033	-0.011	-0.004	0	0	6.9406E+218	0	0
20230809_1926180943	0	2256718	0.87214	-0.08256	0.05065	0.246592	9.7863779	0.459349	256.749	1.483	-2.493	0.033	-0.031	9.4	32.768012	111.640968	1	22	32.768011	111.64098	0	184.83	1	0.033	-0.011	-0.004	0	0	6.9406E+218	0	0
20230809_1926180964	0	2256719	0.89678	-0.07758	0.0553	0.246572	9.7862978	0.520935	256.749	1.483	-2.493	0.033	-0.031	9.4	32.768012	111.640968	1	22	32.768011	111.64098	0	184.83	1	0.033	-0.011	-0.004	0	0	6.9406E+218	0	0
20230809_1926180965	0	2256720	0.91951	-0.07226	0.06077	0.246637	9.727766	0.459203	256.753	1.486	-2.449	0.033	-0.031	9.4	32.768011	111.640968	1	22	32.768011	111.64098	0	184.83	1	0.033	-0.011	-0.004	0	0	6.9406E+218	0	0
20230809_1926180983	0	2256721	0.94389	-0.06753	0.0672	0.311767	9.7864408	0.459166	256.753	1.486	-2.449	0.033	-0.037	9.4	32.768011	111.640968	1	22	32.768011	111.64098	0	184.83	1	0.033	-0.011	-0.004	0	0	6.9406E+218	0	0
20230809_1926180992	0	2256722	0.96801	-0.06182	0.0725	0.246592	9.7863779	0.459349	256.753	1.486	-2.449	0.033	-0.037	9.4	32.768011	111.640968	1	22	32.768011	111.64098	0	184.83	1	0.033	-0.011	-0.004	0	0	6.9406E+218	0	0
20230809_1926180993	0	2256723	0.99284	-0.05564	0.08042	0.246592	9.7863779	0.459349	256.753	1.486	-2.449	0.033	-0.037	9.4	32.768011	111.640968	1	22	32.768011	111.64098	0	184.83	1	0.033	-0.011	-0.004	0	0	6.9406E+218	0	0
20230809_1926190002	0	2256724	1.01929	-0.04982	0.087	0.246592	9.7863779	0.459349	256.753	1.486	-2.449	0.033	-0.037	9.4	32.768011	111.640968	1	22	32.768011	111.64098	0	184.83	1	0.033	-0.011	-0.004	0	0	6.9406E+218	0	0
20230809_1926190017	0	2256725	1.04479	-0.0436	0.09418	0.246592	9.7863779	0.459349	256.755	1.49	-2.399	0.033	-0.037	9.4	32.768011	111.640968	1	22	32.768011	111.64098	0	184.83	1	0.033	-0.011	-0.004	0	0	6.9406E+218	0	0
20230809_1926190023	0	2256726	1.07328	-0.03695	0.10242	0.311767	9.7864408	0.459166	256.755	1.49	-2.399	0.033	-0.037	9.4	32.768011	111.640968	1	22	32.768011	111.64098	0	184.83	1	0.033	-0.011	-0.004	0	0	6.9406E+218	0	0
20230809_1926190033	0	2256727	1.09952	-0.03041	0.10971	0.246592	9.7863779	0.459349	256.755	1.49	-2.399	0.033	-0.037	9.4	32.768011	111.640968	1	22	32.768011	111.64098	0	184.83	1	0.033	-0.011	-0.004	0	0	6.9406E+218	0	0
20230809_1926190043	0	2256728	1.12778	-0.02369	0.11744	0.246592	9.7863779	0.459349	256.755	1.49	-2.399	0.033	-0.037	9.4	32.768011	111.640968	1	22	32.768011	111.64098	0	184.83	1	0.033	-0.011	-0.004	0	0	6.9406E+218	0	0
20230809_1926190052	0	2256729	1.15484	-0.01681	0.1263	0.246592	9.7863779	0.459349	256.755	1.49	-2.399	0.033	-0.037	9.4	32.768011	111.640968	1	22	32.768011	111.64098	0	184.83	1	0.033	-0.011	-0.004	0	0	6.9406E+218	0	0
20230809_1926190062	0	2256730	1.18341	-0.00977	0.13508	0.246592	9.7863779	0.459349	256.756	1.496	-2.343	0.033	-0.037	9.4	32.768011	111.640968	1	22	32.768011	111.64098	0	184.83	1	0.033	-0.011	-0.004	0	0	6.9406E+218	0	0
20230809_1926190073	0	2256731	1.21311	-0.00308	0.14438	0.311767	9.7864408	0.459166	256.756	1.496	-2.343	0.033	-0.037	9.4	32.768011	111.640968	1	22	32.768011	111.64098	0	184.83	1	0.033	-0.011	-0.004	0	0	6.9406E+218	0	0
20230809_1926190082	0	2256732	1.24198	0.00431	0.15375	0.246592	9.7863779	0.459349	256.756	1.496	-2.343	0.033	-0.037	9.4	32.768011	111.640968	1	22	32.768011	111.64098	0	184.83	1	0.033	-0.011	-0.004	0	0	6.9406E+218	0	0
20230809_1926190092	0	2256733	1.27307	0.01212	0.16247	0.246592	9.7863779	0.459349	256.756	1.496	-2.343	0.033	-0.037	9.4	32.768011	111.640968	1	22	32.768011	111.64098	0	184.83	1	0.033	-0.011	-0.004	0	0	6.9406E+218	0	0
20230809_1926190103	0	2256734	1.30225	0.0193	0.17155	0.246592	9.7863779	0.459349	256.756	1.496	-2.343	0.033	-0.037	9.4	32.768011	111.640968	1	22	32.768011	111.64098	0	184.83	1	0.033	-0.011	-0.004	0	0	6.9406E+218	0	0
20230809_1926190114	0	2256735	1.33254	0.02641	0.1813	0.246592	9.7863779	0.459349	256.756	1.504	-2.279	0.033	-0.037	9.4	32.768011	111.640968	1	22	32.768011	111.64098	0	184.83	1	0.033	-0.011	-0.004	0	0	6.9406E+218	0	0
20230809_1926190123	0	2256736	1.36488	0.03389	0.18983	0.246592	9.7863779	0.459349	256.756	1.504	-2.279	0.033	-0.037	9.4	32.768011	111.640968	1	22	32.768011	111.64098	0	184.83	1	0.033	-0.011	-0.004	0	0	6.9406E+218	0	0
20230809_1926190132	0	2256737	1.3945	0.04083	0.19969	0.311787	9.786521	0.397579	256.756	1.504	-2.279	0.033	-0.037	9.4	32.768011	111.640968	1	22	32.768011	111.64098	0	184.83	1	0.033	-0.011	-0.004	0	0	6.9406E+218	0	0
20230809_1926190143	0	2256738	1.42739	0.04848	0.20979	0.246546	9.8449907	0.459494	256.756	1.504	-2.279	0.033	-0.031	9.4	32.768011	111.640968	1	22	32.768011	111.64098	0	184.83	1	0.033	-0.011	-0.004	0	0	6.9406E+218	0	0
20230809_1926190153	0	2256739	1.45765	0.05569	0.21912	0.246592	9.7863779	0.459349	256.756	1.504	-2.279	0.033	-0.031	9.4	32.768011	111.640968	1	22	32.768011	111.64098	0	184.83	1	0.033	-0.011	-0.004	0	0	6.9406E+218	0	0
20230809_1926190163	0	2256740	1.49077	0.06214	0.22922	0.246612	9.786459	0.397762	256.753	1.514	-2.208	0.034	-0.031	9.4	32.768012	111.640968	1	22	32.768011	111.64098	0	184.83	1	0.033	-0.011	-0.004	0	0	6.9406E+218	0	0
20230809_1926190173	0	2256741	1.52029	0.07007	0.23794	0.246592	9.7863779	0.459349	256.753	1.514	-2.208	0.034	-0.031	9.4	32.768012	111.640968	1	22	32.768011	111.64098	0	184.83	1	0.033	-0.011	-0.004	0	0	6.9406E+218	0	0
20230809_1926190183	0	2256742	1.551	0.07672	0.24629	0.246592	9.7863779	0.459349	256.753	1.514	-2.208	0.034	-0.031	9.4	32.768012	111.640968	1	22	32.768011	111.64098	0	184.83	1	0.033	-0.011	-0.004	0	0	6.9406E+218	0	0
20230809_1926190193	0	2256743	1.58228	0.08359	0.25518	0.246612	9.786459	0.397762	256.753	1.514	-2.208	0.034	-0.031	9.4	32.768012	111.640968	1	22	32.768011	111.64098	0	184.83	1	0.033	-0.011	-0.004	0	0	6.9406E+218	0	0
20230809_1926190203	0	2256744	1.61041	0.08999	0.26343	0.311721	9.8450527	0.459311	256.753	1.514	-2.208	0.034	-0.031	9.4	32.768012	111.640968	1	22	32.768011	111.64098	0	184.83	1	0.033	-0.011	-0.004	0	0	6.9406E+218	0	0
20230809_1926190218	0	2256745	1.64121	0.09689	0.27123	0.246612	9.786459	0.397762	256.748	1.526	-2.129	0.034	-0.031	9.4	32.768012	111.640968	1	22	32.768011	111.64098	0	184.83	1	0.033	-0.011	-0.004	0	0	6.9406E+218	0	0
20230809_1926190222	0	2256746	1.66961	0.10271	0.28021	0.246612	9.786459	0.397762	256.748	1.526	-2.129	0.034	-0.031	9.4	32.768012	111.640968	1	22	32.768011	111.64098	0	184.83	1	0.033	-0.011	-0.004	0	0	6.9406E+218	0	0
20230809_1926190233	0	2256747	1.7	0.10864	0.28889	0.246592	9.7863779	0.459349	256.748	1.526	-2.129	0.034	-0.031	9.4	32.768012	111.640968	1	22	32.768011	111.64098	0	184.83	1	0.033	-0.011	-0.004	0	0	6.9406E+218	0	0
20230809_1926190243	0	2256748	1.7272	0.11454	0.29777	0.246566	9.8450708	0.397907	256.748	1.526	-2.129	0.034	-0.031	9.4	32.768012	111.640968	1	22	32.768011	111.64098	0	184.83	1	0.033	-0.011	-0.004	0	0	6.9406E+218	0	0
20230809_1926190253	0	2256749	1.75517	0.11945	0.30414	0.246612	9.786459	0.397762	256.748	1.526	-2.129	0.034	-0.031	9.4	32.768012	111.640968	1	22	32.768011	111.64098	0	184.83	1	0.033	-0.011	-0.004	0	0	6.9406E+218	0	0
20230809_1926190264	0	2256750	1.78262	0.12461	0.31077	0.246612	9.786459	0.397762	256.742	1.541	-2.043	0.033	-0.031	9.4	32.768012	111.640968	1	22	32.768011	111.64098	0	184.83	1	0.033	-0.011	-0.004	0	0	6.9406E+218	0	0
20230809_1926190274	0	2256751	1.80714	0.12923	0.31722	0.246566	9.8450708	0.397907	256.742	1.541	-2.043	0.033	-0.031	9.4	32.768012	111.640968	1	22	32.768011	111.64098	0	184.83	1	0.033	-0.011	-0.004	0	0	6.9406E+218	0	0
20230809_1926190283	0	2256752	1.83379	0.13428	0.32399	0.311787	9.786521	0.397579	256.742	1.541	-2.043	0.033	-0.031	9.4	32.768012	111.640968	1	22	32.768011	111.64098	0	184.83	1	0.033	-0.011	-0.004	0	0	6.9406E+218	0	0
20230809_1926190292	0	2256753	1.85683	0.13953	0.3278	0.246566	9.8450708	0.397907	256.742	1.541	-2.043	0.033	-0.031	9.4	32.768012	111.640968	1	22	32.768011	111.64098	0	184.83	1	0.033	-0.011	-0.004	0	0	6.9406E+218	0	0
20230809_1926190303	0	2256754	1.88264	0.14509	0.33422	0.246631	9.78654	0.336175	256.742	1.541	-2.043	0.033	-0.031	9.4	32.768012	111.640968	1	22	32.768011	111.64098	0	184.83	1	0.033	-0.011	-0.004	0	0	6.9406E+218	0	0
20230809_1926190318	0	2256755	1.90363	0.14961	0.33869	0.246612	9.786459	0.397762	256.735	1.557	-1.95	0.032	-0.031	9.4	32.768012	111.640968	1	22	32.768011	111.64098	0	184.83	1	0.033	-0.011	-0.004	0	0	6.9406E+218	0	0
20230809_1926190322	0	2256756	1.92448	0.15429	0.34096	0.246566	9.8450708	0.397907	256.735	1.557	-1.95	0.032	-0.031	9.4	32.768012	111.640968	1	22	32.768011	111.64098	0	184.83	1	0.033	-0.011	-0.004	0	0	6.9406E+218	0	0
20230809_1926190333	0	2256757	1.94746	0.159	0.34432	0.246631	9.78654	0.336175	256.735	1.557	-1.95	0.032	-0.033	9.4	32.768012	111.640968	1	22	32.768011	111.64098	0	184.83	1	0.033	-0.011	-0.004	0	0	6.9406E+218	0	0
20230809_1926190342	0	2256758	1.96567	0.16444	0.34687	0.246586	9.8451519	0.336321	256.735	1.557	-1.95	0.032	-0.033	9.4	32.768012	111.640968	1	22	32.768011	111.64098	0	184.83	1	0.033	-0.011	-0.004	0	0	6.9406E+218	0	0
20230809_1926190352	0	2256759	1.98522	0.16883	0.34828	0.246566	9.8450708	0.397907	256.735	1.557	-1.95	0.032	-0.033	9.4	32.768012	111.640968	1	22	32.768011	111.64098	0	184.83	1	0.033	-0.011	-0.004	0	0	6.9406E+218	0	0
20230809_1926190369	0	2256760	2.00104	0.17242	0.34871	0.246631	9.78654	0.336175	256.726	1.573	-1.852	0.031	-0.033	9.4	32.768012	111.640968	1	22	32.768011	111.64098	0	184.83	1	0.033	-0.011	-0.004	0	0	6.9406E+218	0	0
20230809_1926190373	0	2256761	2.02067	0.17747	0.35043	0.311761	9.8452139	0.336138	256.726	1.573	-1.852	0.031	-0.033	9.4	32.768012	111.640968	1	22	32.768011	111.64098	0	184.83	1	0.033	-0.011	-0.004	0	0	6.9406E+218	0	0
20230809_1926190384	0	2256762	2.03377	0.18202	0.35104	0.246631	9.78654	0.336175	256.726	1.573	-1.852	0.031	-0.033	9.4	32.768012	111.640968	1	22	32.768011	111.64098	0	184.83	1	0.033	-0.011	-0.004	0	0	6.9406E+218	0	0
20230809_1926190392	0	2256763	2.04876	0.18641	0.35143	0.246586	9.8451519	0.336321	256.726	1.573	-1.852	0.031	-0.033	9.4	32.768012	111.640968	1	22	32.768011	111.64098	0	184.83	1	0.033	-0.011	-0.004	0	0	6.9406E+218	0	0
20230809_1926190402	0	2256764	2.06473	0.19076	0.34828	0.246586	9.8451519	0.336321	256.726	1.573	-1.852	0.031	-0.033	9.4	32.768012	111.640968	1	22	32.768011	111.64098	0	184.83	1	0.033	-0.011	-0.004	0	0	6.9406E+218	0	0
20230809_1926190419	0	2256765	2.07517	0.19469	0.34611	0.246631	9.78654	0.336175	256.716	1.59	-1.75	0.031	-0.033	9.4	32.768012	111.640967	1	22	32.768011	111.64098	0	184.83	1	0.033	-0.011	-0.004	0	0	6.9406E+218	0	0
20230809_1926190423	0	2256766	2.08701	0.19896	0.3435	0.246606	9.845233	0.274734	256.716	1.59	-1.75	0.031	-0.033	9.4	32.768012	111.640967	1	22	32.768011	111.64098	0	184.83	1	0.033	-0.011	-0.004	0	0	6.9406E+218	0	0
20230809_1926190433	0	2256767	2.09309	0.20297	0.33907	0.246586	9.8451519	0.336321	256.716	1.59	-1.75	0.031	-0.033	9.4	32.768012	111.640967	1	22	32.768011	111.64098	0	184.83	1	0.033	-0.011	-0.004	0	0	6.9406E+218	0	0
20230809_1926190442	0	2256768	2.10346	0.20683	0.3364	0.246606	9.845233	0.274734	256.716	1.59	-1.75	0.031	-0.033	9.4	32.768012	111.640967	1	22	32.768011	111.64098	0	184.83	1	0.033	-0.011	-0.004	0	0	6.9406E+218	0	0
20230809_1926190453	0	2256769	2.10809	0.21077	0.33234	0.246631	9.78654	0.336175	256.716	1.59	-1.75	0.031	-0.033	9.4	32.768012	111.640967	1	22	32.768011	111.64098	0	184.83	1	0.033	-0.011	-0.004	0	0	6.9406E+218	0	0
20230809_1926190462	0	2256770	2.11137	0.21382	0.32738	0.311781	9.845295	0.274551	256.706	1.607	-1.645	0.03	-0.033	9.4	32.768012	111.640967	1	22	32.768011	111.64098	0	184.83	1	0.033	-0.011	-0.004	0	0	6.9406E+218	0	0
20230809_1926190474	0	2256771	2.11772	0.21766	0.32162	0.246606	9.845233	0.274734	256.706	1.607	-1.645	0.03	-0.026	9.4	32.768012	111.640967	1	22	32.768011	111.64098	0	184.83	1	0.033	-0.011	-0.004	0	0	6.9406E+218	0	0
20230809_1926190483	0	2256772	2.1193	0.22067	0.31513	0.246606	9.845233	0.274734	256.706	1.607	-1.645	0.03	-0.026	9.4	32.768012	111.640967	1	22	32.768011	111.64098	0	184.83	1	0.033	-0.011	-0.004	0	0	6.9406E+218	0	0
20230809_1926190493	0	2256773	2.12201	0.2242	0.30739	0.246606	9.845233	0.274734	256.706	1.607	-1.645	0.03	-0.026	9.4	32.768012	111.640967	1	22	32.768011	111.64098	0	184.83	1	0.033	-0.011	-0.004	0	0	6.9406E+218	0	0
20230809_1926190503	0	2256774	2.11905	0.22733	0.2993	0.246651	9.7866201	0.274589	256.706	1.607	-1.645	0.03	-0.026	9.4	32.768012	111.640967	1	22	32.768011	111.64098	0	184.83	1	0.033	-0.011	-0.004	0	0	6.9406E+218	0	0
20230809_1926190515	0	2256775	2.1194	0.23007	0.29137	0.246606	9.845233	0.274734	256.694	1.622	-1.539	0.029	-0.026	9.4	32.768012	111.640967	1	22	32.768011	111.64098	0	184.83	1	0.033	-0.011	-0.004	0	0	6.9406E+218	0	0
20230809_1926190523	0	2256776	2.11449	0.2329	0.2817	0.246626	9.8453131	0.213148	256.694	1.622	-1.539	0.029	-0.026	9.4	32.768012	111.640967	1	22	32.768011	111.64098	0	184.83	1	0.033	-0.011	-0.004	0	0	6.9406E+218	0	0
20230809_1926190532	0	2256777	2.11018	0.23459	0.27389	0.246606	9.845233	0.274734	256.694	1.622	-1.539	0.029	-0.026	9.4	32.768012	111.640967	1	22	32.768011	111.64098	0	184.83	1	0.033	-0.011	-0.004	0	0	6.9406E+218	0	0
20230809_1926190542	0	2256778	2.10695	0.23798	0.2641	0.246626	9.8453131	0.213148	256.694	1.622	-1.539	0.029	-0.026	9.4	32.768012	111.640967	1	22	32.768011	111.64098	0	184.83	1	0.033	-0.011	-0.004	0	0	6.9406E+218	0	0
20230809_1926190556	0	2256779	2.09923	0.24005	0.25348	0.246626	9.8453131	0.213148	256.694	1.622	-1.539	0.029	-0.026	9.4	32.768012	111.640967	1	22	32.768011	111.64098	0	184.83	1	0.033	-0.011	-0.004	0	0	6.9406E+218	0	0
20230809_1926190562	0	2256780	2.09549	0.24235	0.24296	0.311827	9.7866831	0.274406	256.682	1.634	-1.435	0.028	-0.026	9.4	32.768012	111.640967	1	22	32.768011	111.64098	0	184.83	1	0.033	-0.011	-0.004	0	0	6.9406E+218	0	0
20230809_1926190573	0	2256781	2.08376	0.24389	0.23035	0.246626	9.8453131	0.213148	256.682	1.634	-1.435	0.028	-0.026	9.4	32.768012	111.640967	1	22	32.768011	111.64098	0	184.83	1	0.033	-0.011	-0.004	0	0	6.9406E+218	0	0
20230809_1926190582	0	2256782	2.07599	0.24582	0.21889	0.246626	9.8453131	0.213148	256.682	1.634	-1.435	0.028	-0.026	9.4	32.768012	111.640967	1	22	32.768011	111.64098	0	184.83	1	0.033	-0.011	-0.004	0	0	6.9406E+218	0	0
20230809_1926190593	0	2256783	2.06403	0.24655	0.20697	0.246626	9.8453131	0.213148	256.682	1.634	-1.435	0.028	-0.026	9.4	32.768012	111.640967	1	22	32.768011	111.64098	0	184.83	1	0.033	-0.011	-0.004	0	0	6.9406E+218	0	0
20230809_1926190603	0	2256784	2.05282	0.24837	0.19578	0.246626	9.8453131	0.213148	256.682	1.634	-1.435	0.028	-0.026	9.4	32.768012	111.640967	1	22	32.768011	111.64098	0	184.83	1	0.033	-0.011	-0.004	0	0	6.9406E+218	0	0
20230809_1926190612	0	2256785	2.0425	0.24912	0.18331	0.246691	9.7867823	0.151416	256.67	1.644	-1.332	0.026	-0.026	9.4	32.768012	111.640967	1	22	32.768011	111.64098	0	184.83	1	0.033	-0.011	-0.004	0	0	6.9406E+218	0	0
20230809_1926190623	0	2256786	2.02593	0.25025	0.17172	0.246626	9.8453131	0.213148	256.67	1.644	-1.332	0.026	-0.026	9.4	32.768012	111.640967	1	22	32.768011	111.64098	0	184.83	1	0.033	-0.011	-0.004	0	0	6.9406E+218	0	0
20230809_1926190632	0	2256787	2.01264	0.25134	0.15795	0.246626	9.8453131	0.213148	256.67	1.644	-1.332	0.026	-0.026	9.4	32.768012	111.640967	1	22	32.768011	111.64098	0	184.83	1	0.033	-0.011	-0.004	0	0	6.9406E+218	0	0
20230809_1926190643	0	2256788	1.99229	0.25089	0.14489	0.246646	9.8453941	0.151561	256.67	1.644	-1.332	0.026	-0.042	9.4	32.768012	111.640967	1	22	32.768011	111.64098	0	184.83	1	0.033	-0.011	-0.004	0	0	6.9406E+218	0	0
20230809_1926190652	0	2256789	1.97008	0.25186	0.13155	0.246671	9.7867012	0.213002	256.67	1.644	-1.332	0.026	-0.042	9.4	32.768012	111.640967	1	22	32.768011	111.64098	0	184.83	1	0.033	-0.011	-0.004	0	0	6.9406E+218	0	0
20230809_1926190663	0	2256790	1.94014	0.25284	0.11631	0.311821	9.8454561	0.151378	256.657	1.651	-1.233	0.025	-0.042	9.4	32.768012	111.640967	1	22	32.768011	111.64098	0	184.83	1	0.033	-0.011	-0.004	0	0	6.9406E+218	0	0
20230809_1926190673	0	2256791	1.90806	0.25101	0.1043	0.246646	9.8453941	0.151561	256.657	1.651	-1.233	0.025	-0.042	9.4	32.768012	111.640967	1	22	32.768011	111.64098	0	184.83	1	0.033	-0.011	-0.004	0	0	6.9406E+218	0	0
20230809_1926190683	0	2256792	1.87744	0.25038	0.09347	0.246691	9.7867823	0.151416	256.657	1.651	-1.233	0.025	-0.042	9.4	32.768012	111.640967	1	22	32.768011	111.64098	0	184.83	1	0.033	-0.011	-0.004	0	0	6.9406E+218	0	0
20230809_1926190693	0	2256793	1.84114	0.24979	0.08217	0.246626	9.8453131	0.213148	256.657	1.651	-1.233	0.025	-0.042	9.4	32.768012	111.640967	1	22	32.768011	111.64098	0	184.83	1	0.033	-0.011	-0.004	0	0	6.9406E+218	0	0
20230809_1926190704	0	2256794	1.80285	0.25041	0.06953	0.246646	9.8453941	0.151561	256.657	1.651	-1.233	0.025	-0.042	9.4	32.768012	111.640967	1	22	32.768011	111.64098	0	184.83	1	0.033	-0.011	-0.004	0	0	6.9406E+218	0	0
20230809_1926190714	0	2256795	1.76236	0.24886	0.05655	0.246691	9.7867823	0.151416	256.645	1.655	-1.141	0.023	-0.042	9.4	32.768012	111.640967	1	22	32.768011	111.64098	0	184.83	1	0.033	-0.011	-0.004	0	0	6.9406E+218	0	0
20230809_1926190723	0	2256796	1.71497	0.24738	0.04149	0.246646	9.8453941	0.151561	256.645	1.655	-1.141	0.023	-0.042	9.4	32.768012	111.640967	1	22	32.768011	111.64098	0	184.83	1	0.033	-0.011	-0.004	0	0	6.9406E+218	0	0
20230809_1926190732	0	2256797	1.67092	0.24532	0.02846	0.246691	9.7867823	0.151416	256.645	1.655	-1.141	0.023	-0.042	9.4	32.768012	111.640967	1	22	32.768011	111.64098	0	184.83	1	0.033	-0.011	-0.004	0	0	6.9406E+218	0	0
20230809_1926190747	0	2256798	1.6212	0.2442	0.01422	0.311841	9.8455372	0.089792	256.645	1.655	-1.141	0.023	-0.042	9.4	32.768012	111.640967	1	22	32.768011	111.64098	0	184.83	1	0.033	-0.011	-0.004	0	0	6.9406E+218	0	0
20230809_1926190752	0	2256799	1.57733	0.24299	0.00476	0.246691	9.7867823	0.151416	256.645	1.655	-1.141	0.023	-0.042	9.4	32.768012	111.640967	1	22	32.768011	111.64098	0	184.83	1	0.033	-0.011	-0.004	0	0	6.9406E+218	0	0
20230809_1926190762	0	2256800	1.52612	0.24165	-0.00776	0.246646	9.8453941	0.151561	256.632	1.655	-1.06	0.02	-0.042	9.4	32.768012	111.640968	1	22	32.768011	111.64098	0	184.83	1	0.033	-0.011	-0.004	0	0	6.9406E+218	0	0
20230809_1926190773	0	2256801	1.47736	0.23977	-0.01752	0.246691	9.7867823	0.151416	256.632	1.655	-1.06	0.02	-0.042	9.4	32.768012	111.640968	1	22	32.768011	111.64098	0	184.83	1	0.033	-0.011	-0.004	0	0	6.9406E+218	0	0
20230809_1926190782	0	2256802	1.42694	0.23846	-0.03082	0.246711	9.7868633	0.089829	256.632	1.655	-1.06	0.02	-0.042	9.4	32.768012	111.640968	1	22	32.768011	111.64098	0	184.83	1	0.033	-0.011	-0.004	0	0	6.9406E+218	0	0
20230809_1926190795	0	2256803	1.3755	0.236	-0.0421	0.246646	9.8453941	0.151561	256.632	1.655	-1.06	0.02	-0.042	9.4	32.768012	111.640968	1	22	32.768011	111.64098	0	184.83	1	0.033	-0.011	-0.004	0	0	6.9406E+218	0	0
20230809_1926190803	0	2256804	1.32154	0.23464	-0.05532	0.311866	9.7868443	0.151233	256.632	1.655	-1.06	0.02	-0.042	9.4	32.768012	111.640968	1	22	32.768011	111.64098	0	184.83	1	0.033	-0.011	-0.004	0	0	6.9406E+218	0	0
20230809_1926190816	0	2256805	1.26563	0.23203	-0.0677	0.246711	9.7868633	0.089829	256.621	1.652	-0.992	0.019	-0.042	9.4	32.768012	111.640968	1	22	32.768011	111.64098	0	184.83	1	0.033	-0.011	-0.004	0	0	6.9406E+218	0	0
20230809_1926190823	0	2256806	1.21217	0.23022	-0.07763	0.246646	9.8453941	0.151561	256.621	1.652	-0.992	0.019	-0.042	9.4	32.768012	111.640968	1	22	32.768011	111.64098	0	184.83	1	0.033	-0.011	-0.004	0	0	6.9406E+218	0	0
20230809_1926190833	0	2256807	1.15583	0.22791	-0.08827	0.246711	9.7868633	0.089829	256.621	1.652	-0.992	0.019	-0.04	9.4	32.768012	111.640968	1	22	32.768011	111.64098	0	184.83	1	0.033	-0.011	-0.004	0	0	6.9406E+218	0	0
20230809_1926190842	0	2256808	1.10034	0.2253	-0.09636	0.246691	9.7867823	0.151416	256.621	1.652	-0.992	0.019	-0.04	9.4	32.768012	111.640968	1	22	32.768011	111.64098	0	184.83	1	0.033	-0.011	-0.004	0	0	6.9406E+218	0	0
20230809_1926190852	0	2256809	1.04256	0.22355	-0.10569	0.246711	9.7868633	0.089829	256.621	1.652	-0.992	0.019	-0.04	9.4	32.768012	111.640968	1	22	32.768011	111.64098	0	184.83	1	0.033	-0.011	-0.004	0	0	6.9406E+218	0	0
20230809_1926190862	0	2256810	0.98433	0.2212	-0.11474	0.311866	9.7868443	0.151233	256.61	1.647	-0.937	0.018	-0.04	9.4	32.768012	111.640968	1	22	32.768011	111.64098	0	184.83	1	0.033	-0.011	-0.004	0	0	6.9406E+218	0	0
20230809_1926190873	0	2256811	0.92587	0.2183	-0.1243	0.246711	9.7868633	0.089829	256.61	1.647	-0.937	0.018	-0.04	9.4	32.768012	111.640968	1	22	32.768011	111.64098	0	184.83	1	0.033	-0.011	-0.004	0	0	6.9406E+218	0	0
20230809_1926190882	0	2256812	0.86629	0.21568	-0.13391	0.246691	9.7867823	0.151416	256.61	1.647	-0.937	0.018	-0.04	9.4	32.768012	111.640968	1	22	32.768011	111.64098	0	184.83	1	0.033	-0.011	-0.004	0	0	6.9406E+218	0	0
20230809_1926190893	0	2256813	0.80941	0.21329	-0.14343	0.246711	9.7868633	0.089829	256.61	1.647	-0.937	0.018	-0.04	9.4	32.768012	111.640968	1	22	32.768011	111.64098	0	184.83	1	0.033	-0.011	-0.004	0	0	6.9406E+218	0	0
20230809_1926190903	0	2256814	0.75138	0.21053	-0.15096	0.311886	9.7869253	0.089646	256.61	1.647	-0.937	0.018	-0.04	9.4	32.768012	111.640968	1	22	32.768011	111.64098	0	184.83	1	0.033	-0.011	-0.004	0	0	6.9406E+218	0	0
20230809_1926190924	0	2256815	0.69575	0.20787	-0.15646	0.246691	9.7867823	0.151416	256.599	1.64	-0.897	0.04	-0.04	9.4	32.768012	111.640967	1	22	32.768011	111.64098	0	184.83	1	0.041	-0.024	-0.002	0	0	6.9406E+218	0	0
20230809_1926190931	0	2256816	0.63817	0.20473	-0.16318	0.246711	9.7868633	0.089829	256.599	1.64	-0.897	0.04	-0.04	9.4	32.768012	111.640967	1	22	32.768011	111.64098	0	184.83	1	0.041	-0.024	-0.002	0	0	6.9406E+218	0	0
20230809_1926190935	0	2256817	0.58252	0.20207	-0.16793	0.246691	9.7867823	0.151416	256.599	1.64	-0.897	0.04	-0.04	9.4	32.768012	111.640967	1	22	32.768011	111.64098	0	184.83	1	0.041	-0.024	-0.002	0	0	6.9406E+218	0	0
20230809_1926190942	0	2256818	0.52814	0.19895	-0.17379	0.246711	9.7868633	0.089829	256.599	1.64	-0.897	0.04	-0.04	9.4	32.768012	111.640967	1	22	32.768011	111.64098	0	184.83	1	0.041	-0.024	-0.002	0	0	6.9406E+218	0	0
20230809_1926190952	0	2256819	0.47282	0.19515	-0.18062	0.311886	9.7869253	0.089646	256.599	1.64	-0.897	0.04	-0.04	9.4	32.768012	111.640967	1	22	32.768011	111.64098	0	184.83	1	0.041	-0.024	-0.002	0	0	6.9406E+218	0	0
20230809_1926190962	0	2256820	0.41982	0.19181	-0.1857	0.246691	9.7867823	0.151416	256.59	1.631	-0.871	0.039	-0.04	9.4	32.768012	111.640967	1	22	32.768011	111.64098	0	184.83	1	0.041	-0.024	-0.002	0	0	6.9406E+218	0	0
20230809_1926190972	0	2256821	0.36689	0.18915	-0.19015	0.246711	9.7868633	0.089829	256.59	1.631	-0.871	0.039	-0.045	9.4	32.768012	111.640967	1	22	32.768011	111.64098	0	184.83	1	0.041	-0.024	-0.002	0	0	6.9406E+218	0	0
20230809_1926190986	0	2256822	0.31538	0.18564	-0.19397	0.246756	9.7282495	0.089684	256.59	1.631	-0.871	0.039	-0.045	9.4	32.768012	111.640967	1	22	32.768011	111.64098	0	184.83	1	0.041	-0.024	-0.002	0	0	6.9406E+218	0	0
20230809_1926190992	0	2256823	0.26409	0.18156	-0.1964	0.311866	9.7868443	0.151233	256.59	1.631	-0.871	0.039	-0.045	9.4	32.768012	111.640967	1	22	32.768011	111.64098	0	184.83	1	0.041	-0.024	-0.002	0	0	6.9406E+218	0	0
20230809_1926200002	0	2256824	0.21463	0.17805	-0.19852	0.246711	9.7868633	0.089829	256.59	1.631	-0.871	0.039	-0.045	9.4	32.768012	111.640967	1	22	32.768011	111.64098	0	184.83	1	0.041	-0.024	-0.002	0	0	6.9406E+218	0	0
20230809_1926200032	0	2256825	0.16789	0.17435	-0.20152	0.246691	9.7867823	0.151416	256.581	1.621	-0.858	0.038	-0.045	9.4	32.768012	111.640967	1	22	32.768011	111.64098	0	184.83	1	0.041	-0.024	-0.002	0	0	6.9406E+218	0	0
20230809_1926200040	0	2256826	0.12232	0.17025	-0.203	0.246756	9.7282495	0.089684	256.581	1.621	-0.858	0.038	-0.045	9.4	32.768012	111.640967	1	22	32.768011	111.64098	0	184.83	1	0.041	-0.024	-0.002	0	0	6.9406E+218	0	0
20230809_1926200043	0	2256827	0.07838	0.16661	-0.20461	0.311886	9.7869253	0.089646	256.581	1.621	-0.858	0.038	-0.045	9.4	32.768012	111.640967	1	22	32.768011	111.64098	0	184.83	1	0.041	-0.024	-0.002	0	0	6.9406E+218	0	0
20230809_1926200052	0	2256828	0.03501	0.16256	-0.20542	0.246691	9.7867823	0.151416	256.581	1.621	-0.858	0.038	-0.045	9.4	32.768012	111.640967	1	22	32.768011	111.64098	0	184.83	1	0.041	-0.024	-0.002	0	0	6.9406E+218	0	0
20230809_1926200053	0	2256829	-0.00679	0.15835	-0.20515	0.246711	9.7868633	0.089829	256.581	1.621	-0.858	0.038	-0.045	9.4	32.768012	111.640967	1	22	32.768011	111.64098	0	184.83	1	0.041	-0.024	-0.002	0	0	6.9406E+218	0	0
20230809_1926200062	0	2256830	-0.04762	0.15424	-0.20555	0.246737	9.7281704	0.15127	256.573	1.61	-0.856	0.037	-0.045	9.4	32.768012	111.640967	1	22	32.768011	111.64098	0	184.83	1	0.041	-0.024	-0.002	0	0	6.9406E+218	0	0
20230809_1926200073	0	2256831	-0.08546	0.14946	-0.205	0.246711	9.7868633	0.089829	256.573	1.61	-0.856	0.037	-0.045	9.4	32.768012	111.640967	1	22	32.768011	111.64098	0	184.83	1	0.041	-0.024	-0.002	0	0	6.9406E+218	0	0
20230809_1926200083	0	2256832	-0.12099	0.14552	-0.20346	0.311866	9.7868443	0.151233	256.573	1.61	-0.856	0.037	-0.045	9.4	32.768012	111.640967	1	22	32.768011	111.64098	0	184.83	1	0.041	-0.024	-0.002	0	0	6.9406E+218	0	0
20230809_1926200094	0	2256833	-0.15499	0.14139	-0.20233	0.246756	9.7282495	0.089684	256.573	1.61	-0.856	0.037	-0.045	9.4	32.768012	111.640967	1	22	32.768011	111.64098	0	184.83	1	0.041	-0.024	-0.002	0	0	6.9406E+218	0	0
20230809_1926200103	0	2256834	-0.18942	0.1362	-0.20013	0.246691	9.7867823	0.151416	256.573	1.61	-0.856	0.037	-0.045	9.4	32.768012	111.640967	1	22	32.768011	111.64098	0	184.83	1	0.041	-0.024	-0.002	0	0	6.9406E+218	0	0
20230809_1926200113	0	2256835	-0.22039	0.13128	-0.19726	0.311866	9.7868443	0.151233	256.566	1.6	-0.864	0.037	-0.045	9.4	32.768012	111.640967	1	22	32.768011	111.64098	0	184.83	1	0.041	-0.024	-0.002	0	0	6.9406E+218	0	0
20230809_1926200125	0	2256836	-0.25038	0.1269	-0.19507	0.246756	9.7282495	0.089684	256.566	1.6	-0.864	0.037	-0.045	9.4	32.768012	111.640967	1	22	32.768011	111.64098	0	184.83	1	0.041	-0.024	-0.002	0	0	6.9406E+218	0	0
20230809_1926200133	0	2256837	-0.27844	0.12161	-0.1926	0.246691	9.7867823	0.151416	256.566	1.6	-0.864	0.037	-0.044	9.4	32.768012	111.640967	1	22	32.768011	111.64098	0	184.83	1	0.041	-0.024	-0.002	0	0	6.9406E+218	0	0
20230809_1926200142	0	2256838	-0.30693	0.11624	-0.18879	0.246691	9.7867823	0.151416	256.566	1.6	-0.864	0.037	-0.044	9.4	32.768012	111.640967	1	22	32.768011	111.64098	0	184.83	1	0.041	-0.024	-0.002	0	0	6.9406E+218	0	0
20230809_1926200153	0	2256839	-0.33302	0.11104	-0.18487	0.246711	9.7868633	0.089829	256.566	1.6	-0.864	0.037	-0.044	9.4	32.768012	111.640967	1	22	32.768011	111.64098	0	184.83	1	0.041	-0.024	-0.002	0	0	6.9406E+218	0	0
20230809_1926200163	0	2256840	-0.35669	0.10608	-0.18063	0.311912	9.7282324	0.151087	256.56	1.59	-0.879	0.037	-0.044	9.4	32.768012	111.640967	1	22	32.768011	111.64098	0	184.83	1	0.041	-0.024	-0.002	0	0	6.9406E+218	0	0
20230809_1926200174	0	2256841	-0.38337	0.10081	-0.17468	0.246691	9.7867823	0.151416	256.56	1.59	-0.879	0.037	-0.044	9.4	32.768012	111.640967	1	22	32.768011	111.64098	0	184.83	1	0.041	-0.024	-0.002	0	0	6.9406E+218	0	0
20230809_1926200183	0	2256842	-0.40744	0.09553	-0.17355	0.246711	9.7868633	0.089829	256.56	1.59	-0.879	0.037	-0.044	9.4	32.768012	111.640967	1	22	32.768011	111.64098	0	184.83	1	0.041	-0.024	-0.002	0	0	6.9406E+218	0	0
20230809_1926200193	0	2256843	-0.42965	0.08949	-0.16621	0.246691	9.7867823	0.151416	256.56	1.59	-0.879	0.037	-0.044	9.4	32.768012	111.640967	1	22	32.768011	111.64098	0	184.83	1	0.041	-0.024	-0.002	0	0	6.9406E+218	0	0
20230809_1926200203	0	2256844	-0.4527	0.08477	-0.16485	0.311912	9.7282324	0.151087	256.56	1.59	-0.879	0.037	-0.044	9.4	32.768012	111.640967	1	22	32.768011	111.64098	0	184.83	1	0.041	-0.024	-0.002	0	0	6.9406E+218	0	0
20230809_1926200215	0	2256845	-0.47629	0.07989	-0.16022	0.246691	9.7867823	0.151416	256.556	1.581	-0.901	0.036	-0.044	9.4	32.768012	111.640967	1	22	32.768011	111.64098	0	184.83	1	0.041	-0.024	-0.002	0	0	6.9406E+218	0	0
20230809_1926200223	0	2256846	-0.4983	0.07443	-0.15592	0.246691	9.7867823	0.151416	256.556	1.581	-0.901	0.036	-0.044	9.4	32.768012	111.640967	1	22	32.768011	111.64098	0	184.83	1	0.041	-0.024	-0.002	0	0	6.9406E+218	0	0
20230809_1926200233	0	2256847	-0.51714	0.06893	-0.1506	0.246691	9.7867823	0.151416	256.556	1.581	-0.901	0.036	-0.044	9.4	32.768012	111.640967	1	22	32.768011	111.64098	0	184.83	1	0.041	-0.024	-0.002	0	0	6.9406E+218	0	0
20230809_1926200243	0	2256848	-0.53783	0.06483	-0.14513	0.246691	9.7867823	0.151416	256.556	1.581	-0.901	0.036	-0.044	9.4	32.768012	111.640967	1	22	32.768011	111.64098	0	184.83	1	0.041	-0.024	-0.002	0	0	6.9406E+218	0	0
20230809_1926200253	0	2256849	-0.55625	0.05911	-0.14187	0.311866	9.7868443	0.151233	256.556	1.581	-0.901	0.036	-0.044	9.4	32.768012	111.640967	1	22	32.768011	111.64098	0	184.83	1	0.041	-0.024	-0.002	0	0	6.9406E+218	0	0
20230809_1926200263	0	2256850	-0.57328	0.0547	-0.1363	0.246691	9.7867823	0.151416	256.553	1.574	-0.928	0.036	-0.044	9.4	32.768012	111.640967	1	22	32.768011	111.64098	0	184.83	1	0.041	-0.024	-0.002	0	0	6.9406E+218	0	0
20230809_1926200274	0	2256851	-0.58693	0.05022	-0.13285	0.246691	9.7867823	0.151416	256.553	1.574	-0.928	0.036	-0.044	9.4	32.768012	111.640967	1	22	32.768011	111.64098	0	184.83	1	0.041	-0.024	-0.002	0	0	6.9406E+218	0	0
20230809_1926200282	0	2256852	-0.60439	0.04538	-0.12884	0.246691	9.7867823	0.151416	256.553	1.574	-0.928	0.036	-0.044	9.4	32.768012	111.640967	1	22	32.768011	111.64098	0	184.83	1	0.041	-0.024	-0.002	0	0	6.9406E+218	0	0
20230809_1926200293	0	2256853	-0.61993	0.04167	-0.12538	0.246671	9.7867012	0.213002	256.553	1.574	-0.928	0.036	-0.044	9.4	32.768012	111.640967	1	22	32.768011	111.64098	0	184.83	1	0.041	-0.024	-0.002	0	0	6.9406E+218	0	0
20230809_1926200303	0	2256854	-0.63456	0.03729	-0.12098	0.311866	9.7868443	0.151233	256.553	1.574	-0.928	0.036	-0.044	9.4	32.768012	111.640967	1	22	32.768011	111.64098	0	184.83	1	0.041	-0.024	-0.002	0	0	6.9406E+218	0	0
20230809_1926200318	0	2256855	-0.64876	0.03291	-0.11456	0.246691	9.7867823	0.151416	256.551	1.568	-0.959	0.035	-0.044	9.4	32.768012	111.640967	1	22	32.768011	111.64098	0	184.83	1	0.041	-0.024	-0.002	0	0	6.9406E+218	0	0
20230809_1926200322	0	2256856	-0.66207	0.02897	-0.11313	0.246691	9.7867823	0.151416	256.551	1.568	-0.959	0.035	-0.044	9.4	32.768012	111.640967	1	22	32.768011	111.64098	0	184.83	1	0.041	-0.024	-0.002	0	0	6.9406E+218	0	0
20230809_1926200333	0	2256857	-0.67436	0.02463	-0.10779	0.246626	9.8453131	0.213148	256.551	1.568	-0.959	0.035	-0.04	9.4	32.768012	111.640967	1	22	32.768011	111.64098	0	184.83	1	0.041	-0.024	-0.002	0	0	6.9406E+218	0	0
20230809_1926200343	0	2256858	-0.68665	0.02189	-0.10555	0.246691	9.7867823	0.151416	256.551	1.568	-0.959	0.035	-0.04	9.4	32.768012	111.640967	1	22	32.768011	111.64098	0	184.83	1	0.041	-0.024	-0.002	0	0	6.9406E+218	0	0
20230809_1926200353	0	2256859	-0.69722	0.01821	-0.10316	0.246691	9.7867823	0.151416	256.551	1.568	-0.959	0.035	-0.04	9.4	32.768012	111.640967	1	22	32.768011	111.64098	0	184.83	1	0.041	-0.024	-0.002	0	0	6.9406E+218	0	0
20230809_1926200362	0	2256860	-0.70992	0.01438	-0.09998	0.246671	9.7867012	0.213002	256.551	1.562	-0.993	0.034	-0.04	9.4	32.768012	111.640967	1	22	32.768011	111.64098	0	184.83	1	0.041	-0.024	-0.002	0	0	6.9406E+218	0	0
20230809_1926200374	0	2256861	-0.71933	0.01151	-0.0977	0.311821	9.8454561	0.151378	256.551	1.562	-0.993	0.034	-0.04	9.4	32.768012	111.640967	1	22	32.768011	111.64098	0	184.83	1	0.041	-0.024	-0.002	0	0	6.9406E+218	0	0
20230809_1926200392	0	2256862	-0.73009	0.00893	-0.09436	0.246671	9.7867012	0.213002	256.551	1.562	-0.993	0.034	-0.04	9.4	32.768012	111.640967	1	22	32.768011	111.64098	0	184.83	1	0.041	-0.024	-0.002	0	0	6.9406E+218	0	0
20230809_1926200393	0	2256863	-0.73899	0.00615	-0.09257	0.246691	9.7867823	0.151416	256.551	1.562	-0.993	0.034	-0.04	9.4	32.768012	111.640967	1	22	32.768011	111.64098	0	184.83	1	0.041	-0.024	-0.002	0	0	6.9406E+218	0	0
20230809_1926200403	0	2256864	-0.75044	0.00354	-0.08979	0.246626	9.8453131	0.213148	256.551	1.562	-0.993	0.034	-0.04	9.4	32.768012	111.640967	1	22	32.768011	111.64098	0	184.83	1	0.041	-0.024	-0.002	0	0	6.9406E+218	0	0
20230809_1926200416	0	2256865	-0.76021	0.00102	-0.08905	0.246671	9.7867012	0.213002	256.55	1.557	-1.03	0.034	-0.04	9.4	32.768012	111.640967	1	22	32.768011	111.64098	0	184.83	1	0.041	-0.024	-0.002	0	0	6.9406E+218	0	0
20230809_1926200424	0	2256866	-0.76769	-0.0008	-0.08725	0.246646	9.8453941	0.151561	256.55	1.557	-1.03	0.034	-0.04	9.4	32.768012	111.640967	1	22	32.768011	111.64098	0	184.83	1	0.041	-0.024	-0.002	0	0	6.9406E+218	0	0
20230809_1926200433	0	2256867	-0.77664	-0.0024	-0.08682	0.246671	9.7867012	0.213002	256.55	1.557	-1.03	0.034	-0.04	9.4	32.768012	111.640967	1	22	32.768011	111.64098	0	184.83	1	0.041	-0.024	-0.002	0	0	6.9406E+218	0	0
20230809_1926200443	0	2256868	-0.7846	-0.0043	-0.08629	0.246626	9.8453131	0.213148	256.55	1.557	-1.03	0.034	-0.04	9.4	32.768012	111.640967	1	22	32.768011	111.64098	0	184.83	1	0.041	-0.024	-0.002	0	0	6.9406E+218	0	0
20230809_1926200453	0	2256869	-0.79333	-0.0059	-0.08466	0.246691	9.7867823	0.151416	256.55	1.557	-1.03	0.034	-0.04	9.4	32.768012	111.640967	1	22	32.768011	111.64098	0	184.83	1	0.041	-0.024	-0.002	0	0	6.9406E+218	0	0
20230809_1926200463	0	2256870	-0.79893	-0.0064	-0.08466	0.246626	9.8453131	0.213148	256.551	1.553	-1.069	0.033	-0.045	9.4	32.768012	111.640967	1	22	32.768011	111.64098	0	184.83	1	0.041	-0.024	-0.002	0	0	6.9406E+218	0	0
20230809_1926200474	0	2256871	-0.80603	-0.00709	-0.08317	0.246671	9.7867012	0.213002	256.551	1.553	-1.069	0.033	-0.045	9.4	32.768012	111.640967	1	22	32.768011	111.64098	0	184.83	1	0.041	-0.024	-0.002	0	0	6.9406E+218	0	0
20230809_1926200482	0	2256872	-0.81458	-0.00765	-0.08357	0.246626	9.8453131	0.213148	256.551	1.553	-1.069	0.033	-0.045	9.4	32.768012	111.640967	1	22	32.768011	111.64098	0	184.83	1	0.041	-0.024	-0.002	0	0	6.9406E+218	0	0
20230809_1926200492	0	2256873	-0.82063	-0.0082	-0.08431	0.246671	9.7867012	0.213002	256.551	1.553	-1.069	0.033	-0.045	9.4	32.768012	111.640967	1	22	32.768011	111.64098	0	184.83	1	0.041	-0.024	-0.002	0	0	6.9406E+218	0	0
20230809_1926200502	0	2256874	-0.82825	-0.00813	-0.08436	0.311801	9.845376	0.212965	256.551	1.553	-1.069	0.033	-0.045	9.4	32.768012	111.640967	1	22	32.768011	111.64098	0	184.83	1	0.041	-0.024	-0.002	0	0	6.9406E+218	0	0
20230809_1926200515	0	2256875	-0.83513	-0.00766	-0.08535	0.246626	9.8453131	0.213148	256.551	1.548	-1.11	0.032	-0.045	9.4	32.768012	111.640967	1	22	32.768011	111.64098	0	184.83	1	0.041	-0.024	-0.002	0	0	6.9406E+218	0	0
20230809_1926200523	0	2256876	-0.84267	-0.00744	-0.0868	0.246671	9.7867012	0.213002	256.551	1.548	-1.11	0.032	-0.045	9.4	32.768012	111.640967	1	22	32.768011	111.64098	0	184.83	1	0.041	-0.024	-0.002	0	0	6.9406E+218	0	0
20230809_1926200534	0	2256877	-0.84666	-0.00688	-0.08704	0.246626	9.8453131	0.213148	256.551	1.548	-1.11	0.032	-0.045	9.4	32.768012	111.640967	1	22	32.768011	111.64098	0	184.83	1	0.041	-0.024	-0.002	0	0	6.9406E+218	0	0
20230809_1926200545	0	2256878	-0.85094	-0.00571	-0.08798	0.246626	9.8453131	0.213148	256.551	1.548	-1.11	0.032	-0.045	9.4	32.768012	111.640967	1	22	32.768011	111.64098	0	184.83	1	0.041	-0.024	-0.002	0	0	6.9406E+218	0	0
20230809_1926200557	0	2256879	-0.85689	-0.00399	-0.08844	0.246671	9.7867012	0.213002	256.551	1.548	-1.11	0.032	-0.045	9.4	32.768012	111.640967	1	22	32.768011	111.64098	0	184.83	1	0.041	-0.024	-0.002	0	0	6.9406E+218	0	0
20230809_1926200562	0	2256880	-0.85998	-0.00269	-0.09008	0.246626	9.8453131	0.213148	256.552	1.544	-1.153	0.032	-0.045	9.4	32.768012	111.640967	1	22	32.768011	111.64098	0	184.83	1	0.041	-0.024	-0.002	0	0	6.9406E+218	0	0
20230809_1926200574	0	2256881	-0.86387	-0.0011	-0.09163	0.246626	9.8453131	0.213148	256.552	1.544	-1.153	0.032	-0.045	9.4	32.768012	111.640967	1	22	32.768011	111.64098	0	184.83	1	0.041	-0.024	-0.002	0	0	6.9406E+218	0	0
20230809_1926200582	0	2256882	-0.86447	0.00063	-0.09358	0.246671	9.7867012	0.213002	256.552	1.544	-1.153	0.032	-0.045	9.4	32.768012	111.640967	1	22	32.768011	111.64098	0	184.83	1	0.041	-0.024	-0.002	0	0	6.9406E+218	0	0
20230809_1926200593	0	2256883	-0.86767	0.00275	-0.09554	0.246606	9.845233	0.274734	256.552	1.544	-1.153	0.032	-0.045	9.4	32.768012	111.640967	1	22	32.768011	111.64098	0	184.83	1	0.041	-0.024	-0.002	0	0	6.9406E+218	0	0
20230809_1926200603	0	2256884	-0.86868	0.00568	-0.09817	0.246671	9.7867012	0.213002	256.552	1.544	-1.153	0.032	-0.045	9.4	32.768012	111.640967	1	22	32.768011	111.64098	0	184.83	1	0.041	-0.024	-0.002	0	0	6.9406E+218	0	0
20230809_1926200618	0	2256885	-0.86984	0.00799	-0.10046	0.246626	9.8453131	0.213148	256.552	1.539	-1.196	0.031	-0.045	9.4	32.768012	111.640967	1	22	32.768011	111.64098	0	184.83	1	0.041	-0.024	-0.002	0	0	6.9406E+218	0	0
20230809_1926200624	0	2256886	-0.87224	0.01097	-0.10134	0.246606	9.845233	0.274734	256.552	1.539	-1.196	0.031	-0.045	9.4	32.768012	111.640967	1	22	32.768011	111.64098	0	184.83	1	0.041	-0.024	-0.002	0	0	6.9406E+218	0	0
20230809_1926200634	0	2256887	-0.87296	0.01443	-0.10535	0.246671	9.7867012	0.213002	256.552	1.539	-1.196	0.031	-0.054	9.4	32.768012	111.640967	1	22	32.768011	111.64098	0	184.83	1	0.041	-0.024	-0.002	0	0	6.9406E+218	0	0
20230809_1926200642	0	2256888	-0.8742	0.01821	-0.10753	0.246626	9.8453131	0.213148	256.552	1.539	-1.196	0.031	-0.054	9.4	32.768012	111.640967	1	22	32.768011	111.64098	0	184.83	1	0.041	-0.024	-0.002	0	0	6.9406E+218	0	0
20230809_1926200653	0	2256889	-0.87346	0.02263	-0.11038	0.246651	9.7866201	0.274589	256.552	1.539	-1.196	0.031	-0.054	9.4	32.768012	111.640967	1	22	32.768011	111.64098	0	184.83	1	0.041	-0.024	-0.002	0	0	6.9406E+218	0	0
20230809_1926200663	0	2256890	-0.87546	0.02676	-0.11466	0.246626	9.8453131	0.213148	256.551	1.533	-1.24	0.03	-0.054	9.4	32.768012	111.640967	1	22	32.768011	111.64098	0	184.83	1	0.041	-0.024	-0.002	0	0	6.9406E+218	0	0
20230809_1926200674	0	2256891	-0.87542	0.03077	-0.11845	0.246606	9.845233	0.274734	256.551	1.533	-1.24	0.03	-0.054	9.4	32.768012	111.640967	1	22	32.768011	111.64098	0	184.83	1	0.041	-0.024	-0.002	0	0	6.9406E+218	0	0
20230809_1926200685	0	2256892	-0.87636	0.03569	-0.12136	0.246671	9.7867012	0.213002	256.551	1.533	-1.24	0.03	-0.054	9.4	32.768012	111.640967	1	22	32.768011	111.64098	0	184.83	1	0.041	-0.024	-0.002	0	0	6.9406E+218	0	0
20230809_1926200696	0	2256893	-0.87722	0.04136	-0.12515	0.246606	9.845233	0.274734	256.551	1.533	-1.24	0.03	-0.054	9.4	32.768012	111.640967	1	22	32.768011	111.64098	0	184.83	1	0.041	-0.024	-0.002	0	0	6.9406E+218	0	0
20230809_1926200703	0	2256894	-0.8766	0.04669	-0.12771	0.246651	9.7866201	0.274589	256.551	1.533	-1.24	0.03	-0.054	9.4	32.768012	111.640967	1	22	32.768011	111.64098	0	184.83	1	0.041	-0.024	-0.002	0	0	6.9406E+218	0	0
20230809_1926200715	0	2256895	-0.87713	0.05235	-0.1322	0.311801	9.845376	0.212965	256.549	1.527	-1.283	0.03	-0.054	9.4	32.768012	111.640967	1	22	32.768011	111.64098	0	184.83	1	0.041	-0.024	-0.002	0	0	6.9406E+218	0	0
20230809_1926200727	0	2256896	-0.87662	0.05759	-0.13627	0.246651	9.7866201	0.274589	256.549	1.527	-1.283	0.03	-0.054	9.4	32.768012	111.640967	1	22	32.768011	111.64098	0	184.83	1	0.041	-0.024	-0.002	0	0	6.9406E+218	0	0
20230809_1926200733	0	2256897	-0.87878	0.06431	-0.14028	0.246606	9.845233	0.274734	256.549	1.527	-1.283	0.03	-0.054	9.4	32.768012	111.640967	1	22	32.768011	111.64098	0	184.83	1	0.041	-0.024	-0.002	0	0	6.9406E+218	0	0
20230809_1926200743	0	2256898	-0.87955	0.07018	-0.14574	0.246671	9.7867012	0.213002	256.549	1.527	-1.283	0.03	-0.054	9.4	32.768012	111.640967	1	22	32.768011	111.64098	0	184.83	1	0.041	-0.024	-0.002	0	0	6.9406E+218	0	0
20230809_1926200753	0	2256899	-0.88171	0.07646	-0.1504	0.246651	9.7866201	0.274589	256.549	1.527	-1.283	0.03	-0.054	9.4	32.768012	111.640967	1	22	32.768011	111.64098	0	184.83	1	0.041	-0.024	-0.002	0	0	6.9406E+218	0	0
20230809_1926200763	0	2256900	-0.8836	0.08236	-0.15429	0.246606	9.845233	0.274734	256.546	1.519	-1.327	0.029	-0.054	9.4	32.768012	111.640967	1	22	32.768011	111.64098	0	184.83	1	0.041	-0.024	-0.002	0	0	6.9406E+218	0	0
20230809_1926200775	0	2256901	-0.88551	0.08943	-0.15884	0.246651	9.7866201	0.274589	256.546	1.519	-1.327	0.029	-0.054	9.4	32.768012	111.640967	1	22	32.768011	111.64098	0	184.83	1	0.041	-0.024	-0.002	0	0	6.9406E+218	0	0
20230809_1926200789	0	2256902	-0.88989	0.09533	-0.1628	0.246671	9.7867012	0.213002	256.546	1.519	-1.327	0.029	-0.054	9.4	32.768012	111.640967	1	22	32.768011	111.64098	0	184.83	1	0.041	-0.024	-0.002	0	0	6.9406E+218	0	0
20230809_1926200793	0	2256903	-0.89337	0.10298	-0.16716	0.246606	9.845233	0.274734	256.546	1.519	-1.327	0.029	-0.054	9.4	32.768012	111.640967	1	22	32.768011	111.64098	0	184.83	1	0.041	-0.024	-0.002	0	0	6.9406E+218	0	0
20230809_1926200803	0	2256904	-0.89921	0.10885	-0.17249	0.246651	9.7866201	0.274589	256.546	1.519	-1.327	0.029	-0.061	9.4	32.768012	111.640967	1	22	32.768011	111.64098	0	184.83	1	0.041	-0.024	-0.002	0	0	6.9406E+218	0	0
20230809_1926200816	0	2256905	-0.90621	0.11483	-0.17733	0.246651	9.7866201	0.274589	256.541	1.511	-1.372	0.027	-0.061	9.4	32.768012	111.640967	1	22	32.768011	111.64098	0	184.83	1	0.041	-0.024	-0.002	0	0	6.9406E+218	0	0
20230809_1926200823	0	2256906	-0.91288	0.12155	-0.18284	0.246606	9.845233	0.274734	256.541	1.511	-1.372	0.027	-0.061	9.4	32.768012	111.640967	1	22	32.768011	111.64098	0	184.83	1	0.041	-0.024	-0.002	0	0	6.9406E+218	0	0
20230809_1926200833	0	2256907	-0.92173	0.1282	-0.18741	0.246651	9.7866201	0.274589	256.541	1.511	-1.372	0.027	-0.061	9.4	32.768012	111.640967	1	22	32.768011	111.64098	0	184.83	1	0.041	-0.024	-0.002	0	0	6.9406E+218	0	0
20230809_1926200843	0	2256908	-0.92881	0.13426	-0.19186	0.246651	9.7866201	0.274589	256.541	1.511	-1.372	0.027	-0.061	9.4	32.768012	111.640967	1	22	32.768011	111.64098	0	184.83	1	0.041	-0.024	-0.002	0	0	6.9406E+218	0	0
20230809_1926200853	0	2256909	-0.93886	0.14054	-0.19639	0.246651	9.7866201	0.274589	256.541	1.511	-1.372	0.027	-0.061	9.4	32.768012	111.640967	1	22	32.768011	111.64098	0	184.83	1	0.041	-0.024	-0.002	0	0	6.9406E+218	0	0
20230809_1926200862	0	2256910	-0.94673	0.14612	-0.20086	0.246651	9.7866201	0.274589	256.535	1.501	-1.419	0.026	-0.061	9.4	32.768012	111.640967	1	22	32.768011	111.64098	0	184.83	1	0.041	-0.024	-0.002	0	0	6.9406E+218	0	0
20230809_1926200873	0	2256911	-0.95591	0.15184	-0.2043	0.311827	9.7866831	0.274406	256.535	1.501	-1.419	0.026	-0.061	9.4	32.768012	111.640967	1	22	32.768011	111.64098	0	184.83	1	0.041	-0.024	-0.002	0	0	6.9406E+218	0	0
20230809_1926200882	0	2256912	-0.96594	0.15751	-0.21039	0.246651	9.7866201	0.274589	256.535	1.501	-1.419	0.026	-0.061	9.4	32.768012	111.640967	1	22	32.768011	111.64098	0	184.83	1	0.041	-0.024	-0.002	0	0	6.9406E+218	0	0
20230809_1926200892	0	2256913	-0.97367	0.16302	-0.21475	0.246651	9.7866201	0.274589	256.535	1.501	-1.419	0.026	-0.061	9.4	32.768012	111.640967	1	22	32.768011	111.64098	0	184.83	1	0.041	-0.024	-0.002	0	0	6.9406E+218	0	0
20230809_1926200902	0	2256914	-0.98432	0.16835	-0.21889	0.246651	9.7866201	0.274589	256.535	1.501	-1.419	0.026	-0.061	9.4	32.768012	111.640967	1	22	32.768011	111.64098	0	184.83	1	0.041	-0.024	-0.002	0	0	6.9406E+218	0	0
20230809_1926200921	0	2256915	-0.99244	0.17302	-0.22435	0.246651	9.7866201	0.274589	256.527	1.49	-1.468	0.026	-0.061	9.4	32.768012	111.640967	1	22	32.768011	111.64098	0	184.83	1	0.041	-0.024	-0.002	0	0	6.9406E+218	0	0
20230809_1926200931	0	2256916	-1.00331	0.1773	-0.22759	0.246651	9.7866201	0.274589	256.527	1.49	-1.468	0.026	-0.061	9.37	32.768012	111.640967	1	22	32.768011	111.64098	0	184.83	1	0.028	-0.004	0.004	0	0	6.9406E+218	0	0
20230809_1926200936	0	2256917	-1.01135	0.18165	-0.23065	0.246651	9.7866201	0.274589	256.527	1.49	-1.468	0.026	-0.061	9.37	32.768012	111.640967	1	22	32.768011	111.64098	0	184.83	1	0.028	-0.004	0.004	0	0	6.9406E+218	0	0
20230809_1926200943	0	2256918	-1.02022	0.18601	-0.23501	0.246651	9.7866201	0.274589	256.527	1.49	-1.468	0.026	-0.061	9.37	32.768012	111.640967	1	22	32.768011	111.64098	0	184.83	1	0.028	-0.004	0.004	0	0	6.9406E+218	0	0
20230809_1926200952	0	2256919	-1.02936	0.18964	-0.23761	0.246697	9.7280083	0.274443	256.527	1.49	-1.468	0.026	-0.061	9.37	32.768012	111.640967	1	22	32.768011	111.64098	0	184.83	1	0.028	-0.004	0.004	0	0	6.9406E+218	0	0
20230809_1926200962	0	2256920	-1.03716	0.19364	-0.24195	0.246631	9.78654	0.336175	256.518	1.477	-1.519	0.028	-0.048	9.37	32.768012	111.640967	1	22	32.768011	111.64098	0	184.83	1	0.028	-0.004	0.004	0	0	6.9406E+218	0	0
20230809_1926200972	0	2256921	-1.04594	0.19648	-0.24451	0.246651	9.7866201	0.274589	256.518	1.477	-1.519	0.028	-0.048	9.37	32.768012	111.640967	1	22	32.768011	111.64098	0	184.83	1	0.028	-0.004	0.004	0	0	6.9406E+218	0	0
20230809_1926200983	0	2256922	-1.05389	0.19935	-0.24795	0.311872	9.7280712	0.274261	256.518	1.477	-1.519	0.028	-0.048	9.37	32.768012	111.640967	1	22	32.768011	111.64098	0	184.83	1	0.028	-0.004	0.004	0	0	6.9406E+218	0	0
20230809_1926200993	0	2256923	-1.06028	0.20162	-0.25114	0.246651	9.7866201	0.274589	256.518	1.477	-1.519	0.028	-0.048	9.37	32.768012	111.640967	1	22	32.768011	111.64098	0	184.83	1	0.028	-0.004	0.004	0	0	6.9406E+218	0	0
20230809_1926210003	0	2256924	-1.07102	0.20408	-0.25071	0.246651	9.7866201	0.274589	256.518	1.477	-1.519	0.028	-0.048	9.37	32.768012	111.640967	1	22	32.768011	111.64098	0	184.83	1	0.028	-0.004	0.004	0	0	6.9406E+218	0	0
20230809_1926210014	0	2256925	-1.07593	0.20615	-0.25538	0.246697	9.7280083	0.274443	256.509	1.465	-1.572	0.028	-0.048	9.37	32.768012	111.640967	1	22	32.768011	111.64098	0	184.83	1	0.028	-0.004	0.004	0	0	6.9406E+218	0	0
20230809_1926210023	0	2256926	-1.08143	0.20774	-0.25505	0.246631	9.78654	0.336175	256.509	1.465	-1.572	0.028	-0.048	9.37	32.768012	111.640967	1	22	32.768011	111.64098	0	184.83	1	0.028	-0.004	0.004	0	0	6.9406E+218	0	0
20230809_1926210033	0	2256927	-1.0884	0.20893	-0.25958	0.246697	9.7280083	0.274443	256.509	1.465	-1.572	0.028	-0.048	9.37	32.768012	111.640967	1	22	32.768011	111.64098	0	184.83	1	0.028	-0.004	0.004	0	0	6.9406E+218	0	0
20230809_1926210044	0	2256928	-1.09626	0.2096	-0.25701	0.246651	9.7866201	0.274589	256.509	1.465	-1.572	0.028	-0.048	9.37	32.768012	111.640967	1	22	32.768011	111.64098	0	184.83	1	0.028	-0.004	0.004	0	0	6.9406E+218	0	0
20230809_1926210052	0	2256929	-1.1015	0.21068	-0.26153	0.246697	9.7280083	0.274443	256.499	1.451	-1.627	0.028	-0.048	9.37	32.768012	111.640967	1	22	32.768011	111.64098	0	184.83	1	0.028	-0.004	0.004	0	0	6.9406E+218	0	0
20230809_1926210073	0	2256930	-1.10406	0.21006	-0.25869	0.246631	9.78654	0.336175	256.499	1.451	-1.627	0.028	-0.048	9.37	32.768012	111.640967	1	22	32.768011	111.64098	0	184.83	1	0.028	-0.004	0.004	0	0	6.9406E+218	0	0
20230809_1926210074	0	2256931	-1.11085	0.21089	-0.26115	0.311872	9.7280712	0.274261	256.499	1.451	-1.627	0.028	-0.048	9.37	32.768012	111.640967	1	22	32.768011	111.64098	0	184.83	1	0.028	-0.004	0.004	0	0	6.9406E+218	0	0
20230809_1926210089	0	2256932	-1.11392	0.2095	-0.26295	0.246697	9.7280083	0.274443	256.499	1.451	-1.627	0.028	-0.048	9.37	32.768012	111.640967	1	22	32.768011	111.64098	0	184.83	1	0.028	-0.004	0.004	0	0	6.9406E+218	0	0
20230809_1926210099	0	2256933	-1.11938	0.20828	-0.25863	0.246651	9.7866201	0.274589	256.499	1.451	-1.627	0.028	-0.048	9.37	32.768012	111.640967	1	22	32.768011	111.64098	0	184.83	1	0.028	-0.004	0.004	0	0	6.9406E+218	0	0
20230809_1926210106	0	2256934	-1.11536	0.20857	-0.26178	0.246677	9.7279272	0.33603	256.499	1.451	-1.627	0.028	-0.048	9.37	32.768012	111.640967	1	22	32.768011	111.64098	0	184.83	1	0.028	-0.004	0.004	0	0	6.9406E+218	0	0
20230809_1926210116	0	2256935	-1.12598	0.20569	-0.25896	0.246697	9.7280083	0.274443	256.489	1.438	-1.683	0.029	-0.048	9.37	32.768012	111.640967	1	22	32.768011	111.64098	0	184.83	1	0.028	-0.004	0.004	0	0	6.9406E+218	0	0
20230809_1926210123	0	2256936	-1.12289	0.20324	-0.25826	0.246651	9.7866201	0.274589	256.489	1.438	-1.683	0.029	-0.048	9.37	32.768012	111.640967	1	22	32.768011	111.64098	0	184.83	1	0.028	-0.004	0.004	0	0	6.9406E+218	0	0
20230809_1926210133	0	2256937	-1.12326	0.20171	-0.25577	0.246677	9.7279272	0.33603	256.489	1.438	-1.683	0.029	-0.04	9.37	32.768012	111.640967	1	22	32.768011	111.64098	0	184.83	1	0.028	-0.004	0.004	0	0	6.9406E+218	0	0
20230809_1926210142	0	2256938	-1.12183	0.19788	-0.25186	0.246697	9.7280083	0.274443	256.489	1.438	-1.683	0.029	-0.04	9.37	32.768012	111.640967	1	22	32.768011	111.64098	0	184.83	1	0.028	-0.004	0.004	0	0	6.9406E+218	0	0
20230809_1926210153	0	2256939	-1.1239	0.19523	-0.25441	0.311872	9.7280712	0.274261	256.489	1.438	-1.683	0.029	-0.04	9.37	32.768012	111.640967	1	22	32.768011	111.64098	0	184.83	1	0.028	-0.004	0.004	0	0	6.9406E+218	0	0
20230809_1926210163	0	2256940	-1.11855	0.19146	-0.24783	0.246631	9.78654	0.336175	256.479	1.425	-1.74	0.029	-0.04	9.37	32.768012	111.640967	1	22	32.768011	111.64098	0	184.83	1	0.028	-0.004	0.004	0	0	6.9406E+218	0	0
20230809_1926210174	0	2256941	-1.11398	0.18762	-0.24606	0.246697	9.7280083	0.274443	256.479	1.425	-1.74	0.029	-0.04	9.37	32.768012	111.640967	1	22	32.768011	111.64098	0	184.83	1	0.028	-0.004	0.004	0	0	6.9406E+218	0	0
20230809_1926210184	0	2256942	-1.11036	0.18344	-0.24047	0.246677	9.7279272	0.33603	256.479	1.425	-1.74	0.029	-0.04	9.37	32.768012	111.640967	1	22	32.768011	111.64098	0	184.83	1	0.028	-0.004	0.004	0	0	6.9406E+218	0	0
20230809_1926210193	0	2256943	-1.10533	0.17814	-0.23676	0.246697	9.7280083	0.274443	256.479	1.425	-1.74	0.029	-0.04	9.37	32.768012	111.640967	1	22	32.768011	111.64098	0	184.83	1	0.028	-0.004	0.004	0	0	6.9406E+218	0	0
20230809_1926210203	0	2256944	-1.0983	0.1729	-0.23116	0.246697	9.7280083	0.274443	256.479	1.425	-1.74	0.029	-0.04	9.37	32.768012	111.640967	1	22	32.768011	111.64098	0	184.83	1	0.028	-0.004	0.004	0	0	6.9406E+218	0	0
20230809_1926210217	0	2256945	-1.08889	0.16908	-0.22645	0.246677	9.7279272	0.33603	256.471	1.412	-1.795	0.03	-0.04	9.37	32.768012	111.640967	1	22	32.768011	111.64098	0	184.83	1	0.028	-0.004	0.004	0	0	6.9406E+218	0	0
20230809_1926210224	0	2256946	-1.08337	0.16266	-0.22248	0.246651	9.7866201	0.274589	256.471	1.412	-1.795	0.03	-0.04	9.37	32.768012	111.640967	1	22	32.768011	111.64098	0	184.83	1	0.028	-0.004	0.004	0	0	6.9406E+218	0	0
20230809_1926210233	0	2256947	-1.07619	0.15619	-0.21588	0.311852	9.7279902	0.335847	256.471	1.412	-1.795	0.03	-0.04	9.37	32.768012	111.640967	1	22	32.768011	111.64098	0	184.83	1	0.028	-0.004	0.004	0	0	6.9406E+218	0	0
20230809_1926210243	0	2256948	-1.06399	0.15055	-0.21102	0.246697	9.7280083	0.274443	256.471	1.412	-1.795	0.03	-0.04	9.37	32.768012	111.640967	1	22	32.768011	111.64098	0	184.83	1	0.028	-0.004	0.004	0	0	6.9406E+218	0	0
20230809_1926210259	0	2256949	-1.05599	0.14439	-0.20371	0.246677	9.7279272	0.33603	256.471	1.412	-1.795	0.03	-0.04	9.37	32.768012	111.640967	1	22	32.768011	111.64098	0	184.83	1	0.028	-0.004	0.004	0	0	6.9406E+218	0	0
20230809_1926210263	0	2256950	-1.04671	0.13777	-0.19647	0.246677	9.7279272	0.33603	256.464	1.401	-1.848	0.031	-0.04	9.37	32.768012	111.640967	1	22	32.768011	111.64098	0	184.83	1	0.028	-0.004	0.004	0	0	6.9406E+218	0	0
20230809_1926210274	0	2256951	-1.03743	0.13113	-0.18788	0.246697	9.7280083	0.274443	256.464	1.401	-1.848	0.031	-0.04	9.37	32.768012	111.640967	1	22	32.768011	111.64098	0	184.83	1	0.028	-0.004	0.004	0	0	6.9406E+218	0	0
20230809_1926210282	0	2256952	-1.02352	0.12358	-0.17828	0.246677	9.7279272	0.33603	256.464	1.401	-1.848	0.031	-0.04	9.37	32.768012	111.640967	1	22	32.768011	111.64098	0	184.83	1	0.028	-0.004	0.004	0	0	6.9406E+218	0	0
20230809_1926210292	0	2256953	-1.01164	0.11676	-0.17275	0.246677	9.7279272	0.33603	256.464	1.401	-1.848	0.031	-0.04	9.37	32.768012	111.640967	1	22	32.768011	111.64098	0	184.83	1	0.028	-0.004	0.004	0	0	6.9406E+218	0	0
20230809_1926210304	0	2256954	-1.0004	0.10959	-0.16392	0.246697	9.7280083	0.274443	256.464	1.401	-1.848	0.031	-0.04	9.37	32.768012	111.640967	1	22	32.768011	111.64098	0	184.83	1	0.028	-0.004	0.004	0	0	6.9406E+218	0	0
20230809_1926210318	0	2256955	-0.98719	0.10191	-0.15413	0.311852	9.7279902	0.335847	256.458	1.392	-1.899	0.032	-0.04	9.37	32.768012	111.640967	1	22	32.768011	111.64098	0	184.83	1	0.028	-0.004	0.004	0	0	6.9406E+218	0	0
20230809_1926210323	0	2256956	-0.97309	0.09534	-0.1448	0.246677	9.7279272	0.33603	256.458	1.392	-1.899	0.032	-0.04	9.37	32.768012	111.640967	1	22	32.768011	111.64098	0	184.83	1	0.028	-0.004	0.004	0	0	6.9406E+218	0	0
20230809_1926210333	0	2256957	-0.95994	0.0871	-0.13442	0.246677	9.7279272	0.33603	256.458	1.392	-1.899	0.032	-0.039	9.37	32.768012	111.640967	1	22	32.768011	111.64098	0	184.83	1	0.028	-0.004	0.004	0	0	6.9406E+218	0	0
20230809_1926210343	0	2256958	-0.947	0.07881	-0.12298	0.246697	9.7280083	0.274443	256.458	1.392	-1.899	0.032	-0.039	9.37	32.768012	111.640967	1	22	32.768011	111.64098	0	184.83	1	0.028	-0.004	0.004	0	0	6.9406E+218	0	0
20230809_1926210353	0	2256959	-0.93346	0.0713	-0.11097	0.246677	9.7279272	0.33603	256.458	1.392	-1.899	0.032	-0.039	9.37	32.768012	111.640967	1	22	32.768011	111.64098	0	184.83	1	0.028	-0.004	0.004	0	0	6.9406E+218	0	0
20230809_1926210362	0	2256960	-0.91665	0.06425	-0.1004	0.246677	9.7279272	0.33603	256.455	1.386	-1.946	0.032	-0.039	9.37	32.768012	111.640967	1	22	32.768011	111.64098	0	184.83	1	0.028	-0.004	0.004	0	0	6.9406E+218	0	0
20230809_1926210373	0	2256961	-0.90488	0.05647	-0.08851	0.246677	9.7279272	0.33603	256.455	1.386	-1.946	0.032	-0.039	9.37	32.768012	111.640967	1	22	32.768011	111.64098	0	184.83	1	0.028	-0.004	0.004	0	0	6.9406E+218	0	0
20230809_1926210383	0	2256962	-0.89052	0.04941	-0.07635	0.246677	9.7279272	0.33603	256.455	1.386	-1.946	0.032	-0.039	9.37	32.768012	111.640967	1	22	32.768011	111.64098	0	184.83	1	0.028	-0.004	0.004	0	0	6.9406E+218	0	0
20230809_1926210392	0	2256963	-0.87635	0.04169	-0.0637	0.311852	9.7279902	0.335847	256.455	1.386	-1.946	0.032	-0.039	9.37	32.768012	111.640967	1	22	32.768011	111.64098	0	184.83	1	0.028	-0.004	0.004	0	0	6.9406E+218	0	0
20230809_1926210405	0	2256964	-0.86113	0.03412	-0.05004	0.246677	9.7279272	0.33603	256.455	1.386	-1.946	0.032	-0.039	9.37	32.768012	111.640967	1	22	32.768011	111.64098	0	184.83	1	0.028	-0.004	0.004	0	0	6.9406E+218	0	0
20230809_1926210413	0	2256965	-0.84792	0.02644	-0.03681	0.246722	9.6693153	0.335885	256.453	1.383	-1.99	0.034	-0.039	9.37	32.768012	111.640967	1	22	32.768011	111.64098	0	184.83	1	0.028	-0.004	0.004	0	0	6.9406E+218	0	0
20230809_1926210423	0	2256966	-0.83209	0.01949	-0.02093	0.246677	9.7279272	0.33603	256.453	1.383	-1.99	0.034	-0.039	9.37	32.768012	111.640967	1	22	32.768011	111.64098	0	184.83	1	0.028	-0.004	0.004	0	0	6.9406E+218	0	0
20230809_1926210433	0	2256967	-0.8163	0.01295	-0.00915	0.246677	9.7279272	0.33603	256.453	1.383	-1.99	0.034	-0.039	9.37	32.768012	111.640967	1	22	32.768011	111.64098	0	184.83	1	0.028	-0.004	0.004	0	0	6.9406E+218	0	0
20230809_1926210443	0	2256968	-0.80121	0.0055	0.00776	0.246677	9.7279272	0.33603	256.453	1.383	-1.99	0.034	-0.039	9.37	32.768012	111.640967	1	22	32.768011	111.64098	0	184.83	1	0.028	-0.004	0.004	0	0	6.9406E+218	0	0
20230809_1926210452	0	2256969	-0.78572	-0.00141	0.02169	0.246657	9.7278471	0.397617	256.453	1.383	-1.99	0.034	-0.039	9.37	32.768012	111.640967	1	22	32.768011	111.64098	0	184.83	1	0.028	-0.004	0.004	0	0	6.9406E+218	0	0
20230809_1926210463	0	2256970	-0.76942	-0.00834	0.03784	0.311852	9.7279902	0.335847	256.453	1.383	-2.03	0.035	-0.044	9.37	32.768012	111.640967	1	22	32.768011	111.64098	0	184.83	1	0.028	-0.004	0.004	0	0	6.9406E+218	0	0
20230809_1926210473	0	2256971	-0.75252	-0.01484	0.05246	0.246677	9.7279272	0.33603	256.453	1.383	-2.03	0.035	-0.044	9.37	32.768012	111.640967	1	22	32.768011	111.64098	0	184.83	1	0.028	-0.004	0.004	0	0	6.9406E+218	0	0
20230809_1926210483	0	2256972	-0.73668	-0.02089	0.06929	0.246677	9.7279272	0.33603	256.453	1.383	-2.03	0.035	-0.044	9.37	32.768012	111.640967	1	22	32.768011	111.64098	0	184.83	1	0.028	-0.004	0.004	0	0	6.9406E+218	0	0
20230809_1926210493	0	2256973	-0.72094	-0.02741	0.08636	0.246657	9.7278471	0.397617	256.453	1.383	-2.03	0.035	-0.044	9.37	32.768012	111.640967	1	22	32.768011	111.64098	0	184.83	1	0.028	-0.004	0.004	0	0	6.9406E+218	0	0
20230809_1926210502	0	2256974	-0.70101	-0.03405	0.10342	0.246722	9.6693153	0.335885	256.453	1.383	-2.03	0.035	-0.044	9.37	32.768012	111.640967	1	22	32.768011	111.64098	0	184.83	1	0.028	-0.004	0.004	0	0	6.9406E+218	0	0
20230809_1926210514	0	2256975	-0.68375	-0.04012	0.12007	0.246677	9.7279272	0.33603	256.454	1.387	-2.066	0.035	-0.044	9.37	32.768012	111.640967	1	22	32.768011	111.64098	0	184.83	1	0.028	-0.004	0.004	0	0	6.9406E+218	0	0
20230809_1926210523	0	2256976	-0.66523	-0.04632	0.13823	0.246677	9.7279272	0.33603	256.454	1.387	-2.066	0.035	-0.044	9.37	32.768012	111.640967	1	22	32.768011	111.64098	0	184.83	1	0.028	-0.004	0.004	0	0	6.9406E+218	0	0
20230809_1926210535	0	2256977	-0.64652	-0.05137	0.15577	0.311832	9.7279091	0.397434	256.454	1.387	-2.066	0.035	-0.044	9.37	32.768012	111.640967	1	22	32.768011	111.64098	0	184.83	1	0.028	-0.004	0.004	0	0	6.9406E+218	0	0
20230809_1926210543	0	2256978	-0.62894	-0.05728	0.17444	0.246677	9.7279272	0.33603	256.454	1.387	-2.066	0.035	-0.044	9.37	32.768012	111.640967	1	22	32.768011	111.64098	0	184.83	1	0.028	-0.004	0.004	0	0	6.9406E+218	0	0
20230809_1926210560	0	2256979	-0.61122	-0.06278	0.19046	0.246657	9.7278471	0.397617	256.454	1.387	-2.066	0.035	-0.044	9.37	32.768012	111.640967	1	22	32.768011	111.64098	0	184.83	1	0.028	-0.004	0.004	0	0	6.9406E+218	0	0
20230809_1926210562	0	2256980	-0.59257	-0.06802	0.21039	0.246677	9.7279272	0.33603	256.457	1.396	-2.097	0.037	-0.044	9.37	32.768012	111.640967	1	22	32.768011	111.64098	0	184.83	1	0.028	-0.004	0.004	0	0	6.9406E+218	0	0
20230809_1926210573	0	2256981	-0.57189	-0.07282	0.22706	0.246657	9.7278471	0.397617	256.457	1.396	-2.097	0.037	-0.044	9.37	32.768012	111.640967	1	22	32.768011	111.64098	0	184.83	1	0.028	-0.004	0.004	0	0	6.9406E+218	0	0
20230809_1926210583	0	2256982	-0.55194	-0.07681	0.24608	0.246722	9.6693153	0.335885	256.457	1.396	-2.097	0.037	-0.044	9.37	32.768012	111.640967	1	22	32.768011	111.64098	0	184.83	1	0.028	-0.004	0.004	0	0	6.9406E+218	0	0
20230809_1926210593	0	2256983	-0.53184	-0.08125	0.26556	0.246657	9.7278471	0.397617	256.457	1.396	-2.097	0.037	-0.044	9.37	32.768012	111.640967	1	22	32.768011	111.64098	0	184.83	1	0.028	-0.004	0.004	0	0	6.9406E+218	0	0
20230809_1926210603	0	2256984	-0.51146	-0.08463	0.28379	0.246677	9.7279272	0.33603	256.457	1.396	-2.097	0.037	-0.044	9.37	32.768012	111.640967	1	22	32.768011	111.64098	0	184.83	1	0.028	-0.004	0.004	0	0	6.9406E+218	0	0
20230809_1926210612	0	2256985	-0.48991	-0.0889	0.30262	0.311832	9.7279091	0.397434	256.46	1.409	-2.124	0.038	-0.044	9.37	32.768012	111.640967	1	22	32.768011	111.64098	0	184.83	1	0.028	-0.004	0.004	0	0	6.9406E+218	0	0
20230809_1926210633	0	2256986	-0.47012	-0.09175	0.32071	0.246677	9.7279272	0.33603	256.46	1.409	-2.124	0.038	-0.044	9.37	32.768012	111.640967	1	22	32.768011	111.64098	0	184.83	1	0.028	-0.004	0.004	0	0	6.9406E+218	0	0
20230809_1926210635	0	2256987	-0.44975	-0.095	0.33917	0.246657	9.7278471	0.397617	256.46	1.409	-2.124	0.038	-0.039	9.37	32.768012	111.640967	1	22	32.768011	111.64098	0	184.83	1	0.028	-0.004	0.004	0	0	6.9406E+218	0	0
20230809_1926210643	0	2256988	-0.42931	-0.09734	0.35848	0.246702	9.6692352	0.397471	256.46	1.409	-2.124	0.038	-0.039	9.37	32.768012	111.640967	1	22	32.768011	111.64098	0	184.83	1	0.028	-0.004	0.004	0	0	6.9406E+218	0	0
20230809_1926210653	0	2256989	-0.40866	-0.09936	0.37555	0.246677	9.7279272	0.33603	256.46	1.409	-2.124	0.038	-0.039	9.37	32.768012	111.640967	1	22	32.768011	111.64098	0	184.83	1	0.028	-0.004	0.004	0	0	6.9406E+218	0	0
20230809_1926210663	0	2256990	-0.38761	-0.10176	0.39431	0.246657	9.7278471	0.397617	256.465	1.427	-2.145	0.038	-0.039	9.37	32.768012	111.640967	1	22	32.768011	111.64098	0	184.83	1	0.028	-0.004	0.004	0	0	6.9406E+218	0	0
20230809_1926210673	0	2256991	-0.36792	-0.10275	0.41342	0.246657	9.7278471	0.397617	256.465	1.427	-2.145	0.038	-0.039	9.37	32.768012	111.640967	1	22	32.768011	111.64098	0	184.83	1	0.028	-0.004	0.004	0	0	6.9406E+218	0	0
20230809_1926210684	0	2256992	-0.34705	-0.10374	0.43087	0.246657	9.7278471	0.397617	256.465	1.427	-2.145	0.038	-0.039	9.37	32.768012	111.640967	1	22	32.768011	111.64098	0	184.83	1	0.028	-0.004	0.004	0	0	6.9406E+218	0	0
20230809_1926210693	0	2256993	-0.32679	-0.10434	0.44892	0.311852	9.7279902	0.335847	256.465	1.427	-2.145	0.038	-0.039	9.37	32.768012	111.640967	1	22	32.768011	111.64098	0	184.83	1	0.028	-0.004	0.004	0	0	6.9406E+218	0	0
20230809_1926210703	0	2256994	-0.30887	-0.10391	0.46644	0.246657	9.7278471	0.397617	256.465	1.427	-2.145	0.038	-0.039	9.37	32.768012	111.640967	1	22	32.768011	111.64098	0	184.83	1	0.028	-0.004	0.004	0	0	6.9406E+218	0	0
20230809_1926210713	0	2256995	-0.29181	-0.10387	0.48273	0.246657	9.7278471	0.397617	256.469	1.449	-2.161	0.039	-0.039	9.37	32.768012	111.640967	1	22	32.768011	111.64098	0	184.83	1	0.028	-0.004	0.004	0	0	6.9406E+218	0	0
20230809_1926210723	0	2256996	-0.27461	-0.10387	0.50003	0.246657	9.7278471	0.397617	256.469	1.449	-2.161	0.039	-0.039	9.37	32.768012	111.640967	1	22	32.768011	111.64098	0	184.83	1	0.028	-0.004	0.004	0	0	6.9406E+218	0	0
20230809_1926210735	0	2256997	-0.25686	-0.10225	0.51746	0.246657	9.7278471	0.397617	256.469	1.449	-2.161	0.039	-0.039	9.37	32.768012	111.640967	1	22	32.76801	111.64098	0	184.83	1	0.028	-0.004	0.004	0	0	6.9406E+218	0	0
20230809_1926210747	0	2256998	-0.24115	-0.1012	0.53381	0.246657	9.7278471	0.397617	256.469	1.449	-2.161	0.039	-0.039	9.37	32.768012	111.640967	1	22	32.76801	111.64098	0	184.83	1	0.028	-0.004	0.004	0	0	6.9406E+218	0	0
20230809_1926210753	0	2256999	-0.2247	-0.09906	0.55055	0.246677	9.7279272	0.33603	256.469	1.449	-2.161	0.039	-0.039	9.37	32.768012	111.640967	1	22	32.76801	111.64098	0	184.83	1	0.028	-0.004	0.004	0	0	6.9406E+218	0	0
20230809_1926210763	0	2257000	-0.20962	-0.09697	0.56579	0.311832	9.7279091	0.397434	256.473	1.476	-2.173	0.038	-0.039	9.37	32.768012	111.640967	1	22	32.76801	111.64098	0	184.83	1	0.028	-0.004	0.004	0	0	6.9406E+218	0	0
20230809_1926210773	0	2257001	-0.19606	-0.09511	0.58081	0.246657	9.7278471	0.397617	256.473	1.476	-2.173	0.038	-0.039	9.37	32.768012	111.640967	1	22	32.76801	111.64098	0	184.83	1	0.028	-0.004	0.004	0	0	6.9406E+218	0	0
20230809_1926210783	0	2257002	-0.18334	-0.09204	0.59538	0.246657	9.7278471	0.397617	256.473	1.476	-2.173	0.038	-0.039	9.37	32.768012	111.640967	1	22	32.76801	111.64098	0	184.83	1	0.028	-0.004	0.004	0	0	6.9406E+218	0	0
20230809_1926210793	0	2257003	-0.17156	-0.08913	0.60864	0.246657	9.7278471	0.397617	256.473	1.476	-2.173	0.038	-0.039	9.37	32.768012	111.640967	1	22	32.76801	111.64098	0	184.83	1	0.028	-0.004	0.004	0	0	6.9406E+218	0	0
20230809_1926210803	0	2257004	-0.15898	-0.08531	0.62203	0.246657	9.7278471	0.397617	256.473	1.476	-2.173	0.038	-0.039	9.37	32.768012	111.640967	1	22	32.76801	111.64098	0	184.83	1	0.028	-0.004	0.004	0	0	6.9406E+218	0	0
20230809_1926210815	0	2257005	-0.14875	-0.08198	0.63592	0.246657	9.7278471	0.397617	256.477	1.506	-2.182	0.038	-0.039	9.37	32.768012	111.640967	1	22	32.76801	111.64098	0	184.83	1	0.028	-0.004	0.004	0	0	6.9406E+218	0	0
20230809_1926210823	0	2257006	-0.13796	-0.07783	0.64811	0.311832	9.7279091	0.397434	256.477	1.506	-2.182	0.038	-0.039	9.37	32.768012	111.640967	1	22	32.76801	111.64098	0	184.83	1	0.028	-0.004	0.004	0	0	6.9406E+218	0	0
20230809_1926210832	0	2257007	-0.12849	-0.07457	0.66103	0.246612	9.786459	0.397762	256.477	1.506	-2.182	0.038	-0.039	9.37	32.768012	111.640967	1	22	32.76801	111.64098	0	184.83	1	0.028	-0.004	0.004	0	0	6.9406E+218	0	0
20230809_1926210842	0	2257008	-0.1194	-0.06936	0.67173	0.246657	9.7278471	0.397617	256.477	1.506	-2.182	0.038	-0.039	9.37	32.768012	111.640967	1	22	32.76801	111.64098	0	184.83	1	0.028	-0.004	0.004	0	0	6.9406E+218	0	0
20230809_1926210853	0	2257009	-0.11057	-0.06537	0.68182	0.246657	9.7278471	0.397617	256.477	1.506	-2.182	0.038	-0.041	9.37	32.768012	111.640967	1	22	32.76801	111.64098	0	184.83	1	0.028	-0.004	0.004	0	0	6.9406E+218	0	0
20230809_1926210863	0	2257010	-0.10271	-0.06059	0.69146	0.246657	9.7278471	0.397617	256.479	1.54	-2.188	0.038	-0.041	9.37	32.768012	111.640967	1	22	32.76801	111.64098	0	184.83	1	0.028	-0.004	0.004	0	0	6.9406E+218	0	0
20230809_1926210874	0	2257011	-0.09427	-0.0561	0.69977	0.246612	9.786459	0.397762	256.479	1.54	-2.188	0.038	-0.041	9.37	32.768012	111.640967	1	22	32.76801	111.64098	0	184.83	1	0.028	-0.004	0.004	0	0	6.9406E+218	0	0
20230809_1926210882	0	2257012	-0.0872	-0.05136	0.70793	0.311832	9.7279091	0.397434	256.479	1.54	-2.188	0.038	-0.041	9.37	32.768012	111.640967	1	22	32.76801	111.64098	0	184.83	1	0.028	-0.004	0.004	0	0	6.9406E+218	0	0
20230809_1926210892	0	2257013	-0.07966	-0.04594	0.71663	0.246657	9.7278471	0.397617	256.479	1.54	-2.188	0.038	-0.041	9.37	32.768012	111.640967	1	22	32.76801	111.64098	0	184.83	1	0.028	-0.004	0.004	0	0	6.9406E+218	0	0
20230809_1926210902	0	2257014	-0.07286	-0.04061	0.72294	0.246612	9.786459	0.397762	256.479	1.54	-2.188	0.038	-0.041	9.37	32.768012	111.640967	1	22	32.76801	111.64098	0	184.83	1	0.028	-0.004	0.004	0	0	6.9406E+218	0	0
20230809_1926210921	0	2257015	-0.06519	-0.03562	0.72971	0.246677	9.7279272	0.33603	256.48	1.575	-2.192	0.037	-0.041	9.37	32.768012	111.640967	1	22	32.76801	111.64098	0	184.83	1	0.028	-0.004	0.004	0	0	6.9406E+218	0	0
20230809_1926210931	0	2257016	-0.05716	-0.02995	0.73483	0.246612	9.786459	0.397762	256.48	1.575	-2.192	0.037	-0.041	9.4	32.768012	111.640967	1	22	32.76801	111.64098	0	184.83	1	0.037	-0.014	-0.011	0	0	6.9406E+218	0	0
20230809_1926210938	0	2257017	-0.04968	-0.02409	0.73776	0.311832	9.7279091	0.397434	256.48	1.575	-2.192	0.037	-0.041	9.4	32.768012	111.640967	1	22	32.76801	111.64098	0	184.83	1	0.037	-0.014	-0.011	0	0	6.9406E+218	0	0
20230809_1926210943	0	2257018	-0.04124	-0.01831	0.74134	0.246612	9.786459	0.397762	256.48	1.575	-2.192	0.037	-0.041	9.4	32.768012	111.640967	1	22	32.76801	111.64098	0	184.83	1	0.037	-0.014	-0.011	0	0	6.9406E+218	0	0
20230809_1926210953	0	2257019	-0.03264	-0.01201	0.74372	0.246612	9.786459	0.397762	256.48	1.575	-2.192	0.037	-0.041	9.4	32.768012	111.640967	1	22	32.76801	111.64098	0	184.83	1	0.037	-0.014	-0.011	0	0	6.9406E+218	0	0
20230809_1926210963	0	2257020	-0.02393	-0.00573	0.74562	0.246657	9.7278471	0.397617	256.48	1.612	-2.194	0.037	-0.034	9.4	32.768012	111.640967	1	22	32.76801	111.64098	0	184.83	1	0.037	-0.014	-0.011	0	0	6.9406E+218	0	0
20230809_1926210973	0	2257021	-0.01424	-0.00071	0.74679	0.246612	9.786459	0.397762	256.48	1.612	-2.194	0.037	-0.034	9.4	32.768012	111.640967	1	22	32.76801	111.64098	0	184.83	1	0.037	-0.014	-0.011	0	0	6.9406E+218	0	0
20230809_1926210984	0	2257022	-0.00297	0.006	0.7476	0.311787	9.786521	0.397579	256.48	1.612	-2.194	0.037	-0.034	9.4	32.768012	111.640967	1	22	32.76801	111.64098	0	184.83	1	0.037	-0.014	-0.011	0	0	6.9406E+218	0	0
20230809_1926210993	0	2257023	0.00773	0.01277	0.74702	0.246612	9.786459	0.397762	256.48	1.612	-2.194	0.037	-0.034	9.4	32.768012	111.640967	1	22	32.76801	111.64098	0	184.83	1	0.037	-0.014	-0.011	0	0	6.9406E+218	0	0
20230809_1926220003	0	2257024	0.01988	0.019	0.74545	0.246657	9.7278471	0.397617	256.48	1.612	-2.194	0.037	-0.034	9.4	32.768012	111.640967	1	22	32.76801	111.64098	0	184.83	1	0.037	-0.014	-0.011	0	0	6.9406E+218	0	0
20230809_1926220016	0	2257025	0.03208	0.02544	0.74262	0.246612	9.786459	0.397762	256.478	1.649	-2.193	0.036	-0.034	9.4	32.768012	111.640967	1	22	32.76801	111.64098	0	184.83	1	0.037	-0.014	-0.011	0	0	6.9406E+218	0	0
20230809_1926220023	0	2257026	0.04536	0.03142	0.73966	0.311807	9.786602	0.335993	256.478	1.649	-2.193	0.036	-0.034	9.4	32.768012	111.640967	1	22	32.76801	111.64098	0	184.83	1	0.037	-0.014	-0.011	0	0	6.9406E+218	0	0
20230809_1926220034	0	2257027	0.05948	0.03824	0.7356	0.246612	9.786459	0.397762	256.478	1.649	-2.193	0.036	-0.034	9.4	32.768012	111.640967	1	22	32.76801	111.64098	0	184.83	1	0.037	-0.014	-0.011	0	0	6.9406E+218	0	0
20230809_1926220044	0	2257028	0.07417	0.04452	0.73093	0.246612	9.786459	0.397762	256.478	1.649	-2.193	0.036	-0.034	9.4	32.768012	111.640967	1	22	32.76801	111.64098	0	184.83	1	0.037	-0.014	-0.011	0	0	6.9406E+218	0	0
20230809_1926220056	0	2257029	0.0899	0.05111	0.72572	0.311787	9.786521	0.397579	256.478	1.649	-2.193	0.036	-0.034	9.4	32.768012	111.640967	1	22	32.76801	111.64098	0	184.83	1	0.037	-0.014	-0.011	0	0	6.9406E+218	0	0
20230809_1926220064	0	2257030	0.10692	0.05744	0.72049	0.246612	9.786459	0.397762	256.474	1.686	-2.19	0.035	-0.034	9.4	32.768012	111.640967	1	22	32.76801	111.64098	0	184.83	1	0.037	-0.014	-0.011	0	0	6.9406E+218	0	0
20230809_1926220073	0	2257031	0.12432	0.06328	0.71303	0.246566	9.8450708	0.397907	256.474	1.686	-2.19	0.035	-0.034	9.4	32.768012	111.640967	1	22	32.76801	111.64098	0	184.83	1	0.037	-0.014	-0.011	0	0	6.9406E+218	0	0
20230809_1926220083	0	2257032	0.14285	0.06998	0.70619	0.311807	9.786602	0.335993	256.474	1.686	-2.19	0.035	-0.034	9.4	32.768012	111.640967	1	22	32.76801	111.64098	0	184.83	1	0.037	-0.014	-0.011	0	0	6.9406E+218	0	0
20230809_1926220093	0	2257033	0.1637	0.07566	0.69823	0.246612	9.786459	0.397762	256.474	1.686	-2.19	0.035	-0.034	9.4	32.768012	111.640967	1	22	32.76801	111.64098	0	184.83	1	0.037	-0.014	-0.011	0	0	6.9406E+218	0	0
20230809_1926220103	0	2257034	0.18415	0.08204	0.68978	0.246612	9.786459	0.397762	256.474	1.686	-2.19	0.035	-0.034	9.4	32.768012	111.640967	1	22	32.76801	111.64098	0	184.83	1	0.037	-0.014	-0.011	0	0	6.9406E+218	0	0
20230809_1926220129	0	2257035	0.20583	0.08693	0.67997	0.311761	9.8452139	0.336138	256.469	1.72	-2.181	0.034	-0.031	9.4	32.768012	111.640967	1	22	32.76801	111.64098	0	184.83	1	0.037	-0.014	-0.011	0	0	6.9406E+218	0	0
20230809_1926220139	0	2257036	0.22592	0.09328	0.67201	0.246612	9.786459	0.397762	256.469	1.72	-2.181	0.034	-0.031	9.4	32.768012	111.640967	1	22	32.76801	111.64098	0	184.83	1	0.037	-0.014	-0.011	0	0	6.9406E+218	0	0
20230809_1926220143	0	2257037	0.25041	0.0981	0.65917	0.246612	9.786459	0.397762	256.469	1.72	-2.181	0.034	-0.031	9.4	32.768012	111.640967	1	22	32.76801	111.64098	0	184.83	1	0.037	-0.014	-0.011	0	0	6.9406E+218	0	0
20230809_1926220151	0	2257038	0.27639	0.10309	0.64963	0.311761	9.8452139	0.336138	256.469	1.72	-2.181	0.034	-0.031	9.4	32.768012	111.640967	1	22	32.76801	111.64098	0	184.83	1	0.037	-0.014	-0.011	0	0	6.9406E+218	0	0
20230809_1926220162	0	2257039	0.30171	0.10865	0.63723	0.246612	9.786459	0.397762	256.469	1.72	-2.181	0.034	-0.031	9.4	32.768012	111.640967	1	22	32.76801	111.64098	0	184.83	1	0.037	-0.014	-0.011	0	0	6.9406E+218	0	0
20230809_1926220170	0	2257040	0.32803	0.11294	0.62599	0.311741	9.8451338	0.397725	256.463	1.752	-2.168	0.033	-0.031	9.4	32.768012	111.640967	1	22	32.76801	111.64098	0	184.83	1	0.037	-0.014	-0.011	0	0	6.9406E+218	0	0
20230809_1926220175	0	2257041	0.35699	0.11752	0.61433	0.246631	9.78654	0.336175	256.463	1.752	-2.168	0.033	-0.031	9.4	32.768012	111.640967	1	22	32.76801	111.64098	0	184.83	1	0.037	-0.014	-0.011	0	0	6.9406E+218	0	0
20230809_1926220183	0	2257042	0.38708	0.12151	0.60021	0.246566	9.8450708	0.397907	256.463	1.752	-2.168	0.033	-0.031	9.4	32.768012	111.640967	1	22	32.76801	111.64098	0	184.83	1	0.037	-0.014	-0.011	0	0	6.9406E+218	0	0
20230809_1926220194	0	2257043	0.41366	0.12523	0.58743	0.311761	9.8452139	0.336138	256.463	1.752	-2.168	0.033	-0.031	9.4	32.768012	111.640967	1	22	32.76801	111.64098	0	184.83	1	0.037	-0.014	-0.011	0	0	6.9406E+218	0	0
20230809_1926220202	0	2257044	0.4439	0.1286	0.57193	0.246612	9.786459	0.397762	256.463	1.752	-2.168	0.033	-0.031	9.4	32.768012	111.640967	1	22	32.76801	111.64098	0	184.83	1	0.037	-0.014	-0.011	0	0	6.9406E+218	0	0
20230809_1926220214	0	2257045	0.47456	0.13221	0.55961	0.311761	9.8452139	0.336138	256.456	1.781	-2.147	0.032	-0.031	9.4	32.768012	111.640967	1	22	32.76801	111.64098	0	184.83	1	0.037	-0.014	-0.011	0	0	6.9406E+218	0	0
20230809_1926220229	0	2257046	0.50723	0.13546	0.54352	0.246566	9.8450708	0.397907	256.456	1.781	-2.147	0.032	-0.031	9.4	32.768012	111.640967	1	22	32.76801	111.64098	0	184.83	1	0.037	-0.014	-0.011	0	0	6.9406E+218	0	0
20230809_1926220232	0	2257047	0.53487	0.13754	0.53003	0.311807	9.786602	0.335993	256.456	1.781	-2.147	0.032	-0.031	9.4	32.768012	111.640967	1	22	32.76801	111.64098	0	184.83	1	0.037	-0.014	-0.011	0	0	6.9406E+218	0	0
20230809_1926220242	0	2257048	0.56939	0.14038	0.5145	0.246566	9.8450708	0.397907	256.456	1.781	-2.147	0.032	-0.031	9.4	32.768012	111.640967	1	22	32.76801	111.64098	0	184.83	1	0.037	-0.014	-0.011	0	0	6.9406E+218	0	0
20230809_1926220253	0	2257049	0.60242	0.14281	0.50081	0.311761	9.8452139	0.336138	256.456	1.781	-2.147	0.032	-0.031	9.4	32.768012	111.640967	1	22	32.76801	111.64098	0	184.83	1	0.037	-0.014	-0.011	0	0	6.9406E+218	0	0
20230809_1926220264	0	2257050	0.63377	0.14495	0.48498	0.246586	9.8451519	0.336321	256.448	1.806	-2.119	0.03	-0.031	9.4	32.768012	111.640967	1	22	32.76801	111.64098	0	184.83	1	0.037	-0.014	-0.011	0	0	6.9406E+218	0	0
20230809_1926220274	0	2257051	0.66239	0.14629	0.46652	0.311741	9.8451338	0.397725	256.448	1.806	-2.119	0.03	-0.031	9.4	32.768012	111.640967	1	22	32.76801	111.64098	0	184.83	1	0.037	-0.014	-0.011	0	0	6.9406E+218	0	0
20230809_1926220284	0	2257052	0.69767	0.14773	0.4522	0.246586	9.8451519	0.336321	256.448	1.806	-2.119	0.03	-0.031	9.4	32.768012	111.640967	1	22	32.76801	111.64098	0	184.83	1	0.037	-0.014	-0.011	0	0	6.9406E+218	0	0
20230809_1926220293	0	2257053	0.72829	0.14994	0.43571	0.311807	9.786602	0.335993	256.448	1.806	-2.119	0.03	-0.041	9.4	32.768012	111.640967	1	22	32.76801	111.64098	0	184.83	1	0.037	-0.014	-0.011	0	0	6.9406E+218	0	0
20230809_1926220303	0	2257054	0.75713	0.15049	0.41927	0.246586	9.8451519	0.336321	256.448	1.806	-2.119	0.03	-0.041	9.4	32.768012	111.640967	1	22	32.76801	111.64098	0	184.83	1	0.037	-0.014	-0.011	0	0	6.9406E+218	0	0
20230809_1926220318	0	2257055	0.78943	0.15136	0.4037	0.311741	9.8451338	0.397725	256.44	1.828	-2.083	0.029	-0.041	9.4	32.768012	111.640967	1	22	32.76801	111.64098	0	184.83	1	0.037	-0.014	-0.011	0	0	6.9406E+218	0	0
20230809_1926220323	0	2257056	0.82098	0.15192	0.38789	0.311761	9.8452139	0.336138	256.44	1.828	-2.083	0.029	-0.041	9.4	32.768012	111.640967	1	22	32.76801	111.64098	0	184.83	1	0.037	-0.014	-0.011	0	0	6.9406E+218	0	0
20230809_1926220332	0	2257057	0.85173	0.15286	0.37091	0.246586	9.8451519	0.336321	256.44	1.828	-2.083	0.029	-0.041	9.4	32.768012	111.640967	1	22	32.76801	111.64098	0	184.83	1	0.037	-0.014	-0.011	0	0	6.9406E+218	0	0
20230809_1926220343	0	2257058	0.87843	0.15313	0.35291	0.311761	9.8452139	0.336138	256.44	1.828	-2.083	0.029	-0.041	9.4	32.768012	111.640967	1	22	32.76801	111.64098	0	184.83	1	0.037	-0.014	-0.011	0	0	6.9406E+218	0	0
20230809_1926220353	0	2257059	0.90693	0.15258	0.33682	0.246586	9.8451519	0.336321	256.44	1.828	-2.083	0.029	-0.041	9.4	32.768012	111.640967	1	22	32.76801	111.64098	0	184.83	1	0.037	-0.014	-0.011	0	0	6.9406E+218	0	0
20230809_1926220363	0	2257060	0.93346	0.15292	0.31933	0.311761	9.8452139	0.336138	256.432	1.845	-2.039	0.027	-0.041	9.4	32.768012	111.640967	1	22	32.76801	111.64098	0	184.83	1	0.037	-0.014	-0.011	0	0	6.9406E+218	0	0
20230809_1926220373	0	2257061	0.95767	0.15253	0.30378	0.311761	9.8452139	0.336138	256.432	1.845	-2.039	0.027	-0.041	9.4	32.768012	111.640967	1	22	32.76801	111.64098	0	184.83	1	0.037	-0.014	-0.011	0	0	6.9406E+218	0	0
20230809_1926220383	0	2257062	0.97968	0.15111	0.28784	0.246586	9.8451519	0.336321	256.432	1.845	-2.039	0.027	-0.041	9.4	32.768012	111.640967	1	22	32.76801	111.64098	0	184.83	1	0.037	-0.014	-0.011	0	0	6.9406E+218	0	0
20230809_1926220393	0	2257063	1.00197	0.15028	0.27341	0.311761	9.8452139	0.336138	256.432	1.845	-2.039	0.027	-0.041	9.4	32.768012	111.640967	1	22	32.76801	111.64098	0	184.83	1	0.037	-0.014	-0.011	0	0	6.9406E+218	0	0
20230809_1926220403	0	2257064	1.02413	0.14945	0.25885	0.311761	9.8452139	0.336138	256.432	1.845	-2.039	0.027	-0.041	9.4	32.768012	111.640967	1	22	32.76801	111.64098	0	184.83	1	0.037	-0.014	-0.011	0	0	6.9406E+218	0	0
20230809_1926220418	0	2257065	1.04114	0.14874	0.24103	0.246586	9.8451519	0.336321	256.424	1.858	-1.989	0.026	-0.041	9.4	32.768012	111.640967	1	22	32.76801	111.64098	0	184.83	1	0.037	-0.014	-0.011	0	0	6.9406E+218	0	0
20230809_1926220434	0	2257066	1.05676	0.14671	0.22453	0.311761	9.8452139	0.336138	256.424	1.858	-1.989	0.026	-0.041	9.4	32.768012	111.640967	1	22	32.76801	111.64098	0	184.83	1	0.037	-0.014	-0.011	0	0	6.9406E+218	0	0
20230809_1926220435	0	2257067	1.06962	0.14512	0.20985	0.311761	9.8452139	0.336138	256.424	1.858	-1.989	0.026	-0.041	9.4	32.768012	111.640967	1	22	32.76801	111.64098	0	184.83	1	0.037	-0.014	-0.011	0	0	6.9406E+218	0	0
20230809_1926220443	0	2257068	1.07896	0.14404	0.19344	0.246586	9.8451519	0.336321	256.424	1.858	-1.989	0.026	-0.041	9.4	32.768012	111.640967	1	22	32.76801	111.64098	0	184.83	1	0.037	-0.014	-0.011	0	0	6.9406E+218	0	0
20230809_1926220453	0	2257069	1.08699	0.14205	0.18043	0.311807	9.786602	0.335993	256.424	1.858	-1.989	0.026	-0.047	9.4	32.768012	111.640967	1	22	32.76801	111.64098	0	184.83	1	0.037	-0.014	-0.011	0	0	6.9406E+218	0	0
20230809_1926220463	0	2257070	1.09108	0.13953	0.16703	0.311781	9.845295	0.274551	256.416	1.867	-1.936	0.024	-0.047	9.4	32.768012	111.640967	1	22	32.76801	111.64098	0	184.83	1	0.037	-0.014	-0.011	0	0	6.9406E+218	0	0
20230809_1926220473	0	2257071	1.09775	0.13794	0.15374	0.311761	9.8452139	0.336138	256.416	1.867	-1.936	0.024	-0.047	9.4	32.768012	111.640967	1	22	32.76801	111.64098	0	184.83	1	0.037	-0.014	-0.011	0	0	6.9406E+218	0	0
20230809_1926220483	0	2257072	1.09991	0.13619	0.1393	0.246586	9.8451519	0.336321	256.416	1.867	-1.936	0.024	-0.047	9.4	32.768012	111.640967	1	22	32.76801	111.64098	0	184.83	1	0.037	-0.014	-0.011	0	0	6.9406E+218	0	0
20230809_1926220492	0	2257073	1.09792	0.13416	0.12552	0.311761	9.8452139	0.336138	256.416	1.867	-1.936	0.024	-0.047	9.4	32.768012	111.640967	1	22	32.76801	111.64098	0	184.83	1	0.037	-0.014	-0.011	0	0	6.9406E+218	0	0
20230809_1926220502	0	2257074	1.09528	0.13142	0.11152	0.311781	9.845295	0.274551	256.416	1.867	-1.936	0.024	-0.047	9.4	32.768012	111.640967	1	22	32.76801	111.64098	0	184.83	1	0.037	-0.014	-0.011	0	0	6.9406E+218	0	0
20230809_1926220515	0	2257075	1.08903	0.12864	0.09845	0.311761	9.8452139	0.336138	256.409	1.873	-1.881	0.023	-0.047	9.4	32.768012	111.640967	1	22	32.76801	111.64098	0	184.83	1	0.037	-0.014	-0.011	0	0	6.9406E+218	0	0
20230809_1926220523	0	2257076	1.08198	0.12623	0.08651	0.311761	9.8452139	0.336138	256.409	1.873	-1.881	0.023	-0.047	9.4	32.768012	111.640967	1	22	32.76801	111.64098	0	184.83	1	0.037	-0.014	-0.011	0	0	6.9406E+218	0	0
20230809_1926220532	0	2257077	1.07075	0.12384	0.0742	0.246606	9.845233	0.274734	256.409	1.873	-1.881	0.023	-0.047	9.4	32.768012	111.640967	1	22	32.76801	111.64098	0	184.83	1	0.037	-0.014	-0.011	0	0	6.9406E+218	0	0
20230809_1926220542	0	2257078	1.06102	0.12141	0.06441	0.311807	9.786602	0.335993	256.409	1.873	-1.881	0.023	-0.047	9.4	32.768012	111.640967	1	22	32.76801	111.64098	0	184.83	1	0.037	-0.014	-0.011	0	0	6.9406E+218	0	0
20230809_1926220561	0	2257079	1.04658	0.11897	0.05184	0.311781	9.845295	0.274551	256.409	1.873	-1.881	0.023	-0.047	9.4	32.768012	111.640967	1	22	32.76801	111.64098	0	184.83	1	0.037	-0.014	-0.011	0	0	6.9406E+218	0	0
20230809_1926220562	0	2257080	1.03142	0.11653	0.04035	0.311761	9.8452139	0.336138	256.403	1.876	-1.828	0.022	-0.047	9.4	32.768012	111.640967	1	22	32.76801	111.64098	0	184.83	1	0.037	-0.014	-0.011	0	0	6.9406E+218	0	0
20230809_1926220573	0	2257081	1.01471	0.11395	0.02874	0.311761	9.8452139	0.336138	256.403	1.876	-1.828	0.022	-0.047	9.4	32.768012	111.640967	1	22	32.76801	111.64098	0	184.83	1	0.037	-0.014	-0.011	0	0	6.9406E+218	0	0
20230809_1926220583	0	2257082	0.99489	0.11202	0.01768	0.311781	9.845295	0.274551	256.403	1.876	-1.828	0.022	-0.047	9.4	32.768012	111.640967	1	22	32.76801	111.64098	0	184.83	1	0.037	-0.014	-0.011	0	0	6.9406E+218	0	0
20230809_1926220592	0	2257083	0.97552	0.10947	0.00627	0.311807	9.786602	0.335993	256.403	1.876	-1.828	0.022	-0.047	9.4	32.768012	111.640967	1	22	32.76801	111.64098	0	184.83	1	0.037	-0.014	-0.011	0	0	6.9406E+218	0	0
20230809_1926220604	0	2257084	0.95193	0.10783	-0.00241	0.246606	9.845233	0.274734	256.403	1.876	-1.828	0.022	-0.047	9.4	32.768012	111.640967	1	22	32.76801	111.64098	0	184.83	1	0.037	-0.014	-0.011	0	0	6.9406E+218	0	0
20230809_1926220613	0	2257085	0.92977	0.10638	-0.0125	0.311781	9.845295	0.274551	256.398	1.876	-1.78	0.021	-0.047	9.4	32.768012	111.640967	1	22	32.76801	111.64098	0	184.83	1	0.037	-0.014	-0.011	0	0	6.9406E+218	0	0
20230809_1926220623	0	2257086	0.90579	0.10393	-0.02173	0.311807	9.786602	0.335993	256.398	1.876	-1.78	0.021	-0.047	9.4	32.768012	111.640967	1	22	32.76801	111.64098	0	184.83	1	0.037	-0.014	-0.011	0	0	6.9406E+218	0	0
20230809_1926220632	0	2257087	0.88241	0.10277	-0.02998	0.311781	9.845295	0.274551	256.398	1.876	-1.78	0.021	-0.047	9.4	32.768012	111.640967	1	22	32.76801	111.64098	0	184.83	1	0.037	-0.014	-0.011	0	0	6.9406E+218	0	0
20230809_1926220643	0	2257088	0.85892	0.10212	-0.03878	0.311761	9.8452139	0.336138	256.398	1.876	-1.78	0.021	-0.047	9.4	32.768012	111.640967	1	22	32.76801	111.64098	0	184.83	1	0.037	-0.014	-0.011	0	0	6.9406E+218	0	0
20230809_1926220653	0	2257089	0.83261	0.10072	-0.04786	0.311827	9.7866831	0.274406	256.398	1.876	-1.78	0.021	-0.047	9.4	32.768012	111.640967	1	22	32.76801	111.64098	0	184.83	1	0.037	-0.014	-0.011	0	0	6.9406E+218	0	0
20230809_1926220663	0	2257090	0.80674	0.09997	-0.05568	0.311781	9.845295	0.274551	256.393	1.874	-1.737	0.021	-0.031	9.4	32.768012	111.640967	1	22	32.76801	111.64098	0	184.83	1	0.037	-0.014	-0.011	0	0	6.9406E+218	0	0
20230809_1926220673	0	2257091	0.77925	0.09995	-0.06358	0.311761	9.8452139	0.336138	256.393	1.874	-1.737	0.021	-0.031	9.4	32.768012	111.640967	1	22	32.76801	111.64098	0	184.83	1	0.037	-0.014	-0.011	0	0	6.9406E+218	0	0
20230809_1926220683	0	2257092	0.75324	0.09946	-0.07024	0.311827	9.7866831	0.274406	256.393	1.874	-1.737	0.021	-0.031	9.4	32.768012	111.640967	1	22	32.76801	111.64098	0	184.83	1	0.037	-0.014	-0.011	0	0	6.9406E+218	0	0
20230809_1926220692	0	2257093	0.72632	0.09963	-0.07638	0.311761	9.8452139	0.336138	256.393	1.874	-1.737	0.021	-0.031	9.4	32.768012	111.640967	1	22	32.76801	111.64098	0	184.83	1	0.037	-0.014	-0.011	0	0	6.9406E+218	0	0
20230809_1926220702	0	2257094	0.70136	0.1	-0.08273	0.311827	9.7866831	0.274406	256.393	1.874	-1.737	0.021	-0.031	9.4	32.768012	111.640967	1	22	32.76801	111.64098	0	184.83	1	0.037	-0.014	-0.011	0	0	6.9406E+218	0	0
20230809_1926220713	0	2257095	0.67737	0.10076	-0.08775	0.311827	9.7866831	0.274406	256.388	1.87	-1.701	0.02	-0.031	9.4	32.768012	111.640967	1	22	32.76801	111.64098	0	184.83	1	0.037	-0.014	-0.011	0	0	6.9406E+218	0	0
20230809_1926220724	0	2257096	0.65157	0.10202	-0.09319	0.311761	9.8452139	0.336138	256.388	1.87	-1.701	0.02	-0.031	9.4	32.768012	111.640967	1	22	32.76801	111.64098	0	184.83	1	0.037	-0.014	-0.011	0	0	6.9406E+218	0	0
20230809_1926220734	0	2257097	0.62773	0.10259	-0.09869	0.311827	9.7866831	0.274406	256.388	1.87	-1.701	0.02	-0.031	9.4	32.768012	111.640967	1	22	32.76801	111.64098	0	184.83	1	0.037	-0.014	-0.011	0	0	6.9406E+218	0	0
20230809_1926220743	0	2257098	0.60409	0.1039	-0.10286	0.311781	9.845295	0.274551	256.388	1.87	-1.701	0.02	-0.031	9.4	32.768012	111.640967	1	22	32.76801	111.640979	0	184.83	1	0.037	-0.014	-0.011	0	0	6.9406E+218	0	0
20230809_1926220758	0	2257099	0.58226	0.10644	-0.1071	0.311827	9.7866831	0.274406	256.388	1.87	-1.701	0.02	-0.031	9.4	32.768012	111.640967	1	22	32.76801	111.640979	0	184.83	1	0.037	-0.014	-0.011	0	0	6.9406E+218	0	0
20230809_1926220763	0	2257100	0.56043	0.10788	-0.1109	0.311807	9.786602	0.335993	256.383	1.864	-1.671	0.018	-0.031	9.4	32.768012	111.640967	1	22	32.76801	111.640979	0	184.83	1	0.037	-0.014	-0.011	0	0	6.9406E+218	0	0
20230809_1926220774	0	2257101	0.54134	0.11052	-0.1137	0.311827	9.7866831	0.274406	256.383	1.864	-1.671	0.018	-0.031	9.4	32.768012	111.640967	1	22	32.76801	111.640979	0	184.83	1	0.037	-0.014	-0.011	0	0	6.9406E+218	0	0
20230809_1926220787	0	2257102	0.52348	0.11395	-0.1161	0.311781	9.845295	0.274551	256.383	1.864	-1.671	0.018	-0.031	9.4	32.768012	111.640967	1	22	32.76801	111.640979	0	184.83	1	0.037	-0.014	-0.011	0	0	6.9406E+218	0	0
20230809_1926220793	0	2257103	0.50537	0.1165	-0.1186	0.311827	9.7866831	0.274406	256.383	1.864	-1.671	0.018	-0.027	9.4	32.768012	111.640967	1	22	32.76801	111.640979	0	184.83	1	0.037	-0.014	-0.011	0	0	6.9406E+218	0	0
20230809_1926220805	0	2257104	0.49051	0.11922	-0.12038	0.311807	9.786602	0.335993	256.383	1.864	-1.671	0.018	-0.027	9.4	32.768012	111.640967	1	22	32.76801	111.640979	0	184.83	1	0.037	-0.014	-0.011	0	0	6.9406E+218	0	0
20230809_1926220820	0	2257105	0.4754	0.12303	-0.12262	0.311827	9.7866831	0.274406	256.378	1.858	-1.645	0.018	-0.027	9.4	32.768012	111.640967	1	22	32.76801	111.640979	0	184.83	1	0.037	-0.014	-0.011	0	0	6.9406E+218	0	0
20230809_1926220823	0	2257106	0.46326	0.12735	-0.12506	0.246606	9.845233	0.274734	256.378	1.858	-1.645	0.018	-0.027	9.4	32.768012	111.640967	1	22	32.76801	111.640979	0	184.83	1	0.037	-0.014	-0.011	0	0	6.9406E+218	0	0
20230809_1926220832	0	2257107	0.45108	0.13075	-0.12582	0.311827	9.7866831	0.274406	256.378	1.858	-1.645	0.018	-0.027	9.4	32.768012	111.640967	1	22	32.76801	111.640979	0	184.83	1	0.037	-0.014	-0.011	0	0	6.9406E+218	0	0
20230809_1926220842	0	2257108	0.44089	0.13476	-0.12635	0.311827	9.7866831	0.274406	256.378	1.858	-1.645	0.018	-0.027	9.4	32.768012	111.640967	1	22	32.76801	111.640979	0	184.83	1	0.037	-0.014	-0.011	0	0	6.9406E+218	0	0
20230809_1926220855	0	2257109	0.43334	0.13906	-0.12693	0.311807	9.786602	0.335993	256.378	1.858	-1.645	0.018	-0.027	9.4	32.768012	111.640967	1	22	32.76801	111.640979	0	184.83	1	0.037	-0.014	-0.011	0	0	6.9406E+218	0	0
20230809_1926220863	0	2257110	0.42704	0.14363	-0.12589	0.311827	9.7866831	0.274406	256.371	1.851	-1.623	0.017	-0.027	9.4	32.768012	111.640967	1	22	32.76801	111.640979	0	184.83	1	0.037	-0.014	-0.011	0	0	6.9406E+218	0	0
20230809_1926220873	0	2257111	0.42421	0.14807	-0.12676	0.311827	9.7866831	0.274406	256.371	1.851	-1.623	0.017	-0.027	9.4	32.768012	111.640967	1	22	32.76801	111.640979	0	184.83	1	0.037	-0.014	-0.011	0	0	6.9406E+218	0	0
20230809_1926220883	0	2257112	0.42207	0.15268	-0.12636	0.311827	9.7866831	0.274406	256.371	1.851	-1.623	0.017	-0.027	9.4	32.768012	111.640967	1	22	32.76801	111.640979	0	184.83	1	0.037	-0.014	-0.011	0	0	6.9406E+218	0	0
20230809_1926220893	0	2257113	0.42211	0.15759	-0.12527	0.311781	9.845295	0.274551	256.371	1.851	-1.623	0.017	-0.027	9.4	32.768012	111.640967	1	22	32.76801	111.640979	0	184.83	1	0.037	-0.014	-0.011	0	0	6.9406E+218	0	0
20230809_1926220902	0	2257114	0.4225	0.16255	-0.12534	0.311827	9.7866831	0.274406	256.371	1.851	-1.623	0.017	-0.027	9.4	32.768012	111.640967	1	22	32.76801	111.640979	0	184.83	1	0.037	-0.014	-0.011	0	0	6.9406E+218	0	0
20230809_1926220912	0	2257115	0.42419	0.16718	-0.12381	0.311827	9.7866831	0.274406	256.364	1.845	-1.603	0.017	-0.027	9.4	32.768012	111.640967	1	22	32.76801	111.640979	0	184.83	1	0.037	-0.014	-0.011	0	0	6.9406E+218	0	0
20230809_1926220932	0	2257116	0.42829	0.17201	-0.12191	0.311807	9.786602	0.335993	256.364	1.845	-1.603	0.017	-0.027	9.4	32.768012	111.640967	1	22	32.76801	111.640979	0	184.83	1	0.033	-0.013	-0.021	0	0	6.9406E+218	0	0
20230809_1926220938	0	2257117	0.43337	0.17745	-0.12004	0.311827	9.7866831	0.274406	256.364	1.845	-1.603	0.017	-0.027	9.4	32.768012	111.640967	1	22	32.76801	111.640979	0	184.83	1	0.033	-0.013	-0.021	0	0	6.9406E+218	0	0
20230809_1926220942	0	2257118	0.44058	0.18238	-0.11851	0.311827	9.7866831	0.274406	256.364	1.845	-1.603	0.017	-0.027	9.4	32.768012	111.640967	1	22	32.76801	111.640979	0	184.83	1	0.033	-0.013	-0.021	0	0	6.9406E+218	0	0
20230809_1926220954	0	2257119	0.44922	0.18715	-0.11629	0.311827	9.7866831	0.274406	256.364	1.845	-1.603	0.017	-0.028	9.4	32.768012	111.640967	1	22	32.76801	111.640979	0	184.83	1	0.033	-0.013	-0.021	0	0	6.9406E+218	0	0
20230809_1926220963	0	2257120	0.45817	0.19239	-0.11483	0.311827	9.7866831	0.274406	256.355	1.838	-1.581	0.033	-0.028	9.4	32.768012	111.640967	1	22	32.76801	111.640979	0	184.83	1	0.033	-0.013	-0.021	0	0	6.9406E+218	0	0
20230809_1926220973	0	2257121	0.46801	0.19712	-0.11219	0.311827	9.7866831	0.274406	256.355	1.838	-1.581	0.033	-0.028	9.4	32.768012	111.640967	1	22	32.76801	111.640979	0	184.83	1	0.033	-0.013	-0.021	0	0	6.9406E+218	0	0
20230809_1926220983	0	2257122	0.48105	0.20169	-0.108	0.311827	9.7866831	0.274406	256.355	1.838	-1.581	0.033	-0.028	9.4	32.768012	111.640967	1	22	32.76801	111.640979	0	184.83	1	0.033	-0.013	-0.021	0	0	6.9406E+218	0	0
20230809_1926220994	0	2257123	0.49165	0.20661	-0.10725	0.311827	9.7866831	0.274406	256.355	1.838	-1.581	0.033	-0.028	9.4	32.768012	111.640967	1	22	32.76801	111.640979	0	184.83	1	0.033	-0.013	-0.021	0	0	6.9406E+218	0	0
20230809_1926230002	0	2257124	0.4991	0.21108	-0.0993	0.311827	9.7866831	0.274406	256.355	1.838	-1.581	0.033	-0.028	9.4	32.768012	111.640967	1	22	32.76801	111.640979	0	184.83	1	0.033	-0.013	-0.021	0	0	6.9406E+218	0	0
20230809_1926230015	0	2257125	0.5175	0.21534	-0.10282	0.311827	9.7866831	0.274406	256.345	1.833	-1.556	0.033	-0.028	9.4	32.768012	111.640967	1	22	32.76801	111.640979	0	184.83	1	0.033	-0.013	-0.021	0	0	6.9406E+218	0	0
20230809_1926230023	0	2257126	0.53061	0.22043	-0.09737	0.311827	9.7866831	0.274406	256.345	1.833	-1.556	0.033	-0.028	9.4	32.768012	111.640967	1	22	32.76801	111.640979	0	184.83	1	0.033	-0.013	-0.021	0	0	6.9406E+218	0	0
20230809_1926230033	0	2257127	0.5422	0.2243	-0.09447	0.311827	9.7866831	0.274406	256.345	1.833	-1.556	0.033	-0.028	9.4	32.768012	111.640967	1	22	32.76801	111.640979	0	184.83	1	0.033	-0.013	-0.021	0	0	6.9406E+218	0	0
20230809_1926230043	0	2257128	0.55561	0.22958	-0.09256	0.311846	9.7867632	0.212819	256.345	1.833	-1.556	0.033	-0.028	9.4	32.768012	111.640967	1	22	32.76801	111.640979	0	184.83	1	0.033	-0.013	-0.021	0	0	6.9406E+218	0	0
20230809_1926230053	0	2257129	0.57222	0.23207	-0.08575	0.311827	9.7866831	0.274406	256.345	1.833	-1.556	0.033	-0.028	9.4	32.768012	111.640967	1	22	32.76801	111.640979	0	184.83	1	0.033	-0.013	-0.021	0	0	6.9406E+218	0	0
20230809_1926230063	0	2257130	0.58581	0.23587	-0.08299	0.311827	9.7866831	0.274406	256.334	1.828	-1.529	0.033	-0.028	9.4	32.768012	111.640967	1	22	32.76801	111.640979	0	184.83	1	0.033	-0.013	-0.021	0	0	6.9406E+218	0	0
20230809_1926230073	0	2257131	0.59641	0.24148	-0.08078	0.246651	9.7866201	0.274589	256.334	1.828	-1.529	0.033	-0.028	9.4	32.768012	111.640967	1	22	32.76801	111.640979	0	184.83	1	0.033	-0.013	-0.021	0	0	6.9406E+218	0	0
20230809_1926230083	0	2257132	0.60717	0.24217	-0.07672	0.311827	9.7866831	0.274406	256.334	1.828	-1.529	0.033	-0.028	9.4	32.768012	111.640967	1	22	32.76801	111.640979	0	184.83	1	0.033	-0.013	-0.021	0	0	6.9406E+218	0	0
20230809_1926230093	0	2257133	0.62669	0.24729	-0.07334	0.311846	9.7867632	0.212819	256.334	1.828	-1.529	0.033	-0.028	9.4	32.768012	111.640967	1	22	32.76801	111.640979	0	184.83	1	0.033	-0.013	-0.021	0	0	6.9406E+218	0	0
20230809_1926230103	0	2257134	0.63528	0.25076	-0.06984	0.311827	9.7866831	0.274406	256.334	1.828	-1.529	0.033	-0.028	9.4	32.768012	111.640967	1	22	32.76801	111.640979	0	184.83	1	0.033	-0.013	-0.021	0	0	6.9406E+218	0	0
20230809_1926230118	0	2257135	0.64065	0.25078	-0.06758	0.311827	9.7866831	0.274406	256.322	1.823	-1.498	0.032	-0.028	9.4	32.768012	111.640967	1	22	32.76801	111.640979	0	184.83	1	0.033	-0.013	-0.021	0	0	6.9406E+218	0	0
20230809_1926230123	0	2257136	0.65827	0.25486	-0.05923	0.311827	9.7866831	0.274406	256.322	1.823	-1.498	0.032	-0.027	9.4	32.768012	111.640967	1	22	32.76801	111.640979	0	184.83	1	0.033	-0.013	-0.021	0	0	6.9406E+218	0	0
20230809_1926230133	0	2257137	0.66768	0.25763	-0.05412	0.311801	9.845376	0.212965	256.322	1.823	-1.498	0.032	-0.027	9.4	32.768012	111.640967	1	22	32.76801	111.640979	0	184.83	1	0.033	-0.013	-0.021	0	0	6.9406E+218	0	0
20230809_1926230143	0	2257138	0.66981	0.25871	-0.05182	0.311827	9.7866831	0.274406	256.322	1.823	-1.498	0.032	-0.027	9.4	32.768012	111.640967	1	22	32.76801	111.640979	0	184.83	1	0.033	-0.013	-0.021	0	0	6.9406E+218	0	0
20230809_1926230152	0	2257139	0.6787	0.26029	-0.04819	0.246651	9.7866201	0.274589	256.322	1.823	-1.498	0.032	-0.027	9.4	32.768012	111.640967	1	22	32.76801	111.640979	0	184.83	1	0.033	-0.013	-0.021	0	0	6.9406E+218	0	0
20230809_1926230163	0	2257140	0.68914	0.26157	-0.0426	0.311846	9.7867632	0.212819	256.309	1.82	-1.465	0.031	-0.027	9.4	32.768012	111.640967	1	22	32.76801	111.640979	0	184.83	1	0.033	-0.013	-0.021	0	0	6.9406E+218	0	0
20230809_1926230183	0	2257141	0.69127	0.26278	-0.03883	0.311827	9.7866831	0.274406	256.309	1.82	-1.465	0.031	-0.027	9.4	32.768012	111.640967	1	22	32.76801	111.640979	0	184.83	1	0.033	-0.013	-0.021	0	0	6.9406E+218	0	0
20230809_1926230197	0	2257142	0.69237	0.2628	-0.03492	0.311846	9.7867632	0.212819	256.309	1.82	-1.465	0.031	-0.027	9.4	32.768012	111.640967	1	22	32.76801	111.640979	0	184.83	1	0.033	-0.013	-0.021	0	0	6.9406E+218	0	0
20230809_1926230202	0	2257143	0.6944	0.26245	-0.02752	0.311827	9.7866831	0.274406	256.309	1.82	-1.465	0.031	-0.027	9.4	32.768012	111.640967	1	22	32.76801	111.640979	0	184.83	1	0.033	-0.013	-0.021	0	0	6.9406E+218	0	0
20230809_1926230210	0	2257144	0.69985	0.26249	-0.02146	0.311846	9.7867632	0.212819	256.309	1.82	-1.465	0.031	-0.027	9.4	32.768012	111.640967	1	22	32.76801	111.640979	0	184.83	1	0.033	-0.013	-0.021	0	0	6.9406E+218	0	0
20230809_1926230216	0	2257145	0.69694	0.26215	-0.01728	0.311781	9.845295	0.274551	256.296	1.818	-1.43	0.031	-0.027	9.4	32.768012	111.640967	1	22	32.76801	111.640979	0	184.83	1	0.033	-0.013	-0.021	0	0	6.9406E+218	0	0
20230809_1926230223	0	2257146	0.69196	0.26034	-0.01289	0.246671	9.7867012	0.213002	256.296	1.818	-1.43	0.031	-0.027	9.4	32.768012	111.640967	1	22	32.76801	111.640979	0	184.83	1	0.033	-0.013	-0.021	0	0	6.9406E+218	0	0
20230809_1926230240	0	2257147	0.68914	0.25869	-0.00733	0.311827	9.7866831	0.274406	256.296	1.818	-1.43	0.031	-0.027	9.4	32.768012	111.640967	1	22	32.76801	111.640979	0	184.83	1	0.033	-0.013	-0.021	0	0	6.9406E+218	0	0
20230809_1926230242	0	2257148	0.68432	0.25748	-0.00189	0.311846	9.7867632	0.212819	256.296	1.818	-1.43	0.031	-0.027	9.4	32.768012	111.640967	1	22	32.76801	111.640979	0	184.83	1	0.033	-0.013	-0.021	0	0	6.9406E+218	0	0
20230809_1926230251	0	2257149	0.67351	0.2546	0.0006	0.311846	9.7867632	0.212819	256.296	1.818	-1.43	0.031	-0.027	9.4	32.768012	111.640967	1	22	32.76801	111.640979	0	184.83	1	0.033	-0.013	-0.021	0	0	6.9406E+218	0	0
20230809_1926230262	0	2257150	0.6628	0.25057	0.00995	0.311801	9.845376	0.212965	256.283	1.818	-1.397	0.031	-0.027	9.4	32.768012	111.640967	1	22	32.76801	111.640979	0	184.83	1	0.033	-0.013	-0.021	0	0	6.9406E+218	0	0
20230809_1926230273	0	2257151	0.65476	0.24836	0.01639	0.246651	9.7866201	0.274589	256.283	1.818	-1.397	0.031	-0.027	9.4	32.768012	111.640967	1	22	32.76801	111.640979	0	184.83	1	0.033	-0.013	-0.021	0	0	6.9406E+218	0	0
20230809_1926230284	0	2257152	0.64393	0.24455	0.02106	0.311846	9.7867632	0.212819	256.283	1.818	-1.397	0.031	-0.027	9.4	32.768012	111.640967	1	22	32.76801	111.640979	0	184.83	1	0.033	-0.013	-0.021	0	0	6.9406E+218	0	0
20230809_1926230292	0	2257153	0.63014	0.24048	0.02656	0.311846	9.7867632	0.212819	256.283	1.818	-1.397	0.031	-0.027	9.4	32.768012	111.640967	1	22	32.76801	111.640979	0	184.83	1	0.033	-0.013	-0.021	0	0	6.9406E+218	0	0
20230809_1926230302	0	2257154	0.61164	0.23512	0.03087	0.311846	9.7867632	0.212819	256.283	1.818	-1.397	0.031	-0.027	9.4	32.768012	111.640967	1	22	32.76801	111.640979	0	184.83	1	0.033	-0.013	-0.021	0	0	6.9406E+218	0	0
20230809_1926230315	0	2257155	0.59452	0.23025	0.03765	0.311801	9.845376	0.212965	256.271	1.819	-1.366	0.03	-0.027	9.4	32.768012	111.640967	1	22	32.76801	111.640979	0	184.83	1	0.033	-0.013	-0.021	0	0	6.9406E+218	0	0
20230809_1926230323	0	2257156	0.57727	0.22492	0.04121	0.311827	9.7866831	0.274406	256.271	1.819	-1.366	0.03	-0.027	9.4	32.768012	111.640967	1	22	32.76801	111.640979	0	184.83	1	0.033	-0.013	-0.021	0	0	6.9406E+218	0	0
20230809_1926230334	0	2257157	0.55528	0.21858	0.04851	0.246671	9.7867012	0.213002	256.271	1.819	-1.366	0.03	-0.027	9.4	32.768012	111.640967	1	22	32.76801	111.640979	0	184.83	1	0.033	-0.013	-0.021	0	0	6.9406E+218	0	0
20230809_1926230343	0	2257158	0.53444	0.2116	0.0549	0.311801	9.845376	0.212965	256.271	1.819	-1.366	0.03	-0.027	9.4	32.768012	111.640967	1	22	32.76801	111.640979	0	184.83	1	0.033	-0.013	-0.021	0	0	6.9406E+218	0	0
20230809_1926230352	0	2257159	0.51509	0.20562	0.06031	0.311846	9.7867632	0.212819	256.271	1.819	-1.366	0.03	-0.027	9.4	32.768012	111.640967	1	22	32.76801	111.640979	0	184.83	1	0.033	-0.013	-0.021	0	0	6.9406E+218	0	0
20230809_1926230362	0	2257160	0.49395	0.19884	0.06542	0.311846	9.7867632	0.212819	256.261	1.821	-1.339	0.03	-0.027	9.4	32.768012	111.640967	1	22	32.76801	111.640979	0	184.83	1	0.033	-0.013	-0.021	0	0	6.9406E+218	0	0
20230809_1926230377	0	2257161	0.46715	0.19065	0.07041	0.311801	9.845376	0.212965	256.261	1.821	-1.339	0.03	-0.027	9.4	32.768012	111.640967	1	22	32.76801	111.640979	0	184.83	1	0.033	-0.013	-0.021	0	0	6.9406E+218	0	0
20230809_1926230382	0	2257162	0.44192	0.1833	0.07633	0.246671	9.7867012	0.213002	256.261	1.821	-1.339	0.03	-0.027	9.4	32.768012	111.640967	1	22	32.76801	111.640979	0	184.83	1	0.033	-0.013	-0.021	0	0	6.9406E+218	0	0
20230809_1926230394	0	2257163	0.41881	0.17466	0.08071	0.311846	9.7867632	0.212819	256.261	1.821	-1.339	0.03	-0.027	9.4	32.768012	111.640967	1	22	32.76801	111.640979	0	184.83	1	0.033	-0.013	-0.021	0	0	6.9406E+218	0	0
20230809_1926230403	0	2257164	0.39318	0.16592	0.08829	0.311821	9.8454561	0.151378	256.261	1.821	-1.339	0.03	-0.027	9.4	32.768012	111.640967	1	22	32.76801	111.640979	0	184.83	1	0.033	-0.013	-0.021	0	0	6.9406E+218	0	0
20230809_1926230416	0	2257165	0.36859	0.15758	0.09429	0.311846	9.7867632	0.212819	256.252	1.825	-1.319	0.029	-0.027	9.4	32.768012	111.640967	1	22	32.76801	111.640979	0	184.83	1	0.033	-0.013	-0.021	0	0	6.9406E+218	0	0
20230809_1926230423	0	2257166	0.34261	0.1481	0.09858	0.311846	9.7867632	0.212819	256.252	1.825	-1.319	0.029	-0.027	9.4	32.768012	111.640967	1	22	32.76801	111.640979	0	184.83	1	0.033	-0.013	-0.021	0	0	6.9406E+218	0	0
20230809_1926230434	0	2257167	0.31913	0.1388	0.10423	0.311801	9.845376	0.212965	256.252	1.825	-1.319	0.029	-0.027	9.4	32.768012	111.640967	1	22	32.76801	111.640979	0	184.83	1	0.033	-0.013	-0.021	0	0	6.9406E+218	0	0
20230809_1926230444	0	2257168	0.29378	0.12977	0.10987	0.246671	9.7867012	0.213002	256.252	1.825	-1.319	0.029	-0.019	9.4	32.768012	111.640967	1	22	32.76801	111.640979	0	184.83	1	0.033	-0.013	-0.021	0	0	6.9406E+218	0	0
20230809_1926230453	0	2257169	0.26651	0.11979	0.11481	0.311801	9.845376	0.212965	256.252	1.825	-1.319	0.029	-0.019	9.4	32.768012	111.640967	1	22	32.76801	111.640979	0	184.83	1	0.033	-0.013	-0.021	0	0	6.9406E+218	0	0
20230809_1926230463	0	2257170	0.24198	0.10948	0.11859	0.311846	9.7867632	0.212819	256.246	1.83	-1.304	0.028	-0.019	9.4	32.768012	111.640967	1	22	32.76801	111.640979	0	184.83	1	0.033	-0.013	-0.021	0	0	6.9406E+218	0	0
20230809_1926230473	0	2257171	0.2184	0.0995	0.12502	0.311866	9.7868443	0.151233	256.246	1.83	-1.304	0.028	-0.019	9.4	32.768012	111.640967	1	22	32.76801	111.640979	0	184.83	1	0.033	-0.013	-0.021	0	0	6.9406E+218	0	0
20230809_1926230483	0	2257172	0.19529	0.08985	0.13135	0.311801	9.845376	0.212965	256.246	1.83	-1.304	0.028	-0.019	9.4	32.768012	111.640967	1	22	32.76801	111.640979	0	184.83	1	0.033	-0.013	-0.021	0	0	6.9406E+218	0	0
20230809_1926230492	0	2257173	0.17198	0.07881	0.13623	0.311846	9.7867632	0.212819	256.246	1.83	-1.304	0.028	-0.019	9.4	32.768012	111.640967	1	22	32.76801	111.640979	0	184.83	1	0.033	-0.013	-0.021	0	0	6.9406E+218	0	0
20230809_1926230503	0	2257174	0.15121	0.06894	0.14179	0.311801	9.845376	0.212965	256.246	1.83	-1.304	0.028	-0.019	9.4	32.768012	111.640967	1	22	32.76801	111.640979	0	184.83	1	0.033	-0.013	-0.021	0	0	6.9406E+218	0	0
20230809_1926230515	0	2257175	0.1317	0.05841	0.14635	0.246671	9.7867012	0.213002	256.242	1.836	-1.296	0.027	-0.019	9.4	32.768012	111.640967	1	22	32.76801	111.640979	0	184.83	1	0.033	-0.013	-0.021	0	0	6.9406E+218	0	0
20230809_1926230523	0	2257176	0.11097	0.04817	0.15192	0.311866	9.7868443	0.151233	256.242	1.836	-1.296	0.027	-0.019	9.4	32.768012	111.640967	1	22	32.76801	111.640979	0	184.83	1	0.033	-0.013	-0.021	0	0	6.9406E+218	0	0
20230809_1926230533	0	2257177	0.08913	0.03759	0.15504	0.311801	9.845376	0.212965	256.242	1.836	-1.296	0.027	-0.019	9.4	32.768012	111.640967	1	22	32.76801	111.640979	0	184.83	1	0.033	-0.013	-0.021	0	0	6.9406E+218	0	0
20230809_1926230543	0	2257178	0.07061	0.02674	0.16027	0.311846	9.7867632	0.212819	256.242	1.836	-1.296	0.027	-0.019	9.4	32.768012	111.640967	1	22	32.76801	111.640979	0	184.83	1	0.033	-0.013	-0.021	0	0	6.9406E+218	0	0
20230809_1926230560	0	2257179	0.05416	0.01612	0.16583	0.311801	9.845376	0.212965	256.242	1.836	-1.296	0.027	-0.019	9.4	32.768012	111.640967	1	22	32.76801	111.640979	0	184.83	1	0.033	-0.013	-0.021	0	0	6.9406E+218	0	0
20230809_1926230562	0	2257180	0.03835	0.00622	0.17027	0.311846	9.7867632	0.212819	256.24	1.844	-1.292	0.027	-0.019	9.4	32.768012	111.640967	1	22	32.76801	111.640979	0	184.83	1	0.033	-0.013	-0.021	0	0	6.9406E+218	0	0
20230809_1926230573	0	2257181	0.02422	-0.00444	0.17453	0.311846	9.7867632	0.212819	256.24	1.844	-1.292	0.027	-0.019	9.4	32.768012	111.640967	1	22	32.76801	111.640979	0	184.83	1	0.033	-0.013	-0.021	0	0	6.9406E+218	0	0
20230809_1926230584	0	2257182	0.01237	-0.01375	0.17952	0.311801	9.845376	0.212965	256.24	1.844	-1.292	0.027	-0.019	9.4	32.768012	111.640967	1	22	32.76801	111.640979	0	184.83	1	0.033	-0.013	-0.021	0	0	6.9406E+218	0	0
20230809_1926230592	0	2257183	-0.0009	-0.02374	0.18346	0.311866	9.7868443	0.151233	256.24	1.844	-1.292	0.027	-0.019	9.4	32.768012	111.640967	1	22	32.76801	111.640979	0	184.83	1	0.033	-0.013	-0.021	0	0	6.9406E+218	0	0
20230809_1926230604	0	2257184	-0.01467	-0.0346	0.18637	0.311801	9.845376	0.212965	256.24	1.844	-1.292	0.027	-0.019	9.4	32.768012	111.640967	1	22	32.76801	111.640979	0	184.83	1	0.033	-0.013	-0.021	0	0	6.9406E+218	0	0
20230809_1926230613	0	2257185	-0.02608	-0.04455	0.19064	0.311846	9.7867632	0.212819	256.241	1.853	-1.292	0.027	-0.019	9.4	32.768012	111.640967	1	22	32.76801	111.640979	0	184.83	1	0.033	-0.013	-0.021	0	0	6.9406E+218	0	0
20230809_1926230624	0	2257186	-0.03492	-0.05366	0.19386	0.311846	9.7867632	0.212819	256.241	1.853	-1.292	0.027	-0.019	9.4	32.768012	111.640967	1	22	32.76801	111.640979	0	184.83	1	0.033	-0.013	-0.021	0	0	6.9406E+218	0	0
20230809_1926230633	0	2257187	-0.043	-0.06323	0.19779	0.246626	9.8453131	0.213148	256.241	1.853	-1.292	0.027	-0.019	9.4	32.768012	111.640967	1	22	32.76801	111.640979	0	184.83	1	0.033	-0.013	-0.021	0	0	6.9406E+218	0	0
20230809_1926230642	0	2257188	-0.04938	-0.07245	0.20121	0.311846	9.7867632	0.212819	256.241	1.853	-1.292	0.027	-0.019	9.4	32.768012	111.640967	1	22	32.76801	111.640979	0	184.83	1	0.033	-0.013	-0.021	0	0	6.9406E+218	0	0
20230809_1926230653	0	2257189	-0.05513	-0.08095	0.20454	0.311846	9.7867632	0.212819	256.241	1.853	-1.292	0.027	-0.019	9.4	32.768012	111.640967	1	22	32.76801	111.640979	0	184.83	1	0.033	-0.013	-0.021	0	0	6.9406E+218	0	0
20230809_1926230663	0	2257190	-0.06144	-0.08993	0.20833	0.311801	9.845376	0.212965	256.245	1.863	-1.294	0.026	-0.019	9.4	32.768012	111.640967	1	22	32.76801	111.640979	0	184.83	1	0.033	-0.013	-0.021	0	0	6.9406E+218	0	0
20230809_1926230674	0	2257191	-0.06782	-0.09804	0.21091	0.311846	9.7867632	0.212819	256.245	1.863	-1.294	0.026	-0.019	9.4	32.768012	111.640967	1	22	32.76801	111.640979	0	184.83	1	0.033	-0.013	-0.021	0	0	6.9406E+218	0	0
20230809_1926230687	0	2257192	-0.07297	-0.1066	0.21322	0.311846	9.7867632	0.212819	256.245	1.863	-1.294	0.026	-0.019	9.4	32.768012	111.640967	1	22	32.76801	111.640979	0	184.83	1	0.033	-0.013	-0.021	0	0	6.9406E+218	0	0
20230809_1926230693	0	2257193	-0.07611	-0.11518	0.2164	0.311801	9.845376	0.212965	256.245	1.863	-1.294	0.026	-0.019	9.4	32.768012	111.640967	1	22	32.76801	111.640979	0	184.83	1	0.033	-0.013	-0.021	0	0	6.9406E+218	0	0
20230809_1926230703	0	2257194	-0.08015	-0.122	0.2187	0.311846	9.7867632	0.212819	256.245	1.863	-1.294	0.026	-0.019	9.4	32.768012	111.640967	1	22	32.76801	111.640979	0	184.83	1	0.033	-0.013	-0.021	0	0	6.9406E+218	0	0
20230809_1926230715	0	2257195	-0.08312	-0.12943	0.22156	0.311846	9.7867632	0.212819	256.25	1.874	-1.298	0.026	-0.019	9.4	32.768012	111.640967	1	22	32.76801	111.640979	0	184.83	1	0.033	-0.013	-0.021	0	0	6.9406E+218	0	0
20230809_1926230725	0	2257196	-0.08593	-0.13651	0.22514	0.311846	9.7867632	0.212819	256.25	1.874	-1.298	0.026	-0.019	9.4	32.768012	111.640967	1	22	32.76801	111.640979	0	184.83	1	0.033	-0.013	-0.021	0	0	6.9406E+218	0	0
20230809_1926230732	0	2257197	-0.08843	-0.14259	0.22742	0.376956	9.8453569	0.274369	256.25	1.874	-1.298	0.026	-0.019	9.4	32.768012	111.640967	1	22	32.76801	111.640979	0	184.83	1	0.033	-0.013	-0.021	0	0	6.9406E+218	0	0
20230809_1926230742	0	2257198	-0.09244	-0.14851	0.22872	0.311846	9.7867632	0.212819	256.25	1.874	-1.298	0.026	-0.019	9.4	32.768012	111.640967	1	22	32.76801	111.640979	0	184.83	1	0.033	-0.013	-0.021	0	0	6.9406E+218	0	0
20230809_1926230755	0	2257199	-0.09686	-0.15412	0.23107	0.311846	9.7867632	0.212819	256.25	1.874	-1.298	0.026	-0.019	9.4	32.768012	111.640967	1	22	32.76801	111.640979	0	184.83	1	0.033	-0.013	-0.021	0	0	6.9406E+218	0	0
20230809_1926230762	0	2257200	-0.10271	-0.15899	0.23071	0.311846	9.7867632	0.212819	256.258	1.885	-1.302	0.026	-0.019	9.4	32.768012	111.640967	1	22	32.76801	111.640979	0	184.83	1	0.033	-0.013	-0.021	0	0	6.9406E+218	0	0
20230809_1926230774	0	2257201	-0.11201	-0.16311	0.23288	0.311781	9.845295	0.274551	256.258	1.885	-1.302	0.026	-0.019	9.4	32.768012	111.640967	1	22	32.76801	111.640979	0	184.83	1	0.033	-0.013	-0.021	0	0	6.9406E+218	0	0
20230809_1926230784	0	2257202	-0.12054	-0.16706	0.23246	0.311846	9.7867632	0.212819	256.258	1.885	-1.302	0.026	-0.019	9.4	32.768012	111.640967	1	22	32.76801	111.640979	0	184.83	1	0.033	-0.013	-0.021	0	0	6.9406E+218	0	0
20230809_1926230794	0	2257203	-0.12983	-0.1703	0.23543	0.311846	9.7867632	0.212819	256.258	1.885	-1.302	0.026	-0.016	9.4	32.768012	111.640967	1	22	32.76801	111.640979	0	184.83	1	0.033	-0.013	-0.021	0	0	6.9406E+218	0	0
20230809_1926230816	0	2257204	-0.13879	-0.17366	0.23586	0.311827	9.7866831	0.274406	256.258	1.885	-1.302	0.026	-0.016	9.4	32.768012	111.640967	1	22	32.76801	111.640979	0	184.83	1	0.033	-0.013	-0.021	0	0	6.9406E+218	0	0
20230809_1926230817	0	2257205	-0.14977	-0.17581	0.23828	0.311846	9.7867632	0.212819	256.266	1.897	-1.308	0.024	-0.016	9.4	32.768012	111.640967	1	22	32.76801	111.640979	0	184.83	1	0.033	-0.013	-0.021	0	0	6.9406E+218	0	0
20230809_1926230825	0	2257206	-0.15887	-0.17785	0.23769	0.311827	9.7866831	0.274406	256.266	1.897	-1.308	0.024	-0.016	9.4	32.768012	111.640967	1	22	32.76801	111.640979	0	184.83	1	0.033	-0.013	-0.021	0	0	6.9406E+218	0	0
20230809_1926230834	0	2257207	-0.17007	-0.17913	0.23758	0.311846	9.7867632	0.212819	256.266	1.897	-1.308	0.024	-0.016	9.4	32.768012	111.640967	1	22	32.76801	111.640979	0	184.83	1	0.033	-0.013	-0.021	0	0	6.9406E+218	0	0
20230809_1926230843	0	2257208	-0.18135	-0.1802	0.2358	0.376956	9.8453569	0.274369	256.266	1.897	-1.308	0.024	-0.016	9.4	32.768012	111.640967	1	22	32.76801	111.640979	0	184.83	1	0.033	-0.013	-0.021	0	0	6.9406E+218	0	0
20230809_1926230855	0	2257209	-0.19286	-0.18084	0.23487	0.311846	9.7867632	0.212819	256.266	1.897	-1.308	0.024	-0.016	9.4	32.768012	111.640967	1	22	32.76801	111.640979	0	184.83	1	0.033	-0.013	-0.021	0	0	6.9406E+218	0	0
20230809_1926230863	0	2257210	-0.20102	-0.18019	0.23444	0.311827	9.7866831	0.274406	256.275	1.909	-1.317	0.024	-0.016	9.4	32.768012	111.640967	1	22	32.76801	111.640979	0	184.83	1	0.033	-0.013	-0.021	0	0	6.9406E+218	0	0
20230809_1926230874	0	2257211	-0.21141	-0.17879	0.23516	0.311827	9.7866831	0.274406	256.275	1.909	-1.317	0.024	-0.016	9.4	32.768012	111.640967	1	22	32.76801	111.640979	0	184.83	1	0.033	-0.013	-0.021	0	0	6.9406E+218	0	0
20230809_1926230884	0	2257212	-0.22402	-0.17824	0.23365	0.311846	9.7867632	0.212819	256.275	1.909	-1.317	0.024	-0.016	9.4	32.768012	111.640967	1	22	32.76801	111.640979	0	184.83	1	0.033	-0.013	-0.021	0	0	6.9406E+218	0	0
20230809_1926230892	0	2257213	-0.23193	-0.17659	0.23433	0.377002	9.7867451	0.274223	256.275	1.909	-1.317	0.024	-0.016	9.4	32.768012	111.640967	1	22	32.76801	111.640979	0	184.83	1	0.033	-0.013	-0.021	0	0	6.9406E+218	0	0
20230809_1926230902	0	2257214	-0.24254	-0.1742	0.2328	0.311827	9.7866831	0.274406	256.275	1.909	-1.317	0.024	-0.016	9.4	32.768012	111.640967	1	22	32.76801	111.640979	0	184.83	1	0.033	-0.013	-0.021	0	0	6.9406E+218	0	0
20230809_1926230924	0	2257215	-0.25309	-0.17176	0.23051	0.311827	9.7866831	0.274406	256.283	1.921	-1.328	0.03	-0.016	9.4	32.768012	111.640967	1	22	32.76801	111.640979	0	184.83	1	0.03	-0.007	-0.004	0	0	6.9406E+218	0	0
20230809_1926230934	0	2257216	-0.26319	-0.1689	0.22701	0.311827	9.7866831	0.274406	256.283	1.921	-1.328	0.03	-0.016	9.32	32.768012	111.640967	1	22	32.76801	111.640979	0	184.83	1	0.03	-0.007	-0.004	0	0	6.9406E+218	0	0
20230809_1926230936	0	2257217	-0.27252	-0.16513	0.22653	0.311846	9.7867632	0.212819	256.283	1.921	-1.328	0.03	-0.016	9.32	32.768012	111.640967	1	22	32.76801	111.640979	0	184.83	1	0.03	-0.007	-0.004	0	0	6.9406E+218	0	0
20230809_1926230944	0	2257218	-0.28125	-0.16093	0.22377	0.377002	9.7867451	0.274223	256.283	1.921	-1.328	0.03	-0.025	9.32	32.768012	111.640967	1	22	32.76801	111.640979	0	184.83	1	0.03	-0.007	-0.004	0	0	6.9406E+218	0	0
20230809_1926230954	0	2257219	-0.2911	-0.15697	0.22317	0.311827	9.7866831	0.274406	256.283	1.921	-1.328	0.03	-0.025	9.32	32.768012	111.640967	1	22	32.76801	111.640979	0	184.83	1	0.03	-0.007	-0.004	0	0	6.9406E+218	0	0
20230809_1926230963	0	2257220	-0.29772	-0.1523	0.22175	0.311827	9.7866831	0.274406	256.291	1.932	-1.342	0.03	-0.025	9.32	32.768012	111.640967	1	22	32.76801	111.640979	0	184.83	1	0.03	-0.007	-0.004	0	0	6.9406E+218	0	0
20230809_1926230973	0	2257221	-0.30351	-0.14695	0.21884	0.377002	9.7867451	0.274223	256.291	1.932	-1.342	0.03	-0.025	9.32	32.768012	111.640967	1	22	32.76801	111.640979	0	184.83	1	0.03	-0.007	-0.004	0	0	6.9406E+218	0	0
20230809_1926230987	0	2257222	-0.31003	-0.14064	0.21705	0.311827	9.7866831	0.274406	256.291	1.932	-1.342	0.03	-0.025	9.32	32.768012	111.640967	1	22	32.76801	111.640979	0	184.83	1	0.03	-0.007	-0.004	0	0	6.9406E+218	0	0
20230809_1926230992	0	2257223	-0.31623	-0.13448	0.21273	0.311827	9.7866831	0.274406	256.291	1.932	-1.342	0.03	-0.025	9.32	32.768012	111.640967	1	22	32.76801	111.640979	0	184.83	1	0.03	-0.007	-0.004	0	0	6.9406E+218	0	0
20230809_1926240003	0	2257224	-0.32167	-0.12824	0.2104	0.311827	9.7866831	0.274406	256.291	1.932	-1.342	0.03	-0.025	9.32	32.768012	111.640967	1	22	32.76801	111.640979	0	184.83	1	0.03	-0.007	-0.004	0	0	6.9406E+218	0	0
20230809_1926240014	0	2257225	-0.32579	-0.12088	0.20834	0.376982	9.786664	0.33581	256.298	1.943	-1.358	0.03	-0.025	9.32	32.768012	111.640967	1	22	32.76801	111.640979	0	184.83	1	0.03	-0.007	-0.004	0	0	6.9406E+218	0	0
20230809_1926240022	0	2257226	-0.33067	-0.11316	0.20524	0.311827	9.7866831	0.274406	256.298	1.943	-1.358	0.03	-0.025	9.32	32.768012	111.640967	1	22	32.76801	111.640979	0	184.83	1	0.03	-0.007	-0.004	0	0	6.9406E+218	0	0
20230809_1926240034	0	2257227	-0.33195	-0.10586	0.20428	0.377002	9.7867451	0.274223	256.298	1.943	-1.358	0.03	-0.025	9.32	32.768012	111.640967	1	22	32.76801	111.640979	0	184.83	1	0.03	-0.007	-0.004	0	0	6.9406E+218	0	0
20230809_1926240042	0	2257228	-0.33338	-0.09732	0.20164	0.311827	9.7866831	0.274406	256.298	1.943	-1.358	0.03	-0.025	9.32	32.768012	111.640967	1	22	32.76801	111.640979	0	184.83	1	0.03	-0.007	-0.004	0	0	6.9406E+218	0	0
20230809_1926240053	0	2257229	-0.33402	-0.08876	0.19873	0.311827	9.7866831	0.274406	256.298	1.943	-1.358	0.03	-0.025	9.32	32.768012	111.640967	1	22	32.76801	111.640979	0	184.83	1	0.03	-0.007	-0.004	0	0	6.9406E+218	0	0
20230809_1926240062	0	2257230	-0.33422	-0.07971	0.19522	0.377002	9.7867451	0.274223	256.303	1.953	-1.374	0.03	-0.025	9.32	32.768012	111.640967	1	22	32.76801	111.640979	0	184.83	1	0.03	-0.007	-0.004	0	0	6.9406E+218	0	0
20230809_1926240074	0	2257231	-0.33523	-0.0702	0.19298	0.311807	9.786602	0.335993	256.303	1.953	-1.374	0.03	-0.025	9.32	32.768012	111.640967	1	22	32.76801	111.640979	0	184.83	1	0.03	-0.007	-0.004	0	0	6.9406E+218	0	0
20230809_1926240085	0	2257232	-0.33563	-0.06051	0.18946	0.377047	9.7281332	0.274078	256.303	1.953	-1.374	0.03	-0.025	9.32	32.768012	111.640967	1	22	32.76801	111.640979	0	184.83	1	0.03	-0.007	-0.004	0	0	6.9406E+218	0	0
20230809_1926240092	0	2257233	-0.33565	-0.05056	0.18738	0.311827	9.7866831	0.274406	256.303	1.953	-1.374	0.03	-0.025	9.32	32.768012	111.640967	1	22	32.76801	111.640979	0	184.83	1	0.03	-0.007	-0.004	0	0	6.9406E+218	0	0
20230809_1926240103	0	2257234	-0.33534	-0.03989	0.18589	0.311807	9.786602	0.335993	256.303	1.953	-1.374	0.03	-0.025	9.32	32.768012	111.640967	1	22	32.76801	111.640979	0	184.83	1	0.03	-0.007	-0.004	0	0	6.9406E+218	0	0
20230809_1926240115	0	2257235	-0.33462	-0.02891	0.18383	0.377002	9.7867451	0.274223	256.305	1.962	-1.391	0.03	-0.025	9.32	32.768012	111.640967	1	22	32.76801	111.640979	0	184.83	1	0.03	-0.007	-0.004	0	0	6.9406E+218	0	0
20230809_1926240122	0	2257236	-0.33296	-0.01813	0.18204	0.311827	9.7866831	0.274406	256.305	1.962	-1.391	0.03	-0.025	9.32	32.768012	111.640967	1	22	32.76801	111.640979	0	184.83	1	0.03	-0.007	-0.004	0	0	6.9406E+218	0	0
20230809_1926240132	0	2257237	-0.33077	-0.00676	0.17993	0.376982	9.786664	0.33581	256.305	1.962	-1.391	0.03	-0.025	9.32	32.768012	111.640967	1	22	32.76801	111.640979	0	184.83	1	0.03	-0.007	-0.004	0	0	6.9406E+218	0	0
20230809_1926240143	0	2257238	-0.32965	0.00483	0.17739	0.311872	9.7280712	0.274261	256.305	1.962	-1.391	0.03	-0.025	9.32	32.768012	111.640967	1	22	32.76801	111.640979	0	184.83	1	0.03	-0.007	-0.004	0	0	6.9406E+218	0	0
20230809_1926240154	0	2257239	-0.32691	0.01682	0.17573	0.377002	9.7867451	0.274223	256.305	1.962	-1.391	0.03	-0.018	9.32	32.768012	111.640967	1	22	32.76801	111.640979	0	184.83	1	0.03	-0.007	-0.004	0	0	6.9406E+218	0	0
20230809_1926240164	0	2257240	-0.32468	0.02829	0.1733	0.311807	9.786602	0.335993	256.305	1.971	-1.407	0.031	-0.018	9.32	32.768012	111.640967	1	22	32.76801	111.640979	0	184.83	1	0.03	-0.007	-0.004	0	0	6.9406E+218	0	0
20230809_1926240173	0	2257241	-0.32206	0.0406	0.17186	0.377002	9.7867451	0.274223	256.305	1.971	-1.407	0.031	-0.018	9.32	32.768012	111.640967	1	22	32.76801	111.640979	0	184.83	1	0.03	-0.007	-0.004	0	0	6.9406E+218	0	0
20230809_1926240182	0	2257242	-0.31926	0.05342	0.17118	0.311827	9.7866831	0.274406	256.305	1.971	-1.407	0.031	-0.018	9.32	32.768012	111.640967	1	22	32.76801	111.640979	0	184.83	1	0.03	-0.007	-0.004	0	0	6.9406E+218	0	0
20230809_1926240193	0	2257243	-0.31717	0.0658	0.17002	0.377027	9.7280521	0.335664	256.305	1.971	-1.407	0.031	-0.018	9.32	32.768012	111.640967	1	22	32.76801	111.640979	0	184.83	1	0.03	-0.007	-0.004	0	0	6.9406E+218	0	0
20230809_1926240204	0	2257244	-0.31229	0.07847	0.16828	0.311827	9.7866831	0.274406	256.305	1.971	-1.407	0.031	-0.018	9.32	32.768012	111.640967	1	22	32.76801	111.640979	0	184.83	1	0.03	-0.007	-0.004	0	0	6.9406E+218	0	0
20230809_1926240219	0	2257245	-0.30984	0.09116	0.16863	0.376982	9.786664	0.33581	256.301	1.979	-1.423	0.031	-0.018	9.32	32.768012	111.640967	1	22	32.76801	111.640979	0	184.83	1	0.03	-0.007	-0.004	0	0	6.9406E+218	0	0
20230809_1926240223	0	2257246	-0.30689	0.10445	0.16594	0.311827	9.7866831	0.274406	256.301	1.979	-1.423	0.031	-0.018	9.32	32.768012	111.640967	1	22	32.76801	111.640979	0	184.83	1	0.03	-0.007	-0.004	0	0	6.9406E+218	0	0
20230809_1926240251	0	2257247	-0.30418	0.11671	0.16491	0.377002	9.7867451	0.274223	256.301	1.979	-1.423	0.031	-0.018	9.32	32.768012	111.640967	1	22	32.76801	111.640979	0	184.83	1	0.03	-0.007	-0.004	0	0	6.9406E+218	0	0
20230809_1926240260	0	2257248	-0.30173	0.12925	0.16396	0.377027	9.7280521	0.335664	256.301	1.979	-1.423	0.031	-0.018	9.32	32.768012	111.640967	1	22	32.76801	111.640979	0	184.83	1	0.03	-0.007	-0.004	0	0	6.9406E+218	0	0
20230809_1926240269	0	2257249	-0.29942	0.14169	0.16321	0.311827	9.7866831	0.274406	256.301	1.979	-1.423	0.031	-0.018	9.32	32.768012	111.640967	1	22	32.76801	111.640979	0	184.83	1	0.03	-0.007	-0.004	0	0	6.9406E+218	0	0
20230809_1926240270	0	2257250	-0.29734	0.15428	0.16271	0.377002	9.7867451	0.274223	256.295	1.987	-1.438	0.032	-0.018	9.32	32.768012	111.640967	1	22	32.76801	111.640979	0	184.83	1	0.03	-0.007	-0.004	0	0	6.9406E+218	0	0
20230809_1926240273	0	2257251	-0.29303	0.16658	0.16293	0.311807	9.786602	0.335993	256.295	1.987	-1.438	0.032	-0.018	9.32	32.768012	111.640967	1	22	32.76801	111.640979	0	184.83	1	0.03	-0.007	-0.004	0	0	6.9406E+218	0	0
20230809_1926240283	0	2257252	-0.29105	0.17877	0.16225	0.377047	9.7281332	0.274078	256.295	1.987	-1.438	0.032	-0.018	9.32	32.768012	111.640967	1	22	32.76801	111.640979	0	184.83	1	0.03	-0.007	-0.004	0	0	6.9406E+218	0	0
20230809_1926240295	0	2257253	-0.28825	0.19041	0.1621	0.377002	9.7867451	0.274223	256.295	1.987	-1.438	0.032	-0.018	9.32	32.768012	111.640967	1	22	32.76801	111.640979	0	184.83	1	0.03	-0.007	-0.004	0	0	6.9406E+218	0	0
20230809_1926240303	0	2257254	-0.288	0.20209	0.16155	0.311827	9.7866831	0.274406	256.295	1.987	-1.438	0.032	-0.018	9.32	32.768012	111.640967	1	22	32.76801	111.640979	0	184.83	1	0.03	-0.007	-0.004	0	0	6.9406E+218	0	0
20230809_1926240319	0	2257255	-0.28565	0.21346	0.16041	0.376982	9.786664	0.33581	256.285	1.994	-1.453	0.032	-0.018	9.32	32.768012	111.640967	1	22	32.76801	111.640979	0	184.83	1	0.03	-0.007	-0.004	0	0	6.9406E+218	0	0
20230809_1926240323	0	2257256	-0.28545	0.22446	0.1609	0.311872	9.7280712	0.274261	256.285	1.994	-1.453	0.032	-0.018	9.32	32.768012	111.640967	1	22	32.76801	111.640979	0	184.83	1	0.03	-0.007	-0.004	0	0	6.9406E+218	0	0
20230809_1926240334	0	2257257	-0.28519	0.23535	0.16073	0.377002	9.7867451	0.274223	256.285	1.994	-1.453	0.032	-0.018	9.32	32.768012	111.640967	1	22	32.76801	111.640979	0	184.83	1	0.03	-0.007	-0.004	0	0	6.9406E+218	0	0
20230809_1926240344	0	2257258	-0.28334	0.24558	0.16152	0.377002	9.7867451	0.274223	256.285	1.994	-1.453	0.032	-0.018	9.32	32.768012	111.640967	1	22	32.76801	111.640979	0	184.83	1	0.03	-0.007	-0.004	0	0	6.9406E+218	0	0
20230809_1926240353	0	2257259	-0.2819	0.25578	0.1625	0.311827	9.7866831	0.274406	256.285	1.994	-1.453	0.032	-0.018	9.32	32.768012	111.640967	1	22	32.76801	111.640979	0	184.83	1	0.03	-0.007	-0.004	0	0	6.9406E+218	0	0
20230809_1926240363	0	2257260	-0.28171	0.26577	0.16229	0.377047	9.7281332	0.274078	256.273	2.002	-1.468	0.033	-0.018	9.32	32.768012	111.640967	1	22	32.76801	111.640979	0	184.83	1	0.03	-0.007	-0.004	0	0	6.9406E+218	0	0
20230809_1926240376	0	2257261	-0.28113	0.27471	0.16251	0.376982	9.786664	0.33581	256.273	2.002	-1.468	0.033	-0.018	9.32	32.768012	111.640967	1	22	32.76801	111.640979	0	184.83	1	0.03	-0.007	-0.004	0	0	6.9406E+218	0	0
20230809_1926240383	0	2257262	-0.2801	0.28378	0.16328	0.311827	9.7866831	0.274406	256.273	2.002	-1.468	0.033	-0.018	9.32	32.768012	111.640967	1	22	32.76801	111.640979	0	184.83	1	0.03	-0.007	-0.004	0	0	6.9406E+218	0	0
20230809_1926240393	0	2257263	-0.27942	0.29292	0.16318	0.377002	9.7867451	0.274223	256.273	2.002	-1.468	0.033	-0.018	9.32	32.768012	111.640967	1	22	32.76801	111.640979	0	184.83	1	0.03	-0.007	-0.004	0	0	6.9406E+218	0	0
20230809_1926240403	0	2257264	-0.27999	0.30022	0.16369	0.377047	9.7281332	0.274078	256.273	2.002	-1.468	0.033	-0.018	9.32	32.768012	111.640967	1	22	32.76801	111.640979	0	184.83	1	0.03	-0.007	-0.004	0	0	6.9406E+218	0	0
20230809_1926240416	0	2257265	-0.28022	0.30831	0.16524	0.311827	9.7866831	0.274406	256.258	2.01	-1.482	0.033	-0.018	9.32	32.768012	111.640967	1	22	32.76801	111.640979	0	184.83	1	0.03	-0.007	-0.004	0	0	6.9406E+218	0	0
20230809_1926240424	0	2257266	-0.28045	0.31602	0.16592	0.377002	9.7867451	0.274223	256.258	2.01	-1.482	0.033	-0.018	9.32	32.768012	111.640967	1	22	32.76801	111.640979	0	184.83	1	0.03	-0.007	-0.004	0	0	6.9406E+218	0	0
20230809_1926240435	0	2257267	-0.28032	0.323	0.16726	0.377002	9.7867451	0.274223	256.258	2.01	-1.482	0.033	-0.016	9.32	32.768012	111.640967	1	22	32.76801	111.640979	0	184.83	1	0.03	-0.007	-0.004	0	0	6.9406E+218	0	0
20230809_1926240444	0	2257268	-0.28103	0.32933	0.16874	0.311872	9.7280712	0.274261	256.258	2.01	-1.482	0.033	-0.016	9.32	32.768012	111.640967	1	22	32.76801	111.640979	0	184.83	1	0.03	-0.007	-0.004	0	0	6.9406E+218	0	0
20230809_1926240453	0	2257269	-0.28053	0.33506	0.16895	0.377002	9.7867451	0.274223	256.258	2.01	-1.482	0.033	-0.016	9.32	32.768012	111.640967	1	22	32.76801	111.640979	0	184.83	1	0.03	-0.007	-0.004	0	0	6.9406E+218	0	0
20230809_1926240463	0	2257270	-0.28027	0.34093	0.17018	0.377002	9.7867451	0.274223	256.241	2.017	-1.497	0.034	-0.016	9.32	32.768012	111.640967	1	22	32.76801	111.640979	0	184.83	1	0.03	-0.007	-0.004	0	0	6.9406E+218	0	0
20230809_1926240474	0	2257271	-0.28081	0.34604	0.17138	0.311827	9.7866831	0.274406	256.241	2.017	-1.497	0.034	-0.016	9.32	32.768012	111.640967	1	22	32.76801	111.640979	0	184.83	1	0.03	-0.007	-0.004	0	0	6.9406E+218	0	0
20230809_1926240488	0	2257272	-0.28183	0.35056	0.17234	0.377067	9.7282143	0.212491	256.241	2.017	-1.497	0.034	-0.016	9.32	32.768012	111.640967	1	22	32.76801	111.640979	0	184.83	1	0.03	-0.007	-0.004	0	0	6.9406E+218	0	0
20230809_1926240493	0	2257273	-0.28227	0.35424	0.17502	0.377002	9.7867451	0.274223	256.241	2.017	-1.497	0.034	-0.016	9.32	32.768012	111.640967	1	22	32.76801	111.640979	0	184.83	1	0.03	-0.007	-0.004	0	0	6.9406E+218	0	0
20230809_1926240503	0	2257274	-0.28171	0.35807	0.17694	0.311827	9.7866831	0.274406	256.241	2.017	-1.497	0.034	-0.016	9.32	32.768012	111.640967	1	22	32.76801	111.640979	0	184.83	1	0.03	-0.007	-0.004	0	0	6.9406E+218	0	0
20230809_1926240516	0	2257275	-0.28215	0.3606	0.17868	0.377002	9.7867451	0.274223	256.224	2.026	-1.511	0.035	-0.016	9.32	32.768012	111.640967	1	22	32.76801	111.640979	0	184.83	1	0.03	-0.007	-0.004	0	0	6.9406E+218	0	0
20230809_1926240523	0	2257276	-0.28273	0.36254	0.1805	0.377047	9.7281332	0.274078	256.224	2.026	-1.511	0.035	-0.016	9.32	32.768012	111.640967	1	22	32.76801	111.640979	0	184.83	1	0.03	-0.007	-0.004	0	0	6.9406E+218	0	0
20230809_1926240535	0	2257277	-0.28309	0.36459	0.18248	0.311846	9.7867632	0.212819	256.224	2.026	-1.511	0.035	-0.016	9.32	32.768012	111.640967	1	22	32.76801	111.640979	0	184.83	1	0.03	-0.007	-0.004	0	0	6.9406E+218	0	0
20230809_1926240549	0	2257278	-0.28444	0.3655	0.18327	0.377002	9.7867451	0.274223	256.224	2.026	-1.511	0.035	-0.016	9.32	32.768012	111.640967	1	22	32.76801	111.640979	0	184.83	1	0.03	-0.007	-0.004	0	0	6.9406E+218	0	0
20230809_1926240557	0	2257279	-0.28466	0.36551	0.18632	0.377002	9.7867451	0.274223	256.224	2.026	-1.511	0.035	-0.016	9.32	32.768012	111.640967	1	22	32.76801	111.640979	0	184.83	1	0.03	-0.007	-0.004	0	0	6.9406E+218	0	0
20230809_1926240563	0	2257280	-0.28641	0.36509	0.18818	0.311846	9.7867632	0.212819	256.205	2.034	-1.526	0.035	-0.016	9.32	32.768012	111.640967	1	22	32.76801	111.640979	0	184.83	1	0.03	-0.007	-0.004	0	0	6.9406E+218	0	0
20230809_1926240573	0	2257281	-0.28693	0.36468	0.19077	0.377047	9.7281332	0.274078	256.205	2.034	-1.526	0.035	-0.016	9.32	32.768012	111.640967	1	22	32.76801	111.640979	0	184.83	1	0.03	-0.007	-0.004	0	0	6.9406E+218	0	0
20230809_1926240583	0	2257282	-0.28854	0.36374	0.19334	0.377022	9.7868261	0.212637	256.205	2.034	-1.526	0.035	-0.016	9.32	32.768012	111.640967	1	22	32.76801	111.640979	0	184.83	1	0.03	-0.007	-0.004	0	0	6.9406E+218	0	0
20230809_1926240593	0	2257283	-0.29075	0.36159	0.19476	0.311827	9.7866831	0.274406	256.205	2.034	-1.526	0.035	-0.016	9.32	32.768012	111.640967	1	22	32.76801	111.640979	0	184.83	1	0.03	-0.007	-0.004	0	0	6.9406E+218	0	0
20230809_1926240603	0	2257284	-0.29349	0.35929	0.19624	0.377002	9.7867451	0.274223	256.205	2.034	-1.526	0.035	-0.016	9.32	32.768012	111.640967	1	22	32.76801	111.640979	0	184.83	1	0.03	-0.007	-0.004	0	0	6.9406E+218	0	0
20230809_1926240613	0	2257285	-0.29677	0.35607	0.19784	0.377022	9.7868261	0.212637	256.187	2.043	-1.541	0.036	-0.016	9.32	32.768012	111.640967	1	22	32.76801	111.640979	0	184.83	1	0.03	-0.007	-0.004	0	0	6.9406E+218	0	0
20230809_1926240623	0	2257286	-0.3006	0.35314	0.19901	0.377002	9.7867451	0.274223	256.187	2.043	-1.541	0.036	-0.016	9.32	32.768012	111.640967	1	22	32.76801	111.640979	0	184.83	1	0.03	-0.007	-0.004	0	0	6.9406E+218	0	0
20230809_1926240633	0	2257287	-0.30409	0.34944	0.20068	0.311892	9.7281513	0.212674	256.187	2.043	-1.541	0.036	-0.011	9.32	32.768012	111.640967	1	22	32.76801	111.640979	0	184.83	1	0.03	-0.007	-0.004	0	0	6.9406E+218	0	0
20230809_1926240642	0	2257288	-0.3091	0.34508	0.20364	0.377022	9.7868261	0.212637	256.187	2.043	-1.541	0.036	-0.011	9.32	32.768012	111.640967	1	22	32.76801	111.640979	0	184.83	1	0.03	-0.007	-0.004	0	0	6.9406E+218	0	0
20230809_1926240653	0	2257289	-0.31399	0.34058	0.20462	0.377002	9.7867451	0.274223	256.187	2.043	-1.541	0.036	-0.011	9.32	32.768012	111.640967	1	22	32.76801	111.640979	0	184.83	1	0.03	-0.007	-0.004	0	0	6.9406E+218	0	0
20230809_1926240663	0	2257290	-0.31998	0.33521	0.20623	0.311846	9.7867632	0.212819	256.17	2.053	-1.558	0.036	-0.011	9.32	32.768012	111.640967	1	22	32.76801	111.640979	0	184.83	1	0.03	-0.007	-0.004	0	0	6.9406E+218	0	0
20230809_1926240673	0	2257291	-0.32623	0.33027	0.20763	0.377047	9.7281332	0.274078	256.17	2.053	-1.558	0.036	-0.011	9.32	32.768012	111.640967	1	22	32.76801	111.640979	0	184.83	1	0.03	-0.007	-0.004	0	0	6.9406E+218	0	0
20230809_1926240684	0	2257292	-0.33341	0.32419	0.20799	0.311846	9.7867632	0.212819	256.17	2.053	-1.558	0.036	-0.011	9.32	32.768012	111.640967	1	22	32.76801	111.640979	0	184.83	1	0.03	-0.007	-0.004	0	0	6.9406E+218	0	0
20230809_1926240694	0	2257293	-0.34044	0.31736	0.20904	0.377022	9.7868261	0.212637	256.17	2.053	-1.558	0.036	-0.011	9.32	32.768012	111.640967	1	22	32.76801	111.640979	0	184.83	1	0.03	-0.007	-0.004	0	0	6.9406E+218	0	0
20230809_1926240704	0	2257294	-0.3491	0.31128	0.2107	0.377002	9.7867451	0.274223	256.17	2.053	-1.558	0.036	-0.011	9.32	32.768012	111.640967	1	22	32.76801	111.640979	0	184.83	1	0.03	-0.007	-0.004	0	0	6.9406E+218	0	0
20230809_1926240719	0	2257295	-0.35776	0.30377	0.21125	0.311846	9.7867632	0.212819	256.154	2.063	-1.575	0.036	-0.011	9.32	32.768012	111.640967	1	22	32.76801	111.640979	0	184.83	1	0.03	-0.007	-0.004	0	0	6.9406E+218	0	0
20230809_1926240723	0	2257296	-0.36783	0.29635	0.21288	0.377047	9.7281332	0.274078	256.154	2.063	-1.575	0.036	-0.011	9.32	32.768012	111.640967	1	22	32.76801	111.640979	0	184.83	1	0.03	-0.007	-0.004	0	0	6.9406E+218	0	0
20230809_1926240733	0	2257297	-0.37793	0.28916	0.21349	0.377022	9.7868261	0.212637	256.154	2.063	-1.575	0.036	-0.011	9.32	32.768012	111.640967	1	22	32.76801	111.640979	0	184.83	1	0.03	-0.007	-0.004	0	0	6.9406E+218	0	0
20230809_1926240743	0	2257298	-0.3896	0.28094	0.2144	0.311846	9.7867632	0.212819	256.154	2.063	-1.575	0.036	-0.011	9.32	32.768012	111.640967	1	22	32.76801	111.640979	0	184.83	1	0.03	-0.007	-0.004	0	0	6.9406E+218	0	0
20230809_1926240753	0	2257299	-0.40204	0.27255	0.21539	0.377002	9.7867451	0.274223	256.154	2.063	-1.575	0.036	-0.011	9.32	32.768012	111.640967	1	22	32.76801	111.640979	0	184.83	1	0.03	-0.007	-0.004	0	0	6.9406E+218	0	0
20230809_1926240765	0	2257300	-0.41521	0.26416	0.2158	0.377067	9.7282143	0.212491	256.139	2.073	-1.595	0.036	-0.006	9.32	32.768012	111.640967	1	22	32.76801	111.640979	0	184.83	1	0.03	-0.007	-0.004	0	0	6.9406E+218	0	0
20230809_1926240773	0	2257301	-0.42869	0.2549	0.21687	0.311846	9.7867632	0.212819	256.139	2.073	-1.595	0.036	-0.006	9.32	32.768012	111.640967	1	22	32.76801	111.640979	0	184.83	1	0.03	-0.007	-0.004	0	0	6.9406E+218	0	0
20230809_1926240783	0	2257302	-0.4424	0.24611	0.21729	0.377002	9.7867451	0.274223	256.139	2.073	-1.595	0.036	-0.006	9.32	32.768012	111.640967	1	22	32.76801	111.640979	0	184.83	1	0.03	-0.007	-0.004	0	0	6.9406E+218	0	0
20230809_1926240792	0	2257303	-0.45704	0.23701	0.21822	0.311846	9.7867632	0.212819	256.139	2.073	-1.595	0.036	-0.006	9.32	32.768012	111.640967	1	22	32.76801	111.640979	0	184.83	1	0.03	-0.007	-0.004	0	0	6.9406E+218	0	0
20230809_1926240803	0	2257304	-0.47311	0.2272	0.21827	0.377067	9.7282143	0.212491	256.139	2.073	-1.595	0.036	-0.006	9.32	32.768012	111.640967	1	22	32.76801	111.640979	0	184.83	1	0.03	-0.007	-0.004	0	0	6.9406E+218	0	0
20230809_1926240817	0	2257305	-0.48746	0.2173	0.21967	0.377002	9.7867451	0.274223	256.127	2.083	-1.618	0.034	-0.006	9.32	32.768012	111.640967	1	22	32.76801	111.640979	0	184.83	1	0.03	-0.007	-0.004	0	0	6.9406E+218	0	0
20230809_1926240825	0	2257306	-0.50525	0.20748	0.2193	0.311846	9.7867632	0.212819	256.127	2.083	-1.618	0.034	-0.006	9.32	32.768012	111.640967	1	22	32.76801	111.640979	0	184.83	1	0.03	-0.007	-0.004	0	0	6.9406E+218	0	0
20230809_1926240833	0	2257307	-0.52176	0.19741	0.21993	0.377022	9.7868261	0.212637	256.127	2.083	-1.618	0.034	-0.006	9.32	32.768012	111.640967	1	22	32.76801	111.640979	0	184.83	1	0.03	-0.007	-0.004	0	0	6.9406E+218	0	0
20230809_1926240842	0	2257308	-0.53936	0.18677	0.22011	0.311872	9.7280712	0.274261	256.127	2.083	-1.618	0.034	-0.006	9.32	32.768012	111.640967	1	22	32.76801	111.640979	0	184.83	1	0.03	-0.007	-0.004	0	0	6.9406E+218	0	0
20230809_1926240854	0	2257309	-0.55624	0.17659	0.21963	0.377022	9.7868261	0.212637	256.127	2.083	-1.618	0.034	-0.006	9.32	32.768012	111.640967	1	22	32.76801	111.640979	0	184.83	1	0.03	-0.007	-0.004	0	0	6.9406E+218	0	0
20230809_1926240863	0	2257310	-0.57412	0.16633	0.21961	0.311827	9.7866831	0.274406	256.118	2.094	-1.646	0.033	-0.006	9.32	32.768012	111.640967	1	22	32.76801	111.640979	0	184.83	1	0.03	-0.007	-0.004	0	0	6.9406E+218	0	0
20230809_1926240875	0	2257311	-0.59231	0.15574	0.2197	0.377022	9.7868261	0.212637	256.118	2.094	-1.646	0.033	-0.006	9.32	32.768012	111.640967	1	22	32.76801	111.640979	0	184.83	1	0.03	-0.007	-0.004	0	0	6.9406E+218	0	0
20230809_1926240883	0	2257312	-0.60972	0.1452	0.21918	0.377047	9.7281332	0.274078	256.118	2.094	-1.646	0.033	-0.006	9.32	32.768012	111.640967	1	22	32.76801	111.640979	0	184.83	1	0.03	-0.007	-0.004	0	0	6.9406E+218	0	0
20230809_1926240897	0	2257313	-0.62813	0.13483	0.21901	0.311846	9.7867632	0.212819	256.118	2.094	-1.646	0.033	-0.006	9.32	32.768012	111.640967	1	22	32.76801	111.640979	0	184.83	1	0.03	-0.007	-0.004	0	0	6.9406E+218	0	0
20230809_1926240903	0	2257314	-0.646	0.12403	0.21895	0.377002	9.7867451	0.274223	256.118	2.094	-1.646	0.033	-0.006	9.32	32.768012	111.640967	1	22	32.76801	111.640979	0	184.83	1	0.03	-0.007	-0.004	0	0	6.9406E+218	0	0
20230809_1926240921	0	2257315	-0.66441	0.11311	0.21837	0.311846	9.7867632	0.212819	256.111	2.104	-1.677	0.037	-0.006	9.32	32.768012	111.640967	1	22	32.76801	111.640979	0	184.83	1	0.037	-0.023	-0.004	0	0	6.9406E+218	0	0
20230809_1926240931	0	2257316	-0.68036	0.10263	0.21771	0.377047	9.7281332	0.274078	256.111	2.104	-1.677	0.037	-0.006	9.32	32.768012	111.640967	1	22	32.76801	111.640979	0	184.83	1	0.037	-0.023	-0.004	0	0	6.9406E+218	0	0
20230809_1926240934	0	2257317	-0.69725	0.0921	0.21709	0.311846	9.7867632	0.212819	256.111	2.104	-1.677	0.037	-0.006	9.32	32.768012	111.640967	1	22	32.76801	111.640979	0	184.83	1	0.037	-0.023	-0.004	0	0	6.9406E+218	0	0
20230809_1926240942	0	2257318	-0.71463	0.08164	0.21535	0.377002	9.7867451	0.274223	256.111	2.104	-1.677	0.037	-0.006	9.32	32.768012	111.640967	1	22	32.76801	111.640979	0	184.83	1	0.037	-0.023	-0.004	0	0	6.9406E+218	0	0
20230809_1926240952	0	2257319	-0.72945	0.07132	0.21504	0.311872	9.7280712	0.274261	256.111	2.104	-1.677	0.037	-0.006	9.32	32.768012	111.640967	1	22	32.76801	111.640979	0	184.83	1	0.037	-0.023	-0.004	0	0	6.9406E+218	0	0
20230809_1926240962	0	2257320	-0.74591	0.06122	0.21411	0.377002	9.7867451	0.274223	256.107	2.115	-1.713	0.036	-0.006	9.32	32.768012	111.640967	1	22	32.76801	111.640979	0	184.83	1	0.037	-0.023	-0.004	0	0	6.9406E+218	0	0
20230809_1926240973	0	2257321	-0.7598	0.05076	0.21274	0.377022	9.7868261	0.212637	256.107	2.115	-1.713	0.036	-0.017	9.32	32.768012	111.640967	1	22	32.76801	111.640979	0	184.83	1	0.037	-0.023	-0.004	0	0	6.9406E+218	0	0
20230809_1926240982	0	2257322	-0.77383	0.04095	0.2122	0.311827	9.7866831	0.274406	256.107	2.115	-1.713	0.036	-0.017	9.32	32.768012	111.640967	1	22	32.76801	111.640979	0	184.83	1	0.037	-0.023	-0.004	0	0	6.9406E+218	0	0
20230809_1926240992	0	2257323	-0.78487	0.03137	0.21136	0.377047	9.7281332	0.274078	256.107	2.115	-1.713	0.036	-0.017	9.32	32.768012	111.640967	1	22	32.76801	111.640979	0	184.83	1	0.037	-0.023	-0.004	0	0	6.9406E+218	0	0
20230809_1926250003	0	2257324	-0.79525	0.02192	0.20928	0.311827	9.7866831	0.274406	256.107	2.115	-1.713	0.036	-0.017	9.32	32.768012	111.640967	1	22	32.76801	111.640979	0	184.83	1	0.037	-0.023	-0.004	0	0	6.9406E+218	0	0
20230809_1926250014	0	2257325	-0.80522	0.01278	0.2078	0.377002	9.7867451	0.274223	256.105	2.125	-1.752	0.036	-0.017	9.32	32.768012	111.640967	1	22	32.76801	111.640979	0	184.83	1	0.037	-0.023	-0.004	0	0	6.9406E+218	0	0
20230809_1926250023	0	2257326	-0.81257	0.00378	0.20562	0.311872	9.7280712	0.274261	256.105	2.125	-1.752	0.036	-0.017	9.32	32.768012	111.640967	1	22	32.76801	111.640979	0	184.83	1	0.037	-0.023	-0.004	0	0	6.9406E+218	0	0
20230809_1926250033	0	2257327	-0.82009	-0.00513	0.20361	0.377002	9.7867451	0.274223	256.105	2.125	-1.752	0.036	-0.017	9.32	32.768012	111.640967	1	22	32.76801	111.640979	0	184.83	1	0.037	-0.023	-0.004	0	0	6.9406E+218	0	0
20230809_1926250043	0	2257328	-0.82465	-0.01344	0.2016	0.311827	9.7866831	0.274406	256.105	2.125	-1.752	0.036	-0.017	9.32	32.768012	111.640967	1	22	32.76801	111.640979	0	184.83	1	0.037	-0.023	-0.004	0	0	6.9406E+218	0	0
20230809_1926250053	0	2257329	-0.82908	-0.02113	0.19945	0.377027	9.7280521	0.335664	256.105	2.125	-1.752	0.036	-0.017	9.32	32.768012	111.640967	1	22	32.76801	111.640979	0	184.83	1	0.037	-0.023	-0.004	0	0	6.9406E+218	0	0
20230809_1926250063	0	2257330	-0.83018	-0.02919	0.19732	0.311827	9.7866831	0.274406	256.105	2.135	-1.793	0.035	-0.017	9.32	32.768012	111.640967	1	22	32.76801	111.640979	0	184.83	1	0.037	-0.023	-0.004	0	0	6.9406E+218	0	0
20230809_1926250074	0	2257331	-0.82972	-0.03632	0.19516	0.377002	9.7867451	0.274223	256.105	2.135	-1.793	0.035	-0.017	9.32	32.768012	111.640967	1	22	32.76801	111.640979	0	184.83	1	0.037	-0.023	-0.004	0	0	6.9406E+218	0	0
20230809_1926250083	0	2257332	-0.82881	-0.04267	0.1923	0.311852	9.7279902	0.335847	256.105	2.135	-1.793	0.035	-0.017	9.32	32.768012	111.640967	1	22	32.76801	111.640979	0	184.83	1	0.037	-0.023	-0.004	0	0	6.9406E+218	0	0
20230809_1926250093	0	2257333	-0.824	-0.04968	0.18905	0.377002	9.7867451	0.274223	256.105	2.135	-1.793	0.035	-0.017	9.32	32.768012	111.640967	1	22	32.76801	111.640979	0	184.83	1	0.037	-0.023	-0.004	0	0	6.9406E+218	0	0
20230809_1926250103	0	2257334	-0.81965	-0.05595	0.18688	0.311807	9.786602	0.335993	256.105	2.135	-1.793	0.035	-0.017	9.32	32.768012	111.640967	1	22	32.76801	111.640979	0	184.83	1	0.037	-0.023	-0.004	0	0	6.9406E+218	0	0
20230809_1926250116	0	2257335	-0.81135	-0.06152	0.18286	0.377047	9.7281332	0.274078	256.108	2.144	-1.834	0.034	-0.017	9.32	32.768012	111.640967	1	22	32.76801	111.640979	0	184.83	1	0.037	-0.023	-0.004	0	0	6.9406E+218	0	0
20230809_1926250123	0	2257336	-0.80124	-0.06718	0.18034	0.311807	9.786602	0.335993	256.108	2.144	-1.834	0.034	-0.017	9.32	32.768012	111.640967	1	22	32.76801	111.640979	0	184.83	1	0.037	-0.023	-0.004	0	0	6.9406E+218	0	0
20230809_1926250135	0	2257337	-0.79063	-0.07219	0.1772	0.377002	9.7867451	0.274223	256.108	2.144	-1.834	0.034	-0.013	9.32	32.768012	111.640967	1	22	32.76801	111.640979	0	184.83	1	0.037	-0.023	-0.004	0	0	6.9406E+218	0	0
20230809_1926250143	0	2257338	-0.77647	-0.07665	0.17359	0.377027	9.7280521	0.335664	256.108	2.144	-1.834	0.034	-0.013	9.32	32.768012	111.640967	1	22	32.76801	111.640979	0	184.83	1	0.037	-0.023	-0.004	0	0	6.9406E+218	0	0
20230809_1926250152	0	2257339	-0.76134	-0.08149	0.1704	0.311807	9.786602	0.335993	256.108	2.144	-1.834	0.034	-0.013	9.32	32.768012	111.640967	1	22	32.76801	111.640979	0	184.83	1	0.037	-0.023	-0.004	0	0	6.9406E+218	0	0
20230809_1926250162	0	2257340	-0.74358	-0.08478	0.16711	0.376982	9.786664	0.33581	256.111	2.153	-1.873	0.033	-0.013	9.32	32.768012	111.640967	1	22	32.76801	111.640979	0	184.83	1	0.037	-0.023	-0.004	0	0	6.9406E+218	0	0
20230809_1926250173	0	2257341	-0.72564	-0.08847	0.163	0.311852	9.7279902	0.335847	256.111	2.153	-1.873	0.033	-0.013	9.32	32.768012	111.640967	1	22	32.76801	111.640979	0	184.83	1	0.037	-0.023	-0.004	0	0	6.9406E+218	0	0
20230809_1926250183	0	2257342	-0.70388	-0.09201	0.15936	0.376982	9.786664	0.33581	256.111	2.153	-1.873	0.033	-0.013	9.32	32.768012	111.640967	1	22	32.76801	111.640979	0	184.83	1	0.037	-0.023	-0.004	0	0	6.9406E+218	0	0
20230809_1926250193	0	2257343	-0.68129	-0.09452	0.15573	0.377002	9.7867451	0.274223	256.111	2.153	-1.873	0.033	-0.013	9.32	32.768012	111.640967	1	22	32.76801	111.640979	0	184.83	1	0.037	-0.023	-0.004	0	0	6.9406E+218	0	0
20230809_1926250203	0	2257344	-0.65721	-0.09709	0.15145	0.311832	9.7279091	0.397434	256.111	2.153	-1.873	0.033	-0.013	9.32	32.768012	111.640967	1	22	32.76801	111.640979	0	184.83	1	0.037	-0.023	-0.004	0	0	6.9406E+218	0	0
20230809_1926250214	0	2257345	-0.63031	-0.09886	0.14807	0.376982	9.786664	0.33581	256.116	2.161	-1.907	0.032	-0.013	9.32	32.768012	111.640967	1	22	32.76801	111.640979	0	184.83	1	0.037	-0.023	-0.004	0	0	6.9406E+218	0	0
20230809_1926250223	0	2257346	-0.60304	-0.10074	0.14429	0.311807	9.786602	0.335993	256.116	2.161	-1.907	0.032	-0.013	9.32	32.768012	111.640967	1	22	32.76801	111.640979	0	184.83	1	0.037	-0.023	-0.004	0	0	6.9406E+218	0	0
20230809_1926250233	0	2257347	-0.57241	-0.10204	0.13999	0.377027	9.7280521	0.335664	256.116	2.161	-1.907	0.032	-0.013	9.32	32.768012	111.640967	1	22	32.76801	111.640979	0	184.83	1	0.037	-0.023	-0.004	0	0	6.9406E+218	0	0
20230809_1926250242	0	2257348	-0.54236	-0.10292	0.13689	0.376982	9.786664	0.33581	256.116	2.161	-1.907	0.032	-0.013	9.32	32.768012	111.640967	1	22	32.76801	111.640979	0	184.83	1	0.037	-0.023	-0.004	0	0	6.9406E+218	0	0
20230809_1926250252	0	2257349	-0.50972	-0.10399	0.13204	0.311807	9.786602	0.335993	256.116	2.161	-1.907	0.032	-0.013	9.32	32.768012	111.640967	1	22	32.76801	111.640979	0	184.83	1	0.037	-0.023	-0.004	0	0	6.9406E+218	0	0
20230809_1926250262	0	2257350	-0.47438	-0.10408	0.12892	0.377007	9.727972	0.397251	256.121	2.167	-1.934	0.031	-0.005	9.32	32.768012	111.640967	1	22	32.76801	111.640979	0	184.83	1	0.037	-0.023	-0.004	0	0	6.9406E+218	0	0
20230809_1926250273	0	2257351	-0.43886	-0.10369	0.1245	0.376982	9.786664	0.33581	256.121	2.167	-1.934	0.031	-0.005	9.32	32.768012	111.640967	1	22	32.76801	111.640979	0	184.83	1	0.037	-0.023	-0.004	0	0	6.9406E+218	0	0
20230809_1926250284	0	2257352	-0.40316	-0.10351	0.12078	0.311807	9.786602	0.335993	256.121	2.167	-1.934	0.031	-0.005	9.32	32.768012	111.640967	1	22	32.76801	111.640979	0	184.83	1	0.037	-0.023	-0.004	0	0	6.9406E+218	0	0
20230809_1926250292	0	2257353	-0.36601	-0.1026	0.11661	0.377007	9.727972	0.397251	256.121	2.167	-1.934	0.031	-0.005	9.32	32.768012	111.640967	1	22	32.76801	111.640979	0	184.83	1	0.037	-0.023	-0.004	0	0	6.9406E+218	0	0
20230809_1926250303	0	2257354	-0.32784	-0.10179	0.11385	0.376982	9.786664	0.33581	256.121	2.167	-1.934	0.031	-0.005	9.32	32.768012	111.640967	1	22	32.76801	111.640979	0	184.83	1	0.037	-0.023	-0.004	0	0	6.9406E+218	0	0
20230809_1926250316	0	2257355	-0.29054	-0.10062	0.10967	0.311787	9.786521	0.397579	256.126	2.173	-1.952	0.03	-0.005	9.32	32.768012	111.640967	1	22	32.76801	111.640979	0	184.83	1	0.037	-0.023	-0.004	0	0	6.9406E+218	0	0
20230809_1926250324	0	2257356	-0.25052	-0.09833	0.10527	0.377027	9.7280521	0.335664	256.126	2.173	-1.952	0.03	-0.005	9.32	32.768012	111.640967	1	22	32.76801	111.640979	0	184.83	1	0.037	-0.023	-0.004	0	0	6.9406E+218	0	0
20230809_1926250334	0	2257357	-0.21058	-0.09676	0.10255	0.376962	9.7865839	0.397396	256.126	2.173	-1.952	0.03	-0.005	9.32	32.768012	111.640967	1	22	32.76801	111.640979	0	184.83	1	0.037	-0.023	-0.004	0	0	6.9406E+218	0	0
20230809_1926250343	0	2257358	-0.16982	-0.09443	0.09828	0.376982	9.786664	0.33581	256.126	2.173	-1.952	0.03	-0.005	9.32	32.768012	111.640967	1	22	32.76801	111.640979	0	184.83	1	0.037	-0.023	-0.004	0	0	6.9406E+218	0	0
20230809_1926250353	0	2257359	-0.12877	-0.09122	0.09409	0.311832	9.7279091	0.397434	256.126	2.173	-1.952	0.03	-0.005	9.32	32.768012	111.640967	1	22	32.76801	111.640979	0	184.83	1	0.037	-0.023	-0.004	0	0	6.9406E+218	0	0
20230809_1926250363	0	2257360	-0.08887	-0.08907	0.09249	0.376982	9.786664	0.33581	256.13	2.178	-1.96	0.03	-0.005	9.32	32.768012	111.640967	1	22	32.76801	111.640979	0	184.83	1	0.037	-0.023	-0.004	0	0	6.9406E+218	0	0
20230809_1926250373	0	2257361	-0.04779	-0.08559	0.08649	0.376962	9.7865839	0.397396	256.13	2.178	-1.96	0.03	-0.005	9.32	32.768012	111.640967	1	22	32.76801	111.640979	0	184.83	1	0.037	-0.023	-0.004	0	0	6.9406E+218	0	0
20230809_1926250383	0	2257362	-0.00638	-0.08243	0.08359	0.311852	9.7279902	0.335847	256.13	2.178	-1.96	0.03	-0.005	9.32	32.768012	111.640967	1	22	32.76801	111.640979	0	184.83	1	0.037	-0.023	-0.004	0	0	6.9406E+218	0	0
20230809_1926250393	0	2257363	0.03334	-0.0783	0.07917	0.376962	9.7865839	0.397396	256.13	2.178	-1.96	0.03	-0.005	9.32	32.768012	111.640967	1	22	32.76801	111.640979	0	184.83	1	0.037	-0.023	-0.004	0	0	6.9406E+218	0	0
20230809_1926250402	0	2257364	0.07511	-0.07477	0.07436	0.376982	9.786664	0.33581	256.13	2.178	-1.96	0.03	-0.005	9.32	32.768012	111.640967	1	22	32.76801	111.640979	0	184.83	1	0.037	-0.023	-0.004	0	0	6.9406E+218	0	0
20230809_1926250415	0	2257365	0.1148	-0.07051	0.0711	0.376962	9.7865839	0.397396	256.134	2.182	-1.958	0.03	-0.005	9.32	32.768012	111.640967	1	22	32.76801	111.640979	0	184.83	1	0.037	-0.023	-0.004	0	0	6.9406E+218	0	0
20230809_1926250423	0	2257366	0.15511	-0.0664	0.06688	0.311832	9.7279091	0.397434	256.134	2.182	-1.958	0.03	-0.005	9.32	32.768012	111.640967	1	22	32.76801	111.640979	0	184.83	1	0.037	-0.023	-0.004	0	0	6.9406E+218	0	0
20230809_1926250433	0	2257367	0.19474	-0.06191	0.06273	0.376982	9.786664	0.33581	256.134	2.182	-1.958	0.03	-0.003	9.32	32.768012	111.640967	1	22	32.76801	111.640979	0	184.83	1	0.037	-0.023	-0.004	0	0	6.9406E+218	0	0
20230809_1926250443	0	2257368	0.23394	-0.05703	0.0586	0.376962	9.7865839	0.397396	256.134	2.182	-1.958	0.03	-0.003	9.32	32.768012	111.640967	1	22	32.76801	111.640979	0	184.83	1	0.037	-0.023	-0.004	0	0	6.9406E+218	0	0
20230809_1926250453	0	2257369	0.27222	-0.05217	0.05435	0.376982	9.786664	0.33581	256.134	2.182	-1.958	0.03	-0.003	9.32	32.768012	111.640967	1	22	32.76801	111.640979	0	184.83	1	0.037	-0.023	-0.004	0	0	6.9406E+218	0	0
20230809_1926250463	0	2257370	0.30893	-0.04695	0.04969	0.311787	9.786521	0.397579	256.137	2.185	-1.946	0.029	-0.003	9.32	32.768012	111.640967	1	22	32.76801	111.640979	0	184.83	1	0.037	-0.023	-0.004	0	0	6.9406E+218	0	0
20230809_1926250481	0	2257371	0.34397	-0.04168	0.04493	0.377027	9.7280521	0.335664	256.137	2.185	-1.946	0.029	-0.003	9.32	32.768012	111.640967	1	22	32.76801	111.640979	0	184.83	1	0.037	-0.023	-0.004	0	0	6.9406E+218	0	0
20230809_1926250485	0	2257372	0.37939	-0.03667	0.04095	0.376962	9.7865839	0.397396	256.137	2.185	-1.946	0.029	-0.003	9.32	32.768012	111.640967	1	22	32.76801	111.640979	0	184.83	1	0.037	-0.023	-0.004	0	0	6.9406E+218	0	0
20230809_1926250493	0	2257373	0.41289	-0.03123	0.03547	0.376982	9.786664	0.33581	256.137	2.185	-1.946	0.029	-0.003	9.32	32.768012	111.640967	1	22	32.76801	111.640979	0	184.83	1	0.037	-0.023	-0.004	0	0	6.9406E+218	0	0
20230809_1926250504	0	2257374	0.4455	-0.02569	0.0326	0.311787	9.786521	0.397579	256.137	2.185	-1.946	0.029	-0.003	9.32	32.768012	111.640967	1	22	32.76801	111.640979	0	184.83	1	0.037	-0.023	-0.004	0	0	6.9406E+218	0	0
20230809_1926250513	0	2257375	0.47616	-0.01963	0.02679	0.376982	9.786664	0.33581	256.139	2.187	-1.926	0.028	-0.003	9.32	32.768012	111.640967	1	22	32.76801	111.640979	0	184.83	1	0.037	-0.023	-0.004	0	0	6.9406E+218	0	0
20230809_1926250523	0	2257376	0.50639	-0.01402	0.02334	0.377007	9.727972	0.397251	256.139	2.187	-1.926	0.028	-0.003	9.32	32.768012	111.640967	1	22	32.76801	111.640979	0	184.83	1	0.037	-0.023	-0.004	0	0	6.9406E+218	0	0
20230809_1926250533	0	2257377	0.53326	-0.00788	0.01841	0.376982	9.786664	0.33581	256.139	2.187	-1.926	0.028	-0.003	9.32	32.768012	111.640967	1	22	32.76801	111.640979	0	184.83	1	0.037	-0.023	-0.004	0	0	6.9406E+218	0	0
20230809_1926250543	0	2257378	0.55977	-0.00202	0.01378	0.376962	9.7865839	0.397396	256.139	2.187	-1.926	0.028	-0.003	9.32	32.768012	111.640967	1	22	32.76801	111.640979	0	184.83	1	0.037	-0.023	-0.004	0	0	6.9406E+218	0	0
20230809_1926250553	0	2257379	0.58456	0.00372	0.00923	0.311807	9.786602	0.335993	256.139	2.187	-1.926	0.028	-0.003	9.32	32.768012	111.640967	1	22	32.76801	111.640979	0	184.83	1	0.037	-0.023	-0.004	0	0	6.9406E+218	0	0
20230809_1926250563	0	2257380	0.60699	0.00915	0.00502	0.376982	9.786664	0.33581	256.139	2.187	-1.898	0.028	-0.003	9.32	32.768012	111.640967	1	22	32.76801	111.640979	0	184.83	1	0.037	-0.023	-0.004	0	0	6.9406E+218	0	0
20230809_1926250574	0	2257381	0.62928	0.01573	0.00067	0.376982	9.786664	0.33581	256.139	2.187	-1.898	0.028	-0.003	9.32	32.768012	111.640967	1	22	32.76801	111.640979	0	184.83	1	0.037	-0.023	-0.004	0	0	6.9406E+218	0	0
20230809_1926250583	0	2257382	0.64867	0.02191	-0.00349	0.376962	9.7865839	0.397396	256.139	2.187	-1.898	0.028	-0.003	9.32	32.768012	111.640967	1	22	32.76801	111.640979	0	184.83	1	0.037	-0.023	-0.004	0	0	6.9406E+218	0	0
20230809_1926250593	0	2257383	0.66647	0.02779	-0.00728	0.311807	9.786602	0.335993	256.139	2.187	-1.898	0.028	0.001	9.32	32.768012	111.640967	1	22	32.76801	111.640979	0	184.83	1	0.037	-0.023	-0.004	0	0	6.9406E+218	0	0
20230809_1926250603	0	2257384	0.6808	0.03375	-0.01203	0.376982	9.786664	0.33581	256.139	2.187	-1.898	0.028	0.001	9.32	32.768012	111.640967	1	22	32.76801	111.640979	0	184.83	1	0.037	-0.023	-0.004	0	0	6.9406E+218	0	0
20230809_1926250613	0	2257385	0.69406	0.0397	-0.01612	0.376982	9.786664	0.33581	256.138	2.187	-1.864	0.027	0.001	9.32	32.768012	111.640967	1	22	32.76801	111.640979	0	184.83	1	0.037	-0.023	-0.004	0	0	6.9406E+218	0	0
20230809_1926250624	0	2257386	0.70531	0.04517	-0.02015	0.376982	9.786664	0.33581	256.138	2.187	-1.864	0.027	0.001	9.32	32.768012	111.640967	1	22	32.76801	111.640979	0	184.83	1	0.037	-0.023	-0.004	0	0	6.9406E+218	0	0
20230809_1926250633	0	2257387	0.71432	0.05118	-0.02379	0.376982	9.786664	0.33581	256.138	2.187	-1.864	0.027	0.001	9.32	32.768012	111.640967	1	22	32.76801	111.640979	0	184.83	1	0.037	-0.023	-0.004	0	0	6.9406E+218	0	0
20230809_1926250643	0	2257388	0.72276	0.05703	-0.02712	0.311807	9.786602	0.335993	256.138	2.187	-1.864	0.027	0.001	9.32	32.768012	111.640967	1	22	32.76801	111.640979	0	184.83	1	0.037	-0.023	-0.004	0	0	6.9406E+218	0	0
20230809_1926250653	0	2257389	0.7279	0.06235	-0.02883	0.376982	9.786664	0.33581	256.138	2.187	-1.864	0.027	0.001	9.32	32.768012	111.640967	1	22	32.76801	111.640979	0	184.83	1	0.037	-0.023	-0.004	0	0	6.9406E+218	0	0
20230809_1926250663	0	2257390	0.73182	0.0687	-0.03309	0.376982	9.786664	0.33581	256.135	2.185	-1.828	0.027	0.001	9.32	32.768012	111.640967	1	22	32.76801	111.640979	0	184.83	1	0.037	-0.023	-0.004	0	0	6.9406E+218	0	0
20230809_1926250673	0	2257391	0.73493	0.07394	-0.03523	0.376982	9.786664	0.33581	256.135	2.185	-1.828	0.027	0.001	9.32	32.768012	111.640967	1	22	32.76801	111.640979	0	184.83	1	0.037	-0.023	-0.004	0	0	6.9406E+218	0	0
20230809_1926250682	0	2257392	0.73301	0.08028	-0.04103	0.311807	9.786602	0.335993	256.135	2.185	-1.828	0.027	0.001	9.32	32.768012	111.640967	1	22	32.76801	111.640979	0	184.83	1	0.037	-0.023	-0.004	0	0	6.9406E+218	0	0
20230809_1926250692	0	2257393	0.73133	0.0859	-0.04671	0.377002	9.7867451	0.274223	256.135	2.185	-1.828	0.027	0.001	9.32	32.768012	111.640967	1	22	32.76801	111.640979	0	184.83	1	0.037	-0.023	-0.004	0	0	6.9406E+218	0	0
20230809_1926250703	0	2257394	0.72512	0.09142	-0.05104	0.376982	9.786664	0.33581	256.135	2.185	-1.828	0.027	0.001	9.32	32.768012	111.640967	1	22	32.76801	111.640979	0	184.83	1	0.037	-0.023	-0.004	0	0	6.9406E+218	0	0
20230809_1926250715	0	2257395	0.71947	0.09685	-0.05503	0.376982	9.786664	0.33581	256.131	2.182	-1.792	0.026	0.001	9.32	32.768012	111.640967	1	22	32.76801	111.640979	0	184.83	1	0.037	-0.023	-0.004	0	0	6.9406E+218	0	0
20230809_1926250723	0	2257396	0.71162	0.10298	-0.05865	0.311781	9.845295	0.274551	256.131	2.182	-1.792	0.026	0.001	9.32	32.768012	111.640967	1	22	32.76801	111.640979	0	184.83	1	0.037	-0.023	-0.004	0	0	6.9406E+218	0	0
20230809_1926250733	0	2257397	0.70271	0.10868	-0.06064	0.376982	9.786664	0.33581	256.131	2.182	-1.792	0.026	0.001	9.32	32.768012	111.640967	1	22	32.76801	111.640979	0	184.83	1	0.037	-0.023	-0.004	0	0	6.9406E+218	0	0
20230809_1926250748	0	2257398	0.69168	0.11396	-0.06491	0.377002	9.7867451	0.274223	256.131	2.182	-1.792	0.026	0.001	9.32	32.768012	111.640967	1	22	32.76801	111.640979	0	184.83	1	0.037	-0.023	-0.004	0	0	6.9406E+218	0	0
20230809_1926250752	0	2257399	0.67786	0.11904	-0.06935	0.376982	9.786664	0.33581	256.131	2.182	-1.792	0.026	0.001	9.32	32.768012	111.640967	1	22	32.76801	111.640979	0	184.83	1	0.037	-0.023	-0.004	0	0	6.9406E+218	0	0
20230809_1926250763	0	2257400	0.66335	0.1249	-0.07395	0.311781	9.845295	0.274551	256.126	2.179	-1.758	0.024	0	9.32	32.768012	111.640967	1	22	32.76801	111.640979	0	184.83	1	0.037	-0.023	-0.004	0	0	6.9406E+218	0	0
20230809_1926250773	0	2257401	0.64615	0.12959	-0.07946	0.376982	9.786664	0.33581	256.126	2.179	-1.758	0.024	0	9.32	32.768012	111.640967	1	22	32.76801	111.640979	0	184.83	1	0.037	-0.023	-0.004	0	0	6.9406E+218	0	0
20230809_1926250783	0	2257402	0.62858	0.13438	-0.08375	0.377002	9.7867451	0.274223	256.126	2.179	-1.758	0.024	0	9.32	32.768012	111.640967	1	22	32.76801	111.640979	0	184.83	1	0.037	-0.023	-0.004	0	0	6.9406E+218	0	0
20230809_1926250793	0	2257403	0.60919	0.13952	-0.08797	0.311827	9.7866831	0.274406	256.126	2.179	-1.758	0.024	0	9.32	32.768012	111.640967	1	22	32.76801	111.640979	0	184.83	1	0.037	-0.023	-0.004	0	0	6.9406E+218	0	0
20230809_1926250805	0	2257404	0.58961	0.14444	-0.09109	0.376936	9.8452768	0.335955	256.126	2.179	-1.758	0.024	0	9.32	32.768012	111.640967	1	22	32.76801	111.640979	0	184.83	1	0.037	-0.023	-0.004	0	0	6.9406E+218	0	0
20230809_1926250816	0	2257405	0.569	0.14963	-0.094	0.377002	9.7867451	0.274223	256.119	2.174	-1.728	0.023	0	9.32	32.768012	111.640967	1	22	32.76801	111.640979	0	184.83	1	0.037	-0.023	-0.004	0	0	6.9406E+218	0	0
20230809_1926250823	0	2257406	0.48701	0.14791	-0.05514	0.377073	9.6694403	0.335519	256.119	2.174	-1.728	0.023	0	9.32	32.768012	111.640967	1	22	32.76801	111.640979	0	184.83	1	0.037	-0.023	-0.004	0	0	6.9406E+218	0	0
20230809_1926250833	0	2257407	0.58376	0.19701	0.29202	0.37743	9.2593164	0.211328	256.119	2.174	-1.728	0.023	0	9.32	32.768012	111.640967	1	22	32.76801	111.640979	0	184.83	1	0.037	-0.023	-0.004	0	0	6.9406E+218	0	0
20230809_1926250842	0	2257408	0.62624	0.20369	0.24893	0.311827	9.7866831	0.274406	256.119	2.174	-1.728	0.023	0	9.32	32.768012	111.640967	1	22	32.76801	111.640979	0	184.83	1	0.037	-0.023	-0.004	0	0	6.9406E+218	0	0
20230809_1926250852	0	2257409	0.42046	0.13457	-0.18506	0.311625	10.0210514	0.336574	256.119	2.174	-1.728	0.023	0	9.32	32.768012	111.640967	1	22	32.76801	111.640979	0	184.83	1	0.037	-0.023	-0.004	0	0	6.9406E+218	0	0
20230809_1926250864	0	2257410	0.36826	0.12807	-0.34556	0.311599	10.0797443	0.275133	256.111	2.173	-1.703	0.021	0	9.32	32.768012	111.640967	1	22	32.76801	111.640979	0	184.83	1	0.037	-0.023	-0.004	0	0	6.9406E+218	0	0
20230809_1926250873	0	2257411	0.34724	0.16173	-0.34983	0.377002	9.7867451	0.274223	256.111	2.173	-1.703	0.021	0	9.32	32.768012	111.640967	1	22	32.76801	111.640979	0	184.83	1	0.037	-0.023	-0.004	0	0	6.9406E+218	0	0
20230809_1926250883	0	2257412	0.39328	0.17964	-0.22314	0.377092	9.6695213	0.273932	256.111	2.173	-1.703	0.021	0	9.32	32.768012	111.640967	1	22	32.76801	111.640979	0	184.83	1	0.037	-0.023	-0.004	0	0	6.9406E+218	0	0
20230809_1926250893	0	2257413	0.29314	0.16186	-0.13423	0.442358	9.5523586	0.273459	256.111	2.173	-1.703	0.021	0	9.32	32.768012	111.640967	1	22	32.76801	111.640979	0	184.83	1	0.037	-0.023	-0.004	0	0	6.9406E+218	0	0
20230809_1926250902	0	2257414	0.39131	0.1956	0.35958	0.377158	9.6109886	0.2122	256.111	2.173	-1.703	0.021	0	9.32	32.768012	111.640967	1	22	32.76801	111.640979	0	184.83	1	0.037	-0.023	-0.004	0	0	6.9406E+218	0	0
20230809_1926250915	0	2257415	0.42042	0.21813	0.40904	0.311781	9.845295	0.274551	256.102	2.173	-1.685	0.022	0	9.32	32.768012	111.640967	1	22	32.76801	111.640979	0	184.83	1	0.037	-0.023	-0.004	0	0	6.9406E+218	0	0
20230809_1926250931	0	2257416	0.40596	0.22582	0.23776	0.31169	9.9625187	0.274842	256.102	2.173	-1.685	0.022	-0.007	9.32	32.768012	111.640967	1	22	32.76801	111.640979	0	184.83	1	0.037	-0.023	-0.004	0	0	6.9406E+218	0	0
20230809_1926250936	0	2257417	0.2338	0.19882	-0.08642	0.311605	10.0209703	0.398161	256.102	2.173	-1.685	0.022	-0.007	9.32	32.768012	111.640967	1	22	32.76801	111.640979	0	184.83	1	0.034	-0.012	-0.021	0	0	6.9406E+218	0	0
20230809_1926250946	0	2257418	0.16598	0.17089	-0.27814	0.311756	9.9039879	0.21311	256.102	2.173	-1.685	0.022	-0.007	9.27	32.768012	111.640967	1	22	32.76801	111.640979	0	184.83	1	0.034	-0.012	-0.021	0	0	6.9406E+218	0	0
20230809_1926250953	0	2257419	0.19276	0.17322	-0.40936	0.376956	9.8453569	0.274369	256.102	2.173	-1.685	0.022	-0.007	9.27	32.768012	111.640967	1	22	32.76801	111.640979	0	184.83	1	0.034	-0.012	-0.021	0	0	6.9406E+218	0	0
20230809_1926250963	0	2257420	0.17603	0.18862	-0.37742	0.377047	9.7281332	0.274078	256.093	2.164	-1.673	0.034	-0.007	9.27	32.768012	111.640967	1	22	32.76801	111.640979	0	184.83	1	0.034	-0.012	-0.021	0	0	6.9406E+218	0	0
20230809_1926250973	0	2257421	0.18398	0.20989	-0.06386	0.377067	9.7282143	0.212491	256.093	2.164	-1.673	0.034	-0.007	9.27	32.768012	111.640967	1	22	32.76801	111.640979	0	184.83	1	0.034	-0.012	-0.021	0	0	6.9406E+218	0	0
20230809_1926250982	0	2257422	0.02746	0.17994	0.0635	0.442021	9.9625645	0.336063	256.093	2.164	-1.673	0.034	-0.007	9.27	32.768012	111.640967	1	22	32.76801	111.640979	0	184.83	1	0.034	-0.012	-0.021	0	0	6.9406E+218	0	0
20230809_1926250993	0	2257423	0.22387	0.22455	0.1304	0.376996	9.8455191	0.151195	256.093	2.164	-1.673	0.034	-0.007	9.27	32.768012	111.640967	1	22	32.76801	111.640979	0	184.83	1	0.034	-0.012	-0.021	0	0	6.9406E+218	0	0
20230809_1926260003	0	2257424	0.17362	0.25063	0.14679	0.311781	9.845295	0.274551	256.093	2.164	-1.673	0.034	-0.007	9.27	32.768012	111.640967	1	22	32.76801	111.640979	0	184.83	1	0.034	-0.012	-0.021	0	0	6.9406E+218	0	0
20230809_1926260012	0	2257425	0.22767	0.24321	0.11174	0.311716	9.9038267	0.336283	256.081	2.167	-1.665	0.033	-0.007	9.27	32.768012	111.640967	1	22	32.76801	111.640979	0	184.83	1	0.034	-0.012	-0.021	0	0	6.9406E+218	0	0
20230809_1926260033	0	2257426	0.14472	0.23711	-0.09234	0.311781	9.845295	0.274551	256.081	2.167	-1.665	0.033	-0.007	9.27	32.768012	111.640967	1	22	32.76801	111.640979	0	184.83	1	0.034	-0.012	-0.021	0	0	6.9406E+218	200	0
20230809_1926260034	0	2257427	-0.00975	0.18566	-0.19384	0.376936	9.8452768	0.335955	256.081	2.167	-1.665	0.033	-0.007	9.27	32.768012	111.640967	1	22	32.76801	111.640979	0	184.83	1	0.034	-0.012	-0.021	0	0	6.9406E+218	200	0
20230809_1926260043	0	2257428	0.04163	0.19513	-0.27595	0.311801	9.845376	0.212965	256.081	2.167	-1.665	0.033	-0.007	9.27	32.768012	111.640967	1	22	32.76801	111.640979	0	184.83	1	0.034	-0.012	-0.021	0	0	6.9406E+218	200	0
20230809_1926260053	0	2257429	0.0365	0.21676	-0.28715	0.377067	9.7282143	0.212491	256.081	2.167	-1.665	0.033	-0.007	9.27	32.768012	111.640967	1	22	32.76801	111.640979	0	184.83	1	0.034	-0.012	-0.021	0	0	6.9406E+218	200	0
20230809_1926260063	0	2257430	0.07497	0.22711	-0.12871	0.377047	9.7281332	0.274078	256.071	2.157	-1.663	0.032	-0.007	9.27	32.768012	111.640967	1	22	32.76801	111.640979	0	184.83	1	0.034	-0.012	-0.021	0	0	6.9406E+218	200	0
20230809_1926260073	0	2257431	0.03844	0.22317	-0.04178	0.377047	9.7281332	0.274078	256.071	2.157	-1.663	0.032	-0.007	9.27	32.768012	111.640967	1	22	32.76801	111.640979	0	184.83	1	0.034	-0.012	-0.021	0	0	6.9406E+218	200	0
20230809_1926260083	0	2257432	0.07647	0.22664	0.0501	0.376976	9.845438	0.212782	256.071	2.157	-1.663	0.032	-0.007	9.27	32.768012	111.640967	1	22	32.76801	111.640979	0	184.83	1	0.034	-0.012	-0.021	0	0	6.9406E+218	200	0
20230809_1926260093	0	2257433	0.06723	0.24265	0.03731	0.311761	9.8452139	0.336138	256.071	2.157	-1.663	0.032	-0.007	9.27	32.768012	111.640967	1	22	32.76801	111.640979	0	184.83	1	0.034	-0.012	-0.021	0	0	6.9406E+218	200	0
20230809_1926260103	0	2257434	0.03741	0.23633	-0.01272	0.376911	9.9039698	0.274514	256.071	2.157	-1.663	0.032	-0.007	9.27	32.768012	111.640967	1	22	32.76801	111.640979	0	184.83	1	0.034	-0.012	-0.021	0	0	6.9406E+218	200	0
20230809_1926260118	0	2257435	0.02278	0.21968	-0.14235	0.311736	9.9039068	0.274697	256.06	2.155	-1.661	0.031	-0.007	9.27	32.768012	111.640967	1	22	32.76801	111.640979	0	184.83	1	0.034	-0.012	-0.021	0	0	6.9406E+218	200	0
20230809_1926260130	0	2257436	0.02705	0.2156	-0.20335	0.311781	9.845295	0.274551	256.06	2.155	-1.661	0.031	-0.007	9.27	32.768012	111.640967	1	22	32.76801	111.640979	0	184.83	1	0.034	-0.012	-0.021	0	0	6.9406E+218	200	0
20230809_1926260135	0	2257437	0.05274	0.22749	-0.1984	0.377047	9.7281332	0.274078	256.06	2.155	-1.661	0.031	0.001	9.27	32.768012	111.640967	1	22	32.76801	111.640979	0	184.83	1	0.034	-0.012	-0.021	0	0	6.9406E+218	200	0
20230809_1926260143	0	2257438	0.04438	0.23828	-0.08352	0.377047	9.7281332	0.274078	256.06	2.155	-1.661	0.031	0.001	9.27	32.768012	111.640967	1	22	32.76801	111.640979	0	184.83	1	0.034	-0.012	-0.021	0	0	6.9406E+218	200	0
20230809_1926260154	0	2257439	0.06316	0.2407	-0.01656	0.377002	9.7867451	0.274223	256.06	2.155	-1.661	0.031	0.001	9.27	32.768012	111.640967	1	22	32.76801	111.640979	0	184.83	1	0.034	-0.012	-0.021	0	0	6.9406E+218	200	0
20230809_1926260163	0	2257440	0.06438	0.23951	0.0351	0.377002	9.7867451	0.274223	256.049	2.15	-1.659	0.031	0.001	9.27	32.768012	111.640967	1	22	32.76801	111.640979	0	184.83	1	0.034	-0.012	-0.021	0	0	6.9406E+218	200	0
20230809_1926260174	0	2257441	0.07135	0.23525	-0.01164	0.311736	9.9039068	0.274697	256.049	2.15	-1.659	0.031	0.001	9.27	32.768012	111.640967	1	22	32.76801	111.640979	0	184.83	1	0.034	-0.012	-0.021	0	0	6.9406E+218	200	0
20230809_1926260184	0	2257442	0.06421	0.22322	-0.04845	0.376956	9.8453569	0.274369	256.049	2.15	-1.659	0.031	0.001	9.27	32.768012	111.640967	1	22	32.76801	111.640979	0	184.83	1	0.034	-0.012	-0.021	0	0	6.9406E+218	200	12
20230809_1926260193	0	2257443	0.08284	0.2219	-0.13304	0.311781	9.845295	0.274551	256.049	2.15	-1.659	0.031	0.001	9.27	32.768012	111.640967	1	22	32.76801	111.640979	0	184.83	1	0.034	-0.012	-0.021	0	0	6.9406E+218	200	12
20230809_1926260203	0	2257444	0.07796	0.22509	-0.15169	0.377002	9.7867451	0.274223	256.049	2.15	-1.659	0.031	0.001	9.27	32.768012	111.640967	1	22	32.76801	111.640979	0	184.83	1	0.034	-0.012	-0.021	0	0	6.9406E+218	200	12
20230809_1926260216	0	2257445	0.08391	0.22528	-0.12898	0.311827	9.7866831	0.274406	256.037	2.145	-1.655	0.03	0.001	9.27	32.768012	111.640967	1	22	32.76801	111.640979	0	184.83	1	0.034	-0.012	-0.021	0	0	6.9406E+218	200	12
20230809_1926260222	0	2257446	0.09973	0.22829	-0.05744	0.377002	9.7867451	0.274223	256.037	2.145	-1.655	0.03	0.001	9.27	32.768012	111.640967	1	22	32.76801	111.640979	0	184.83	1	0.034	-0.012	-0.021	0	0	6.9406E+218	200	12
20230809_1926260233	0	2257447	0.13443	0.23296	0.02389	0.377002	9.7867451	0.274223	256.037	2.145	-1.655	0.03	0.001	9.27	32.768012	111.640967	1	22	32.76801	111.640979	0	184.83	1	0.034	-0.012	-0.021	0	0	6.9406E+218	200	12
20230809_1926260243	0	2257448	0.16534	0.23248	0.02367	0.377002	9.7867451	0.274223	256.037	2.145	-1.655	0.03	0.001	9.27	32.768012	111.640967	1	22	32.76801	111.640979	0	184.83	1	0.034	-0.012	-0.021	0	0	6.9406E+218	200	12
20230809_1926260254	0	2257449	0.15873	0.22998	0.00942	0.311736	9.9039068	0.274697	256.037	2.145	-1.655	0.03	0.001	9.27	32.768012	111.640967	1	22	32.76801	111.640979	0	184.83	1	0.034	-0.012	-0.021	0	0	6.9406E+218	200	12
20230809_1926260263	0	2257450	0.14595	0.21842	-0.06596	0.376936	9.8452768	0.335955	256.026	2.144	-1.649	0.029	0.001	9.27	32.768012	111.640967	1	22	32.76801	111.640979	0	184.83	1	0.034	-0.012	-0.021	0	0	6.9406E+218	200	12
20230809_1926260274	0	2257451	0.12994	0.20915	-0.08689	0.377002	9.7867451	0.274223	256.026	2.144	-1.649	0.029	0.001	9.27	32.768012	111.640967	1	22	32.76801	111.640979	0	184.83	1	0.034	-0.012	-0.021	0	0	6.9406E+218	200	12
20230809_1926260282	0	2257452	0.15757	0.2102	-0.09677	0.311827	9.7866831	0.274406	256.026	2.144	-1.649	0.029	0.001	9.27	32.768012	111.640967	1	22	32.76801	111.640979	0	184.83	1	0.034	-0.012	-0.021	0	0	6.9406E+218	200	12
20230809_1926260292	0	2257453	0.18468	0.20948	-0.06615	0.376956	9.8453569	0.274369	256.026	2.144	-1.649	0.029	0.001	9.27	32.768012	111.640967	1	22	32.76801	111.640979	0	184.83	1	0.034	-0.012	-0.021	0	0	6.9406E+218	200	12
20230809_1926260302	0	2257454	0.20087	0.20888	-0.02757	0.377047	9.7281332	0.274078	256.026	2.144	-1.649	0.029	0.001	9.27	32.768012	111.640967	1	22	32.76801	111.640979	0	184.83	1	0.034	-0.012	-0.021	0	0	6.9406E+218	200	12
20230809_1926260325	0	2257455	0.20684	0.20966	0.01396	0.376956	9.8453569	0.274369	256.016	2.141	-1.64	0.029	0.001	9.27	32.768012	111.640967	1	22	32.76801	111.640979	0	184.83	1	0.034	-0.012	-0.021	0	0	6.9406E+218	200	12
20230809_1926260331	0	2257456	0.19797	0.20732	0.03062	0.377002	9.7867451	0.274223	256.016	2.141	-1.64	0.029	0.001	9.27	32.768012	111.640967	1	22	32.76801	111.640979	0	184.83	1	0.034	-0.012	-0.021	0	0	6.9406E+218	200	12
20230809_1926260351	0	2257457	0.19707	0.20492	0.00496	0.311761	9.8452139	0.336138	256.016	2.141	-1.64	0.029	0.001	9.27	32.768012	111.640967	1	22	32.76801	111.640979	0	184.83	1	0.034	-0.012	-0.021	0	0	6.9406E+218	200	12
20230809_1926260354	0	2257458	0.19928	0.19227	-0.03004	0.376956	9.8453569	0.274369	256.016	2.141	-1.64	0.029	0.001	9.27	32.768012	111.640967	1	22	32.76801	111.640979	0	184.83	1	0.034	-0.012	-0.021	0	0	6.9406E+218	200	12
20230809_1926260355	0	2257459	0.21152	0.18392	-0.05239	0.376956	9.8453569	0.274369	256.016	2.141	-1.64	0.029	0.001	9.27	32.768012	111.640967	1	22	32.76801	111.640979	0	184.83	1	0.034	-0.012	-0.021	0	0	6.9406E+218	200	12
20230809_1926260369	0	2257460	0.23417	0.18167	-0.05105	0.377002	9.7867451	0.274223	256.006	2.139	-1.63	0.029	0.001	9.27	32.768012	111.640967	1	22	32.76801	111.640979	0	184.83	1	0.034	-0.012	-0.021	0	0	6.9406E+218	200	12
20230809_1926260375	0	2257461	0.23292	0.17985	-0.02533	0.311827	9.7866831	0.274406	256.006	2.139	-1.63	0.029	0.001	9.27	32.768012	111.640967	1	22	32.76801	111.640979	0	184.83	1	0.034	-0.012	-0.021	0	0	6.9406E+218	200	12
20230809_1926260385	0	2257462	0.222	0.17838	-0.00427	0.376956	9.8453569	0.274369	256.006	2.139	-1.63	0.029	0.001	9.27	32.768012	111.640967	1	22	32.76801	111.640979	0	184.83	1	0.034	-0.012	-0.021	0	0	6.9406E+218	200	50
20230809_1926260393	0	2257463	0.21003	0.17286	0.02519	0.376982	9.786664	0.33581	256.006	2.139	-1.63	0.029	0.001	9.27	32.768012	111.640967	1	22	32.76801	111.640979	0	184.83	1	0.034	-0.012	-0.021	0	0	6.9406E+218	200	50
20230809_1926260403	0	2257464	0.19747	0.16362	0.03021	0.376956	9.8453569	0.274369	256.006	2.139	-1.63	0.029	0.001	9.27	32.768012	111.640967	1	22	32.76801	111.640979	0	184.83	1	0.034	-0.012	-0.021	0	0	6.9406E+218	200	50
20230809_1926260415	0	2257465	0.2011	0.15664	0.01878	0.376956	9.8453569	0.274369	255.998	2.139	-1.62	0.029	0.001	9.27	32.768012	111.640967	1	22	32.76801	111.640979	0	184.83	1	0.034	-0.012	-0.021	0	0	6.9406E+218	200	50
20230809_1926260423	0	2257466	0.2026	0.152	-0.00778	0.377002	9.7867451	0.274223	255.998	2.139	-1.62	0.029	0.001	9.27	32.768012	111.640967	1	22	32.76801	111.640979	0	184.83	1	0.034	-0.012	-0.021	0	0	6.9406E+218	200	50
20230809_1926260433	0	2257467	0.18957	0.1447	-0.02569	0.376956	9.8453569	0.274369	255.998	2.139	-1.62	0.029	-0.017	9.27	32.768012	111.640967	1	22	32.76801	111.640979	0	184.83	1	0.034	-0.012	-0.021	0	0	6.9406E+218	200	50
20230809_1926260442	0	2257468	0.17507	0.13451	-0.02064	0.377002	9.7867451	0.274223	255.998	2.139	-1.62	0.029	-0.017	9.27	32.768012	111.640967	1	22	32.76801	111.640979	0	184.83	1	0.034	-0.012	-0.021	0	0	6.9406E+218	200	50
20230809_1926260453	0	2257469	0.16993	0.12908	-0.00291	0.376956	9.8453569	0.274369	255.998	2.139	-1.62	0.029	-0.017	9.27	32.768012	111.640967	1	22	32.76801	111.640979	0	184.83	1	0.034	-0.012	-0.021	0	0	6.9406E+218	200	50
20230809_1926260462	0	2257470	0.16628	0.12367	0.02157	0.377002	9.7867451	0.274223	255.991	2.139	-1.611	0.029	-0.017	9.27	32.768012	111.640967	1	22	32.76801	111.640979	0	184.83	1	0.034	-0.012	-0.021	0	0	6.9406E+218	200	50
20230809_1926260473	0	2257471	0.15529	0.12022	0.03232	0.376956	9.8453569	0.274369	255.991	2.139	-1.611	0.029	-0.017	9.27	32.768012	111.640967	1	22	32.76801	111.640979	0	184.83	1	0.034	-0.012	-0.021	0	0	6.9406E+218	200	50
20230809_1926260483	0	2257472	0.13872	0.11492	0.03264	0.377002	9.7867451	0.274223	255.991	2.139	-1.611	0.029	-0.017	9.27	32.768012	111.640967	1	22	32.76801	111.640979	0	184.83	1	0.034	-0.012	-0.021	0	0	6.9406E+218	200	50
20230809_1926260493	0	2257473	0.10504	0.10436	0.02629	0.376936	9.8452768	0.335955	255.991	2.139	-1.611	0.029	-0.017	9.27	32.768012	111.640967	1	22	32.76801	111.640979	0	184.83	1	0.034	-0.012	-0.021	0	0	6.9406E+218	200	75
20230809_1926260503	0	2257474	0.07743	0.09394	0.00832	0.376956	9.8453569	0.274369	255.991	2.139	-1.611	0.029	-0.017	9.27	32.768012	111.640967	1	22	32.76801	111.640979	0	184.83	1	0.034	-0.012	-0.021	0	0	6.9406E+218	200	75
20230809_1926260513	0	2257475	0.05319	0.08072	-0.00299	0.376976	9.845438	0.212782	255.986	2.139	-1.606	0.03	-0.017	9.27	32.768012	111.640966	1	22	32.76801	111.640979	0	184.83	1	0.034	-0.012	-0.021	0	0	6.9406E+218	200	75
20230809_1926260524	0	2257476	0.05181	0.07277	-0.00111	0.377002	9.7867451	0.274223	255.986	2.139	-1.606	0.03	-0.017	9.27	32.768012	111.640966	1	22	32.76801	111.640979	0	184.83	1	0.034	-0.012	-0.021	0	0	6.9406E+218	200	75
20230809_1926260533	0	2257477	0.0496	0.0684	0.01312	0.376956	9.8453569	0.274369	255.986	2.139	-1.606	0.03	-0.017	9.27	32.768012	111.640966	1	22	32.76801	111.640979	0	184.83	1	0.034	-0.012	-0.021	0	0	6.9406E+218	200	75
20230809_1926260543	0	2257478	0.03223	0.06478	0.0331	0.376982	9.786664	0.33581	255.986	2.139	-1.606	0.03	-0.017	9.27	32.768012	111.640966	1	22	32.76801	111.640979	0	184.83	1	0.034	-0.012	-0.021	0	0	6.9406E+218	200	75
20230809_1926260558	0	2257479	0.00106	0.0586	0.03745	0.376956	9.8453569	0.274369	255.986	2.139	-1.606	0.03	-0.017	9.27	32.768012	111.640966	1	22	32.76801	111.640979	0	184.83	1	0.034	-0.012	-0.021	0	0	6.9406E+218	200	75
20230809_1926260562	0	2257480	-0.02665	0.05082	0.03952	0.376956	9.8453569	0.274369	255.983	2.14	-1.605	0.03	-0.017	9.27	32.768012	111.640966	1	22	32.76801	111.640979	0	184.83	1	0.034	-0.012	-0.021	0	0	6.9406E+218	200	75
20230809_1926260574	0	2257481	-0.05893	0.03919	0.02399	0.376956	9.8453569	0.274369	255.983	2.14	-1.605	0.03	-0.017	9.27	32.768012	111.640966	1	22	32.76801	111.640979	0	184.83	1	0.034	-0.012	-0.021	0	0	6.9406E+218	200	75
20230809_1926260583	0	2257482	-0.08196	0.02875	0.01653	0.376956	9.8453569	0.274369	255.983	2.14	-1.605	0.03	-0.017	9.27	32.768012	111.640966	1	22	32.76801	111.640979	0	184.83	1	0.034	-0.012	-0.021	0	0	6.9406E+218	200	75
20230809_1926260594	0	2257483	-0.0988	0.019	0.00751	0.377002	9.7867451	0.274223	255.983	2.14	-1.605	0.03	-0.012	9.27	32.768012	111.640966	1	22	32.76801	111.640979	0	184.83	1	0.034	-0.012	-0.021	0	0	6.9406E+218	200	75
20230809_1926260603	0	2257484	-0.11094	0.01189	0.01441	0.376956	9.8453569	0.274369	255.983	2.14	-1.605	0.03	-0.012	9.27	32.768012	111.640966	1	22	32.76801	111.640979	0	184.83	1	0.034	-0.012	-0.021	0	0	6.9406E+218	200	75
20230809_1926260613	0	2257485	-0.13451	0.00561	0.0186	0.376956	9.8453569	0.274369	255.982	2.141	-1.61	0.031	-0.012	9.27	32.768012	111.640966	1	22	32.76801	111.640979	0	184.83	1	0.034	-0.012	-0.021	0	0	6.9406E+218	200	75
20230809_1926260630	0	2257486	-0.1579	-0.00027	0.03245	0.377002	9.7867451	0.274223	255.982	2.141	-1.61	0.031	-0.012	9.27	32.768012	111.640966	1	22	32.76801	111.640979	0	184.83	1	0.034	-0.012	-0.021	0	0	6.9406E+218	200	75
20230809_1926260633	0	2257487	-0.18453	-0.00671	0.03623	0.376936	9.8452768	0.335955	255.982	2.141	-1.61	0.031	-0.012	9.27	32.768012	111.640966	1	22	32.76801	111.640979	0	184.83	1	0.034	-0.012	-0.021	0	0	6.9406E+218	200	75
20230809_1926260643	0	2257488	-0.19991	-0.01181	0.03503	0.376956	9.8453569	0.274369	255.982	2.141	-1.61	0.031	-0.012	9.27	32.768012	111.640966	1	22	32.76801	111.640979	0	184.83	1	0.034	-0.012	-0.021	0	0	6.9406E+218	200	75
20230809_1926260653	0	2257489	-0.23008	-0.02165	0.02239	0.376956	9.8453569	0.274369	255.982	2.141	-1.61	0.031	-0.012	9.27	32.768012	111.640966	1	22	32.76801	111.640979	0	184.83	1	0.034	-0.012	-0.021	0	0	6.9406E+218	200	75
20230809_1926260664	0	2257490	-0.25646	-0.03133	0.01016	0.376956	9.8453569	0.274369	255.983	2.142	-1.62	0.031	-0.012	9.27	32.768012	111.640966	1	22	32.76801	111.640979	0	184.83	1	0.034	-0.012	-0.021	0	0	6.9406E+218	200	75
20230809_1926260673	0	2257491	-0.27524	-0.03788	0.00796	0.442131	9.8454199	0.274186	255.983	2.142	-1.62	0.031	-0.012	9.27	32.768012	111.640966	1	22	32.76801	111.640979	0	184.83	1	0.034	-0.012	-0.021	0	0	6.9406E+218	200	75
20230809_1926260683	0	2257492	-0.28864	-0.04409	0.01397	0.377002	9.7867451	0.274223	255.983	2.142	-1.62	0.031	-0.012	9.27	32.768012	111.640966	1	22	32.76801	111.640979	0	184.83	1	0.034	-0.012	-0.021	0	0	6.9406E+218	200	75
20230809_1926260693	0	2257493	-0.30837	-0.0512	0.01823	0.376956	9.8453569	0.274369	255.983	2.142	-1.62	0.031	-0.012	9.27	32.768012	111.640966	1	22	32.76801	111.640979	0	184.83	1	0.034	-0.012	-0.021	0	0	6.9406E+218	200	75
20230809_1926260703	0	2257494	-0.32243	-0.05527	0.02429	0.376936	9.8452768	0.335955	255.983	2.142	-1.62	0.031	-0.012	9.27	32.768012	111.640966	1	22	32.76801	111.640979	0	184.83	1	0.034	-0.012	-0.021	0	0	6.9406E+218	200	75
20230809_1926260716	0	2257495	-0.33454	-0.05602	0.02547	0.376956	9.8453569	0.274369	255.985	2.143	-1.635	0.032	-0.012	9.27	32.768012	111.640966	1	22	32.76801	111.640979	0	184.83	1	0.034	-0.012	-0.021	0	0	6.9406E+218	200	75
20230809_1926260723	0	2257496	-0.36568	-0.06239	0.01972	0.376936	9.8452768	0.335955	255.985	2.143	-1.635	0.032	-0.012	9.27	32.768012	111.640966	1	22	32.76801	111.640979	0	184.83	1	0.034	-0.012	-0.021	0	0	6.9406E+218	200	75
20230809_1926260737	0	2257497	-0.40195	-0.07083	0.01098	0.376956	9.8453569	0.274369	255.985	2.143	-1.635	0.032	-0.012	9.27	32.768012	111.640966	1	22	32.76801	111.640979	0	184.83	1	0.034	-0.012	-0.021	0	0	6.9406E+218	200	75
20230809_1926260749	0	2257498	-0.42009	-0.07571	0.00156	0.442177	9.786808	0.27404	255.985	2.143	-1.635	0.032	-0.012	9.27	32.768012	111.640966	1	22	32.76801	111.640979	0	184.83	1	0.034	-0.012	-0.021	0	0	6.9406E+218	200	75
20230809_1926260753	0	2257499	-0.42476	-0.08138	0.00075	0.376956	9.8453569	0.274369	255.985	2.143	-1.635	0.032	-0.016	9.27	32.768012	111.640966	1	22	32.76801	111.640979	0	184.83	1	0.034	-0.012	-0.021	0	0	6.9406E+218	200	75
20230809_1926260763	0	2257500	-0.42957	-0.08572	0.00112	0.376936	9.8452768	0.335955	255.989	2.143	-1.655	0.032	-0.016	9.27	32.768012	111.640967	1	22	32.76801	111.640979	0	184.83	1	0.034	-0.012	-0.021	0	0	6.9406E+218	200	75
20230809_1926260774	0	2257501	-0.43858	-0.08717	0.00625	0.376956	9.8453569	0.274369	255.989	2.143	-1.655	0.032	-0.016	9.27	32.768012	111.640967	1	22	32.76801	111.640979	0	184.83	1	0.034	-0.012	-0.021	0	0	6.9406E+218	200	75
20230809_1926260785	0	2257502	-0.4484	-0.08669	0.00818	0.376936	9.8452768	0.335955	255.989	2.143	-1.655	0.032	-0.016	9.27	32.768012	111.640967	1	22	32.76801	111.640979	0	184.83	1	0.034	-0.012	-0.021	0	0	6.9406E+218	200	100
20230809_1926260793	0	2257503	-0.46792	-0.08951	0.00856	0.442131	9.8454199	0.274186	255.989	2.143	-1.655	0.032	-0.016	9.27	32.768012	111.640967	1	22	32.76801	111.640979	0	184.83	1	0.034	-0.012	-0.021	0	0	6.9406E+218	200	100
20230809_1926260804	0	2257504	-0.49493	-0.09392	0.00021	0.376936	9.8452768	0.335955	255.989	2.143	-1.655	0.032	-0.016	9.27	32.768012	111.640967	1	22	32.76801	111.640979	0	184.83	1	0.034	-0.012	-0.021	0	0	6.9406E+218	200	100
20230809_1926260816	0	2257505	-0.51095	-0.09646	-0.00529	0.377002	9.7867451	0.274223	255.994	2.143	-1.679	0.033	-0.016	9.27	32.768012	111.640967	1	22	32.76801	111.640979	0	184.83	1	0.034	-0.012	-0.021	0	0	6.9406E+218	200	100
20230809_1926260823	0	2257506	-0.51981	-0.09871	-0.01235	0.376936	9.8452768	0.335955	255.994	2.143	-1.679	0.033	-0.016	9.27	32.768012	111.640967	1	22	32.76801	111.640979	0	184.83	1	0.034	-0.012	-0.021	0	0	6.9406E+218	200	100
20230809_1926260834	0	2257507	-0.52826	-0.10096	-0.01254	0.376936	9.8452768	0.335955	255.994	2.143	-1.679	0.033	-0.016	9.27	32.768012	111.640967	1	22	32.76801	111.640979	0	184.83	1	0.034	-0.012	-0.021	0	0	6.9406E+218	200	100
20230809_1926260842	0	2257508	-0.53076	-0.0994	-0.01489	0.442131	9.8454199	0.274186	255.994	2.143	-1.679	0.033	-0.016	9.27	32.768012	111.640967	1	22	32.76801	111.640979	0	184.83	1	0.034	-0.012	-0.021	0	0	6.9406E+218	200	100
20230809_1926260854	0	2257509	-0.53698	-0.09814	-0.01496	0.376936	9.8452768	0.335955	255.994	2.143	-1.679	0.033	-0.016	9.27	32.768012	111.640967	1	22	32.76801	111.640979	0	184.83	1	0.034	-0.012	-0.021	0	0	6.9406E+218	200	100
20230809_1926260862	0	2257510	-0.54318	-0.09804	-0.01288	0.376936	9.8452768	0.335955	255.999	2.143	-1.705	0.034	-0.016	9.27	32.768012	111.640967	1	22	32.76801	111.640979	0	184.83	1	0.034	-0.012	-0.021	0	0	6.9406E+218	200	100
20230809_1926260874	0	2257511	-0.5532	-0.09681	-0.01389	0.376936	9.8452768	0.335955	255.999	2.143	-1.705	0.034	-0.016	9.27	32.768012	111.640967	1	22	32.76801	111.640979	0	184.83	1	0.034	-0.012	-0.021	0	0	6.9406E+218	200	100
20230809_1926260882	0	2257512	-0.56665	-0.09543	-0.0196	0.442177	9.786808	0.27404	255.999	2.143	-1.705	0.034	-0.016	9.27	32.768012	111.640967	1	22	32.76801	111.640979	0	184.83	1	0.034	-0.012	-0.021	0	0	6.9406E+218	200	100
20230809_1926260893	0	2257513	-0.5796	-0.0955	-0.02427	0.376936	9.8452768	0.335955	255.999	2.143	-1.705	0.034	-0.016	9.27	32.768012	111.640967	1	22	32.76801	111.640979	0	184.83	1	0.034	-0.012	-0.021	0	0	6.9406E+218	200	100
20230809_1926260902	0	2257514	-0.58768	-0.09342	-0.02778	0.376936	9.8452768	0.335955	255.999	2.143	-1.705	0.034	-0.016	9.27	32.768012	111.640967	1	22	32.76801	111.640979	0	184.83	1	0.034	-0.012	-0.021	0	0	6.9406E+218	200	100
20230809_1926260915	0	2257515	-0.59577	-0.0908	-0.03446	0.376936	9.8452768	0.335955	256.004	2.141	-1.734	0.035	-0.016	9.27	32.768012	111.640967	1	22	32.76801	111.640979	0	184.83	1	0.034	-0.012	-0.021	0	0	6.9406E+218	200	100
20230809_1926260929	0	2257516	-0.59714	-0.08851	-0.03607	0.442112	9.8453388	0.335772	256.004	2.141	-1.734	0.035	-0.016	9.27	32.768012	111.640967	1	22	32.76801	111.640979	0	184.83	1	0.034	-0.012	-0.021	0	0	6.9406E+218	200	100
20230809_1926260933	0	2257517	-0.60104	-0.08446	-0.03658	0.376982	9.786664	0.33581	256.004	2.141	-1.734	0.035	0.001	9.25	32.768012	111.640967	1	22	32.76801	111.640979	0	184.83	1	0.03	-0.009	-0.004	0	0	6.9406E+218	200	100
20230809_1926260947	0	2257518	-0.6054	-0.07999	-0.03584	0.376936	9.8452768	0.335955	256.004	2.141	-1.734	0.035	0.001	9.25	32.768012	111.640967	1	22	32.76801	111.640979	0	184.83	1	0.03	-0.009	-0.004	0	0	6.9406E+218	200	100
20230809_1926260952	0	2257519	-0.61299	-0.07411	-0.03827	0.376936	9.8452768	0.335955	256.004	2.141	-1.734	0.035	0.001	9.25	32.768012	111.640967	1	22	32.76801	111.640979	0	184.83	1	0.03	-0.009	-0.004	0	0	6.9406E+218	200	100
20230809_1926260962	0	2257520	-0.62854	-0.07021	-0.03861	0.376936	9.8452768	0.335955	256.008	2.139	-1.764	0.031	0.001	9.25	32.768012	111.640967	1	22	32.76801	111.640979	0	184.83	1	0.03	-0.009	-0.004	0	0	6.9406E+218	200	100
20230809_1926260974	0	2257521	-0.63936	-0.06611	-0.04238	0.442137	9.7866459	0.397214	256.008	2.139	-1.764	0.031	0.001	9.25	32.768012	111.640967	1	22	32.76801	111.640979	0	184.83	1	0.03	-0.009	-0.004	0	0	6.9406E+218	200	100
20230809_1926260984	0	2257522	-0.6367	-0.05966	-0.04569	0.376936	9.8452768	0.335955	256.008	2.139	-1.764	0.031	0.001	9.25	32.768012	111.640967	1	22	32.76801	111.640979	0	184.83	1	0.03	-0.009	-0.004	0	0	6.9406E+218	200	112
20230809_1926260993	0	2257523	-0.63742	-0.05467	-0.05373	0.376936	9.8452768	0.335955	256.008	2.139	-1.764	0.031	0.001	9.25	32.768012	111.640967	1	22	32.76801	111.640979	0	184.83	1	0.03	-0.009	-0.004	0	0	6.9406E+218	200	112
20230809_1926270002	0	2257524	-0.64582	-0.0507	-0.0562	0.442112	9.8453388	0.335772	256.008	2.139	-1.764	0.031	0.001	9.25	32.768012	111.640967	1	22	32.76801	111.640979	0	184.83	1	0.03	-0.009	-0.004	0	0	6.9406E+218	200	112
20230809_1926270013	0	2257525	-0.64445	-0.0423	-0.05763	0.376982	9.786664	0.33581	256.011	2.137	-1.796	0.032	0.001	9.25	32.768012	111.640967	1	22	32.76801	111.640979	0	184.83	1	0.03	-0.009	-0.004	0	0	6.9406E+218	200	112
20230809_1926270023	0	2257526	-0.65785	-0.0368	-0.05949	0.376916	9.8451958	0.397542	256.011	2.137	-1.796	0.032	0.001	9.25	32.768012	111.640967	1	22	32.76801	111.640979	0	184.83	1	0.03	-0.009	-0.004	0	0	6.9406E+218	200	112
20230809_1926270033	0	2257527	-0.6737	-0.02965	-0.05764	0.376982	9.786664	0.33581	256.011	2.137	-1.796	0.032	0.001	9.25	32.768012	111.640967	1	22	32.76801	111.640979	0	184.83	1	0.03	-0.009	-0.004	0	0	6.9406E+218	200	112
20230809_1926270042	0	2257528	-0.67631	-0.01931	-0.05656	0.442092	9.8452578	0.397359	256.011	2.137	-1.796	0.032	0.001	9.25	32.768012	111.640967	1	22	32.76801	111.640979	0	184.83	1	0.03	-0.009	-0.004	0	0	6.9406E+218	200	112
20230809_1926270052	0	2257529	-0.68471	-0.01357	-0.06018	0.376982	9.786664	0.33581	256.011	2.137	-1.796	0.032	0.001	9.25	32.768012	111.640967	1	22	32.76801	111.640979	0	184.83	1	0.03	-0.009	-0.004	0	0	6.9406E+218	200	112
20230809_1926270063	0	2257530	-0.68418	-0.00425	-0.06349	0.376916	9.8451958	0.397542	256.012	2.134	-1.829	0.034	0.001	9.25	32.768012	111.640967	1	22	32.76801	111.640979	0	184.83	1	0.03	-0.009	-0.004	0	0	6.9406E+218	200	112
20230809_1926270074	0	2257531	-0.69124	0.00284	-0.07101	0.376982	9.786664	0.33581	256.012	2.134	-1.829	0.034	0.001	9.25	32.768012	111.640967	1	22	32.76801	111.640979	0	184.83	1	0.03	-0.009	-0.004	0	0	6.9406E+218	200	112
20230809_1926270083	0	2257532	-0.69806	0.00917	-0.07324	0.442092	9.8452578	0.397359	256.012	2.134	-1.829	0.034	0.001	9.25	32.768012	111.640967	1	22	32.76801	111.640979	0	184.83	1	0.03	-0.009	-0.004	0	0	6.9406E+218	200	112
20230809_1926270093	0	2257533	-0.69707	0.01896	-0.08005	0.376982	9.786664	0.33581	256.012	2.134	-1.829	0.034	0.001	9.25	32.768012	111.640967	1	22	32.76801	111.640979	0	184.83	1	0.03	-0.009	-0.004	0	0	6.9406E+218	200	112
20230809_1926270103	0	2257534	-0.70465	0.02834	-0.07515	0.376916	9.8451958	0.397542	256.012	2.134	-1.829	0.034	0.001	9.25	32.768012	111.640967	1	22	32.76801	111.640979	0	184.83	1	0.03	-0.009	-0.004	0	0	6.9406E+218	200	112
20230809_1926270116	0	2257535	-0.7058	0.03758	-0.07594	0.376982	9.786664	0.33581	256.012	2.13	-1.864	0.035	0.001	9.25	32.768012	111.640967	1	22	32.76801	111.640979	0	184.83	1	0.03	-0.009	-0.004	0	0	6.9406E+218	200	112
20230809_1926270126	0	2257536	-0.71162	0.04655	-0.07272	0.442137	9.7866459	0.397214	256.012	2.13	-1.864	0.035	0.011	9.25	32.768012	111.640967	1	22	32.76801	111.640979	0	184.83	1	0.03	-0.009	-0.004	0	0	6.9406E+218	200	112
20230809_1926270134	0	2257537	-0.72273	0.05473	-0.07892	0.376916	9.8451958	0.397542	256.012	2.13	-1.864	0.035	0.011	9.25	32.768012	111.640967	1	22	32.76801	111.640979	0	184.83	1	0.03	-0.009	-0.004	0	0	6.9406E+218	200	112
20230809_1926270143	0	2257538	-0.72853	0.0642	-0.08275	0.376962	9.7865839	0.397396	256.012	2.13	-1.864	0.035	0.011	9.25	32.768012	111.640967	1	22	32.76801	111.640979	0	184.83	1	0.03	-0.009	-0.004	0	0	6.9406E+218	200	112
20230809_1926270153	0	2257539	-0.7304	0.07302	-0.08892	0.376936	9.8452768	0.335955	256.012	2.13	-1.864	0.035	0.011	9.25	32.768012	111.640967	1	22	32.76801	111.640979	0	184.83	1	0.03	-0.009	-0.004	0	0	6.9406E+218	200	112
20230809_1926270163	0	2257540	-0.73283	0.08265	-0.09536	0.442137	9.7866459	0.397214	256.009	2.125	-1.901	0.037	0.011	9.25	32.768012	111.640967	1	22	32.76801	111.640979	0	184.83	1	0.03	-0.009	-0.004	0	0	6.9406E+218	200	112
20230809_1926270175	0	2257541	-0.72658	0.09288	-0.09508	0.376962	9.7865839	0.397396	256.009	2.125	-1.901	0.037	0.011	9.25	32.768012	111.640967	1	22	32.76801	111.640979	0	184.83	1	0.03	-0.009	-0.004	0	0	6.9406E+218	200	112
20230809_1926270184	0	2257542	-0.72915	0.10243	-0.09557	0.376982	9.786664	0.33581	256.009	2.125	-1.901	0.037	0.011	9.25	32.768012	111.640967	1	22	32.76801	111.640979	0	184.83	1	0.03	-0.009	-0.004	0	0	6.9406E+218	200	112
20230809_1926270192	0	2257543	-0.73551	0.11163	-0.09156	0.376962	9.7865839	0.397396	256.009	2.125	-1.901	0.037	0.011	9.25	32.768012	111.640967	1	22	32.76801	111.640979	0	184.83	1	0.03	-0.009	-0.004	0	0	6.9406E+218	200	112
20230809_1926270204	0	2257544	-0.73769	0.12118	-0.09491	0.376962	9.7865839	0.397396	256.009	2.125	-1.901	0.037	0.011	9.25	32.768012	111.640967	1	22	32.76801	111.640979	0	184.83	1	0.03	-0.009	-0.004	0	0	6.9406E+218	200	112
20230809_1926270214	0	2257545	-0.74444	0.12966	-0.09421	0.442092	9.8452578	0.397359	256.003	2.12	-1.938	0.038	0.011	9.25	32.768012	111.640967	1	22	32.76801	111.640979	0	184.83	1	0.03	-0.009	-0.004	0	0	6.9406E+218	200	112
20230809_1926270224	0	2257546	-0.74399	0.13818	-0.10508	0.376962	9.7865839	0.397396	256.003	2.12	-1.938	0.038	0.011	9.25	32.768012	111.640967	1	22	32.76801	111.640979	0	184.83	1	0.03	-0.009	-0.004	0	0	6.9406E+218	200	112
20230809_1926270233	0	2257547	-0.74147	0.14766	-0.10909	0.376982	9.786664	0.33581	256.003	2.12	-1.938	0.038	0.011	9.25	32.768012	111.640967	1	22	32.76801	111.640979	0	184.83	1	0.03	-0.009	-0.004	0	0	6.9406E+218	200	112
20230809_1926270244	0	2257548	-0.74466	0.15658	-0.11658	0.376962	9.7865839	0.397396	256.003	2.12	-1.938	0.038	0.011	9.25	32.768012	111.640967	1	22	32.76801	111.640979	0	184.83	1	0.03	-0.009	-0.004	0	0	6.9406E+218	200	112
20230809_1926270253	0	2257549	-0.7433	0.16618	-0.1152	0.376962	9.7865839	0.397396	256.003	2.12	-1.938	0.038	0.004	9.25	32.768012	111.640967	1	22	32.76801	111.640979	0	184.83	1	0.03	-0.009	-0.004	0	0	6.9406E+218	200	112
20230809_1926270263	0	2257550	-0.7454	0.17606	-0.11399	0.442137	9.7866459	0.397214	255.996	2.114	-1.975	0.039	0.004	9.25	32.768012	111.640967	1	22	32.76801	111.640979	0	184.83	1	0.03	-0.009	-0.004	0	0	6.9406E+218	200	112
20230809_1926270274	0	2257551	-0.74951	0.18325	-0.11298	0.377007	9.727972	0.397251	255.996	2.114	-1.975	0.039	0.004	9.25	32.768012	111.640967	1	22	32.76801	111.640979	0	184.83	1	0.03	-0.009	-0.004	0	0	6.9406E+218	200	112
20230809_1926270284	0	2257552	-0.74281	0.19321	-0.11272	0.376962	9.7865839	0.397396	255.996	2.114	-1.975	0.039	0.004	9.25	32.768012	111.640967	1	22	32.76801	111.640979	0	184.83	1	0.03	-0.009	-0.004	0	0	6.9406E+218	200	112
20230809_1926270293	0	2257553	-0.73834	0.20314	-0.11584	0.376982	9.786664	0.33581	255.996	2.114	-1.975	0.039	0.004	9.25	32.768012	111.640967	1	22	32.76801	111.640979	0	184.83	1	0.03	-0.009	-0.004	0	0	6.9406E+218	200	112
20230809_1926270303	0	2257554	-0.73982	0.20989	-0.12346	0.376962	9.7865839	0.397396	255.996	2.114	-1.975	0.039	0.004	9.25	32.768012	111.640967	1	22	32.76801	111.640979	0	184.83	1	0.03	-0.009	-0.004	0	0	6.9406E+218	200	112
20230809_1926270320	0	2257555	-0.73727	0.21838	-0.12919	0.376962	9.7865839	0.397396	255.986	2.108	-2.012	0.04	0.004	9.25	32.768012	111.640966	1	22	32.76801	111.640979	0	184.83	1	0.03	-0.009	-0.004	0	0	6.9406E+218	200	112
20230809_1926270323	0	2257556	-0.73931	0.22593	-0.13235	0.442137	9.7866459	0.397214	255.986	2.108	-2.012	0.04	0.004	9.25	32.768012	111.640966	1	22	32.76801	111.640979	0	184.83	1	0.03	-0.009	-0.004	0	0	6.9406E+218	200	112
20230809_1926270334	0	2257557	-0.73973	0.23292	-0.13249	0.377007	9.727972	0.397251	255.986	2.108	-2.012	0.04	0.004	9.25	32.768012	111.640966	1	22	32.76801	111.640979	0	184.83	1	0.03	-0.009	-0.004	0	0	6.9406E+218	200	112
20230809_1926270343	0	2257558	-0.73214	0.24316	-0.12903	0.376962	9.7865839	0.397396	255.986	2.108	-2.012	0.04	0.004	9.25	32.768012	111.640966	1	22	32.76801	111.640979	0	184.83	1	0.03	-0.009	-0.004	0	0	6.9406E+218	200	112
20230809_1926270353	0	2257559	-0.73034	0.25107	-0.1275	0.376982	9.786664	0.33581	255.986	2.108	-2.012	0.04	0.004	9.25	32.768012	111.640966	1	22	32.76801	111.640979	0	184.83	1	0.03	-0.009	-0.004	0	0	6.9406E+218	200	112
20230809_1926270363	0	2257560	-0.73027	0.25847	-0.12846	0.377007	9.727972	0.397251	255.974	2.101	-2.05	0.042	0.004	9.25	32.768012	111.640966	1	22	32.76801	111.640979	0	184.83	1	0.03	-0.009	-0.004	0	0	6.9406E+218	200	112
20230809_1926270373	0	2257561	-0.73184	0.26629	-0.13376	0.376962	9.7865839	0.397396	255.974	2.101	-2.05	0.042	0.004	9.25	32.768012	111.640966	1	22	32.76801	111.640979	0	184.83	1	0.03	-0.009	-0.004	0	0	6.9406E+218	200	112
20230809_1926270398	0	2257562	-0.73542	0.2716	-0.13901	0.377007	9.727972	0.397251	255.974	2.101	-2.05	0.042	0.004	9.25	32.768012	111.640966	1	22	32.76801	111.640979	0	184.83	1	0.03	-0.009	-0.004	0	0	6.9406E+218	200	112
20230809_1926270404	0	2257563	-0.73284	0.27771	-0.14214	0.442137	9.7866459	0.397214	255.974	2.101	-2.05	0.042	0.004	9.25	32.768012	111.640966	1	22	32.76801	111.640979	0	184.83	1	0.03	-0.009	-0.004	0	0	6.9406E+218	200	112
20230809_1926270405	0	2257564	-0.72826	0.28577	-0.14418	0.377027	9.7280521	0.335664	255.974	2.101	-2.05	0.042	0.004	9.25	32.768012	111.640966	1	22	32.76801	111.640979	0	184.83	1	0.03	-0.009	-0.004	0	0	6.9406E+218	200	112
20230809_1926270433	0	2257565	-0.7188	0.29112	-0.14317	0.376962	9.7865839	0.397396	255.961	2.093	-2.087	0.043	0.003	9.25	32.768012	111.640966	1	22	32.76801	111.640979	0	184.83	1	0.03	-0.009	-0.004	0	0	6.9406E+218	200	112
20230809_1926270434	0	2257566	-0.71781	0.29807	-0.13903	0.377007	9.727972	0.397251	255.961	2.093	-2.087	0.043	0.003	9.25	32.768012	111.640966	1	22	32.76801	111.640979	0	184.83	1	0.03	-0.009	-0.004	0	0	6.9406E+218	200	112
20230809_1926270442	0	2257567	-0.72193	0.30285	-0.13743	0.377007	9.727972	0.397251	255.961	2.093	-2.087	0.043	0.003	9.25	32.768012	111.640966	1	22	32.76801	111.640979	0	184.83	1	0.03	-0.009	-0.004	0	0	6.9406E+218	200	112
20230809_1926270443	0	2257568	-0.72445	0.30691	-0.13755	0.376982	9.786664	0.33581	255.961	2.093	-2.087	0.043	0.003	9.25	32.768012	111.640966	1	22	32.76801	111.640979	0	184.83	1	0.03	-0.009	-0.004	0	0	6.9406E+218	200	112
20230809_1926270452	0	2257569	-0.73241	0.31104	-0.13868	0.377007	9.727972	0.397251	255.961	2.093	-2.087	0.043	0.003	9.25	32.768012	111.640966	1	22	32.76801	111.640979	0	184.83	1	0.03	-0.009	-0.004	0	0	6.9406E+218	200	112
20230809_1926270462	0	2257570	-0.72615	0.31591	-0.14234	0.377007	9.727972	0.397251	255.946	2.085	-2.123	0.044	0.003	9.25	32.768012	111.640966	1	22	32.76801	111.640979	0	184.83	1	0.03	-0.009	-0.004	0	0	6.9406E+218	200	112
20230809_1926270473	0	2257571	-0.72876	0.32173	-0.14147	0.442157	9.786727	0.335627	255.946	2.085	-2.123	0.044	0.003	9.25	32.768012	111.640966	1	22	32.76801	111.640979	0	184.83	1	0.03	-0.009	-0.004	0	0	6.9406E+218	200	112
20230809_1926270482	0	2257572	-0.73399	0.32199	-0.14256	0.377007	9.727972	0.397251	255.946	2.085	-2.123	0.044	0.003	9.25	32.768012	111.640966	1	22	32.76801	111.640979	0	184.83	1	0.03	-0.009	-0.004	0	0	6.9406E+218	200	112
20230809_1926270493	0	2257573	-0.735	0.32653	-0.13651	0.377027	9.7280521	0.335664	255.946	2.085	-2.123	0.044	0.003	9.25	32.768012	111.640966	1	22	32.76801	111.640979	0	184.83	1	0.03	-0.009	-0.004	0	0	6.9406E+218	200	112
20230809_1926270503	0	2257574	-0.74696	0.3272	-0.13384	0.377007	9.727972	0.397251	255.946	2.085	-2.123	0.044	0.003	9.25	32.768012	111.640966	1	22	32.76801	111.640979	0	184.83	1	0.03	-0.009	-0.004	0	0	6.9406E+218	200	112
20230809_1926270532	0	2257575	-0.74942	0.33055	-0.12626	0.377027	9.7280521	0.335664	255.93	2.078	-2.161	0.046	0.003	9.25	32.768012	111.640966	1	22	32.76801	111.640979	0	184.83	1	0.03	-0.009	-0.004	0	0	6.9406E+218	200	112
20230809_1926270532	0	2257576	-0.75229	0.3325	-0.1334	0.377007	9.727972	0.397251	255.93	2.078	-2.161	0.046	0.003	9.25	32.768012	111.640966	1	22	32.76801	111.640979	0	184.83	1	0.03	-0.009	-0.004	0	0	6.9406E+218	200	137
20230809_1926270533	0	2257577	-0.76425	0.33114	-0.12493	0.377027	9.7280521	0.335664	255.93	2.078	-2.161	0.046	0.003	9.25	32.768012	111.640966	1	22	32.76801	111.640979	0	184.83	1	0.03	-0.009	-0.004	0	0	6.9406E+218	200	137
20230809_1926270542	0	2257578	-0.76996	0.33141	-0.1277	0.377007	9.727972	0.397251	255.93	2.078	-2.161	0.046	0.003	9.25	32.768012	111.640966	1	22	32.76801	111.640979	0	184.83	1	0.03	-0.009	-0.004	0	0	6.9406E+218	200	137
20230809_1926270557	0	2257579	-0.78555	0.3321	-0.11897	0.377027	9.7280521	0.335664	255.93	2.078	-2.161	0.046	0.003	9.25	32.768012	111.640966	1	22	32.76801	111.640979	0	184.83	1	0.03	-0.009	-0.004	0	0	6.9406E+218	200	137
20230809_1926270562	0	2257580	-0.79971	0.32883	-0.12031	0.442182	9.728034	0.397068	255.914	2.071	-2.2	0.048	0.003	9.25	32.768012	111.640966	1	22	32.76801	111.640979	0	184.83	1	0.03	-0.009	-0.004	0	0	6.9406E+218	200	137
20230809_1926270573	0	2257581	-0.81001	0.33034	-0.10859	0.377027	9.7280521	0.335664	255.914	2.071	-2.2	0.048	0.003	9.25	32.768012	111.640966	1	22	32.76801	111.640979	0	184.83	1	0.03	-0.009	-0.004	0	0	6.9406E+218	200	137
20230809_1926270583	0	2257582	-0.82152	0.32814	-0.10777	0.377027	9.7280521	0.335664	255.914	2.071	-2.2	0.048	-0.001	9.25	32.768012	111.640966	1	22	32.76801	111.640979	0	184.83	1	0.03	-0.009	-0.004	0	0	6.9406E+218	200	137
20230809_1926270593	0	2257583	-0.83692	0.32527	-0.09835	0.377007	9.727972	0.397251	255.914	2.071	-2.2	0.048	-0.001	9.25	32.768012	111.640966	1	22	32.76801	111.640979	0	184.83	1	0.03	-0.009	-0.004	0	0	6.9406E+218	200	137
20230809_1926270603	0	2257584	-0.85387	0.32292	-0.09713	0.377027	9.7280521	0.335664	255.914	2.071	-2.2	0.048	-0.001	9.25	32.768012	111.640966	1	22	32.76801	111.640979	0	184.83	1	0.03	-0.009	-0.004	0	0	6.9406E+218	200	137
20230809_1926270616	0	2257585	-0.87325	0.31813	-0.09057	0.377027	9.7280521	0.335664	255.898	2.065	-2.242	0.049	-0.001	9.25	32.768012	111.640966	1	22	32.76801	111.640979	0	184.83	1	0.03	-0.009	-0.004	0	0	6.9406E+218	200	137
20230809_1926270623	0	2257586	-0.89354	0.31522	-0.08385	0.377007	9.727972	0.397251	255.898	2.065	-2.242	0.049	-0.001	9.25	32.768012	111.640966	1	22	32.76801	111.640979	0	184.83	1	0.03	-0.009	-0.004	0	0	6.9406E+218	200	137
20230809_1926270633	0	2257587	-0.91169	0.31124	-0.0812	0.377073	9.6694403	0.335519	255.898	2.065	-2.242	0.049	-0.001	9.25	32.768012	111.640966	1	22	32.76801	111.640979	0	184.83	1	0.03	-0.009	-0.004	0	0	6.9406E+218	200	137
20230809_1926270643	0	2257588	-0.92792	0.30704	-0.06785	0.377027	9.7280521	0.335664	255.898	2.065	-2.242	0.049	-0.001	9.25	32.768012	111.640966	1	22	32.76801	111.640979	0	184.83	1	0.03	-0.009	-0.004	0	0	6.9406E+218	200	137
20230809_1926270655	0	2257589	-0.95178	0.30316	-0.06463	0.442202	9.7281151	0.335482	255.898	2.065	-2.242	0.049	-0.001	9.25	32.768012	111.640966	1	22	32.76801	111.640979	0	184.83	1	0.03	-0.009	-0.004	0	0	6.9406E+218	200	137
20230809_1926270663	0	2257590	-0.97313	0.29788	-0.05498	0.377007	9.727972	0.397251	255.883	2.06	-2.29	0.051	-0.001	9.25	32.768012	111.640966	1	22	32.76801	111.640979	0	184.83	1	0.03	-0.009	-0.004	0	0	6.9406E+218	200	137
20230809_1926270673	0	2257591	-1.00465	0.29133	-0.04994	0.377073	9.6694403	0.335519	255.883	2.06	-2.29	0.051	-0.001	9.25	32.768012	111.640966	1	22	32.76801	111.640979	0	184.83	1	0.03	-0.009	-0.004	0	0	6.9406E+218	200	137
20230809_1926270684	0	2257592	-1.03376	0.28629	-0.0409	0.377027	9.7280521	0.335664	255.883	2.06	-2.29	0.051	-0.001	9.25	32.768012	111.640966	1	22	32.76801	111.640979	0	184.83	1	0.03	-0.009	-0.004	0	0	6.9406E+218	200	137
20230809_1926270693	0	2257593	-1.05075	0.28134	-0.03381	0.377007	9.727972	0.397251	255.883	2.06	-2.29	0.051	-0.001	9.25	32.768012	111.640966	1	22	32.76801	111.640979	0	184.83	1	0.03	-0.009	-0.004	0	0	6.9406E+218	200	137
20230809_1926270703	0	2257594	-1.08208	0.27447	-0.02618	0.377027	9.7280521	0.335664	255.883	2.06	-2.29	0.051	-0.001	9.25	32.768012	111.640966	1	22	32.76801	111.640979	0	184.83	1	0.03	-0.009	-0.004	0	0	6.9406E+218	200	137
20230809_1926270713	0	2257595	-1.1005	0.26908	-0.01521	0.377073	9.6694403	0.335519	255.869	2.058	-2.343	0.053	-0.001	9.25	32.768012	111.640966	1	22	32.76801	111.640979	0	184.83	1	0.03	-0.009	-0.004	0	0	6.9406E+218	200	137
20230809_1926270730	0	2257596	-1.13023	0.26254	-0.00849	0.377027	9.7280521	0.335664	255.869	2.058	-2.343	0.053	-0.001	9.25	32.768012	111.640966	1	22	32.76801	111.640979	0	184.83	1	0.03	-0.009	-0.004	0	0	6.9406E+218	200	137
20230809_1926270735	0	2257597	-1.16777	0.25398	0.00307	0.377007	9.727972	0.397251	255.869	2.058	-2.343	0.053	-0.001	9.25	32.768012	111.640966	1	22	32.76801	111.640979	0	184.83	1	0.03	-0.009	-0.004	0	0	6.9406E+218	200	137
20230809_1926270743	0	2257598	-1.18704	0.24847	0.00987	0.442202	9.7281151	0.335482	255.869	2.058	-2.343	0.053	-0.001	9.25	32.768012	111.640966	1	22	32.76801	111.640979	0	184.83	1	0.03	-0.009	-0.004	0	0	6.9406E+218	200	137
20230809_1926270755	0	2257599	-1.22069	0.2404	0.02185	0.377073	9.6694403	0.335519	255.869	2.058	-2.343	0.053	0.006	9.25	32.768012	111.640966	1	22	32.76801	111.640979	0	184.83	1	0.03	-0.009	-0.004	0	0	6.9406E+218	200	137
20230809_1926270763	0	2257600	-1.24115	0.23354	0.02948	0.377007	9.727972	0.397251	255.856	2.058	-2.403	0.055	0.006	9.25	32.768012	111.640966	1	22	32.76801	111.640979	0	184.83	1	0.03	-0.009	-0.004	0	0	6.9406E+218	200	137
20230809_1926270777	0	2257601	-1.26916	0.22731	0.03848	0.377027	9.7280521	0.335664	255.856	2.058	-2.403	0.055	0.006	9.25	32.768012	111.640966	1	22	32.76801	111.640979	0	184.83	1	0.03	-0.009	-0.004	0	0	6.9406E+218	200	137
20230809_1926270789	0	2257602	-1.30508	0.21785	0.04798	0.377053	9.6693592	0.397106	255.856	2.058	-2.403	0.055	0.006	9.25	32.768012	111.640966	1	22	32.76801	111.640979	0	184.83	1	0.03	-0.009	-0.004	0	0	6.9406E+218	200	137
20230809_1926270793	0	2257603	-1.32901	0.2124	0.05797	0.377027	9.7280521	0.335664	255.856	2.058	-2.403	0.055	0.006	9.25	32.768012	111.640966	1	22	32.76801	111.640979	0	184.83	1	0.03	-0.009	-0.004	0	0	6.9406E+218	200	137
20230809_1926270803	0	2257604	-1.35942	0.20468	0.06798	0.377007	9.727972	0.397251	255.856	2.058	-2.403	0.055	0.006	9.25	32.768012	111.640966	1	22	32.76801	111.640979	0	184.83	1	0.03	-0.009	-0.004	0	0	6.9406E+218	200	137
20230809_1926270813	0	2257605	-1.3818	0.19555	0.07681	0.377073	9.6694403	0.335519	255.846	2.06	-2.469	0.055	0.006	9.25	32.768012	111.640966	1	22	32.76801	111.640979	0	184.83	1	0.03	-0.009	-0.004	0	0	6.9406E+218	200	137
20230809_1926270828	0	2257606	-1.40678	0.18804	0.08895	0.442182	9.728034	0.397068	255.846	2.06	-2.469	0.055	0.006	9.25	32.768012	111.640966	1	22	32.76801	111.640979	0	184.83	1	0.03	-0.009	-0.004	0	0	6.9406E+218	200	137
20230809_1926270833	0	2257607	-1.42921	0.18004	0.09772	0.377027	9.7280521	0.335664	255.846	2.06	-2.469	0.055	0.006	9.25	32.768012	111.640966	1	22	32.76801	111.640979	0	184.83	1	0.03	-0.009	-0.004	0	0	6.9406E+218	200	137
20230809_1926270843	0	2257608	-1.45275	0.17379	0.1085	0.377007	9.727972	0.397251	255.846	2.06	-2.469	0.055	0.006	9.25	32.768012	111.640966	1	22	32.76801	111.640979	0	184.83	1	0.03	-0.009	-0.004	0	0	6.9406E+218	200	137
20230809_1926270853	0	2257609	-1.47543	0.16658	0.11455	0.377027	9.7280521	0.335664	255.846	2.06	-2.469	0.055	0.006	9.25	32.768012	111.640966	1	22	32.76801	111.640979	0	184.83	1	0.03	-0.009	-0.004	0	0	6.9406E+218	200	137
20230809_1926270863	0	2257610	-1.49154	0.1577	0.12437	0.377053	9.6693592	0.397106	255.837	2.065	-2.542	0.057	0.006	9.25	32.768012	111.640966	1	22	32.76801	111.640979	0	184.83	1	0.03	-0.009	-0.004	0	0	6.9406E+218	200	137
20230809_1926270873	0	2257611	-1.51536	0.1502	0.13461	0.442182	9.728034	0.397068	255.837	2.065	-2.542	0.057	0.006	9.25	32.768012	111.640966	1	22	32.76801	111.640979	0	184.83	1	0.03	-0.009	-0.004	0	0	6.9406E+218	200	137
20230809_1926270884	0	2257612	-1.52435	0.14145	0.14324	0.377007	9.727972	0.397251	255.837	2.065	-2.542	0.057	0.006	9.25	32.768012	111.640966	1	22	32.76801	111.640979	0	184.83	1	0.03	-0.009	-0.004	0	0	6.9406E+218	200	137
20230809_1926270894	0	2257613	-1.54762	0.13415	0.15716	0.377007	9.727972	0.397251	255.837	2.065	-2.542	0.057	0.006	9.25	32.768012	111.640966	1	22	32.76801	111.640979	0	184.83	1	0.03	-0.009	-0.004	0	0	6.9406E+218	200	137
20230809_1926270903	0	2257614	-1.55634	0.12891	0.16502	0.377027	9.7280521	0.335664	255.837	2.065	-2.542	0.057	0.006	9.25	32.768012	111.640966	1	22	32.76801	111.640979	0	184.83	1	0.03	-0.009	-0.004	0	0	6.9406E+218	200	137
20230809_1926270915	0	2257615	-1.56407	0.12286	0.17233	0.377007	9.727972	0.397251	255.83	2.072	-2.62	0.058	0.006	9.25	32.768012	111.640966	1	22	32.76801	111.640979	0	184.83	1	0.03	-0.009	-0.004	0	0	6.9406E+218	200	137
20230809_1926270932	0	2257616	-1.5799	0.11205	0.17853	0.377007	9.727972	0.397251	255.83	2.072	-2.62	0.058	-0.005	9.19	32.768012	111.640966	1	22	32.76801	111.640979	0	184.83	1	0.061	-0.032	0.02	0	0	6.9406E+218	200	137
20230809_1926270937	0	2257617	-1.57659	0.10744	0.18731	0.442182	9.728034	0.397068	255.83	2.072	-2.62	0.058	-0.005	9.19	32.768012	111.640966	1	22	32.76801	111.640979	0	184.83	1	0.061	-0.032	0.02	0	0	6.9406E+218	200	137
20230809_1926270943	0	2257618	-1.59326	0.09846	0.19184	0.376987	9.727891	0.458838	255.83	2.072	-2.62	0.058	-0.005	9.19	32.768012	111.640966	1	22	32.76801	111.640979	0	184.83	1	0.061	-0.032	0.02	0	0	6.9406E+218	200	137
20230809_1926270953	0	2257619	-1.58804	0.09471	0.20366	0.377007	9.727972	0.397251	255.83	2.072	-2.62	0.058	-0.005	9.19	32.768012	111.640966	1	22	32.76801	111.640979	0	184.83	1	0.061	-0.032	0.02	0	0	6.9406E+218	200	137
20230809_1926270963	0	2257620	-1.58828	0.08848	0.20655	0.377007	9.727972	0.397251	255.825	2.081	-2.699	0.062	-0.005	9.19	32.768012	111.640966	1	22	32.76801	111.640979	0	184.83	1	0.061	-0.032	0.02	0	0	6.9406E+218	200	137
20230809_1926270977	0	2257621	-1.59591	0.08138	0.22212	0.377007	9.727972	0.397251	255.825	2.081	-2.699	0.062	-0.005	9.19	32.768012	111.640966	1	22	32.76801	111.640979	0	184.83	1	0.061	-0.032	0.02	0	0	6.9406E+218	200	137
20230809_1926270983	0	2257622	-1.58193	0.07623	0.22118	0.442163	9.727953	0.458655	255.825	2.081	-2.699	0.062	-0.005	9.19	32.768012	111.640966	1	22	32.76801	111.640979	0	184.83	1	0.061	-0.032	0.02	0	0	6.9406E+218	200	137
20230809_1926270993	0	2257623	-1.58762	0.07034	0.23536	0.376962	9.7865839	0.397396	255.825	2.081	-2.699	0.062	-0.005	9.19	32.768012	111.640966	1	22	32.76801	111.640979	0	184.83	1	0.061	-0.032	0.02	0	0	6.9406E+218	200	137
20230809_1926280003	0	2257624	-1.57012	0.06553	0.22969	0.376987	9.727891	0.458838	255.825	2.081	-2.699	0.062	-0.005	9.19	32.768012	111.640966	1	22	32.76801	111.640979	0	184.83	1	0.061	-0.032	0.02	0	0	6.9406E+218	200	137
20230809_1926280015	0	2257625	-1.56894	0.06139	0.2444	0.377007	9.727972	0.397251	255.821	2.093	-2.778	0.063	-0.005	9.19	32.768012	111.640966	1	22	32.76801	111.640979	0	184.83	1	0.061	-0.032	0.02	0	0	6.9406E+218	200	137
20230809_1926280023	0	2257626	-1.55305	0.05519	0.24041	0.442163	9.727953	0.458655	255.821	2.093	-2.778	0.063	-0.005	9.19	32.768012	111.640966	1	22	32.76801	111.640979	0	184.83	1	0.061	-0.032	0.02	0	0	6.9406E+218	200	137
20230809_1926280032	0	2257627	-1.54161	0.0519	0.25007	0.376962	9.7865839	0.397396	255.821	2.093	-2.778	0.063	-0.005	9.19	32.768012	111.640966	1	22	32.76801	111.640979	0	184.83	1	0.061	-0.032	0.02	0	0	6.9406E+218	200	137
20230809_1926280044	0	2257628	-1.52624	0.04774	0.25023	0.376987	9.727891	0.458838	255.821	2.093	-2.778	0.063	-0.005	9.19	32.768012	111.640966	1	22	32.76801	111.640979	0	184.83	1	0.061	-0.032	0.02	0	0	6.9406E+218	200	137
20230809_1926280053	0	2257629	-1.50644	0.04444	0.25575	0.376942	9.7865028	0.458983	255.821	2.093	-2.778	0.063	-0.005	9.19	32.768012	111.640966	1	22	32.76801	111.640979	0	184.83	1	0.061	-0.032	0.02	0	0	6.9406E+218	200	137
20230809_1926280063	0	2257630	-1.49029	0.04061	0.25591	0.376987	9.727891	0.458838	255.818	2.105	-2.854	0.065	-0.005	9.19	32.768012	111.640966	1	22	32.76801	111.640979	0	184.83	1	0.061	-0.032	0.02	0	0	6.9406E+218	200	137
20230809_1926280073	0	2257631	-1.46665	0.0383	0.26056	0.442117	9.7865648	0.4588	255.818	2.105	-2.854	0.065	-0.005	9.19	32.768012	111.640966	1	22	32.76801	111.640979	0	184.83	1	0.061	-0.032	0.02	0	0	6.9406E+218	200	137
20230809_1926280083	0	2257632	-1.45229	0.03399	0.25947	0.376987	9.727891	0.458838	255.818	2.105	-2.854	0.065	-0.004	9.19	32.768012	111.640966	1	22	32.76801	111.640979	0	184.83	1	0.061	-0.032	0.02	0	0	6.9406E+218	200	137
20230809_1926280093	0	2257633	-1.42248	0.03175	0.26133	0.376942	9.7865028	0.458983	255.818	2.105	-2.854	0.065	-0.004	9.19	32.768012	111.640966	1	22	32.76801	111.640979	0	184.83	1	0.061	-0.032	0.02	0	0	6.9406E+218	200	137
20230809_1926280104	0	2257634	-1.40551	0.02798	0.25762	0.376942	9.7865028	0.458983	255.818	2.105	-2.854	0.065	-0.004	9.19	32.768012	111.640966	1	22	32.76801	111.640979	0	184.83	1	0.061	-0.032	0.02	0	0	6.9406E+218	200	137
20230809_1926280117	0	2257635	-1.37446	0.02745	0.25786	0.442163	9.727953	0.458655	255.816	2.118	-2.926	0.067	-0.004	9.19	32.768012	111.640966	1	22	32.76801	111.640979	0	184.83	1	0.061	-0.032	0.02	0	0	6.9406E+218	200	150
20230809_1926280129	0	2257636	-1.34704	0.02585	0.2556	0.376942	9.7865028	0.458983	255.816	2.118	-2.926	0.067	-0.004	9.19	32.768012	111.640966	1	22	32.76801	111.640979	0	184.83	1	0.061	-0.032	0.02	0	0	6.9406E+218	200	150
20230809_1926280136	0	2257637	-1.33077	0.0221	0.25411	0.376922	9.7864218	0.52057	255.816	2.118	-2.926	0.067	-0.004	9.19	32.768012	111.640966	1	22	32.76801	111.640979	0	184.83	1	0.061	-0.032	0.02	0	0	6.9406E+218	200	150
20230809_1926280143	0	2257638	-1.29399	0.02166	0.25188	0.376942	9.7865028	0.458983	255.816	2.118	-2.926	0.067	-0.004	9.19	32.768012	111.640966	1	22	32.76801	111.640979	0	184.83	1	0.061	-0.032	0.02	0	0	6.9406E+218	200	150
20230809_1926280153	0	2257639	-1.27962	0.01768	0.25207	0.376922	9.7864218	0.52057	255.816	2.118	-2.926	0.067	-0.004	9.19	32.768012	111.640966	1	22	32.76801	111.640979	0	184.83	1	0.061	-0.032	0.02	0	0	6.9406E+218	200	150
20230809_1926280163	0	2257640	-1.23832	0.01885	0.24726	0.442117	9.7865648	0.4588	255.814	2.13	-2.99	0.069	-0.004	9.19	32.768012	111.640966	1	22	32.76801	111.640979	0	184.83	1	0.061	-0.032	0.02	0	0	6.9406E+218	200	150
20230809_1926280173	0	2257641	-1.21335	0.01643	0.238	0.376922	9.7864218	0.52057	255.814	2.13	-2.99	0.069	-0.004	9.19	32.768012	111.640966	1	22	32.76801	111.640979	0	184.83	1	0.061	-0.032	0.02	0	0	6.9406E+218	200	150
20230809_1926280185	0	2257642	-1.19255	0.01276	0.23196	0.376942	9.7865028	0.458983	255.814	2.13	-2.99	0.069	-0.004	9.19	32.768012	111.640966	1	22	32.76801	111.640979	0	184.83	1	0.061	-0.032	0.02	0	0	6.9406E+218	200	150
20230809_1926280193	0	2257643	-1.15851	0.01313	0.22645	0.376922	9.7864218	0.52057	255.814	2.13	-2.99	0.069	-0.004	9.19	32.768012	111.640966	1	22	32.76801	111.640979	0	184.83	1	0.061	-0.032	0.02	0	0	6.9406E+218	200	150
20230809_1926280202	0	2257644	-1.14043	0.00997	0.22094	0.376922	9.7864218	0.52057	255.814	2.13	-2.99	0.069	-0.004	9.19	32.768012	111.640966	1	22	32.76801	111.640979	0	184.83	1	0.061	-0.032	0.02	0	0	6.9406E+218	200	150
20230809_1926280214	0	2257645	-1.10618	0.00914	0.21346	0.442117	9.7865648	0.4588	255.813	2.141	-3.049	0.07	-0.004	9.19	32.768012	111.640966	1	22	32.76801	111.640979	0	184.83	1	0.061	-0.032	0.02	0	0	6.9406E+218	200	150
20230809_1926280223	0	2257646	-1.08086	0.00837	0.21014	0.376922	9.7864218	0.52057	255.813	2.141	-3.049	0.07	-0.004	9.19	32.768012	111.640966	1	22	32.76801	111.640979	0	184.83	1	0.061	-0.032	0.02	0	0	6.9406E+218	200	150
20230809_1926280233	0	2257647	-1.05502	0.00446	0.20112	0.376922	9.7864218	0.52057	255.813	2.141	-3.049	0.07	-0.004	9.19	32.768012	111.640966	1	22	32.76801	111.640979	0	184.83	1	0.061	-0.032	0.02	0	0	6.9406E+218	200	150
20230809_1926280244	0	2257648	-1.03084	0.00484	0.19337	0.376877	9.8450346	0.520715	255.813	2.141	-3.049	0.07	-0.012	9.19	32.768012	111.640966	1	22	32.76801	111.640979	0	184.83	1	0.061	-0.032	0.02	0	0	6.9406E+218	200	150
20230809_1926280255	0	2257649	-1.00658	0.00078	0.17687	0.442097	9.7864847	0.520387	255.813	2.141	-3.049	0.07	-0.012	9.19	32.768012	111.640966	1	22	32.76801	111.640979	0	184.83	1	0.061	-0.032	0.02	0	0	6.9406E+218	200	150
20230809_1926280263	0	2257650	-0.98597	-0.00001	0.17048	0.376877	9.8450346	0.520715	255.812	2.15	-3.1	0.071	-0.012	9.19	32.768012	111.640966	1	22	32.76801	111.640979	0	184.83	1	0.061	-0.032	0.02	0	0	6.9406E+218	200	150
20230809_1926280273	0	2257651	-0.95555	-0.0012	0.15366	0.376922	9.7864218	0.52057	255.812	2.15	-3.1	0.071	-0.012	9.19	32.768012	111.640966	1	22	32.76801	111.640979	0	184.83	1	0.061	-0.032	0.02	0	0	6.9406E+218	200	150
20230809_1926280283	0	2257652	-0.93537	-0.0047	0.15018	0.376922	9.7864218	0.52057	255.812	2.15	-3.1	0.071	-0.012	9.19	32.768012	111.640966	1	22	32.76801	111.640979	0	184.83	1	0.061	-0.032	0.02	0	0	6.9406E+218	200	150
20230809_1926280293	0	2257653	-0.90797	-0.00491	0.13862	0.376877	9.8450346	0.520715	255.812	2.15	-3.1	0.071	-0.012	9.19	32.768012	111.640966	1	22	32.76801	111.640979	0	184.83	1	0.061	-0.032	0.02	0	0	6.9406E+218	200	150
20230809_1926280303	0	2257654	-0.88456	-0.00797	0.13352	0.376922	9.7864218	0.52057	255.812	2.15	-3.1	0.071	-0.012	9.19	32.768012	111.640966	1	22	32.76801	111.640979	0	184.83	1	0.061	-0.032	0.02	0	0	6.9406E+218	200	150
20230809_1926280316	0	2257655	-0.86933	-0.0111	0.11578	0.442052	9.8450966	0.520532	255.812	2.157	-3.146	0.072	-0.012	9.19	32.768012	111.640966	1	22	32.76801	111.640979	0	184.83	1	0.061	-0.032	0.02	0	0	6.9406E+218	200	150
20230809_1926280329	0	2257656	-0.83787	-0.01105	0.10514	0.376922	9.7864218	0.52057	255.812	2.157	-3.146	0.072	-0.012	9.19	32.768012	111.640966	1	22	32.76801	111.640979	0	184.83	1	0.061	-0.032	0.02	0	0	6.9406E+218	200	150
20230809_1926280335	0	2257657	-0.83209	-0.01785	0.08909	0.376877	9.8450346	0.520715	255.812	2.157	-3.146	0.072	-0.012	9.19	32.768012	111.640966	1	22	32.76801	111.640979	0	184.83	1	0.061	-0.032	0.02	0	0	6.9406E+218	200	150
20230809_1926280343	0	2257658	-0.80183	-0.0184	0.07406	0.376902	9.7863417	0.582156	255.812	2.157	-3.146	0.072	-0.012	9.19	32.768012	111.640966	1	22	32.76801	111.640979	0	184.83	1	0.061	-0.032	0.02	0	0	6.9406E+218	200	150
20230809_1926280353	0	2257659	-0.78657	-0.0216	0.06423	0.376877	9.8450346	0.520715	255.812	2.157	-3.146	0.072	-0.012	9.19	32.768012	111.640966	1	22	32.76801	111.640979	0	184.83	1	0.061	-0.032	0.02	0	0	6.9406E+218	200	150
20230809_1926280363	0	2257660	-0.76786	-0.02514	0.05207	0.442052	9.8450966	0.520532	255.813	2.161	-3.186	0.073	-0.012	9.19	32.768012	111.640966	1	22	32.76801	111.640979	0	184.83	1	0.061	-0.032	0.02	0	0	6.9406E+218	200	150
20230809_1926280373	0	2257661	-0.73528	-0.02421	0.04229	0.376922	9.7864218	0.52057	255.813	2.161	-3.186	0.073	-0.012	9.19	32.768012	111.640966	1	22	32.76801	111.640979	0	184.83	1	0.061	-0.032	0.02	0	0	6.9406E+218	200	150
20230809_1926280383	0	2257662	-0.73232	-0.03104	0.0241	0.376857	9.8449535	0.582302	255.813	2.161	-3.186	0.073	-0.012	9.19	32.768012	111.640966	1	22	32.76801	111.640979	0	184.83	1	0.061	-0.032	0.02	0	0	6.9406E+218	200	150
20230809_1926280393	0	2257663	-0.70379	-0.03293	0.01463	0.376877	9.8450346	0.520715	255.813	2.161	-3.186	0.073	-0.012	9.19	32.768012	111.640966	1	22	32.76801	111.640979	0	184.83	1	0.061	-0.032	0.02	0	0	6.9406E+218	200	150
20230809_1926280403	0	2257664	-0.69931	-0.03855	-0.00608	0.376922	9.7864218	0.52057	255.813	2.161	-3.186	0.073	-0.012	9.19	32.768012	111.640966	1	22	32.76801	111.640979	0	184.83	1	0.061	-0.032	0.02	0	0	6.9406E+218	200	150
20230809_1926280416	0	2257665	-0.67548	-0.04104	-0.01698	0.376857	9.8449535	0.582302	255.815	2.161	-3.221	0.073	-0.012	9.19	32.768012	111.640966	1	22	32.76801	111.640979	0	184.83	1	0.061	-0.032	0.02	0	0	6.9406E+218	200	150
20230809_1926280423	0	2257666	-0.66306	-0.04446	-0.03155	0.442052	9.8450966	0.520532	255.815	2.161	-3.221	0.073	-0.012	9.19	32.768012	111.640966	1	22	32.76801	111.640979	0	184.83	1	0.061	-0.032	0.02	0	0	6.9406E+218	200	150
20230809_1926280433	0	2257667	-0.64518	-0.04868	-0.04251	0.376902	9.7863417	0.582156	255.815	2.161	-3.221	0.073	-0.014	9.19	32.768012	111.640966	1	22	32.76801	111.640979	0	184.83	1	0.061	-0.032	0.02	0	0	6.9406E+218	200	150
20230809_1926280442	0	2257668	-0.63163	-0.0524	-0.05643	0.376877	9.8450346	0.520715	255.815	2.161	-3.221	0.073	-0.014	9.19	32.768012	111.640966	1	22	32.76801	111.640979	0	184.83	1	0.061	-0.032	0.02	0	0	6.9406E+218	200	150
20230809_1926280471	0	2257669	-0.61829	-0.05833	-0.0715	0.376857	9.8449535	0.582302	255.815	2.161	-3.221	0.073	-0.014	9.19	32.768012	111.640966	1	22	32.76801	111.640979	0	184.83	1	0.061	-0.032	0.02	0	0	6.9406E+218	200	150
20230809_1926280472	0	2257670	-0.60677	-0.06161	-0.08371	0.376922	9.7864218	0.52057	255.818	2.158	-3.253	0.074	-0.014	9.19	32.768012	111.640966	1	22	32.76801	111.640979	0	184.83	1	0.061	-0.032	0.02	0	0	6.9406E+218	200	150
20230809_1926280474	0	2257671	-0.59342	-0.06696	-0.10251	0.376857	9.8449535	0.582302	255.818	2.158	-3.253	0.074	-0.014	9.19	32.768012	111.640966	1	22	32.76801	111.640979	0	184.83	1	0.061	-0.032	0.02	0	0	6.9406E+218	200	150
20230809_1926280484	0	2257672	-0.58292	-0.07117	-0.11359	0.376877	9.8450346	0.520715	255.818	2.158	-3.253	0.074	-0.014	9.19	32.768012	111.640966	1	22	32.76801	111.640979	0	184.83	1	0.061	-0.032	0.02	0	0	6.9406E+218	200	150
20230809_1926280494	0	2257673	-0.57337	-0.076	-0.1314	0.442077	9.7864037	0.581973	255.818	2.158	-3.253	0.074	-0.014	9.19	32.768012	111.640966	1	22	32.76801	111.640979	0	184.83	1	0.061	-0.032	0.02	0	0	6.9406E+218	200	150
20230809_1926280503	0	2257674	-0.55798	-0.0818	-0.1381	0.376877	9.8450346	0.520715	255.818	2.158	-3.253	0.074	-0.014	9.19	32.768012	111.640966	1	22	32.76801	111.640979	0	184.83	1	0.061	-0.032	0.02	0	0	6.9406E+218	200	150
20230809_1926280517	0	2257675	-0.55305	-0.08597	-0.15626	0.376857	9.8449535	0.582302	255.822	2.152	-3.281	0.075	-0.014	9.19	32.768012	111.640966	1	22	32.76801	111.640979	0	184.83	1	0.061	-0.032	0.02	0	0	6.9406E+218	200	150
20230809_1926280523	0	2257676	-0.53266	-0.08911	-0.16849	0.376922	9.7864218	0.52057	255.822	2.152	-3.281	0.075	-0.014	9.19	32.768012	111.640966	1	22	32.76801	111.640979	0	184.83	1	0.061	-0.032	0.02	0	0	6.9406E+218	200	150
20230809_1926280535	0	2257677	-0.53584	-0.09696	-0.18303	0.376857	9.8449535	0.582302	255.822	2.152	-3.281	0.075	-0.014	9.19	32.768012	111.640966	1	22	32.76801	111.640979	0	184.83	1	0.061	-0.032	0.02	0	0	6.9406E+218	200	150
20230809_1926280546	0	2257678	-0.51587	-0.10018	-0.19562	0.376922	9.7864218	0.52057	255.822	2.152	-3.281	0.075	-0.014	9.19	32.768012	111.640966	1	22	32.76801	111.640979	0	184.83	1	0.061	-0.032	0.02	0	0	6.9406E+218	200	150
20230809_1926280561	0	2257679	-0.52	-0.10634	-0.20984	0.376857	9.8449535	0.582302	255.822	2.152	-3.281	0.075	-0.014	9.19	32.768012	111.640966	1	22	32.76801	111.640979	0	184.83	1	0.061	-0.032	0.02	0	0	6.9406E+218	200	150
20230809_1926280569	0	2257680	-0.50869	-0.11056	-0.22173	0.376857	9.8449535	0.582302	255.828	2.142	-3.307	0.075	-0.014	9.19	32.768012	111.640966	1	22	32.76801	111.640979	0	184.83	1	0.061	-0.032	0.02	0	0	6.9406E+218	200	150
20230809_1926280574	0	2257681	-0.49696	-0.11421	-0.23688	0.376922	9.7864218	0.52057	255.828	2.142	-3.307	0.075	-0.026	9.19	32.768012	111.640966	1	22	32.76801	111.640979	0	184.83	1	0.061	-0.032	0.02	0	0	6.9406E+218	200	150
20230809_1926280583	0	2257682	-0.49815	-0.12053	-0.24793	0.376857	9.8449535	0.582302	255.828	2.142	-3.307	0.075	-0.026	9.19	32.768012	111.640966	1	22	32.76801	111.640979	0	184.83	1	0.061	-0.032	0.02	0	0	6.9406E+218	200	150
20230809_1926280600	0	2257683	-0.48327	-0.12468	-0.26335	0.376902	9.7863417	0.582156	255.828	2.142	-3.307	0.075	-0.026	9.19	32.768012	111.640966	1	22	32.76801	111.640979	0	184.83	1	0.061	-0.032	0.02	0	0	6.9406E+218	200	150
20230809_1926280606	0	2257684	-0.49152	-0.13075	-0.27361	0.376857	9.8449535	0.582302	255.828	2.142	-3.307	0.075	-0.026	9.19	32.768012	111.640966	1	22	32.76801	111.640979	0	184.83	1	0.061	-0.032	0.02	0	0	6.9406E+218	200	150
20230809_1926280613	0	2257685	-0.47395	-0.1336	-0.28885	0.376877	9.8450346	0.520715	255.835	2.13	-3.331	0.076	-0.026	9.19	32.768012	111.640966	1	22	32.76801	111.640979	0	184.83	1	0.061	-0.032	0.02	0	0	6.9406E+218	200	150
20230809_1926280635	0	2257686	-0.47346	-0.13779	-0.29988	0.376902	9.7863417	0.582156	255.835	2.13	-3.331	0.076	-0.026	9.19	32.768012	111.640966	1	22	32.76801	111.640979	0	184.83	1	0.061	-0.032	0.02	0	0	6.9406E+218	200	150
20230809_1926280636	0	2257687	-0.46797	-0.14215	-0.31114	0.376857	9.8449535	0.582302	255.835	2.13	-3.331	0.076	-0.026	9.19	32.768012	111.640966	1	22	32.76801	111.640979	0	184.83	1	0.061	-0.032	0.02	0	0	6.9406E+218	200	150
20230809_1926280643	0	2257688	-0.46259	-0.14582	-0.32743	0.376905	9.7863417	0.582156	255.835	2.13	-3.331	0.076	-0.026	9.19	32.768012	111.640966	1	22	32.76801	111.640979	0	184.83	1	0.061	-0.032	0.02	0	0	6.9406E+218	200	150
20230809_1926280654	0	2257689	-0.45935	-0.15023	-0.3341	0.37686	9.8449535	0.582302	255.835	2.13	-3.331	0.076	-0.026	9.19	32.768012	111.640966	1	22	32.76801	111.640979	0	184.83	1	0.061	-0.032	0.02	0	0	6.9406E+218	200	150
20230809_1926280663	0	2257690	-0.45355	-0.15326	-0.35154	0.376925	9.7864218	0.52057	255.843	2.114	-3.354	0.077	-0.026	9.19	32.768012	111.640966	1	22	32.76801	111.640979	0	184.83	1	0.061	-0.032	0.02	0	0	6.9406E+218	200	150
20230809_1926280674	0	2257691	-0.4416	-0.15498	-0.35935	0.37686	9.8449535	0.582302	255.843	2.114	-3.354	0.077	-0.026	9.19	32.768012	111.640966	1	22	32.76801	111.640979	0	184.83	1	0.061	-0.032	0.02	0	0	6.9406E+218	200	150
20230809_1926280685	0	2257692	-0.44187	-0.15939	-0.37371	0.376905	9.7863417	0.582156	255.843	2.114	-3.354	0.077	-0.026	9.19	32.768012	111.640966	1	22	32.76801	111.640979	0	184.83	1	0.061	-0.032	0.02	0	0	6.9406E+218	200	150
20230809_1926280693	0	2257693	-0.42525	-0.16115	-0.38073	0.376905	9.7863417	0.582156	255.843	2.114	-3.354	0.077	-0.026	9.19	32.768012	111.640966	1	22	32.76801	111.640979	0	184.83	1	0.061	-0.032	0.02	0	0	6.9406E+218	200	150
20230809_1926280704	0	2257694	-0.42311	-0.16447	-0.3947	0.37686	9.8449535	0.582302	255.843	2.114	-3.354	0.077	-0.026	9.19	32.768012	111.640966	1	22	32.76801	111.640979	0	184.83	1	0.061	-0.032	0.02	0	0	6.9406E+218	200	150
20230809_1926280715	0	2257695	-0.41006	-0.16602	-0.40388	0.31173	9.7862787	0.582339	255.853	2.095	-3.375	0.077	-0.026	9.19	32.768012	111.640966	1	22	32.76801	111.640979	0	184.83	1	0.061	-0.032	0.02	0	0	6.9406E+218	200	150
20230809_1926280724	0	2257696	-0.39509	-0.16488	-0.41482	0.376905	9.7863417	0.582156	255.853	2.095	-3.375	0.077	-0.026	9.19	32.768012	111.640966	1	22	32.76801	111.640979	0	184.83	1	0.061	-0.032	0.02	0	0	6.9406E+218	200	162
20230809_1926280734	0	2257697	-0.39147	-0.17049	-0.4262	0.37686	9.8449535	0.582302	255.853	2.095	-3.375	0.077	-0.026	9.19	32.768012	111.640966	1	22	32.76801	111.640979	0	184.83	1	0.061	-0.032	0.02	0	0	6.9406E+218	200	162
20230809_1926280743	0	2257698	-0.37241	-0.16944	-0.43669	0.376885	9.7862606	0.643743	255.853	2.095	-3.375	0.077	-0.026	9.19	32.768012	111.640966	1	22	32.76801	111.640979	0	184.83	1	0.061	-0.032	0.02	0	0	6.9406E+218	200	162
20230809_1926280755	0	2257699	-0.36789	-0.17074	-0.44552	0.376905	9.7863417	0.582156	255.853	2.095	-3.375	0.077	-0.026	9.19	32.768012	111.640966	1	22	32.76801	111.640979	0	184.83	1	0.061	-0.032	0.02	0	0	6.9406E+218	200	162
20230809_1926280767	0	2257700	-0.34065	-0.16816	-0.45339	0.376905	9.7863417	0.582156	255.863	2.073	-3.393	0.076	-0.028	9.19	32.768012	111.640966	1	22	32.76801	111.640979	0	184.83	1	0.061	-0.032	0.02	0	0	6.9406E+218	200	162
20230809_1926280778	0	2257701	-0.33439	-0.16886	-0.46475	0.37686	9.8449535	0.582302	255.863	2.073	-3.393	0.076	-0.028	9.19	32.768012	111.640966	1	22	32.76801	111.640979	0	184.83	1	0.061	-0.032	0.02	0	0	6.9406E+218	200	162
20230809_1926280790	0	2257702	-0.31239	-0.16739	-0.46919	0.31173	9.7862787	0.582339	255.863	2.073	-3.393	0.076	-0.028	9.19	32.768012	111.640966	1	22	32.76801	111.640979	0	184.83	1	0.061	-0.032	0.02	0	0	6.9406E+218	200	162
20230809_1926280793	0	2257703	-0.30285	-0.16786	-0.48162	0.376885	9.7862606	0.643743	255.863	2.073	-3.393	0.076	-0.028	9.19	32.768012	111.640966	1	22	32.76801	111.640979	0	184.83	1	0.061	-0.032	0.02	0	0	6.9406E+218	200	162
20230809_1926280803	0	2257704	-0.27836	-0.16368	-0.48544	0.376905	9.7863417	0.582156	255.863	2.073	-3.393	0.076	-0.028	9.19	32.768012	111.640966	1	22	32.76801	111.640979	0	184.83	1	0.061	-0.032	0.02	0	0	6.9406E+218	200	162
20230809_1926280813	0	2257705	-0.25408	-0.16188	-0.5017	0.376905	9.7863417	0.582156	255.872	2.05	-3.408	0.077	-0.028	9.19	32.768012	111.640966	1	22	32.76801	111.640979	0	184.83	1	0.061	-0.032	0.02	0	0	6.9406E+218	200	162
20230809_1926280825	0	2257706	-0.23597	-0.15799	-0.50102	0.37684	9.8448734	0.643888	255.872	2.05	-3.408	0.077	-0.028	9.19	32.768012	111.640966	1	22	32.76801	111.640979	0	184.83	1	0.061	-0.032	0.02	0	0	6.9406E+218	200	162
20230809_1926280833	0	2257707	-0.21014	-0.15406	-0.51672	0.31173	9.7862787	0.582339	255.872	2.05	-3.408	0.077	-0.028	9.19	32.768012	111.640966	1	22	32.76801	111.640979	0	184.83	1	0.061	-0.032	0.02	0	0	6.9406E+218	200	162
20230809_1926280842	0	2257708	-0.19064	-0.15162	-0.51803	0.376885	9.7862606	0.643743	255.872	2.05	-3.408	0.077	-0.028	9.19	32.768012	111.640966	1	22	32.76801	111.640979	0	184.83	1	0.061	-0.032	0.02	0	0	6.9406E+218	200	162
20230809_1926280853	0	2257709	-0.16276	-0.14475	-0.52601	0.376905	9.7863417	0.582156	255.872	2.05	-3.408	0.077	-0.028	9.19	32.768012	111.640966	1	22	32.76801	111.640979	0	184.83	1	0.061	-0.032	0.02	0	0	6.9406E+218	200	162
20230809_1926280863	0	2257710	-0.13581	-0.13984	-0.53159	0.376885	9.7862606	0.643743	255.881	2.024	-3.417	0.077	-0.028	9.19	32.768012	111.640966	1	22	32.76801	111.640979	0	184.83	1	0.061	-0.032	0.02	0	0	6.9406E+218	200	162
20230809_1926280874	0	2257711	-0.11056	-0.1334	-0.53711	0.31173	9.7862787	0.582339	255.881	2.024	-3.417	0.077	-0.028	9.19	32.768012	111.640966	1	22	32.76801	111.640979	0	184.83	1	0.061	-0.032	0.02	0	0	6.9406E+218	200	162
20230809_1926280883	0	2257712	-0.07933	-0.12582	-0.54694	0.376885	9.7862606	0.643743	255.881	2.024	-3.417	0.077	-0.028	9.19	32.768012	111.640966	1	22	32.76801	111.640979	0	184.83	1	0.061	-0.032	0.02	0	0	6.9406E+218	200	162
20230809_1926280893	0	2257713	-0.05521	-0.1202	-0.55334	0.376885	9.7862606	0.643743	255.881	2.024	-3.417	0.077	-0.028	9.19	32.768012	111.640966	1	22	32.76801	111.640979	0	184.83	1	0.061	-0.032	0.02	0	0	6.9406E+218	200	162
20230809_1926280902	0	2257714	-0.02539	-0.11045	-0.55779	0.376905	9.7863417	0.582156	255.881	2.024	-3.417	0.077	-0.028	9.19	32.768012	111.640966	1	22	32.76801	111.640979	0	184.83	1	0.061	-0.032	0.02	0	0	6.9406E+218	200	162
20230809_1926280914	0	2257715	0.01423	-0.10126	-0.56532	0.31171	9.7861986	0.643926	255.889	1.997	-3.419	0.078	-0.028	9.19	32.768012	111.640966	1	22	32.76801	111.640979	0	184.83	1	0.061	-0.032	0.02	0	0	6.9406E+218	200	162
20230809_1926280932	0	2257716	0.0329	-0.09378	-0.56895	0.376885	9.7862606	0.643743	255.889	1.997	-3.419	0.078	-0.024	9.22	32.768012	111.640966	1	22	32.76801	111.640979	0	184.83	1	0.094	-0.003	-0.003	0	0	6.9406E+218	200	162
20230809_1926280939	0	2257717	0.07947	-0.08138	-0.57213	0.376905	9.7863417	0.582156	255.889	1.997	-3.419	0.078	-0.024	9.22	32.768012	111.640966	1	22	32.76801	111.640979	0	184.83	1	0.094	-0.003	-0.003	0	0	6.9406E+218	200	162
20230809_1926280943	0	2257718	0.09553	-0.07421	-0.57675	0.376885	9.7862606	0.643743	255.889	1.997	-3.419	0.078	-0.024	9.22	32.768012	111.640966	1	22	32.76801	111.640979	0	184.83	1	0.094	-0.003	-0.003	0	0	6.9406E+218	200	162
20230809_1926280953	0	2257719	0.1424	-0.05913	-0.58019	0.31171	9.7861986	0.643926	255.889	1.997	-3.419	0.078	-0.024	9.22	32.768012	111.640966	1	22	32.76801	111.640979	0	184.83	1	0.094	-0.003	-0.003	0	0	6.9406E+218	200	162
20230809_1926280963	0	2257720	0.1684	-0.04877	-0.58715	0.376885	9.7862606	0.643743	255.895	1.968	-3.414	0.094	-0.024	9.22	32.768012	111.640966	1	22	32.76801	111.640979	0	184.83	1	0.094	-0.003	-0.003	0	0	6.9406E+218	200	162
20230809_1926280974	0	2257721	0.20199	-0.03729	-0.58823	0.376885	9.7862606	0.643743	255.895	1.968	-3.414	0.094	-0.024	9.22	32.768012	111.640966	1	22	32.76801	111.640979	0	184.83	1	0.094	-0.003	-0.003	0	0	6.9406E+218	200	162
20230809_1926280986	0	2257722	0.2384	-0.02386	-0.59562	0.31171	9.7861986	0.643926	255.895	1.968	-3.414	0.094	-0.024	9.22	32.768012	111.640966	1	22	32.76801	111.640979	0	184.83	1	0.094	-0.003	-0.003	0	0	6.9406E+218	200	162
20230809_1926280993	0	2257723	0.26563	-0.01233	-0.59388	0.376905	9.7863417	0.582156	255.895	1.968	-3.414	0.094	-0.024	9.22	32.768012	111.640966	1	22	32.76801	111.640979	0	184.83	1	0.094	-0.003	-0.003	0	0	6.9406E+218	200	162
20230809_1926290003	0	2257724	0.3097	0.00428	-0.60136	0.376885	9.7862606	0.643743	255.895	1.968	-3.414	0.094	-0.024	9.22	32.768012	111.640966	1	22	32.76801	111.640979	0	184.83	1	0.094	-0.003	-0.003	0	0	6.9406E+218	200	162
20230809_1926290020	0	2257725	0.33814	0.01687	-0.59852	0.31171	9.7861986	0.643926	255.897	1.938	-3.4	0.095	-0.024	9.22	32.768012	111.640966	1	22	32.76801	111.640979	0	184.83	1	0.094	-0.003	-0.003	0	0	6.9406E+218	200	162
20230809_1926290024	0	2257726	0.37326	0.03136	-0.60601	0.376885	9.7862606	0.643743	255.897	1.938	-3.4	0.095	-0.024	9.22	32.768012	111.640966	1	22	32.76801	111.640979	0	184.83	1	0.094	-0.003	-0.003	0	0	6.9406E+218	200	162
20230809_1926290033	0	2257727	0.40315	0.04612	-0.60571	0.376885	9.7862606	0.643743	255.897	1.938	-3.4	0.095	-0.024	9.22	32.768012	111.640966	1	22	32.76801	111.640979	0	184.83	1	0.094	-0.003	-0.003	0	0	6.9406E+218	200	162
20230809_1926290042	0	2257728	0.43483	0.06095	-0.60963	0.311756	9.7275858	0.64378	255.897	1.938	-3.4	0.095	-0.024	9.22	32.768012	111.640966	1	22	32.76801	111.640979	0	184.83	1	0.094	-0.003	-0.003	0	0	6.9406E+218	200	162
20230809_1926290053	0	2257729	0.47131	0.07799	-0.61349	0.376885	9.7862606	0.643743	255.897	1.938	-3.4	0.095	-0.024	9.22	32.768012	111.640966	1	22	32.76801	111.640979	0	184.83	1	0.094	-0.003	-0.003	0	0	6.9406E+218	200	162
20230809_1926290062	0	2257730	0.50133	0.09274	-0.61243	0.376885	9.7862606	0.643743	255.896	1.907	-3.378	0.097	-0.024	9.22	32.768012	111.640966	1	22	32.76801	111.640979	0	184.83	1	0.094	-0.003	-0.003	0	0	6.9406E+218	200	162
20230809_1926290073	0	2257731	0.5349	0.10936	-0.61288	0.31171	9.7861986	0.643926	255.896	1.907	-3.378	0.097	-0.021	9.22	32.768012	111.640966	1	22	32.76801	111.640979	0	184.83	1	0.094	-0.003	-0.003	0	0	6.9406E+218	200	162
20230809_1926290083	0	2257732	0.56639	0.12505	-0.61218	0.376905	9.7863417	0.582156	255.896	1.907	-3.378	0.097	-0.021	9.22	32.768012	111.640966	1	22	32.76801	111.640979	0	184.83	1	0.094	-0.003	-0.003	0	0	6.9406E+218	200	162
20230809_1926290093	0	2257733	0.59394	0.14145	-0.61209	0.376885	9.7862606	0.643743	255.896	1.907	-3.378	0.097	-0.021	9.22	32.768012	111.640966	1	22	32.76801	111.640979	0	184.83	1	0.094	-0.003	-0.003	0	0	6.9406E+218	200	162
20230809_1926290103	0	2257734	0.63319	0.15974	-0.61417	0.31171	9.7861986	0.643926	255.896	1.907	-3.378	0.097	-0.021	9.22	32.768012	111.640966	1	22	32.76801	111.640979	0	184.83	1	0.094	-0.003	-0.003	0	0	6.9406E+218	200	162
20230809_1926290113	0	2257735	0.65269	0.1758	-0.60961	0.376885	9.7862606	0.643743	255.891	1.876	-3.348	0.098	-0.021	9.22	32.768012	111.640966	1	22	32.76801	111.640979	0	184.83	1	0.094	-0.003	-0.003	0	0	6.9406E+218	200	162
20230809_1926290125	0	2257736	0.68714	0.19128	-0.61689	0.376931	9.7276487	0.643597	255.891	1.876	-3.348	0.098	-0.021	9.22	32.768012	111.640966	1	22	32.76801	111.640979	0	184.83	1	0.094	-0.003	-0.003	0	0	6.9406E+218	200	162
20230809_1926290134	0	2257737	0.70206	0.2074	-0.60966	0.31171	9.7861986	0.643926	255.891	1.876	-3.348	0.098	-0.021	9.22	32.768012	111.640966	1	22	32.76801	111.640979	0	184.83	1	0.094	-0.003	-0.003	0	0	6.9406E+218	200	162
20230809_1926290143	0	2257738	0.74612	0.22697	-0.61493	0.376905	9.7863417	0.582156	255.891	1.876	-3.348	0.098	-0.021	9.22	32.768012	111.640966	1	22	32.76801	111.640979	0	184.83	1	0.094	-0.003	-0.003	0	0	6.9406E+218	200	162
20230809_1926290157	0	2257739	0.76187	0.24151	-0.60949	0.376885	9.7862606	0.643743	255.891	1.876	-3.348	0.098	-0.021	9.22	32.768012	111.640966	1	22	32.76801	111.640979	0	184.83	1	0.094	-0.003	-0.003	0	0	6.9406E+218	200	162
20230809_1926290166	0	2257740	0.79458	0.26099	-0.60716	0.31171	9.7861986	0.643926	255.881	1.845	-3.312	0.1	-0.021	9.22	32.768012	111.640966	1	22	32.76801	111.640979	0	184.83	1	0.094	-0.003	-0.003	0	0	6.9406E+218	200	162
20230809_1926290174	0	2257741	0.80962	0.27562	-0.60584	0.376885	9.7862606	0.643743	255.881	1.845	-3.312	0.1	-0.021	9.22	32.768012	111.640966	1	22	32.76801	111.640979	0	184.83	1	0.094	-0.003	-0.003	0	0	6.9406E+218	200	162
20230809_1926290184	0	2257742	0.83098	0.29257	-0.59853	0.311776	9.7276669	0.582194	255.881	1.845	-3.312	0.1	-0.021	9.22	32.768012	111.640966	1	22	32.76801	111.640979	0	184.83	1	0.094	-0.003	-0.003	0	0	6.9406E+218	200	162
20230809_1926290192	0	2257743	0.85857	0.31054	-0.59887	0.376885	9.7862606	0.643743	255.881	1.845	-3.312	0.1	-0.021	9.22	32.768012	111.640966	1	22	32.76801	111.640979	0	184.83	1	0.094	-0.003	-0.003	0	0	6.9406E+218	200	162
20230809_1926290204	0	2257744	0.87295	0.32466	-0.58976	0.376905	9.7863417	0.582156	255.881	1.845	-3.312	0.1	-0.021	9.22	32.768012	111.640966	1	22	32.76801	111.640979	0	184.83	1	0.094	-0.003	-0.003	0	0	6.9406E+218	200	162
20230809_1926290214	0	2257745	0.89861	0.34216	-0.59191	0.31171	9.7861986	0.643926	255.868	1.814	-3.269	0.102	-0.021	9.22	32.768012	111.640965	1	22	32.76801	111.640979	0	184.83	1	0.094	-0.003	-0.003	0	0	6.9406E+218	200	162
20230809_1926290224	0	2257746	0.91385	0.35605	-0.58223	0.376951	9.7277288	0.582011	255.868	1.814	-3.269	0.102	-0.021	9.22	32.768012	111.640965	1	22	32.76801	111.640979	0	184.83	1	0.094	-0.003	-0.003	0	0	6.9406E+218	200	162
20230809_1926290234	0	2257747	0.93357	0.3733	-0.5827	0.31173	9.7862787	0.582339	255.868	1.814	-3.269	0.102	-0.013	9.22	32.768012	111.640965	1	22	32.76801	111.640979	0	184.83	1	0.094	-0.003	-0.003	0	0	6.9406E+218	200	162
20230809_1926290243	0	2257748	0.95348	0.38791	-0.57086	0.376885	9.7862606	0.643743	255.868	1.814	-3.269	0.102	-0.013	9.22	32.768012	111.640965	1	22	32.76801	111.640979	0	184.83	1	0.094	-0.003	-0.003	0	0	6.9406E+218	200	162
20230809_1926290253	0	2257749	0.96264	0.40201	-0.56978	0.376951	9.7277288	0.582011	255.868	1.814	-3.269	0.102	-0.013	9.22	32.768012	111.640965	1	22	32.76801	111.640979	0	184.83	1	0.094	-0.003	-0.003	0	0	6.9406E+218	200	162
20230809_1926290263	0	2257750	0.9821	0.41604	-0.56034	0.31173	9.7862787	0.582339	255.85	1.784	-3.222	0.104	-0.013	9.22	32.768012	111.640965	1	22	32.76801	111.640979	0	184.83	1	0.094	-0.003	-0.003	0	0	6.9406E+218	200	162
20230809_1926290275	0	2257751	0.98836	0.42875	-0.5556	0.376905	9.7863417	0.582156	255.85	1.784	-3.222	0.104	-0.013	9.22	32.768012	111.640965	1	22	32.76801	111.640979	0	184.83	1	0.094	-0.003	-0.003	0	0	6.9406E+218	200	162
20230809_1926290283	0	2257752	1.00717	0.44359	-0.54489	0.311776	9.7276669	0.582194	255.85	1.784	-3.222	0.104	-0.013	9.22	32.768012	111.640965	1	22	32.76801	111.640979	0	184.83	1	0.094	-0.003	-0.003	0	0	6.9406E+218	200	162
20230809_1926290293	0	2257753	1.02174	0.45674	-0.54052	0.376905	9.7863417	0.582156	255.85	1.784	-3.222	0.104	-0.013	9.22	32.768012	111.640965	1	22	32.76801	111.640979	0	184.83	1	0.094	-0.003	-0.003	0	0	6.9406E+218	200	162
20230809_1926290303	0	2257754	1.02643	0.46803	-0.52891	0.376951	9.7277288	0.582011	255.85	1.784	-3.222	0.104	-0.013	9.22	32.768012	111.640965	1	22	32.76801	111.640979	0	184.83	1	0.094	-0.003	-0.003	0	0	6.9406E+218	200	162
20230809_1926290321	0	2257755	1.04121	0.4802	-0.52166	0.31173	9.7862787	0.582339	255.829	1.756	-3.172	0.106	-0.013	9.22	32.768012	111.640965	1	22	32.76801	111.640979	0	184.83	1	0.094	-0.003	-0.003	0	0	6.9406E+218	200	162
20230809_1926290325	0	2257756	1.04057	0.48903	-0.50908	0.376905	9.7863417	0.582156	255.829	1.756	-3.172	0.106	-0.013	9.22	32.768012	111.640965	1	22	32.76801	111.640979	0	184.83	1	0.094	-0.003	-0.003	0	0	6.9406E+218	200	162
20230809_1926290335	0	2257757	1.06046	0.50167	-0.50113	0.311776	9.7276669	0.582194	255.829	1.756	-3.172	0.106	-0.013	9.22	32.768012	111.640965	1	22	32.76801	111.640979	0	184.83	1	0.094	-0.003	-0.003	0	0	6.9406E+218	200	162
20230809_1926290343	0	2257758	1.05262	0.5092	-0.48783	0.376971	9.7278099	0.520424	255.829	1.756	-3.172	0.106	-0.013	9.22	32.768012	111.640965	1	22	32.76801	111.640979	0	184.83	1	0.094	-0.003	-0.003	0	0	6.9406E+218	200	162
20230809_1926290356	0	2257759	1.07219	0.51995	-0.47826	0.376905	9.7863417	0.582156	255.829	1.756	-3.172	0.106	-0.013	9.22	32.768012	111.640965	1	22	32.76801	111.640979	0	184.83	1	0.094	-0.003	-0.003	0	0	6.9406E+218	200	162
20230809_1926290362	0	2257760	1.06438	0.52596	-0.46361	0.311795	9.7277479	0.520607	255.805	1.73	-3.12	0.109	-0.013	9.22	32.768012	111.640965	1	22	32.76801	111.640979	0	184.83	1	0.094	-0.003	-0.003	0	0	6.9406E+218	200	162
20230809_1926290374	0	2257761	1.0753	0.53428	-0.4523	0.376905	9.7863417	0.582156	255.805	1.73	-3.12	0.109	-0.013	9.22	32.768012	111.640965	1	22	32.76801	111.640979	0	184.83	1	0.094	-0.003	-0.003	0	0	6.9406E+218	200	162
20230809_1926290386	0	2257762	1.0753	0.54059	-0.43964	0.311795	9.7277479	0.520607	255.805	1.73	-3.12	0.109	-0.013	9.22	32.768012	111.640965	1	22	32.76801	111.640979	0	184.83	1	0.094	-0.003	-0.003	0	0	6.9406E+218	200	162
20230809_1926290393	0	2257763	1.07529	0.5466	-0.42672	0.376971	9.7278099	0.520424	255.805	1.73	-3.12	0.109	-0.013	9.22	32.768012	111.640965	1	22	32.76801	111.640979	0	184.83	1	0.094	-0.003	-0.003	0	0	6.9406E+218	200	162
20230809_1926290403	0	2257764	1.07673	0.55085	-0.41397	0.31173	9.7862787	0.582339	255.805	1.73	-3.12	0.109	-0.013	9.22	32.768012	111.640965	1	22	32.76801	111.640979	0	184.83	1	0.094	-0.003	-0.003	0	0	6.9406E+218	200	162
20230809_1926290416	0	2257765	1.07087	0.55448	-0.39816	0.376971	9.7278099	0.520424	255.779	1.707	-3.067	0.112	-0.013	9.22	32.768012	111.640965	1	22	32.76801	111.640979	0	184.83	1	0.094	-0.003	-0.003	0	0	6.9406E+218	200	162
20230809_1926290424	0	2257766	1.07362	0.55846	-0.38366	0.376971	9.7278099	0.520424	255.779	1.707	-3.067	0.112	-0.013	9.22	32.768012	111.640965	1	22	32.76801	111.640979	0	184.83	1	0.094	-0.003	-0.003	0	0	6.9406E+218	200	162
20230809_1926290433	0	2257767	1.07283	0.56041	-0.3661	0.311795	9.7277479	0.520607	255.779	1.707	-3.067	0.112	-0.01	9.22	32.768012	111.640965	1	22	32.76801	111.640979	0	184.83	1	0.094	-0.003	-0.003	0	0	6.9406E+218	200	162
20230809_1926290443	0	2257768	1.06799	0.56222	-0.34993	0.376971	9.7278099	0.520424	255.779	1.707	-3.067	0.112	-0.01	9.22	32.768012	111.640965	1	22	32.76801	111.640979	0	184.83	1	0.094	-0.003	-0.003	0	0	6.9406E+218	200	162
20230809_1926290453	0	2257769	1.06768	0.56175	-0.33421	0.31175	9.7863598	0.520752	255.779	1.707	-3.067	0.112	-0.01	9.22	32.768012	111.640965	1	22	32.76801	111.640979	0	184.83	1	0.094	-0.003	-0.003	0	0	6.9406E+218	200	162
20230809_1926290463	0	2257770	1.0562	0.56035	-0.31461	0.37699	9.727891	0.458838	255.752	1.688	-3.014	0.115	-0.01	9.22	32.768012	111.640965	1	22	32.76801	111.640979	0	184.83	1	0.094	-0.003	-0.003	0	0	6.9406E+218	200	162
20230809_1926290474	0	2257771	1.06356	0.56012	-0.29946	0.311795	9.7277479	0.520607	255.752	1.688	-3.014	0.115	-0.01	9.22	32.768012	111.640965	1	22	32.76801	111.640979	0	184.83	1	0.094	-0.003	-0.003	0	0	6.9406E+218	200	162
20230809_1926290483	0	2257772	1.04777	0.55965	-0.28063	0.376971	9.7278099	0.520424	255.752	1.688	-3.014	0.115	-0.01	9.22	32.768012	111.640965	1	22	32.76801	111.640979	0	184.83	1	0.094	-0.003	-0.003	0	0	6.9406E+218	200	162
20230809_1926290520	0	2257773	1.04928	0.55193	-0.26735	0.311815	9.727828	0.45902	255.752	1.688	-3.014	0.115	-0.01	9.22	32.768012	111.640965	1	22	32.76801	111.640979	0	184.83	1	0.094	-0.003	-0.003	0	0	6.9406E+218	200	162
20230809_1926290521	0	2257774	1.0261	0.5466	-0.24196	0.376971	9.7278099	0.520424	255.752	1.688	-3.014	0.115	-0.01	9.22	32.768012	111.640965	1	22	32.76801	111.640979	0	184.83	1	0.094	-0.003	-0.003	0	0	6.9406E+218	200	162
20230809_1926290531	0	2257775	1.03541	0.54423	-0.23176	0.311815	9.727828	0.45902	255.725	1.673	-2.963	0.117	-0.01	9.22	32.768012	111.640965	1	22	32.76801	111.640979	0	184.83	1	0.094	-0.003	-0.003	0	0	6.9406E+218	200	162
20230809_1926290543	0	2257776	1.01864	0.53604	-0.20406	0.37699	9.727891	0.458838	255.725	1.673	-2.963	0.117	-0.01	9.22	32.768012	111.640965	1	22	32.76801	111.640979	0	184.83	1	0.094	-0.003	-0.003	0	0	6.9406E+218	200	162
20230809_1926290546	0	2257777	1.01431	0.52967	-0.19419	0.311795	9.7277479	0.520607	255.725	1.673	-2.963	0.117	-0.01	9.22	32.768012	111.640965	1	22	32.76801	111.640979	0	184.83	1	0.094	-0.003	-0.003	0	0	6.9406E+218	200	162
20230809_1926290559	0	2257778	1.00239	0.52069	-0.16953	0.37699	9.727891	0.458838	255.725	1.673	-2.963	0.117	-0.01	9.22	32.768012	111.640965	1	22	32.76801	111.640979	0	184.83	1	0.094	-0.003	-0.003	0	0	6.9406E+218	200	162
20230809_1926290567	0	2257779	0.98847	0.51007	-0.15221	0.311815	9.727828	0.45902	255.725	1.673	-2.963	0.117	-0.022	9.22	32.768012	111.640965	1	22	32.76801	111.640979	0	184.83	1	0.094	-0.003	-0.003	0	0	6.9406E+218	200	162
20230809_1926290569	0	2257780	0.98645	0.50283	-0.13157	0.37699	9.727891	0.458838	255.7	1.663	-2.914	0.121	-0.022	9.22	32.768012	111.640965	1	22	32.76801	111.640979	0	184.83	1	0.094	-0.003	-0.003	0	0	6.9406E+218	200	162
20230809_1926290573	0	2257781	0.96849	0.48923	-0.11207	0.311815	9.727828	0.45902	255.7	1.663	-2.914	0.121	-0.022	9.22	32.768012	111.640965	1	22	32.76801	111.640979	0	184.83	1	0.094	-0.003	-0.003	0	0	6.9406E+218	200	162
20230809_1926290583	0	2257782	0.96353	0.47837	-0.09406	0.377036	9.6692791	0.458692	255.7	1.663	-2.914	0.121	-0.022	9.22	32.768012	111.640965	1	22	32.76801	111.640979	0	184.83	1	0.094	-0.003	-0.003	0	0	6.9406E+218	200	162
20230809_1926290593	0	2257783	0.94933	0.4643	-0.07083	0.311815	9.727828	0.45902	255.7	1.663	-2.914	0.121	-0.022	9.22	32.768012	111.640965	1	22	32.76801	111.640979	0	184.83	1	0.094	-0.003	-0.003	0	0	6.9406E+218	200	162
20230809_1926290604	0	2257784	0.94037	0.45185	-0.05508	0.37699	9.727891	0.458838	255.7	1.663	-2.914	0.121	-0.022	9.22	32.768012	111.640965	1	22	32.76801	111.640979	0	184.83	1	0.094	-0.003	-0.003	0	0	6.9406E+218	200	174
20230809_1926290613	0	2257785	0.9351	0.43786	-0.03186	0.311815	9.727828	0.45902	255.677	1.658	-2.867	0.123	-0.022	9.22	32.768012	111.640965	1	22	32.76801	111.640979	0	184.83	1	0.094	-0.003	-0.003	0	0	6.9406E+218	200	174
20230809_1926290623	0	2257786	0.91362	0.42043	-0.01795	0.37699	9.727891	0.458838	255.677	1.658	-2.867	0.123	-0.022	9.22	32.768012	111.640965	1	22	32.76801	111.640979	0	184.83	1	0.094	-0.003	-0.003	0	0	6.9406E+218	200	174
20230809_1926290633	0	2257787	0.91205	0.40484	0.00599	0.311835	9.7279091	0.397434	255.677	1.658	-2.867	0.123	-0.022	9.22	32.768012	111.640965	1	22	32.76801	111.640979	0	184.83	1	0.094	-0.003	-0.003	0	0	6.9406E+218	200	174
20230809_1926290644	0	2257788	0.88618	0.38707	0.01908	0.376987	9.727891	0.458838	255.677	1.658	-2.867	0.123	-0.022	9.22	32.768012	111.640965	1	22	32.76801	111.640979	0	184.83	1	0.094	-0.003	-0.003	0	0	6.9406E+218	200	174
20230809_1926290654	0	2257789	0.88925	0.3713	0.04324	0.311812	9.727828	0.45902	255.677	1.658	-2.867	0.123	-0.022	9.22	32.768012	111.640965	1	22	32.76801	111.640979	0	184.83	1	0.094	-0.003	-0.003	0	0	6.9406E+218	200	174
20230809_1926290662	0	2257790	0.86638	0.35171	0.05966	0.311832	9.7279091	0.397434	255.658	1.658	-2.822	0.126	-0.022	9.22	32.768012	111.640965	1	22	32.76801	111.640979	0	184.83	1	0.094	-0.003	-0.003	0	0	6.9406E+218	200	174
20230809_1926290674	0	2257791	0.86611	0.33375	0.08038	0.377033	9.6692791	0.458692	255.658	1.658	-2.822	0.126	-0.022	9.22	32.768012	111.640965	1	22	32.76801	111.640979	0	184.83	1	0.094	-0.003	-0.003	0	0	6.9406E+218	200	174
20230809_1926290683	0	2257792	0.84451	0.31296	0.09669	0.311812	9.727828	0.45902	255.658	1.658	-2.822	0.126	-0.022	9.22	32.768012	111.640965	1	22	32.76801	111.640979	0	184.83	1	0.094	-0.003	-0.003	0	0	6.9406E+218	200	174
20230809_1926290693	0	2257793	0.8383	0.29282	0.11546	0.377007	9.727972	0.397251	255.658	1.658	-2.822	0.126	-0.022	9.22	32.768012	111.640965	1	22	32.76801	111.640979	0	184.83	1	0.094	-0.003	-0.003	0	0	6.9406E+218	200	174
20230809_1926290704	0	2257794	0.82562	0.27323	0.12982	0.311812	9.727828	0.45902	255.658	1.658	-2.822	0.126	-0.022	9.22	32.768012	111.640965	1	22	32.76801	111.640979	0	184.83	1	0.094	-0.003	-0.003	0	0	6.9406E+218	200	174
20230809_1926290716	0	2257795	0.81048	0.25011	0.15148	0.311832	9.7279091	0.397434	255.643	1.663	-2.781	0.129	-0.022	9.22	32.768012	111.640965	1	22	32.76801	111.640979	0	184.83	1	0.094	-0.003	-0.003	0	0	6.9406E+218	200	174
20230809_1926290725	0	2257796	0.80105	0.22955	0.1649	0.376987	9.727891	0.458838	255.643	1.663	-2.781	0.129	-0.022	9.22	32.768012	111.640965	1	22	32.76801	111.640979	0	184.83	1	0.094	-0.003	-0.003	0	0	6.9406E+218	200	174
20230809_1926290735	0	2257797	0.78411	0.20634	0.18553	0.311832	9.7279091	0.397434	255.643	1.663	-2.781	0.129	-0.027	9.22	32.768012	111.640965	1	22	32.76801	111.640979	0	184.83	1	0.094	-0.003	-0.003	0	0	6.9406E+218	200	174
20230809_1926290743	0	2257798	0.77822	0.18506	0.19618	0.311812	9.727828	0.45902	255.643	1.663	-2.781	0.129	-0.027	9.22	32.768012	111.640965	1	22	32.76801	111.640979	0	184.83	1	0.094	-0.003	-0.003	0	0	6.9406E+218	200	174
20230809_1926290754	0	2257799	0.76362	0.1616	0.21653	0.376962	9.7865839	0.397396	255.643	1.663	-2.781	0.129	-0.027	9.22	32.768012	111.640965	1	22	32.76801	111.640979	0	184.83	1	0.094	-0.003	-0.003	0	0	6.9406E+218	200	174
20230809_1926290763	0	2257800	0.75335	0.13826	0.22416	0.311812	9.727828	0.45902	255.633	1.672	-2.742	0.132	-0.027	9.22	32.768012	111.640965	1	22	32.76801	111.640979	0	184.83	1	0.094	-0.003	-0.003	0	0	6.9406E+218	200	174
20230809_1926290774	0	2257801	0.74085	0.11453	0.24208	0.311832	9.7279091	0.397434	255.633	1.672	-2.742	0.132	-0.027	9.22	32.768012	111.640965	1	22	32.76801	111.640979	0	184.83	1	0.094	-0.003	-0.003	0	0	6.9406E+218	200	174
20230809_1926290785	0	2257802	0.72743	0.09196	0.25195	0.376987	9.727891	0.458838	255.633	1.672	-2.742	0.132	-0.027	9.22	32.768012	111.640965	1	22	32.76801	111.640979	0	184.83	1	0.094	-0.003	-0.003	0	0	6.9406E+218	200	174
20230809_1926290798	0	2257803	0.72456	0.06844	0.26601	0.311832	9.7279091	0.397434	255.633	1.672	-2.742	0.132	-0.027	9.22	32.768012	111.640965	1	22	32.76801	111.640979	0	184.83	1	0.094	-0.003	-0.003	0	0	6.9406E+218	200	162
20230809_1926290806	0	2257804	0.70693	0.04446	0.27786	0.311812	9.727828	0.45902	255.633	1.672	-2.742	0.132	-0.027	9.22	32.768012	111.640965	1	22	32.76801	111.640979	0	184.83	1	0.094	-0.003	-0.003	0	0	6.9406E+218	200	162
20230809_1926290820	0	2257805	0.7056	0.02097	0.29133	0.376962	9.7865839	0.397396	255.629	1.685	-2.706	0.133	-0.027	9.22	32.768012	111.640965	1	22	32.76801	111.640979	0	184.83	1	0.094	-0.003	-0.003	0	0	6.9406E+218	200	162
20230809_1926290824	0	2257806	0.68463	-0.00384	0.30168	0.311812	9.727828	0.45902	255.629	1.685	-2.706	0.133	-0.027	9.22	32.768012	111.640965	1	22	32.76801	111.640979	0	184.83	1	0.094	-0.003	-0.003	0	0	6.9406E+218	200	162
20230809_1926290834	0	2257807	0.69025	-0.02595	0.31208	0.311787	9.786521	0.397579	255.629	1.685	-2.706	0.133	-0.027	9.22	32.768012	111.640965	1	22	32.76801	111.640979	0	184.83	1	0.094	-0.003	-0.003	0	0	6.9406E+218	200	162
20230809_1926290844	0	2257808	0.67103	-0.04872	0.32023	0.311812	9.727828	0.45902	255.629	1.685	-2.706	0.133	-0.027	9.22	32.768012	111.640965	1	22	32.76801	111.640979	0	184.83	1	0.094	-0.003	-0.003	0	0	6.9406E+218	200	162
20230809_1926290854	0	2257809	0.6665	-0.07421	0.32337	0.376942	9.7865028	0.458983	255.629	1.685	-2.706	0.133	-0.027	9.22	32.768012	111.640965	1	22	32.76801	111.640979	0	184.83	1	0.094	-0.003	-0.003	0	0	6.9406E+218	200	162
20230809_1926290862	0	2257810	0.65178	-0.09592	0.33572	0.311832	9.7279091	0.397434	255.631	1.701	-2.673	0.134	-0.027	9.22	32.768012	111.640965	1	22	32.76801	111.640979	0	184.83	1	0.094	-0.003	-0.003	0	0	6.9406E+218	200	162
20230809_1926290874	0	2257811	0.6508	-0.11884	0.3346	0.311767	9.7864408	0.459166	255.631	1.701	-2.673	0.134	-0.027	9.22	32.768012	111.640965	1	22	32.76801	111.640979	0	184.83	1	0.094	-0.003	-0.003	0	0	6.9406E+218	200	162
20230809_1926290882	0	2257812	0.63997	-0.14127	0.34803	0.311812	9.727828	0.45902	255.631	1.701	-2.673	0.134	-0.027	9.22	32.768012	111.640965	1	22	32.76801	111.640979	0	184.83	1	0.094	-0.003	-0.003	0	0	6.9406E+218	200	162
20230809_1926290892	0	2257813	0.63527	-0.16224	0.34588	0.376962	9.7865839	0.397396	255.631	1.701	-2.673	0.134	-0.027	9.22	32.768012	111.640965	1	22	32.76801	111.640979	0	184.83	1	0.094	-0.003	-0.003	0	0	6.9406E+218	200	162
20230809_1926290903	0	2257814	0.62263	-0.18449	0.35569	0.311767	9.7864408	0.459166	255.631	1.701	-2.673	0.134	-0.027	9.22	32.768012	111.640965	1	22	32.76801	111.640979	0	184.83	1	0.094	-0.003	-0.003	0	0	6.9406E+218	200	162
20230809_1926290915	0	2257815	0.61519	-0.20625	0.35298	0.311767	9.7864408	0.459166	255.639	1.718	-2.641	0.136	-0.027	9.22	32.768012	111.640965	1	22	32.76801	111.640979	0	184.83	1	0.094	-0.003	-0.003	0	0	6.9406E+218	200	162
20230809_1926290935	0	2257816	0.61424	-0.22474	0.35657	0.311767	9.7864408	0.459166	255.639	1.718	-2.641	0.136	-0.027	9.22	32.768012	111.640965	1	22	32.76801	111.640979	0	184.83	1	0.128	-0.018	0.006	0	0	6.9406E+218	200	162
20230809_1926290936	0	2257817	0.59959	-0.24758	0.35679	0.376962	9.7865839	0.397396	255.639	1.718	-2.641	0.136	-0.027	9.22	32.768012	111.640965	1	22	32.76801	111.640979	0	184.83	1	0.128	-0.018	0.006	0	0	6.9406E+218	200	162
20230809_1926290948	0	2257818	0.60018	-0.2649	0.35296	0.311767	9.7864408	0.459166	255.639	1.718	-2.641	0.136	-0.027	9.22	32.768012	111.640965	1	22	32.76801	111.640979	0	184.83	1	0.128	-0.018	0.006	0	0	6.9406E+218	200	162
20230809_1926290953	0	2257819	0.58779	-0.28554	0.36137	0.311767	9.7864408	0.459166	255.639	1.718	-2.641	0.136	-0.027	9.22	32.768012	111.640965	1	22	32.76801	111.640979	0	184.83	1	0.128	-0.018	0.006	0	0	6.9406E+218	200	162
20230809_1926290962	0	2257820	0.58398	-0.30305	0.34623	0.311767	9.7864408	0.459166	255.651	1.737	-2.61	0.129	-0.027	9.22	32.768012	111.640965	1	22	32.76801	111.640979	0	184.83	1	0.128	-0.018	0.006	0	0	6.9406E+218	200	162
20230809_1926290973	0	2257821	0.58155	-0.32044	0.3582	0.311767	9.7864408	0.459166	255.651	1.737	-2.61	0.129	-0.027	9.22	32.768012	111.640965	1	22	32.76801	111.640979	0	184.83	1	0.128	-0.018	0.006	0	0	6.9406E+218	200	162
20230809_1926290983	0	2257822	0.56899	-0.33936	0.33959	0.376897	9.8451147	0.459128	255.651	1.737	-2.61	0.129	-0.027	9.22	32.768012	111.640965	1	22	32.76801	111.640979	0	184.83	1	0.128	-0.018	0.006	0	0	6.9406E+218	200	162
20230809_1926290992	0	2257823	0.5673	-0.35487	0.34677	0.311767	9.7864408	0.459166	255.651	1.737	-2.61	0.129	-0.027	9.22	32.768012	111.640965	1	22	32.76801	111.640979	0	184.83	1	0.128	-0.018	0.006	0	0	6.9406E+218	200	162
20230809_1926300003	0	2257824	0.55171	-0.37169	0.32967	0.311767	9.7864408	0.459166	255.651	1.737	-2.61	0.129	-0.027	9.22	32.768012	111.640965	1	22	32.76801	111.640979	0	184.83	1	0.128	-0.018	0.006	0	0	6.9406E+218	200	162
20230809_1926300019	0	2257825	0.55862	-0.38552	0.33287	0.311721	9.8450527	0.459311	255.668	1.754	-2.582	0.13	-0.027	9.22	32.768012	111.640965	1	22	32.76801	111.640979	0	184.83	1	0.128	-0.018	0.006	0	0	6.9406E+218	200	162
20230809_1926300023	0	2257826	0.54112	-0.40159	0.31874	0.376942	9.7865028	0.458983	255.668	1.754	-2.582	0.13	-0.027	9.22	32.768012	111.640965	1	22	32.76801	111.640979	0	184.83	1	0.128	-0.018	0.006	0	0	6.9406E+218	200	162
20230809_1926300032	0	2257827	0.54805	-0.41344	0.31442	0.311721	9.8450527	0.459311	255.668	1.754	-2.582	0.13	-0.027	9.22	32.768012	111.640965	1	22	32.76801	111.640979	0	184.83	1	0.128	-0.018	0.006	0	0	6.9406E+218	200	162
20230809_1926300045	0	2257828	0.52437	-0.42855	0.30391	0.311721	9.8450527	0.459311	255.668	1.754	-2.582	0.13	-0.027	9.22	32.768012	111.640965	1	22	32.76801	111.640979	0	184.83	1	0.128	-0.018	0.006	0	0	6.9406E+218	200	162
20230809_1926300053	0	2257829	0.53274	-0.4379	0.29735	0.311747	9.7863598	0.520752	255.668	1.754	-2.582	0.13	-0.027	9.22	32.768012	111.640965	1	22	32.76801	111.640979	0	184.83	1	0.128	-0.018	0.006	0	0	6.9406E+218	200	162
20230809_1926300063	0	2257830	0.51374	-0.45105	0.28646	0.311721	9.8450527	0.459311	255.689	1.77	-2.554	0.131	-0.022	9.22	32.768012	111.640965	1	22	32.76801	111.640979	0	184.83	1	0.128	-0.018	0.006	0	0	6.9406E+218	200	162
20230809_1926300073	0	2257831	0.51385	-0.46041	0.2778	0.376897	9.8451147	0.459128	255.689	1.77	-2.554	0.131	-0.022	9.22	32.768012	111.640965	1	22	32.76801	111.640979	0	184.83	1	0.128	-0.018	0.006	0	0	6.9406E+218	200	162
20230809_1926300082	0	2257832	0.49759	-0.47191	0.26323	0.311767	9.7864408	0.459166	255.689	1.77	-2.554	0.131	-0.022	9.22	32.768012	111.640965	1	22	32.76801	111.640979	0	184.83	1	0.128	-0.018	0.006	0	0	6.9406E+218	200	162
20230809_1926300092	0	2257833	0.49594	-0.47959	0.25717	0.311702	9.8449717	0.520898	255.689	1.77	-2.554	0.131	-0.022	9.22	32.768012	111.640965	1	22	32.76801	111.640979	0	184.83	1	0.128	-0.018	0.006	0	0	6.9406E+218	200	162
20230809_1926300102	0	2257834	0.48537	-0.48821	0.23516	0.311721	9.8450527	0.459311	255.689	1.77	-2.554	0.131	-0.022	9.22	32.768012	111.640965	1	22	32.76801	111.640979	0	184.83	1	0.128	-0.018	0.006	0	0	6.9406E+218	200	162
20230809_1926300114	0	2257835	0.47738	-0.49468	0.23246	0.376897	9.8451147	0.459128	255.712	1.784	-2.529	0.133	-0.022	9.22	32.768012	111.640965	1	22	32.76801	111.640979	0	184.83	1	0.128	-0.018	0.006	0	0	6.9406E+218	200	162
20230809_1926300122	0	2257836	0.46448	-0.5022	0.20865	0.311702	9.8449717	0.520898	255.712	1.784	-2.529	0.133	-0.022	9.22	32.768012	111.640965	1	22	32.76801	111.640979	0	184.83	1	0.128	-0.018	0.006	0	0	6.9406E+218	200	162
20230809_1926300133	0	2257837	0.44983	-0.50717	0.20382	0.311721	9.8450527	0.459311	255.712	1.784	-2.529	0.133	-0.022	9.22	32.768012	111.640965	1	22	32.76801	111.640979	0	184.83	1	0.128	-0.018	0.006	0	0	6.9406E+218	200	162
20230809_1926300143	0	2257838	0.44423	-0.51016	0.18165	0.376877	9.8450346	0.520715	255.712	1.784	-2.529	0.133	-0.022	9.22	32.768012	111.640965	1	22	32.76801	111.640979	0	184.83	1	0.128	-0.018	0.006	0	0	6.9406E+218	200	162
20230809_1926300152	0	2257839	0.43226	-0.51165	0.17338	0.311721	9.8450527	0.459311	255.712	1.784	-2.529	0.133	-0.022	9.22	32.768012	111.640965	1	22	32.76801	111.640979	0	184.83	1	0.128	-0.018	0.006	0	0	6.9406E+218	200	162
20230809_1926300163	0	2257840	0.42177	-0.51394	0.15561	0.311702	9.8449717	0.520898	255.738	1.794	-2.506	0.133	-0.022	9.22	32.768012	111.640965	1	22	32.76801	111.640979	0	184.83	1	0.128	-0.018	0.006	0	0	6.9406E+218	200	162
20230809_1926300173	0	2257841	0.40987	-0.51604	0.14151	0.311721	9.8450527	0.459311	255.738	1.794	-2.506	0.133	-0.022	9.22	32.768012	111.640965	1	22	32.76801	111.640979	0	184.83	1	0.128	-0.018	0.006	0	0	6.9406E+218	200	162
20230809_1926300184	0	2257842	0.39106	-0.51652	0.12305	0.376877	9.8450346	0.520715	255.738	1.794	-2.506	0.133	-0.022	9.22	32.768012	111.640965	1	22	32.76801	111.640979	0	184.83	1	0.128	-0.018	0.006	0	0	6.9406E+218	200	162
20230809_1926300193	0	2257843	0.39071	-0.51189	0.11208	0.311721	9.8450527	0.459311	255.738	1.794	-2.506	0.133	-0.022	9.22	32.768012	111.640965	1	22	32.76801	111.640979	0	184.83	1	0.128	-0.018	0.006	0	0	6.9406E+218	200	162
20230809_1926300203	0	2257844	0.3672	-0.51284	0.0918	0.311702	9.8449717	0.520898	255.738	1.794	-2.506	0.133	-0.022	9.22	32.768012	111.640965	1	22	32.76801	111.640979	0	184.83	1	0.128	-0.018	0.006	0	0	6.9406E+218	200	162
20230809_1926300213	0	2257845	0.36079	-0.50882	0.07693	0.311702	9.8449717	0.520898	255.763	1.8	-2.486	0.134	-0.022	9.22	32.768012	111.640964	1	22	32.76801	111.640979	0	184.83	1	0.128	-0.018	0.006	0	0	6.9406E+218	200	162
20230809_1926300231	0	2257846	0.34099	-0.50426	0.06115	0.376851	9.9037275	0.459274	255.763	1.8	-2.486	0.134	-0.017	9.22	32.768012	111.640964	1	22	32.76801	111.640979	0	184.83	1	0.128	-0.018	0.006	0	0	6.9406E+218	200	162
20230809_1926300236	0	2257847	0.3398	-0.49735	0.04202	0.311702	9.8449717	0.520898	255.763	1.8	-2.486	0.134	-0.017	9.22	32.768012	111.640964	1	22	32.76801	111.640979	0	184.83	1	0.128	-0.018	0.006	0	0	6.9406E+218	200	162
20230809_1926300243	0	2257848	0.31367	-0.49193	0.03053	0.311702	9.8449717	0.520898	255.763	1.8	-2.486	0.134	-0.017	9.22	32.768012	111.640964	1	22	32.76801	111.640979	0	184.83	1	0.128	-0.018	0.006	0	0	6.9406E+218	200	162
20230809_1926300253	0	2257849	0.31464	-0.48115	0.00989	0.376877	9.8450346	0.520715	255.763	1.8	-2.486	0.134	-0.017	9.22	32.768012	111.640964	1	22	32.76801	111.640979	0	184.83	1	0.128	-0.018	0.006	0	0	6.9406E+218	200	162
20230809_1926300263	0	2257850	0.28688	-0.47625	-0.00451	0.311721	9.8450527	0.459311	255.788	1.803	-2.469	0.136	-0.017	9.22	32.768012	111.640964	1	22	32.76801	111.640979	0	184.83	1	0.128	-0.018	0.006	0	0	6.9406E+218	200	162
20230809_1926300274	0	2257851	0.28533	-0.46186	-0.01886	0.311702	9.8449717	0.520898	255.788	1.803	-2.469	0.136	-0.017	9.22	32.768012	111.640964	1	22	32.76801	111.640979	0	184.83	1	0.128	-0.018	0.006	0	0	6.9406E+218	200	162
20230809_1926300288	0	2257852	0.26418	-0.45292	-0.03937	0.376877	9.8450346	0.520715	255.788	1.803	-2.469	0.136	-0.017	9.22	32.768012	111.640964	1	22	32.76801	111.640979	0	184.83	1	0.128	-0.018	0.006	0	0	6.9406E+218	200	174
20230809_1926300293	0	2257853	0.2577	-0.44083	-0.05155	0.311702	9.8449717	0.520898	255.788	1.803	-2.469	0.136	-0.017	9.22	32.768012	111.640964	1	22	32.76801	111.640979	0	184.83	1	0.128	-0.018	0.006	0	0	6.9406E+218	200	174
20230809_1926300303	0	2257854	0.24585	-0.42748	-0.07037	0.311721	9.8450527	0.459311	255.788	1.803	-2.469	0.136	-0.017	9.22	32.768012	111.640964	1	22	32.76801	111.640979	0	184.83	1	0.128	-0.018	0.006	0	0	6.9406E+218	200	174
20230809_1926300319	0	2257855	0.23163	-0.41304	-0.08263	0.376877	9.8450346	0.520715	255.81	1.801	-2.456	0.137	-0.017	9.22	32.768012	111.640964	1	22	32.76801	111.640979	0	184.83	1	0.128	-0.018	0.006	0	0	6.9406E+218	200	174
20230809_1926300324	0	2257856	0.22643	-0.3982	-0.10044	0.311702	9.8449717	0.520898	255.81	1.801	-2.456	0.137	-0.017	9.22	32.768012	111.640964	1	22	32.76801	111.640979	0	184.83	1	0.128	-0.018	0.006	0	0	6.9406E+218	200	174
20230809_1926300333	0	2257857	0.21437	-0.38292	-0.11169	0.376877	9.8450346	0.520715	255.81	1.801	-2.456	0.137	-0.017	9.22	32.768012	111.640964	1	22	32.76801	111.640979	0	184.83	1	0.128	-0.018	0.006	0	0	6.9406E+218	200	174
20230809_1926300343	0	2257858	0.21152	-0.36539	-0.1287	0.311702	9.8449717	0.520898	255.81	1.801	-2.456	0.137	-0.017	9.22	32.768012	111.640964	1	22	32.76801	111.640979	0	184.83	1	0.128	-0.018	0.006	0	0	6.9406E+218	200	174
20230809_1926300353	0	2257859	0.18503	-0.34797	-0.14624	0.311721	9.8450527	0.459311	255.81	1.801	-2.456	0.137	-0.017	9.22	32.768012	111.640964	1	22	32.76801	111.640979	0	184.83	1	0.128	-0.018	0.006	0	0	6.9406E+218	200	174
20230809_1926300363	0	2257860	0.18705	-0.32951	-0.15739	0.376877	9.8450346	0.520715	255.828	1.795	-2.445	0.138	-0.017	9.22	32.768012	111.640964	1	22	32.76801	111.640979	0	184.83	1	0.128	-0.018	0.006	0	0	6.9406E+218	200	174
20230809_1926300373	0	2257861	0.17236	-0.30964	-0.17203	0.311702	9.8449717	0.520898	255.828	1.795	-2.445	0.138	-0.017	9.22	32.768012	111.640964	1	22	32.76801	111.640979	0	184.83	1	0.128	-0.018	0.006	0	0	6.9406E+218	200	174
20230809_1926300383	0	2257862	0.1718	-0.28815	-0.18101	0.311702	9.8449717	0.520898	255.828	1.795	-2.445	0.138	-0.017	9.22	32.768012	111.640964	1	22	32.76801	111.640979	0	184.83	1	0.128	-0.018	0.006	0	0	6.9406E+218	200	174
20230809_1926300394	0	2257863	0.14825	-0.27009	-0.20137	0.376922	9.7864218	0.52057	255.828	1.795	-2.445	0.138	-0.021	9.22	32.768012	111.640964	1	22	32.76801	111.640979	0	184.83	1	0.128	-0.018	0.006	0	0	6.9406E+218	200	174
20230809_1926300403	0	2257864	0.15526	-0.24612	-0.20405	0.311721	9.8450527	0.459311	255.828	1.795	-2.445	0.138	-0.021	9.22	32.768012	111.640964	1	22	32.76801	111.640979	0	184.83	1	0.128	-0.018	0.006	0	0	6.9406E+218	200	174
20230809_1926300420	0	2257865	0.14325	-0.22408	-0.22067	0.376877	9.8450346	0.520715	255.842	1.786	-2.436	0.14	-0.021	9.22	32.768012	111.640964	1	22	32.76801	111.640979	0	184.83	1	0.128	-0.018	0.006	0	0	6.9406E+218	200	174
20230809_1926300430	0	2257866	0.13245	-0.20028	-0.22943	0.311747	9.7863598	0.520752	255.842	1.786	-2.436	0.14	-0.021	9.22	32.768012	111.640964	1	22	32.76801	111.640979	0	184.83	1	0.128	-0.018	0.006	0	0	6.9406E+218	200	174
20230809_1926300436	0	2257867	0.11851	-0.17833	-0.24569	0.311702	9.8449717	0.520898	255.842	1.786	-2.436	0.14	-0.021	9.22	32.768012	111.640964	1	22	32.76801	111.640979	0	184.83	1	0.128	-0.018	0.006	0	0	6.9406E+218	200	174
20230809_1926300444	0	2257868	0.11435	-0.1535	-0.24854	0.376897	9.8451147	0.459128	255.842	1.786	-2.436	0.14	-0.021	9.22	32.768012	111.640964	1	22	32.76801	111.640979	0	184.83	1	0.128	-0.018	0.006	0	0	6.9406E+218	200	174
20230809_1926300453	0	2257869	0.10939	-0.12744	-0.26365	0.311747	9.7863598	0.520752	255.842	1.786	-2.436	0.14	-0.021	9.22	32.768012	111.640964	1	22	32.76801	111.640979	0	184.83	1	0.128	-0.018	0.006	0	0	6.9406E+218	200	174
20230809_1926300463	0	2257870	0.09525	-0.1017	-0.26607	0.376922	9.7864218	0.52057	255.851	1.773	-2.43	0.142	-0.021	9.22	32.768012	111.640964	1	22	32.76801	111.640979	0	184.83	1	0.128	-0.018	0.006	0	0	6.9406E+218	200	174
20230809_1926300473	0	2257871	0.08674	-0.07679	-0.27979	0.311721	9.8450527	0.459311	255.851	1.773	-2.43	0.142	-0.021	9.22	32.768012	111.640964	1	22	32.76801	111.640979	0	184.83	1	0.128	-0.018	0.006	0	0	6.9406E+218	200	174
20230809_1926300484	0	2257872	0.07632	-0.04928	-0.28144	0.376922	9.7864218	0.52057	255.851	1.773	-2.43	0.142	-0.021	9.22	32.768012	111.640964	1	22	32.76801	111.640979	0	184.83	1	0.128	-0.018	0.006	0	0	6.9406E+218	200	174
20230809_1926300493	0	2257873	0.0707	-0.02158	-0.29706	0.311702	9.8449717	0.520898	255.851	1.773	-2.43	0.142	-0.021	9.22	32.768012	111.640964	1	22	32.76801	111.640979	0	184.83	1	0.128	-0.018	0.006	0	0	6.9406E+218	200	174
20230809_1926300503	0	2257874	0.05353	0.00545	-0.29939	0.311767	9.7864408	0.459166	255.851	1.773	-2.43	0.142	-0.021	9.22	32.768012	111.640964	1	22	32.76801	111.640979	0	184.83	1	0.128	-0.018	0.006	0	0	6.9406E+218	200	174
20230809_1926300515	0	2257875	0.04857	0.03293	-0.30795	0.376922	9.7864218	0.52057	255.852	1.759	-2.427	0.143	-0.021	9.22	32.768012	111.640964	1	22	32.76801	111.640979	0	184.83	1	0.128	-0.018	0.006	0	0	6.9406E+218	200	174
20230809_1926300523	0	2257876	0.03228	0.06027	-0.30639	0.311767	9.7864408	0.459166	255.852	1.759	-2.427	0.143	-0.021	9.22	32.768012	111.640964	1	22	32.76801	111.640979	0	184.83	1	0.128	-0.018	0.006	0	0	6.9406E+218	200	174
20230809_1926300532	0	2257877	0.02226	0.08912	-0.31582	0.376922	9.7864218	0.52057	255.852	1.759	-2.427	0.143	-0.021	9.22	32.768012	111.640964	1	22	32.76801	111.640979	0	184.83	1	0.128	-0.018	0.006	0	0	6.9406E+218	200	174
20230809_1926300543	0	2257878	0.01075	0.11758	-0.31258	0.311767	9.7864408	0.459166	255.852	1.759	-2.427	0.143	-0.021	9.22	32.768012	111.640964	1	22	32.76801	111.640979	0	184.83	1	0.128	-0.018	0.006	0	0	6.9406E+218	200	174
20230809_1926300579	0	2257879	-0.00073	0.14623	-0.3171	0.376922	9.7864218	0.52057	255.852	1.759	-2.427	0.143	-0.021	9.22	32.768012	111.640964	1	22	32.76801	111.640979	0	184.83	1	0.128	-0.018	0.006	0	0	6.9406E+218	200	174
20230809_1926300580	0	2257880	-0.01171	0.17471	-0.32437	0.311767	9.7864408	0.459166	255.847	1.742	-2.426	0.145	-0.021	9.22	32.768012	111.640964	1	22	32.76801	111.640979	0	184.83	1	0.128	-0.018	0.006	0	0	6.9406E+218	200	174
20230809_1926300582	0	2257881	-0.02705	0.20464	-0.3253	0.376942	9.7865028	0.458983	255.847	1.742	-2.426	0.145	-0.027	9.22	32.768012	111.640964	1	22	32.76801	111.640979	0	184.83	1	0.128	-0.018	0.006	0	0	6.9406E+218	200	174
20230809_1926300598	0	2257882	-0.04011	0.23329	-0.33101	0.311747	9.7863598	0.520752	255.847	1.742	-2.426	0.145	-0.027	9.22	32.768012	111.640964	1	22	32.76801	111.640979	0	184.83	1	0.128	-0.018	0.006	0	0	6.9406E+218	200	174
20230809_1926300599	0	2257883	-0.06368	0.26181	-0.32569	0.376942	9.7865028	0.458983	255.847	1.742	-2.426	0.145	-0.027	9.22	32.768012	111.640964	1	22	32.76801	111.640979	0	184.83	1	0.128	-0.018	0.006	0	0	6.9406E+218	200	174
20230809_1926300614	0	2257884	-0.07284	0.29286	-0.32833	0.311767	9.7864408	0.459166	255.835	1.725	-2.43	0.148	-0.027	9.22	32.768012	111.640964	1	22	32.76801	111.640979	0	184.83	1	0.128	-0.018	0.006	0	0	6.9406E+218	200	174
20230809_1926300633	0	2257885	-0.09861	0.32007	-0.32574	0.376942	9.7865028	0.458983	255.835	1.725	-2.43	0.148	-0.027	9.22	32.768012	111.640964	1	22	32.76801	111.640979	0	184.83	1	0.128	-0.018	0.006	0	0	6.9406E+218	200	162
20230809_1926300634	0	2257886	-0.10868	0.35067	-0.32457	0.311812	9.727828	0.45902	255.835	1.725	-2.43	0.148	-0.027	9.22	32.768012	111.640964	1	22	32.76801	111.640979	0	184.83	1	0.128	-0.018	0.006	0	0	6.9406E+218	200	162
20230809_1926300635	0	2257887	-0.12969	0.37797	-0.3273	0.376942	9.7865028	0.458983	255.835	1.725	-2.43	0.148	-0.027	9.22	32.768012	111.640964	1	22	32.76801	111.640979	0	184.83	1	0.128	-0.018	0.006	0	0	6.9406E+218	200	162
20230809_1926300643	0	2257888	-0.14928	0.40722	-0.32088	0.311767	9.7864408	0.459166	255.835	1.725	-2.43	0.148	-0.027	9.22	32.768012	111.640964	1	22	32.76801	111.640979	0	184.83	1	0.128	-0.018	0.006	0	0	6.9406E+218	200	162
20230809_1926300653	0	2257889	-0.17588	0.43418	-0.32318	0.376987	9.727891	0.458838	255.835	1.725	-2.43	0.148	-0.027	9.22	32.768012	111.640964	1	22	32.76801	111.640979	0	184.83	1	0.128	-0.018	0.006	0	0	6.9406E+218	200	162
20230809_1926300663	0	2257890	-0.19846	0.46155	-0.31446	0.311767	9.7864408	0.459166	255.816	1.708	-2.438	0.15	-0.027	9.22	32.768012	111.640964	1	22	32.76801	111.640979	0	184.83	1	0.128	-0.018	0.006	0	0	6.9406E+218	200	162
20230809_1926300674	0	2257891	-0.22389	0.48708	-0.31585	0.376987	9.727891	0.458838	255.816	1.708	-2.438	0.15	-0.027	9.22	32.768012	111.640964	1	22	32.76801	111.640979	0	184.83	1	0.128	-0.018	0.006	0	0	6.9406E+218	200	162
20230809_1926300683	0	2257892	-0.24836	0.51428	-0.30875	0.311767	9.7864408	0.459166	255.816	1.708	-2.438	0.15	-0.027	9.22	32.768012	111.640964	1	22	32.76801	111.640979	0	184.83	1	0.128	-0.018	0.006	0	0	6.9406E+218	200	162
20230809_1926300694	0	2257893	-0.27573	0.53878	-0.30664	0.376987	9.727891	0.458838	255.816	1.708	-2.438	0.15	-0.027	9.22	32.768012	111.640964	1	22	32.76801	111.640979	0	184.83	1	0.128	-0.018	0.006	0	0	6.9406E+218	200	162
20230809_1926300703	0	2257894	-0.30744	0.56387	-0.30573	0.311787	9.786521	0.397579	255.816	1.708	-2.438	0.15	-0.027	9.22	32.768012	111.640964	1	22	32.76801	111.640979	0	184.83	1	0.128	-0.018	0.006	0	0	6.9406E+218	200	162
20230809_1926300714	0	2257895	-0.33242	0.58746	-0.29959	0.376987	9.727891	0.458838	255.789	1.691	-2.453	0.153	-0.027	9.22	32.768012	111.640964	1	22	32.76801	111.640979	0	184.83	1	0.128	-0.018	0.006	0	0	6.9406E+218	200	162
20230809_1926300723	0	2257896	-0.36913	0.60802	-0.298	0.311812	9.727828	0.45902	255.789	1.691	-2.453	0.153	-0.027	9.22	32.768012	111.640964	1	22	32.76801	111.640979	0	184.83	1	0.128	-0.018	0.006	0	0	6.9406E+218	200	162
20230809_1926300733	0	2257897	-0.39149	0.63113	-0.28762	0.376962	9.7865839	0.397396	255.789	1.691	-2.453	0.153	-0.036	9.22	32.768012	111.640964	1	22	32.76801	111.640979	0	184.83	1	0.128	-0.018	0.006	0	0	6.9406E+218	200	162
20230809_1926300743	0	2257898	-0.42935	0.65016	-0.28842	0.311812	9.727828	0.45902	255.789	1.691	-2.453	0.153	-0.036	9.22	32.768012	111.640964	1	22	32.76801	111.640979	0	184.83	1	0.128	-0.018	0.006	0	0	6.9406E+218	200	162
20230809_1926300753	0	2257899	-0.44881	0.67144	-0.27571	0.311832	9.7279091	0.397434	255.789	1.691	-2.453	0.153	-0.036	9.22	32.768012	111.640964	1	22	32.76801	111.640979	0	184.83	1	0.128	-0.018	0.006	0	0	6.9406E+218	200	162
20230809_1926300763	0	2257900	-0.4873	0.68761	-0.27251	0.376962	9.7865839	0.397396	255.758	1.676	-2.475	0.156	-0.036	9.22	32.768012	111.640964	1	22	32.76801	111.640979	0	184.83	1	0.128	-0.018	0.006	0	0	6.9406E+218	200	162
20230809_1926300774	0	2257901	-0.51362	0.70468	-0.2646	0.311832	9.7279091	0.397434	255.758	1.676	-2.475	0.156	-0.036	9.22	32.768012	111.640964	1	22	32.76801	111.640979	0	184.83	1	0.128	-0.018	0.006	0	0	6.9406E+218	200	162
20230809_1926300783	0	2257902	-0.55108	0.71841	-0.25951	0.376987	9.727891	0.458838	255.758	1.676	-2.475	0.156	-0.036	9.22	32.768012	111.640964	1	22	32.76801	111.640979	0	184.83	1	0.128	-0.018	0.006	0	0	6.9406E+218	200	174
20230809_1926300796	0	2257903	-0.57348	0.7348	-0.25379	0.311787	9.786521	0.397579	255.758	1.676	-2.475	0.156	-0.036	9.22	32.768012	111.640964	1	22	32.76801	111.640979	0	184.83	1	0.128	-0.018	0.006	0	0	6.9406E+218	200	174
20230809_1926300809	0	2257904	-0.60838	0.74662	-0.24695	0.377007	9.727972	0.397251	255.758	1.676	-2.475	0.156	-0.036	9.22	32.768012	111.640964	1	22	32.76801	111.640979	0	184.83	1	0.128	-0.018	0.006	0	0	6.9406E+218	200	174
20230809_1926300813	0	2257905	-0.6411	0.75871	-0.24197	0.311832	9.7279091	0.397434	255.722	1.661	-2.505	0.156	-0.036	9.22	32.768012	111.640964	1	22	32.76801	111.640979	0	184.83	1	0.128	-0.018	0.006	0	0	6.9406E+218	200	174
20230809_1926300830	0	2257906	-0.67834	0.76697	-0.2348	0.311787	9.786521	0.397579	255.722	1.661	-2.505	0.156	-0.036	9.22	32.768012	111.640964	1	22	32.76801	111.640979	0	184.83	1	0.128	-0.018	0.006	0	0	6.9406E+218	200	174
20230809_1926300834	0	2257907	-0.70767	0.77697	-0.22848	0.377027	9.7280521	0.335664	255.722	1.661	-2.505	0.156	-0.036	9.22	32.768012	111.640964	1	22	32.76801	111.640979	0	184.83	1	0.128	-0.018	0.006	0	0	6.9406E+218	200	174
20230809_1926300843	0	2257908	-0.73538	0.78511	-0.2218	0.311832	9.7279091	0.397434	255.722	1.661	-2.505	0.156	-0.036	9.22	32.768012	111.640964	1	22	32.76801	111.640979	0	184.83	1	0.128	-0.018	0.006	0	0	6.9406E+218	200	174
20230809_1926300854	0	2257909	-0.76965	0.79081	-0.21347	0.311787	9.786521	0.397579	255.722	1.661	-2.505	0.156	-0.036	9.22	32.768012	111.640964	1	22	32.76801	111.640979	0	184.83	1	0.128	-0.018	0.006	0	0	6.9406E+218	200	174
20230809_1926300863	0	2257910	-0.79492	0.79494	-0.20261	0.377007	9.727972	0.397251	255.683	1.648	-2.543	0.159	-0.036	9.22	32.768012	111.640964	1	22	32.76801	111.640979	0	184.83	1	0.128	-0.018	0.006	0	0	6.9406E+218	200	174
20230809_1926300873	0	2257911	-0.83419	0.79823	-0.19557	0.311852	9.7279902	0.335847	255.683	1.648	-2.543	0.159	-0.036	9.22	32.768012	111.640964	1	22	32.76801	111.640979	0	184.83	1	0.128	-0.018	0.006	0	0	6.9406E+218	200	174
20230809_1926300884	0	2257912	-0.8565	0.80078	-0.18533	0.311787	9.786521	0.397579	255.683	1.648	-2.543	0.159	-0.036	9.22	32.768012	111.640964	1	22	32.76801	111.640979	0	184.83	1	0.128	-0.018	0.006	0	0	6.9406E+218	200	174
20230809_1926300893	0	2257913	-0.89343	0.80267	-0.17901	0.377007	9.727972	0.397251	255.683	1.648	-2.543	0.159	-0.036	9.22	32.768012	111.640964	1	22	32.76801	111.640979	0	184.83	1	0.128	-0.018	0.006	0	0	6.9406E+218	200	174
20230809_1926300903	0	2257914	-0.91521	0.79066	-0.17385	0.311852	9.7279902	0.335847	255.683	1.648	-2.543	0.159	-0.036	9.22	32.768012	111.640964	1	22	32.76801	111.640979	0	184.83	1	0.128	-0.018	0.006	0	0	6.9406E+218	200	174
20230809_1926300916	0	2257915	-0.90454	0.68409	-0.18422	0.311932	9.7283134	0.089501	255.645	1.637	-2.588	0.161	-0.036	9.22	32.768012	111.640964	1	22	32.76801	111.640979	0	184.83	1	0.128	-0.018	0.006	0	0	6.9406E+218	200	174
20230809_1926300933	0	2257916	-0.61984	0.7189	-0.15503	0.377181	9.7874708	-0.280037	255.645	1.637	-2.588	0.161	-0.035	9.19	32.768012	111.640964	1	22	32.76801	111.640979	0	184.83	1	0.174	-0.037	0.013	0	0	6.9406E+218	0	174
20230809_1926300934	0	2257917	-0.45463	0.83662	-0.17237	0.246558	9.7274427	0.70555	255.645	1.637	-2.588	0.161	-0.035	9.19	32.768012	111.640964	1	22	32.76801	111.640979	0	184.83	1	0.174	-0.037	0.013	0	0	6.9406E+218	0	174
20230809_1926300945	0	2257918	-0.9083	0.69756	-0.10382	0.311668	9.7860374	0.767099	255.645	1.637	-2.588	0.161	-0.035	9.19	32.768012	111.640964	1	22	32.76801	111.640979	0	184.83	1	0.174	-0.037	0.013	0	0	6.9406E+218	0	174
20230809_1926300952	0	2257919	-0.931	0.67464	-0.12938	0.311787	9.786521	0.397579	255.645	1.637	-2.588	0.161	-0.035	9.19	32.768012	111.640964	1	22	32.76801	111.640979	0	184.83	1	0.174	-0.037	0.013	0	0	6.9406E+218	0	174
20230809_1926300963	0	2257920	-0.93382	0.67529	-0.14512	0.311912	9.7282324	0.151087	255.609	1.628	-2.627	0.174	-0.035	9.19	32.768012	111.640964	1	22	32.76801	111.640979	0	184.83	1	0.174	-0.037	0.013	0	0	6.9406E+218	0	174
20230809_1926300973	0	2257921	-0.80487	0.63077	-0.14005	0.246737	9.7281704	0.15127	255.609	1.628	-2.627	0.174	-0.035	9.19	32.768012	111.640964	1	22	32.76801	111.640979	0	184.83	1	0.174	-0.037	0.013	0	0	6.9406E+218	0	174
20230809_1926300987	0	2257922	-0.54023	0.64618	-0.12146	0.246731	9.7869434	0.028242	255.609	1.628	-2.627	0.174	-0.035	9.19	32.768012	111.640964	1	22	32.76801	111.640979	0	184.83	1	0.174	-0.037	0.013	0	0	6.9406E+218	0	174
20230809_1926300993	0	2257923	-0.22764	0.67721	-0.07097	0.311872	9.7280712	0.274261	255.609	1.628	-2.627	0.174	-0.035	9.19	32.768012	111.640964	1	22	32.76801	111.640979	0	184.83	1	0.174	-0.037	0.013	0	0	6.9406E+218	0	174
20230809_1926310004	0	2257924	-0.52863	0.59305	-0.12138	0.246592	9.7863779	0.459349	255.609	1.628	-2.627	0.174	-0.035	9.19	32.768012	111.640964	1	22	32.76801	111.640979	0	184.83	1	0.174	-0.037	0.013	0	0	6.9406E+218	0	174
20230809_1926310015	0	2257925	-0.54507	0.58917	-0.07329	0.311767	9.7864408	0.459166	255.578	1.622	-2.654	0.174	-0.035	9.19	32.768012	111.640963	1	22	32.76801	111.640979	0	184.83	1	0.174	-0.037	0.013	0	0	6.9406E+218	0	174
20230809_1926310024	0	2257926	-0.62584	0.55857	-0.1036	0.246657	9.7278471	0.397617	255.578	1.622	-2.654	0.174	-0.035	9.19	32.768012	111.640963	1	22	32.76801	111.640979	0	184.83	1	0.174	-0.037	0.013	0	0	6.9406E+218	0	174
20230809_1926310033	0	2257927	-0.52733	0.57599	-0.08712	0.246631	9.78654	0.336175	255.578	1.622	-2.654	0.174	-0.035	9.19	32.768012	111.640963	1	22	32.76801	111.640979	0	184.83	1	0.174	-0.037	0.013	0	0	6.9406E+218	0	174
20230809_1926310044	0	2257928	-0.60472	0.52825	-0.07704	0.311787	9.786521	0.397579	255.578	1.622	-2.654	0.174	-0.035	9.19	32.768012	111.640963	1	22	32.76801	111.640979	0	184.83	1	0.174	-0.037	0.013	0	0	6.9406E+218	0	174
20230809_1926310055	0	2257929	-0.66373	0.49178	-0.0546	0.246677	9.7279272	0.33603	255.578	1.622	-2.654	0.174	-0.035	9.19	32.768012	111.640963	1	22	32.76801	111.640979	0	184.83	1	0.174	-0.037	0.013	0	0	6.9406E+218	0	174
20230809_1926310062	0	2257930	-0.53094	0.50869	-0.10043	0.246651	9.7866201	0.274589	255.552	1.616	-2.685	0.173	-0.055	9.19	32.768012	111.640963	1	22	32.76801	111.640979	0	184.83	1	0.174	-0.037	0.013	0	0	6.9406E+218	0	174
20230809_1926310073	0	2257931	-0.23236	0.54462	-0.05994	0.311827	9.7866831	0.274406	255.552	1.616	-2.685	0.173	-0.055	9.19	32.768012	111.640963	1	22	32.76801	111.640979	0	184.83	1	0.174	-0.037	0.013	0	0	6.9406E+218	0	174
20230809_1926310083	0	2257932	-0.37714	0.47747	-0.02674	0.246677	9.7279272	0.33603	255.552	1.616	-2.685	0.173	-0.055	9.19	32.768012	111.640963	1	22	32.76801	111.640979	0	184.83	1	0.174	-0.037	0.013	0	0	6.9406E+218	0	87
20230809_1926310092	0	2257933	-0.36908	0.46651	-0.05262	0.246586	9.8451519	0.336321	255.552	1.616	-2.685	0.173	-0.055	9.19	32.768012	111.640963	1	22	32.76801	111.640979	0	184.83	1	0.174	-0.037	0.013	0	0	6.9406E+218	0	87
20230809_1926310103	0	2257934	-0.5279	0.41842	-0.05487	0.246657	9.7278471	0.397617	255.552	1.616	-2.685	0.173	-0.055	9.19	32.768012	111.640963	1	22	32.76801	111.640979	0	184.83	1	0.174	-0.037	0.013	0	0	6.9406E+218	0	87
20230809_1926310114	0	2257935	-0.52125	0.38542	-0.01854	0.246612	9.786459	0.397762	255.529	1.613	-2.706	0.172	-0.055	9.19	32.768012	111.640963	1	22	32.76801	111.640979	0	184.83	1	0.174	-0.037	0.013	0	0	6.9406E+218	0	87
20230809_1926310123	0	2257936	-0.5401	0.37754	-0.04742	0.246631	9.78654	0.336175	255.529	1.613	-2.706	0.172	-0.055	9.19	32.768012	111.640963	1	22	32.76801	111.640979	0	184.83	1	0.174	-0.037	0.013	0	0	6.9406E+218	0	87
20230809_1926310132	0	2257937	-0.52275	0.32662	-0.04431	0.246671	9.7867012	0.213002	255.529	1.613	-2.706	0.172	-0.055	9.19	32.768012	111.640963	1	22	32.76801	111.640979	0	184.83	1	0.174	-0.037	0.013	0	0	6.9406E+218	0	87
20230809_1926310143	0	2257938	-0.26939	0.30589	-0.04483	0.246671	9.7867012	0.213002	255.529	1.613	-2.706	0.172	-0.055	9.19	32.768012	111.640963	1	22	32.76801	111.640979	0	184.83	1	0.174	-0.037	0.013	0	0	6.9406E+218	0	87
20230809_1926310153	0	2257939	-0.2021	0.28594	-0.01925	0.246631	9.78654	0.336175	255.529	1.613	-2.706	0.172	-0.055	9.19	32.768012	111.640963	1	22	32.76801	111.640979	0	184.83	1	0.174	-0.037	0.013	0	0	6.9406E+218	0	87
20230809_1926310162	0	2257940	-0.20879	0.27304	-0.02879	0.246631	9.78654	0.336175	255.514	1.61	-2.723	0.171	-0.055	9.19	32.768012	111.640963	1	22	32.76801	111.640979	0	184.83	1	0.174	-0.037	0.013	0	0	6.9406E+218	0	87
20230809_1926310173	0	2257941	-0.29776	0.23699	-0.04119	0.246612	9.786459	0.397762	255.514	1.61	-2.723	0.171	-0.055	9.19	32.768012	111.640963	1	22	32.76801	111.640979	0	184.83	1	0.174	-0.037	0.013	0	0	6.9406E+218	0	87
20230809_1926310183	0	2257942	-0.33962	0.19743	0.02395	0.246612	9.786459	0.397762	255.514	1.61	-2.723	0.171	-0.055	9.19	32.768012	111.640963	1	22	32.76801	111.640979	0	184.83	1	0.174	-0.037	0.013	0	0	6.9406E+218	0	87
20230809_1926310193	0	2257943	-0.35712	0.17205	-0.02379	0.246612	9.786459	0.397762	255.514	1.61	-2.723	0.171	-0.055	9.19	32.768012	111.640963	1	22	32.76801	111.640979	0	184.83	1	0.174	-0.037	0.013	0	0	6.9406E+218	0	87
20230809_1926310203	0	2257944	-0.31812	0.13703	-0.00679	0.246651	9.7866201	0.274589	255.514	1.61	-2.723	0.171	-0.055	9.19	32.768012	111.640963	1	22	32.76801	111.640979	0	184.83	1	0.174	-0.037	0.013	0	0	6.9406E+218	0	87
20230809_1926310216	0	2257945	-0.24143	0.09446	-0.05254	0.246651	9.7866201	0.274589	255.506	1.608	-2.739	0.169	-0.055	9.19	32.768012	111.640963	1	22	32.76801	111.640979	0	184.83	1	0.174	-0.037	0.013	0	0	6.9406E+218	0	87
20230809_1926310223	0	2257946	-0.15367	0.07255	-0.00563	0.246651	9.7866201	0.274589	255.506	1.608	-2.739	0.169	-0.055	9.19	32.768012	111.640963	1	22	32.76801	111.640979	0	184.83	1	0.174	-0.037	0.013	0	0	6.9406E+218	0	87
20230809_1926310234	0	2257947	-0.10747	0.03011	-0.06063	0.246631	9.78654	0.336175	255.506	1.608	-2.739	0.169	-0.056	9.19	32.768012	111.640963	1	22	32.76801	111.640979	0	184.83	1	0.174	-0.037	0.013	0	0	6.9406E+218	0	87
20230809_1926310243	0	2257948	-0.09613	-0.00613	-0.0252	0.246631	9.78654	0.336175	255.506	1.608	-2.739	0.169	-0.056	9.19	32.768012	111.640963	1	22	32.76801	111.640979	0	184.83	1	0.174	-0.037	0.013	0	0	6.9406E+218	0	87
20230809_1926310254	0	2257949	-0.07429	-0.02388	-0.03565	0.246612	9.786459	0.397762	255.506	1.608	-2.739	0.169	-0.056	9.19	32.768012	111.640963	1	22	32.76801	111.640979	0	184.83	1	0.174	-0.037	0.013	0	0	6.9406E+218	0	87
20230809_1926310262	0	2257950	-0.08333	-0.04337	-0.01915	0.181436	9.786397	0.397945	255.506	1.607	-2.744	0.167	-0.056	9.19	32.768012	111.640963	1	22	32.76801	111.640979	0	184.83	1	0.174	-0.037	0.013	0	0	6.9406E+218	0	87
20230809_1926310274	0	2257951	-0.09481	-0.06745	-0.01433	0.246612	9.786459	0.397762	255.506	1.607	-2.744	0.167	-0.056	9.19	32.768012	111.640963	1	22	32.76801	111.640979	0	184.83	1	0.174	-0.037	0.013	0	0	6.9406E+218	0	87
20230809_1926310282	0	2257952	-0.11304	-0.08867	-0.04066	0.246566	9.8450708	0.397907	255.506	1.607	-2.744	0.167	-0.056	9.19	32.768012	111.640963	1	22	32.76801	111.640979	0	184.83	1	0.174	-0.037	0.013	0	0	6.9406E+218	0	87
20230809_1926310292	0	2257953	-0.08755	-0.12489	-0.03445	0.246631	9.78654	0.336175	255.506	1.607	-2.744	0.167	-0.056	9.19	32.768012	111.640963	1	22	32.76801	111.640979	0	184.83	1	0.174	-0.037	0.013	0	0	6.9406E+218	0	87
20230809_1926310302	0	2257954	-0.02874	-0.15961	-0.06489	0.181476	9.7865582	0.274772	255.506	1.607	-2.744	0.167	-0.056	9.19	32.768012	111.640963	1	22	32.76801	111.640979	0	184.83	1	0.174	-0.037	0.013	0	0	6.9406E+218	0	87
20230809_1926310317	0	2257955	0.0574	-0.19636	-0.05707	0.246586	9.8451519	0.336321	255.512	1.605	-2.747	0.165	-0.056	9.19	32.768012	111.640963	1	22	32.76801	111.640979	0	184.83	1	0.174	-0.037	0.013	0	0	6.9406E+218	0	87
20230809_1926310323	0	2257956	0.10309	-0.22757	-0.06786	0.246631	9.78654	0.336175	255.512	1.605	-2.747	0.165	-0.056	9.19	32.768012	111.640963	1	22	32.76801	111.640979	0	184.83	1	0.174	-0.037	0.013	0	0	6.9406E+218	0	87
20230809_1926310333	0	2257957	0.14183	-0.25635	-0.05988	0.246612	9.786459	0.397762	255.512	1.605	-2.747	0.165	-0.056	9.19	32.768012	111.640963	1	22	32.76801	111.640979	0	184.83	1	0.174	-0.037	0.013	0	0	6.9406E+218	0	87
20230809_1926310345	0	2257958	0.121	-0.28205	-0.06537	0.181436	9.786397	0.397945	255.512	1.605	-2.747	0.165	-0.056	9.19	32.768012	111.640963	1	22	32.76801	111.640979	0	184.83	1	0.174	-0.037	0.013	0	0	6.9406E+218	0	37
20230809_1926310352	0	2257959	0.12065	-0.30041	-0.07714	0.246612	9.786459	0.397762	255.512	1.605	-2.747	0.165	-0.056	9.19	32.768012	111.640963	1	22	32.76801	111.640979	0	184.83	1	0.174	-0.037	0.013	0	0	6.9406E+218	0	37
20230809_1926310363	0	2257960	0.14458	-0.32359	-0.07172	0.246592	9.7863779	0.459349	255.526	1.602	-2.74	0.163	-0.056	9.19	32.768012	111.640963	1	22	32.76801	111.640979	0	184.83	1	0.174	-0.037	0.013	0	0	6.9406E+218	0	37
20230809_1926310373	0	2257961	0.19088	-0.34375	-0.10041	0.181411	9.8450899	0.336504	255.526	1.602	-2.74	0.163	-0.056	9.19	32.768012	111.640963	1	22	32.76801	111.640979	0	184.83	1	0.174	-0.037	0.013	0	0	6.9406E+218	0	37
20230809_1926310383	0	2257962	0.2466	-0.35574	-0.10719	0.246612	9.786459	0.397762	255.526	1.602	-2.74	0.163	-0.056	9.19	32.768012	111.640963	1	22	32.76801	111.640979	0	184.83	1	0.174	-0.037	0.013	0	0	6.9406E+218	0	37
20230809_1926310395	0	2257963	0.27931	-0.37816	-0.12247	0.246612	9.786459	0.397762	255.526	1.602	-2.74	0.163	-0.044	9.19	32.768012	111.640963	1	22	32.76801	111.640979	0	184.83	1	0.174	-0.037	0.013	0	0	6.9406E+218	0	37
20230809_1926310404	0	2257964	0.28911	-0.4018	-0.11594	0.181436	9.786397	0.397945	255.526	1.602	-2.74	0.163	-0.044	9.19	32.768012	111.640963	1	22	32.76801	111.640979	0	184.83	1	0.174	-0.037	0.013	0	0	6.9406E+218	0	37
20230809_1926310415	0	2257965	0.28723	-0.42989	-0.12321	0.246612	9.786459	0.397762	255.546	1.597	-2.726	0.16	-0.044	9.19	32.768011	111.640963	1	22	32.76801	111.640979	0	184.83	1	0.174	-0.037	0.013	0	0	6.9406E+218	0	37
20230809_1926310426	0	2257966	0.30902	-0.45806	-0.12745	0.246612	9.786459	0.397762	255.546	1.597	-2.726	0.16	-0.044	9.19	32.768011	111.640963	1	22	32.76801	111.640979	0	184.83	1	0.174	-0.037	0.013	0	0	6.9406E+218	0	37
20230809_1926310433	0	2257967	0.38105	-0.4763	-0.12724	0.181436	9.786397	0.397945	255.546	1.597	-2.726	0.16	-0.044	9.19	32.768011	111.640963	1	22	32.76801	111.640979	0	184.83	1	0.174	-0.037	0.013	0	0	6.9406E+218	0	37
20230809_1926310443	0	2257968	0.45453	-0.48887	-0.15376	0.246592	9.7863779	0.459349	255.546	1.597	-2.726	0.16	-0.044	9.19	32.768011	111.640963	1	22	32.76801	111.640979	0	184.83	1	0.174	-0.037	0.013	0	0	6.9406E+218	0	37
20230809_1926310453	0	2257969	0.50659	-0.50078	-0.16695	0.246612	9.786459	0.397762	255.546	1.597	-2.726	0.16	-0.044	9.19	32.768011	111.640963	1	22	32.76801	111.640979	0	184.83	1	0.174	-0.037	0.013	0	0	6.9406E+218	0	37
20230809_1926310463	0	2257970	0.54282	-0.51815	-0.18663	0.181417	9.7863159	0.459531	255.571	1.59	-2.704	0.158	-0.044	9.19	32.768011	111.640963	1	22	32.76801	111.640979	0	184.83	1	0.174	-0.037	0.013	0	0	6.9406E+218	0	37
20230809_1926310474	0	2257971	0.5715	-0.53336	-0.1863	0.246612	9.786459	0.397762	255.571	1.59	-2.704	0.158	-0.044	9.19	32.768011	111.640963	1	22	32.76801	111.640979	0	184.83	1	0.174	-0.037	0.013	0	0	6.9406E+218	0	37
20230809_1926310485	0	2257972	0.59142	-0.54501	-0.19998	0.246592	9.7863779	0.459349	255.571	1.59	-2.704	0.158	-0.044	9.19	32.768011	111.640963	1	22	32.76801	111.640979	0	184.83	1	0.174	-0.037	0.013	0	0	6.9406E+218	0	12
20230809_1926310493	0	2257973	0.60513	-0.55835	-0.19586	0.246592	9.7863779	0.459349	255.571	1.59	-2.704	0.158	-0.044	9.19	32.768011	111.640963	1	22	32.76801	111.640979	0	184.83	1	0.174	-0.037	0.013	0	0	6.9406E+218	0	12
20230809_1926310503	0	2257974	0.61861	-0.56223	-0.20033	0.181436	9.786397	0.397945	255.571	1.59	-2.704	0.158	-0.044	9.19	32.768011	111.640963	1	22	32.76801	111.640979	0	184.83	1	0.174	-0.037	0.013	0	0	6.9406E+218	0	12
20230809_1926310518	0	2257975	0.65857	-0.56922	-0.21163	0.246572	9.7862978	0.520935	255.599	1.581	-2.672	0.156	-0.044	9.19	32.768011	111.640963	1	22	32.76801	111.640979	0	184.83	1	0.174	-0.037	0.013	0	0	6.9406E+218	0	12
20230809_1926310523	0	2257976	0.66869	-0.58356	-0.21613	0.246612	9.786459	0.397762	255.599	1.581	-2.672	0.156	-0.044	9.19	32.768011	111.640963	1	22	32.76801	111.640979	0	184.83	1	0.174	-0.037	0.013	0	0	6.9406E+218	0	12
20230809_1926310534	0	2257977	0.75634	-0.58938	-0.24046	0.181417	9.7863159	0.459531	255.599	1.581	-2.672	0.156	-0.044	9.19	32.768011	111.640963	1	22	32.76801	111.640979	0	184.83	1	0.174	-0.037	0.013	0	0	6.9406E+218	0	12
20230809_1926310543	0	2257978	0.78665	-0.60066	-0.24811	0.246592	9.7863779	0.459349	255.599	1.581	-2.672	0.156	-0.044	9.19	32.768011	111.640963	1	22	32.76801	111.640979	0	184.83	1	0.174	-0.037	0.013	0	0	6.9406E+218	0	12
20230809_1926310560	0	2257979	0.89134	-0.60611	-0.26974	0.246657	9.7278471	0.397617	255.599	1.581	-2.672	0.156	-0.038	9.19	32.768011	111.640963	1	22	32.76801	111.640979	0	184.83	1	0.174	-0.037	0.013	0	0	6.9406E+218	0	12
20230809_1926310562	0	2257980	0.90752	-0.61149	-0.26813	0.246592	9.7863779	0.459349	255.63	1.57	-2.631	0.154	-0.038	9.19	32.768011	111.640962	1	22	32.76801	111.640979	0	184.83	1	0.174	-0.037	0.013	0	0	6.9406E+218	0	12
20230809_1926310577	0	2257981	0.9428	-0.61506	-0.27835	0.246592	9.7863779	0.459349	255.63	1.57	-2.631	0.154	-0.038	9.19	32.768011	111.640962	1	22	32.76801	111.640979	0	184.83	1	0.174	-0.037	0.013	0	0	6.9406E+218	0	12
20230809_1926310584	0	2257982	0.94772	-0.61263	-0.27472	0.181442	9.727623	0.520973	255.63	1.57	-2.631	0.154	-0.038	9.19	32.768011	111.640962	1	22	32.76801	111.640979	0	184.83	1	0.174	-0.037	0.013	0	0	6.9406E+218	0	12
20230809_1926310593	0	2257983	0.97675	-0.61418	-0.28503	0.246592	9.7863779	0.459349	255.63	1.57	-2.631	0.154	-0.038	9.19	32.768011	111.640962	1	22	32.76801	111.640979	0	184.83	1	0.174	-0.037	0.013	0	0	6.9406E+218	0	12
20230809_1926310604	0	2257984	1.01086	-0.60653	-0.28179	0.246572	9.7862978	0.520935	255.63	1.57	-2.631	0.154	-0.038	9.19	32.768011	111.640962	1	22	32.76801	111.640979	0	184.83	1	0.174	-0.037	0.013	0	0	6.9406E+218	0	12
20230809_1926310626	0	2257985	1.04617	-0.60339	-0.29937	0.246637	9.727766	0.459203	255.661	1.557	-2.581	0.152	-0.038	9.19	32.768011	111.640962	1	22	32.76801	111.640979	0	184.83	1	0.174	-0.037	0.013	0	0	6.9406E+218	0	0
20230809_1926310635	0	2257986	1.09224	-0.59973	-0.30431	0.246572	9.7862978	0.520935	255.661	1.557	-2.581	0.152	-0.038	9.19	32.768011	111.640962	1	22	32.76801	111.640979	0	184.83	1	0.174	-0.037	0.013	0	0	6.9406E+218	0	0
20230809_1926310636	0	2257987	1.13775	-0.59518	-0.32138	0.246637	9.727766	0.459203	255.661	1.557	-2.581	0.152	-0.038	9.19	32.768011	111.640962	1	22	32.76801	111.640979	0	184.83	1	0.174	-0.037	0.013	0	0	6.9406E+218	0	0
20230809_1926310654	0	2257988	1.18059	-0.5928	-0.31014	0.246637	9.727766	0.459203	255.661	1.557	-2.581	0.152	-0.038	9.19	32.768011	111.640962	1	22	32.76801	111.640979	0	184.83	1	0.174	-0.037	0.013	0	0	6.9406E+218	0	0
20230809_1926310654	0	2257989	1.23089	-0.59104	-0.32374	0.246592	9.7863779	0.459349	255.661	1.557	-2.581	0.152	-0.038	9.19	32.768011	111.640962	1	22	32.76801	111.640979	0	184.83	1	0.174	-0.037	0.013	0	0	6.9406E+218	0	0
20230809_1926310672	0	2257990	1.29927	-0.58574	-0.31787	0.246637	9.727766	0.459203	255.691	1.543	-2.521	0.152	-0.038	9.19	32.768011	111.640962	1	22	32.76801	111.640979	0	184.83	1	0.174	-0.037	0.013	0	0	6.9406E+218	0	0
20230809_1926310679	0	2257991	1.35726	-0.57388	-0.30373	0.246617	9.727685	0.52079	255.691	1.543	-2.521	0.152	-0.038	9.19	32.768011	111.640962	1	22	32.76801	111.640979	0	184.83	1	0.174	-0.037	0.013	0	0	6.9406E+218	0	0
20230809_1926310689	0	2257992	1.40431	-0.56217	-0.31828	0.246572	9.7862978	0.520935	255.691	1.543	-2.521	0.152	-0.038	9.19	32.768011	111.640962	1	22	32.76801	111.640979	0	184.83	1	0.174	-0.037	0.013	0	0	6.9406E+218	0	0
20230809_1926310693	0	2257993	1.42413	-0.55139	-0.31621	0.246637	9.727766	0.459203	255.691	1.543	-2.521	0.152	-0.038	9.19	32.768011	111.640962	1	22	32.76801	111.640979	0	184.83	1	0.174	-0.037	0.013	0	0	6.9406E+218	0	0
20230809_1926310703	0	2257994	1.45682	-0.53717	-0.34113	0.246617	9.727685	0.52079	255.691	1.543	-2.521	0.152	-0.038	9.19	32.768011	111.640962	1	22	32.76801	111.640979	0	184.83	1	0.174	-0.037	0.013	0	0	6.9406E+218	0	0
20230809_1926310714	0	2257995	1.4807	-0.52385	-0.33711	0.246572	9.7862978	0.520935	255.72	1.527	-2.449	0.151	-0.038	9.19	32.768011	111.640962	1	22	32.76801	111.640979	0	184.83	1	0.174	-0.037	0.013	0	0	6.9406E+218	0	0
20230809_1926310726	0	2257996	1.50738	-0.51152	-0.36078	0.246637	9.727766	0.459203	255.72	1.527	-2.449	0.151	-0.038	9.19	32.768011	111.640962	1	22	32.76801	111.640979	0	184.83	1	0.174	-0.037	0.013	0	0	6.9406E+218	0	0
20230809_1926310735	0	2257997	1.55575	-0.4975	-0.3475	0.246617	9.727685	0.52079	255.72	1.527	-2.449	0.151	-0.032	9.19	32.768011	111.640962	1	22	32.76801	111.640979	0	184.83	1	0.174	-0.037	0.013	0	0	6.9406E+218	0	0
20230809_1926310743	0	2257998	1.60687	-0.4817	-0.34469	0.246637	9.727766	0.459203	255.72	1.527	-2.449	0.151	-0.032	9.19	32.768011	111.640962	1	22	32.76801	111.640979	0	184.83	1	0.174	-0.037	0.013	0	0	6.9406E+218	0	0
20230809_1926310755	0	2257999	1.67287	-0.46727	-0.33057	0.246637	9.727766	0.459203	255.72	1.527	-2.449	0.151	-0.032	9.19	32.768011	111.640962	1	22	32.76801	111.640979	0	184.83	1	0.174	-0.037	0.013	0	0	6.9406E+218	0	0
20230809_1926310762	0	2258000	1.71933	-0.45123	-0.33656	0.311792	9.7277479	0.520607	255.744	1.511	-2.368	0.151	-0.032	9.19	32.768011	111.640962	1	22	32.76801	111.640979	0	184.83	1	0.174	-0.037	0.013	0	0	6.9406E+218	0	0
20230809_1926310774	0	2258001	1.78936	-0.43706	-0.32948	0.246592	9.7863779	0.459349	255.744	1.511	-2.368	0.151	-0.032	9.19	32.768011	111.640962	1	22	32.76801	111.640979	0	184.83	1	0.174	-0.037	0.013	0	0	6.9406E+218	0	0
20230809_1926310783	0	2258002	1.83702	-0.41983	-0.34009	0.246617	9.727685	0.52079	255.744	1.511	-2.368	0.151	-0.032	9.19	32.768011	111.640962	1	22	32.76801	111.640979	0	184.83	1	0.174	-0.037	0.013	0	0	6.9406E+218	0	0
20230809_1926310794	0	2258003	1.87779	-0.40088	-0.34511	0.246637	9.727766	0.459203	255.744	1.511	-2.368	0.151	-0.032	9.19	32.768011	111.640962	1	22	32.76801	111.640979	0	184.83	1	0.174	-0.037	0.013	0	0	6.9406E+218	0	0
20230809_1926310805	0	2258004	1.8878	-0.38465	-0.35438	0.246617	9.727685	0.52079	255.744	1.511	-2.368	0.151	-0.032	9.19	32.768011	111.640962	1	22	32.76801	111.640979	0	184.83	1	0.174	-0.037	0.013	0	0	6.9406E+218	0	0
20230809_1926310818	0	2258005	1.91097	-0.36388	-0.33747	0.311812	9.727828	0.45902	255.765	1.495	-2.274	0.149	-0.032	9.19	32.768011	111.640962	1	22	32.76801	111.640979	0	184.83	1	0.174	-0.037	0.013	0	0	6.9406E+218	0	0
20230809_1926310824	0	2258006	1.93126	-0.34436	-0.32972	0.246637	9.727766	0.459203	255.765	1.495	-2.274	0.149	-0.032	9.19	32.768011	111.640962	1	22	32.76801	111.640979	0	184.83	1	0.174	-0.037	0.013	0	0	6.9406E+218	0	0
20230809_1926310833	0	2258007	1.96178	-0.32407	-0.31099	0.246663	9.6690731	0.520644	255.765	1.495	-2.274	0.149	-0.032	9.19	32.768011	111.640962	1	22	32.76801	111.640979	0	184.83	1	0.174	-0.037	0.013	0	0	6.9406E+218	0	0
20230809_1926310843	0	2258008	2.0136	-0.30227	-0.3071	0.246637	9.727766	0.459203	255.765	1.495	-2.274	0.149	-0.032	9.19	32.768011	111.640962	1	22	32.76801	111.640979	0	184.83	1	0.174	-0.037	0.013	0	0	6.9406E+218	0	0
20230809_1926310853	0	2258009	2.0704	-0.27998	-0.29805	0.311812	9.727828	0.45902	255.765	1.495	-2.274	0.149	-0.032	9.19	32.768011	111.640962	1	22	32.76801	111.640979	0	184.83	1	0.174	-0.037	0.013	0	0	6.9406E+218	0	0
20230809_1926310863	0	2258010	2.12227	-0.25754	-0.3032	0.246637	9.727766	0.459203	255.781	1.48	-2.173	0.149	-0.032	9.19	32.768011	111.640962	1	22	32.76801	111.640979	0	184.83	1	0.174	-0.037	0.013	0	0	6.9406E+218	0	0
20230809_1926310873	0	2258011	2.15578	-0.24056	-0.29889	0.246637	9.727766	0.459203	255.781	1.48	-2.173	0.149	-0.032	9.19	32.768011	111.640962	1	22	32.76801	111.640979	0	184.83	1	0.174	-0.037	0.013	0	0	6.9406E+218	0	0
20230809_1926310883	0	2258012	2.19213	-0.2224	-0.29439	0.311812	9.727828	0.45902	255.781	1.48	-2.173	0.149	-0.032	9.19	32.768011	111.640962	1	22	32.76801	111.640979	0	184.83	1	0.174	-0.037	0.013	0	0	6.9406E+218	0	0
20230809_1926310893	0	2258013	2.23096	-0.20284	-0.27808	0.246657	9.7278471	0.397617	255.781	1.48	-2.173	0.149	-0.032	9.19	32.768011	111.640962	1	22	32.76801	111.640979	0	184.83	1	0.174	-0.037	0.013	0	0	6.9406E+218	0	0
20230809_1926310903	0	2258014	2.25781	-0.18247	-0.26619	0.246637	9.727766	0.459203	255.781	1.48	-2.173	0.149	-0.035	9.19	32.768011	111.640962	1	22	32.76801	111.640979	0	184.83	1	0.174	-0.037	0.013	0	0	6.9406E+218	0	0
20230809_1926310915	0	2258015	2.28403	-0.15918	-0.24949	0.311858	9.6692162	0.458875	255.792	1.466	-2.061	0.15	-0.035	9.19	32.768011	111.640962	1	22	32.76801	111.640979	0	184.83	1	0.174	-0.037	0.013	0	0	6.9406E+218	0	0
20230809_1926310931	0	2258016	2.30318	-0.13352	-0.23486	0.246637	9.727766	0.459203	255.792	1.466	-2.061	0.15	-0.035	9.19	32.768011	111.640962	1	22	32.76801	111.640979	0	184.83	1	0.174	-0.037	0.013	0	0	6.9406E+218	0	0
20230809_1926310935	0	2258017	2.32163	-0.10927	-0.22596	0.246637	9.727766	0.459203	255.792	1.466	-2.061	0.15	-0.035	9.19	32.768011	111.640962	1	22	32.76801	111.640979	0	184.83	1	0.187	0.023	0.004	0	0	6.9406E+218	0	0
20230809_1926310944	0	2258018	2.33226	-0.0872	-0.22099	0.311812	9.727828	0.45902	255.792	1.466	-2.061	0.15	-0.035	9.07	32.768011	111.640962	1	22	32.76801	111.640979	0	184.83	1	0.187	0.023	0.004	0	0	6.9406E+218	0	0
20230809_1926310952	0	2258019	2.35421	-0.06555	-0.21415	0.246657	9.7278471	0.397617	255.792	1.466	-2.061	0.15	-0.035	9.07	32.768011	111.640962	1	22	32.76801	111.640979	0	184.83	1	0.187	0.023	0.004	0	0	6.9406E+218	0	0
20230809_1926310963	0	2258020	2.39147	-0.04385	-0.20176	0.246657	9.7278471	0.397617	255.797	1.455	-1.944	0.186	-0.035	9.07	32.768011	111.640962	1	22	32.76801	111.640979	0	184.83	1	0.187	0.023	0.004	0	0	6.9406E+218	0	0
20230809_1926310977	0	2258021	2.42416	-0.02343	-0.18691	0.311832	9.7279091	0.397434	255.797	1.455	-1.944	0.186	-0.035	9.07	32.768011	111.640962	1	22	32.76801	111.640979	0	184.83	1	0.187	0.023	0.004	0	0	6.9406E+218	0	0
20230809_1926310984	0	2258022	2.45658	-0.00435	-0.16841	0.246702	9.6692352	0.397471	255.797	1.455	-1.944	0.186	-0.035	9.07	32.768011	111.640962	1	22	32.76801	111.640979	0	184.83	1	0.187	0.023	0.004	0	0	6.9406E+218	0	0
20230809_1926310992	0	2258023	2.48415	0.01526	-0.15068	0.311832	9.7279091	0.397434	255.797	1.455	-1.944	0.186	-0.035	9.07	32.768011	111.640962	1	22	32.76801	111.640979	0	184.83	1	0.187	0.023	0.004	0	0	6.9406E+218	0	0
20230809_1926320004	0	2258024	2.5091	0.03398	-0.13196	0.246657	9.7278471	0.397617	255.797	1.455	-1.944	0.186	-0.035	9.07	32.768011	111.640962	1	22	32.76801	111.640979	0	184.83	1	0.187	0.023	0.004	0	0	6.9406E+218	0	0
20230809_1926320014	0	2258025	2.52283	0.05438	-0.12038	0.246657	9.7278471	0.397617	255.796	1.447	-1.82	0.187	-0.035	9.07	32.768011	111.640962	1	22	32.76801	111.640979	0	184.83	1	0.187	0.023	0.004	0	0	6.9406E+218	0	0
20230809_1926320023	0	2258026	2.52696	0.07372	-0.10973	0.311852	9.7279902	0.335847	255.796	1.447	-1.82	0.187	-0.035	9.07	32.768011	111.640962	1	22	32.76801	111.640979	0	184.83	1	0.187	0.023	0.004	0	0	6.9406E+218	0	0
20230809_1926320034	0	2258027	2.52359	0.0919	-0.09871	0.246657	9.7278471	0.397617	255.796	1.447	-1.82	0.187	-0.035	9.07	32.768011	111.640962	1	22	32.76801	111.640979	0	184.83	1	0.187	0.023	0.004	0	0	6.9406E+218	0	0
20230809_1926320044	0	2258028	2.51854	0.11019	-0.08492	0.246657	9.7278471	0.397617	255.796	1.447	-1.82	0.187	-0.035	9.07	32.768011	111.640962	1	22	32.76801	111.640979	0	184.83	1	0.187	0.023	0.004	0	0	6.9406E+218	0	0
20230809_1926320053	0	2258029	2.52055	0.12736	-0.0695	0.311852	9.7279902	0.335847	255.796	1.447	-1.82	0.187	-0.035	9.07	32.768011	111.640962	1	22	32.76801	111.640979	0	184.83	1	0.187	0.023	0.004	0	0	6.9406E+218	0	0
20230809_1926320064	0	2258030	2.53157	0.1437	-0.04871	0.246722	9.6693153	0.335885	255.791	1.443	-1.694	0.189	-0.033	9.07	32.768011	111.640962	1	22	32.76801	111.640979	0	184.83	1	0.187	0.023	0.004	0	0	6.9406E+218	0	0
20230809_1926320073	0	2258031	2.55417	0.15846	-0.027	0.311852	9.7279902	0.335847	255.791	1.443	-1.694	0.189	-0.033	9.07	32.768011	111.640962	1	22	32.76801	111.640979	0	184.83	1	0.187	0.023	0.004	0	0	6.9406E+218	0	0
20230809_1926320084	0	2258032	2.57417	0.17239	-0.01039	0.246677	9.7279272	0.33603	255.791	1.443	-1.694	0.189	-0.033	9.07	32.768011	111.640962	1	22	32.76801	111.640979	0	184.83	1	0.187	0.023	0.004	0	0	6.9406E+218	0	0
20230809_1926320093	0	2258033	2.58926	0.18496	0.00641	0.246697	9.7280083	0.274443	255.791	1.443	-1.694	0.189	-0.033	9.07	32.768011	111.640962	1	22	32.76801	111.640979	0	184.83	1	0.187	0.023	0.004	0	0	6.9406E+218	0	0
20230809_1926320103	0	2258034	2.59179	0.19668	0.01567	0.311807	9.786602	0.335993	255.791	1.443	-1.694	0.189	-0.033	9.07	32.768011	111.640962	1	22	32.76801	111.640979	0	184.83	1	0.187	0.023	0.004	0	0	6.9406E+218	0	0
20230809_1926320113	0	2258035	2.58176	0.20715	0.02448	0.246697	9.7280083	0.274443	255.782	1.442	-1.565	0.19	-0.033	9.07	32.768011	111.640962	1	22	32.76801	111.640979	0	184.83	1	0.187	0.023	0.004	0	0	6.9406E+218	0	0
20230809_1926320128	0	2258036	2.56885	0.21757	0.03499	0.246677	9.7279272	0.33603	255.782	1.442	-1.565	0.19	-0.033	9.07	32.768011	111.640962	1	22	32.76801	111.640979	0	184.83	1	0.187	0.023	0.004	0	0	6.9406E+218	0	0
20230809_1926320133	0	2258037	2.54832	0.22885	0.0488	0.311872	9.7280712	0.274261	255.782	1.442	-1.565	0.19	-0.033	9.07	32.768011	111.640962	1	22	32.76801	111.640979	0	184.83	1	0.187	0.023	0.004	0	0	6.9406E+218	0	0
20230809_1926320143	0	2258038	2.53225	0.23884	0.06369	0.246697	9.7280083	0.274443	255.782	1.442	-1.565	0.19	-0.033	9.07	32.768011	111.640962	1	22	32.76801	111.640979	0	184.83	1	0.187	0.023	0.004	0	0	6.9406E+218	0	0
20230809_1926320154	0	2258039	2.51428	0.2491	0.08214	0.246677	9.7279272	0.33603	255.782	1.442	-1.565	0.19	-0.033	9.07	32.768011	111.640962	1	22	32.76801	111.640979	0	184.83	1	0.187	0.023	0.004	0	0	6.9406E+218	0	0
20230809_1926320163	0	2258040	2.50081	0.25837	0.09844	0.311846	9.7867632	0.212819	255.77	1.445	-1.439	0.191	-0.033	9.07	32.768011	111.640962	1	22	32.76801	111.640979	0	184.83	1	0.187	0.023	0.004	0	0	6.9406E+218	0	0
20230809_1926320174	0	2258041	2.49066	0.26557	0.11148	0.246697	9.7280083	0.274443	255.77	1.445	-1.439	0.191	-0.033	9.07	32.768011	111.640962	1	22	32.76801	111.640979	0	184.83	1	0.187	0.023	0.004	0	0	6.9406E+218	0	0
20230809_1926320183	0	2258042	2.47862	0.27084	0.12109	0.246651	9.7866201	0.274589	255.77	1.445	-1.439	0.191	-0.033	9.07	32.768011	111.640962	1	22	32.76801	111.640979	0	184.83	1	0.187	0.023	0.004	0	0	6.9406E+218	0	0
20230809_1926320193	0	2258043	2.47425	0.27379	0.12831	0.311892	9.7281513	0.212674	255.77	1.445	-1.439	0.191	-0.033	9.07	32.768011	111.640962	1	22	32.76801	111.640979	0	184.83	1	0.187	0.023	0.004	0	0	6.9406E+218	0	0
20230809_1926320203	0	2258044	2.46029	0.27546	0.1381	0.246717	9.7280893	0.212857	255.77	1.445	-1.439	0.191	-0.033	9.07	32.768011	111.640962	1	22	32.76801	111.640979	0	184.83	1	0.187	0.023	0.004	0	0	6.9406E+218	0	0
20230809_1926320216	0	2258045	2.44269	0.27574	0.14885	0.246671	9.7867012	0.213002	255.756	1.451	-1.316	0.192	-0.033	9.07	32.768011	111.640962	1	22	32.76801	111.640979	0	184.83	1	0.187	0.023	0.004	0	0	6.9406E+218	0	0
20230809_1926320224	0	2258046	2.41362	0.27523	0.16144	0.246717	9.7280893	0.212857	255.756	1.451	-1.316	0.192	-0.035	9.07	32.768011	111.640962	1	22	32.76801	111.640979	0	184.83	1	0.187	0.023	0.004	0	0	6.9406E+218	0	0
20230809_1926320232	0	2258047	2.38112	0.27461	0.17496	0.246671	9.7867012	0.213002	255.756	1.451	-1.316	0.192	-0.035	9.07	32.768011	111.640962	1	22	32.76801	111.640979	0	184.83	1	0.187	0.023	0.004	0	0	6.9406E+218	0	0
20230809_1926320243	0	2258048	2.34706	0.27403	0.18773	0.311892	9.7281513	0.212674	255.756	1.451	-1.316	0.192	-0.035	9.07	32.768011	111.640962	1	22	32.76801	111.640979	0	184.83	1	0.187	0.023	0.004	0	0	6.9406E+218	0	0
20230809_1926320253	0	2258049	2.30509	0.27309	0.19493	0.246671	9.7867012	0.213002	255.756	1.451	-1.316	0.192	-0.035	9.07	32.768011	111.640962	1	22	32.76801	111.640979	0	184.83	1	0.187	0.023	0.004	0	0	6.9406E+218	0	0
20230809_1926320263	0	2258050	2.27258	0.27062	0.20258	0.246671	9.7867012	0.213002	255.743	1.46	-1.199	0.193	-0.035	9.07	32.768011	111.640961	1	22	32.76801	111.640979	0	184.83	1	0.187	0.023	0.004	0	0	6.9406E+218	0	0
20230809_1926320276	0	2258051	2.23794	0.26813	0.20901	0.246717	9.7280893	0.212857	255.743	1.46	-1.199	0.193	-0.035	9.07	32.768011	111.640961	1	22	32.76801	111.640979	0	184.83	1	0.187	0.023	0.004	0	0	6.9406E+218	0	0
20230809_1926320282	0	2258052	2.20803	0.26405	0.21606	0.246691	9.7867823	0.151416	255.743	1.46	-1.199	0.193	-0.035	9.07	32.768011	111.640961	1	22	32.76801	111.640979	0	184.83	1	0.187	0.023	0.004	0	0	6.9406E+218	0	0
20230809_1926320293	0	2258053	2.18317	0.25639	0.22329	0.311866	9.7868443	0.151233	255.743	1.46	-1.199	0.193	-0.035	9.07	32.768011	111.640961	1	22	32.76801	111.640979	0	184.83	1	0.187	0.023	0.004	0	0	6.9406E+218	0	0
20230809_1926320303	0	2258054	2.15835	0.24727	0.23548	0.246691	9.7867823	0.151416	255.743	1.46	-1.199	0.193	-0.035	9.07	32.768011	111.640961	1	22	32.76801	111.640979	0	184.83	1	0.187	0.023	0.004	0	0	6.9406E+218	0	0
20230809_1926320321	0	2258055	2.13646	0.2373	0.24456	0.246691	9.7867823	0.151416	255.73	1.471	-1.09	0.193	-0.035	9.07	32.768011	111.640961	1	22	32.76801	111.640979	0	184.83	1	0.187	0.023	0.004	0	0	6.9406E+218	0	0
20230809_1926320323	0	2258056	2.10333	0.22547	0.25242	0.246737	9.7281704	0.15127	255.73	1.471	-1.09	0.193	-0.035	9.07	32.768011	111.640961	1	22	32.76801	111.640979	0	184.83	1	0.187	0.023	0.004	0	0	6.9406E+218	0	0
20230809_1926320333	0	2258057	2.06574	0.21352	0.25649	0.246691	9.7867823	0.151416	255.73	1.471	-1.09	0.193	-0.035	9.07	32.768011	111.640961	1	22	32.76801	111.640979	0	184.83	1	0.187	0.023	0.004	0	0	6.9406E+218	0	0
20230809_1926320343	0	2258058	2.01756	0.20203	0.25791	0.246666	9.8454752	0.089974	255.73	1.471	-1.09	0.193	-0.035	9.07	32.768011	111.640961	1	22	32.76801	111.640979	0	184.83	1	0.187	0.023	0.004	0	0	6.9406E+218	0	0
20230809_1926320354	0	2258059	1.96987	0.19042	0.26099	0.246737	9.7281704	0.15127	255.73	1.471	-1.09	0.193	-0.035	9.07	32.768011	111.640961	1	22	32.76801	111.640979	0	184.83	1	0.187	0.023	0.004	0	0	6.9406E+218	0	0
20230809_1926320363	0	2258060	1.92412	0.17833	0.2632	0.246646	9.8453941	0.151561	255.72	1.483	-0.989	0.193	-0.035	9.07	32.768011	111.640961	1	22	32.76801	111.640979	0	184.83	1	0.187	0.023	0.004	0	0	6.9406E+218	0	0
20230809_1926320374	0	2258061	1.88141	0.1654	0.26884	0.311866	9.7868443	0.151233	255.72	1.483	-0.989	0.193	-0.035	9.07	32.768011	111.640961	1	22	32.76801	111.640979	0	184.83	1	0.187	0.023	0.004	0	0	6.9406E+218	0	0
20230809_1926320383	0	2258062	1.84731	0.15128	0.27406	0.246711	9.7868633	0.089829	255.72	1.483	-0.989	0.193	-0.035	9.07	32.768011	111.640961	1	22	32.76801	111.640979	0	184.83	1	0.187	0.023	0.004	0	0	6.9406E+218	0	0
20230809_1926320393	0	2258063	1.81379	0.13686	0.27977	0.246711	9.7868633	0.089829	255.72	1.483	-0.989	0.193	-0.035	9.07	32.768011	111.640961	1	22	32.76801	111.640979	0	184.83	1	0.187	0.023	0.004	0	0	6.9406E+218	0	0
20230809_1926320403	0	2258064	1.78578	0.12049	0.28249	0.246691	9.7867823	0.151416	255.72	1.483	-0.989	0.193	-0.035	9.07	32.768011	111.640961	1	22	32.76801	111.640979	0	184.83	1	0.187	0.023	0.004	0	0	6.9406E+218	0	0
20230809_1926320415	0	2258065	1.75388	0.10217	0.28477	0.246711	9.7868633	0.089829	255.713	1.497	-0.898	0.193	-0.035	9.07	32.768011	111.640961	1	22	32.76801	111.640979	0	184.83	1	0.187	0.023	0.004	0	0	6.9406E+218	0	0
20230809_1926320425	0	2258066	1.72217	0.0838	0.28364	0.246711	9.7868633	0.089829	255.713	1.497	-0.898	0.193	-0.054	9.07	32.768011	111.640961	1	22	32.76801	111.640979	0	184.83	1	0.187	0.023	0.004	0	0	6.9406E+218	0	0
20230809_1926320433	0	2258067	1.68819	0.06426	0.28138	0.246666	9.8454752	0.089974	255.713	1.497	-0.898	0.193	-0.054	9.07	32.768011	111.640961	1	22	32.76801	111.640979	0	184.83	1	0.187	0.023	0.004	0	0	6.9406E+218	0	0
20230809_1926320444	0	2258068	1.64543	0.04536	0.28139	0.246711	9.7868633	0.089829	255.713	1.497	-0.898	0.193	-0.054	9.07	32.768011	111.640961	1	22	32.76801	111.640979	0	184.83	1	0.187	0.023	0.004	0	0	6.9406E+218	0	0
20230809_1926320454	0	2258069	1.60222	0.02714	0.28118	0.246711	9.7868633	0.089829	255.713	1.497	-0.898	0.193	-0.054	9.07	32.768011	111.640961	1	22	32.76801	111.640979	0	184.83	1	0.187	0.023	0.004	0	0	6.9406E+218	0	0
20230809_1926320463	0	2258070	1.55643	0.00943	0.28195	0.246666	9.8454752	0.089974	255.71	1.511	-0.816	0.193	-0.054	9.07	32.768011	111.640961	1	22	32.76801	111.640979	0	184.83	1	0.187	0.023	0.004	0	0	6.9406E+218	0	0
20230809_1926320473	0	2258071	1.51522	-0.00815	0.28157	0.246711	9.7868633	0.089829	255.71	1.511	-0.816	0.193	-0.054	9.07	32.768011	111.640961	1	22	32.76801	111.640979	0	184.83	1	0.187	0.023	0.004	0	0	6.9406E+218	0	0
20230809_1926320485	0	2258072	1.47652	-0.0258	0.28063	0.246711	9.7868633	0.089829	255.71	1.511	-0.816	0.193	-0.054	9.07	32.768011	111.640961	1	22	32.76801	111.640979	0	184.83	1	0.187	0.023	0.004	0	0	6.9406E+218	0	0
20230809_1926320493	0	2258073	1.44272	-0.04497	0.27681	0.246666	9.8454752	0.089974	255.71	1.511	-0.816	0.193	-0.054	9.07	32.768011	111.640961	1	22	32.76801	111.640979	0	184.83	1	0.187	0.023	0.004	0	0	6.9406E+218	0	0
20230809_1926320503	0	2258074	1.41686	-0.06401	0.27405	0.246711	9.7868633	0.089829	255.71	1.511	-0.816	0.193	-0.054	9.07	32.768011	111.640961	1	22	32.76801	111.640979	0	184.83	1	0.187	0.023	0.004	0	0	6.9406E+218	0	0
20230809_1926320515	0	2258075	1.39051	-0.08442	0.26901	0.246666	9.8454752	0.089974	255.713	1.525	-0.744	0.192	-0.054	9.07	32.768011	111.640961	1	22	32.76801	111.640979	0	184.83	1	0.187	0.023	0.004	0	0	6.9406E+218	0	0
20230809_1926320523	0	2258076	1.36699	-0.1057	0.26594	0.246731	9.7869434	0.028242	255.713	1.525	-0.744	0.192	-0.054	9.07	32.768011	111.640961	1	22	32.76801	111.640979	0	184.83	1	0.187	0.023	0.004	0	0	6.9406E+218	0	0
20230809_1926320533	0	2258077	1.34072	-0.12717	0.26217	0.246666	9.8454752	0.089974	255.713	1.525	-0.744	0.192	-0.054	9.07	32.768011	111.640961	1	22	32.76801	111.640979	0	184.83	1	0.187	0.023	0.004	0	0	6.9406E+218	0	0
20230809_1926320544	0	2258078	1.31484	-0.14835	0.25848	0.246711	9.7868633	0.089829	255.713	1.525	-0.744	0.192	-0.053	9.07	32.768011	111.640961	1	22	32.76801	111.640979	0	184.83	1	0.187	0.023	0.004	0	0	6.9406E+218	0	0
20230809_1926320561	0	2258079	1.28233	-0.16924	0.25517	0.246666	9.8454752	0.089974	255.713	1.525	-0.744	0.192	-0.053	9.07	32.768011	111.640961	1	22	32.76801	111.640979	0	184.83	1	0.187	0.023	0.004	0	0	6.9406E+218	0	0
20230809_1926320563	0	2258080	1.24729	-0.18956	0.24983	0.246666	9.8454752	0.089974	255.72	1.537	-0.678	0.191	-0.053	9.07	32.768011	111.640961	1	22	32.76801	111.640979	0	184.83	1	0.187	0.023	0.004	0	0	6.9406E+218	0	0
20230809_1926320573	0	2258081	1.21304	-0.20908	0.24269	0.246711	9.7868633	0.089829	255.72	1.537	-0.678	0.191	-0.053	9.07	32.768011	111.640961	1	22	32.76801	111.640979	0	184.83	1	0.187	0.023	0.004	0	0	6.9406E+218	0	0
20230809_1926320583	0	2258082	1.18058	-0.22709	0.23596	0.246666	9.8454752	0.089974	255.72	1.537	-0.678	0.191	-0.053	9.07	32.768011	111.640961	1	22	32.76801	111.640979	0	184.83	1	0.187	0.023	0.004	0	0	6.9406E+218	0	0
20230809_1926320593	0	2258083	1.15479	-0.2449	0.23391	0.246731	9.7869434	0.028242	255.72	1.537	-0.678	0.191	-0.053	9.07	32.768011	111.640961	1	22	32.76801	111.640979	0	184.83	1	0.187	0.023	0.004	0	0	6.9406E+218	0	0
20230809_1926320603	0	2258084	1.13308	-0.26333	0.22993	0.246666	9.8454752	0.089974	255.72	1.537	-0.678	0.191	-0.053	9.07	32.768011	111.640961	1	22	32.76801	111.640979	0	184.83	1	0.187	0.023	0.004	0	0	6.9406E+218	0	0
20230809_1926320613	0	2258085	1.11913	-0.28258	0.22403	0.246666	9.8454752	0.089974	255.732	1.549	-0.62	0.19	-0.053	9.07	32.768011	111.640961	1	22	32.76801	111.640979	0	184.83	1	0.187	0.023	0.004	0	0	6.9406E+218	0	0
20230809_1926320623	0	2258086	1.10243	-0.30189	0.21442	0.181536	9.7868004	0.090012	255.732	1.549	-0.62	0.19	-0.053	9.07	32.768011	111.640961	1	22	32.76801	111.640979	0	184.83	1	0.187	0.023	0.004	0	0	6.9406E+218	0	0
20230809_1926320633	0	2258087	1.08707	-0.32212	0.20312	0.246666	9.8454752	0.089974	255.732	1.549	-0.62	0.19	-0.053	9.07	32.768011	111.640961	1	22	32.76801	111.640979	0	184.83	1	0.187	0.023	0.004	0	0	6.9406E+218	0	0
20230809_1926320642	0	2258088	1.0704	-0.34224	0.19455	0.246666	9.8454752	0.089974	255.732	1.549	-0.62	0.19	-0.053	9.07	32.768011	111.640961	1	22	32.76801	111.640979	0	184.83	1	0.187	0.023	0.004	0	0	6.9406E+218	0	0
20230809_1926320654	0	2258089	1.05046	-0.36091	0.18861	0.246685	9.8455553	0.028388	255.732	1.549	-0.62	0.19	-0.053	9.07	32.768011	111.640961	1	22	32.76801	111.640979	0	184.83	1	0.187	0.023	0.004	0	0	6.9406E+218	0	0
20230809_1926320662	0	2258090	1.0312	-0.37912	0.18496	0.246711	9.7868633	0.089829	255.749	1.559	-0.566	0.189	-0.053	9.07	32.768011	111.640961	1	22	32.76801	111.640979	0	184.83	1	0.187	0.023	0.004	0	0	6.9406E+218	0	0
20230809_1926320673	0	2258091	1.00662	-0.39634	0.18309	0.246666	9.8454752	0.089974	255.749	1.559	-0.566	0.189	-0.053	9.07	32.768011	111.640961	1	22	32.76801	111.640979	0	184.83	1	0.187	0.023	0.004	0	0	6.9406E+218	0	0
20230809_1926320683	0	2258092	0.98664	-0.411	0.17519	0.246646	9.8453941	0.151561	255.749	1.559	-0.566	0.189	-0.053	9.07	32.768011	111.640961	1	22	32.76801	111.640979	0	184.83	1	0.187	0.023	0.004	0	0	6.9406E+218	0	0
20230809_1926320693	0	2258093	0.96549	-0.42497	0.16248	0.246666	9.8454752	0.089974	255.749	1.559	-0.566	0.189	-0.053	9.07	32.768011	111.640961	1	22	32.76801	111.640979	0	184.83	1	0.187	0.023	0.004	0	0	6.9406E+218	0	0
20230809_1926320703	0	2258094	0.94718	-0.43961	0.14782	0.246711	9.7868633	0.089829	255.749	1.559	-0.566	0.189	-0.053	9.07	32.768011	111.640961	1	22	32.76801	111.640979	0	184.83	1	0.187	0.023	0.004	0	0	6.9406E+218	0	0
20230809_1926320715	0	2258095	0.93274	-0.45275	0.14508	0.246666	9.8454752	0.089974	255.771	1.567	-0.517	0.188	-0.053	9.07	32.768011	111.640961	1	22	32.76801	111.640979	0	184.83	1	0.187	0.023	0.004	0	0	6.9406E+218	0	0
20230809_1926320723	0	2258096	0.92332	-0.46773	0.12768	0.246666	9.8454752	0.089974	255.771	1.567	-0.517	0.188	-0.053	9.07	32.768011	111.640961	1	22	32.76801	111.640979	0	184.83	1	0.187	0.023	0.004	0	0	6.9406E+218	0	0
20230809_1926320735	0	2258097	0.9136	-0.48138	0.12512	0.246666	9.8454752	0.089974	255.771	1.567	-0.517	0.188	-0.042	9.07	32.768011	111.640961	1	22	32.76801	111.640979	0	184.83	1	0.187	0.023	0.004	0	0	6.9406E+218	0	0
20230809_1926320743	0	2258098	0.90407	-0.49491	0.11546	0.246666	9.8454752	0.089974	255.771	1.567	-0.517	0.188	-0.042	9.07	32.768011	111.640961	1	22	32.76801	111.640979	0	184.83	1	0.187	0.023	0.004	0	0	6.9406E+218	0	0
20230809_1926320752	0	2258099	0.88988	-0.50936	0.10832	0.246666	9.8454752	0.089974	255.771	1.567	-0.517	0.188	-0.042	9.07	32.768011	111.640961	1	22	32.76801	111.640979	0	184.83	1	0.187	0.023	0.004	0	0	6.9406E+218	0	0
20230809_1926320763	0	2258100	0.87689	-0.52046	0.09382	0.246646	9.8453941	0.151561	255.795	1.573	-0.471	0.186	-0.042	9.07	32.768011	111.640961	1	22	32.76801	111.640979	0	184.83	1	0.187	0.023	0.004	0	0	6.9406E+218	0	0
20230809_1926320773	0	2258101	0.86012	-0.53	0.09479	0.246666	9.8454752	0.089974	255.795	1.573	-0.471	0.186	-0.042	9.07	32.768011	111.640961	1	22	32.768009	111.640979	0	184.83	1	0.187	0.023	0.004	0	0	6.9406E+218	0	0
20230809_1926320786	0	2258102	0.83836	-0.53958	0.07272	0.246666	9.8454752	0.089974	255.795	1.573	-0.471	0.186	-0.042	9.07	32.768011	111.640961	1	22	32.768009	111.640979	0	184.83	1	0.187	0.023	0.004	0	0	6.9406E+218	0	0
20230809_1926320794	0	2258103	0.81187	-0.54787	0.0588	0.246691	9.7867823	0.151416	255.795	1.573	-0.471	0.186	-0.042	9.07	32.768011	111.640961	1	22	32.768009	111.640979	0	184.83	1	0.187	0.023	0.004	0	0	6.9406E+218	0	0
20230809_1926320803	0	2258104	0.79377	-0.5543	0.04575	0.246666	9.8454752	0.089974	255.795	1.573	-0.471	0.186	-0.042	9.07	32.768011	111.640961	1	22	32.768009	111.640979	0	184.83	1	0.187	0.023	0.004	0	0	6.9406E+218	0	0
20230809_1926320815	0	2258105	0.77867	-0.55995	0.0514	0.246646	9.8453941	0.151561	255.823	1.576	-0.429	0.183	-0.042	9.07	32.768011	111.640961	1	22	32.768009	111.640979	0	184.83	1	0.187	0.023	0.004	0	0	6.9406E+218	0	0
20230809_1926320823	0	2258106	0.7646	-0.56559	0.03372	0.246666	9.8454752	0.089974	255.823	1.576	-0.429	0.183	-0.042	9.07	32.768011	111.640961	1	22	32.768009	111.640979	0	184.83	1	0.187	0.023	0.004	0	0	6.9406E+218	0	0
20230809_1926320833	0	2258107	0.75775	-0.56988	0.0216	0.246646	9.8453941	0.151561	255.823	1.576	-0.429	0.183	-0.042	9.07	32.768011	111.640961	1	22	32.768009	111.640979	0	184.83	1	0.187	0.023	0.004	0	0	6.9406E+218	0	0
20230809_1926320843	0	2258108	0.74394	-0.57564	0.02094	0.246666	9.8454752	0.089974	255.823	1.576	-0.429	0.183	-0.042	9.07	32.768011	111.640961	1	22	32.768009	111.640979	0	184.83	1	0.187	0.023	0.004	0	0	6.9406E+218	0	0
20230809_1926320853	0	2258109	0.73536	-0.58044	0.02253	0.311821	9.8454561	0.151378	255.823	1.576	-0.429	0.183	-0.042	9.07	32.768011	111.640961	1	22	32.768009	111.640979	0	184.83	1	0.187	0.023	0.004	0	0	6.9406E+218	0	0
20230809_1926320863	0	2258110	0.71583	-0.58444	-0.00613	0.246666	9.8454752	0.089974	255.852	1.577	-0.391	0.182	-0.042	9.07	32.768011	111.640961	1	22	32.768009	111.640979	0	184.83	1	0.187	0.023	0.004	0	0	6.9406E+218	0	0
20230809_1926320880	0	2258111	0.69297	-0.58895	-0.01588	0.246646	9.8453941	0.151561	255.852	1.577	-0.391	0.182	-0.036	9.07	32.768011	111.640961	1	22	32.768009	111.640979	0	184.83	1	0.187	0.023	0.004	0	0	6.9406E+218	0	0
20230809_1926320886	0	2258112	0.66718	-0.59062	-0.02509	0.246646	9.8453941	0.151561	255.852	1.577	-0.391	0.182	-0.036	9.07	32.768011	111.640961	1	22	32.768009	111.640979	0	184.83	1	0.187	0.023	0.004	0	0	6.9406E+218	0	0
20230809_1926320893	0	2258113	0.64289	-0.59058	-0.03078	0.246666	9.8454752	0.089974	255.852	1.577	-0.391	0.182	-0.036	9.07	32.768011	111.640961	1	22	32.768009	111.640979	0	184.83	1	0.187	0.023	0.004	0	0	6.9406E+218	0	0
20230809_1926320903	0	2258114	0.61666	-0.58851	-0.04053	0.246691	9.7867823	0.151416	255.852	1.577	-0.391	0.182	-0.036	9.07	32.768011	111.640961	1	22	32.768009	111.640979	0	184.83	1	0.187	0.023	0.004	0	0	6.9406E+218	0	0
20230809_1926320915	0	2258115	0.59571	-0.58651	-0.03555	0.246646	9.8453941	0.151561	255.881	1.576	-0.358	0.181	-0.036	9.07	32.76801	111.640961	1	22	32.768009	111.640979	0	184.83	1	0.187	0.023	0.004	0	0	6.9406E+218	0	0
20230809_1926320926	0	2258116	0.57261	-0.58535	-0.04419	0.246646	9.8453941	0.151561	255.881	1.576	-0.358	0.181	-0.036	9.14	32.76801	111.640961	1	22	32.768009	111.640979	0	184.83	1	0.195	0.002	-0.027	0	0	6.9406E+218	0	0
20230809_1926320940	0	2258117	0.55258	-0.58281	-0.05118	0.311821	9.8454561	0.151378	255.881	1.576	-0.358	0.181	-0.036	9.14	32.76801	111.640961	1	22	32.768009	111.640979	0	184.83	1	0.195	0.002	-0.027	0	0	6.9406E+218	0	0
20230809_1926320943	0	2258118	0.53225	-0.57976	-0.0489	0.246666	9.8454752	0.089974	255.881	1.576	-0.358	0.181	-0.036	9.14	32.76801	111.640961	1	22	32.768009	111.640979	0	184.83	1	0.195	0.002	-0.027	0	0	6.9406E+218	0	0
20230809_1926320954	0	2258119	0.5164	-0.57734	-0.06775	0.246646	9.8453941	0.151561	255.881	1.576	-0.358	0.181	-0.036	9.14	32.76801	111.640961	1	22	32.768009	111.640979	0	184.83	1	0.195	0.002	-0.027	0	0	6.9406E+218	0	0
20230809_1926320962	0	2258120	0.48966	-0.57546	-0.0894	0.246646	9.8453941	0.151561	255.91	1.573	-0.331	0.195	-0.036	9.14	32.768011	111.64096	1	22	32.768009	111.640979	0	184.83	1	0.195	0.002	-0.027	0	0	6.9406E+218	0	0
20230809_1926320974	0	2258121	0.46355	-0.57297	-0.07947	0.246666	9.8454752	0.089974	255.91	1.573	-0.331	0.195	-0.036	9.14	32.768011	111.64096	1	22	32.768009	111.640979	0	184.83	1	0.195	0.002	-0.027	0	0	6.9406E+218	0	0
20230809_1926320982	0	2258122	0.43829	-0.56812	-0.08151	0.311866	9.7868443	0.151233	255.91	1.573	-0.331	0.195	-0.036	9.14	32.768011	111.64096	1	22	32.768009	111.640979	0	184.83	1	0.195	0.002	-0.027	0	0	6.9406E+218	0	0
20230809_1926320993	0	2258123	0.41401	-0.56081	-0.0826	0.246646	9.8453941	0.151561	255.91	1.573	-0.331	0.195	-0.036	9.14	32.768011	111.64096	1	22	32.768009	111.640979	0	184.83	1	0.195	0.002	-0.027	0	0	6.9406E+218	0	0
20230809_1926330002	0	2258124	0.37704	-0.55318	-0.09513	0.246646	9.8453941	0.151561	255.91	1.573	-0.331	0.195	-0.036	9.14	32.768011	111.64096	1	22	32.768009	111.640979	0	184.83	1	0.195	0.002	-0.027	0	0	6.9406E+218	0	0
20230809_1926330021	0	2258125	0.34383	-0.54809	-0.08542	0.246646	9.8453941	0.151561	255.939	1.568	-0.31	0.194	-0.036	9.14	32.76801	111.64096	1	22	32.768009	111.640979	0	184.83	1	0.195	0.002	-0.027	0	0	6.9406E+218	0	0
20230809_1926330023	0	2258126	0.31326	-0.53782	-0.09876	0.246691	9.7867823	0.151416	255.939	1.568	-0.31	0.194	-0.036	9.14	32.76801	111.64096	1	22	32.768009	111.640979	0	184.83	1	0.195	0.002	-0.027	0	0	6.9406E+218	0	0
20230809_1926330033	0	2258127	0.28195	-0.52866	-0.10929	0.311821	9.8454561	0.151378	255.939	1.568	-0.31	0.194	-0.036	9.14	32.76801	111.64096	1	22	32.768009	111.640979	0	184.83	1	0.195	0.002	-0.027	0	0	6.9406E+218	0	0
[truncated: 232,287 more rows]
