# Supplementary material for: GNSS/SINS/DVL integrated navigation algorithm based on adaptive differential Kalman filtering
Source: PLoS One. 2026 Feb 5;21(2):e0342016. doi: 10.1371/journal.pone.0342016 (PMC12875519; doi:10.1371/journal.pone.0342016)
Supplement: S1 File — (ZIP) [file pone.0342016.s001.zip › RAWdata/20_05_15.csv]

Time	Data timestamp	Number of packages	The angular velocity of x (positive for right roll in °/s)	Y-angular velocity (°/s, positive for left turn)	z angular velocity (°/s pitch and head are positive)	x acceleration (positive before m/s ²)	y acceleration (positive on m/s ²)	z acceleration (m/s ² is positive on the right)	Heading (°)	Pitch (°)	Roll (°)	Top speed (m/s)	Current depth (m)	Current height (m)	Inertial navigation latitude (°)	Inertial navigation longitude(°)	Combined state	gps star count	gps latitude	gps longitude	gps speed	gps heading	dvl is effective	dvl front speed (m/s)	dvl right speed	dvl speed up	Magnetic North	Magnetic sky	Magnetic East	Thruster target	Thruster feedback
20230809_2005160012	0	2490415	-0.00348	0.0028	0.06265	-0.079131	9.7864857	0.090691	83.334	-0.411	-0.721	0.05	-0.43	7.03	32.767874	111.640744	1	23	32.767873	111.640743	0	184.83	1	0.092	0.018	-0.026	0	0	6.9406E+218	0	0
20230809_2005160013	0	2490416	-0.00518	0.0026	0.06186	-0.079196	9.8450174	0.152423	83.334	-0.411	-0.721	0.05	-0.43	7.03	32.767874	111.640744	1	23	32.767873	111.640743	0	184.83	1	0.092	0.018	-0.026	0	0	6.9406E+218	0	0
20230809_2005160014	0	2490417	-0.00504	0.00209	0.06167	-0.013955	9.7865477	0.090508	83.334	-0.411	-0.721	0.05	-0.43	7.03	32.767874	111.640744	1	23	32.767873	111.640743	0	184.83	1	0.092	0.018	-0.026	0	0	6.9406E+218	0	0
20230809_2005160014	0	2490418	-0.00557	0.00194	0.0616	-0.07915	9.7864046	0.152278	83.334	-0.411	-0.721	0.05	-0.43	7.03	32.767874	111.640744	1	23	32.767873	111.640743	0	184.83	1	0.092	0.018	-0.026	0	0	6.9406E+218	0	0
20230809_2005160020	0	2490419	-0.00546	0.0013	0.06089	-0.079131	9.7864857	0.090691	83.334	-0.411	-0.721	0.05	-0.43	7.03	32.767874	111.640744	1	23	32.767873	111.640743	0	184.83	1	0.092	0.018	-0.026	0	0	6.9406E+218	0	0
20230809_2005160032	0	2490420	-0.00457	0.00113	0.06055	-0.079131	9.7864857	0.090691	83.334	-0.408	-0.721	0.05	-0.43	7.03	32.767874	111.640744	1	23	32.767873	111.640743	0	184.83	1	0.092	0.018	-0.026	0	0	6.9406E+218	0	0
20230809_2005160043	0	2490421	-0.00468	0.0005	0.05966	-0.01402	9.8450804	0.15224	83.334	-0.408	-0.721	0.05	-0.43	7.03	32.767874	111.640744	1	23	32.767873	111.640743	0	184.83	1	0.092	0.018	-0.026	0	0	6.9406E+218	0	0
20230809_2005160052	0	2490422	-0.0046	0.0003	0.05866	-0.079131	9.7864857	0.090691	83.334	-0.408	-0.721	0.05	-0.43	7.03	32.767874	111.640744	1	23	32.767873	111.640743	0	184.83	1	0.092	0.018	-0.026	0	0	6.9406E+218	0	0
20230809_2005160062	0	2490423	-0.00373	0.00037	0.05808	-0.07915	9.7864046	0.152278	83.334	-0.408	-0.721	0.05	-0.43	7.03	32.767874	111.640744	1	23	32.767873	111.640743	0	184.83	1	0.092	0.018	-0.026	0	0	6.9406E+218	0	0
20230809_2005160072	0	2490424	-0.00479	-0.00003	0.05706	-0.079131	9.7864857	0.090691	83.334	-0.408	-0.721	0.05	-0.43	7.03	32.767874	111.640744	1	23	32.767873	111.640743	0	184.83	1	0.092	0.018	-0.026	0	0	6.9406E+218	0	0
20230809_2005160080	0	2490425	-0.00498	-0.00003	0.05575	-0.014	9.8451595	0.090654	83.334	-0.405	-0.721	0.051	-0.43	7.03	32.767874	111.640744	1	23	32.767873	111.640743	0	184.83	1	0.092	0.018	-0.026	0	0	6.9406E+218	0	0
20230809_2005160093	0	2490426	-0.00577	0.00013	0.05513	-0.07915	9.7864046	0.152278	83.334	-0.405	-0.721	0.051	-0.43	7.03	32.767874	111.640744	1	23	32.767873	111.640743	0	184.83	1	0.092	0.018	-0.026	0	0	6.9406E+218	0	0
20230809_2005160100	0	2490427	-0.00652	0.00016	0.05367	-0.079131	9.7864857	0.090691	83.334	-0.405	-0.721	0.051	-0.43	7.03	32.767874	111.640744	1	23	32.767873	111.640743	0	184.83	1	0.092	0.018	-0.026	0	0	6.9406E+218	0	0
20230809_2005160109	0	2490428	-0.00558	0.00019	0.05273	-0.07915	9.7864046	0.152278	83.334	-0.405	-0.721	0.051	-0.43	7.03	32.767874	111.640744	1	23	32.767873	111.640743	0	184.83	1	0.092	0.018	-0.026	0	0	6.9406E+218	0	0
20230809_2005160121	0	2490429	-0.00573	0.00058	0.05172	-0.014	9.8451595	0.090654	83.334	-0.405	-0.721	0.051	-0.43	7.03	32.767874	111.640744	1	23	32.767873	111.640743	0	184.83	1	0.092	0.018	-0.026	0	0	6.9406E+218	0	0
20230809_2005160132	0	2490430	-0.00475	0.00059	0.05062	-0.07915	9.7864046	0.152278	83.334	-0.402	-0.721	0.051	-0.418	7.03	32.767874	111.640744	1	23	32.767873	111.640743	0	184.83	1	0.092	0.018	-0.026	0	0	6.9406E+218	0	0
20230809_2005160141	0	2490431	-0.00342	0.00055	0.04998	-0.079131	9.7864857	0.090691	83.334	-0.402	-0.721	0.051	-0.418	7.03	32.767874	111.640744	1	23	32.767873	111.640743	0	184.83	1	0.092	0.018	-0.026	0	0	6.9406E+218	0	0
20230809_2005160150	0	2490432	-0.00267	0.00101	0.04863	-0.013975	9.7864666	0.152095	83.334	-0.402	-0.721	0.051	-0.418	7.03	32.767874	111.640744	1	23	32.767873	111.640743	0	184.83	1	0.092	0.018	-0.026	0	0	6.9406E+218	0	0
20230809_2005160163	0	2490433	-0.00172	0.001	0.04767	-0.079131	9.7864857	0.090691	83.334	-0.402	-0.721	0.051	-0.418	7.03	32.767874	111.640744	1	23	32.767873	111.640743	0	184.83	1	0.092	0.018	-0.026	0	0	6.9406E+218	0	0
20230809_2005160172	0	2490434	-0.00129	0.00157	0.04725	-0.079196	9.8450174	0.152423	83.334	-0.402	-0.721	0.051	-0.418	7.03	32.767874	111.640744	1	23	32.767873	111.640743	0	184.83	1	0.092	0.018	-0.026	0	0	6.9406E+218	0	0
20230809_2005160180	0	2490435	-0.00123	0.00184	0.04583	-0.013955	9.7865477	0.090508	83.334	-0.399	-0.722	0.052	-0.418	7.03	32.767874	111.640744	1	23	32.767873	111.640743	0	184.83	1	0.092	0.018	-0.026	0	0	6.9406E+218	0	0
20230809_2005160193	0	2490436	-0.00144	0.00219	0.04493	-0.079131	9.7864857	0.090691	83.334	-0.399	-0.722	0.052	-0.418	7.03	32.767874	111.640744	1	23	32.767873	111.640743	0	184.83	1	0.092	0.018	-0.026	0	0	6.9406E+218	0	0
20230809_2005160200	0	2490437	-0.00219	0.00253	0.04401	-0.07915	9.7864046	0.152278	83.334	-0.399	-0.722	0.052	-0.418	7.03	32.767874	111.640744	1	23	32.767873	111.640743	0	184.83	1	0.092	0.018	-0.026	0	0	6.9406E+218	0	0
20230809_2005160209	0	2490438	-0.00295	0.00285	0.04266	-0.013955	9.7865477	0.090508	83.334	-0.399	-0.722	0.052	-0.418	7.03	32.767874	111.640744	1	23	32.767873	111.640743	0	184.83	1	0.092	0.018	-0.026	0	0	6.9406E+218	0	0
20230809_2005160219	0	2490439	-0.00302	0.00315	0.04187	-0.079196	9.8450174	0.152423	83.334	-0.399	-0.722	0.052	-0.418	7.03	32.767874	111.640744	1	23	32.767873	111.640743	0	184.83	1	0.092	0.018	-0.026	0	0	6.9406E+218	0	0
20230809_2005160233	0	2490440	-0.00341	0.00339	0.04027	-0.079131	9.7864857	0.090691	83.334	-0.397	-0.722	0.052	-0.418	7.03	32.767874	111.640744	1	23	32.767873	111.640743	0	184.83	1	0.092	0.018	-0.026	0	0	6.9406E+218	0	0
20230809_2005160242	0	2490441	-0.00217	0.00363	0.03951	-0.013975	9.7864666	0.152095	83.334	-0.397	-0.722	0.052	-0.418	7.03	32.767874	111.640744	1	23	32.767873	111.640743	0	184.83	1	0.092	0.018	-0.026	0	0	6.9406E+218	0	0
20230809_2005160249	0	2490442	-0.00049	0.00388	0.03846	-0.079131	9.7864857	0.090691	83.334	-0.397	-0.722	0.052	-0.418	7.03	32.767874	111.640744	1	23	32.767873	111.640743	0	184.83	1	0.092	0.018	-0.026	0	0	6.9406E+218	0	0
20230809_2005160260	0	2490443	0.00136	0.00356	0.03729	-0.079196	9.8450174	0.152423	83.334	-0.397	-0.722	0.052	-0.418	7.03	32.767874	111.640744	1	23	32.767873	111.640743	0	184.83	1	0.092	0.018	-0.026	0	0	6.9406E+218	0	0
20230809_2005160269	0	2490444	0.00367	0.00332	0.03605	-0.013955	9.7865477	0.090508	83.334	-0.397	-0.722	0.052	-0.418	7.03	32.767874	111.640744	1	23	32.767873	111.640743	0	184.83	1	0.092	0.018	-0.026	0	0	6.9406E+218	0	0
20230809_2005160278	0	2490445	0.00619	0.0034	0.03541	-0.07915	9.7864046	0.152278	83.334	-0.395	-0.722	0.053	-0.418	7.03	32.767874	111.640744	1	23	32.767873	111.640743	0	184.83	1	0.092	0.018	-0.026	0	0	6.9406E+218	0	0
20230809_2005160293	0	2490446	0.00784	0.0033	0.03386	-0.079131	9.7864857	0.090691	83.334	-0.395	-0.722	0.053	-0.418	7.03	32.767874	111.640744	1	23	32.767873	111.640743	0	184.83	1	0.092	0.018	-0.026	0	0	6.9406E+218	0	0
20230809_2005160298	0	2490447	0.00963	0.00325	0.03295	-0.013955	9.7865477	0.090508	83.334	-0.395	-0.722	0.053	-0.418	7.03	32.767874	111.640744	1	23	32.767873	111.640743	0	184.83	1	0.092	0.018	-0.026	0	0	6.9406E+218	0	0
20230809_2005160309	0	2490448	0.00975	0.00352	0.03194	-0.079196	9.8450174	0.152423	83.334	-0.395	-0.722	0.053	-0.418	7.03	32.767874	111.640744	1	23	32.767873	111.640743	0	184.83	1	0.092	0.018	-0.026	0	0	6.9406E+218	0	0
20230809_2005160319	0	2490449	0.00941	0.00305	0.03029	-0.079131	9.7864857	0.090691	83.334	-0.395	-0.722	0.053	-0.418	7.03	32.767874	111.640744	1	23	32.767873	111.640743	0	184.83	1	0.092	0.018	-0.026	0	0	6.9406E+218	0	0
20230809_2005160331	0	2490450	0.00903	0.00279	0.02972	-0.013975	9.7864666	0.152095	83.334	-0.393	-0.721	0.053	-0.418	7.03	32.767874	111.640744	1	23	32.767873	111.640743	0	184.83	1	0.092	0.018	-0.026	0	0	6.9406E+218	0	0
20230809_2005160342	0	2490451	0.00724	0.00227	0.02888	-0.079131	9.7864857	0.090691	83.334	-0.393	-0.721	0.053	-0.418	7.03	32.767874	111.640744	1	23	32.767873	111.640743	0	184.83	1	0.092	0.018	-0.026	0	0	6.9406E+218	0	0
20230809_2005160350	0	2490452	0.00604	0.0019	0.02734	-0.079131	9.7864857	0.090691	83.334	-0.393	-0.721	0.053	-0.418	7.03	32.767874	111.640744	1	23	32.767873	111.640743	0	184.83	1	0.092	0.018	-0.026	0	0	6.9406E+218	0	0
20230809_2005160360	0	2490453	0.00541	0.00197	0.02707	-0.07915	9.7864046	0.152278	83.334	-0.393	-0.721	0.053	-0.418	7.03	32.767874	111.640744	1	23	32.767873	111.640743	0	184.83	1	0.092	0.018	-0.026	0	0	6.9406E+218	0	0
20230809_2005160368	0	2490454	0.00486	0.00139	0.02525	-0.014	9.8451595	0.090654	83.334	-0.393	-0.721	0.053	-0.418	7.03	32.767874	111.640744	1	23	32.767873	111.640743	0	184.83	1	0.092	0.018	-0.026	0	0	6.9406E+218	0	0
20230809_2005160379	0	2490455	0.00536	0.001	0.02468	-0.07915	9.7864046	0.152278	83.334	-0.392	-0.721	0.054	-0.418	7.03	32.767874	111.640744	1	23	32.767873	111.640743	0	184.83	1	0.092	0.018	-0.026	0	0	6.9406E+218	0	0
20230809_2005160398	0	2490456	0.00553	0.00068	0.02388	-0.079131	9.7864857	0.090691	83.334	-0.392	-0.721	0.054	-0.418	7.03	32.767874	111.640744	1	23	32.767873	111.640743	0	184.83	1	0.092	0.018	-0.026	0	0	6.9406E+218	0	0
20230809_2005160403	0	2490457	0.00556	0.00012	0.02259	-0.013955	9.7865477	0.090508	83.334	-0.392	-0.721	0.054	-0.418	7.03	32.767874	111.640744	1	23	32.767873	111.640743	0	184.83	1	0.092	0.018	-0.026	0	0	6.9406E+218	0	0
20230809_2005160409	0	2490458	0.00686	-0.00022	0.02149	-0.07915	9.7864046	0.152278	83.334	-0.392	-0.721	0.054	-0.418	7.03	32.767874	111.640744	1	23	32.767873	111.640743	0	184.83	1	0.092	0.018	-0.026	0	0	6.9406E+218	0	0
20230809_2005160419	0	2490459	0.00549	-0.00041	0.02055	-0.079131	9.7864857	0.090691	83.334	-0.392	-0.721	0.054	-0.418	7.03	32.767874	111.640744	1	23	32.767873	111.640743	0	184.83	1	0.092	0.018	-0.026	0	0	6.9406E+218	0	0
20230809_2005160430	0	2490460	0.00501	-0.00063	0.01881	-0.013955	9.7865477	0.090508	83.334	-0.391	-0.721	0.054	-0.418	7.03	32.767874	111.640744	1	23	32.767873	111.640743	0	184.83	1	0.092	0.018	-0.026	0	0	6.9406E+218	0	0
20230809_2005160444	0	2490461	0.00295	-0.00058	0.01782	-0.079196	9.8450174	0.152423	83.334	-0.391	-0.721	0.054	-0.418	7.03	32.767874	111.640744	1	23	32.767873	111.640743	0	184.83	1	0.092	0.018	-0.026	0	0	6.9406E+218	0	0
20230809_2005160452	0	2490462	-0.00002	-0.0005	0.01583	-0.079131	9.7864857	0.090691	83.334	-0.391	-0.721	0.054	-0.418	7.03	32.767874	111.640744	1	23	32.767873	111.640743	0	184.83	1	0.092	0.018	-0.026	0	0	6.9406E+218	0	0
20230809_2005160464	0	2490463	-0.00206	-0.00043	0.01468	-0.013955	9.7865477	0.090508	83.334	-0.391	-0.721	0.054	-0.416	7.03	32.767874	111.640744	1	23	32.767873	111.640743	0	184.83	1	0.092	0.018	-0.026	0	0	6.9406E+218	0	0
20230809_2005160469	0	2490464	-0.00588	-0.00056	0.01308	-0.07915	9.7864046	0.152278	83.334	-0.391	-0.721	0.054	-0.416	7.03	32.767874	111.640744	1	23	32.767873	111.640743	0	184.83	1	0.092	0.018	-0.026	0	0	6.9406E+218	0	0
20230809_2005160479	0	2490465	-0.0078	-0.00035	0.01134	-0.079131	9.7864857	0.090691	83.334	-0.39	-0.721	0.054	-0.416	7.03	32.767874	111.640745	1	23	32.767873	111.640743	0	184.83	1	0.092	0.018	-0.026	0	0	6.9406E+218	0	0
20230809_2005160491	0	2490466	-0.00943	-0.00028	0.01026	-0.07915	9.7864046	0.152278	83.334	-0.39	-0.721	0.054	-0.416	7.03	32.767874	111.640745	1	23	32.767873	111.640743	0	184.83	1	0.092	0.018	-0.026	0	0	6.9406E+218	0	0
20230809_2005160500	0	2490467	-0.01053	0.00001	0.00867	-0.014	9.8451595	0.090654	83.334	-0.39	-0.721	0.054	-0.416	7.03	32.767874	111.640745	1	23	32.767873	111.640743	0	184.83	1	0.092	0.018	-0.026	0	0	6.9406E+218	0	0
20230809_2005160509	0	2490468	-0.01219	0.00006	0.00661	-0.079131	9.7864857	0.090691	83.334	-0.39	-0.721	0.054	-0.416	7.03	32.767874	111.640745	1	23	32.767873	111.640743	0	184.83	1	0.092	0.018	-0.026	0	0	6.9406E+218	0	0
20230809_2005160523	0	2490469	-0.01163	0.00012	0.0057	-0.07915	9.7864046	0.152278	83.334	-0.39	-0.721	0.054	-0.416	7.03	32.767874	111.640745	1	23	32.767873	111.640743	0	184.83	1	0.092	0.018	-0.026	0	0	6.9406E+218	0	0
20230809_2005160531	0	2490470	-0.0131	0.00054	0.00382	-0.013955	9.7865477	0.090508	83.334	-0.389	-0.721	0.055	-0.416	7.03	32.767874	111.640745	1	23	32.767873	111.640743	0	184.83	1	0.092	0.018	-0.026	0	0	6.9406E+218	0	0
20230809_2005160541	0	2490471	-0.01284	0.00083	0.00283	-0.07915	9.7864046	0.152278	83.334	-0.389	-0.721	0.055	-0.416	7.03	32.767874	111.640745	1	23	32.767873	111.640743	0	184.83	1	0.092	0.018	-0.026	0	0	6.9406E+218	0	0
20230809_2005160550	0	2490472	-0.01332	0.00117	0.00066	-0.079131	9.7864857	0.090691	83.334	-0.389	-0.721	0.055	-0.416	7.03	32.767874	111.640745	1	23	32.767873	111.640743	0	184.83	1	0.092	0.018	-0.026	0	0	6.9406E+218	0	0
20230809_2005160560	0	2490473	-0.01506	0.00163	0.00004	-0.079131	9.7864857	0.090691	83.334	-0.389	-0.721	0.055	-0.416	7.03	32.767874	111.640745	1	23	32.767873	111.640743	0	184.83	1	0.092	0.018	-0.026	0	0	6.9406E+218	0	0
20230809_2005160570	0	2490474	-0.01536	0.00201	-0.00151	-0.01402	9.8450804	0.15224	83.334	-0.389	-0.722	0.055	-0.416	7.03	32.767874	111.640745	1	23	32.767873	111.640743	0	184.83	1	0.092	0.018	-0.026	0	0	6.9406E+218	0	0
20230809_2005160591	0	2490475	-0.01645	0.00228	-0.00309	-0.079131	9.7864857	0.090691	83.334	-0.389	-0.722	0.055	-0.416	7.03	32.767874	111.640745	1	23	32.767873	111.640743	0	184.83	1	0.092	0.018	-0.026	0	0	6.9406E+218	0	0
20230809_2005160594	0	2490476	-0.01773	0.0023	-0.00375	-0.07915	9.7864046	0.152278	83.334	-0.389	-0.722	0.055	-0.416	7.03	32.767874	111.640745	1	23	32.767873	111.640743	0	184.83	1	0.092	0.018	-0.026	0	0	6.9406E+218	0	0
20230809_2005160602	0	2490477	-0.01544	0.00281	-0.00503	-0.013955	9.7865477	0.090508	83.334	-0.389	-0.722	0.055	-0.416	7.03	32.767874	111.640745	1	23	32.767873	111.640743	0	184.83	1	0.092	0.018	-0.026	0	0	6.9406E+218	0	0
20230809_2005160611	0	2490478	-0.01546	0.00364	-0.00611	-0.07915	9.7864046	0.152278	83.334	-0.389	-0.722	0.055	-0.416	7.03	32.767874	111.640745	1	23	32.767873	111.640743	0	184.83	1	0.092	0.018	-0.026	0	0	6.9406E+218	0	0
20230809_2005160621	0	2490479	-0.01302	0.00352	-0.00681	-0.079131	9.7864857	0.090691	83.334	-0.389	-0.722	0.055	-0.438	7.03	32.767874	111.640745	1	23	32.767873	111.640743	0	184.83	1	0.092	0.018	-0.026	0	0	6.9406E+218	0	0
20230809_2005160633	0	2490480	-0.00966	0.00368	-0.00815	-0.079131	9.7864857	0.090691	83.334	-0.389	-0.723	0.055	-0.438	7.03	32.767874	111.640745	1	23	32.767873	111.640743	0	184.83	1	0.092	0.018	-0.026	0	0	6.9406E+218	0	0
20230809_2005160641	0	2490481	-0.00797	0.00334	-0.00909	-0.013975	9.7864666	0.152095	83.334	-0.389	-0.723	0.055	-0.438	7.03	32.767874	111.640745	1	23	32.767873	111.640743	0	184.83	1	0.092	0.018	-0.026	0	0	6.9406E+218	0	0
20230809_2005160650	0	2490482	-0.00564	0.00353	-0.01004	-0.079131	9.7864857	0.090691	83.334	-0.389	-0.723	0.055	-0.438	7.03	32.767874	111.640745	1	23	32.767873	111.640743	0	184.83	1	0.092	0.018	-0.026	0	0	6.9406E+218	0	0
20230809_2005160660	0	2490483	-0.00446	0.00384	-0.01114	-0.07915	9.7864046	0.152278	83.334	-0.389	-0.723	0.055	-0.438	7.03	32.767874	111.640745	1	23	32.767873	111.640743	0	184.83	1	0.092	0.018	-0.026	0	0	6.9406E+218	0	0
20230809_2005160671	0	2490484	-0.00445	0.00312	-0.01161	-0.013955	9.7865477	0.090508	83.334	-0.389	-0.723	0.055	-0.438	7.03	32.767874	111.640745	1	23	32.767873	111.640743	0	184.83	1	0.092	0.018	-0.026	0	0	6.9406E+218	0	0
20230809_2005160679	0	2490485	-0.00557	0.00318	-0.01295	-0.07915	9.7864046	0.152278	83.334	-0.39	-0.723	0.056	-0.438	7.03	32.767874	111.640745	1	23	32.767873	111.640743	0	184.83	1	0.092	0.018	-0.026	0	0	6.9406E+218	0	0
20230809_2005160691	0	2490486	-0.00787	0.00266	-0.01438	-0.079176	9.8450975	0.090837	83.334	-0.39	-0.723	0.056	-0.438	7.03	32.767874	111.640745	1	23	32.767873	111.640743	0	184.83	1	0.092	0.018	-0.026	0	0	6.9406E+218	0	0
20230809_2005160699	0	2490487	-0.01227	0.00217	-0.01517	-0.013955	9.7865477	0.090508	83.334	-0.39	-0.723	0.056	-0.438	7.03	32.767874	111.640745	1	23	32.767873	111.640743	0	184.83	1	0.092	0.018	-0.026	0	0	6.9406E+218	0	0
20230809_2005160708	0	2490488	-0.01223	0.002	-0.01671	-0.079148	9.7864046	0.152278	83.334	-0.39	-0.723	0.056	-0.438	7.03	32.767874	111.640745	1	23	32.767873	111.640743	0	184.83	1	0.092	0.018	-0.026	0	0	6.9406E+218	0	0
20230809_2005160727	0	2490489	-0.01623	0.00146	-0.01856	-0.079128	9.7864857	0.090691	83.334	-0.39	-0.723	0.056	-0.438	7.03	32.767874	111.640745	1	23	32.767873	111.640743	0	184.83	1	0.092	0.018	-0.026	0	0	6.9406E+218	0	0
20230809_2005160734	0	2490490	-0.01615	0.00122	-0.01994	-0.013972	9.7864666	0.152095	83.334	-0.39	-0.724	0.056	-0.438	7.03	32.767874	111.640745	1	23	32.767873	111.640743	0	184.83	1	0.092	0.018	-0.026	0	0	6.9406E+218	0	0
20230809_2005160741	0	2490491	-0.01505	0.00096	-0.02105	-0.079128	9.7864857	0.090691	83.334	-0.39	-0.724	0.056	-0.438	7.03	32.767874	111.640745	1	23	32.767873	111.640743	0	184.83	1	0.092	0.018	-0.026	0	0	6.9406E+218	0	0
20230809_2005160751	0	2490492	-0.01351	0.00055	-0.0229	-0.079148	9.7864046	0.152278	83.334	-0.39	-0.724	0.056	-0.438	7.03	32.767874	111.640745	1	23	32.767873	111.640743	0	184.83	1	0.092	0.018	-0.026	0	0	6.9406E+218	0	0
20230809_2005160762	0	2490493	-0.00958	0.00028	-0.02414	-0.013952	9.7865477	0.090508	83.334	-0.39	-0.724	0.056	-0.438	7.03	32.767874	111.640745	1	23	32.767873	111.640743	0	184.83	1	0.092	0.018	-0.026	0	0	6.9406E+218	0	0
20230809_2005160771	0	2490494	-0.00656	0.00047	-0.02572	-0.079128	9.7864857	0.090691	83.334	-0.39	-0.724	0.056	-0.438	7.03	32.767874	111.640745	1	23	32.767873	111.640743	0	184.83	1	0.092	0.018	-0.026	0	0	6.9406E+218	0	0
20230809_2005160780	0	2490495	-0.00383	-0.00039	-0.02758	-0.079148	9.7864046	0.152278	83.334	-0.391	-0.724	0.056	-0.438	7.03	32.767874	111.640745	1	23	32.767873	111.640743	0	184.83	1	0.092	0.018	-0.026	0	0	6.9406E+218	0	0
20230809_2005160793	0	2490496	-0.00124	-0.00052	-0.02877	-0.013997	9.8451595	0.090654	83.334	-0.391	-0.724	0.056	-0.438	7.03	32.767874	111.640745	1	23	32.767873	111.640743	0	184.83	1	0.092	0.018	-0.026	0	0	6.9406E+218	0	0
20230809_2005160804	0	2490497	0.00152	-0.00013	-0.03061	-0.079148	9.7864046	0.152278	83.334	-0.391	-0.724	0.056	-0.432	7.03	32.767874	111.640745	1	23	32.767873	111.640743	0	184.83	1	0.092	0.018	-0.026	0	0	6.9406E+218	0	0
20230809_2005160808	0	2490498	0.00189	-0.00039	-0.03175	-0.013952	9.7865477	0.090508	83.334	-0.391	-0.724	0.056	-0.432	7.03	32.767874	111.640745	1	23	32.767873	111.640743	0	184.83	1	0.092	0.018	-0.026	0	0	6.9406E+218	0	0
20230809_2005160820	0	2490499	0.00238	-0.00058	-0.03326	-0.079148	9.7864046	0.152278	83.334	-0.391	-0.724	0.056	-0.432	7.03	32.767874	111.640745	1	23	32.767873	111.640743	0	184.83	1	0.092	0.018	-0.026	0	0	6.9406E+218	0	0
20230809_2005160829	0	2490500	0.00086	-0.00001	-0.03469	-0.079128	9.7864857	0.090691	83.334	-0.393	-0.724	0.048	-0.432	7.03	32.767874	111.640744	1	23	32.767873	111.640743	0	184.83	1	0.092	0.018	-0.026	0	0	6.9406E+218	0	0
20230809_2005160848	0	2490501	-0.00052	-0.00051	-0.03598	-0.013952	9.7865477	0.090508	83.334	-0.393	-0.724	0.048	-0.432	7.03	32.767874	111.640744	1	23	32.767873	111.640743	0	184.83	1	0.092	0.018	-0.026	0	0	6.9406E+218	0	0
20230809_2005160848	0	2490502	-0.0012	-0.00052	-0.03712	-0.079148	9.7864046	0.152278	83.334	-0.393	-0.724	0.048	-0.432	7.03	32.767874	111.640744	1	23	32.767873	111.640743	0	184.83	1	0.092	0.018	-0.026	0	0	6.9406E+218	0	0
20230809_2005160859	0	2490503	-0.00337	-0.0003	-0.03895	-0.079128	9.7864857	0.090691	83.334	-0.393	-0.724	0.048	-0.432	7.03	32.767874	111.640744	1	23	32.767873	111.640743	0	184.83	1	0.092	0.018	-0.026	0	0	6.9406E+218	0	0
20230809_2005160869	0	2490504	-0.00451	-0.00054	-0.03969	-0.013972	9.7864666	0.152095	83.334	-0.393	-0.724	0.048	-0.432	7.03	32.767874	111.640744	1	23	32.767873	111.640743	0	184.83	1	0.092	0.018	-0.026	0	0	6.9406E+218	0	0
20230809_2005160878	0	2490505	-0.00589	0.0002	-0.04073	-0.079128	9.7864857	0.090691	83.335	-0.394	-0.725	0.049	-0.432	7.03	32.767874	111.640744	1	23	32.767873	111.640743	0	184.83	1	0.092	0.018	-0.026	0	0	6.9406E+218	0	0
20230809_2005160896	0	2490506	-0.00723	0.00015	-0.04191	-0.079148	9.7864046	0.152278	83.335	-0.394	-0.725	0.049	-0.432	7.03	32.767874	111.640744	1	23	32.767873	111.640743	0	184.83	1	0.092	0.018	-0.026	0	0	6.9406E+218	0	0
20230809_2005160900	0	2490507	-0.00853	-0.00032	-0.04318	-0.013952	9.7865477	0.090508	83.335	-0.394	-0.725	0.049	-0.432	7.03	32.767874	111.640744	1	23	32.767873	111.640743	0	184.83	1	0.092	0.018	-0.026	0	0	6.9406E+218	0	0
20230809_2005160909	0	2490508	-0.00981	0.00017	-0.04445	-0.079193	9.8450174	0.152423	83.335	-0.394	-0.725	0.049	-0.432	7.03	32.767874	111.640744	1	23	32.767873	111.640743	0	184.83	1	0.092	0.018	-0.026	0	0	6.9406E+218	0	0
20230809_2005160923	0	2490509	-0.01119	0.00033	-0.04497	-0.013952	9.7865477	0.090508	83.335	-0.394	-0.725	0.049	-0.432	7.03	32.767874	111.640744	1	23	32.767873	111.640743	0	184.83	1	0.092	0.018	-0.026	0	0	6.9406E+218	0	0
20230809_2005160929	0	2490510	-0.01071	0.00019	-0.04645	-0.079128	9.7864857	0.090691	83.335	-0.396	-0.725	0.049	-0.432	7.03	32.767874	111.640744	1	23	32.767873	111.640743	0	184.83	1	0.092	0.018	-0.026	0	0	6.9406E+218	0	0
20230809_2005160940	0	2490511	-0.01155	0.00064	-0.04742	-0.079148	9.7864046	0.152278	83.335	-0.396	-0.725	0.049	-0.432	7.03	32.767874	111.640744	1	23	32.767873	111.640743	0	184.83	1	0.092	0.018	-0.026	0	0	6.9406E+218	0	0
20230809_2005160949	0	2490512	-0.01055	0.00087	-0.04874	-0.013952	9.7865477	0.090508	83.335	-0.396	-0.725	0.049	-0.432	7.03	32.767874	111.640744	1	23	32.767873	111.640743	0	184.83	1	0.092	0.018	-0.026	0	0	6.9406E+218	0	0
20230809_2005160960	0	2490513	-0.00855	0.00153	-0.0504	-0.079148	9.7864046	0.152278	83.335	-0.396	-0.725	0.049	-0.432	7.03	32.767874	111.640744	1	23	32.767873	111.640743	0	184.83	1	0.092	0.018	-0.026	0	0	6.9406E+218	0	0
20230809_2005160969	0	2490514	-0.00733	0.00194	-0.05104	-0.079128	9.7864857	0.090691	83.335	-0.396	-0.725	0.049	-0.432	7.03	32.767874	111.640744	1	23	32.767873	111.640743	0	184.83	1	0.092	0.018	-0.026	0	0	6.9406E+218	0	0
20230809_2005160980	0	2490515	-0.00548	0.00184	-0.05233	-0.079148	9.7864046	0.152278	83.335	-0.399	-0.726	0.049	-0.432	7.03	32.767874	111.640744	1	23	32.767873	111.640743	0	184.83	1	0.092	0.018	-0.026	0	0	6.9406E+218	0	0
20230809_2005160992	0	2490516	-0.00315	0.00178	-0.05383	-0.013952	9.7865477	0.090508	83.335	-0.399	-0.726	0.049	-0.432	7.03	32.767874	111.640744	1	23	32.767873	111.640743	0	184.83	1	0.092	0.018	-0.026	0	0	6.9406E+218	0	0
20230809_2005170001	0	2490517	-0.0024	0.0024	-0.05457	-0.079148	9.7864046	0.152278	83.335	-0.399	-0.726	0.049	-0.432	7.03	32.767874	111.640744	1	23	32.767873	111.640743	0	184.83	1	0.092	0.018	-0.026	0	0	6.9406E+218	0	0
20230809_2005170014	0	2490518	-0.00186	0.00209	-0.05604	-0.079128	9.7864857	0.090691	83.335	-0.399	-0.726	0.049	-0.432	7.03	32.767874	111.640744	1	23	32.767873	111.640743	0	184.83	1	0.092	0.018	-0.026	0	0	6.9406E+218	0	0
20230809_2005170019	0	2490519	-0.00179	0.00228	-0.0567	-0.013952	9.7865477	0.090508	83.335	-0.399	-0.726	0.049	-0.432	7.03	32.767874	111.640744	1	23	32.767873	111.640743	0	184.83	1	0.092	0.018	-0.026	0	0	6.9406E+218	0	0
20230809_2005170033	0	2490520	-0.00395	0.00185	-0.05753	-0.079148	9.7864046	0.152278	83.335	-0.401	-0.726	0.05	-0.432	7.03	32.767874	111.640744	1	23	32.767873	111.640743	0	184.83	1	0.092	0.018	-0.026	0	0	6.9406E+218	0	0
20230809_2005170042	0	2490521	-0.00594	0.00163	-0.0588	-0.079128	9.7864857	0.090691	83.335	-0.401	-0.726	0.05	-0.432	7.03	32.767874	111.640744	1	23	32.767873	111.640743	0	184.83	1	0.092	0.018	-0.026	0	0	6.9406E+218	0	0
20230809_2005170050	0	2490522	-0.01027	0.00163	-0.05999	-0.013972	9.7864666	0.152095	83.335	-0.401	-0.726	0.05	-0.432	7.03	32.767874	111.640744	1	23	32.767873	111.640743	0	184.83	1	0.092	0.018	-0.026	0	0	6.9406E+218	0	0
20230809_2005170060	0	2490523	-0.01374	0.00142	-0.06072	-0.079128	9.7864857	0.090691	83.335	-0.401	-0.726	0.05	-0.432	7.03	32.767874	111.640744	1	23	32.767873	111.640743	0	184.83	1	0.092	0.018	-0.026	0	0	6.9406E+218	0	0
20230809_2005170072	0	2490524	-0.01773	0.00095	-0.06153	-0.079148	9.7864046	0.152278	83.335	-0.401	-0.726	0.05	-0.432	7.03	32.767874	111.640744	1	23	32.767873	111.640743	0	184.83	1	0.092	0.018	-0.026	0	0	6.9406E+218	0	0
20230809_2005170080	0	2490525	-0.02068	0.00083	-0.06272	-0.013952	9.7865477	0.090508	83.335	-0.404	-0.726	0.051	-0.432	7.03	32.767874	111.640744	1	23	32.767873	111.640743	0	184.83	1	0.092	0.018	-0.026	0	0	6.9406E+218	0	0
20230809_2005170095	0	2490526	-0.02414	0.00056	-0.06352	-0.079128	9.7864857	0.090691	83.335	-0.404	-0.726	0.051	-0.432	7.03	32.767874	111.640744	1	23	32.767873	111.640743	0	184.83	1	0.092	0.018	-0.026	0	0	6.9406E+218	0	0
20230809_2005170101	0	2490527	-0.02452	0.0005	-0.06451	-0.079148	9.7864046	0.152278	83.335	-0.404	-0.726	0.051	-0.432	7.03	32.767874	111.640744	1	23	32.767873	111.640743	0	184.83	1	0.092	0.018	-0.026	0	0	6.9406E+218	0	0
20230809_2005170110	0	2490528	-0.02546	0.00057	-0.06533	-0.013952	9.7865477	0.090508	83.335	-0.404	-0.726	0.051	-0.432	7.03	32.767874	111.640744	1	23	32.767873	111.640743	0	184.83	1	0.092	0.018	-0.026	0	0	6.9406E+218	0	0
20230809_2005170119	0	2490529	-0.02398	0.00003	-0.06645	-0.079148	9.7864046	0.152278	83.335	-0.404	-0.726	0.051	-0.432	7.03	32.767874	111.640744	1	23	32.767873	111.640743	0	184.83	1	0.092	0.018	-0.026	0	0	6.9406E+218	0	0
20230809_2005170133	0	2490530	-0.02034	-0.00004	-0.06736	-0.079128	9.7864857	0.090691	83.335	-0.407	-0.728	0.051	-0.422	7.03	32.767874	111.640744	1	23	32.767873	111.640743	0	184.83	1	0.092	0.018	-0.026	0	0	6.9406E+218	0	0
20230809_2005170142	0	2490531	-0.01811	0	-0.06836	-0.013972	9.7864666	0.152095	83.335	-0.407	-0.728	0.051	-0.422	7.03	32.767874	111.640744	1	23	32.767873	111.640743	0	184.83	1	0.092	0.018	-0.026	0	0	6.9406E+218	0	0
20230809_2005170149	0	2490532	-0.014	0.00002	-0.06916	-0.079128	9.7864857	0.090691	83.335	-0.407	-0.728	0.051	-0.422	7.03	32.767874	111.640744	1	23	32.767873	111.640743	0	184.83	1	0.092	0.018	-0.026	0	0	6.9406E+218	0	0
20230809_2005170160	0	2490533	-0.01071	0.00018	-0.07012	-0.079148	9.7864046	0.152278	83.335	-0.407	-0.728	0.051	-0.422	7.03	32.767874	111.640744	1	23	32.767873	111.640743	0	184.83	1	0.092	0.018	-0.026	0	0	6.9406E+218	0	0
20230809_2005170171	0	2490534	-0.00798	-0.00043	-0.07084	-0.013952	9.7865477	0.090508	83.335	-0.407	-0.728	0.051	-0.422	7.03	32.767874	111.640744	1	23	32.767873	111.640743	0	184.83	1	0.092	0.018	-0.026	0	0	6.9406E+218	0	0
20230809_2005170181	0	2490535	-0.00528	-0.0003	-0.07206	-0.079148	9.7864046	0.152278	83.335	-0.411	-0.728	0.052	-0.422	7.03	32.767874	111.640744	1	23	32.767873	111.640743	0	184.83	1	0.092	0.018	-0.026	0	0	6.9406E+218	0	0
20230809_2005170193	0	2490536	-0.00412	-0.00029	-0.07342	-0.079128	9.7864857	0.090691	83.335	-0.411	-0.728	0.052	-0.422	7.03	32.767874	111.640744	1	23	32.767873	111.640743	0	184.83	1	0.092	0.018	-0.026	0	0	6.9406E+218	0	0
20230809_2005170204	0	2490537	-0.00375	-0.00023	-0.07424	-0.079148	9.7864046	0.152278	83.335	-0.411	-0.728	0.052	-0.422	7.03	32.767874	111.640744	1	23	32.767873	111.640743	0	184.83	1	0.092	0.018	-0.026	0	0	6.9406E+218	0	0
20230809_2005170209	0	2490538	-0.00349	-0.00012	-0.07497	-0.013952	9.7865477	0.090508	83.335	-0.411	-0.728	0.052	-0.422	7.03	32.767874	111.640744	1	23	32.767873	111.640743	0	184.83	1	0.092	0.018	-0.026	0	0	6.9406E+218	0	0
20230809_2005170220	0	2490539	-0.00465	-0.00025	-0.07593	-0.079148	9.7864046	0.152278	83.335	-0.411	-0.728	0.052	-0.422	7.03	32.767874	111.640744	1	23	32.767873	111.640743	0	184.83	1	0.092	0.018	-0.026	0	0	6.9406E+218	0	0
20230809_2005170229	0	2490540	-0.00617	-0.00046	-0.07707	-0.079128	9.7864857	0.090691	83.335	-0.414	-0.728	0.052	-0.422	7.03	32.767874	111.640744	1	23	32.767873	111.640743	0	184.83	1	0.092	0.018	-0.026	0	0	6.9406E+218	0	0
20230809_2005170242	0	2490541	-0.00751	-0.00069	-0.07758	-0.079148	9.7864046	0.152278	83.335	-0.414	-0.728	0.052	-0.422	7.03	32.767874	111.640744	1	23	32.767873	111.640743	0	184.83	1	0.092	0.018	-0.026	0	0	6.9406E+218	0	0
20230809_2005170250	0	2490542	-0.01062	-0.0008	-0.07811	-0.013997	9.8451595	0.090654	83.335	-0.414	-0.728	0.052	-0.422	7.03	32.767874	111.640744	1	23	32.767873	111.640743	0	184.83	1	0.092	0.018	-0.026	0	0	6.9406E+218	0	0
20230809_2005170259	0	2490543	-0.01219	-0.00104	-0.07873	-0.079102	9.7277927	0.152132	83.335	-0.414	-0.728	0.052	-0.422	7.03	32.767874	111.640744	1	23	32.767873	111.640743	0	184.83	1	0.092	0.018	-0.026	0	0	6.9406E+218	0	0
20230809_2005170270	0	2490544	-0.01358	-0.00121	-0.07866	-0.079128	9.7864857	0.090691	83.335	-0.414	-0.728	0.052	-0.422	7.03	32.767874	111.640744	1	23	32.767873	111.640743	0	184.83	1	0.092	0.018	-0.026	0	0	6.9406E+218	0	0
20230809_2005170280	0	2490545	-0.01488	-0.00089	-0.07919	-0.079148	9.7864046	0.152278	83.336	-0.418	-0.729	0.052	-0.429	7.03	32.767874	111.640744	1	23	32.767873	111.640743	0	184.83	1	0.092	0.018	-0.026	0	0	6.9406E+218	0	0
20230809_2005170290	0	2490546	-0.01495	-0.00103	-0.07932	-0.079128	9.7864857	0.090691	83.336	-0.418	-0.729	0.052	-0.429	7.03	32.767874	111.640744	1	23	32.767873	111.640743	0	184.83	1	0.092	0.018	-0.026	0	0	6.9406E+218	0	0
20230809_2005170300	0	2490547	-0.01325	-0.00065	-0.07993	-0.013972	9.7864666	0.152095	83.336	-0.418	-0.729	0.052	-0.429	7.03	32.767874	111.640744	1	23	32.767873	111.640743	0	184.83	1	0.092	0.018	-0.026	0	0	6.9406E+218	0	0
20230809_2005170309	0	2490548	-0.01243	-0.0004	-0.07992	-0.079173	9.8450975	0.090837	83.336	-0.418	-0.729	0.052	-0.429	7.03	32.767874	111.640744	1	23	32.767873	111.640743	0	184.83	1	0.092	0.018	-0.026	0	0	6.9406E+218	0	0
20230809_2005170322	0	2490549	-0.00893	-0.00032	-0.08032	-0.079102	9.7277927	0.152132	83.336	-0.418	-0.729	0.052	-0.429	7.03	32.767874	111.640744	1	23	32.767873	111.640743	0	184.83	1	0.092	0.018	-0.026	0	0	6.9406E+218	0	0
20230809_2005170329	0	2490550	-0.00606	0.00064	-0.07992	-0.079173	9.8450975	0.090837	83.336	-0.422	-0.73	0.053	-0.429	7.03	32.767874	111.640744	1	23	32.767873	111.640743	0	184.83	1	0.092	0.018	-0.026	0	0	6.9406E+218	0	0
20230809_2005170342	0	2490551	-0.0022	0.00075	-0.08014	-0.013972	9.7864666	0.152095	83.336	-0.422	-0.73	0.053	-0.429	7.03	32.767874	111.640744	1	23	32.767873	111.640743	0	184.83	1	0.092	0.018	-0.026	0	0	6.9406E+218	0	0
20230809_2005170350	0	2490552	0.00105	0.00113	-0.07992	-0.079083	9.7278728	0.090546	83.336	-0.422	-0.73	0.053	-0.429	7.03	32.767874	111.640744	1	23	32.767873	111.640743	0	184.83	1	0.092	0.018	-0.026	0	0	6.9406E+218	0	0
20230809_2005170360	0	2490553	0.00325	0.00131	-0.07992	-0.079193	9.8450174	0.152423	83.336	-0.422	-0.73	0.053	-0.429	7.03	32.767874	111.640744	1	23	32.767873	111.640743	0	184.83	1	0.092	0.018	-0.026	0	0	6.9406E+218	0	0
20230809_2005170370	0	2490554	0.00474	0.00148	-0.07979	-0.079128	9.7864857	0.090691	83.336	-0.422	-0.73	0.053	-0.429	7.03	32.767874	111.640744	1	23	32.767873	111.640743	0	184.83	1	0.092	0.018	-0.026	0	0	6.9406E+218	0	0
20230809_2005170379	0	2490555	0.00673	0.00172	-0.08036	-0.013972	9.7864666	0.152095	83.336	-0.426	-0.729	0.054	-0.429	7.03	32.767874	111.640744	1	23	32.767873	111.640743	0	184.83	1	0.092	0.018	-0.026	0	0	6.9406E+218	0	0
20230809_2005170392	0	2490556	0.00721	0.00179	-0.07999	-0.079128	9.7864857	0.090691	83.336	-0.426	-0.729	0.054	-0.429	7.03	32.767874	111.640744	1	23	32.767873	111.640743	0	184.83	1	0.092	0.018	-0.026	0	0	6.9406E+218	0	0
20230809_2005170400	0	2490557	0.00713	0.00176	-0.08064	-0.079128	9.7864857	0.090691	83.336	-0.426	-0.729	0.054	-0.429	7.03	32.767874	111.640744	1	23	32.767873	111.640743	0	184.83	1	0.092	0.018	-0.026	0	0	6.9406E+218	0	0
20230809_2005170409	0	2490558	0.00719	0.002	-0.08082	-0.079148	9.7864046	0.152278	83.336	-0.426	-0.729	0.054	-0.429	7.03	32.767874	111.640744	1	23	32.767873	111.640743	0	184.83	1	0.092	0.018	-0.026	0	0	6.9406E+218	0	0
20230809_2005170422	0	2490559	0.0045	0.00216	-0.0814	-0.013952	9.7865477	0.090508	83.336	-0.426	-0.729	0.054	-0.429	7.03	32.767874	111.640744	1	23	32.767873	111.640743	0	184.83	1	0.092	0.018	-0.026	0	0	6.9406E+218	0	0
20230809_2005170429	0	2490560	0.00318	0.00185	-0.08202	-0.079148	9.7864046	0.152278	83.336	-0.43	-0.729	0.054	-0.429	7.03	32.767874	111.640744	1	23	32.767873	111.640743	0	184.83	1	0.092	0.018	-0.026	0	0	6.9406E+218	0	0
20230809_2005170443	0	2490561	0.00014	0.00185	-0.08292	-0.079128	9.7864857	0.090691	83.336	-0.43	-0.729	0.054	-0.429	7.03	32.767874	111.640744	1	23	32.767873	111.640743	0	184.83	1	0.092	0.018	-0.026	0	0	6.9406E+218	0	0
20230809_2005170452	0	2490562	-0.00274	0.00138	-0.0836	-0.013972	9.7864666	0.152095	83.336	-0.43	-0.729	0.054	-0.43	7.03	32.767874	111.640744	1	23	32.767873	111.640743	0	184.83	1	0.092	0.018	-0.026	0	0	6.9406E+218	0	0
20230809_2005170462	0	2490563	-0.00544	0.00126	-0.08417	-0.079128	9.7864857	0.090691	83.336	-0.43	-0.729	0.054	-0.43	7.03	32.767874	111.640744	1	23	32.767873	111.640743	0	184.83	1	0.092	0.018	-0.026	0	0	6.9406E+218	0	0
20230809_2005170470	0	2490564	-0.00928	0.00094	-0.08513	-0.079148	9.7864046	0.152278	83.336	-0.43	-0.729	0.054	-0.43	7.03	32.767874	111.640744	1	23	32.767873	111.640743	0	184.83	1	0.092	0.018	-0.026	0	0	6.9406E+218	0	0
20230809_2005170480	0	2490565	-0.0124	0.00062	-0.08552	-0.079128	9.7864857	0.090691	83.336	-0.434	-0.73	0.054	-0.43	7.03	32.767874	111.640745	1	23	32.767873	111.640743	0	184.83	1	0.092	0.018	-0.026	0	0	6.9406E+218	0	0
20230809_2005170493	0	2490566	-0.01383	-0.00015	-0.08654	-0.013972	9.7864666	0.152095	83.336	-0.434	-0.73	0.054	-0.43	7.03	32.767874	111.640745	1	23	32.767873	111.640743	0	184.83	1	0.092	0.018	-0.026	0	0	6.9406E+218	0	0
20230809_2005170500	0	2490567	-0.01526	-0.00028	-0.08657	-0.079128	9.7864857	0.090691	83.336	-0.434	-0.73	0.054	-0.43	7.03	32.767874	111.640745	1	23	32.767873	111.640743	0	184.83	1	0.092	0.018	-0.026	0	0	6.9406E+218	0	0
20230809_2005170509	0	2490568	-0.01454	-0.00072	-0.08761	-0.079128	9.7864857	0.090691	83.336	-0.434	-0.73	0.054	-0.43	7.03	32.767874	111.640745	1	23	32.767873	111.640743	0	184.83	1	0.092	0.018	-0.026	0	0	6.9406E+218	0	0
20230809_2005170519	0	2490569	-0.01199	-0.0008	-0.08755	-0.079148	9.7864046	0.152278	83.336	-0.434	-0.73	0.054	-0.43	7.03	32.767874	111.640745	1	23	32.767873	111.640743	0	184.83	1	0.092	0.018	-0.026	0	0	6.9406E+218	0	0
20230809_2005170533	0	2490570	-0.01038	-0.00048	-0.08787	-0.079173	9.8450975	0.090837	83.336	-0.438	-0.73	0.055	-0.43	7.03	32.767874	111.640745	1	23	32.767873	111.640743	0	184.83	1	0.092	0.018	-0.026	0	0	6.9406E+218	0	0
20230809_2005170540	0	2490571	-0.00755	-0.00084	-0.08788	-0.013927	9.7278547	0.15195	83.336	-0.438	-0.73	0.055	-0.43	7.03	32.767874	111.640745	1	23	32.767873	111.640743	0	184.83	1	0.092	0.018	-0.026	0	0	6.9406E+218	0	0
20230809_2005170549	0	2490572	-0.00515	-0.00094	-0.08802	-0.079128	9.7864857	0.090691	83.336	-0.438	-0.73	0.055	-0.43	7.03	32.767874	111.640745	1	23	32.767873	111.640743	0	184.83	1	0.092	0.018	-0.026	0	0	6.9406E+218	0	0
20230809_2005170560	0	2490573	-0.0037	-0.00102	-0.08759	-0.079148	9.7864046	0.152278	83.336	-0.438	-0.73	0.055	-0.43	7.03	32.767874	111.640745	1	23	32.767873	111.640743	0	184.83	1	0.092	0.018	-0.026	0	0	6.9406E+218	0	0
20230809_2005170570	0	2490574	-0.00226	-0.0012	-0.08709	-0.079128	9.7864857	0.090691	83.336	-0.438	-0.73	0.055	-0.43	7.03	32.767874	111.640745	1	23	32.767873	111.640743	0	184.83	1	0.092	0.018	-0.026	0	0	6.9406E+218	0	0
20230809_2005170580	0	2490575	-0.00094	-0.00108	-0.08641	-0.013972	9.7864666	0.152095	83.336	-0.442	-0.73	0.056	-0.43	7.03	32.767874	111.640745	1	23	32.767873	111.640743	0	184.83	1	0.092	0.018	-0.026	0	0	6.9406E+218	0	0
20230809_2005170594	0	2490576	-0.00182	-0.00117	-0.08603	-0.079128	9.7864857	0.090691	83.336	-0.442	-0.73	0.056	-0.43	7.03	32.767874	111.640745	1	23	32.767873	111.640743	0	184.83	1	0.092	0.018	-0.026	0	0	6.9406E+218	0	0
20230809_2005170602	0	2490577	-0.00174	-0.00158	-0.08474	-0.079148	9.7864046	0.152278	83.336	-0.442	-0.73	0.056	-0.43	7.03	32.767874	111.640745	1	23	32.767873	111.640743	0	184.83	1	0.092	0.018	-0.026	0	0	6.9406E+218	0	0
20230809_2005170610	0	2490578	-0.00386	-0.00144	-0.0839	-0.079128	9.7864857	0.090691	83.336	-0.442	-0.73	0.056	-0.43	7.03	32.767874	111.640745	1	23	32.767873	111.640743	0	184.83	1	0.092	0.018	-0.026	0	0	6.9406E+218	0	0
20230809_2005170619	0	2490579	-0.00605	-0.00199	-0.08336	-0.079148	9.7864046	0.152278	83.336	-0.442	-0.73	0.056	-0.441	7.03	32.767874	111.640745	1	23	32.767873	111.640743	0	184.83	1	0.092	0.018	-0.026	0	0	6.9406E+218	0	0
20230809_2005170631	0	2490580	-0.00776	-0.0017	-0.08239	-0.013952	9.7865477	0.090508	83.337	-0.446	-0.731	0.056	-0.441	7.03	32.767874	111.640745	1	23	32.767873	111.640743	0	184.83	1	0.092	0.018	-0.026	0	0	6.9406E+218	0	0
20230809_2005170640	0	2490581	-0.01101	-0.00151	-0.0816	-0.079193	9.8450174	0.152423	83.337	-0.446	-0.731	0.056	-0.441	7.03	32.767874	111.640745	1	23	32.767873	111.640743	0	184.83	1	0.092	0.018	-0.026	0	0	6.9406E+218	0	0
20230809_2005170649	0	2490582	-0.01281	-0.00169	-0.0811	-0.079083	9.7278728	0.090546	83.337	-0.446	-0.731	0.056	-0.441	7.03	32.767874	111.640745	1	23	32.767873	111.640743	0	184.83	1	0.092	0.018	-0.026	0	0	6.9406E+218	0	0
20230809_2005170661	0	2490583	-0.01444	-0.00116	-0.08056	-0.079148	9.7864046	0.152278	83.337	-0.446	-0.731	0.056	-0.441	7.03	32.767874	111.640745	1	23	32.767873	111.640743	0	184.83	1	0.092	0.018	-0.026	0	0	6.9406E+218	0	0
20230809_2005170671	0	2490584	-0.01675	-0.00122	-0.07993	-0.079173	9.8450975	0.090837	83.337	-0.446	-0.731	0.056	-0.441	7.03	32.767874	111.640745	1	23	32.767873	111.640743	0	184.83	1	0.092	0.018	-0.026	0	0	6.9406E+218	0	0
20230809_2005170679	0	2490585	-0.01763	-0.00097	-0.07979	-0.013972	9.7864666	0.152095	83.337	-0.45	-0.731	0.057	-0.441	7.03	32.767874	111.640745	1	23	32.767873	111.640743	0	184.83	1	0.092	0.018	-0.026	0	0	6.9406E+218	0	0
20230809_2005170691	0	2490586	-0.01719	-0.00067	-0.07948	-0.079128	9.7864857	0.090691	83.337	-0.45	-0.731	0.057	-0.441	7.03	32.767874	111.640745	1	23	32.767873	111.640743	0	184.83	1	0.092	0.018	-0.026	0	0	6.9406E+218	0	0
20230809_2005170699	0	2490587	-0.01732	-0.00025	-0.07925	-0.079148	9.7864046	0.152278	83.337	-0.45	-0.731	0.057	-0.441	7.03	32.767874	111.640745	1	23	32.767873	111.640743	0	184.83	1	0.092	0.018	-0.026	0	0	6.9406E+218	0	0
20230809_2005170710	0	2490588	-0.0141	0.00007	-0.07886	-0.079131	9.7864857	0.090691	83.337	-0.45	-0.731	0.057	-0.441	7.03	32.767874	111.640745	1	23	32.767873	111.640743	0	184.83	1	0.092	0.018	-0.026	0	0	6.9406E+218	0	0
20230809_2005170727	0	2490589	-0.01267	0.00067	-0.07866	-0.07915	9.7864046	0.152278	83.337	-0.45	-0.731	0.057	-0.441	7.03	32.767874	111.640745	1	23	32.767873	111.640743	0	184.83	1	0.092	0.018	-0.026	0	0	6.9406E+218	0	0
20230809_2005170731	0	2490590	-0.00916	0.00069	-0.07888	-0.013955	9.7865477	0.090508	83.337	-0.454	-0.732	0.057	-0.441	7.03	32.767874	111.640745	1	23	32.767873	111.640743	0	184.83	1	0.092	0.018	-0.026	0	0	6.9406E+218	0	0
20230809_2005170742	0	2490591	-0.00577	0.0012	-0.07865	-0.07915	9.7864046	0.152278	83.337	-0.454	-0.732	0.057	-0.441	7.03	32.767874	111.640745	1	23	32.767873	111.640743	0	184.83	1	0.092	0.018	-0.026	0	0	6.9406E+218	0	0
20230809_2005170750	0	2490592	-0.0028	0.00153	-0.07843	-0.079131	9.7864857	0.090691	83.337	-0.454	-0.732	0.057	-0.441	7.03	32.767874	111.640745	1	23	32.767873	111.640743	0	184.83	1	0.092	0.018	-0.026	0	0	6.9406E+218	0	0
20230809_2005170759	0	2490593	0.00063	0.00199	-0.07885	-0.07915	9.7864046	0.152278	83.337	-0.454	-0.732	0.057	-0.441	7.03	32.767874	111.640745	1	23	32.767873	111.640743	0	184.83	1	0.092	0.018	-0.026	0	0	6.9406E+218	0	0
20230809_2005170769	0	2490594	0.00249	0.0022	-0.0781	-0.079176	9.8450975	0.090837	83.337	-0.454	-0.732	0.057	-0.441	7.03	32.767874	111.640745	1	23	32.767873	111.640743	0	184.83	1	0.092	0.018	-0.026	0	0	6.9406E+218	0	0
20230809_2005170779	0	2490595	0.0053	0.00272	-0.07824	-0.07915	9.7864046	0.152278	83.337	-0.457	-0.732	0.048	-0.441	7.03	32.767874	111.640744	1	23	32.767873	111.640743	0	184.83	1	0.092	0.018	-0.026	0	0	6.9406E+218	0	0
20230809_2005170798	0	2490596	0.00616	0.00248	-0.07757	-0.013955	9.7865477	0.090508	83.337	-0.457	-0.732	0.048	-0.441	7.03	32.767874	111.640744	1	23	32.767873	111.640743	0	184.83	1	0.092	0.018	-0.026	0	0	6.9406E+218	0	0
20230809_2005170804	0	2490597	0.00695	0.00249	-0.07738	-0.07915	9.7864046	0.152278	83.337	-0.457	-0.732	0.048	-0.43	7.03	32.767874	111.640744	1	23	32.767873	111.640743	0	184.83	1	0.092	0.018	-0.026	0	0	6.9406E+218	0	0
20230809_2005170810	0	2490598	0.0056	0.00249	-0.07638	-0.079131	9.7864857	0.090691	83.337	-0.457	-0.732	0.048	-0.43	7.03	32.767874	111.640744	1	23	32.767873	111.640743	0	184.83	1	0.092	0.018	-0.026	0	0	6.9406E+218	0	0
20230809_2005170822	0	2490599	0.0059	0.00229	-0.07559	-0.07915	9.7864046	0.152278	83.337	-0.457	-0.732	0.048	-0.43	7.03	32.767874	111.640744	1	23	32.767873	111.640743	0	184.83	1	0.092	0.018	-0.026	0	0	6.9406E+218	0	0
20230809_2005170830	0	2490600	0.00289	0.002	-0.07473	-0.079131	9.7864857	0.090691	83.337	-0.461	-0.732	0.049	-0.43	7.03	32.767874	111.640744	1	23	32.767873	111.640743	0	184.83	1	0.092	0.018	-0.026	0	0	6.9406E+218	0	0
20230809_2005170842	0	2490601	0.00216	0.00157	-0.07365	-0.07915	9.7864046	0.152278	83.337	-0.461	-0.732	0.049	-0.43	7.03	32.767874	111.640744	1	23	32.767873	111.640743	0	184.83	1	0.092	0.018	-0.026	0	0	6.9406E+218	0	0
20230809_2005170851	0	2490602	-0.00024	0.00124	-0.07232	-0.013955	9.7865477	0.090508	83.337	-0.461	-0.732	0.049	-0.43	7.03	32.767874	111.640744	1	23	32.767873	111.640743	0	184.83	1	0.092	0.018	-0.026	0	0	6.9406E+218	0	0
20230809_2005170860	0	2490603	-0.00137	0.00069	-0.07092	-0.079196	9.8450174	0.152423	83.337	-0.461	-0.732	0.049	-0.43	7.03	32.767874	111.640744	1	23	32.767873	111.640743	0	184.83	1	0.092	0.018	-0.026	0	0	6.9406E+218	0	0
20230809_2005170870	0	2490604	-0.00202	0.00028	-0.07046	-0.079131	9.7864857	0.090691	83.337	-0.461	-0.732	0.049	-0.43	7.03	32.767874	111.640744	1	23	32.767873	111.640743	0	184.83	1	0.092	0.018	-0.026	0	0	6.9406E+218	0	0
20230809_2005170880	0	2490605	-0.00248	0.00008	-0.06883	-0.07915	9.7864046	0.152278	83.337	-0.464	-0.732	0.049	-0.43	7.03	32.767874	111.640744	1	23	32.767873	111.640743	0	184.83	1	0.092	0.018	-0.026	0	0	6.9406E+218	0	0
20230809_2005170893	0	2490606	-0.0023	-0.00012	-0.06764	-0.079131	9.7864857	0.090691	83.337	-0.464	-0.732	0.049	-0.43	7.03	32.767874	111.640744	1	23	32.767873	111.640743	0	184.83	1	0.092	0.018	-0.026	0	0	6.9406E+218	0	0
20230809_2005170900	0	2490607	-0.00081	-0.00071	-0.06677	-0.07915	9.7864046	0.152278	83.337	-0.464	-0.732	0.049	-0.43	7.03	32.767874	111.640744	1	23	32.767873	111.640743	0	184.83	1	0.092	0.018	-0.026	0	0	6.9406E+218	0	0
20230809_2005170909	0	2490608	0.00056	-0.00067	-0.06561	-0.079131	9.7864857	0.090691	83.337	-0.464	-0.732	0.049	-0.43	7.03	32.767874	111.640744	1	23	32.767873	111.640743	0	184.83	1	0.092	0.018	-0.026	0	0	6.9406E+218	0	0
20230809_2005170919	0	2490609	0.00274	-0.0011	-0.0646	-0.013975	9.7864666	0.152095	83.337	-0.464	-0.732	0.049	-0.43	7.03	32.767874	111.640744	1	23	32.767873	111.640743	0	184.83	1	0.092	0.018	-0.026	0	0	6.9406E+218	0	0
20230809_2005170928	0	2490610	0.00574	-0.00103	-0.06344	-0.079131	9.7864857	0.090691	83.338	-0.467	-0.732	0.05	-0.43	7.03	32.767874	111.640744	1	23	32.767873	111.640743	0	184.83	1	0.092	0.018	-0.026	0	0	6.9406E+218	0	0
20230809_2005170940	0	2490611	0.00762	-0.00105	-0.06246	-0.07915	9.7864046	0.152278	83.338	-0.467	-0.732	0.05	-0.43	7.03	32.767874	111.640744	1	23	32.767873	111.640743	0	184.83	1	0.092	0.018	-0.026	0	0	6.9406E+218	0	0
20230809_2005170950	0	2490612	0.01017	-0.00161	-0.06176	-0.079176	9.8450975	0.090837	83.338	-0.467	-0.732	0.05	-0.447	7.03	32.767874	111.640744	1	23	32.767873	111.640743	0	184.83	1	0.092	0.018	-0.026	0	0	6.9406E+218	0	0
20230809_2005170959	0	2490613	0.0128	-0.00137	-0.06063	-0.07915	9.7864046	0.152278	83.338	-0.467	-0.732	0.05	-0.447	7.03	32.767874	111.640744	1	23	32.767873	111.640743	0	184.83	1	0.092	0.018	-0.026	0	0	6.9406E+218	0	0
20230809_2005170969	0	2490614	0.0148	-0.00162	-0.05997	-0.079131	9.7864857	0.090691	83.338	-0.467	-0.732	0.05	-0.447	7.03	32.767874	111.640744	1	23	32.767873	111.640743	0	184.83	1	0.092	0.018	-0.026	0	0	6.9406E+218	0	0
20230809_2005170979	0	2490615	0.0161	-0.00152	-0.05908	-0.07915	9.7864046	0.152278	83.338	-0.47	-0.731	0.05	-0.447	7.03	32.767874	111.640744	1	23	32.767873	111.640743	0	184.83	1	0.092	0.018	-0.026	0	0	6.9406E+218	0	0
20230809_2005170994	0	2490616	0.0168	-0.001	-0.0581	-0.079131	9.7864857	0.090691	83.338	-0.47	-0.731	0.05	-0.447	7.03	32.767874	111.640744	1	23	32.767873	111.640743	0	184.83	1	0.092	0.018	-0.026	0	0	6.9406E+218	0	0
20230809_2005170999	0	2490617	0.01451	-0.00102	-0.05687	-0.07915	9.7864046	0.152278	83.338	-0.47	-0.731	0.05	-0.447	7.03	32.767874	111.640744	1	23	32.767873	111.640743	0	184.83	1	0.092	0.018	-0.026	0	0	6.9406E+218	0	0
20230809_2005180009	0	2490618	0.01333	-0.00069	-0.0565	-0.079131	9.7864857	0.090691	83.338	-0.47	-0.731	0.05	-0.447	7.03	32.767874	111.640744	1	23	32.767873	111.640743	0	184.83	1	0.092	0.018	-0.026	0	0	6.9406E+218	0	0
20230809_2005180019	0	2490619	0.00865	-0.00074	-0.05471	-0.07915	9.7864046	0.152278	83.338	-0.47	-0.731	0.05	-0.447	7.03	32.767874	111.640744	1	23	32.767873	111.640743	0	184.83	1	0.092	0.018	-0.026	0	0	6.9406E+218	0	0
20230809_2005180032	0	2490620	0.00443	-0.00081	-0.0546	-0.079131	9.7864857	0.090691	83.338	-0.473	-0.731	0.05	-0.447	7.03	32.767874	111.640744	1	23	32.767873	111.640743	0	184.83	1	0.092	0.018	-0.026	0	0	6.9406E+218	0	0
20230809_2005180040	0	2490621	0.00115	-0.00041	-0.05237	-0.01402	9.8450804	0.15224	83.338	-0.473	-0.731	0.05	-0.447	7.03	32.767874	111.640744	1	23	32.767873	111.640743	0	184.83	1	0.092	0.018	-0.026	0	0	6.9406E+218	0	0
20230809_2005180053	0	2490622	-0.00364	-0.00006	-0.0523	-0.079131	9.7864857	0.090691	83.338	-0.473	-0.731	0.05	-0.447	7.03	32.767874	111.640744	1	23	32.767873	111.640743	0	184.83	1	0.092	0.018	-0.026	0	0	6.9406E+218	0	0
20230809_2005180062	0	2490623	-0.00599	0.00035	-0.05021	-0.079131	9.7864857	0.090691	83.338	-0.473	-0.731	0.05	-0.447	7.03	32.767874	111.640744	1	23	32.767873	111.640743	0	184.83	1	0.092	0.018	-0.026	0	0	6.9406E+218	0	0
20230809_2005180070	0	2490624	-0.00835	0.00076	-0.04902	-0.07915	9.7864046	0.152278	83.338	-0.473	-0.731	0.05	-0.447	7.03	32.767874	111.640744	1	23	32.767873	111.640743	0	184.83	1	0.092	0.018	-0.026	0	0	6.9406E+218	0	0
20230809_2005180080	0	2490625	-0.00918	0.001	-0.04741	-0.079131	9.7864857	0.090691	83.338	-0.475	-0.731	0.051	-0.447	7.03	32.767874	111.640744	1	23	32.767873	111.640743	0	184.83	1	0.092	0.018	-0.026	0	0	6.9406E+218	0	0
20230809_2005180093	0	2490626	-0.00937	0.00123	-0.04685	-0.07915	9.7864046	0.152278	83.338	-0.475	-0.731	0.051	-0.447	7.03	32.767874	111.640744	1	23	32.767873	111.640743	0	184.83	1	0.092	0.018	-0.026	0	0	6.9406E+218	0	0
20230809_2005180100	0	2490627	-0.0081	0.00182	-0.04466	-0.079131	9.7864857	0.090691	83.338	-0.475	-0.731	0.051	-0.447	7.03	32.767874	111.640744	1	23	32.767873	111.640743	0	184.83	1	0.092	0.018	-0.026	0	0	6.9406E+218	0	0
20230809_2005180109	0	2490628	-0.00708	0.00265	-0.0444	-0.07915	9.7864046	0.152278	83.338	-0.475	-0.731	0.051	-0.438	7.03	32.767874	111.640744	1	23	32.767873	111.640743	0	184.83	1	0.092	0.018	-0.026	0	0	6.9406E+218	0	0
20230809_2005180119	0	2490629	-0.00438	0.00296	-0.04228	-0.079131	9.7864857	0.090691	83.338	-0.475	-0.731	0.051	-0.438	7.03	32.767874	111.640744	1	23	32.767873	111.640743	0	184.83	1	0.092	0.018	-0.026	0	0	6.9406E+218	0	0
20230809_2005180140	0	2490630	-0.00279	0.00359	-0.04168	-0.079196	9.8450174	0.152423	83.338	-0.477	-0.731	0.051	-0.438	7.03	32.767874	111.640744	1	23	32.767873	111.640743	0	184.83	1	0.092	0.018	-0.026	0	0	6.9406E+218	0	0
20230809_2005180141	0	2490631	-0.00108	0.00379	-0.0399	-0.013955	9.7865477	0.090508	83.338	-0.477	-0.731	0.051	-0.438	7.03	32.767874	111.640744	1	23	32.767873	111.640743	0	184.83	1	0.092	0.018	-0.026	0	0	6.9406E+218	0	0
20230809_2005180150	0	2490632	0.00078	0.0042	-0.03939	-0.07915	9.7864046	0.152278	83.338	-0.477	-0.731	0.051	-0.438	7.03	32.767874	111.640744	1	23	32.767873	111.640743	0	184.83	1	0.092	0.018	-0.026	0	0	6.9406E+218	0	0
20230809_2005180160	0	2490633	0.00165	0.00452	-0.03814	-0.079131	9.7864857	0.090691	83.338	-0.477	-0.731	0.051	-0.438	7.03	32.767874	111.640744	1	23	32.767873	111.640743	0	184.83	1	0.092	0.018	-0.026	0	0	6.9406E+218	0	0
20230809_2005180170	0	2490634	0.00373	0.00422	-0.03714	-0.07915	9.7864046	0.152278	83.338	-0.477	-0.731	0.051	-0.438	7.03	32.767874	111.640744	1	23	32.767873	111.640743	0	184.83	1	0.092	0.018	-0.026	0	0	6.9406E+218	0	0
20230809_2005180179	0	2490635	0.00464	0.00447	-0.03531	-0.079131	9.7864857	0.090691	83.338	-0.479	-0.731	0.052	-0.438	7.03	32.767874	111.640744	1	23	32.767873	111.640743	0	184.83	1	0.092	0.018	-0.026	0	0	6.9406E+218	0	0
20230809_2005180191	0	2490636	0.00551	0.0045	-0.03498	-0.079196	9.8450174	0.152423	83.338	-0.479	-0.731	0.052	-0.438	7.03	32.767874	111.640744	1	23	32.767873	111.640743	0	184.83	1	0.092	0.018	-0.026	0	0	6.9406E+218	0	0
20230809_2005180199	0	2490637	0.00499	0.00432	-0.03306	-0.079131	9.7864857	0.090691	83.338	-0.479	-0.731	0.052	-0.438	7.03	32.767874	111.640744	1	23	32.767873	111.640743	0	184.83	1	0.092	0.018	-0.026	0	0	6.9406E+218	0	0
20230809_2005180209	0	2490638	0.00399	0.00383	-0.0326	-0.07915	9.7864046	0.152278	83.338	-0.479	-0.731	0.052	-0.438	7.03	32.767874	111.640744	1	23	32.767873	111.640743	0	184.83	1	0.092	0.018	-0.026	0	0	6.9406E+218	0	0
20230809_2005180219	0	2490639	0.00176	0.00352	-0.03066	-0.079131	9.7864857	0.090691	83.338	-0.479	-0.731	0.052	-0.438	7.03	32.767874	111.640744	1	23	32.767873	111.640743	0	184.83	1	0.092	0.018	-0.026	0	0	6.9406E+218	0	0
20230809_2005180233	0	2490640	0.00049	0.00321	-0.0297	-0.07915	9.7864046	0.152278	83.338	-0.48	-0.731	0.052	-0.438	7.03	32.767874	111.640744	1	23	32.767873	111.640743	0	184.83	1	0.092	0.018	-0.026	0	0	6.9406E+218	0	0
20230809_2005180241	0	2490641	-0.00227	0.00283	-0.02813	-0.079176	9.8450975	0.090837	83.338	-0.48	-0.731	0.052	-0.438	7.03	32.767874	111.640744	1	23	32.767873	111.640743	0	184.83	1	0.092	0.018	-0.026	0	0	6.9406E+218	0	0
20230809_2005180250	0	2490642	-0.00323	0.00222	-0.02678	-0.07915	9.7864046	0.152278	83.338	-0.48	-0.731	0.052	-0.438	7.03	32.767874	111.640744	1	23	32.767873	111.640743	0	184.83	1	0.092	0.018	-0.026	0	0	6.9406E+218	0	0
20230809_2005180263	0	2490643	-0.00438	0.00217	-0.02502	-0.013955	9.7865477	0.090508	83.338	-0.48	-0.731	0.052	-0.438	7.03	32.767874	111.640744	1	23	32.767873	111.640743	0	184.83	1	0.092	0.018	-0.026	0	0	6.9406E+218	0	0
20230809_2005180268	0	2490644	-0.00549	0.00191	-0.02425	-0.07915	9.7864046	0.152278	83.338	-0.48	-0.731	0.052	-0.438	7.03	32.767874	111.640744	1	23	32.767873	111.640743	0	184.83	1	0.092	0.018	-0.026	0	0	6.9406E+218	0	0
20230809_2005180279	0	2490645	-0.0052	0.00149	-0.02196	-0.079131	9.7864857	0.090691	83.338	-0.482	-0.731	0.053	-0.438	7.03	32.767874	111.640744	1	23	32.767873	111.640743	0	184.83	1	0.092	0.018	-0.026	0	0	6.9406E+218	0	0
20230809_2005180291	0	2490646	-0.00357	0.00107	-0.02066	-0.079196	9.8450174	0.152423	83.338	-0.482	-0.731	0.053	-0.438	7.03	32.767874	111.640744	1	23	32.767873	111.640743	0	184.83	1	0.092	0.018	-0.026	0	0	6.9406E+218	0	0
20230809_2005180299	0	2490647	-0.0008	0.00091	-0.019	-0.079131	9.7864857	0.090691	83.338	-0.482	-0.731	0.053	-0.438	7.03	32.767874	111.640744	1	23	32.767873	111.640743	0	184.83	1	0.092	0.018	-0.026	0	0	6.9406E+218	0	0
20230809_2005180309	0	2490648	0.003	0.00105	-0.01733	-0.07915	9.7864046	0.152278	83.338	-0.482	-0.731	0.053	-0.441	7.03	32.767874	111.640744	1	23	32.767873	111.640743	0	184.83	1	0.092	0.018	-0.026	0	0	6.9406E+218	0	0
20230809_2005180322	0	2490649	0.00695	0.00106	-0.01596	-0.079131	9.7864857	0.090691	83.338	-0.482	-0.731	0.053	-0.441	7.03	32.767874	111.640744	1	23	32.767873	111.640743	0	184.83	1	0.092	0.018	-0.026	0	0	6.9406E+218	0	0
20230809_2005180330	0	2490650	0.01096	0.00066	-0.01453	-0.07915	9.7864046	0.152278	83.338	-0.482	-0.731	0.053	-0.441	7.03	32.767874	111.640744	1	23	32.767873	111.640743	0	184.83	1	0.092	0.018	-0.026	0	0	6.9406E+218	0	0
20230809_2005180341	0	2490651	0.01497	0.00081	-0.01294	-0.079131	9.7864857	0.090691	83.338	-0.482	-0.731	0.053	-0.441	7.03	32.767874	111.640744	1	23	32.767873	111.640743	0	184.83	1	0.092	0.018	-0.026	0	0	6.9406E+218	0	0
20230809_2005180350	0	2490652	0.01798	0.00076	-0.01208	-0.079196	9.8450174	0.152423	83.338	-0.482	-0.731	0.053	-0.441	7.03	32.767874	111.640744	1	23	32.767873	111.640743	0	184.83	1	0.092	0.018	-0.026	0	0	6.9406E+218	0	0
20230809_2005180360	0	2490653	0.02125	0.00072	-0.01027	-0.013955	9.7865477	0.090508	83.338	-0.482	-0.731	0.053	-0.441	7.03	32.767874	111.640744	1	23	32.767873	111.640743	0	184.83	1	0.092	0.018	-0.026	0	0	6.9406E+218	0	0
20230809_2005180369	0	2490654	0.02158	0.00117	-0.00898	-0.07915	9.7864046	0.152278	83.338	-0.482	-0.731	0.053	-0.441	7.03	32.767874	111.640744	1	23	32.767873	111.640743	0	184.83	1	0.092	0.018	-0.026	0	0	6.9406E+218	0	0
20230809_2005180379	0	2490655	0.02239	0.00135	-0.00815	-0.079131	9.7864857	0.090691	83.338	-0.483	-0.73	0.054	-0.441	7.03	32.767874	111.640744	1	23	32.767873	111.640743	0	184.83	1	0.092	0.018	-0.026	0	0	6.9406E+218	0	0
20230809_2005180389	0	2490656	0.0209	0.00144	-0.0063	-0.079196	9.8450174	0.152423	83.338	-0.483	-0.73	0.054	-0.441	7.03	32.767874	111.640744	1	23	32.767873	111.640743	0	184.83	1	0.092	0.018	-0.026	0	0	6.9406E+218	0	0
20230809_2005180403	0	2490657	0.01863	0.00133	-0.00574	-0.079131	9.7864857	0.090691	83.338	-0.483	-0.73	0.054	-0.441	7.03	32.767874	111.640744	1	23	32.767873	111.640743	0	184.83	1	0.092	0.018	-0.026	0	0	6.9406E+218	0	0
20230809_2005180409	0	2490658	0.01587	0.00158	-0.0046	-0.07915	9.7864046	0.152278	83.338	-0.483	-0.73	0.054	-0.441	7.03	32.767874	111.640744	1	23	32.767873	111.640743	0	184.83	1	0.092	0.018	-0.026	0	0	6.9406E+218	0	0
20230809_2005180419	0	2490659	0.01331	0.0016	-0.00309	-0.079131	9.7864857	0.090691	83.338	-0.483	-0.73	0.054	-0.441	7.03	32.767874	111.640744	1	23	32.767873	111.640743	0	184.83	1	0.092	0.018	-0.026	0	0	6.9406E+218	0	0
20230809_2005180432	0	2490660	0.01169	0.00211	-0.00218	-0.079196	9.8450174	0.152423	83.338	-0.483	-0.729	0.054	-0.441	7.03	32.767874	111.640744	1	23	32.767873	111.640743	0	184.83	1	0.092	0.018	-0.026	0	0	6.9406E+218	0	0
20230809_2005180442	0	2490661	0.00963	0.00193	-0.00132	-0.079131	9.7864857	0.090691	83.338	-0.483	-0.729	0.054	-0.428	7.03	32.767874	111.640744	1	23	32.767873	111.640743	0	184.83	1	0.092	0.018	-0.026	0	0	6.9406E+218	0	0
20230809_2005180450	0	2490662	0.00902	0.00251	0.00086	-0.07915	9.7864046	0.152278	83.338	-0.483	-0.729	0.054	-0.428	7.03	32.767874	111.640744	1	23	32.767873	111.640743	0	184.83	1	0.092	0.018	-0.026	0	0	6.9406E+218	0	0
20230809_2005180461	0	2490663	0.0078	0.00288	0.0014	-0.079131	9.7864857	0.090691	83.338	-0.483	-0.729	0.054	-0.428	7.03	32.767874	111.640744	1	23	32.767873	111.640743	0	184.83	1	0.092	0.018	-0.026	0	0	6.9406E+218	0	0
20230809_2005180469	0	2490664	0.00817	0.00271	0.00323	-0.07915	9.7864046	0.152278	83.338	-0.483	-0.729	0.054	-0.428	7.03	32.767874	111.640744	1	23	32.767873	111.640743	0	184.83	1	0.092	0.018	-0.026	0	0	6.9406E+218	0	0
20230809_2005180478	0	2490665	0.00756	0.00314	0.00421	-0.014	9.8451595	0.090654	83.338	-0.482	-0.729	0.055	-0.428	7.03	32.767874	111.640745	1	23	32.767873	111.640743	0	184.83	1	0.092	0.018	-0.026	0	0	6.9406E+218	0	0
20230809_2005180492	0	2490666	0.00899	0.0038	0.00591	-0.07915	9.7864046	0.152278	83.338	-0.482	-0.729	0.055	-0.428	7.03	32.767874	111.640745	1	23	32.767873	111.640743	0	184.83	1	0.092	0.018	-0.026	0	0	6.9406E+218	0	0
20230809_2005180499	0	2490667	0.00936	0.00404	0.00726	-0.079131	9.7864857	0.090691	83.338	-0.482	-0.729	0.055	-0.428	7.03	32.767874	111.640745	1	23	32.767873	111.640743	0	184.83	1	0.092	0.018	-0.026	0	0	6.9406E+218	0	0
20230809_2005180509	0	2490668	0.01145	0.00455	0.00891	-0.07915	9.7864046	0.152278	83.338	-0.482	-0.729	0.055	-0.428	7.03	32.767874	111.640745	1	23	32.767873	111.640743	0	184.83	1	0.092	0.018	-0.026	0	0	6.9406E+218	0	0
20230809_2005180520	0	2490669	0.01289	0.00478	0.00998	-0.079176	9.8450975	0.090837	83.338	-0.482	-0.729	0.055	-0.428	7.03	32.767874	111.640745	1	23	32.767873	111.640743	0	184.83	1	0.092	0.018	-0.026	0	0	6.9406E+218	0	0
20230809_2005180533	0	2490670	0.01581	0.00488	0.0123	-0.07915	9.7864046	0.152278	83.338	-0.482	-0.728	0.055	-0.428	7.03	32.767874	111.640745	1	23	32.767873	111.640743	0	184.83	1	0.092	0.018	-0.026	0	0	6.9406E+218	0	0
20230809_2005180543	0	2490671	0.01838	0.00531	0.01284	-0.079131	9.7864857	0.090691	83.338	-0.482	-0.728	0.055	-0.428	7.03	32.767874	111.640745	1	23	32.767873	111.640743	0	184.83	1	0.092	0.018	-0.026	0	0	6.9406E+218	0	0
20230809_2005180551	0	2490672	0.02148	0.00523	0.01526	-0.07915	9.7864046	0.152278	83.338	-0.482	-0.728	0.055	-0.428	7.03	32.767874	111.640745	1	23	32.767873	111.640743	0	184.83	1	0.092	0.018	-0.026	0	0	6.9406E+218	0	0
20230809_2005180559	0	2490673	0.02415	0.00519	0.01632	-0.079176	9.8450975	0.090837	83.338	-0.482	-0.728	0.055	-0.428	7.03	32.767874	111.640745	1	23	32.767873	111.640743	0	184.83	1	0.092	0.018	-0.026	0	0	6.9406E+218	0	0
20230809_2005180569	0	2490674	0.02637	0.00529	0.01789	-0.079131	9.7864857	0.090691	83.338	-0.482	-0.728	0.055	-0.428	7.03	32.767874	111.640745	1	23	32.767873	111.640743	0	184.83	1	0.092	0.018	-0.026	0	0	6.9406E+218	0	0
20230809_2005180579	0	2490675	0.02688	0.00491	0.01899	-0.07915	9.7864046	0.152278	83.338	-0.481	-0.727	0.055	-0.428	7.03	32.767874	111.640745	1	23	32.767873	111.640743	0	184.83	1	0.092	0.018	-0.026	0	0	6.9406E+218	0	0
20230809_2005180590	0	2490676	0.02538	0.0047	0.02085	-0.079131	9.7864857	0.090691	83.338	-0.481	-0.727	0.055	-0.428	7.03	32.767874	111.640745	1	23	32.767873	111.640743	0	184.83	1	0.092	0.018	-0.026	0	0	6.9406E+218	0	0
20230809_2005180601	0	2490677	0.02372	0.00413	0.02166	-0.07915	9.7864046	0.152278	83.338	-0.481	-0.727	0.055	-0.433	7.03	32.767874	111.640745	1	23	32.767873	111.640743	0	184.83	1	0.092	0.018	-0.026	0	0	6.9406E+218	0	0
20230809_2005180608	0	2490678	0.01958	0.0037	0.02392	-0.079176	9.8450975	0.090837	83.338	-0.481	-0.727	0.055	-0.433	7.03	32.767874	111.640745	1	23	32.767873	111.640743	0	184.83	1	0.092	0.018	-0.026	0	0	6.9406E+218	0	0
20230809_2005180620	0	2490679	0.01532	0.00321	0.02418	-0.013955	9.7865477	0.090508	83.338	-0.481	-0.727	0.055	-0.433	7.03	32.767874	111.640745	1	23	32.767873	111.640743	0	184.83	1	0.092	0.018	-0.026	0	0	6.9406E+218	0	0
20230809_2005180632	0	2490680	0.00974	0.00276	0.0257	-0.07915	9.7864046	0.152278	83.338	-0.479	-0.726	0.056	-0.433	7.03	32.767874	111.640745	1	23	32.767873	111.640743	0	184.83	1	0.092	0.018	-0.026	0	0	6.9406E+218	0	0
20230809_2005180641	0	2490681	0.00636	0.00201	0.02709	-0.079131	9.7864857	0.090691	83.338	-0.479	-0.726	0.056	-0.433	7.03	32.767874	111.640745	1	23	32.767873	111.640743	0	184.83	1	0.092	0.018	-0.026	0	0	6.9406E+218	0	0
20230809_2005180649	0	2490682	0.00206	0.00189	0.02736	-0.079196	9.8450174	0.152423	83.338	-0.479	-0.726	0.056	-0.433	7.03	32.767874	111.640745	1	23	32.767873	111.640743	0	184.83	1	0.092	0.018	-0.026	0	0	6.9406E+218	0	0
20230809_2005180661	0	2490683	0.00017	0.0013	0.02887	-0.079131	9.7864857	0.090691	83.338	-0.479	-0.726	0.056	-0.433	7.03	32.767874	111.640745	1	23	32.767873	111.640743	0	184.83	1	0.092	0.018	-0.026	0	0	6.9406E+218	0	0
20230809_2005180669	0	2490684	-0.00074	0.00122	0.03021	-0.079131	9.7864857	0.090691	83.338	-0.479	-0.726	0.056	-0.433	7.03	32.767874	111.640745	1	23	32.767873	111.640743	0	184.83	1	0.092	0.018	-0.026	0	0	6.9406E+218	0	0
20230809_2005180679	0	2490685	-0.00037	0.00093	0.03055	-0.07915	9.7864046	0.152278	83.338	-0.478	-0.726	0.056	-0.433	7.03	32.767874	111.640745	1	23	32.767873	111.640743	0	184.83	1	0.092	0.018	-0.026	0	0	6.9406E+218	0	0
20230809_2005180691	0	2490686	0.00213	0.00055	0.03241	-0.079176	9.8450975	0.090837	83.338	-0.478	-0.726	0.056	-0.433	7.03	32.767874	111.640745	1	23	32.767873	111.640743	0	184.83	1	0.092	0.018	-0.026	0	0	6.9406E+218	0	0
20230809_2005180699	0	2490687	0.00393	0.00038	0.03307	-0.07915	9.7864046	0.152278	83.338	-0.478	-0.726	0.056	-0.433	7.03	32.767874	111.640745	1	23	32.767873	111.640743	0	184.83	1	0.092	0.018	-0.026	0	0	6.9406E+218	0	0
20230809_2005180709	0	2490688	0.00677	0.00044	0.0346	-0.079128	9.7864799	0.090691	83.338	-0.478	-0.726	0.056	-0.433	7.03	32.767874	111.640745	1	23	32.767873	111.640743	0	184.83	1	0.092	0.018	-0.026	0	0	6.9406E+218	0	0
20230809_2005180727	0	2490689	0.01022	0.00038	0.03587	-0.079148	9.7863989	0.152278	83.338	-0.478	-0.726	0.056	-0.433	7.03	32.767874	111.640745	1	23	32.767873	111.640743	0	184.83	1	0.092	0.018	-0.026	0	0	6.9406E+218	0	0
20230809_2005180732	0	2490690	0.01191	0.00052	0.03727	-0.079173	9.8450918	0.090837	83.338	-0.476	-0.726	0.056	-0.433	7.03	32.767874	111.640745	1	23	32.767873	111.640743	0	184.83	1	0.092	0.018	-0.026	0	0	6.9406E+218	0	0
20230809_2005180740	0	2490691	0.01341	0.00066	0.03841	-0.079128	9.7864799	0.090691	83.338	-0.476	-0.726	0.056	-0.433	7.03	32.767874	111.640745	1	23	32.767873	111.640743	0	184.83	1	0.092	0.018	-0.026	0	0	6.9406E+218	0	0
20230809_2005180751	0	2490692	0.01396	0.00109	0.03992	-0.079148	9.7863989	0.152278	83.338	-0.476	-0.726	0.056	-0.433	7.03	32.767874	111.640745	1	23	32.767873	111.640743	0	184.83	1	0.092	0.018	-0.026	0	0	6.9406E+218	0	0
20230809_2005180760	0	2490693	0.01306	0.00125	0.04136	-0.079128	9.7864799	0.090691	83.338	-0.476	-0.726	0.056	-0.433	7.03	32.767874	111.640745	1	23	32.767873	111.640743	0	184.83	1	0.092	0.018	-0.026	0	0	6.9406E+218	0	0
20230809_2005180771	0	2490694	0.01266	0.00107	0.04264	-0.079193	9.8450108	0.152423	83.338	-0.476	-0.726	0.056	-0.433	7.03	32.767874	111.640745	1	23	32.767873	111.640743	0	184.83	1	0.092	0.018	-0.026	0	0	6.9406E+218	0	0
20230809_2005180782	0	2490695	0.00988	0.00163	0.04406	-0.079128	9.7864799	0.090691	83.338	-0.474	-0.725	0.056	-0.433	7.03	32.767874	111.640745	1	23	32.767873	111.640743	0	184.83	1	0.092	0.018	-0.026	0	0	6.9406E+218	0	0
20230809_2005180796	0	2490696	0.00736	0.00173	0.04536	-0.079148	9.7863989	0.152278	83.338	-0.474	-0.725	0.056	-0.433	7.03	32.767874	111.640745	1	23	32.767873	111.640743	0	184.83	1	0.092	0.018	-0.026	0	0	6.9406E+218	0	0
20230809_2005180801	0	2490697	0.00458	0.00193	0.04693	-0.079173	9.8450918	0.090837	83.338	-0.474	-0.725	0.056	-0.433	7.03	32.767874	111.640745	1	23	32.767873	111.640743	0	184.83	1	0.092	0.018	-0.026	0	0	6.9406E+218	0	0
20230809_2005180808	0	2490698	0.00167	0.00209	0.04833	-0.079128	9.7864799	0.090691	83.338	-0.474	-0.725	0.056	-0.433	7.03	32.767874	111.640745	1	23	32.767873	111.640743	0	184.83	1	0.092	0.018	-0.026	0	0	6.9406E+218	0	0
20230809_2005180821	0	2490699	-0.00119	0.00202	0.04929	-0.013972	9.7864618	0.152095	83.338	-0.474	-0.725	0.056	-0.446	7.03	32.767874	111.640745	1	23	32.767873	111.640743	0	184.83	1	0.092	0.018	-0.026	0	0	6.9406E+218	0	0
20230809_2005180834	0	2490700	-0.00344	0.00226	0.05102	-0.079173	9.8450918	0.090837	83.338	-0.471	-0.725	0.057	-0.446	7.03	32.767874	111.640745	1	23	32.767873	111.640743	0	184.83	1	0.092	0.018	-0.026	0	0	6.9406E+218	0	0
20230809_2005180844	0	2490701	-0.00542	0.00236	0.0519	-0.079148	9.7863989	0.152278	83.338	-0.471	-0.725	0.057	-0.446	7.03	32.767874	111.640745	1	23	32.767873	111.640743	0	184.83	1	0.092	0.018	-0.026	0	0	6.9406E+218	0	0
20230809_2005180856	0	2490702	-0.00737	0.00226	0.05328	-0.079128	9.7864799	0.090691	83.338	-0.471	-0.725	0.057	-0.446	7.03	32.767874	111.640745	1	23	32.767873	111.640743	0	184.83	1	0.092	0.018	-0.026	0	0	6.9406E+218	0	0
20230809_2005180860	0	2490703	-0.00737	0.00275	0.05444	-0.079193	9.8450108	0.152423	83.338	-0.471	-0.725	0.057	-0.446	7.03	32.767874	111.640745	1	23	32.767873	111.640743	0	184.83	1	0.092	0.018	-0.026	0	0	6.9406E+218	0	0
20230809_2005180872	0	2490704	-0.00835	0.00318	0.05508	-0.079128	9.7864799	0.090691	83.338	-0.471	-0.725	0.057	-0.446	7.03	32.767874	111.640745	1	23	32.767873	111.640743	0	184.83	1	0.092	0.018	-0.026	0	0	6.9406E+218	0	0
20230809_2005180880	0	2490705	-0.00589	0.00338	0.05585	-0.079148	9.7863989	0.152278	83.338	-0.468	-0.726	0.048	-0.446	7.03	32.767874	111.640744	1	23	32.767873	111.640743	0	184.83	1	0.092	0.018	-0.026	0	0	6.9406E+218	0	0
20230809_2005180891	0	2490706	-0.00391	0.00381	0.05694	-0.079173	9.8450918	0.090837	83.338	-0.468	-0.726	0.048	-0.446	7.03	32.767874	111.640744	1	23	32.767873	111.640743	0	184.83	1	0.092	0.018	-0.026	0	0	6.9406E+218	0	0
20230809_2005180900	0	2490707	0.00072	0.00381	0.0576	-0.079148	9.7863989	0.152278	83.338	-0.468	-0.726	0.048	-0.446	7.03	32.767874	111.640744	1	23	32.767873	111.640743	0	184.83	1	0.092	0.018	-0.026	0	0	6.9406E+218	0	0
20230809_2005180909	0	2490708	0.00659	0.00436	0.05831	-0.079128	9.7864799	0.090691	83.338	-0.468	-0.726	0.048	-0.446	7.03	32.767874	111.640744	1	23	32.767873	111.640743	0	184.83	1	0.092	0.018	-0.026	0	0	6.9406E+218	0	0
20230809_2005180920	0	2490709	0.01222	0.00466	0.05941	-0.079148	9.7863989	0.152278	83.338	-0.468	-0.726	0.048	-0.446	7.03	32.767874	111.640744	1	23	32.767873	111.640743	0	184.83	1	0.092	0.018	-0.026	0	0	6.9406E+218	0	0
20230809_2005180931	0	2490710	0.01837	0.00469	0.06002	-0.079173	9.8450918	0.090837	83.338	-0.465	-0.725	0.048	-0.446	7.03	32.767874	111.640744	1	23	32.767873	111.640743	0	184.83	1	0.092	0.018	-0.026	0	0	6.9406E+218	0	0
20230809_2005180940	0	2490711	0.02379	0.00459	0.06099	-0.079148	9.7863989	0.152278	83.338	-0.465	-0.725	0.048	-0.446	7.03	32.767874	111.640744	1	23	32.767873	111.640743	0	184.83	1	0.092	0.018	-0.026	0	0	6.9406E+218	0	0
20230809_2005180949	0	2490712	0.02762	0.00444	0.06249	-0.079128	9.7864799	0.090691	83.338	-0.465	-0.725	0.048	-0.446	7.03	32.767874	111.640744	1	23	32.767873	111.640743	0	184.83	1	0.092	0.018	-0.026	0	0	6.9406E+218	0	0
20230809_2005180961	0	2490713	0.03133	0.00406	0.06276	-0.079193	9.8450108	0.152423	83.338	-0.465	-0.725	0.048	-0.448	7.03	32.767874	111.640744	1	23	32.767873	111.640743	0	184.83	1	0.092	0.018	-0.026	0	0	6.9406E+218	0	0
20230809_2005180968	0	2490714	0.03246	0.00423	0.06481	-0.013952	9.7865419	0.090508	83.338	-0.465	-0.725	0.048	-0.448	7.03	32.767874	111.640744	1	23	32.767873	111.640743	0	184.83	1	0.092	0.018	-0.026	0	0	6.9406E+218	0	0
20230809_2005180979	0	2490715	0.03146	0.00346	0.06552	-0.079128	9.7864799	0.090691	83.338	-0.462	-0.724	0.048	-0.448	7.03	32.767874	111.640744	1	23	32.767873	111.640743	0	184.83	1	0.092	0.018	-0.026	0	0	6.9406E+218	0	0
20230809_2005180993	0	2490716	0.03043	0.00311	0.06653	-0.079193	9.8450108	0.152423	83.338	-0.462	-0.724	0.048	-0.448	7.03	32.767874	111.640744	1	23	32.767873	111.640743	0	184.83	1	0.092	0.018	-0.026	0	0	6.9406E+218	0	0
20230809_2005180999	0	2490717	0.02556	0.00287	0.06815	-0.079128	9.7864799	0.090691	83.338	-0.462	-0.724	0.048	-0.448	7.03	32.767874	111.640744	1	23	32.767873	111.640743	0	184.83	1	0.092	0.018	-0.026	0	0	6.9406E+218	0	0
20230809_2005190010	0	2490718	0.02298	0.0024	0.06846	-0.079148	9.7863989	0.152278	83.338	-0.462	-0.724	0.048	-0.448	7.03	32.767874	111.640744	1	23	32.767873	111.640743	0	184.83	1	0.092	0.018	-0.026	0	0	6.9406E+218	0	0
20230809_2005190021	0	2490719	0.0196	0.0017	0.06982	-0.079128	9.7864799	0.090691	83.338	-0.462	-0.724	0.048	-0.448	7.03	32.767874	111.640744	1	23	32.767873	111.640743	0	184.83	1	0.092	0.018	-0.026	0	0	6.9406E+218	0	0
20230809_2005190037	0	2490720	0.01708	0.00131	0.07113	-0.079193	9.8450108	0.152423	83.338	-0.458	-0.723	0.048	-0.448	7.03	32.767874	111.640744	1	23	32.767873	111.640743	0	184.83	1	0.092	0.018	-0.026	0	0	6.9406E+218	0	0
20230809_2005190051	0	2490721	0.01522	0.00114	0.07166	-0.079128	9.7864799	0.090691	83.338	-0.458	-0.723	0.048	-0.448	7.03	32.767874	111.640744	1	23	32.767873	111.640743	0	184.83	1	0.092	0.018	-0.026	0	0	6.9406E+218	0	0
20230809_2005190059	0	2490722	0.01444	0.00062	0.07294	-0.013952	9.7865419	0.090508	83.338	-0.458	-0.723	0.048	-0.448	7.03	32.767874	111.640744	1	23	32.767873	111.640743	0	184.83	1	0.092	0.018	-0.026	0	0	6.9406E+218	0	0
20230809_2005190064	0	2490723	0.01402	0.00035	0.07353	-0.079193	9.8450108	0.152423	83.338	-0.458	-0.723	0.048	-0.448	7.03	32.767874	111.640744	1	23	32.767873	111.640743	0	184.83	1	0.092	0.018	-0.026	0	0	6.9406E+218	0	0
20230809_2005190077	0	2490724	0.01543	-0.00056	0.07403	-0.079128	9.7864799	0.090691	83.338	-0.458	-0.723	0.048	-0.448	7.03	32.767874	111.640744	1	23	32.767873	111.640743	0	184.83	1	0.092	0.018	-0.026	0	0	6.9406E+218	0	0
20230809_2005190080	0	2490725	0.01704	-0.00061	0.07471	-0.079148	9.7863989	0.152278	83.338	-0.454	-0.722	0.049	-0.448	7.03	32.767874	111.640744	1	23	32.767873	111.640743	0	184.83	1	0.092	0.018	-0.026	0	0	6.9406E+218	0	0
20230809_2005190092	0	2490726	0.01827	-0.00038	0.07535	-0.079128	9.7864799	0.090691	83.338	-0.454	-0.722	0.049	-0.448	7.03	32.767874	111.640744	1	23	32.767873	111.640743	0	184.83	1	0.092	0.018	-0.026	0	0	6.9406E+218	0	0
20230809_2005190100	0	2490727	0.02174	-0.00045	0.0755	-0.079173	9.8450918	0.090837	83.338	-0.454	-0.722	0.049	-0.451	7.03	32.767874	111.640744	1	23	32.767873	111.640743	0	184.83	1	0.092	0.018	-0.026	0	0	6.9406E+218	0	0
20230809_2005190109	0	2490728	0.02325	-0.00029	0.07633	-0.079148	9.7863989	0.152278	83.338	-0.454	-0.722	0.049	-0.451	7.03	32.767874	111.640744	1	23	32.767873	111.640743	0	184.83	1	0.092	0.018	-0.026	0	0	6.9406E+218	0	0
20230809_2005190119	0	2490729	0.02537	-0.00037	0.07568	-0.013952	9.7865419	0.090508	83.338	-0.454	-0.722	0.049	-0.451	7.03	32.767874	111.640744	1	23	32.767873	111.640743	0	184.83	1	0.092	0.018	-0.026	0	0	6.9406E+218	0	0
20230809_2005190132	0	2490730	0.02684	0.00017	0.07654	-0.079193	9.8450108	0.152423	83.338	-0.45	-0.721	0.05	-0.451	7.03	32.767874	111.640744	1	23	32.767873	111.640743	0	184.83	1	0.092	0.018	-0.026	0	0	6.9406E+218	0	0
20230809_2005190140	0	2490731	0.0264	0.00035	0.07626	-0.079128	9.7864799	0.090691	83.338	-0.45	-0.721	0.05	-0.451	7.03	32.767874	111.640744	1	23	32.767873	111.640743	0	184.83	1	0.092	0.018	-0.026	0	0	6.9406E+218	0	0
20230809_2005190149	0	2490732	0.02564	0.00082	0.07659	-0.079128	9.7864799	0.090691	83.338	-0.45	-0.721	0.05	-0.451	7.03	32.767874	111.640744	1	23	32.767873	111.640743	0	184.83	1	0.092	0.018	-0.026	0	0	6.9406E+218	0	0
20230809_2005190160	0	2490733	0.02374	0.00087	0.07691	-0.079148	9.7863989	0.152278	83.338	-0.45	-0.721	0.05	-0.451	7.03	32.767874	111.640744	1	23	32.767873	111.640743	0	184.83	1	0.092	0.018	-0.026	0	0	6.9406E+218	0	0
20230809_2005190170	0	2490734	0.02052	0.0012	0.07694	-0.013997	9.8451548	0.090654	83.338	-0.45	-0.721	0.05	-0.451	7.03	32.767874	111.640744	1	23	32.767873	111.640743	0	184.83	1	0.092	0.018	-0.026	0	0	6.9406E+218	0	0
20230809_2005190178	0	2490735	0.01699	0.00103	0.0775	-0.079128	9.7864799	0.090691	83.338	-0.446	-0.72	0.05	-0.451	7.03	32.767874	111.640744	1	23	32.767873	111.640743	0	184.83	1	0.092	0.018	-0.026	0	0	6.9406E+218	0	0
20230809_2005190193	0	2490736	0.01191	0.00132	0.07796	-0.079148	9.7863989	0.152278	83.338	-0.446	-0.72	0.05	-0.451	7.03	32.767874	111.640744	1	23	32.767873	111.640743	0	184.83	1	0.092	0.018	-0.026	0	0	6.9406E+218	0	0
20230809_2005190200	0	2490737	0.00631	0.00107	0.0778	-0.079128	9.7864799	0.090691	83.338	-0.446	-0.72	0.05	-0.451	7.03	32.767874	111.640744	1	23	32.767873	111.640743	0	184.83	1	0.092	0.018	-0.026	0	0	6.9406E+218	0	0
20230809_2005190210	0	2490738	0.00151	0.00123	0.07888	-0.079193	9.8450108	0.152423	83.338	-0.446	-0.72	0.05	-0.451	7.03	32.767874	111.640744	1	23	32.767873	111.640743	0	184.83	1	0.092	0.018	-0.026	0	0	6.9406E+218	0	0
20230809_2005190219	0	2490739	-0.00529	0.0015	0.07888	-0.013952	9.7865419	0.090508	83.338	-0.446	-0.72	0.05	-0.451	7.03	32.767874	111.640744	1	23	32.767873	111.640743	0	184.83	1	0.092	0.018	-0.026	0	0	6.9406E+218	0	0
20230809_2005190232	0	2490740	-0.0102	0.00153	0.07952	-0.079128	9.7864799	0.090691	83.338	-0.442	-0.72	0.051	-0.451	7.03	32.767874	111.640744	1	23	32.767873	111.640743	0	184.83	1	0.092	0.018	-0.026	0	0	6.9406E+218	0	0
20230809_2005190240	0	2490741	-0.01475	0.00178	0.07972	-0.079193	9.8450108	0.152423	83.338	-0.442	-0.72	0.051	-0.451	7.03	32.767874	111.640744	1	23	32.767873	111.640743	0	184.83	1	0.092	0.018	-0.026	0	0	6.9406E+218	0	0
20230809_2005190249	0	2490742	-0.01818	0.00188	0.07954	-0.079128	9.7864799	0.090691	83.338	-0.442	-0.72	0.051	-0.451	7.03	32.767874	111.640744	1	23	32.767873	111.640743	0	184.83	1	0.092	0.018	-0.026	0	0	6.9406E+218	0	0
20230809_2005190260	0	2490743	-0.02065	0.00231	0.08018	-0.079148	9.7863989	0.152278	83.338	-0.442	-0.72	0.051	-0.451	7.03	32.767874	111.640744	1	23	32.767873	111.640743	0	184.83	1	0.092	0.018	-0.026	0	0	6.9406E+218	0	0
20230809_2005190271	0	2490744	-0.01905	0.00265	0.08022	-0.079173	9.8450918	0.090837	83.338	-0.442	-0.72	0.051	-0.451	7.03	32.767874	111.640744	1	23	32.767873	111.640743	0	184.83	1	0.092	0.018	-0.026	0	0	6.9406E+218	0	0
20230809_2005190279	0	2490745	-0.01857	0.00281	0.08039	-0.013952	9.7865419	0.090508	83.338	-0.438	-0.721	0.051	-0.451	7.03	32.767874	111.640744	1	23	32.767873	111.640743	0	184.83	1	0.092	0.018	-0.026	0	0	6.9406E+218	0	0
20230809_2005190290	0	2490746	-0.01368	0.00284	0.08084	-0.079148	9.7863989	0.152278	83.338	-0.438	-0.721	0.051	-0.451	7.03	32.767874	111.640744	1	23	32.767873	111.640743	0	184.83	1	0.092	0.018	-0.026	0	0	6.9406E+218	0	0
20230809_2005190302	0	2490747	-0.00926	0.00312	0.08103	-0.079173	9.8450918	0.090837	83.338	-0.438	-0.721	0.051	-0.441	7.03	32.767874	111.640744	1	23	32.767873	111.640743	0	184.83	1	0.092	0.018	-0.026	0	0	6.9406E+218	0	0
20230809_2005190309	0	2490748	-0.00428	0.00315	0.08069	-0.079148	9.7863989	0.152278	83.338	-0.438	-0.721	0.051	-0.441	7.03	32.767874	111.640744	1	23	32.767873	111.640743	0	184.83	1	0.092	0.018	-0.026	0	0	6.9406E+218	0	0
20230809_2005190329	0	2490749	0.00138	0.0033	0.08144	-0.079128	9.7864799	0.090691	83.338	-0.438	-0.721	0.051	-0.441	7.03	32.767874	111.640744	1	23	32.767873	111.640743	0	184.83	1	0.092	0.018	-0.026	0	0	6.9406E+218	0	0
20230809_2005190330	0	2490750	0.00438	0.00314	0.08144	-0.079173	9.8450918	0.090837	83.338	-0.434	-0.721	0.051	-0.441	7.03	32.767874	111.640744	1	23	32.767873	111.640743	0	184.83	1	0.092	0.018	-0.026	0	0	6.9406E+218	0	0
20230809_2005190340	0	2490751	0.00718	0.00268	0.08184	-0.013972	9.7864618	0.152095	83.338	-0.434	-0.721	0.051	-0.441	7.03	32.767874	111.640744	1	23	32.767873	111.640743	0	184.83	1	0.092	0.018	-0.026	0	0	6.9406E+218	0	0
20230809_2005190351	0	2490752	0.00707	0.00272	0.08189	-0.079128	9.7864799	0.090691	83.338	-0.434	-0.721	0.051	-0.441	7.03	32.767874	111.640744	1	23	32.767873	111.640743	0	184.83	1	0.092	0.018	-0.026	0	0	6.9406E+218	0	0
20230809_2005190360	0	2490753	0.00474	0.00266	0.08242	-0.079193	9.8450108	0.152423	83.338	-0.434	-0.721	0.051	-0.441	7.03	32.767874	111.640744	1	23	32.767873	111.640743	0	184.83	1	0.092	0.018	-0.026	0	0	6.9406E+218	0	0
20230809_2005190370	0	2490754	0.0007	0.00195	0.0827	-0.079128	9.7864799	0.090691	83.338	-0.434	-0.721	0.051	-0.441	7.03	32.767874	111.640744	1	23	32.767873	111.640743	0	184.83	1	0.092	0.018	-0.026	0	0	6.9406E+218	0	0
20230809_2005190379	0	2490755	-0.00336	0.00156	0.08294	-0.079148	9.7863989	0.152278	83.337	-0.43	-0.721	0.051	-0.441	7.03	32.767874	111.640744	1	23	32.767873	111.640743	0	184.83	1	0.092	0.018	-0.026	0	0	6.9406E+218	0	0
20230809_2005190395	0	2490756	-0.00927	0.00139	0.08323	-0.079173	9.8450918	0.090837	83.337	-0.43	-0.721	0.051	-0.441	7.03	32.767874	111.640744	1	23	32.767873	111.640743	0	184.83	1	0.092	0.018	-0.026	0	0	6.9406E+218	0	0
20230809_2005190399	0	2490757	-0.01254	0.00063	0.08398	-0.079148	9.7863989	0.152278	83.337	-0.43	-0.721	0.051	-0.441	7.03	32.767874	111.640744	1	23	32.767873	111.640743	0	184.83	1	0.092	0.018	-0.026	0	0	6.9406E+218	0	0
20230809_2005190410	0	2490758	-0.01617	0.00061	0.08437	-0.013952	9.7865419	0.090508	83.337	-0.43	-0.721	0.051	-0.441	7.03	32.767874	111.640744	1	23	32.767873	111.640743	0	184.83	1	0.092	0.018	-0.026	0	0	6.9406E+218	0	0
20230809_2005190422	0	2490759	-0.0168	-0.00008	0.08467	-0.079148	9.7863989	0.152278	83.337	-0.43	-0.721	0.051	-0.441	7.03	32.767874	111.640744	1	23	32.767873	111.640743	0	184.83	1	0.092	0.018	-0.026	0	0	6.9406E+218	0	0
20230809_2005190430	0	2490760	-0.01656	-0.00028	0.08543	-0.079173	9.8450918	0.090837	83.338	-0.425	-0.722	0.052	-0.441	7.03	32.767874	111.640744	1	23	32.767873	111.640743	0	184.83	1	0.092	0.018	-0.026	0	0	6.9406E+218	0	0
20230809_2005190441	0	2490761	-0.01452	-0.00011	0.08579	-0.079148	9.7863989	0.152278	83.338	-0.425	-0.722	0.052	-0.438	7.03	32.767874	111.640744	1	23	32.767873	111.640743	0	184.83	1	0.092	0.018	-0.026	0	0	6.9406E+218	0	0
20230809_2005190451	0	2490762	-0.01106	-0.00058	0.08569	-0.079128	9.7864799	0.090691	83.338	-0.425	-0.722	0.052	-0.438	7.03	32.767874	111.640744	1	23	32.767873	111.640743	0	184.83	1	0.092	0.018	-0.026	0	0	6.9406E+218	0	0
20230809_2005190462	0	2490763	-0.00546	-0.00018	0.08619	-0.013972	9.7864618	0.152095	83.338	-0.425	-0.722	0.052	-0.438	7.03	32.767874	111.640744	1	23	32.767873	111.640743	0	184.83	1	0.092	0.018	-0.026	0	0	6.9406E+218	0	0
20230809_2005190471	0	2490764	-0.00079	0.00013	0.08613	-0.079173	9.8450918	0.090837	83.338	-0.425	-0.722	0.052	-0.438	7.03	32.767874	111.640744	1	23	32.767873	111.640743	0	184.83	1	0.092	0.018	-0.026	0	0	6.9406E+218	0	0
20230809_2005190479	0	2490765	0.00468	0.00062	0.08592	-0.079148	9.7863989	0.152278	83.338	-0.421	-0.722	0.052	-0.438	7.03	32.767874	111.640744	1	23	32.767873	111.640743	0	184.83	1	0.092	0.018	-0.026	0	0	6.9406E+218	0	0
20230809_2005190490	0	2490766	0.01089	0.00092	0.08556	-0.079128	9.7864799	0.090691	83.338	-0.421	-0.722	0.052	-0.438	7.03	32.767874	111.640744	1	23	32.767873	111.640743	0	184.83	1	0.092	0.018	-0.026	0	0	6.9406E+218	0	0
20230809_2005190500	0	2490767	0.01507	0.00141	0.08523	-0.079193	9.8450108	0.152423	83.338	-0.421	-0.722	0.052	-0.438	7.03	32.767874	111.640744	1	23	32.767873	111.640743	0	184.83	1	0.092	0.018	-0.026	0	0	6.9406E+218	0	0
20230809_2005190510	0	2490768	0.0213	0.00187	0.08453	-0.013952	9.7865419	0.090508	83.338	-0.421	-0.722	0.052	-0.438	7.03	32.767874	111.640744	1	23	32.767873	111.640743	0	184.83	1	0.092	0.018	-0.026	0	0	6.9406E+218	0	0
20230809_2005190520	0	2490769	0.02474	0.00245	0.084	-0.079148	9.7863989	0.152278	83.338	-0.421	-0.722	0.052	-0.438	7.03	32.767874	111.640744	1	23	32.767873	111.640743	0	184.83	1	0.092	0.018	-0.026	0	0	6.9406E+218	0	0
20230809_2005190532	0	2490770	0.02815	0.00294	0.0827	-0.079173	9.8450918	0.090837	83.338	-0.416	-0.721	0.052	-0.438	7.03	32.767874	111.640744	1	23	32.767873	111.640743	0	184.83	1	0.092	0.018	-0.026	0	0	6.9406E+218	0	0
20230809_2005190544	0	2490771	0.03161	0.00362	0.08264	-0.079148	9.7863989	0.152278	83.338	-0.416	-0.721	0.052	-0.438	7.03	32.767874	111.640744	1	23	32.767873	111.640743	0	184.83	1	0.092	0.018	-0.026	0	0	6.9406E+218	0	0
20230809_2005190549	0	2490772	0.03196	0.00354	0.08147	-0.013952	9.7865419	0.090508	83.338	-0.416	-0.721	0.052	-0.438	7.03	32.767874	111.640744	1	23	32.767873	111.640743	0	184.83	1	0.092	0.018	-0.026	0	0	6.9406E+218	0	0
20230809_2005190560	0	2490773	0.03269	0.00365	0.08068	-0.079148	9.7863989	0.152278	83.338	-0.416	-0.721	0.052	-0.438	7.03	32.767874	111.640744	1	23	32.767873	111.640743	0	184.83	1	0.092	0.018	-0.026	0	0	6.9406E+218	0	0
20230809_2005190570	0	2490774	0.03184	0.0036	0.08009	-0.079173	9.8450918	0.090837	83.338	-0.416	-0.721	0.052	-0.438	7.03	32.767874	111.640744	1	23	32.767873	111.640743	0	184.83	1	0.092	0.018	-0.026	0	0	6.9406E+218	0	0
20230809_2005190579	0	2490775	0.02892	0.00381	0.07936	-0.079148	9.7863989	0.152278	83.337	-0.412	-0.719	0.052	-0.438	7.03	32.767874	111.640745	1	23	32.767873	111.640743	0	184.83	1	0.092	0.018	-0.026	0	0	6.9406E+218	0	0
20230809_2005190593	0	2490776	0.02584	0.0036	0.0785	-0.079128	9.7864799	0.090691	83.337	-0.412	-0.719	0.052	-0.438	7.03	32.767874	111.640745	1	23	32.767873	111.640743	0	184.83	1	0.092	0.018	-0.026	0	0	6.9406E+218	0	0
20230809_2005190603	0	2490777	0.02065	0.00377	0.07817	-0.014017	9.8450737	0.15224	83.337	-0.412	-0.719	0.052	-0.433	7.03	32.767874	111.640745	1	23	32.767873	111.640743	0	184.83	1	0.092	0.018	-0.026	0	0	6.9406E+218	0	0
20230809_2005190610	0	2490778	0.01556	0.00367	0.0771	-0.079128	9.7864799	0.090691	83.337	-0.412	-0.719	0.052	-0.433	7.03	32.767874	111.640745	1	23	32.767873	111.640743	0	184.83	1	0.092	0.018	-0.026	0	0	6.9406E+218	0	0
20230809_2005190621	0	2490779	0.01127	0.00357	0.07696	-0.079148	9.7863989	0.152278	83.337	-0.412	-0.719	0.052	-0.433	7.03	32.767874	111.640745	1	23	32.767873	111.640743	0	184.83	1	0.092	0.018	-0.026	0	0	6.9406E+218	0	0
20230809_2005190632	0	2490780	0.00717	0.00357	0.07638	-0.079128	9.7864799	0.090691	83.337	-0.408	-0.719	0.053	-0.433	7.03	32.767874	111.640745	1	23	32.767873	111.640743	0	184.83	1	0.092	0.018	-0.026	0	0	6.9406E+218	0	0
20230809_2005190642	0	2490781	0.0046	0.00317	0.07555	-0.013952	9.7865419	0.090508	83.337	-0.408	-0.719	0.053	-0.433	7.03	32.767874	111.640745	1	23	32.767873	111.640743	0	184.83	1	0.092	0.018	-0.026	0	0	6.9406E+218	0	0
20230809_2005190651	0	2490782	0.00449	0.00361	0.07546	-0.079193	9.8450108	0.152423	83.337	-0.408	-0.719	0.053	-0.433	7.03	32.767874	111.640745	1	23	32.767873	111.640743	0	184.83	1	0.092	0.018	-0.026	0	0	6.9406E+218	0	0
20230809_2005190660	0	2490783	0.00514	0.00348	0.07474	-0.079128	9.7864799	0.090691	83.337	-0.408	-0.719	0.053	-0.433	7.03	32.767874	111.640745	1	23	32.767873	111.640743	0	184.83	1	0.092	0.018	-0.026	0	0	6.9406E+218	0	0
20230809_2005190674	0	2490784	0.00791	0.00332	0.0745	-0.079148	9.7863989	0.152278	83.337	-0.408	-0.719	0.053	-0.433	7.03	32.767874	111.640745	1	23	32.767873	111.640743	0	184.83	1	0.092	0.018	-0.026	0	0	6.9406E+218	0	0
20230809_2005190682	0	2490785	0.01303	0.00334	0.07384	-0.013952	9.7865419	0.090508	83.337	-0.404	-0.718	0.054	-0.433	7.03	32.767874	111.640745	1	23	32.767873	111.640743	0	184.83	1	0.092	0.018	-0.026	0	0	6.9406E+218	0	0
20230809_2005190695	0	2490786	0.01681	0.0034	0.07355	-0.079128	9.7864799	0.090691	83.337	-0.404	-0.718	0.054	-0.433	7.03	32.767874	111.640745	1	23	32.767873	111.640743	0	184.83	1	0.092	0.018	-0.026	0	0	6.9406E+218	0	0
20230809_2005190701	0	2490787	0.02161	0.00305	0.07283	-0.079148	9.7863989	0.152278	83.337	-0.404	-0.718	0.054	-0.433	7.03	32.767874	111.640745	1	23	32.767873	111.640743	0	184.83	1	0.092	0.018	-0.026	0	0	6.9406E+218	0	0
20230809_2005190711	0	2490788	0.02378	0.00319	0.07284	-0.079176	9.8450975	0.090837	83.337	-0.404	-0.718	0.054	-0.433	7.03	32.767874	111.640745	1	23	32.767873	111.640743	0	184.83	1	0.092	0.018	-0.026	0	0	6.9406E+218	0	0
20230809_2005190723	0	2490789	0.02349	0.00291	0.07214	-0.013955	9.7865477	0.090508	83.337	-0.404	-0.718	0.054	-0.433	7.03	32.767874	111.640745	1	23	32.767873	111.640743	0	184.83	1	0.092	0.018	-0.026	0	0	6.9406E+218	0	0
20230809_2005190730	0	2490790	0.02246	0.00275	0.07193	-0.07915	9.7864046	0.152278	83.337	-0.4	-0.717	0.054	-0.433	7.03	32.767874	111.640745	1	23	32.767873	111.640743	0	184.83	1	0.092	0.018	-0.026	0	0	6.9406E+218	0	0
20230809_2005190740	0	2490791	0.01692	0.00284	0.07098	-0.079131	9.7864857	0.090691	83.337	-0.4	-0.717	0.054	-0.433	7.03	32.767874	111.640745	1	23	32.767873	111.640743	0	184.83	1	0.092	0.018	-0.026	0	0	6.9406E+218	0	0
20230809_2005190749	0	2490792	0.01164	0.0019	0.0701	-0.079131	9.7864857	0.090691	83.337	-0.4	-0.717	0.054	-0.433	7.03	32.767874	111.640745	1	23	32.767873	111.640743	0	184.83	1	0.092	0.018	-0.026	0	0	6.9406E+218	0	0
20230809_2005190760	0	2490793	0.00422	0.00186	0.06983	-0.01402	9.8450804	0.15224	83.337	-0.4	-0.717	0.054	-0.433	7.03	32.767874	111.640745	1	23	32.767873	111.640743	0	184.83	1	0.092	0.018	-0.026	0	0	6.9406E+218	0	0
20230809_2005190769	0	2490794	-0.00298	0.00188	0.06848	-0.079131	9.7864857	0.090691	83.337	-0.4	-0.717	0.054	-0.433	7.03	32.767874	111.640745	1	23	32.767873	111.640743	0	184.83	1	0.092	0.018	-0.026	0	0	6.9406E+218	0	0
20230809_2005190779	0	2490795	-0.01105	0.00107	0.06775	-0.07915	9.7864046	0.152278	83.337	-0.397	-0.717	0.054	-0.433	7.03	32.767874	111.640745	1	23	32.767873	111.640743	0	184.83	1	0.092	0.018	-0.026	0	0	6.9406E+218	0	0
20230809_2005190795	0	2490796	-0.01645	0.00148	0.06649	-0.013955	9.7865477	0.090508	83.337	-0.397	-0.717	0.054	-0.433	7.03	32.767874	111.640745	1	23	32.767873	111.640743	0	184.83	1	0.092	0.018	-0.026	0	0	6.9406E+218	0	0
20230809_2005190799	0	2490797	-0.02262	0.00124	0.06594	-0.079176	9.8450975	0.090837	83.337	-0.397	-0.717	0.054	-0.433	7.03	32.767874	111.640745	1	23	32.767873	111.640743	0	184.83	1	0.092	0.018	-0.026	0	0	6.9406E+218	0	0
20230809_2005190811	0	2490798	-0.02555	0.00084	0.06423	-0.07915	9.7864046	0.152278	83.337	-0.397	-0.717	0.054	-0.433	7.03	32.767874	111.640745	1	23	32.767873	111.640743	0	184.83	1	0.092	0.018	-0.026	0	0	6.9406E+218	0	0
20230809_2005190825	0	2490799	-0.02876	0.00117	0.06401	-0.013955	9.7865477	0.090508	83.337	-0.397	-0.717	0.054	-0.43	7.03	32.767874	111.640745	1	23	32.767873	111.640743	0	184.83	1	0.092	0.018	-0.026	0	0	6.9406E+218	0	0
20230809_2005190835	0	2490800	-0.03019	0.00113	0.06228	-0.079131	9.7864857	0.090691	83.337	-0.393	-0.718	0.046	-0.43	7.03	32.767874	111.640744	1	23	32.767873	111.640743	0	184.83	1	0.092	0.018	-0.026	0	0	6.9406E+218	0	0
20230809_2005190844	0	2490801	-0.03001	0.00146	0.06124	-0.079196	9.8450174	0.152423	83.337	-0.393	-0.718	0.046	-0.43	7.03	32.767874	111.640744	1	23	32.767873	111.640743	0	184.83	1	0.092	0.018	-0.026	0	0	6.9406E+218	0	0
20230809_2005190857	0	2490802	-0.02954	0.00196	0.05997	-0.013955	9.7865477	0.090508	83.337	-0.393	-0.718	0.046	-0.43	7.03	32.767874	111.640744	1	23	32.767873	111.640743	0	184.83	1	0.092	0.018	-0.026	0	0	6.9406E+218	0	0
20230809_2005190864	0	2490803	-0.02752	0.00222	0.05885	-0.07915	9.7864046	0.152278	83.337	-0.393	-0.718	0.046	-0.43	7.03	32.767874	111.640744	1	23	32.767873	111.640743	0	184.83	1	0.092	0.018	-0.026	0	0	6.9406E+218	0	0
20230809_2005190870	0	2490804	-0.02427	0.00284	0.05712	-0.079131	9.7864857	0.090691	83.337	-0.393	-0.718	0.046	-0.43	7.03	32.767874	111.640744	1	23	32.767873	111.640743	0	184.83	1	0.092	0.018	-0.026	0	0	6.9406E+218	0	0
20230809_2005190880	0	2490805	-0.02164	0.00347	0.05615	-0.01402	9.8450804	0.15224	83.337	-0.39	-0.72	0.046	-0.43	7.03	32.767874	111.640744	1	23	32.767873	111.640743	0	184.83	1	0.092	0.018	-0.026	0	0	6.9406E+218	0	0
20230809_2005190892	0	2490806	-0.01769	0.00419	0.05429	-0.079131	9.7864857	0.090691	83.337	-0.39	-0.72	0.046	-0.43	7.03	32.767874	111.640744	1	23	32.767873	111.640743	0	184.83	1	0.092	0.018	-0.026	0	0	6.9406E+218	0	0
20230809_2005190900	0	2490807	-0.01321	0.0048	0.05342	-0.07915	9.7864046	0.152278	83.337	-0.39	-0.72	0.046	-0.43	7.03	32.767874	111.640744	1	23	32.767873	111.640743	0	184.83	1	0.092	0.018	-0.026	0	0	6.9406E+218	0	0
20230809_2005190909	0	2490808	-0.01018	0.00514	0.05193	-0.013955	9.7865477	0.090508	83.337	-0.39	-0.72	0.046	-0.43	7.03	32.767874	111.640744	1	23	32.767873	111.640743	0	184.83	1	0.092	0.018	-0.026	0	0	6.9406E+218	0	0
20230809_2005190926	0	2490809	-0.00565	0.0051	0.05035	-0.079196	9.8450174	0.152423	83.337	-0.39	-0.72	0.046	-0.43	7.03	32.767874	111.640744	1	23	32.767873	111.640743	0	184.83	1	0.092	0.018	-0.026	0	0	6.9406E+218	0	0
20230809_2005190932	0	2490810	-0.00433	0.00553	0.04876	-0.013955	9.7865477	0.090508	83.337	-0.387	-0.72	0.047	-0.43	7.03	32.767874	111.640744	1	23	32.767873	111.640743	0	184.83	1	0.092	0.018	-0.026	0	0	6.9406E+218	0	0
20230809_2005190940	0	2490811	-0.00406	0.00537	0.0478	-0.07915	9.7864046	0.152278	83.337	-0.387	-0.72	0.047	-0.43	7.03	32.767874	111.640744	1	23	32.767873	111.640743	0	184.83	1	0.092	0.018	-0.026	0	0	6.9406E+218	0	0
20230809_2005190951	0	2490812	-0.00448	0.00515	0.0464	-0.079131	9.7864857	0.090691	83.337	-0.387	-0.72	0.047	-0.43	7.03	32.767874	111.640744	1	23	32.767873	111.640743	0	184.83	1	0.092	0.018	-0.026	0	0	6.9406E+218	0	0
20230809_2005190960	0	2490813	-0.00826	0.00496	0.04502	-0.013975	9.7864666	0.152095	83.337	-0.387	-0.72	0.047	-0.43	7.03	32.767874	111.640744	1	23	32.767873	111.640743	0	184.83	1	0.092	0.018	-0.026	0	0	6.9406E+218	0	0
20230809_2005190970	0	2490814	-0.0117	0.00428	0.04362	-0.079131	9.7864857	0.090691	83.337	-0.387	-0.72	0.047	-0.43	7.03	32.767874	111.640744	1	23	32.767873	111.640743	0	184.83	1	0.092	0.018	-0.026	0	0	6.9406E+218	0	0
20230809_2005190980	0	2490815	-0.01546	0.00422	0.04246	-0.079196	9.8450174	0.152423	83.337	-0.385	-0.721	0.047	-0.43	7.03	32.767874	111.640744	1	23	32.767873	111.640743	0	184.83	1	0.092	0.018	-0.026	0	0	6.9406E+218	0	0
20230809_2005190993	0	2490816	-0.02006	0.00371	0.04086	-0.079131	9.7864857	0.090691	83.337	-0.385	-0.721	0.047	-0.43	7.03	32.767874	111.640744	1	23	32.767873	111.640743	0	184.83	1	0.092	0.018	-0.026	0	0	6.9406E+218	0	0
20230809_2005200000	0	2490817	-0.02302	0.00348	0.03929	-0.013975	9.7864666	0.152095	83.337	-0.385	-0.721	0.047	-0.43	7.03	32.767874	111.640744	1	23	32.767873	111.640743	0	184.83	1	0.092	0.018	-0.026	0	0	6.9406E+218	0	0
20230809_2005200010	0	2490818	-0.02422	0.00327	0.03807	-0.079131	9.7864857	0.090691	83.337	-0.385	-0.721	0.047	-0.43	7.03	32.767874	111.640744	1	23	32.767873	111.640743	0	184.83	1	0.092	0.018	-0.026	0	0	6.9406E+218	0	0
20230809_2005200020	0	2490819	-0.02358	0.00274	0.03656	-0.07915	9.7864046	0.152278	83.337	-0.385	-0.721	0.047	-0.43	7.03	32.767874	111.640744	1	23	32.767873	111.640743	0	184.83	1	0.092	0.018	-0.026	0	0	6.9406E+218	0	0
20230809_2005200031	0	2490820	-0.02005	0.00255	0.03542	-0.013955	9.7865477	0.090508	83.337	-0.383	-0.722	0.048	-0.43	7.03	32.767874	111.640744	1	23	32.767873	111.640743	0	184.83	1	0.092	0.018	-0.026	0	0	6.9406E+218	0	0
20230809_2005200041	0	2490821	-0.01438	0.00278	0.03397	-0.079196	9.8450174	0.152423	83.337	-0.383	-0.722	0.048	-0.43	7.03	32.767874	111.640744	1	23	32.767873	111.640743	0	184.83	1	0.092	0.018	-0.026	0	0	6.9406E+218	0	0
20230809_2005200050	0	2490822	-0.00713	0.00232	0.03303	-0.079131	9.7864857	0.090691	83.337	-0.383	-0.722	0.048	-0.43	7.03	32.767874	111.640744	1	23	32.767873	111.640743	0	184.83	1	0.092	0.018	-0.026	0	0	6.9406E+218	0	0
20230809_2005200061	0	2490823	0.00145	0.00255	0.03243	-0.07915	9.7864046	0.152278	83.337	-0.383	-0.722	0.048	-0.43	7.03	32.767874	111.640744	1	23	32.767873	111.640743	0	184.83	1	0.092	0.018	-0.026	0	0	6.9406E+218	0	0
20230809_2005200068	0	2490824	0.01008	0.00222	0.03115	-0.013955	9.7865477	0.090508	83.337	-0.383	-0.722	0.048	-0.43	7.03	32.767874	111.640744	1	23	32.767873	111.640743	0	184.83	1	0.092	0.018	-0.026	0	0	6.9406E+218	0	0
20230809_2005200080	0	2490825	0.01723	0.00223	0.03037	-0.07915	9.7864046	0.152278	83.337	-0.381	-0.722	0.048	-0.43	7.03	32.767874	111.640744	1	23	32.767873	111.640743	0	184.83	1	0.092	0.018	-0.026	0	0	6.9406E+218	0	0
20230809_2005200092	0	2490826	0.02479	0.00244	0.02972	-0.079131	9.7864857	0.090691	83.337	-0.381	-0.722	0.048	-0.43	7.03	32.767874	111.640744	1	23	32.767873	111.640743	0	184.83	1	0.092	0.018	-0.026	0	0	6.9406E+218	0	0
20230809_2005200100	0	2490827	0.02916	0.00267	0.02844	-0.013975	9.7864666	0.152095	83.337	-0.381	-0.722	0.048	-0.43	7.03	32.767874	111.640744	1	23	32.767873	111.640743	0	184.83	1	0.092	0.018	-0.026	0	0	6.9406E+218	0	0
20230809_2005200109	0	2490828	0.03124	0.00265	0.02807	-0.079131	9.7864857	0.090691	83.337	-0.381	-0.722	0.048	-0.43	7.03	32.767874	111.640744	1	23	32.767873	111.640743	0	184.83	1	0.092	0.018	-0.026	0	0	6.9406E+218	0	0
20230809_2005200120	0	2490829	0.03296	0.00293	0.02757	-0.07915	9.7864046	0.152278	83.337	-0.381	-0.722	0.048	-0.427	7.03	32.767874	111.640744	1	23	32.767873	111.640743	0	184.83	1	0.092	0.018	-0.026	0	0	6.9406E+218	0	0
20230809_2005200130	0	2490830	0.03073	0.00298	0.02576	-0.013955	9.7865477	0.090508	83.337	-0.38	-0.72	0.048	-0.427	7.03	32.767874	111.640744	1	23	32.767873	111.640743	0	184.83	1	0.092	0.018	-0.026	0	0	6.9406E+218	0	0
20230809_2005200140	0	2490831	0.02878	0.00309	0.02547	-0.07915	9.7864046	0.152278	83.337	-0.38	-0.72	0.048	-0.427	7.03	32.767874	111.640744	1	23	32.767873	111.640743	0	184.83	1	0.092	0.018	-0.026	0	0	6.9406E+218	0	0
20230809_2005200150	0	2490832	0.02475	0.00345	0.02422	-0.079176	9.8450975	0.090837	83.337	-0.38	-0.72	0.048	-0.427	7.03	32.767874	111.640744	1	23	32.767873	111.640743	0	184.83	1	0.092	0.018	-0.026	0	0	6.9406E+218	0	0
20230809_2005200160	0	2490833	0.02081	0.00324	0.02247	-0.013955	9.7865477	0.090508	83.337	-0.38	-0.72	0.048	-0.427	7.03	32.767874	111.640744	1	23	32.767873	111.640743	0	184.83	1	0.092	0.018	-0.026	0	0	6.9406E+218	0	0
20230809_2005200169	0	2490834	0.01614	0.00322	0.02235	-0.07915	9.7864046	0.152278	83.337	-0.38	-0.72	0.048	-0.427	7.03	32.767874	111.640744	1	23	32.767873	111.640743	0	184.83	1	0.092	0.018	-0.026	0	0	6.9406E+218	0	0
20230809_2005200180	0	2490835	0.01211	0.00398	0.02014	-0.079131	9.7864857	0.090691	83.337	-0.378	-0.719	0.048	-0.427	7.03	32.767874	111.640744	1	23	32.767873	111.640743	0	184.83	1	0.092	0.018	-0.026	0	0	6.9406E+218	0	0
20230809_2005200193	0	2490836	0.00876	0.00368	0.0188	-0.013975	9.7864666	0.152095	83.337	-0.378	-0.719	0.048	-0.427	7.03	32.767874	111.640744	1	23	32.767873	111.640743	0	184.83	1	0.092	0.018	-0.026	0	0	6.9406E+218	0	0
20230809_2005200200	0	2490837	0.00626	0.00388	0.01712	-0.079131	9.7864857	0.090691	83.337	-0.378	-0.719	0.048	-0.427	7.03	32.767874	111.640744	1	23	32.767873	111.640743	0	184.83	1	0.092	0.018	-0.026	0	0	6.9406E+218	0	0
20230809_2005200210	0	2490838	0.00384	0.00442	0.01496	-0.07915	9.7864046	0.152278	83.337	-0.378	-0.719	0.048	-0.427	7.03	32.767874	111.640744	1	23	32.767873	111.640743	0	184.83	1	0.092	0.018	-0.026	0	0	6.9406E+218	0	0
20230809_2005200222	0	2490839	0.00182	0.0045	0.01272	-0.013955	9.7865477	0.090508	83.337	-0.378	-0.719	0.048	-0.427	7.03	32.767874	111.640744	1	23	32.767873	111.640743	0	184.83	1	0.092	0.018	-0.026	0	0	6.9406E+218	0	0
20230809_2005200237	0	2490840	0.00228	0.00516	0.01058	-0.079131	9.7864857	0.090691	83.336	-0.377	-0.719	0.049	-0.427	7.03	32.767874	111.640744	1	23	32.767873	111.640743	0	184.83	1	0.092	0.018	-0.026	0	0	6.9406E+218	0	0
20230809_2005200241	0	2490841	0.00133	0.00602	0.00767	-0.013975	9.7864666	0.152095	83.336	-0.377	-0.719	0.049	-0.427	7.03	32.767874	111.640744	1	23	32.767873	111.640743	0	184.83	1	0.092	0.018	-0.026	0	0	6.9406E+218	0	0
20230809_2005200256	0	2490842	0.00182	0.00595	0.00556	-0.079131	9.7864857	0.090691	83.336	-0.377	-0.719	0.049	-0.427	7.03	32.767874	111.640744	1	23	32.767873	111.640743	0	184.83	1	0.092	0.018	-0.026	0	0	6.9406E+218	0	0
20230809_2005200264	0	2490843	0.00269	0.00607	0.00256	-0.079176	9.8450975	0.090837	83.336	-0.377	-0.719	0.049	-0.427	7.03	32.767874	111.640744	1	23	32.767873	111.640743	0	184.83	1	0.092	0.018	-0.026	0	0	6.9406E+218	0	0
20230809_2005200276	0	2490844	0.00312	0.00757	-0.00013	-0.013975	9.7864666	0.152095	83.336	-0.377	-0.719	0.049	-0.439	7.03	32.767874	111.640744	1	23	32.767873	111.640743	0	184.83	1	0.092	0.018	-0.026	0	0	6.9406E+218	0	0
20230809_2005200280	0	2490845	0.00225	0.00704	-0.00202	-0.079131	9.7864857	0.090691	83.336	-0.377	-0.719	0.049	-0.439	7.03	32.767874	111.640744	1	23	32.767873	111.640743	0	184.83	1	0.092	0.018	-0.026	0	0	6.9406E+218	0	0
20230809_2005200297	0	2490846	0.00277	0.00764	-0.00474	-0.013955	9.7865477	0.090508	83.336	-0.377	-0.719	0.049	-0.439	7.03	32.767874	111.640744	1	23	32.767873	111.640743	0	184.83	1	0.092	0.018	-0.026	0	0	6.9406E+218	0	0
20230809_2005200300	0	2490847	0.00054	0.00738	-0.00706	-0.07915	9.7864046	0.152278	83.336	-0.377	-0.719	0.049	-0.439	7.03	32.767874	111.640744	1	23	32.767873	111.640743	0	184.83	1	0.092	0.018	-0.026	0	0	6.9406E+218	0	0
20230809_2005200310	0	2490848	-0.00231	0.00679	-0.00837	-0.079131	9.7864857	0.090691	83.336	-0.377	-0.719	0.049	-0.439	7.03	32.767874	111.640744	1	23	32.767873	111.640743	0	184.83	1	0.092	0.018	-0.026	0	0	6.9406E+218	0	0
20230809_2005200320	0	2490849	-0.00565	0.00702	-0.01077	-0.013955	9.7865477	0.090508	83.336	-0.377	-0.719	0.049	-0.439	7.03	32.767874	111.640744	1	23	32.767873	111.640743	0	184.83	1	0.092	0.018	-0.026	0	0	6.9406E+218	0	0
20230809_2005200329	0	2490850	-0.01122	0.00647	-0.01228	-0.07915	9.7864046	0.152278	83.336	-0.377	-0.719	0.05	-0.439	7.03	32.767874	111.640744	1	23	32.767873	111.640743	0	184.83	1	0.092	0.018	-0.026	0	0	6.9406E+218	0	0
20230809_2005200340	0	2490851	-0.01729	0.00563	-0.01369	-0.013955	9.7865477	0.090508	83.336	-0.377	-0.719	0.05	-0.439	7.03	32.767874	111.640744	1	23	32.767873	111.640743	0	184.83	1	0.092	0.018	-0.026	0	0	6.9406E+218	0	0
20230809_2005200350	0	2490852	-0.02321	0.00544	-0.01586	-0.079131	9.7864857	0.090691	83.336	-0.377	-0.719	0.05	-0.439	7.03	32.767874	111.640744	1	23	32.767873	111.640743	0	184.83	1	0.092	0.018	-0.026	0	0	6.9406E+218	0	0
20230809_2005200360	0	2490853	-0.03061	0.00492	-0.01679	-0.07915	9.7864046	0.152278	83.336	-0.377	-0.719	0.05	-0.439	7.03	32.767874	111.640744	1	23	32.767873	111.640743	0	184.83	1	0.092	0.018	-0.026	0	0	6.9406E+218	0	0
20230809_2005200368	0	2490854	-0.0364	0.00437	-0.01848	-0.013955	9.7865477	0.090508	83.336	-0.377	-0.719	0.05	-0.439	7.03	32.767874	111.640744	1	23	32.767873	111.640743	0	184.83	1	0.092	0.018	-0.026	0	0	6.9406E+218	0	0
20230809_2005200380	0	2490855	-0.0421	0.00409	-0.01971	-0.079131	9.7864857	0.090691	83.336	-0.378	-0.721	0.05	-0.439	7.03	32.767874	111.640744	1	23	32.767873	111.640743	0	184.83	1	0.092	0.018	-0.026	0	0	6.9406E+218	0	0
20230809_2005200391	0	2490856	-0.04614	0.00344	-0.02098	-0.013975	9.7864666	0.152095	83.336	-0.378	-0.721	0.05	-0.439	7.03	32.767874	111.640744	1	23	32.767873	111.640743	0	184.83	1	0.092	0.018	-0.026	0	0	6.9406E+218	0	0
20230809_2005200399	0	2490857	-0.04832	0.00293	-0.02195	-0.079131	9.7864857	0.090691	83.336	-0.378	-0.721	0.05	-0.439	7.03	32.767874	111.640744	1	23	32.767873	111.640743	0	184.83	1	0.092	0.018	-0.026	0	0	6.9406E+218	0	0
20230809_2005200409	0	2490858	-0.04843	0.00332	-0.02362	-0.079176	9.8450975	0.090837	83.336	-0.378	-0.721	0.05	-0.439	7.03	32.767874	111.640744	1	23	32.767873	111.640743	0	184.83	1	0.092	0.018	-0.026	0	0	6.9406E+218	0	0
20230809_2005200423	0	2490859	-0.04635	0.00215	-0.02434	-0.013975	9.7864666	0.152095	83.336	-0.378	-0.721	0.05	-0.439	7.03	32.767874	111.640744	1	23	32.767873	111.640743	0	184.83	1	0.092	0.018	-0.026	0	0	6.9406E+218	0	0
20230809_2005200429	0	2490860	-0.04199	0.00228	-0.0263	-0.079131	9.7864857	0.090691	83.336	-0.379	-0.723	0.051	-0.44	7.03	32.767874	111.640744	1	23	32.767873	111.640743	0	184.83	1	0.092	0.018	-0.026	0	0	6.9406E+218	0	0
20230809_2005200441	0	2490861	-0.03731	0.0026	-0.02726	-0.07915	9.7864046	0.152278	83.336	-0.379	-0.723	0.051	-0.44	7.03	32.767874	111.640744	1	23	32.767873	111.640743	0	184.83	1	0.092	0.018	-0.026	0	0	6.9406E+218	0	0
20230809_2005200450	0	2490862	-0.03268	0.00241	-0.02868	-0.013955	9.7865477	0.090508	83.336	-0.379	-0.723	0.051	-0.44	7.03	32.767874	111.640744	1	23	32.767873	111.640743	0	184.83	1	0.092	0.018	-0.026	0	0	6.9406E+218	0	0
20230809_2005200461	0	2490863	-0.02618	0.00277	-0.0295	-0.07915	9.7864046	0.152278	83.336	-0.379	-0.723	0.051	-0.44	7.03	32.767874	111.640744	1	23	32.767873	111.640743	0	184.83	1	0.092	0.018	-0.026	0	0	6.9406E+218	0	0
20230809_2005200470	0	2490864	-0.02205	0.00284	-0.03121	-0.079131	9.7864857	0.090691	83.336	-0.379	-0.723	0.051	-0.44	7.03	32.767874	111.640744	1	23	32.767873	111.640743	0	184.83	1	0.092	0.018	-0.026	0	0	6.9406E+218	0	0
20230809_2005200480	0	2490865	-0.01702	0.0028	-0.03319	-0.013975	9.7864666	0.152095	83.336	-0.38	-0.724	0.051	-0.44	7.03	32.767874	111.640744	1	23	32.767873	111.640743	0	184.83	1	0.092	0.018	-0.026	0	0	6.9406E+218	0	0
20230809_2005200493	0	2490866	-0.01451	0.00366	-0.03445	-0.079131	9.7864857	0.090691	83.336	-0.38	-0.724	0.051	-0.44	7.03	32.767874	111.640744	1	23	32.767873	111.640743	0	184.83	1	0.092	0.018	-0.026	0	0	6.9406E+218	0	0
20230809_2005200500	0	2490867	-0.01289	0.00381	-0.03572	-0.07915	9.7864046	0.152278	83.336	-0.38	-0.724	0.051	-0.44	7.03	32.767874	111.640744	1	23	32.767873	111.640743	0	184.83	1	0.092	0.018	-0.026	0	0	6.9406E+218	0	0
20230809_2005200509	0	2490868	-0.01133	0.00395	-0.03762	-0.013955	9.7865477	0.090508	83.336	-0.38	-0.724	0.051	-0.44	7.03	32.767874	111.640744	1	23	32.767873	111.640743	0	184.83	1	0.092	0.018	-0.026	0	0	6.9406E+218	0	0
20230809_2005200521	0	2490869	-0.01178	0.00471	-0.03901	-0.07915	9.7864046	0.152278	83.336	-0.38	-0.724	0.051	-0.44	7.03	32.767874	111.640744	1	23	32.767873	111.640743	0	184.83	1	0.092	0.018	-0.026	0	0	6.9406E+218	0	0
20230809_2005200539	0	2490870	-0.01256	0.00468	-0.04089	-0.013955	9.7865477	0.090508	83.336	-0.382	-0.725	0.052	-0.44	7.03	32.767874	111.640744	1	23	32.767873	111.640743	0	184.83	1	0.092	0.018	-0.026	0	0	6.9406E+218	0	0
20230809_2005200549	0	2490871	-0.01358	0.00515	-0.04237	-0.07915	9.7864046	0.152278	83.336	-0.382	-0.725	0.052	-0.44	7.03	32.767874	111.640744	1	23	32.767873	111.640743	0	184.83	1	0.092	0.018	-0.026	0	0	6.9406E+218	0	0
20230809_2005200552	0	2490872	-0.01552	0.00521	-0.04373	-0.079131	9.7864857	0.090691	83.336	-0.382	-0.725	0.052	-0.44	7.03	32.767874	111.640744	1	23	32.767873	111.640743	0	184.83	1	0.092	0.018	-0.026	0	0	6.9406E+218	0	0
20230809_2005200562	0	2490873	-0.01778	0.00512	-0.04532	-0.013975	9.7864666	0.152095	83.336	-0.382	-0.725	0.052	-0.44	7.03	32.767874	111.640744	1	23	32.767873	111.640743	0	184.83	1	0.092	0.018	-0.026	0	0	6.9406E+218	0	0
20230809_2005200570	0	2490874	-0.01628	0.0053	-0.04772	-0.079131	9.7864857	0.090691	83.336	-0.382	-0.725	0.052	-0.44	7.03	32.767874	111.640744	1	23	32.767873	111.640743	0	184.83	1	0.092	0.018	-0.026	0	0	6.9406E+218	0	0
20230809_2005200581	0	2490875	-0.01698	0.00601	-0.04922	-0.013975	9.7864666	0.152095	83.336	-0.384	-0.726	0.053	-0.44	7.03	32.767874	111.640744	1	23	32.767873	111.640743	0	184.83	1	0.092	0.018	-0.026	0	0	6.9406E+218	0	0
20230809_2005200597	0	2490876	-0.01412	0.006	-0.05156	-0.079131	9.7864857	0.090691	83.336	-0.384	-0.726	0.053	-0.44	7.03	32.767874	111.640744	1	23	32.767873	111.640743	0	184.83	1	0.092	0.018	-0.026	0	0	6.9406E+218	0	0
20230809_2005200601	0	2490877	-0.01053	0.00621	-0.05332	-0.07915	9.7864046	0.152278	83.336	-0.384	-0.726	0.053	-0.44	7.03	32.767874	111.640744	1	23	32.767873	111.640743	0	184.83	1	0.092	0.018	-0.026	0	0	6.9406E+218	0	0
20230809_2005200609	0	2490878	-0.00755	0.00664	-0.05531	-0.013955	9.7865477	0.090508	83.336	-0.384	-0.726	0.053	-0.44	7.03	32.767874	111.640744	1	23	32.767873	111.640743	0	184.83	1	0.092	0.018	-0.026	0	0	6.9406E+218	0	0
20230809_2005200619	0	2490879	-0.00106	0.00732	-0.05765	-0.07915	9.7864046	0.152278	83.336	-0.384	-0.726	0.053	-0.44	7.03	32.767874	111.640744	1	23	32.767873	111.640743	0	184.83	1	0.092	0.018	-0.026	0	0	6.9406E+218	0	0
20230809_2005200629	0	2490880	0.0036	0.0074	-0.05951	-0.079176	9.8450975	0.090837	83.335	-0.387	-0.726	0.053	-0.44	7.03	32.767874	111.640745	1	23	32.767873	111.640743	0	184.83	1	0.092	0.018	-0.026	0	0	6.9406E+218	0	0
20230809_2005200641	0	2490881	0.01013	0.00749	-0.06122	-0.013975	9.7864666	0.152095	83.335	-0.387	-0.726	0.053	-0.44	7.03	32.767874	111.640745	1	23	32.767873	111.640743	0	184.83	1	0.092	0.018	-0.026	0	0	6.9406E+218	0	0
20230809_2005200651	0	2490882	0.01501	0.00736	-0.06284	-0.079131	9.7864857	0.090691	83.335	-0.387	-0.726	0.053	-0.446	7.03	32.767874	111.640745	1	23	32.767873	111.640743	0	184.83	1	0.092	0.018	-0.026	0	0	6.9406E+218	0	0
20230809_2005200660	0	2490883	0.02	0.00738	-0.06515	-0.07915	9.7864046	0.152278	83.335	-0.387	-0.726	0.053	-0.446	7.03	32.767874	111.640745	1	23	32.767873	111.640743	0	184.83	1	0.092	0.018	-0.026	0	0	6.9406E+218	0	0
20230809_2005200670	0	2490884	0.02375	0.00766	-0.06638	-0.013955	9.7865477	0.090508	83.335	-0.387	-0.726	0.053	-0.446	7.03	32.767874	111.640745	1	23	32.767873	111.640743	0	184.83	1	0.092	0.018	-0.026	0	0	6.9406E+218	0	0
20230809_2005200679	0	2490885	0.02718	0.00701	-0.06742	-0.07915	9.7864046	0.152278	83.335	-0.39	-0.725	0.053	-0.446	7.03	32.767874	111.640745	1	23	32.767873	111.640743	0	184.83	1	0.092	0.018	-0.026	0	0	6.9406E+218	0	0
20230809_2005200694	0	2490886	0.02814	0.00675	-0.06921	-0.079131	9.7864857	0.090691	83.335	-0.39	-0.725	0.053	-0.446	7.03	32.767874	111.640745	1	23	32.767873	111.640743	0	184.83	1	0.092	0.018	-0.026	0	0	6.9406E+218	0	0
20230809_2005200700	0	2490887	0.02773	0.00581	-0.06999	-0.013909	9.7279358	0.090363	83.335	-0.39	-0.725	0.053	-0.446	7.03	32.767874	111.640745	1	23	32.767873	111.640743	0	184.83	1	0.092	0.018	-0.026	0	0	6.9406E+218	0	0
20230809_2005200709	0	2490888	0.02628	0.00555	-0.07135	-0.07915	9.7863989	0.152278	83.335	-0.39	-0.725	0.053	-0.446	7.03	32.767874	111.640745	1	23	32.767873	111.640743	0	184.83	1	0.092	0.018	-0.026	0	0	6.9406E+218	0	0
20230809_2005200720	0	2490889	0.02236	0.00495	-0.07213	-0.079131	9.7864799	0.090691	83.335	-0.39	-0.725	0.053	-0.446	7.03	32.767874	111.640745	1	23	32.767873	111.640743	0	184.83	1	0.092	0.018	-0.026	0	0	6.9406E+218	0	0
20230809_2005200731	0	2490890	0.01792	0.00414	-0.07256	-0.013955	9.7865419	0.090508	83.335	-0.393	-0.724	0.054	-0.446	7.03	32.767874	111.640745	1	23	32.767873	111.640743	0	184.83	1	0.092	0.018	-0.026	0	0	6.9406E+218	0	0
20230809_2005200742	0	2490891	0.01298	0.00351	-0.07429	-0.07915	9.7863989	0.152278	83.335	-0.393	-0.724	0.054	-0.446	7.03	32.767874	111.640745	1	23	32.767873	111.640743	0	184.83	1	0.092	0.018	-0.026	0	0	6.9406E+218	0	0
20230809_2005200749	0	2490892	0.00533	0.00306	-0.07389	-0.079131	9.7864799	0.090691	83.335	-0.393	-0.724	0.054	-0.446	7.03	32.767874	111.640745	1	23	32.767873	111.640743	0	184.83	1	0.092	0.018	-0.026	0	0	6.9406E+218	0	0
20230809_2005200761	0	2490893	-0.00069	0.00203	-0.07485	-0.013955	9.7865419	0.090508	83.335	-0.393	-0.724	0.054	-0.442	7.03	32.767874	111.640745	1	23	32.767873	111.640743	0	184.83	1	0.092	0.018	-0.026	0	0	6.9406E+218	0	0
20230809_2005200770	0	2490894	-0.00722	0.00186	-0.07576	-0.07915	9.7863989	0.152278	83.335	-0.393	-0.724	0.054	-0.442	7.03	32.767874	111.640745	1	23	32.767873	111.640743	0	184.83	1	0.092	0.018	-0.026	0	0	6.9406E+218	0	0
20230809_2005200780	0	2490895	-0.01323	0.00122	-0.07612	-0.079131	9.7864799	0.090691	83.335	-0.397	-0.724	0.054	-0.442	7.03	32.767874	111.640745	1	23	32.767873	111.640743	0	184.83	1	0.092	0.018	-0.026	0	0	6.9406E+218	0	0
20230809_2005200794	0	2490896	-0.0155	0.00081	-0.07675	-0.013955	9.7865419	0.090508	83.335	-0.397	-0.724	0.054	-0.442	7.03	32.767874	111.640745	1	23	32.767873	111.640743	0	184.83	1	0.092	0.018	-0.026	0	0	6.9406E+218	0	0
20230809_2005200800	0	2490897	-0.01911	0.00107	-0.07743	-0.07915	9.7863989	0.152278	83.335	-0.397	-0.724	0.054	-0.442	7.03	32.767874	111.640745	1	23	32.767873	111.640743	0	184.83	1	0.092	0.018	-0.026	0	0	6.9406E+218	0	0
20230809_2005200809	0	2490898	-0.01945	0.00117	-0.07856	-0.079131	9.7864799	0.090691	83.335	-0.397	-0.724	0.054	-0.442	7.03	32.767874	111.640745	1	23	32.767873	111.640743	0	184.83	1	0.092	0.018	-0.026	0	0	6.9406E+218	0	0
20230809_2005200825	0	2490899	-0.01919	0.00157	-0.07978	-0.079131	9.7864799	0.090691	83.335	-0.397	-0.724	0.054	-0.442	7.03	32.767874	111.640745	1	23	32.767873	111.640743	0	184.83	1	0.092	0.018	-0.026	0	0	6.9406E+218	0	0
20230809_2005200832	0	2490900	-0.01805	0.00177	-0.08062	-0.013975	9.7864618	0.152095	83.335	-0.401	-0.725	0.046	-0.442	7.03	32.767874	111.640744	1	23	32.767873	111.640743	0	184.83	1	0.092	0.018	-0.026	0	0	6.9406E+218	0	0
20230809_2005200843	0	2490901	-0.01727	0.00214	-0.08255	-0.079131	9.7864799	0.090691	83.335	-0.401	-0.725	0.046	-0.442	7.03	32.767874	111.640744	1	23	32.767873	111.640743	0	184.83	1	0.092	0.018	-0.026	0	0	6.9406E+218	0	0
20230809_2005200850	0	2490902	-0.01555	0.00269	-0.0837	-0.079131	9.7864799	0.090691	83.335	-0.401	-0.725	0.046	-0.442	7.03	32.767874	111.640744	1	23	32.767873	111.640743	0	184.83	1	0.092	0.018	-0.026	0	0	6.9406E+218	0	0
20230809_2005200861	0	2490903	-0.01553	0.00346	-0.08481	-0.013975	9.7864618	0.152095	83.335	-0.401	-0.725	0.046	-0.442	7.03	32.767874	111.640744	1	23	32.767873	111.640743	0	184.83	1	0.092	0.018	-0.026	0	0	6.9406E+218	0	0
20230809_2005200871	0	2490904	-0.01627	0.00412	-0.08672	-0.079131	9.7864799	0.090691	83.335	-0.401	-0.725	0.046	-0.442	7.03	32.767874	111.640744	1	23	32.767873	111.640743	0	184.83	1	0.092	0.018	-0.026	0	0	6.9406E+218	0	0
20230809_2005200900	0	2490905	-0.01763	0.00454	-0.08818	-0.079131	9.7864799	0.090691	83.335	-0.405	-0.726	0.046	-0.442	7.03	32.767874	111.640744	1	23	32.767873	111.640743	0	184.83	1	0.092	0.018	-0.026	0	0	6.9406E+218	0	0
20230809_2005200900	0	2490906	-0.02121	0.00517	-0.08929	-0.013975	9.7864618	0.152095	83.335	-0.405	-0.726	0.046	-0.442	7.03	32.767874	111.640744	1	23	32.767873	111.640743	0	184.83	1	0.092	0.018	-0.026	0	0	6.9406E+218	0	0
20230809_2005200901	0	2490907	-0.02501	0.00528	-0.09111	-0.079131	9.7864799	0.090691	83.335	-0.405	-0.726	0.046	-0.442	7.03	32.767874	111.640744	1	23	32.767873	111.640743	0	184.83	1	0.092	0.018	-0.026	0	0	6.9406E+218	0	0
20230809_2005200917	0	2490908	-0.03063	0.00589	-0.09217	-0.07915	9.7863989	0.152278	83.335	-0.405	-0.726	0.046	-0.442	7.03	32.767874	111.640744	1	23	32.767873	111.640743	0	184.83	1	0.092	0.018	-0.026	0	0	6.9406E+218	0	0
20230809_2005200929	0	2490909	-0.03607	0.00635	-0.09423	-0.013955	9.7865419	0.090508	83.335	-0.405	-0.726	0.046	-0.442	7.03	32.767874	111.640744	1	23	32.767873	111.640743	0	184.83	1	0.092	0.018	-0.026	0	0	6.9406E+218	0	0
20230809_2005200930	0	2490910	-0.04116	0.00685	-0.09477	-0.079131	9.7864799	0.090691	83.335	-0.409	-0.727	0.047	-0.442	7.03	32.767874	111.640744	1	23	32.767873	111.640743	0	184.83	1	0.092	0.018	-0.026	0	0	6.9406E+218	0	0
20230809_2005200940	0	2490911	-0.04543	0.00696	-0.09646	-0.079196	9.8450108	0.152423	83.335	-0.409	-0.727	0.047	-0.442	7.03	32.767874	111.640744	1	23	32.767873	111.640743	0	184.83	1	0.092	0.018	-0.026	0	0	6.9406E+218	0	0
20230809_2005200950	0	2490912	-0.05011	0.00649	-0.09761	-0.013955	9.7865419	0.090508	83.335	-0.409	-0.727	0.047	-0.442	7.03	32.767874	111.640744	1	23	32.767873	111.640743	0	184.83	1	0.092	0.018	-0.026	0	0	6.9406E+218	0	0
20230809_2005200960	0	2490913	-0.05223	0.00724	-0.09785	-0.07915	9.7863989	0.152278	83.335	-0.409	-0.727	0.047	-0.442	7.03	32.767874	111.640744	1	23	32.767873	111.640743	0	184.83	1	0.092	0.018	-0.026	0	0	6.9406E+218	0	0
20230809_2005200969	0	2490914	-0.05428	0.00739	-0.09953	-0.079131	9.7864799	0.090691	83.335	-0.409	-0.727	0.047	-0.442	7.03	32.767874	111.640744	1	23	32.767873	111.640743	0	184.83	1	0.092	0.018	-0.026	0	0	6.9406E+218	0	0
20230809_2005200982	0	2490915	-0.05516	0.00725	-0.09956	-0.07915	9.7863989	0.152278	83.335	-0.414	-0.73	0.047	-0.442	7.03	32.767874	111.640744	1	23	32.767873	111.640743	0	184.83	1	0.092	0.018	-0.026	0	0	6.9406E+218	0	0
20230809_2005200992	0	2490916	-0.05335	0.00751	-0.09979	-0.013955	9.7865419	0.090508	83.335	-0.414	-0.73	0.047	-0.442	7.03	32.767874	111.640744	1	23	32.767873	111.640743	0	184.83	1	0.092	0.018	-0.026	0	0	6.9406E+218	0	0
20230809_2005200999	0	2490917	-0.0513	0.00716	-0.10066	-0.07915	9.7863989	0.152278	83.335	-0.414	-0.73	0.047	-0.442	7.03	32.767874	111.640744	1	23	32.767873	111.640743	0	184.83	1	0.092	0.018	-0.026	0	0	6.9406E+218	0	0
20230809_2005210008	0	2490918	-0.04677	0.00695	-0.10041	-0.079131	9.7864799	0.090691	83.335	-0.414	-0.73	0.047	-0.442	7.03	32.767874	111.640744	1	23	32.767873	111.640743	0	184.83	1	0.092	0.018	-0.026	0	0	6.9406E+218	0	0
20230809_2005210021	0	2490919	-0.04221	0.00736	-0.10062	-0.013975	9.7864618	0.152095	83.335	-0.414	-0.73	0.047	-0.442	7.03	32.767874	111.640744	1	23	32.767873	111.640743	0	184.83	1	0.092	0.018	-0.026	0	0	6.9406E+218	0	0
20230809_2005210032	0	2490920	-0.03581	0.00675	-0.1009	-0.079131	9.7864799	0.090691	83.335	-0.419	-0.732	0.048	-0.442	7.03	32.767874	111.640744	1	23	32.767873	111.640743	0	184.83	1	0.092	0.018	-0.026	0	0	6.9406E+218	0	0
20230809_2005210041	0	2490921	-0.02793	0.0067	-0.10057	-0.07915	9.7863989	0.152278	83.335	-0.419	-0.732	0.048	-0.442	7.03	32.767874	111.640744	1	23	32.767873	111.640743	0	184.83	1	0.092	0.018	-0.026	0	0	6.9406E+218	0	0
20230809_2005210051	0	2490922	-0.01978	0.00664	-0.10095	-0.079131	9.7864799	0.090691	83.335	-0.419	-0.732	0.048	-0.442	7.03	32.767874	111.640744	1	23	32.767873	111.640743	0	184.83	1	0.092	0.018	-0.026	0	0	6.9406E+218	0	0
20230809_2005210062	0	2490923	-0.01215	0.0064	-0.10054	-0.013975	9.7864618	0.152095	83.335	-0.419	-0.732	0.048	-0.442	7.03	32.767874	111.640744	1	23	32.767873	111.640743	0	184.83	1	0.092	0.018	-0.026	0	0	6.9406E+218	0	0
20230809_2005210071	0	2490924	-0.00307	0.00618	-0.10065	-0.079131	9.7864799	0.090691	83.335	-0.419	-0.732	0.048	-0.442	7.03	32.767874	111.640744	1	23	32.767873	111.640743	0	184.83	1	0.092	0.018	-0.026	0	0	6.9406E+218	0	0
20230809_2005210080	0	2490925	0.00251	0.00597	-0.10063	-0.07915	9.7863989	0.152278	83.335	-0.424	-0.733	0.048	-0.442	7.03	32.767874	111.640744	1	23	32.767873	111.640743	0	184.83	1	0.092	0.018	-0.026	0	0	6.9406E+218	0	0
20230809_2005210091	0	2490926	0.00838	0.00508	-0.10008	-0.079131	9.7864799	0.090691	83.335	-0.424	-0.733	0.048	-0.442	7.03	32.767874	111.640744	1	23	32.767873	111.640743	0	184.83	1	0.092	0.018	-0.026	0	0	6.9406E+218	0	0
20230809_2005210100	0	2490927	0.01214	0.00471	-0.10075	-0.013975	9.7864618	0.152095	83.335	-0.424	-0.733	0.048	-0.434	7.03	32.767874	111.640744	1	23	32.767873	111.640743	0	184.83	1	0.092	0.018	-0.026	0	0	6.9406E+218	0	0
20230809_2005210110	0	2490928	0.01253	0.00411	-0.1002	-0.079131	9.7864799	0.090691	83.335	-0.424	-0.733	0.048	-0.434	7.03	32.767874	111.640744	1	23	32.767873	111.640743	0	184.83	1	0.092	0.018	-0.026	0	0	6.9406E+218	0	0
20230809_2005210122	0	2490929	0.0125	0.00316	-0.09966	-0.07915	9.7863989	0.152278	83.335	-0.424	-0.733	0.048	-0.434	7.03	32.767874	111.640744	1	23	32.767873	111.640743	0	184.83	1	0.092	0.018	-0.026	0	0	6.9406E+218	0	0
20230809_2005210129	0	2490930	0.0101	0.00276	-0.10057	-0.079131	9.7864799	0.090691	83.335	-0.428	-0.732	0.049	-0.434	7.03	32.767874	111.640744	1	23	32.767873	111.640743	0	184.83	1	0.092	0.018	-0.026	0	0	6.9406E+218	0	0
20230809_2005210141	0	2490931	0.00679	0.00224	-0.09972	-0.013975	9.7864618	0.152095	83.335	-0.428	-0.732	0.049	-0.434	7.03	32.767874	111.640744	1	23	32.767873	111.640743	0	184.83	1	0.092	0.018	-0.026	0	0	6.9406E+218	0	0
20230809_2005210150	0	2490932	0.00348	0.00159	-0.1007	-0.079131	9.7864799	0.090691	83.335	-0.428	-0.732	0.049	-0.434	7.03	32.767874	111.640744	1	23	32.767873	111.640743	0	184.83	1	0.092	0.018	-0.026	0	0	6.9406E+218	0	0
20230809_2005210160	0	2490933	0.00094	0.00162	-0.10094	-0.07915	9.7863989	0.152278	83.335	-0.428	-0.732	0.049	-0.434	7.03	32.767874	111.640744	1	23	32.767873	111.640743	0	184.83	1	0.092	0.018	-0.026	0	0	6.9406E+218	0	0
20230809_2005210170	0	2490934	-0.0023	0.00104	-0.10145	-0.079131	9.7864799	0.090691	83.335	-0.428	-0.732	0.049	-0.434	7.03	32.767874	111.640744	1	23	32.767873	111.640743	0	184.83	1	0.092	0.018	-0.026	0	0	6.9406E+218	0	0
20230809_2005210180	0	2490935	-0.00146	0.00105	-0.10178	-0.013975	9.7864618	0.152095	83.335	-0.433	-0.732	0.05	-0.434	7.03	32.767874	111.640744	1	23	32.767873	111.640743	0	184.83	1	0.092	0.018	-0.026	0	0	6.9406E+218	0	0
20230809_2005210190	0	2490936	-0.00165	0.00163	-0.1021	-0.079131	9.7864799	0.090691	83.335	-0.433	-0.732	0.05	-0.434	7.03	32.767874	111.640744	1	23	32.767873	111.640743	0	184.83	1	0.092	0.018	-0.026	0	0	6.9406E+218	0	0
20230809_2005210201	0	2490937	0.00203	0.00181	-0.10254	-0.07915	9.7863989	0.152278	83.335	-0.433	-0.732	0.05	-0.434	7.03	32.767874	111.640744	1	23	32.767873	111.640743	0	184.83	1	0.092	0.018	-0.026	0	0	6.9406E+218	0	0
20230809_2005210209	0	2490938	0.00552	0.00232	-0.10298	-0.079131	9.7864799	0.090691	83.335	-0.433	-0.732	0.05	-0.434	7.03	32.767874	111.640744	1	23	32.767873	111.640743	0	184.83	1	0.092	0.018	-0.026	0	0	6.9406E+218	0	0
20230809_2005210220	0	2490939	0.01011	0.00271	-0.10313	-0.07915	9.7863989	0.152278	83.335	-0.433	-0.732	0.05	-0.434	7.03	32.767874	111.640744	1	23	32.767873	111.640743	0	184.83	1	0.092	0.018	-0.026	0	0	6.9406E+218	0	0
20230809_2005210229	0	2490940	0.01456	0.00328	-0.1033	-0.013955	9.7865419	0.090508	83.335	-0.438	-0.732	0.05	-0.434	7.03	32.767874	111.640744	1	23	32.767873	111.640743	0	184.83	1	0.092	0.018	-0.026	0	0	6.9406E+218	0	0
20230809_2005210242	0	2490941	0.01867	0.00377	-0.10393	-0.079196	9.8450108	0.152423	83.335	-0.438	-0.732	0.05	-0.434	7.03	32.767874	111.640744	1	23	32.767873	111.640743	0	184.83	1	0.092	0.018	-0.026	0	0	6.9406E+218	0	0
20230809_2005210254	0	2490942	0.0218	0.00445	-0.10354	-0.079131	9.7864799	0.090691	83.335	-0.438	-0.732	0.05	-0.429	7.03	32.767874	111.640744	1	23	32.767873	111.640743	0	184.83	1	0.092	0.018	-0.026	0	0	6.9406E+218	0	0
20230809_2005210262	0	2490943	0.02495	0.00523	-0.10355	-0.07915	9.7863989	0.152278	83.335	-0.438	-0.732	0.05	-0.429	7.03	32.767874	111.640744	1	23	32.767873	111.640743	0	184.83	1	0.092	0.018	-0.026	0	0	6.9406E+218	0	0
20230809_2005210271	0	2490944	0.02501	0.00592	-0.10339	-0.013955	9.7865419	0.090508	83.335	-0.438	-0.732	0.05	-0.429	7.03	32.767874	111.640744	1	23	32.767873	111.640743	0	184.83	1	0.092	0.018	-0.026	0	0	6.9406E+218	0	0
20230809_2005210280	0	2490945	0.02295	0.00631	-0.10288	-0.07915	9.7863989	0.152278	83.335	-0.443	-0.731	0.051	-0.429	7.03	32.767874	111.640744	1	23	32.767873	111.640743	0	184.83	1	0.092	0.018	-0.026	0	0	6.9406E+218	0	0
20230809_2005210292	0	2490946	0.02048	0.00679	-0.10274	-0.079131	9.7864799	0.090691	83.335	-0.443	-0.731	0.051	-0.429	7.03	32.767874	111.640744	1	23	32.767873	111.640743	0	184.83	1	0.092	0.018	-0.026	0	0	6.9406E+218	0	0
20230809_2005210301	0	2490947	0.01501	0.0074	-0.10234	-0.079131	9.7864799	0.090691	83.335	-0.443	-0.731	0.051	-0.429	7.03	32.767874	111.640744	1	23	32.767873	111.640743	0	184.83	1	0.092	0.018	-0.026	0	0	6.9406E+218	0	0
20230809_2005210312	0	2490948	0.00888	0.00751	-0.10139	-0.07915	9.7863989	0.152278	83.335	-0.443	-0.731	0.051	-0.429	7.03	32.767874	111.640744	1	23	32.767873	111.640743	0	184.83	1	0.092	0.018	-0.026	0	0	6.9406E+218	0	0
20230809_2005210320	0	2490949	0.00221	0.00788	-0.10092	-0.013955	9.7865419	0.090508	83.335	-0.443	-0.731	0.051	-0.429	7.03	32.767874	111.640744	1	23	32.767873	111.640743	0	184.83	1	0.092	0.018	-0.026	0	0	6.9406E+218	0	0
20230809_2005210330	0	2490950	-0.00641	0.00777	-0.09982	-0.07915	9.7863989	0.152278	83.335	-0.448	-0.73	0.051	-0.429	7.03	32.767874	111.640744	1	23	32.767873	111.640743	0	184.83	1	0.092	0.018	-0.026	0	0	6.9406E+218	0	0
20230809_2005210340	0	2490951	-0.01355	0.00758	-0.09913	-0.079131	9.7864799	0.090691	83.335	-0.448	-0.73	0.051	-0.429	7.03	32.767874	111.640744	1	23	32.767873	111.640743	0	184.83	1	0.092	0.018	-0.026	0	0	6.9406E+218	0	0
20230809_2005210350	0	2490952	-0.02152	0.0075	-0.09812	-0.079131	9.7864799	0.090691	83.335	-0.448	-0.73	0.051	-0.429	7.03	32.767874	111.640744	1	23	32.767873	111.640743	0	184.83	1	0.092	0.018	-0.026	0	0	6.9406E+218	0	0
20230809_2005210360	0	2490953	-0.02757	0.00728	-0.09755	-0.07915	9.7863989	0.152278	83.335	-0.448	-0.73	0.051	-0.429	7.03	32.767874	111.640744	1	23	32.767873	111.640743	0	184.83	1	0.092	0.018	-0.026	0	0	6.9406E+218	0	0
20230809_2005210370	0	2490954	-0.03264	0.00707	-0.09633	-0.079131	9.7864799	0.090691	83.335	-0.448	-0.73	0.051	-0.429	7.03	32.767874	111.640744	1	23	32.767873	111.640743	0	184.83	1	0.092	0.018	-0.026	0	0	6.9406E+218	0	0
20230809_2005210379	0	2490955	-0.03649	0.0068	-0.09559	-0.013955	9.7865419	0.090508	83.334	-0.453	-0.732	0.052	-0.429	7.03	32.767874	111.640744	1	23	32.767873	111.640743	0	184.83	1	0.092	0.018	-0.026	0	0	6.9406E+218	0	0
20230809_2005210394	0	2490956	-0.03827	0.00656	-0.09494	-0.07915	9.7863989	0.152278	83.334	-0.453	-0.732	0.052	-0.429	7.03	32.767874	111.640744	1	23	32.767873	111.640743	0	184.83	1	0.092	0.018	-0.026	0	0	6.9406E+218	0	0
20230809_2005210400	0	2490957	-0.03773	0.00646	-0.09392	-0.079131	9.7864799	0.090691	83.334	-0.453	-0.732	0.052	-0.429	7.03	32.767874	111.640744	1	23	32.767873	111.640743	0	184.83	1	0.092	0.018	-0.026	0	0	6.9406E+218	0	0
20230809_2005210409	0	2490958	-0.03658	0.00709	-0.09389	-0.07915	9.7863989	0.152278	83.334	-0.453	-0.732	0.052	-0.429	7.03	32.767874	111.640744	1	23	32.767873	111.640743	0	184.83	1	0.092	0.018	-0.026	0	0	6.9406E+218	0	0
20230809_2005210423	0	2490959	-0.03305	0.0066	-0.09314	-0.079131	9.7864799	0.090691	83.334	-0.453	-0.732	0.052	-0.432	7.03	32.767874	111.640744	1	23	32.767873	111.640743	0	184.83	1	0.092	0.018	-0.026	0	0	6.9406E+218	0	0
20230809_2005210430	0	2490960	-0.02945	0.00673	-0.09207	-0.079176	9.8450918	0.090837	83.334	-0.457	-0.734	0.052	-0.432	7.03	32.767874	111.640744	1	23	32.767873	111.640743	0	184.83	1	0.092	0.018	-0.026	0	0	6.9406E+218	0	0
20230809_2005210441	0	2490961	-0.02509	0.00647	-0.09186	-0.013975	9.7864618	0.152095	83.334	-0.457	-0.734	0.052	-0.432	7.03	32.767874	111.640744	1	23	32.767873	111.640743	0	184.83	1	0.092	0.018	-0.026	0	0	6.9406E+218	0	0
20230809_2005210451	0	2490962	-0.02104	0.00606	-0.09117	-0.079131	9.7864799	0.090691	83.334	-0.457	-0.734	0.052	-0.432	7.03	32.767874	111.640744	1	23	32.767873	111.640743	0	184.83	1	0.092	0.018	-0.026	0	0	6.9406E+218	0	0
20230809_2005210460	0	2490963	-0.01727	0.00585	-0.09028	-0.07915	9.7863989	0.152278	83.334	-0.457	-0.734	0.052	-0.432	7.03	32.767874	111.640744	1	23	32.767873	111.640743	0	184.83	1	0.092	0.018	-0.026	0	0	6.9406E+218	0	0
20230809_2005210469	0	2490964	-0.01567	0.00551	-0.08969	-0.079131	9.7864799	0.090691	83.334	-0.457	-0.734	0.052	-0.432	7.03	32.767874	111.640744	1	23	32.767873	111.640743	0	184.83	1	0.092	0.018	-0.026	0	0	6.9406E+218	0	0
20230809_2005210479	0	2490965	-0.01441	0.00502	-0.08874	-0.07915	9.7863989	0.152278	83.334	-0.462	-0.734	0.052	-0.432	7.03	32.767874	111.640744	1	23	32.767873	111.640743	0	184.83	1	0.092	0.018	-0.026	0	0	6.9406E+218	0	0
20230809_2005210492	0	2490966	-0.0165	0.00484	-0.08788	-0.013955	9.7865419	0.090508	83.334	-0.462	-0.734	0.052	-0.432	7.03	32.767874	111.640744	1	23	32.767873	111.640743	0	184.83	1	0.092	0.018	-0.026	0	0	6.9406E+218	0	0
20230809_2005210500	0	2490967	-0.02013	0.00417	-0.08676	-0.079196	9.8450108	0.152423	83.334	-0.462	-0.734	0.052	-0.432	7.03	32.767874	111.640744	1	23	32.767873	111.640743	0	184.83	1	0.092	0.018	-0.026	0	0	6.9406E+218	0	0
20230809_2005210509	0	2490968	-0.02319	0.00389	-0.08606	-0.079131	9.7864799	0.090691	83.334	-0.462	-0.734	0.052	-0.432	7.03	32.767874	111.640744	1	23	32.767873	111.640743	0	184.83	1	0.092	0.018	-0.026	0	0	6.9406E+218	0	0
20230809_2005210522	0	2490969	-0.02899	0.00365	-0.08512	-0.07915	9.7863989	0.152278	83.334	-0.462	-0.734	0.052	-0.432	7.03	32.767874	111.640744	1	23	32.767873	111.640743	0	184.83	1	0.092	0.018	-0.026	0	0	6.9406E+218	0	0
20230809_2005210531	0	2490970	-0.03194	0.00304	-0.08424	-0.079131	9.7864799	0.090691	83.334	-0.466	-0.736	0.053	-0.432	7.03	32.767874	111.640744	1	23	32.767873	111.640743	0	184.83	1	0.092	0.018	-0.026	0	0	6.9406E+218	0	0
20230809_2005210541	0	2490971	-0.03536	0.00289	-0.08307	-0.07915	9.7863989	0.152278	83.334	-0.466	-0.736	0.053	-0.432	7.03	32.767874	111.640744	1	23	32.767873	111.640743	0	184.83	1	0.092	0.018	-0.026	0	0	6.9406E+218	0	0
20230809_2005210550	0	2490972	-0.03598	0.0032	-0.08277	-0.013955	9.7865419	0.090508	83.334	-0.466	-0.736	0.053	-0.432	7.03	32.767874	111.640744	1	23	32.767873	111.640743	0	184.83	1	0.092	0.018	-0.026	0	0	6.9406E+218	0	0
20230809_2005210560	0	2490973	-0.03578	0.00247	-0.08145	-0.079196	9.8450108	0.152423	83.334	-0.466	-0.736	0.053	-0.432	7.03	32.767874	111.640744	1	23	32.767873	111.640743	0	184.83	1	0.092	0.018	-0.026	0	0	6.9406E+218	0	0
20230809_2005210569	0	2490974	-0.03154	0.00318	-0.08094	-0.07915	9.7863989	0.152278	83.334	-0.466	-0.736	0.053	-0.432	7.03	32.767874	111.640744	1	23	32.767873	111.640743	0	184.83	1	0.092	0.018	-0.026	0	0	6.9406E+218	0	0
20230809_2005210581	0	2490975	-0.02723	0.00323	-0.08018	-0.079131	9.7864799	0.090691	83.334	-0.47	-0.737	0.054	-0.427	7.03	32.767874	111.640744	1	23	32.767873	111.640743	0	184.83	1	0.092	0.018	-0.026	0	0	6.9406E+218	0	0
20230809_2005210593	0	2490976	-0.02002	0.00314	-0.07864	-0.07915	9.7863989	0.152278	83.334	-0.47	-0.737	0.054	-0.427	7.03	32.767874	111.640744	1	23	32.767873	111.640743	0	184.83	1	0.092	0.018	-0.026	0	0	6.9406E+218	0	0
20230809_2005210601	0	2490977	-0.01289	0.00394	-0.07832	-0.079131	9.7864799	0.090691	83.334	-0.47	-0.737	0.054	-0.427	7.03	32.767874	111.640744	1	23	32.767873	111.640743	0	184.83	1	0.092	0.018	-0.026	0	0	6.9406E+218	0	0
20230809_2005210609	0	2490978	-0.00439	0.00425	-0.07688	-0.07915	9.7863989	0.152278	83.334	-0.47	-0.737	0.054	-0.427	7.03	32.767874	111.640744	1	23	32.767873	111.640743	0	184.83	1	0.092	0.018	-0.026	0	0	6.9406E+218	0	0
20230809_2005210619	0	2490979	0.00375	0.00433	-0.07622	-0.07915	9.7863989	0.152278	83.334	-0.47	-0.737	0.054	-0.427	7.03	32.767874	111.640744	1	23	32.767873	111.640743	0	184.83	1	0.092	0.018	-0.026	0	0	6.9406E+218	0	0
20230809_2005210631	0	2490980	0.0113	0.00524	-0.07593	-0.013955	9.7865419	0.090508	83.334	-0.473	-0.738	0.054	-0.427	7.03	32.767874	111.640744	1	23	32.767873	111.640743	0	184.83	1	0.092	0.018	-0.026	0	0	6.9406E+218	0	0
20230809_2005210642	0	2490981	0.0187	0.00555	-0.0738	-0.079196	9.8450108	0.152423	83.334	-0.473	-0.738	0.054	-0.427	7.03	32.767874	111.640744	1	23	32.767873	111.640743	0	184.83	1	0.092	0.018	-0.026	0	0	6.9406E+218	0	0
20230809_2005210653	0	2490982	0.02454	0.0059	-0.07348	-0.07915	9.7863989	0.152278	83.334	-0.473	-0.738	0.054	-0.427	7.03	32.767874	111.640744	1	23	32.767873	111.640743	0	184.83	1	0.092	0.018	-0.026	0	0	6.9406E+218	0	0
20230809_2005210659	0	2490983	0.02954	0.00676	-0.07165	-0.079131	9.7864799	0.090691	83.334	-0.473	-0.738	0.054	-0.427	7.03	32.767874	111.640744	1	23	32.767873	111.640743	0	184.83	1	0.092	0.018	-0.026	0	0	6.9406E+218	0	0
20230809_2005210670	0	2490984	0.03294	0.00684	-0.07053	-0.07915	9.7863989	0.152278	83.334	-0.473	-0.738	0.054	-0.427	7.03	32.767874	111.640744	1	23	32.767873	111.640743	0	184.83	1	0.092	0.018	-0.026	0	0	6.9406E+218	0	0
20230809_2005210680	0	2490985	0.03586	0.00684	-0.06842	-0.079131	9.7864799	0.090691	83.334	-0.477	-0.736	0.054	-0.427	7.03	32.767874	111.640745	1	23	32.767873	111.640743	0	184.83	1	0.092	0.018	-0.026	0	0	6.9406E+218	0	0
20230809_2005210692	0	2490986	0.03594	0.00686	-0.0667	-0.07915	9.7863989	0.152278	83.334	-0.477	-0.736	0.054	-0.427	7.03	32.767874	111.640745	1	23	32.767873	111.640743	0	184.83	1	0.092	0.018	-0.026	0	0	6.9406E+218	0	0
20230809_2005210700	0	2490987	0.03562	0.00662	-0.0653	-0.079131	9.7864799	0.090691	83.334	-0.477	-0.736	0.054	-0.427	7.03	32.767874	111.640745	1	23	32.767873	111.640743	0	184.83	1	0.092	0.018	-0.026	0	0	6.9406E+218	0	0
20230809_2005210711	0	2490988	0.03439	0.00669	-0.06316	-0.07915	9.7863989	0.152278	83.334	-0.477	-0.736	0.054	-0.427	7.03	32.767874	111.640745	1	23	32.767873	111.640743	0	184.83	1	0.092	0.018	-0.026	0	0	6.9406E+218	0	0
20230809_2005210728	0	2490989	0.0322	0.00689	-0.06082	-0.079196	9.8450108	0.152423	83.334	-0.477	-0.736	0.054	-0.427	7.03	32.767874	111.640745	1	23	32.767873	111.640743	0	184.83	1	0.092	0.018	-0.026	0	0	6.9406E+218	0	0
20230809_2005210730	0	2490990	0.03016	0.00638	-0.05956	-0.079131	9.7864799	0.090691	83.334	-0.48	-0.735	0.054	-0.427	7.03	32.767874	111.640745	1	23	32.767873	111.640743	0	184.83	1	0.092	0.018	-0.026	0	0	6.9406E+218	0	0
20230809_2005210740	0	2490991	0.02719	0.00633	-0.05708	-0.079131	9.7864799	0.090691	83.334	-0.48	-0.735	0.054	-0.427	7.03	32.767874	111.640745	1	23	32.767873	111.640743	0	184.83	1	0.092	0.018	-0.026	0	0	6.9406E+218	0	0
20230809_2005210750	0	2490992	0.02307	0.00628	-0.05505	-0.07915	9.7863989	0.152278	83.334	-0.48	-0.735	0.054	-0.444	7.03	32.767874	111.640745	1	23	32.767873	111.640743	0	184.83	1	0.092	0.018	-0.026	0	0	6.9406E+218	0	0
20230809_2005210758	0	2490993	0.02122	0.00587	-0.05339	-0.079131	9.7864799	0.090691	83.334	-0.48	-0.735	0.054	-0.444	7.03	32.767874	111.640745	1	23	32.767873	111.640743	0	184.83	1	0.092	0.018	-0.026	0	0	6.9406E+218	0	0
20230809_2005210768	0	2490994	0.01835	0.00579	-0.05192	-0.07915	9.7863989	0.152278	83.334	-0.48	-0.735	0.054	-0.444	7.03	32.767874	111.640745	1	23	32.767873	111.640743	0	184.83	1	0.092	0.018	-0.026	0	0	6.9406E+218	0	0
20230809_2005210779	0	2490995	0.01757	0.00568	-0.05045	-0.079131	9.7864799	0.090691	83.334	-0.482	-0.733	0.055	-0.444	7.03	32.767874	111.640745	1	23	32.767873	111.640743	0	184.83	1	0.092	0.018	-0.026	0	0	6.9406E+218	0	0
20230809_2005210793	0	2490996	0.01853	0.00588	-0.04873	-0.013975	9.7864618	0.152095	83.334	-0.482	-0.733	0.055	-0.444	7.03	32.767874	111.640745	1	23	32.767873	111.640743	0	184.83	1	0.092	0.018	-0.026	0	0	6.9406E+218	0	0
20230809_2005210800	0	2490997	0.01971	0.00581	-0.04735	-0.079176	9.8450918	0.090837	83.334	-0.482	-0.733	0.055	-0.444	7.03	32.767874	111.640745	1	23	32.767873	111.640743	0	184.83	1	0.092	0.018	-0.026	0	0	6.9406E+218	0	0
20230809_2005210811	0	2490998	0.02166	0.00566	-0.04629	-0.07915	9.7863989	0.152278	83.334	-0.482	-0.733	0.055	-0.444	7.03	32.767874	111.640745	1	23	32.767873	111.640743	0	184.83	1	0.092	0.018	-0.026	0	0	6.9406E+218	0	0
20230809_2005210819	0	2490999	0.02336	0.00581	-0.04526	-0.079131	9.7864799	0.090691	83.334	-0.482	-0.733	0.055	-0.444	7.03	32.767874	111.640745	1	23	32.767873	111.640743	0	184.83	1	0.092	0.018	-0.026	0	0	6.9406E+218	0	0
20230809_2005210839	0	2491000	0.0247	0.00551	-0.04333	-0.079131	9.7864799	0.090691	83.333	-0.484	-0.732	0.055	-0.444	7.03	32.767874	111.640745	1	23	32.767873	111.640743	0	184.83	1	0.092	0.018	-0.026	0	0	6.9406E+218	0	0
20230809_2005210843	0	2491001	0.02527	0.0054	-0.04295	-0.07915	9.7863989	0.152278	83.333	-0.484	-0.732	0.055	-0.444	7.03	32.767874	111.640745	1	23	32.767873	111.640743	0	184.83	1	0.092	0.018	-0.026	0	0	6.9406E+218	0	0
20230809_2005210850	0	2491002	0.0254	0.0051	-0.04134	-0.079176	9.8450918	0.090837	83.333	-0.484	-0.732	0.055	-0.444	7.03	32.767874	111.640745	1	23	32.767873	111.640743	0	184.83	1	0.092	0.018	-0.026	0	0	6.9406E+218	0	0
20230809_2005210870	0	2491003	0.02122	0.0044	-0.03979	-0.07915	9.7863989	0.152278	83.333	-0.484	-0.732	0.055	-0.444	7.03	32.767874	111.640745	1	23	32.767873	111.640743	0	184.83	1	0.092	0.018	-0.026	0	0	6.9406E+218	0	0
20230809_2005210871	0	2491004	0.01823	0.00537	-0.0392	-0.079131	9.7864799	0.090691	83.333	-0.484	-0.732	0.055	-0.444	7.03	32.767874	111.640745	1	23	32.767873	111.640743	0	184.83	1	0.092	0.018	-0.026	0	0	6.9406E+218	0	0
20230809_2005210881	0	2491005	0.01084	0.00478	-0.03787	-0.079131	9.7864799	0.090691	83.333	-0.486	-0.731	0.048	-0.444	7.03	32.767874	111.640744	1	23	32.767873	111.640743	0	184.83	1	0.092	0.018	-0.026	0	0	6.9406E+218	0	0
20230809_2005210892	0	2491006	0.0041	0.00438	-0.03694	-0.07915	9.7863989	0.152278	83.333	-0.486	-0.731	0.048	-0.444	7.03	32.767874	111.640744	1	23	32.767873	111.640743	0	184.83	1	0.092	0.018	-0.026	0	0	6.9406E+218	0	0
20230809_2005210899	0	2491007	-0.00341	0.0043	-0.03569	-0.079176	9.8450918	0.090837	83.333	-0.486	-0.731	0.048	-0.444	7.03	32.767874	111.640744	1	23	32.767873	111.640743	0	184.83	1	0.092	0.018	-0.026	0	0	6.9406E+218	0	0
20230809_2005210913	0	2491008	-0.01187	0.00429	-0.03288	-0.079131	9.7864799	0.090691	83.333	-0.486	-0.731	0.048	-0.428	7.03	32.767874	111.640744	1	23	32.767873	111.640743	0	184.83	1	0.092	0.018	-0.026	0	0	6.9406E+218	0	0
20230809_2005210920	0	2491009	-0.01793	0.00413	-0.03237	-0.07915	9.7863989	0.152278	83.333	-0.486	-0.731	0.048	-0.428	7.03	32.767874	111.640744	1	23	32.767873	111.640743	0	184.83	1	0.092	0.018	-0.026	0	0	6.9406E+218	0	0
20230809_2005210941	0	2491010	-0.02388	0.00421	-0.03031	-0.079131	9.7864799	0.090691	83.333	-0.488	-0.732	0.048	-0.428	7.03	32.767874	111.640744	1	23	32.767873	111.640743	0	184.83	1	0.092	0.018	-0.026	0	0	6.9406E+218	0	0
20230809_2005210943	0	2491011	-0.02811	0.00385	-0.02867	-0.013975	9.7864618	0.152095	83.333	-0.488	-0.732	0.048	-0.428	7.03	32.767874	111.640744	1	23	32.767873	111.640743	0	184.83	1	0.092	0.018	-0.026	0	0	6.9406E+218	0	0
20230809_2005210952	0	2491012	-0.03049	0.00412	-0.02628	-0.079176	9.8450918	0.090837	83.333	-0.488	-0.732	0.048	-0.428	7.03	32.767874	111.640744	1	23	32.767873	111.640743	0	184.83	1	0.092	0.018	-0.026	0	0	6.9406E+218	0	0
20230809_2005210961	0	2491013	-0.03173	0.00421	-0.02488	-0.07915	9.7863989	0.152278	83.333	-0.488	-0.732	0.048	-0.428	7.03	32.767874	111.640744	1	23	32.767873	111.640743	0	184.83	1	0.092	0.018	-0.026	0	0	6.9406E+218	0	0
20230809_2005210970	0	2491014	-0.03234	0.00441	-0.02302	-0.079131	9.7864799	0.090691	83.333	-0.488	-0.732	0.048	-0.428	7.03	32.767874	111.640744	1	23	32.767873	111.640743	0	184.83	1	0.092	0.018	-0.026	0	0	6.9406E+218	0	0
20230809_2005210979	0	2491015	-0.03076	0.00473	-0.02064	-0.07915	9.7863989	0.152278	83.333	-0.489	-0.734	0.049	-0.428	7.03	32.767874	111.640744	1	23	32.767873	111.640743	0	184.83	1	0.092	0.018	-0.026	0	0	6.9406E+218	0	0
20230809_2005210991	0	2491016	-0.02924	0.00495	-0.01856	-0.079176	9.8450918	0.090837	83.333	-0.489	-0.734	0.049	-0.428	7.03	32.767874	111.640744	1	23	32.767873	111.640743	0	184.83	1	0.092	0.018	-0.026	0	0	6.9406E+218	0	0
20230809_2005210999	0	2491017	-0.02615	0.00532	-0.01695	-0.07915	9.7863989	0.152278	83.333	-0.489	-0.734	0.049	-0.428	7.03	32.767874	111.640744	1	23	32.767873	111.640743	0	184.83	1	0.092	0.018	-0.026	0	0	6.9406E+218	0	0
20230809_2005220009	0	2491018	-0.02196	0.00605	-0.0147	-0.079131	9.7864799	0.090691	83.333	-0.489	-0.734	0.049	-0.428	7.03	32.767874	111.640744	1	23	32.767873	111.640743	0	184.83	1	0.092	0.018	-0.026	0	0	6.9406E+218	0	0
20230809_2005220020	0	2491019	-0.01911	0.00652	-0.01352	-0.07915	9.7863989	0.152278	83.333	-0.489	-0.734	0.049	-0.428	7.03	32.767874	111.640744	1	23	32.767873	111.640743	0	184.83	1	0.092	0.018	-0.026	0	0	6.9406E+218	0	0
20230809_2005220032	0	2491020	-0.01436	0.00686	-0.01101	-0.079176	9.8450918	0.090837	83.333	-0.489	-0.735	0.049	-0.428	7.03	32.767874	111.640744	1	23	32.767873	111.640743	0	184.83	1	0.092	0.018	-0.026	0	0	6.9406E+218	0	0
20230809_2005220045	0	2491021	-0.01019	0.00712	-0.00941	-0.07915	9.7863989	0.152278	83.333	-0.489	-0.735	0.049	-0.428	7.03	32.767874	111.640744	1	23	32.767873	111.640743	0	184.83	1	0.092	0.018	-0.026	0	0	6.9406E+218	0	0
20230809_2005220049	0	2491022	-0.00569	0.00731	-0.00754	-0.07915	9.7863989	0.152278	83.333	-0.489	-0.735	0.049	-0.428	7.03	32.767874	111.640744	1	23	32.767873	111.640743	0	184.83	1	0.092	0.018	-0.026	0	0	6.9406E+218	0	0
20230809_2005220060	0	2491023	-0.0007	0.00785	-0.00599	-0.079131	9.7864799	0.090691	83.333	-0.489	-0.735	0.049	-0.428	7.03	32.767874	111.640744	1	23	32.767873	111.640743	0	184.83	1	0.092	0.018	-0.026	0	0	6.9406E+218	0	0
20230809_2005220070	0	2491024	0.00258	0.00827	-0.00411	-0.079196	9.8450108	0.152423	83.333	-0.489	-0.735	0.049	-0.428	7.03	32.767874	111.640744	1	23	32.767873	111.640743	0	184.83	1	0.092	0.018	-0.026	0	0	6.9406E+218	0	0
20230809_2005220079	0	2491025	0.0053	0.0077	-0.00235	-0.07915	9.7863989	0.152278	83.333	-0.49	-0.735	0.049	-0.428	7.03	32.767874	111.640744	1	23	32.767873	111.640743	0	184.83	1	0.092	0.018	-0.026	0	0	6.9406E+218	0	0
20230809_2005220093	0	2491026	0.009	0.00752	-0.00018	-0.079131	9.7864799	0.090691	83.333	-0.49	-0.735	0.049	-0.428	7.03	32.767874	111.640744	1	23	32.767873	111.640743	0	184.83	1	0.092	0.018	-0.026	0	0	6.9406E+218	0	0
20230809_2005220101	0	2491027	0.00937	0.00769	0.00067	-0.07915	9.7863989	0.152278	83.333	-0.49	-0.735	0.049	-0.423	7.03	32.767874	111.640744	1	23	32.767873	111.640743	0	184.83	1	0.092	0.018	-0.026	0	0	6.9406E+218	0	0
20230809_2005220109	0	2491028	0.01054	0.00736	0.00334	-0.079131	9.7864799	0.090691	83.333	-0.49	-0.735	0.049	-0.423	7.03	32.767874	111.640744	1	23	32.767873	111.640743	0	184.83	1	0.092	0.018	-0.026	0	0	6.9406E+218	0	0
20230809_2005220123	0	2491029	0.01112	0.00722	0.00503	-0.079196	9.8450108	0.152423	83.333	-0.49	-0.735	0.049	-0.423	7.03	32.767874	111.640744	1	23	32.767873	111.640743	0	184.83	1	0.092	0.018	-0.026	0	0	6.9406E+218	0	0
20230809_2005220130	0	2491030	0.01099	0.00706	0.00616	-0.013975	9.7864618	0.152095	83.332	-0.489	-0.734	0.05	-0.423	7.03	32.767874	111.640744	1	23	32.767873	111.640743	0	184.83	1	0.092	0.018	-0.026	0	0	6.9406E+218	0	0
20230809_2005220140	0	2491031	0.01201	0.00644	0.00799	-0.079131	9.7864799	0.090691	83.332	-0.489	-0.734	0.05	-0.423	7.03	32.767874	111.640744	1	23	32.767873	111.640743	0	184.83	1	0.092	0.018	-0.026	0	0	6.9406E+218	0	0
20230809_2005220152	0	2491032	0.01372	0.00695	0.00938	-0.07915	9.7863989	0.152278	83.332	-0.489	-0.734	0.05	-0.423	7.03	32.767874	111.640744	1	23	32.767873	111.640743	0	184.83	1	0.092	0.018	-0.026	0	0	6.9406E+218	0	0
20230809_2005220161	0	2491033	0.01765	0.00623	0.01171	-0.079176	9.8450918	0.090837	83.332	-0.489	-0.734	0.05	-0.423	7.03	32.767874	111.640744	1	23	32.767873	111.640743	0	184.83	1	0.092	0.018	-0.026	0	0	6.9406E+218	0	0
20230809_2005220172	0	2491034	0.02229	0.00601	0.0127	-0.07915	9.7863989	0.152278	83.332	-0.489	-0.734	0.05	-0.423	7.03	32.767874	111.640744	1	23	32.767873	111.640743	0	184.83	1	0.092	0.018	-0.026	0	0	6.9406E+218	0	0
20230809_2005220179	0	2491035	0.02847	0.00603	0.0135	-0.07915	9.7863989	0.152278	83.332	-0.488	-0.733	0.05	-0.423	7.03	32.767874	111.640744	1	23	32.767873	111.640743	0	184.83	1	0.092	0.018	-0.026	0	0	6.9406E+218	0	0
20230809_2005220193	0	2491036	0.03493	0.00596	0.01657	-0.079131	9.7864799	0.090691	83.332	-0.488	-0.733	0.05	-0.423	7.03	32.767874	111.640744	1	23	32.767873	111.640743	0	184.83	1	0.092	0.018	-0.026	0	0	6.9406E+218	0	0
20230809_2005220200	0	2491037	0.04265	0.00602	0.01759	-0.079196	9.8450108	0.152423	83.332	-0.488	-0.733	0.05	-0.423	7.03	32.767874	111.640744	1	23	32.767873	111.640743	0	184.83	1	0.092	0.018	-0.026	0	0	6.9406E+218	0	0
20230809_2005220210	0	2491038	0.04936	0.00585	0.01817	-0.079131	9.7864799	0.090691	83.332	-0.488	-0.733	0.05	-0.423	7.03	32.767874	111.640744	1	23	32.767873	111.640743	0	184.83	1	0.092	0.018	-0.026	0	0	6.9406E+218	0	0
20230809_2005220220	0	2491039	0.056	0.00554	0.02089	-0.07915	9.7863989	0.152278	83.332	-0.488	-0.733	0.05	-0.423	7.03	32.767874	111.640744	1	23	32.767873	111.640743	0	184.83	1	0.092	0.018	-0.026	0	0	6.9406E+218	0	0
20230809_2005220230	0	2491040	0.05972	0.00578	0.02169	-0.079131	9.7864799	0.090691	83.332	-0.487	-0.731	0.05	-0.423	7.03	32.767874	111.640744	1	23	32.767873	111.640743	0	184.83	1	0.092	0.018	-0.026	0	0	6.9406E+218	0	0
20230809_2005220241	0	2491041	0.06287	0.0056	0.02372	-0.079196	9.8450108	0.152423	83.332	-0.487	-0.731	0.05	-0.423	7.03	32.767874	111.640744	1	23	32.767873	111.640743	0	184.83	1	0.092	0.018	-0.026	0	0	6.9406E+218	0	0
20230809_2005220250	0	2491042	0.06418	0.00568	0.02567	-0.079131	9.7864799	0.090691	83.332	-0.487	-0.731	0.05	-0.426	7.03	32.767874	111.640744	1	23	32.767873	111.640743	0	184.83	1	0.092	0.018	-0.026	0	0	6.9406E+218	0	0
20230809_2005220261	0	2491043	0.06352	0.00537	0.0265	-0.07915	9.7863989	0.152278	83.332	-0.487	-0.731	0.05	-0.426	7.03	32.767874	111.640744	1	23	32.767873	111.640743	0	184.83	1	0.092	0.018	-0.026	0	0	6.9406E+218	0	0
20230809_2005220269	0	2491044	0.06131	0.00524	0.02891	-0.079131	9.7864799	0.090691	83.332	-0.487	-0.731	0.05	-0.426	7.03	32.767874	111.640744	1	23	32.767873	111.640743	0	184.83	1	0.092	0.018	-0.026	0	0	6.9406E+218	0	0
20230809_2005220279	0	2491045	0.05867	0.00519	0.02995	-0.07915	9.7863989	0.152278	83.332	-0.486	-0.728	0.051	-0.426	7.03	32.767874	111.640744	1	23	32.767873	111.640743	0	184.83	1	0.092	0.018	-0.026	0	0	6.9406E+218	0	0
20230809_2005220292	0	2491046	0.05522	0.0051	0.03208	-0.014	9.8451548	0.090654	83.332	-0.486	-0.728	0.051	-0.426	7.03	32.767874	111.640744	1	23	32.767873	111.640743	0	184.83	1	0.092	0.018	-0.026	0	0	6.9406E+218	0	0
20230809_2005220300	0	2491047	0.05132	0.00505	0.03462	-0.07915	9.7863989	0.152278	83.332	-0.486	-0.728	0.051	-0.426	7.03	32.767874	111.640744	1	23	32.767873	111.640743	0	184.83	1	0.092	0.018	-0.026	0	0	6.9406E+218	0	0
20230809_2005220309	0	2491048	0.04723	0.00457	0.03477	-0.079131	9.7864799	0.090691	83.332	-0.486	-0.728	0.051	-0.426	7.03	32.767874	111.640744	1	23	32.767873	111.640743	0	184.83	1	0.092	0.018	-0.026	0	0	6.9406E+218	0	0
20230809_2005220319	0	2491049	0.04247	0.00488	0.03787	-0.079131	9.7864799	0.090691	83.332	-0.486	-0.728	0.051	-0.426	7.03	32.767874	111.640744	1	23	32.767873	111.640743	0	184.83	1	0.092	0.018	-0.026	0	0	6.9406E+218	0	0
20230809_2005220330	0	2491050	0.03778	0.00455	0.03856	-0.079196	9.8450108	0.152423	83.332	-0.484	-0.726	0.051	-0.426	7.03	32.767874	111.640744	1	23	32.767873	111.640743	0	184.83	1	0.092	0.018	-0.026	0	0	6.9406E+218	0	0
20230809_2005220341	0	2491051	0.03287	0.00495	0.04089	-0.079131	9.7864799	0.090691	83.332	-0.484	-0.726	0.051	-0.426	7.03	32.767874	111.640744	1	23	32.767873	111.640743	0	184.83	1	0.092	0.018	-0.026	0	0	6.9406E+218	0	0
20230809_2005220350	0	2491052	0.02724	0.00462	0.04229	-0.07915	9.7863989	0.152278	83.332	-0.484	-0.726	0.051	-0.426	7.03	32.767874	111.640744	1	23	32.767873	111.640743	0	184.83	1	0.092	0.018	-0.026	0	0	6.9406E+218	0	0
20230809_2005220360	0	2491053	0.02137	0.00491	0.04284	-0.079176	9.8450918	0.090837	83.332	-0.484	-0.726	0.051	-0.426	7.03	32.767874	111.640744	1	23	32.767873	111.640743	0	184.83	1	0.092	0.018	-0.026	0	0	6.9406E+218	0	0
20230809_2005220370	0	2491054	0.01604	0.00531	0.04496	-0.079131	9.7864799	0.090691	83.332	-0.484	-0.726	0.051	-0.426	7.03	32.767874	111.640744	1	23	32.767873	111.640743	0	184.83	1	0.092	0.018	-0.026	0	0	6.9406E+218	0	0
20230809_2005220380	0	2491055	0.01148	0.00547	0.04617	-0.07915	9.7863989	0.152278	83.331	-0.482	-0.724	0.052	-0.426	7.03	32.767874	111.640744	1	23	32.767873	111.640743	0	184.83	1	0.092	0.018	-0.026	0	0	6.9406E+218	0	0
20230809_2005220394	0	2491056	0.00728	0.0058	0.04701	-0.079131	9.7864799	0.090691	83.331	-0.482	-0.724	0.052	-0.426	7.03	32.767874	111.640744	1	23	32.767873	111.640743	0	184.83	1	0.092	0.018	-0.026	0	0	6.9406E+218	0	0
20230809_2005220401	0	2491057	0.00515	0.00599	0.0483	-0.079176	9.8450918	0.090837	83.331	-0.482	-0.724	0.052	-0.426	7.03	32.767874	111.640744	1	23	32.767873	111.640743	0	184.83	1	0.092	0.018	-0.026	0	0	6.9406E+218	0	0
20230809_2005220410	0	2491058	0.00353	0.00613	0.04883	-0.07915	9.7863989	0.152278	83.331	-0.482	-0.724	0.052	-0.426	7.03	32.767874	111.640744	1	23	32.767873	111.640743	0	184.83	1	0.092	0.018	-0.026	0	0	6.9406E+218	0	0
20230809_2005220424	0	2491059	0.00345	0.00721	0.05021	-0.079131	9.7864799	0.090691	83.331	-0.482	-0.724	0.052	-0.426	7.03	32.767874	111.640744	1	23	32.767873	111.640743	0	184.83	1	0.092	0.018	-0.026	0	0	6.9406E+218	0	0
20230809_2005220429	0	2491060	0.00303	0.00683	0.05166	-0.079176	9.8450918	0.090837	83.331	-0.479	-0.724	0.052	-0.426	7.03	32.767874	111.640744	1	23	32.767873	111.640743	0	184.83	1	0.092	0.018	-0.026	0	0	6.9406E+218	0	0
20230809_2005220443	0	2491061	0.0037	0.00739	0.05156	-0.07915	9.7863989	0.152278	83.331	-0.479	-0.724	0.052	-0.426	7.03	32.767874	111.640744	1	23	32.767873	111.640743	0	184.83	1	0.092	0.018	-0.026	0	0	6.9406E+218	0	0
20230809_2005220450	0	2491062	0.00189	0.00759	0.05372	-0.013955	9.7865419	0.090508	83.331	-0.479	-0.724	0.052	-0.426	7.03	32.767874	111.640744	1	23	32.767873	111.640743	0	184.83	1	0.092	0.018	-0.026	0	0	6.9406E+218	0	0
20230809_2005220460	0	2491063	-0.00041	0.00736	0.05501	-0.07915	9.7863989	0.152278	83.331	-0.479	-0.724	0.052	-0.426	7.03	32.767874	111.640744	1	23	32.767873	111.640743	0	184.83	1	0.092	0.018	-0.026	0	0	6.9406E+218	0	0
20230809_2005220469	0	2491064	-0.00419	0.0074	0.05582	-0.079176	9.8450918	0.090837	83.331	-0.479	-0.724	0.052	-0.426	7.03	32.767874	111.640744	1	23	32.767873	111.640743	0	184.83	1	0.092	0.018	-0.026	0	0	6.9406E+218	0	0
20230809_2005220480	0	2491065	-0.00842	0.00729	0.05713	-0.07915	9.7863989	0.152278	83.331	-0.476	-0.724	0.053	-0.426	7.03	32.767874	111.640744	1	23	32.767873	111.640743	0	184.83	1	0.092	0.018	-0.026	0	0	6.9406E+218	0	0
20230809_2005220492	0	2491066	-0.01439	0.00731	0.05947	-0.079131	9.7864799	0.090691	83.331	-0.476	-0.724	0.053	-0.426	7.03	32.767874	111.640744	1	23	32.767873	111.640743	0	184.83	1	0.092	0.018	-0.026	0	0	6.9406E+218	0	0
20230809_2005220501	0	2491067	-0.01847	0.00717	0.05962	-0.079176	9.8450918	0.090837	83.331	-0.476	-0.724	0.053	-0.426	7.03	32.767874	111.640744	1	23	32.767873	111.640743	0	184.83	1	0.092	0.018	-0.026	0	0	6.9406E+218	0	0
20230809_2005220509	0	2491068	-0.02377	0.00725	0.06232	-0.07915	9.7863989	0.152278	83.331	-0.476	-0.724	0.053	-0.426	7.03	32.767874	111.640744	1	23	32.767873	111.640743	0	184.83	1	0.092	0.018	-0.026	0	0	6.9406E+218	0	0
20230809_2005220519	0	2491069	-0.02605	0.00666	0.063	-0.079131	9.7864799	0.090691	83.331	-0.476	-0.724	0.053	-0.426	7.03	32.767874	111.640744	1	23	32.767873	111.640743	0	184.83	1	0.092	0.018	-0.026	0	0	6.9406E+218	0	0
20230809_2005220529	0	2491070	-0.02807	0.00676	0.0646	-0.079196	9.8450108	0.152423	83.331	-0.473	-0.725	0.053	-0.426	7.03	32.767874	111.640744	1	23	32.767873	111.640743	0	184.83	1	0.092	0.018	-0.026	0	0	6.9406E+218	0	0
20230809_2005220541	0	2491071	-0.02734	0.00671	0.06704	-0.079131	9.7864799	0.090691	83.331	-0.473	-0.725	0.053	-0.426	7.03	32.767874	111.640744	1	23	32.767873	111.640743	0	184.83	1	0.092	0.018	-0.026	0	0	6.9406E+218	0	0
20230809_2005220549	0	2491072	-0.02333	0.00644	0.0683	-0.07915	9.7863989	0.152278	83.331	-0.473	-0.725	0.053	-0.426	7.03	32.767874	111.640744	1	23	32.767873	111.640743	0	184.83	1	0.092	0.018	-0.026	0	0	6.9406E+218	0	0
20230809_2005220560	0	2491073	-0.01947	0.00621	0.06951	-0.079131	9.7864799	0.090691	83.331	-0.473	-0.725	0.053	-0.426	7.03	32.767874	111.640744	1	23	32.767873	111.640743	0	184.83	1	0.092	0.018	-0.026	0	0	6.9406E+218	0	0
20230809_2005220569	0	2491074	-0.0135	0.0059	0.07113	-0.079196	9.8450108	0.152423	83.331	-0.473	-0.725	0.053	-0.426	7.03	32.767874	111.640744	1	23	32.767873	111.640743	0	184.83	1	0.092	0.018	-0.026	0	0	6.9406E+218	0	0
20230809_2005220580	0	2491075	-0.00657	0.00593	0.07266	-0.07915	9.7863989	0.152278	83.33	-0.469	-0.726	0.053	-0.426	7.03	32.767874	111.640745	1	23	32.767873	111.640743	0	184.83	1	0.092	0.018	-0.026	0	0	6.9406E+218	0	0
20230809_2005220589	0	2491076	0.00063	0.00576	0.07396	-0.013955	9.7865419	0.090508	83.33	-0.469	-0.726	0.053	-0.426	7.03	32.767874	111.640745	1	23	32.767873	111.640743	0	184.83	1	0.092	0.018	-0.026	0	0	6.9406E+218	0	0
20230809_2005220602	0	2491077	0.00695	0.0055	0.07459	-0.07915	9.7863989	0.152278	83.33	-0.469	-0.726	0.053	-0.426	7.03	32.767874	111.640745	1	23	32.767873	111.640743	0	184.83	1	0.092	0.018	-0.026	0	0	6.9406E+218	0	0
20230809_2005220611	0	2491078	0.01473	0.00526	0.07601	-0.079176	9.8450918	0.090837	83.33	-0.469	-0.726	0.053	-0.439	7.03	32.767874	111.640745	1	23	32.767873	111.640743	0	184.83	1	0.092	0.018	-0.026	0	0	6.9406E+218	0	0
20230809_2005220621	0	2491079	0.0199	0.00536	0.07623	-0.07915	9.7863989	0.152278	83.33	-0.469	-0.726	0.053	-0.439	7.03	32.767874	111.640745	1	23	32.767873	111.640743	0	184.83	1	0.092	0.018	-0.026	0	0	6.9406E+218	0	0
20230809_2005220629	0	2491080	0.02564	0.0051	0.07753	-0.07915	9.7863989	0.152278	83.33	-0.465	-0.726	0.053	-0.439	7.03	32.767874	111.640745	1	23	32.767873	111.640743	0	184.83	1	0.092	0.018	-0.026	0	0	6.9406E+218	0	0
20230809_2005220642	0	2491081	0.03004	0.00521	0.07828	-0.079176	9.8450918	0.090837	83.33	-0.465	-0.726	0.053	-0.439	7.03	32.767874	111.640745	1	23	32.767873	111.640743	0	184.83	1	0.092	0.018	-0.026	0	0	6.9406E+218	0	0
20230809_2005220650	0	2491082	0.03485	0.00501	0.07808	-0.07915	9.7863989	0.152278	83.33	-0.465	-0.726	0.053	-0.439	7.03	32.767874	111.640745	1	23	32.767873	111.640743	0	184.83	1	0.092	0.018	-0.026	0	0	6.9406E+218	0	0
20230809_2005220663	0	2491083	0.03836	0.00424	0.07908	-0.079131	9.7864799	0.090691	83.33	-0.465	-0.726	0.053	-0.439	7.03	32.767874	111.640745	1	23	32.767873	111.640743	0	184.83	1	0.092	0.018	-0.026	0	0	6.9406E+218	0	0
20230809_2005220670	0	2491084	0.04174	0.00417	0.07927	-0.079196	9.8450108	0.152423	83.33	-0.465	-0.726	0.053	-0.439	7.03	32.767874	111.640745	1	23	32.767873	111.640743	0	184.83	1	0.092	0.018	-0.026	0	0	6.9406E+218	0	0
20230809_2005220681	0	2491085	0.04457	0.00345	0.07994	-0.079131	9.7864799	0.090691	83.33	-0.461	-0.724	0.053	-0.439	7.03	32.767874	111.640745	1	23	32.767873	111.640743	0	184.83	1	0.092	0.018	-0.026	0	0	6.9406E+218	0	0
20230809_2005220693	0	2491086	0.0474	0.00355	0.08114	-0.07915	9.7863989	0.152278	83.33	-0.461	-0.724	0.053	-0.439	7.03	32.767874	111.640745	1	23	32.767873	111.640743	0	184.83	1	0.092	0.018	-0.026	0	0	6.9406E+218	0	0
20230809_2005220700	0	2491087	0.04764	0.00318	0.0816	-0.079131	9.7864799	0.090691	83.33	-0.461	-0.724	0.053	-0.439	7.03	32.767874	111.640745	1	23	32.767873	111.640743	0	184.83	1	0.092	0.018	-0.026	0	0	6.9406E+218	0	0
20230809_2005220710	0	2491088	0.04852	0.00242	0.08229	-0.014017	9.8450804	0.15224	83.33	-0.461	-0.724	0.053	-0.439	7.03	32.767874	111.640745	1	23	32.767873	111.640743	0	184.83	1	0.092	0.018	-0.026	0	0	6.9406E+218	0	0
20230809_2005220719	0	2491089	0.04843	0.00226	0.08371	-0.079148	9.7864046	0.152278	83.33	-0.461	-0.724	0.053	-0.439	7.03	32.767874	111.640745	1	23	32.767873	111.640743	0	184.83	1	0.092	0.018	-0.026	0	0	6.9406E+218	0	0
20230809_2005220734	0	2491090	0.04576	0.00246	0.08379	-0.079128	9.7864857	0.090691	83.33	-0.457	-0.721	0.054	-0.429	7.03	32.767874	111.640745	1	23	32.767873	111.640743	0	184.83	1	0.092	0.018	-0.026	0	0	6.9406E+218	0	0
20230809_2005220743	0	2491091	0.04465	0.00206	0.08556	-0.079128	9.7864857	0.090691	83.33	-0.457	-0.721	0.054	-0.429	7.03	32.767874	111.640745	1	23	32.767873	111.640743	0	184.83	1	0.092	0.018	-0.026	0	0	6.9406E+218	0	0
20230809_2005220750	0	2491092	0.04339	0.00243	0.08562	-0.079193	9.8450174	0.152423	83.33	-0.457	-0.721	0.054	-0.429	7.03	32.767874	111.640745	1	23	32.767873	111.640743	0	184.83	1	0.092	0.018	-0.026	0	0	6.9406E+218	0	0
20230809_2005220762	0	2491093	0.0428	0.00245	0.08649	-0.079128	9.7864857	0.090691	83.33	-0.457	-0.721	0.054	-0.429	7.03	32.767874	111.640745	1	23	32.767873	111.640743	0	184.83	1	0.092	0.018	-0.026	0	0	6.9406E+218	0	0
20230809_2005220770	0	2491094	0.04235	0.0024	0.0872	-0.079148	9.7864046	0.152278	83.33	-0.457	-0.721	0.054	-0.429	7.03	32.767874	111.640745	1	23	32.767873	111.640743	0	184.83	1	0.092	0.018	-0.026	0	0	6.9406E+218	0	0
20230809_2005220779	0	2491095	0.04419	0.00302	0.08845	-0.079128	9.7864857	0.090691	83.33	-0.452	-0.719	0.054	-0.429	7.03	32.767874	111.640745	1	23	32.767873	111.640743	0	184.83	1	0.092	0.018	-0.026	0	0	6.9406E+218	0	0
20230809_2005220796	0	2491096	0.04655	0.00316	0.08814	-0.014017	9.8450804	0.15224	83.33	-0.452	-0.719	0.054	-0.429	7.03	32.767874	111.640745	1	23	32.767873	111.640743	0	184.83	1	0.092	0.018	-0.026	0	0	6.9406E+218	0	0
20230809_2005220802	0	2491097	0.0496	0.00329	0.08991	-0.079128	9.7864857	0.090691	83.33	-0.452	-0.719	0.054	-0.429	7.03	32.767874	111.640745	1	23	32.767873	111.640743	0	184.83	1	0.092	0.018	-0.026	0	0	6.9406E+218	0	0
20230809_2005220811	0	2491098	0.05291	0.00359	0.09013	-0.079148	9.7864046	0.152278	83.33	-0.452	-0.719	0.054	-0.429	7.03	32.767874	111.640745	1	23	32.767873	111.640743	0	184.83	1	0.092	0.018	-0.026	0	0	6.9406E+218	0	0
20230809_2005220826	0	2491099	0.05468	0.00363	0.09031	-0.079128	9.7864857	0.090691	83.33	-0.452	-0.719	0.054	-0.429	7.03	32.767874	111.640745	1	23	32.767873	111.640743	0	184.83	1	0.092	0.018	-0.026	0	0	6.9406E+218	0	0
20230809_2005220830	0	2491100	0.05541	0.00381	0.09133	-0.079173	9.8450975	0.090837	83.33	-0.448	-0.717	0.046	-0.429	7.03	32.767874	111.640744	1	23	32.767873	111.640743	0	184.83	1	0.092	0.018	-0.026	0	0	6.9406E+218	0	0
20230809_2005220842	0	2491101	0.0526	0.00408	0.09176	-0.079148	9.7864046	0.152278	83.33	-0.448	-0.717	0.046	-0.429	7.03	32.767874	111.640744	1	23	32.767873	111.640743	0	184.83	1	0.092	0.018	-0.026	0	0	6.9406E+218	0	0
20230809_2005220850	0	2491102	0.04935	0.00368	0.09151	-0.079128	9.7864857	0.090691	83.33	-0.448	-0.717	0.046	-0.429	7.03	32.767874	111.640744	1	23	32.767873	111.640743	0	184.83	1	0.092	0.018	-0.026	0	0	6.9406E+218	0	0
20230809_2005220865	0	2491103	0.04131	0.00361	0.0922	-0.013997	9.8451595	0.090654	83.33	-0.448	-0.717	0.046	-0.429	7.03	32.767874	111.640744	1	23	32.767873	111.640743	0	184.83	1	0.092	0.018	-0.026	0	0	6.9406E+218	0	0
20230809_2005220870	0	2491104	0.03461	0.0038	0.09151	-0.079148	9.7864046	0.152278	83.33	-0.448	-0.717	0.046	-0.429	7.03	32.767874	111.640744	1	23	32.767873	111.640743	0	184.83	1	0.092	0.018	-0.026	0	0	6.9406E+218	0	0
20230809_2005220880	0	2491105	0.0256	0.00377	0.09143	-0.079128	9.7864857	0.090691	83.33	-0.443	-0.715	0.047	-0.429	7.03	32.767874	111.640744	1	23	32.767873	111.640743	0	184.83	1	0.092	0.018	-0.026	0	0	6.9406E+218	0	0
20230809_2005220893	0	2491106	0.01845	0.00371	0.09137	-0.079173	9.8450975	0.090837	83.33	-0.443	-0.715	0.047	-0.429	7.03	32.767874	111.640744	1	23	32.767873	111.640743	0	184.83	1	0.092	0.018	-0.026	0	0	6.9406E+218	0	0
20230809_2005220904	0	2491107	0.01004	0.00381	0.09081	-0.079128	9.7864857	0.090691	83.33	-0.443	-0.715	0.047	-0.431	7.03	32.767874	111.640744	1	23	32.767873	111.640743	0	184.83	1	0.092	0.018	-0.026	0	0	6.9406E+218	0	0
20230809_2005220910	0	2491108	0.00404	0.00298	0.08988	-0.079148	9.7864046	0.152278	83.33	-0.443	-0.715	0.047	-0.431	7.03	32.767874	111.640744	1	23	32.767873	111.640743	0	184.83	1	0.092	0.018	-0.026	0	0	6.9406E+218	0	0
20230809_2005220921	0	2491109	-0.00197	0.00346	0.09089	-0.013997	9.8451595	0.090654	83.33	-0.443	-0.715	0.047	-0.431	7.03	32.767874	111.640744	1	23	32.767873	111.640743	0	184.83	1	0.092	0.018	-0.026	0	0	6.9406E+218	0	0
20230809_2005220929	0	2491110	-0.00679	0.00295	0.08933	-0.079128	9.7864857	0.090691	83.33	-0.438	-0.715	0.047	-0.431	7.03	32.767874	111.640744	1	23	32.767873	111.640743	0	184.83	1	0.092	0.018	-0.026	0	0	6.9406E+218	0	0
20230809_2005220940	0	2491111	-0.01052	0.00255	0.09012	-0.079148	9.7864046	0.152278	83.33	-0.438	-0.715	0.047	-0.431	7.03	32.767874	111.640744	1	23	32.767873	111.640743	0	184.83	1	0.092	0.018	-0.026	0	0	6.9406E+218	0	0
20230809_2005220950	0	2491112	-0.0148	0.0022	0.08999	-0.079173	9.8450975	0.090837	83.33	-0.438	-0.715	0.047	-0.431	7.03	32.767874	111.640744	1	23	32.767873	111.640743	0	184.83	1	0.092	0.018	-0.026	0	0	6.9406E+218	0	0
20230809_2005220961	0	2491113	-0.01746	0.00138	0.08949	-0.079128	9.7864857	0.090691	83.33	-0.438	-0.715	0.047	-0.431	7.03	32.767874	111.640744	1	23	32.767873	111.640743	0	184.83	1	0.092	0.018	-0.026	0	0	6.9406E+218	0	0
20230809_2005220975	0	2491114	-0.01983	0.00148	0.08923	-0.013972	9.7864666	0.152095	83.33	-0.438	-0.715	0.047	-0.431	7.03	32.767874	111.640744	1	23	32.767873	111.640743	0	184.83	1	0.092	0.018	-0.026	0	0	6.9406E+218	0	0
20230809_2005220979	0	2491115	-0.02085	0.00158	0.08929	-0.079173	9.8450975	0.090837	83.33	-0.433	-0.715	0.048	-0.431	7.03	32.767874	111.640744	1	23	32.767873	111.640743	0	184.83	1	0.092	0.018	-0.026	0	0	6.9406E+218	0	0
20230809_2005220990	0	2491116	-0.02186	0.00131	0.08876	-0.079128	9.7864857	0.090691	83.33	-0.433	-0.715	0.048	-0.431	7.03	32.767874	111.640744	1	23	32.767873	111.640743	0	184.83	1	0.092	0.018	-0.026	0	0	6.9406E+218	0	0
20230809_2005230000	0	2491117	-0.02055	0.00138	0.08913	-0.079148	9.7864046	0.152278	83.33	-0.433	-0.715	0.048	-0.431	7.03	32.767874	111.640744	1	23	32.767873	111.640743	0	184.83	1	0.092	0.018	-0.026	0	0	6.9406E+218	0	0
20230809_2005230011	0	2491118	-0.02125	0.00176	0.08858	-0.013952	9.7865477	0.090508	83.33	-0.433	-0.715	0.048	-0.431	7.03	32.767874	111.640744	1	23	32.767873	111.640743	0	184.83	1	0.092	0.018	-0.026	0	0	6.9406E+218	0	0
20230809_2005230023	0	2491119	-0.01973	0.00135	0.08861	-0.079193	9.8450174	0.152423	83.33	-0.433	-0.715	0.048	-0.431	7.03	32.767874	111.640744	1	23	32.767873	111.640743	0	184.83	1	0.092	0.018	-0.026	0	0	6.9406E+218	0	0
20230809_2005230031	0	2491120	-0.01891	0.00135	0.08914	-0.079128	9.7864857	0.090691	83.33	-0.429	-0.716	0.048	-0.431	7.03	32.767874	111.640744	1	23	32.767873	111.640743	0	184.83	1	0.092	0.018	-0.026	0	0	6.9406E+218	0	0
20230809_2005230043	0	2491121	-0.01843	0.00064	0.08876	-0.079128	9.7864857	0.090691	83.33	-0.429	-0.716	0.048	-0.431	7.03	32.767874	111.640744	1	23	32.767873	111.640743	0	184.83	1	0.092	0.018	-0.026	0	0	6.9406E+218	0	0
20230809_2005230056	0	2491122	-0.01742	0.00026	0.08931	-0.079148	9.7864046	0.152278	83.33	-0.429	-0.716	0.048	-0.431	7.03	32.767874	111.640744	1	23	32.767873	111.640743	0	184.83	1	0.092	0.018	-0.026	0	0	6.9406E+218	0	0
20230809_2005230062	0	2491123	-0.01662	0.00008	0.08909	-0.013997	9.8451595	0.090654	83.33	-0.429	-0.716	0.048	-0.431	7.03	32.767874	111.640744	1	23	32.767873	111.640743	0	184.83	1	0.092	0.018	-0.026	0	0	6.9406E+218	0	0
20230809_2005230069	0	2491124	-0.01665	-0.00047	0.08895	-0.079148	9.7864046	0.152278	83.33	-0.429	-0.716	0.048	-0.431	7.03	32.767874	111.640744	1	23	32.767873	111.640743	0	184.83	1	0.092	0.018	-0.026	0	0	6.9406E+218	0	0
20230809_2005230080	0	2491125	-0.0163	-0.00128	0.08964	-0.079128	9.7864857	0.090691	83.33	-0.424	-0.717	0.049	-0.431	7.03	32.767874	111.640744	1	23	32.767873	111.640743	0	184.83	1	0.092	0.018	-0.026	0	0	6.9406E+218	0	0
20230809_2005230094	0	2491126	-0.01655	-0.00134	0.08882	-0.079148	9.7864046	0.152278	83.33	-0.424	-0.717	0.049	-0.431	7.03	32.767874	111.640744	1	23	32.767873	111.640743	0	184.83	1	0.092	0.018	-0.026	0	0	6.9406E+218	0	0
20230809_2005230105	0	2491127	-0.01735	-0.00149	0.08903	-0.079173	9.8450975	0.090837	83.33	-0.424	-0.717	0.049	-0.434	7.03	32.767874	111.640744	1	23	32.767873	111.640743	0	184.83	1	0.092	0.018	-0.026	0	0	6.9406E+218	0	0
20230809_2005230110	0	2491128	-0.01668	-0.00178	0.08876	-0.013972	9.7864666	0.152095	83.33	-0.424	-0.717	0.049	-0.434	7.03	32.767874	111.640744	1	23	32.767873	111.640743	0	184.83	1	0.092	0.018	-0.026	0	0	6.9406E+218	0	0
20230809_2005230120	0	2491129	-0.01653	-0.00168	0.08797	-0.079148	9.7864046	0.152278	83.33	-0.424	-0.717	0.049	-0.434	7.03	32.767874	111.640744	1	23	32.767873	111.640743	0	184.83	1	0.092	0.018	-0.026	0	0	6.9406E+218	0	0
20230809_2005230133	0	2491130	-0.01397	-0.00162	0.08756	-0.079173	9.8450975	0.090837	83.33	-0.42	-0.718	0.049	-0.434	7.03	32.767874	111.640744	1	23	32.767873	111.640743	0	184.83	1	0.092	0.018	-0.026	0	0	6.9406E+218	0	0
20230809_2005230140	0	2491131	-0.01137	-0.00167	0.08681	-0.079148	9.7864046	0.152278	83.33	-0.42	-0.718	0.049	-0.434	7.03	32.767874	111.640744	1	23	32.767873	111.640743	0	184.83	1	0.092	0.018	-0.026	0	0	6.9406E+218	0	0
20230809_2005230150	0	2491132	-0.00543	-0.00153	0.0855	-0.079128	9.7864857	0.090691	83.33	-0.42	-0.718	0.049	-0.434	7.03	32.767874	111.640744	1	23	32.767873	111.640743	0	184.83	1	0.092	0.018	-0.026	0	0	6.9406E+218	0	0
20230809_2005230159	0	2491133	0.00019	-0.00183	0.08503	-0.013972	9.7864666	0.152095	83.33	-0.42	-0.718	0.049	-0.434	7.03	32.767874	111.640744	1	23	32.767873	111.640743	0	184.83	1	0.092	0.018	-0.026	0	0	6.9406E+218	0	0
20230809_2005230170	0	2491134	0.00938	-0.00146	0.08393	-0.079128	9.7864857	0.090691	83.33	-0.42	-0.718	0.049	-0.434	7.03	32.767874	111.640744	1	23	32.767873	111.640743	0	184.83	1	0.092	0.018	-0.026	0	0	6.9406E+218	0	0
20230809_2005230179	0	2491135	0.01727	-0.00115	0.08405	-0.079193	9.8450174	0.152423	83.33	-0.415	-0.718	0.049	-0.434	7.03	32.767874	111.640744	1	23	32.767873	111.640743	0	184.83	1	0.092	0.018	-0.026	0	0	6.9406E+218	0	0
20230809_2005230191	0	2491136	0.02566	-0.00182	0.0829	-0.079128	9.7864857	0.090691	83.33	-0.415	-0.718	0.049	-0.434	7.03	32.767874	111.640744	1	23	32.767873	111.640743	0	184.83	1	0.092	0.018	-0.026	0	0	6.9406E+218	0	0
20230809_2005230200	0	2491137	0.03264	-0.00152	0.08205	-0.013972	9.7864666	0.152095	83.33	-0.415	-0.718	0.049	-0.434	7.03	32.767874	111.640744	1	23	32.767873	111.640743	0	184.83	1	0.092	0.018	-0.026	0	0	6.9406E+218	0	0
20230809_2005230210	0	2491138	0.03631	-0.00136	0.08186	-0.079148	9.7864046	0.152278	83.33	-0.415	-0.718	0.049	-0.434	7.03	32.767874	111.640744	1	23	32.767873	111.640743	0	184.83	1	0.092	0.018	-0.026	0	0	6.9406E+218	0	0
20230809_2005230219	0	2491139	0.03951	-0.00153	0.08032	-0.079173	9.8450975	0.090837	83.33	-0.415	-0.718	0.049	-0.434	7.03	32.767874	111.640744	1	23	32.767873	111.640743	0	184.83	1	0.092	0.018	-0.026	0	0	6.9406E+218	0	0
20230809_2005230231	0	2491140	0.04112	-0.00141	0.08024	-0.079148	9.7864046	0.152278	83.33	-0.411	-0.716	0.049	-0.438	7.03	32.767874	111.640744	1	23	32.767873	111.640743	0	184.83	1	0.092	0.018	-0.026	0	0	6.9406E+218	0	0
20230809_2005230241	0	2491141	0.03994	-0.00117	0.07909	-0.013952	9.7865477	0.090508	83.33	-0.411	-0.716	0.049	-0.438	7.03	32.767874	111.640744	1	23	32.767873	111.640743	0	184.83	1	0.092	0.018	-0.026	0	0	6.9406E+218	0	0
20230809_2005230248	0	2491142	0.03806	-0.00125	0.07792	-0.079148	9.7864046	0.152278	83.33	-0.411	-0.716	0.049	-0.438	7.03	32.767874	111.640744	1	23	32.767873	111.640743	0	184.83	1	0.092	0.018	-0.026	0	0	6.9406E+218	0	0
20230809_2005230260	0	2491143	0.03618	-0.00121	0.07808	-0.079173	9.8450975	0.090837	83.33	-0.411	-0.716	0.049	-0.438	7.03	32.767874	111.640744	1	23	32.767873	111.640743	0	184.83	1	0.092	0.018	-0.026	0	0	6.9406E+218	0	0
20230809_2005230269	0	2491144	0.03274	-0.00177	0.07618	-0.079148	9.7864046	0.152278	83.33	-0.411	-0.716	0.049	-0.438	7.03	32.767874	111.640744	1	23	32.767873	111.640743	0	184.83	1	0.092	0.018	-0.026	0	0	6.9406E+218	0	0
20230809_2005230279	0	2491145	0.03184	-0.00221	0.0762	-0.079128	9.7864857	0.090691	83.33	-0.407	-0.715	0.05	-0.438	7.03	32.767874	111.640744	1	23	32.767873	111.640743	0	184.83	1	0.092	0.018	-0.026	0	0	6.9406E+218	0	0
20230809_2005230293	0	2491146	0.02935	-0.00215	0.07572	-0.013952	9.7865477	0.090508	83.33	-0.407	-0.715	0.05	-0.438	7.03	32.767874	111.640744	1	23	32.767873	111.640743	0	184.83	1	0.092	0.018	-0.026	0	0	6.9406E+218	0	0
20230809_2005230300	0	2491147	0.02893	-0.00271	0.07433	-0.079148	9.7864046	0.152278	83.33	-0.407	-0.715	0.05	-0.438	7.03	32.767874	111.640744	1	23	32.767873	111.640743	0	184.83	1	0.092	0.018	-0.026	0	0	6.9406E+218	0	0
20230809_2005230310	0	2491148	0.02765	-0.00316	0.07425	-0.079173	9.8450975	0.090837	83.33	-0.407	-0.715	0.05	-0.438	7.03	32.767874	111.640744	1	23	32.767873	111.640743	0	184.83	1	0.092	0.018	-0.026	0	0	6.9406E+218	0	0
20230809_2005230320	0	2491149	0.02724	-0.00332	0.07285	-0.079148	9.7864046	0.152278	83.33	-0.407	-0.715	0.05	-0.438	7.03	32.767874	111.640744	1	23	32.767873	111.640743	0	184.83	1	0.092	0.018	-0.026	0	0	6.9406E+218	0	0
20230809_2005230330	0	2491150	0.02593	-0.00343	0.07125	-0.013952	9.7865477	0.090508	83.33	-0.403	-0.713	0.05	-0.438	7.03	32.767874	111.640744	1	23	32.767873	111.640743	0	184.83	1	0.092	0.018	-0.026	0	0	6.9406E+218	0	0
20230809_2005230342	0	2491151	0.0255	-0.00389	0.0707	-0.079128	9.7864857	0.090691	83.33	-0.403	-0.713	0.05	-0.438	7.03	32.767874	111.640744	1	23	32.767873	111.640743	0	184.83	1	0.092	0.018	-0.026	0	0	6.9406E+218	0	0
20230809_2005230351	0	2491152	0.02475	-0.00379	0.0684	-0.079193	9.8450174	0.152423	83.33	-0.403	-0.713	0.05	-0.438	7.03	32.767874	111.640744	1	23	32.767873	111.640743	0	184.83	1	0.092	0.018	-0.026	0	0	6.9406E+218	0	0
20230809_2005230361	0	2491153	0.02392	-0.00397	0.06771	-0.079128	9.7864857	0.090691	83.33	-0.403	-0.713	0.05	-0.438	7.03	32.767874	111.640744	1	23	32.767873	111.640743	0	184.83	1	0.092	0.018	-0.026	0	0	6.9406E+218	0	0
20230809_2005230370	0	2491154	0.02358	-0.0037	0.06591	-0.013952	9.7865477	0.090508	83.33	-0.403	-0.713	0.05	-0.438	7.03	32.767874	111.640744	1	23	32.767873	111.640743	0	184.83	1	0.092	0.018	-0.026	0	0	6.9406E+218	0	0
20230809_2005230379	0	2491155	0.02167	-0.00363	0.06448	-0.079148	9.7864046	0.152278	83.331	-0.399	-0.712	0.051	-0.438	7.03	32.767874	111.640744	1	23	32.767873	111.640743	0	184.83	1	0.092	0.018	-0.026	0	0	6.9406E+218	0	0
20230809_2005230394	0	2491156	0.02067	-0.00423	0.06295	-0.079128	9.7864857	0.090691	83.331	-0.399	-0.712	0.051	-0.438	7.03	32.767874	111.640744	1	23	32.767873	111.640743	0	184.83	1	0.092	0.018	-0.026	0	0	6.9406E+218	0	0
20230809_2005230401	0	2491157	0.01791	-0.00427	0.06162	-0.079173	9.8450975	0.090837	83.331	-0.399	-0.712	0.051	-0.439	7.03	32.767874	111.640744	1	23	32.767873	111.640743	0	184.83	1	0.092	0.018	-0.026	0	0	6.9406E+218	0	0
20230809_2005230410	0	2491158	0.0151	-0.00434	0.05993	-0.013952	9.7865477	0.090508	83.331	-0.399	-0.712	0.051	-0.439	7.03	32.767874	111.640744	1	23	32.767873	111.640743	0	184.83	1	0.092	0.018	-0.026	0	0	6.9406E+218	0	0
20230809_2005230423	0	2491159	0.01109	-0.00503	0.05932	-0.079148	9.7864046	0.152278	83.331	-0.399	-0.712	0.051	-0.439	7.03	32.767874	111.640744	1	23	32.767873	111.640743	0	184.83	1	0.092	0.018	-0.026	0	0	6.9406E+218	0	0
20230809_2005230430	0	2491160	0.00694	-0.00537	0.05762	-0.079128	9.7864857	0.090691	83.331	-0.396	-0.711	0.051	-0.439	7.03	32.767874	111.640744	1	23	32.767873	111.640743	0	184.83	1	0.092	0.018	-0.026	0	0	6.9406E+218	0	0
20230809_2005230442	0	2491161	0.00131	-0.00524	0.05722	-0.079128	9.7864857	0.090691	83.331	-0.396	-0.711	0.051	-0.439	7.03	32.767874	111.640744	1	23	32.767873	111.640743	0	184.83	1	0.092	0.018	-0.026	0	0	6.9406E+218	0	0
20230809_2005230449	0	2491162	-0.00465	-0.00583	0.05543	-0.014017	9.8450804	0.15224	83.331	-0.396	-0.711	0.051	-0.439	7.03	32.767874	111.640744	1	23	32.767873	111.640743	0	184.83	1	0.092	0.018	-0.026	0	0	6.9406E+218	0	0
20230809_2005230461	0	2491163	-0.01217	-0.00581	0.05502	-0.079128	9.7864857	0.090691	83.331	-0.396	-0.711	0.051	-0.439	7.03	32.767874	111.640744	1	23	32.767873	111.640743	0	184.83	1	0.092	0.018	-0.026	0	0	6.9406E+218	0	0
20230809_2005230473	0	2491164	-0.02015	-0.00544	0.0539	-0.079128	9.7864857	0.090691	83.331	-0.396	-0.711	0.051	-0.439	7.03	32.767874	111.640744	1	23	32.767873	111.640743	0	184.83	1	0.092	0.018	-0.026	0	0	6.9406E+218	0	0
20230809_2005230479	0	2491165	-0.02894	-0.00582	0.05292	-0.013952	9.7865477	0.090508	83.331	-0.393	-0.712	0.051	-0.439	7.03	32.767874	111.640744	1	23	32.767873	111.640743	0	184.83	1	0.092	0.018	-0.026	0	0	6.9406E+218	0	0
20230809_2005230492	0	2491166	-0.03634	-0.006	0.05149	-0.079148	9.7864046	0.152278	83.331	-0.393	-0.712	0.051	-0.439	7.03	32.767874	111.640744	1	23	32.767873	111.640743	0	184.83	1	0.092	0.018	-0.026	0	0	6.9406E+218	0	0
20230809_2005230501	0	2491167	-0.04376	-0.00579	0.0509	-0.079173	9.8450975	0.090837	83.331	-0.393	-0.712	0.051	-0.439	7.03	32.767874	111.640744	1	23	32.767873	111.640743	0	184.83	1	0.092	0.018	-0.026	0	0	6.9406E+218	0	0
20230809_2005230509	0	2491168	-0.0494	-0.00584	0.04938	-0.013952	9.7865477	0.090508	83.331	-0.393	-0.712	0.051	-0.439	7.03	32.767874	111.640744	1	23	32.767873	111.640743	0	184.83	1	0.092	0.018	-0.026	0	0	6.9406E+218	0	0
20230809_2005230519	0	2491169	-0.05198	-0.00546	0.0482	-0.079148	9.7864046	0.152278	83.331	-0.393	-0.712	0.051	-0.439	7.03	32.767874	111.640744	1	23	32.767873	111.640743	0	184.83	1	0.092	0.018	-0.026	0	0	6.9406E+218	0	0
20230809_2005230529	0	2491170	-0.05276	-0.0057	0.04706	-0.079128	9.7864857	0.090691	83.332	-0.391	-0.714	0.051	-0.439	7.03	32.767874	111.640745	1	23	32.767873	111.640743	0	184.83	1	0.092	0.018	-0.026	0	0	6.9406E+218	0	0
20230809_2005230542	0	2491171	-0.04972	-0.00578	0.04553	-0.013972	9.7864666	0.152095	83.332	-0.391	-0.714	0.051	-0.439	7.03	32.767874	111.640745	1	23	32.767873	111.640743	0	184.83	1	0.092	0.018	-0.026	0	0	6.9406E+218	0	0
20230809_2005230552	0	2491172	-0.04665	-0.00458	0.04377	-0.079173	9.8450975	0.090837	83.332	-0.391	-0.714	0.051	-0.439	7.03	32.767874	111.640745	1	23	32.767873	111.640743	0	184.83	1	0.092	0.018	-0.026	0	0	6.9406E+218	0	0
20230809_2005230562	0	2491173	-0.04089	-0.00465	0.04254	-0.079148	9.7864046	0.152278	83.332	-0.391	-0.714	0.051	-0.439	7.03	32.767874	111.640745	1	23	32.767873	111.640743	0	184.83	1	0.092	0.018	-0.026	0	0	6.9406E+218	0	0
20230809_2005230570	0	2491174	-0.03565	-0.0045	0.0406	-0.013952	9.7865477	0.090508	83.332	-0.391	-0.714	0.051	-0.439	7.03	32.767874	111.640745	1	23	32.767873	111.640743	0	184.83	1	0.092	0.018	-0.026	0	0	6.9406E+218	0	0
20230809_2005230579	0	2491175	-0.03156	-0.00395	0.03894	-0.079128	9.7864857	0.090691	83.332	-0.388	-0.716	0.052	-0.439	7.03	32.767874	111.640745	1	23	32.767873	111.640743	0	184.83	1	0.092	0.018	-0.026	0	0	6.9406E+218	0	0
20230809_2005230596	0	2491176	-0.02948	-0.00351	0.03667	-0.079148	9.7864046	0.152278	83.332	-0.388	-0.716	0.052	-0.432	7.03	32.767874	111.640745	1	23	32.767873	111.640743	0	184.83	1	0.092	0.018	-0.026	0	0	6.9406E+218	0	0
20230809_2005230601	0	2491177	-0.02724	-0.00365	0.03491	-0.013997	9.8451595	0.090654	83.332	-0.388	-0.716	0.052	-0.432	7.03	32.767874	111.640745	1	23	32.767873	111.640743	0	184.83	1	0.092	0.018	-0.026	0	0	6.9406E+218	0	0
20230809_2005230611	0	2491178	-0.02699	-0.00328	0.0333	-0.079148	9.7864046	0.152278	83.332	-0.388	-0.716	0.052	-0.432	7.03	32.767874	111.640745	1	23	32.767873	111.640743	0	184.83	1	0.092	0.018	-0.026	0	0	6.9406E+218	0	0
20230809_2005230621	0	2491179	-0.02674	-0.00347	0.03138	-0.079128	9.7864857	0.090691	83.332	-0.388	-0.716	0.052	-0.432	7.03	32.767874	111.640745	1	23	32.767873	111.640743	0	184.83	1	0.092	0.018	-0.026	0	0	6.9406E+218	0	0
20230809_2005230629	0	2491180	-0.02644	-0.00354	0.02948	-0.013972	9.7864666	0.152095	83.332	-0.387	-0.718	0.053	-0.432	7.03	32.767874	111.640745	1	23	32.767873	111.640743	0	184.83	1	0.092	0.018	-0.026	0	0	6.9406E+218	0	0
20230809_2005230640	0	2491181	-0.02776	-0.00374	0.02813	-0.079148	9.7864046	0.152278	83.332	-0.387	-0.718	0.053	-0.432	7.03	32.767874	111.640745	1	23	32.767873	111.640743	0	184.83	1	0.092	0.018	-0.026	0	0	6.9406E+218	0	0
20230809_2005230650	0	2491182	-0.02595	-0.00429	0.02585	-0.079128	9.7864857	0.090691	83.332	-0.387	-0.718	0.053	-0.432	7.03	32.767874	111.640745	1	23	32.767873	111.640743	0	184.83	1	0.092	0.018	-0.026	0	0	6.9406E+218	0	0
20230809_2005230661	0	2491183	-0.02444	-0.00425	0.02452	-0.013972	9.7864666	0.152095	83.332	-0.387	-0.718	0.053	-0.432	7.03	32.767874	111.640745	1	23	32.767873	111.640743	0	184.83	1	0.092	0.018	-0.026	0	0	6.9406E+218	0	0
20230809_2005230670	0	2491184	-0.02283	-0.00452	0.02331	-0.079173	9.8450975	0.090837	83.332	-0.387	-0.718	0.053	-0.432	7.03	32.767874	111.640745	1	23	32.767873	111.640743	0	184.83	1	0.092	0.018	-0.026	0	0	6.9406E+218	0	0
20230809_2005230680	0	2491185	-0.02034	-0.00516	0.02134	-0.079148	9.7864046	0.152278	83.333	-0.385	-0.719	0.053	-0.432	7.03	32.767874	111.640745	1	23	32.767873	111.640743	0	184.83	1	0.092	0.018	-0.026	0	0	6.9406E+218	0	0
20230809_2005230694	0	2491186	-0.01747	-0.00567	0.02059	-0.013952	9.7865477	0.090508	83.333	-0.385	-0.719	0.053	-0.432	7.03	32.767874	111.640745	1	23	32.767873	111.640743	0	184.83	1	0.092	0.018	-0.026	0	0	6.9406E+218	0	0
20230809_2005230700	0	2491187	-0.01572	-0.0057	0.01859	-0.079148	9.7864046	0.152278	83.333	-0.385	-0.719	0.053	-0.432	7.03	32.767874	111.640745	1	23	32.767873	111.640743	0	184.83	1	0.092	0.018	-0.026	0	0	6.9406E+218	0	0
20230809_2005230709	0	2491188	-0.01191	-0.0061	0.01712	-0.079131	9.7864799	0.090691	83.333	-0.385	-0.719	0.053	-0.432	7.03	32.767874	111.640745	1	23	32.767873	111.640743	0	184.83	1	0.092	0.018	-0.026	0	0	6.9406E+218	0	0
20230809_2005230733	0	2491189	-0.00821	-0.00658	0.0163	-0.013975	9.7864618	0.152095	83.333	-0.385	-0.719	0.053	-0.432	7.03	32.767874	111.640745	1	23	32.767873	111.640743	0	184.83	1	0.092	0.018	-0.026	0	0	6.9406E+218	0	0
20230809_2005230734	0	2491190	-0.00331	-0.00636	0.01461	-0.079131	9.7864799	0.090691	83.333	-0.384	-0.72	0.053	-0.432	7.03	32.767874	111.640745	1	23	32.767873	111.640743	0	184.83	1	0.092	0.018	-0.026	0	0	6.9406E+218	0	0
20230809_2005230742	0	2491191	0.00202	-0.00657	0.01297	-0.013975	9.7864618	0.152095	83.333	-0.384	-0.72	0.053	-0.432	7.03	32.767874	111.640745	1	23	32.767873	111.640743	0	184.83	1	0.092	0.018	-0.026	0	0	6.9406E+218	0	0
20230809_2005230751	0	2491192	0.00843	-0.00671	0.0125	-0.079131	9.7864799	0.090691	83.333	-0.384	-0.72	0.053	-0.432	7.03	32.767874	111.640745	1	23	32.767873	111.640743	0	184.83	1	0.092	0.018	-0.026	0	0	6.9406E+218	0	0
20230809_2005230762	0	2491193	0.01396	-0.00651	0.01041	-0.07915	9.7863989	0.152278	83.333	-0.384	-0.72	0.053	-0.432	7.03	32.767874	111.640745	1	23	32.767873	111.640743	0	184.83	1	0.092	0.018	-0.026	0	0	6.9406E+218	0	0
20230809_2005230770	0	2491194	0.01943	-0.00687	0.00928	-0.013955	9.7865419	0.090508	83.333	-0.384	-0.72	0.053	-0.432	7.03	32.767874	111.640745	1	23	32.767873	111.640743	0	184.83	1	0.092	0.018	-0.026	0	0	6.9406E+218	0	0
20230809_2005230779	0	2491195	0.02379	-0.00632	0.00803	-0.07915	9.7863989	0.152278	83.333	-0.383	-0.719	0.054	-0.432	7.03	32.767874	111.640745	1	23	32.767873	111.640743	0	184.83	1	0.092	0.018	-0.026	0	0	6.9406E+218	0	0
20230809_2005230796	0	2491196	0.02695	-0.00692	0.00612	-0.079176	9.8450918	0.090837	83.333	-0.383	-0.719	0.054	-0.432	7.03	32.767874	111.640745	1	23	32.767873	111.640743	0	184.83	1	0.092	0.018	-0.026	0	0	6.9406E+218	0	0
20230809_2005230800	0	2491197	0.02841	-0.00733	0.00518	-0.013975	9.7864618	0.152095	83.333	-0.383	-0.719	0.054	-0.432	7.03	32.767874	111.640745	1	23	32.767873	111.640743	0	184.83	1	0.092	0.018	-0.026	0	0	6.9406E+218	0	0
20230809_2005230810	0	2491198	0.02808	-0.00686	0.00284	-0.079131	9.7864799	0.090691	83.333	-0.383	-0.719	0.054	-0.432	7.03	32.767874	111.640745	1	23	32.767873	111.640743	0	184.83	1	0.092	0.018	-0.026	0	0	6.9406E+218	0	0
20230809_2005230824	0	2491199	0.02634	-0.00724	0.00109	-0.07915	9.7863989	0.152278	83.333	-0.383	-0.719	0.054	-0.432	7.03	32.767874	111.640745	1	23	32.767873	111.640743	0	184.83	1	0.092	0.018	-0.026	0	0	6.9406E+218	0	0
20230809_2005230836	0	2491200	0.02227	-0.00769	0.00025	-0.013955	9.7865419	0.090508	83.334	-0.383	-0.718	0.047	-0.432	7.03	32.767874	111.640744	1	23	32.767873	111.640743	0	184.83	1	0.092	0.018	-0.026	0	0	6.9406E+218	0	0
20230809_2005230843	0	2491201	0.01757	-0.0074	-0.00304	-0.079131	9.7864799	0.090691	83.334	-0.383	-0.718	0.047	-0.432	7.03	32.767874	111.640744	1	23	32.767873	111.640743	0	184.83	1	0.092	0.018	-0.026	0	0	6.9406E+218	0	0
20230809_2005230850	0	2491202	0.01028	-0.0071	-0.0039	-0.07915	9.7863989	0.152278	83.334	-0.383	-0.718	0.047	-0.432	7.03	32.767874	111.640744	1	23	32.767873	111.640743	0	184.83	1	0.092	0.018	-0.026	0	0	6.9406E+218	0	0
20230809_2005230860	0	2491203	0.00384	-0.00744	-0.00566	-0.013955	9.7865419	0.090508	83.334	-0.383	-0.718	0.047	-0.432	7.03	32.767874	111.640744	1	23	32.767873	111.640743	0	184.83	1	0.092	0.018	-0.026	0	0	6.9406E+218	0	0
20230809_2005230870	0	2491204	-0.00274	-0.00732	-0.00795	-0.079131	9.7864799	0.090691	83.334	-0.383	-0.718	0.047	-0.432	7.03	32.767874	111.640744	1	23	32.767873	111.640743	0	184.83	1	0.092	0.018	-0.026	0	0	6.9406E+218	0	0
20230809_2005230879	0	2491205	-0.0096	-0.0072	-0.00995	-0.079196	9.8450108	0.152423	83.334	-0.383	-0.717	0.047	-0.432	7.03	32.767874	111.640744	1	23	32.767873	111.640743	0	184.83	1	0.092	0.018	-0.026	0	0	6.9406E+218	0	0
20230809_2005230893	0	2491206	-0.01439	-0.00681	-0.01142	-0.013955	9.7865419	0.090508	83.334	-0.383	-0.717	0.047	-0.432	7.03	32.767874	111.640744	1	23	32.767873	111.640743	0	184.83	1	0.092	0.018	-0.026	0	0	6.9406E+218	0	0
20230809_2005230908	0	2491207	-0.01891	-0.00632	-0.0139	-0.07915	9.7863989	0.152278	83.334	-0.383	-0.717	0.047	-0.42	7.03	32.767874	111.640744	1	23	32.767873	111.640743	0	184.83	1	0.092	0.018	-0.026	0	0	6.9406E+218	0	0
20230809_2005230910	0	2491208	-0.0208	-0.00642	-0.01484	-0.079131	9.7864799	0.090691	83.334	-0.383	-0.717	0.047	-0.42	7.03	32.767874	111.640744	1	23	32.767873	111.640743	0	184.83	1	0.092	0.018	-0.026	0	0	6.9406E+218	0	0
20230809_2005230928	0	2491209	-0.02163	-0.00555	-0.01816	-0.013955	9.7865419	0.090508	83.334	-0.383	-0.717	0.047	-0.42	7.03	32.767874	111.640744	1	23	32.767873	111.640743	0	184.83	1	0.092	0.018	-0.026	0	0	6.9406E+218	0	0
20230809_2005230935	0	2491210	-0.02111	-0.00484	-0.01878	-0.07915	9.7863989	0.152278	83.335	-0.384	-0.718	0.048	-0.42	7.03	32.767874	111.640744	1	23	32.767873	111.640743	0	184.83	1	0.092	0.018	-0.026	0	0	6.9406E+218	0	0
20230809_2005230940	0	2491211	-0.02177	-0.00469	-0.02066	-0.013955	9.7865419	0.090508	83.335	-0.384	-0.718	0.048	-0.42	7.03	32.767874	111.640744	1	23	32.767873	111.640743	0	184.83	1	0.092	0.018	-0.026	0	0	6.9406E+218	0	0
20230809_2005230948	0	2491212	-0.01974	-0.00393	-0.023	-0.079131	9.7864799	0.090691	83.335	-0.384	-0.718	0.048	-0.42	7.03	32.767874	111.640744	1	23	32.767873	111.640743	0	184.83	1	0.092	0.018	-0.026	0	0	6.9406E+218	0	0
20230809_2005230959	0	2491213	-0.02181	-0.0033	-0.02452	-0.07915	9.7863989	0.152278	83.335	-0.384	-0.718	0.048	-0.42	7.03	32.767874	111.640744	1	23	32.767873	111.640743	0	184.83	1	0.092	0.018	-0.026	0	0	6.9406E+218	0	0
20230809_2005230969	0	2491214	-0.0217	-0.00326	-0.02665	-0.013955	9.7865419	0.090508	83.335	-0.384	-0.718	0.048	-0.42	7.03	32.767874	111.640744	1	23	32.767873	111.640743	0	184.83	1	0.092	0.018	-0.026	0	0	6.9406E+218	0	0
20230809_2005230984	0	2491215	-0.02432	-0.00245	-0.02773	-0.079196	9.8450108	0.152423	83.335	-0.385	-0.72	0.048	-0.42	7.03	32.767874	111.640744	1	23	32.767873	111.640743	0	184.83	1	0.092	0.018	-0.026	0	0	6.9406E+218	0	0
20230809_2005230992	0	2491216	-0.02696	-0.00245	-0.0294	-0.079131	9.7864799	0.090691	83.335	-0.385	-0.72	0.048	-0.42	7.03	32.767874	111.640744	1	23	32.767873	111.640743	0	184.83	1	0.092	0.018	-0.026	0	0	6.9406E+218	0	0
20230809_2005240009	0	2491217	-0.02999	-0.00212	-0.03183	-0.013955	9.7865419	0.090508	83.335	-0.385	-0.72	0.048	-0.42	7.03	32.767874	111.640744	1	23	32.767873	111.640743	0	184.83	1	0.092	0.018	-0.026	0	0	6.9406E+218	0	0
20230809_2005240010	0	2491218	-0.0327	-0.00193	-0.03282	-0.07915	9.7863989	0.152278	83.335	-0.385	-0.72	0.048	-0.42	7.03	32.767874	111.640744	1	23	32.767873	111.640743	0	184.83	1	0.092	0.018	-0.026	0	0	6.9406E+218	0	0
20230809_2005240020	0	2491219	-0.03692	-0.00193	-0.03436	-0.079131	9.7864799	0.090691	83.335	-0.385	-0.72	0.048	-0.42	7.03	32.767874	111.640744	1	23	32.767873	111.640743	0	184.83	1	0.092	0.018	-0.026	0	0	6.9406E+218	0	0
20230809_2005240034	0	2491220	-0.04075	-0.00204	-0.0356	-0.07915	9.7863989	0.152278	83.335	-0.386	-0.721	0.048	-0.42	7.03	32.767874	111.640744	1	23	32.767873	111.640743	0	184.83	1	0.092	0.018	-0.026	0	0	6.9406E+218	0	0
20230809_2005240045	0	2491221	-0.04403	-0.00201	-0.03645	-0.013955	9.7865419	0.090508	83.335	-0.386	-0.721	0.048	-0.42	7.03	32.767874	111.640744	1	23	32.767873	111.640743	0	184.83	1	0.092	0.018	-0.026	0	0	6.9406E+218	0	0
20230809_2005240053	0	2491222	-0.04978	-0.00246	-0.03853	-0.079131	9.7864799	0.090691	83.335	-0.386	-0.721	0.048	-0.42	7.03	32.767874	111.640744	1	23	32.767873	111.640743	0	184.83	1	0.092	0.018	-0.026	0	0	6.9406E+218	0	0
20230809_2005240060	0	2491223	-0.05305	-0.00277	-0.03976	-0.07915	9.7863989	0.152278	83.335	-0.386	-0.721	0.048	-0.42	7.03	32.767874	111.640744	1	23	32.767873	111.640743	0	184.83	1	0.092	0.018	-0.026	0	0	6.9406E+218	0	0
20230809_2005240069	0	2491224	-0.05798	-0.00261	-0.04018	-0.013955	9.7865419	0.090508	83.335	-0.386	-0.721	0.048	-0.42	7.03	32.767874	111.640744	1	23	32.767873	111.640743	0	184.83	1	0.092	0.018	-0.026	0	0	6.9406E+218	0	0
20230809_2005240079	0	2491225	-0.0603	-0.00302	-0.04173	-0.07915	9.7863989	0.152278	83.336	-0.388	-0.724	0.049	-0.42	7.03	32.767874	111.640744	1	23	32.767873	111.640743	0	184.83	1	0.092	0.018	-0.026	0	0	6.9406E+218	0	0
20230809_2005240091	0	2491226	-0.06118	-0.00325	-0.04343	-0.079131	9.7864799	0.090691	83.336	-0.388	-0.724	0.049	-0.42	7.03	32.767874	111.640744	1	23	32.767873	111.640743	0	184.83	1	0.092	0.018	-0.026	0	0	6.9406E+218	0	0
20230809_2005240099	0	2491227	-0.06059	-0.00302	-0.04462	-0.013975	9.7864618	0.152095	83.336	-0.388	-0.724	0.049	-0.429	7.03	32.767874	111.640744	1	23	32.767873	111.640743	0	184.83	1	0.092	0.018	-0.026	0	0	6.9406E+218	0	0
20230809_2005240109	0	2491228	-0.05895	-0.00321	-0.04534	-0.079131	9.7864799	0.090691	83.336	-0.388	-0.724	0.049	-0.429	7.03	32.767874	111.640744	1	23	32.767873	111.640743	0	184.83	1	0.092	0.018	-0.026	0	0	6.9406E+218	0	0
20230809_2005240119	0	2491229	-0.05306	-0.00283	-0.04684	-0.07915	9.7863989	0.152278	83.336	-0.388	-0.724	0.049	-0.429	7.03	32.767874	111.640744	1	23	32.767873	111.640743	0	184.83	1	0.092	0.018	-0.026	0	0	6.9406E+218	0	0
20230809_2005240131	0	2491230	-0.04798	-0.00285	-0.04826	-0.013955	9.7865419	0.090508	83.336	-0.39	-0.727	0.05	-0.429	7.03	32.767874	111.640744	1	23	32.767873	111.640743	0	184.83	1	0.092	0.018	-0.026	0	0	6.9406E+218	0	0
20230809_2005240139	0	2491231	-0.04022	-0.00296	-0.04953	-0.07915	9.7863989	0.152278	83.336	-0.39	-0.727	0.05	-0.429	7.03	32.767874	111.640744	1	23	32.767873	111.640743	0	184.83	1	0.092	0.018	-0.026	0	0	6.9406E+218	0	0
20230809_2005240149	0	2491232	-0.03226	-0.00264	-0.05039	-0.079131	9.7864799	0.090691	83.336	-0.39	-0.727	0.05	-0.429	7.03	32.767874	111.640744	1	23	32.767873	111.640743	0	184.83	1	0.092	0.018	-0.026	0	0	6.9406E+218	0	0
20230809_2005240165	0	2491233	-0.02583	-0.00234	-0.05217	-0.01402	9.8450737	0.15224	83.336	-0.39	-0.727	0.05	-0.429	7.03	32.767874	111.640744	1	23	32.767873	111.640743	0	184.83	1	0.092	0.018	-0.026	0	0	6.9406E+218	0	0
20230809_2005240171	0	2491234	-0.01929	-0.00249	-0.05371	-0.07915	9.7863989	0.152278	83.336	-0.39	-0.727	0.05	-0.429	7.03	32.767874	111.640744	1	23	32.767873	111.640743	0	184.83	1	0.092	0.018	-0.026	0	0	6.9406E+218	0	0
20230809_2005240179	0	2491235	-0.01371	-0.00242	-0.05437	-0.013955	9.7865419	0.090508	83.336	-0.393	-0.728	0.05	-0.429	7.03	32.767874	111.640744	1	23	32.767873	111.640743	0	184.83	1	0.092	0.018	-0.026	0	0	6.9406E+218	0	0
20230809_2005240190	0	2491236	-0.00984	-0.00223	-0.05626	-0.07915	9.7863989	0.152278	83.336	-0.393	-0.728	0.05	-0.429	7.03	32.767874	111.640744	1	23	32.767873	111.640743	0	184.83	1	0.092	0.018	-0.026	0	0	6.9406E+218	0	0
20230809_2005240202	0	2491237	-0.00654	-0.00215	-0.05815	-0.079131	9.7864799	0.090691	83.336	-0.393	-0.728	0.05	-0.429	7.03	32.767874	111.640744	1	23	32.767873	111.640743	0	184.83	1	0.092	0.018	-0.026	0	0	6.9406E+218	0	0
20230809_2005240209	0	2491238	-0.00305	-0.00219	-0.05855	-0.013975	9.7864618	0.152095	83.336	-0.393	-0.728	0.05	-0.429	7.03	32.767874	111.640744	1	23	32.767873	111.640743	0	184.83	1	0.092	0.018	-0.026	0	0	6.9406E+218	0	0
20230809_2005240220	0	2491239	-0.0029	-0.00189	-0.06057	-0.07915	9.7863989	0.152278	83.336	-0.393	-0.728	0.05	-0.429	7.03	32.767874	111.640744	1	23	32.767873	111.640743	0	184.83	1	0.092	0.018	-0.026	0	0	6.9406E+218	0	0
20230809_2005240230	0	2491240	-0.00084	-0.00196	-0.06155	-0.079131	9.7864799	0.090691	83.336	-0.395	-0.728	0.05	-0.431	7.03	32.767874	111.640744	1	23	32.767873	111.640743	0	184.83	1	0.092	0.018	-0.026	0	0	6.9406E+218	0	0
20230809_2005240240	0	2491241	-0.00122	-0.00198	-0.0635	-0.013975	9.7864618	0.152095	83.336	-0.395	-0.728	0.05	-0.431	7.03	32.767874	111.640744	1	23	32.767873	111.640743	0	184.83	1	0.092	0.018	-0.026	0	0	6.9406E+218	0	0
20230809_2005240249	0	2491242	-0.00085	-0.00173	-0.06487	-0.079131	9.7864799	0.090691	83.336	-0.395	-0.728	0.05	-0.431	7.03	32.767874	111.640744	1	23	32.767873	111.640743	0	184.83	1	0.092	0.018	-0.026	0	0	6.9406E+218	0	0
20230809_2005240260	0	2491243	-0.00119	-0.00181	-0.06531	-0.07915	9.7863989	0.152278	83.336	-0.395	-0.728	0.05	-0.431	7.03	32.767874	111.640744	1	23	32.767873	111.640743	0	184.83	1	0.092	0.018	-0.026	0	0	6.9406E+218	0	0
20230809_2005240270	0	2491244	-0.00143	-0.0018	-0.06697	-0.013955	9.7865419	0.090508	83.336	-0.395	-0.728	0.05	-0.431	7.03	32.767874	111.640744	1	23	32.767873	111.640743	0	184.83	1	0.092	0.018	-0.026	0	0	6.9406E+218	0	0
20230809_2005240282	0	2491245	-0.00135	-0.00148	-0.06869	-0.07915	9.7863989	0.152278	83.337	-0.399	-0.728	0.051	-0.431	7.03	32.767874	111.640744	1	23	32.767873	111.640743	0	184.83	1	0.092	0.018	-0.026	0	0	6.9406E+218	0	0
20230809_2005240291	0	2491246	-0.00082	-0.00185	-0.06929	-0.079131	9.7864799	0.090691	83.337	-0.399	-0.728	0.051	-0.431	7.03	32.767874	111.640744	1	23	32.767873	111.640743	0	184.83	1	0.092	0.018	-0.026	0	0	6.9406E+218	0	0
20230809_2005240299	0	2491247	0.00075	-0.00174	-0.071	-0.07915	9.7863989	0.152278	83.337	-0.399	-0.728	0.051	-0.431	7.03	32.767874	111.640744	1	23	32.767873	111.640743	0	184.83	1	0.092	0.018	-0.026	0	0	6.9406E+218	0	0
20230809_2005240309	0	2491248	0.00203	-0.00076	-0.07112	-0.013955	9.7865419	0.090508	83.337	-0.399	-0.728	0.051	-0.431	7.03	32.767874	111.640744	1	23	32.767873	111.640743	0	184.83	1	0.092	0.018	-0.026	0	0	6.9406E+218	0	0
20230809_2005240319	0	2491249	0.00487	-0.00081	-0.07275	-0.07915	9.7863989	0.152278	83.337	-0.399	-0.728	0.051	-0.431	7.03	32.767874	111.640744	1	23	32.767873	111.640743	0	184.83	1	0.092	0.018	-0.026	0	0	6.9406E+218	0	0
20230809_2005240329	0	2491250	0.00727	-0.00016	-0.07363	-0.079131	9.7864799	0.090691	83.337	-0.402	-0.728	0.051	-0.431	7.03	32.767874	111.640744	1	23	32.767873	111.640743	0	184.83	1	0.092	0.018	-0.026	0	0	6.9406E+218	0	0
20230809_2005240342	0	2491251	0.01028	0.00015	-0.07448	-0.013975	9.7864618	0.152095	83.337	-0.402	-0.728	0.051	-0.431	7.03	32.767874	111.640744	1	23	32.767873	111.640743	0	184.83	1	0.092	0.018	-0.026	0	0	6.9406E+218	0	0
20230809_2005240352	0	2491252	0.01258	0.00047	-0.0756	-0.079131	9.7864799	0.090691	83.337	-0.402	-0.728	0.051	-0.431	7.03	32.767874	111.640744	1	23	32.767873	111.640743	0	184.83	1	0.092	0.018	-0.026	0	0	6.9406E+218	0	0
20230809_2005240360	0	2491253	0.01483	0.00079	-0.07606	-0.07915	9.7863989	0.152278	83.337	-0.402	-0.728	0.051	-0.431	7.03	32.767874	111.640744	1	23	32.767873	111.640743	0	184.83	1	0.092	0.018	-0.026	0	0	6.9406E+218	0	0
20230809_2005240369	0	2491254	0.01527	0.00108	-0.07694	-0.013955	9.7865419	0.090508	83.337	-0.402	-0.728	0.051	-0.431	7.03	32.767874	111.640744	1	23	32.767873	111.640743	0	184.83	1	0.092	0.018	-0.026	0	0	6.9406E+218	0	0
20230809_2005240378	0	2491255	0.01607	0.00094	-0.07822	-0.079131	9.7864799	0.090691	83.337	-0.406	-0.728	0.052	-0.431	7.03	32.767874	111.640744	1	23	32.767873	111.640743	0	184.83	1	0.092	0.018	-0.026	0	0	6.9406E+218	0	0
20230809_2005240392	0	2491256	0.01407	0.00171	-0.07793	-0.07915	9.7863989	0.152278	83.337	-0.406	-0.728	0.052	-0.431	7.03	32.767874	111.640744	1	23	32.767873	111.640743	0	184.83	1	0.092	0.018	-0.026	0	0	6.9406E+218	0	0
20230809_2005240400	0	2491257	0.01099	0.00138	-0.07919	-0.013955	9.7865419	0.090508	83.337	-0.406	-0.728	0.052	-0.422	7.03	32.767874	111.640744	1	23	32.767873	111.640743	0	184.83	1	0.092	0.018	-0.026	0	0	6.9406E+218	0	0
20230809_2005240409	0	2491258	0.00709	0.00155	-0.07924	-0.07915	9.7863989	0.152278	83.337	-0.406	-0.728	0.052	-0.422	7.03	32.767874	111.640744	1	23	32.767873	111.640743	0	184.83	1	0.092	0.018	-0.026	0	0	6.9406E+218	0	0
20230809_2005240419	0	2491259	0.00053	0.00154	-0.08062	-0.079131	9.7864799	0.090691	83.337	-0.406	-0.728	0.052	-0.422	7.03	32.767874	111.640744	1	23	32.767873	111.640743	0	184.83	1	0.092	0.018	-0.026	0	0	6.9406E+218	0	0
20230809_2005240430	0	2491260	-0.00636	0.00149	-0.08108	-0.013955	9.7865419	0.090508	83.337	-0.409	-0.727	0.053	-0.422	7.03	32.767874	111.640745	1	23	32.767873	111.640743	0	184.83	1	0.092	0.018	-0.026	0	0	6.9406E+218	0	0
20230809_2005240441	0	2491261	-0.01339	0.00126	-0.08133	-0.07915	9.7863989	0.152278	83.337	-0.409	-0.727	0.053	-0.422	7.03	32.767874	111.640745	1	23	32.767873	111.640743	0	184.83	1	0.092	0.018	-0.026	0	0	6.9406E+218	0	0
20230809_2005240450	0	2491262	-0.02032	0.00141	-0.08282	-0.079131	9.7864799	0.090691	83.337	-0.409	-0.727	0.053	-0.422	7.03	32.767874	111.640745	1	23	32.767873	111.640743	0	184.83	1	0.092	0.018	-0.026	0	0	6.9406E+218	0	0
20230809_2005240459	0	2491263	-0.02713	0.00134	-0.08391	-0.013955	9.7865419	0.090508	83.337	-0.409	-0.727	0.053	-0.422	7.03	32.767874	111.640745	1	23	32.767873	111.640743	0	184.83	1	0.092	0.018	-0.026	0	0	6.9406E+218	0	0
20230809_2005240470	0	2491264	-0.03098	0.00143	-0.08456	-0.07915	9.7863989	0.152278	83.337	-0.409	-0.727	0.053	-0.422	7.03	32.767874	111.640745	1	23	32.767873	111.640743	0	184.83	1	0.092	0.018	-0.026	0	0	6.9406E+218	0	0
20230809_2005240479	0	2491265	-0.03574	0.0015	-0.08576	-0.079131	9.7864799	0.090691	83.337	-0.413	-0.729	0.053	-0.422	7.03	32.767874	111.640745	1	23	32.767873	111.640743	0	184.83	1	0.092	0.018	-0.026	0	0	6.9406E+218	0	0
20230809_2005240491	0	2491266	-0.03639	0.00141	-0.08674	-0.079131	9.7864799	0.090691	83.337	-0.413	-0.729	0.053	-0.422	7.03	32.767874	111.640745	1	23	32.767873	111.640743	0	184.83	1	0.092	0.018	-0.026	0	0	6.9406E+218	0	0
20230809_2005240500	0	2491267	-0.03723	0.00159	-0.088	-0.013975	9.7864618	0.152095	83.337	-0.413	-0.729	0.053	-0.422	7.03	32.767874	111.640745	1	23	32.767873	111.640743	0	184.83	1	0.092	0.018	-0.026	0	0	6.9406E+218	0	0
20230809_2005240509	0	2491268	-0.03628	0.00181	-0.08853	-0.079176	9.8450918	0.090837	83.337	-0.413	-0.729	0.053	-0.422	7.03	32.767874	111.640745	1	23	32.767873	111.640743	0	184.83	1	0.092	0.018	-0.026	0	0	6.9406E+218	0	0
20230809_2005240523	0	2491269	-0.03519	0.00178	-0.08994	-0.07915	9.7863989	0.152278	83.337	-0.413	-0.729	0.053	-0.422	7.03	32.767874	111.640745	1	23	32.767873	111.640743	0	184.83	1	0.092	0.018	-0.026	0	0	6.9406E+218	0	0
20230809_2005240530	0	2491270	-0.03341	0.00191	-0.09073	-0.013955	9.7865419	0.090508	83.337	-0.418	-0.731	0.054	-0.422	7.03	32.767874	111.640745	1	23	32.767873	111.640743	0	184.83	1	0.092	0.018	-0.026	0	0	6.9406E+218	0	0
20230809_2005240540	0	2491271	-0.03215	0.00204	-0.09178	-0.079131	9.7864799	0.090691	83.337	-0.418	-0.731	0.054	-0.422	7.03	32.767874	111.640745	1	23	32.767873	111.640743	0	184.83	1	0.092	0.018	-0.026	0	0	6.9406E+218	0	0
20230809_2005240549	0	2491272	-0.03042	0.002	-0.09316	-0.07915	9.7863989	0.152278	83.337	-0.418	-0.731	0.054	-0.422	7.03	32.767874	111.640745	1	23	32.767873	111.640743	0	184.83	1	0.092	0.018	-0.026	0	0	6.9406E+218	0	0
20230809_2005240560	0	2491273	-0.02938	0.00265	-0.09316	-0.013955	9.7865419	0.090508	83.337	-0.418	-0.731	0.054	-0.423	7.03	32.767874	111.640745	1	23	32.767873	111.640743	0	184.83	1	0.092	0.018	-0.026	0	0	6.9406E+218	0	0
20230809_2005240569	0	2491274	-0.02892	0.0024	-0.09495	-0.07915	9.7863989	0.152278	83.337	-0.418	-0.731	0.054	-0.423	7.03	32.767874	111.640745	1	23	32.767873	111.640743	0	184.83	1	0.092	0.018	-0.026	0	0	6.9406E+218	0	0
20230809_2005240579	0	2491275	-0.02808	0.00236	-0.09447	-0.079131	9.7864799	0.090691	83.337	-0.422	-0.732	0.054	-0.423	7.03	32.767874	111.640745	1	23	32.767873	111.640743	0	184.83	1	0.092	0.018	-0.026	0	0	6.9406E+218	0	0
20230809_2005240592	0	2491276	-0.02772	0.00266	-0.09562	-0.07915	9.7863989	0.152278	83.337	-0.422	-0.732	0.054	-0.423	7.03	32.767874	111.640745	1	23	32.767873	111.640743	0	184.83	1	0.092	0.018	-0.026	0	0	6.9406E+218	0	0
20230809_2005240599	0	2491277	-0.02787	0.00189	-0.09595	-0.013955	9.7865419	0.090508	83.337	-0.422	-0.732	0.054	-0.423	7.03	32.767874	111.640745	1	23	32.767873	111.640743	0	184.83	1	0.092	0.018	-0.026	0	0	6.9406E+218	0	0
20230809_2005240610	0	2491278	-0.0284	0.00189	-0.09544	-0.079131	9.7864799	0.090691	83.337	-0.422	-0.732	0.054	-0.423	7.03	32.767874	111.640745	1	23	32.767873	111.640743	0	184.83	1	0.092	0.018	-0.026	0	0	6.9406E+218	0	0
20230809_2005240619	0	2491279	-0.02881	0.00192	-0.09602	-0.07915	9.7863989	0.152278	83.337	-0.422	-0.732	0.054	-0.423	7.03	32.767874	111.640745	1	23	32.767873	111.640743	0	184.83	1	0.092	0.018	-0.026	0	0	6.9406E+218	0	0
20230809_2005240630	0	2491280	-0.03046	0.00164	-0.09556	-0.079131	9.7864799	0.090691	83.337	-0.427	-0.734	0.055	-0.423	7.03	32.767874	111.640745	1	23	32.767873	111.640743	0	184.83	1	0.092	0.018	-0.026	0	0	6.9406E+218	0	0
20230809_2005240640	0	2491281	-0.03069	0.00144	-0.09514	-0.07915	9.7863989	0.152278	83.337	-0.427	-0.734	0.055	-0.423	7.03	32.767874	111.640745	1	23	32.767873	111.640743	0	184.83	1	0.092	0.018	-0.026	0	0	6.9406E+218	0	0
20230809_2005240651	0	2491282	-0.03307	0.00129	-0.09533	-0.013955	9.7865419	0.090508	83.337	-0.427	-0.734	0.055	-0.423	7.03	32.767874	111.640745	1	23	32.767873	111.640743	0	184.83	1	0.092	0.018	-0.026	0	0	6.9406E+218	0	0
20230809_2005240660	0	2491283	-0.03396	0.00084	-0.09444	-0.07915	9.7863989	0.152278	83.337	-0.427	-0.734	0.055	-0.423	7.03	32.767874	111.640745	1	23	32.767873	111.640743	0	184.83	1	0.092	0.018	-0.026	0	0	6.9406E+218	0	0
20230809_2005240671	0	2491284	-0.03385	0.0008	-0.09463	-0.079131	9.7864799	0.090691	83.337	-0.427	-0.734	0.055	-0.423	7.03	32.767874	111.640745	1	23	32.767873	111.640743	0	184.83	1	0.092	0.018	-0.026	0	0	6.9406E+218	0	0
20230809_2005240679	0	2491285	-0.03336	0.00113	-0.09414	-0.07915	9.7863989	0.152278	83.338	-0.431	-0.735	0.055	-0.423	7.03	32.767874	111.640745	1	23	32.767873	111.640743	0	184.83	1	0.092	0.018	-0.026	0	0	6.9406E+218	0	0
20230809_2005240693	0	2491286	-0.03023	0.00073	-0.09409	-0.07915	9.7863989	0.152278	83.338	-0.431	-0.735	0.055	-0.423	7.03	32.767874	111.640745	1	23	32.767873	111.640743	0	184.83	1	0.092	0.018	-0.026	0	0	6.9406E+218	0	0
20230809_2005240700	0	2491287	-0.02576	0.00155	-0.0931	-0.079131	9.7864799	0.090691	83.338	-0.431	-0.735	0.055	-0.423	7.03	32.767874	111.640745	1	23	32.767873	111.640743	0	184.83	1	0.092	0.018	-0.026	0	0	6.9406E+218	0	0
20230809_2005240711	0	2491288	-0.01965	0.00184	-0.0932	-0.013975	9.7864618	0.152095	83.338	-0.431	-0.735	0.055	-0.423	7.03	32.767874	111.640745	1	23	32.767873	111.640743	0	184.83	1	0.092	0.018	-0.026	0	0	6.9406E+218	0	0
20230809_2005240731	0	2491289	-0.01303	0.00183	-0.09278	-0.079131	9.7864799	0.090691	83.338	-0.431	-0.735	0.055	-0.423	7.03	32.767874	111.640745	1	23	32.767873	111.640743	0	184.83	1	0.092	0.018	-0.026	0	0	6.9406E+218	0	0
20230809_2005240732	0	2491290	-0.00374	0.00228	-0.09241	-0.07915	9.7863989	0.152278	83.338	-0.436	-0.736	0.055	-0.423	7.03	32.767874	111.640745	1	23	32.767873	111.640743	0	184.83	1	0.092	0.018	-0.026	0	0	6.9406E+218	0	0
20230809_2005240741	0	2491291	0.00355	0.00267	-0.09205	-0.079131	9.7864799	0.090691	83.338	-0.436	-0.736	0.055	-0.436	7.03	32.767874	111.640745	1	23	32.767873	111.640743	0	184.83	1	0.092	0.018	-0.026	0	0	6.9406E+218	0	0
20230809_2005240749	0	2491292	0.01105	0.0028	-0.09189	-0.07915	9.7863989	0.152278	83.338	-0.436	-0.736	0.055	-0.436	7.03	32.767874	111.640745	1	23	32.767873	111.640743	0	184.83	1	0.092	0.018	-0.026	0	0	6.9406E+218	0	0
20230809_2005240761	0	2491293	0.01743	0.00356	-0.09056	-0.079131	9.7864799	0.090691	83.338	-0.436	-0.736	0.055	-0.436	7.03	32.767874	111.640745	1	23	32.767873	111.640743	0	184.83	1	0.092	0.018	-0.026	0	0	6.9406E+218	0	0
20230809_2005240770	0	2491294	0.0212	0.0035	-0.09047	-0.013975	9.7864618	0.152095	83.338	-0.436	-0.736	0.055	-0.436	7.03	32.767874	111.640745	1	23	32.767873	111.640743	0	184.83	1	0.092	0.018	-0.026	0	0	6.9406E+218	0	0
20230809_2005240781	0	2491295	0.02275	0.00375	-0.08945	-0.079131	9.7864799	0.090691	83.338	-0.44	-0.735	0.056	-0.436	7.03	32.767874	111.640745	1	23	32.767873	111.640743	0	184.83	1	0.092	0.018	-0.026	0	0	6.9406E+218	0	0
20230809_2005240794	0	2491296	0.02283	0.00409	-0.08951	-0.07915	9.7863989	0.152278	83.338	-0.44	-0.735	0.056	-0.436	7.03	32.767874	111.640745	1	23	32.767873	111.640743	0	184.83	1	0.092	0.018	-0.026	0	0	6.9406E+218	0	0
20230809_2005240802	0	2491297	0.0193	0.00428	-0.08879	-0.079131	9.7864799	0.090691	83.338	-0.44	-0.735	0.056	-0.436	7.03	32.767874	111.640745	1	23	32.767873	111.640743	0	184.83	1	0.092	0.018	-0.026	0	0	6.9406E+218	0	0
20230809_2005240809	0	2491298	0.01642	0.0042	-0.08857	-0.07915	9.7863989	0.152278	83.338	-0.44	-0.735	0.056	-0.436	7.03	32.767874	111.640745	1	23	32.767873	111.640743	0	184.83	1	0.092	0.018	-0.026	0	0	6.9406E+218	0	0
20230809_2005240819	0	2491299	0.01197	0.00469	-0.08812	-0.013955	9.7865419	0.090508	83.338	-0.44	-0.735	0.056	-0.436	7.03	32.767874	111.640745	1	23	32.767873	111.640743	0	184.83	1	0.092	0.018	-0.026	0	0	6.9406E+218	0	0
20230809_2005240833	0	2491300	0.00715	0.0046	-0.0879	-0.07915	9.7863989	0.152278	83.338	-0.444	-0.735	0.048	-0.436	7.03	32.767874	111.640744	1	23	32.767873	111.640743	0	184.83	1	0.092	0.018	-0.026	0	0	6.9406E+218	0	0
20230809_2005240842	0	2491301	0.00433	0.00459	-0.08763	-0.079131	9.7864799	0.090691	83.338	-0.444	-0.735	0.048	-0.436	7.03	32.767874	111.640744	1	23	32.767873	111.640743	0	184.83	1	0.092	0.018	-0.026	0	0	6.9406E+218	0	0
20230809_2005240852	0	2491302	0.00071	0.00482	-0.08758	-0.079196	9.8450108	0.152423	83.338	-0.444	-0.735	0.048	-0.436	7.03	32.767874	111.640744	1	23	32.767873	111.640743	0	184.83	1	0.092	0.018	-0.026	0	0	6.9406E+218	0	0
20230809_2005240860	0	2491303	-0.00002	0.00467	-0.08678	-0.079131	9.7864799	0.090691	83.338	-0.444	-0.735	0.048	-0.436	7.03	32.767874	111.640744	1	23	32.767873	111.640743	0	184.83	1	0.092	0.018	-0.026	0	0	6.9406E+218	0	0
20230809_2005240869	0	2491304	0.00007	0.00479	-0.08686	-0.013975	9.7864618	0.152095	83.338	-0.444	-0.735	0.048	-0.436	7.03	32.767874	111.640744	1	23	32.767873	111.640743	0	184.83	1	0.092	0.018	-0.026	0	0	6.9406E+218	0	0
20230809_2005240880	0	2491305	0.00058	0.00472	-0.08706	-0.079131	9.7864799	0.090691	83.338	-0.449	-0.735	0.049	-0.436	7.03	32.767874	111.640744	1	23	32.767873	111.640743	0	184.83	1	0.092	0.018	-0.026	0	0	6.9406E+218	0	0
20230809_2005240891	0	2491306	0.00156	0.00472	-0.08646	-0.079131	9.7864799	0.090691	83.338	-0.449	-0.735	0.049	-0.436	7.03	32.767874	111.640744	1	23	32.767873	111.640743	0	184.83	1	0.092	0.018	-0.026	0	0	6.9406E+218	0	0
20230809_2005240899	0	2491307	0.00376	0.00493	-0.08686	-0.07915	9.7863989	0.152278	83.338	-0.449	-0.735	0.049	-0.436	7.03	32.767874	111.640744	1	23	32.767873	111.640743	0	184.83	1	0.092	0.018	-0.026	0	0	6.9406E+218	0	0
20230809_2005240913	0	2491308	0.00409	0.00514	-0.08656	-0.013955	9.7865419	0.090508	83.338	-0.449	-0.735	0.049	-0.422	7.03	32.767874	111.640744	1	23	32.767873	111.640743	0	184.83	1	0.092	0.018	-0.026	0	0	6.9406E+218	0	0
20230809_2005240924	0	2491309	0.00584	0.00473	-0.08676	-0.07915	9.7863989	0.152278	83.338	-0.449	-0.735	0.049	-0.422	7.03	32.767874	111.640744	1	23	32.767873	111.640743	0	184.83	1	0.092	0.018	-0.026	0	0	6.9406E+218	0	0
20230809_2005240933	0	2491310	0.00697	0.00523	-0.08675	-0.079176	9.8450918	0.090837	83.337	-0.453	-0.734	0.049	-0.422	7.03	32.767874	111.640744	1	23	32.767873	111.640743	0	184.83	1	0.092	0.018	-0.026	0	0	6.9406E+218	0	0
20230809_2005240945	0	2491311	0.00638	0.00529	-0.08662	-0.079131	9.7864799	0.090691	83.337	-0.453	-0.734	0.049	-0.422	7.03	32.767874	111.640744	1	23	32.767873	111.640743	0	184.83	1	0.092	0.018	-0.026	0	0	6.9406E+218	0	0
20230809_2005240951	0	2491312	0.00667	0.00504	-0.0866	-0.013975	9.7864618	0.152095	83.337	-0.453	-0.734	0.049	-0.422	7.03	32.767874	111.640744	1	23	32.767873	111.640743	0	184.83	1	0.092	0.018	-0.026	0	0	6.9406E+218	0	0
20230809_2005240962	0	2491313	0.00601	0.00507	-0.0864	-0.079131	9.7864799	0.090691	83.337	-0.453	-0.734	0.049	-0.422	7.03	32.767874	111.640744	1	23	32.767873	111.640743	0	184.83	1	0.092	0.018	-0.026	0	0	6.9406E+218	0	0
20230809_2005240969	0	2491314	0.00567	0.00471	-0.08619	-0.07915	9.7863989	0.152278	83.337	-0.453	-0.734	0.049	-0.422	7.03	32.767874	111.640744	1	23	32.767873	111.640743	0	184.83	1	0.092	0.018	-0.026	0	0	6.9406E+218	0	0
20230809_2005240978	0	2491315	0.00434	0.0044	-0.08591	-0.079131	9.7864799	0.090691	83.337	-0.457	-0.734	0.05	-0.422	7.03	32.767874	111.640744	1	23	32.767873	111.640743	0	184.83	1	0.092	0.018	-0.026	0	0	6.9406E+218	0	0
20230809_2005240997	0	2491316	0.00323	0.00413	-0.08464	-0.079131	9.7864799	0.090691	83.337	-0.457	-0.734	0.05	-0.422	7.03	32.767874	111.640744	1	23	32.767873	111.640743	0	184.83	1	0.092	0.018	-0.026	0	0	6.9406E+218	0	0
20230809_2005250002	0	2491317	-0.00077	0.00326	-0.08419	-0.079196	9.8450108	0.152423	83.337	-0.457	-0.734	0.05	-0.422	7.03	32.767874	111.640744	1	23	32.767873	111.640743	0	184.83	1	0.092	0.018	-0.026	0	0	6.9406E+218	0	0
20230809_2005250009	0	2491318	-0.00389	0.00271	-0.0832	-0.013955	9.7865419	0.090508	83.337	-0.457	-0.734	0.05	-0.422	7.03	32.767874	111.640744	1	23	32.767873	111.640743	0	184.83	1	0.092	0.018	-0.026	0	0	6.9406E+218	0	0
20230809_2005250019	0	2491319	-0.00984	0.00257	-0.0821	-0.079131	9.7864799	0.090691	83.337	-0.461	-0.734	0.051	-0.422	7.03	32.767874	111.640744	1	23	32.767873	111.640743	0	184.83	1	0.092	0.018	-0.026	0	0	6.9406E+218	0	0
20230809_2005250043	0	2491320	-0.01489	0.0016	-0.08126	-0.07915	9.7863989	0.152278	83.337	-0.461	-0.734	0.051	-0.422	7.03	32.767874	111.640744	1	23	32.767873	111.640743	0	184.83	1	0.092	0.018	-0.026	0	0	6.9406E+218	0	0
20230809_2005250049	0	2491321	-0.02065	0.00123	-0.07958	-0.079131	9.7864799	0.090691	83.337	-0.461	-0.734	0.051	-0.422	7.03	32.767874	111.640744	1	23	32.767873	111.640743	0	184.83	1	0.092	0.018	-0.026	0	0	6.9406E+218	0	0
20230809_2005250054	0	2491322	-0.02535	0.00139	-0.0788	-0.079131	9.7864799	0.090691	83.337	-0.461	-0.734	0.051	-0.422	7.03	32.767874	111.640744	1	23	32.767873	111.640743	0	184.83	1	0.092	0.018	-0.026	0	0	6.9406E+218	0	0
20230809_2005250062	0	2491323	-0.02892	0.00137	-0.07728	-0.07915	9.7863989	0.152278	83.337	-0.461	-0.734	0.051	-0.422	7.03	32.767874	111.640744	1	23	32.767873	111.640743	0	184.83	1	0.092	0.018	-0.026	0	0	6.9406E+218	0	0
20230809_2005250070	0	2491324	-0.03002	0.00135	-0.07588	-0.079131	9.7864799	0.090691	83.337	-0.461	-0.734	0.051	-0.42	7.03	32.767874	111.640744	1	23	32.767873	111.640743	0	184.83	1	0.092	0.018	-0.026	0	0	6.9406E+218	0	0
20230809_2005250079	0	2491325	-0.02946	0.00148	-0.07464	-0.013975	9.7864618	0.152095	83.337	-0.465	-0.736	0.051	-0.42	7.03	32.767874	111.640744	1	23	32.767873	111.640743	0	184.83	1	0.092	0.018	-0.026	0	0	6.9406E+218	0	0
20230809_2005250093	0	2491326	-0.02738	0.00166	-0.07348	-0.079131	9.7864799	0.090691	83.337	-0.465	-0.736	0.051	-0.42	7.03	32.767874	111.640744	1	23	32.767873	111.640743	0	184.83	1	0.092	0.018	-0.026	0	0	6.9406E+218	0	0
20230809_2005250100	0	2491327	-0.02316	0.00184	-0.07116	-0.079196	9.8450108	0.152423	83.337	-0.465	-0.736	0.051	-0.42	7.03	32.767874	111.640744	1	23	32.767873	111.640743	0	184.83	1	0.092	0.018	-0.026	0	0	6.9406E+218	0	0
20230809_2005250110	0	2491328	-0.01835	0.00252	-0.06989	-0.079131	9.7864799	0.090691	83.337	-0.465	-0.736	0.051	-0.42	7.03	32.767874	111.640744	1	23	32.767873	111.640743	0	184.83	1	0.092	0.018	-0.026	0	0	6.9406E+218	0	0
20230809_2005250120	0	2491329	-0.01222	0.0024	-0.06835	-0.07915	9.7863989	0.152278	83.337	-0.465	-0.736	0.051	-0.42	7.03	32.767874	111.640744	1	23	32.767873	111.640743	0	184.83	1	0.092	0.018	-0.026	0	0	6.9406E+218	0	0
20230809_2005250130	0	2491330	-0.00669	0.00277	-0.06677	-0.079131	9.7864799	0.090691	83.338	-0.468	-0.737	0.051	-0.42	7.03	32.767874	111.640744	1	23	32.767873	111.640743	0	184.83	1	0.092	0.018	-0.026	0	0	6.9406E+218	0	0
20230809_2005250148	0	2491331	-0.00204	0.00329	-0.06553	-0.07915	9.7863989	0.152278	83.338	-0.468	-0.737	0.051	-0.42	7.03	32.767874	111.640744	1	23	32.767873	111.640743	0	184.83	1	0.092	0.018	-0.026	0	0	6.9406E+218	0	0
20230809_2005250164	0	2491332	0.00031	0.00344	-0.06447	-0.079131	9.7864799	0.090691	83.338	-0.468	-0.737	0.051	-0.42	7.03	32.767874	111.640744	1	23	32.767873	111.640743	0	184.83	1	0.092	0.018	-0.026	0	0	6.9406E+218	0	0
20230809_2005250166	0	2491333	0.00255	0.00443	-0.06259	-0.07915	9.7863989	0.152278	83.338	-0.468	-0.737	0.051	-0.42	7.03	32.767874	111.640744	1	23	32.767873	111.640743	0	184.83	1	0.092	0.018	-0.026	0	0	6.9406E+218	0	0
20230809_2005250171	0	2491334	0.00225	0.00503	-0.06239	-0.013955	9.7865419	0.090508	83.338	-0.468	-0.737	0.051	-0.42	7.03	32.767874	111.640744	1	23	32.767873	111.640743	0	184.83	1	0.092	0.018	-0.026	0	0	6.9406E+218	0	0
20230809_2005250180	0	2491335	0.00083	0.00495	-0.0604	-0.07915	9.7863989	0.152278	83.337	-0.471	-0.737	0.052	-0.42	7.03	32.767874	111.640744	1	23	32.767873	111.640743	0	184.83	1	0.092	0.018	-0.026	0	0	6.9406E+218	0	0
20230809_2005250191	0	2491336	-0.00022	0.00607	-0.06043	-0.07915	9.7863989	0.152278	83.337	-0.471	-0.737	0.052	-0.42	7.03	32.767874	111.640744	1	23	32.767873	111.640743	0	184.83	1	0.092	0.018	-0.026	0	0	6.9406E+218	0	0
20230809_2005250200	0	2491337	-0.00243	0.00619	-0.05894	-0.079176	9.8450918	0.090837	83.337	-0.471	-0.737	0.052	-0.42	7.03	32.767874	111.640744	1	23	32.767873	111.640743	0	184.83	1	0.092	0.018	-0.026	0	0	6.9406E+218	0	0
20230809_2005250209	0	2491338	-0.00373	0.00621	-0.05806	-0.07915	9.7863989	0.152278	83.337	-0.471	-0.737	0.052	-0.42	7.03	32.767874	111.640744	1	23	32.767873	111.640743	0	184.83	1	0.092	0.018	-0.026	0	0	6.9406E+218	0	0
20230809_2005250219	0	2491339	-0.00323	0.00653	-0.05745	-0.079131	9.7864799	0.090691	83.337	-0.471	-0.737	0.052	-0.42	7.03	32.767874	111.640744	1	23	32.767873	111.640743	0	184.83	1	0.092	0.018	-0.026	0	0	6.9406E+218	0	0
20230809_2005250229	0	2491340	-0.00263	0.00667	-0.05682	-0.07915	9.7863989	0.152278	83.337	-0.474	-0.737	0.052	-0.42	7.03	32.767874	111.640744	1	23	32.767873	111.640743	0	184.83	1	0.092	0.018	-0.026	0	0	6.9406E+218	0	0
20230809_2005250242	0	2491341	-0.00002	0.00655	-0.05471	-0.013955	9.7865419	0.090508	83.337	-0.474	-0.737	0.052	-0.425	7.03	32.767874	111.640744	1	23	32.767873	111.640743	0	184.83	1	0.092	0.018	-0.026	0	0	6.9406E+218	0	0
20230809_2005250250	0	2491342	0.00298	0.00665	-0.05465	-0.07915	9.7863989	0.152278	83.337	-0.474	-0.737	0.052	-0.425	7.03	32.767874	111.640744	1	23	32.767873	111.640743	0	184.83	1	0.092	0.018	-0.026	0	0	6.9406E+218	0	0
20230809_2005250262	0	2491343	0.00544	0.00676	-0.05338	-0.079131	9.7864799	0.090691	83.337	-0.474	-0.737	0.052	-0.425	7.03	32.767874	111.640744	1	23	32.767873	111.640743	0	184.83	1	0.092	0.018	-0.026	0	0	6.9406E+218	0	0
20230809_2005250269	0	2491344	0.0091	0.00643	-0.05226	-0.07915	9.7863989	0.152278	83.337	-0.474	-0.737	0.052	-0.425	7.03	32.767874	111.640744	1	23	32.767873	111.640743	0	184.83	1	0.092	0.018	-0.026	0	0	6.9406E+218	0	0
20230809_2005250279	0	2491345	0.01005	0.00662	-0.05099	-0.079176	9.8450918	0.090837	83.337	-0.476	-0.737	0.053	-0.425	7.03	32.767874	111.640745	1	23	32.767873	111.640743	0	184.83	1	0.092	0.018	-0.026	0	0	6.9406E+218	0	0
20230809_2005250294	0	2491346	0.01328	0.00613	-0.05048	-0.07915	9.7863989	0.152278	83.337	-0.476	-0.737	0.053	-0.425	7.03	32.767874	111.640745	1	23	32.767873	111.640743	0	184.83	1	0.092	0.018	-0.026	0	0	6.9406E+218	0	0
20230809_2005250299	0	2491347	0.01701	0.00607	-0.04932	-0.079131	9.7864799	0.090691	83.337	-0.476	-0.737	0.053	-0.425	7.03	32.767874	111.640745	1	23	32.767873	111.640743	0	184.83	1	0.092	0.018	-0.026	0	0	6.9406E+218	0	0
20230809_2005250312	0	2491348	0.0213	0.00635	-0.04821	-0.07915	9.7863989	0.152278	83.337	-0.476	-0.737	0.053	-0.425	7.03	32.767874	111.640745	1	23	32.767873	111.640743	0	184.83	1	0.092	0.018	-0.026	0	0	6.9406E+218	0	0
20230809_2005250319	0	2491349	0.02393	0.00594	-0.04662	-0.079131	9.7864799	0.090691	83.337	-0.476	-0.737	0.053	-0.425	7.03	32.767874	111.640745	1	23	32.767873	111.640743	0	184.83	1	0.092	0.018	-0.026	0	0	6.9406E+218	0	0
20230809_2005250329	0	2491350	0.02754	0.0054	-0.04498	-0.013975	9.7864618	0.152095	83.337	-0.478	-0.736	0.053	-0.425	7.03	32.767874	111.640745	1	23	32.767873	111.640743	0	184.83	1	0.092	0.018	-0.026	0	0	6.9406E+218	0	0
20230809_2005250340	0	2491351	0.03236	0.00557	-0.04461	-0.079176	9.8450918	0.090837	83.337	-0.478	-0.736	0.053	-0.425	7.03	32.767874	111.640745	1	23	32.767873	111.640743	0	184.83	1	0.092	0.018	-0.026	0	0	6.9406E+218	0	0
20230809_2005250352	0	2491352	0.03481	0.00448	-0.04229	-0.07915	9.7863989	0.152278	83.337	-0.478	-0.736	0.053	-0.425	7.03	32.767874	111.640745	1	23	32.767873	111.640743	0	184.83	1	0.092	0.018	-0.026	0	0	6.9406E+218	0	0
20230809_2005250360	0	2491353	0.03782	0.00371	-0.04048	-0.079131	9.7864799	0.090691	83.337	-0.478	-0.736	0.053	-0.425	7.03	32.767874	111.640745	1	23	32.767873	111.640743	0	184.83	1	0.092	0.018	-0.026	0	0	6.9406E+218	0	0
20230809_2005250369	0	2491354	0.0382	0.00303	-0.03873	-0.079131	9.7864799	0.090691	83.337	-0.478	-0.736	0.053	-0.425	7.03	32.767874	111.640745	1	23	32.767873	111.640743	0	184.83	1	0.092	0.018	-0.026	0	0	6.9406E+218	0	0
20230809_2005250379	0	2491355	0.03892	0.00239	-0.03622	-0.07915	9.7863989	0.152278	83.337	-0.48	-0.734	0.054	-0.425	7.03	32.767874	111.640745	1	23	32.767873	111.640743	0	184.83	1	0.092	0.018	-0.026	0	0	6.9406E+218	0	0
20230809_2005250393	0	2491356	0.03726	0.0022	-0.036	-0.079131	9.7864799	0.090691	83.337	-0.48	-0.734	0.054	-0.425	7.03	32.767874	111.640745	1	23	32.767873	111.640743	0	184.83	1	0.092	0.018	-0.026	0	0	6.9406E+218	0	0
20230809_2005250399	0	2491357	0.03307	0.00134	-0.03367	-0.07915	9.7863989	0.152278	83.337	-0.48	-0.734	0.054	-0.425	7.03	32.767874	111.640745	1	23	32.767873	111.640743	0	184.83	1	0.092	0.018	-0.026	0	0	6.9406E+218	0	0
20230809_2005250409	0	2491358	0.03	0.00109	-0.03127	-0.079176	9.8450918	0.090837	83.337	-0.48	-0.734	0.054	-0.425	7.03	32.767874	111.640745	1	23	32.767873	111.640743	0	184.83	1	0.092	0.018	-0.026	0	0	6.9406E+218	0	0
20230809_2005250419	0	2491359	0.02355	0.00057	-0.03005	-0.079131	9.7864799	0.090691	83.337	-0.48	-0.734	0.054	-0.425	7.03	32.767874	111.640745	1	23	32.767873	111.640743	0	184.83	1	0.092	0.018	-0.026	0	0	6.9406E+218	0	0
20230809_2005250432	0	2491360	0.01928	0.00107	-0.02895	-0.07915	9.7863989	0.152278	83.337	-0.482	-0.732	0.054	-0.425	7.03	32.767874	111.640745	1	23	32.767873	111.640743	0	184.83	1	0.092	0.018	-0.026	0	0	6.9406E+218	0	0
20230809_2005250444	0	2491361	0.01494	0.00055	-0.02743	-0.079131	9.7864799	0.090691	83.337	-0.482	-0.732	0.054	-0.425	7.03	32.767874	111.640745	1	23	32.767873	111.640743	0	184.83	1	0.092	0.018	-0.026	0	0	6.9406E+218	0	0
20230809_2005250450	0	2491362	0.00923	0.00035	-0.02576	-0.013975	9.7864618	0.152095	83.337	-0.482	-0.732	0.054	-0.425	7.03	32.767874	111.640745	1	23	32.767873	111.640743	0	184.83	1	0.092	0.018	-0.026	0	0	6.9406E+218	0	0
20230809_2005250460	0	2491363	0.00917	0.00075	-0.02407	-0.079176	9.8450918	0.090837	83.337	-0.482	-0.732	0.054	-0.425	7.03	32.767874	111.640745	1	23	32.767873	111.640743	0	184.83	1	0.092	0.018	-0.026	0	0	6.9406E+218	0	0
20230809_2005250469	0	2491364	0.00883	0.0011	-0.02299	-0.079131	9.7864799	0.090691	83.337	-0.482	-0.732	0.054	-0.425	7.03	32.767874	111.640745	1	23	32.767873	111.640743	0	184.83	1	0.092	0.018	-0.026	0	0	6.9406E+218	0	0
20230809_2005250479	0	2491365	0.00896	0.00126	-0.02223	-0.07915	9.7863989	0.152278	83.337	-0.483	-0.732	0.055	-0.425	7.03	32.767874	111.640745	1	23	32.767873	111.640743	0	184.83	1	0.092	0.018	-0.026	0	0	6.9406E+218	0	0
20230809_2005250492	0	2491366	0.00938	0.0017	-0.0208	-0.079131	9.7864799	0.090691	83.337	-0.483	-0.732	0.055	-0.425	7.03	32.767874	111.640745	1	23	32.767873	111.640743	0	184.83	1	0.092	0.018	-0.026	0	0	6.9406E+218	0	0
20230809_2005250501	0	2491367	0.01064	0.0019	-0.0196	-0.07915	9.7863989	0.152278	83.337	-0.483	-0.732	0.055	-0.425	7.03	32.767874	111.640745	1	23	32.767873	111.640743	0	184.83	1	0.092	0.018	-0.026	0	0	6.9406E+218	0	0
20230809_2005250511	0	2491368	0.01168	0.00287	-0.01736	-0.079176	9.8450918	0.090837	83.337	-0.483	-0.732	0.055	-0.425	7.03	32.767874	111.640745	1	23	32.767873	111.640743	0	184.83	1	0.092	0.018	-0.026	0	0	6.9406E+218	0	0
20230809_2005250519	0	2491369	0.01093	0.00312	-0.01784	-0.079131	9.7864799	0.090691	83.337	-0.483	-0.732	0.055	-0.425	7.03	32.767874	111.640745	1	23	32.767873	111.640743	0	184.83	1	0.092	0.018	-0.026	0	0	6.9406E+218	0	0
20230809_2005250529	0	2491370	0.00849	0.0036	-0.01579	-0.07915	9.7863989	0.152278	83.337	-0.483	-0.731	0.055	-0.425	7.03	32.767874	111.640745	1	23	32.767873	111.640743	0	184.83	1	0.092	0.018	-0.026	0	0	6.9406E+218	0	0
20230809_2005250541	0	2491371	0.00475	0.00485	-0.01536	-0.079176	9.8450918	0.090837	83.337	-0.483	-0.731	0.055	-0.425	7.03	32.767874	111.640745	1	23	32.767873	111.640743	0	184.83	1	0.092	0.018	-0.026	0	0	6.9406E+218	0	0
20230809_2005250549	0	2491372	0.00056	0.00499	-0.01354	-0.07915	9.7863989	0.152278	83.337	-0.483	-0.731	0.055	-0.425	7.03	32.767874	111.640745	1	23	32.767873	111.640743	0	184.83	1	0.092	0.018	-0.026	0	0	6.9406E+218	0	0
20230809_2005250560	0	2491373	-0.00287	0.00553	-0.01264	-0.079131	9.7864799	0.090691	83.337	-0.483	-0.731	0.055	-0.436	7.03	32.767874	111.640745	1	23	32.767873	111.640743	0	184.83	1	0.092	0.018	-0.026	0	0	6.9406E+218	0	0
20230809_2005250570	0	2491374	-0.00553	0.00602	-0.01181	-0.013975	9.7864618	0.152095	83.337	-0.483	-0.731	0.055	-0.436	7.03	32.767874	111.640745	1	23	32.767873	111.640743	0	184.83	1	0.092	0.018	-0.026	0	0	6.9406E+218	0	0
20230809_2005250579	0	2491375	-0.0092	0.00641	-0.01095	-0.079131	9.7864799	0.090691	83.337	-0.484	-0.731	0.056	-0.436	7.03	32.767874	111.640745	1	23	32.767873	111.640743	0	184.83	1	0.092	0.018	-0.026	0	0	6.9406E+218	0	0
20230809_2005250590	0	2491376	-0.00911	0.00698	-0.00869	-0.079176	9.8450918	0.090837	83.337	-0.484	-0.731	0.056	-0.436	7.03	32.767874	111.640745	1	23	32.767873	111.640743	0	184.83	1	0.092	0.018	-0.026	0	0	6.9406E+218	0	0
20230809_2005250599	0	2491377	-0.01033	0.00663	-0.00791	-0.07915	9.7863989	0.152278	83.337	-0.484	-0.731	0.056	-0.436	7.03	32.767874	111.640745	1	23	32.767873	111.640743	0	184.83	1	0.092	0.018	-0.026	0	0	6.9406E+218	0	0
20230809_2005250609	0	2491378	-0.00921	0.00618	-0.00532	-0.079131	9.7864799	0.090691	83.337	-0.484	-0.731	0.056	-0.436	7.03	32.767874	111.640745	1	23	32.767873	111.640743	0	184.83	1	0.092	0.018	-0.026	0	0	6.9406E+218	0	0
20230809_2005250620	0	2491379	-0.00775	0.00649	-0.00499	-0.07915	9.7863989	0.152278	83.337	-0.484	-0.731	0.056	-0.436	7.03	32.767874	111.640745	1	23	32.767873	111.640743	0	184.83	1	0.092	0.018	-0.026	0	0	6.9406E+218	0	0
20230809_2005250640	0	2491380	-0.00737	0.00608	-0.00382	-0.079176	9.8450918	0.090837	83.337	-0.484	-0.732	0.056	-0.436	7.03	32.767874	111.640745	1	23	32.767873	111.640743	0	184.83	1	0.092	0.018	-0.026	0	0	6.9406E+218	0	0
20230809_2005250644	0	2491381	-0.00562	0.00586	-0.00086	-0.07915	9.7863989	0.152278	83.337	-0.484	-0.732	0.056	-0.436	7.03	32.767874	111.640745	1	23	32.767873	111.640743	0	184.83	1	0.092	0.018	-0.026	0	0	6.9406E+218	0	0
20230809_2005250650	0	2491382	-0.00607	0.00578	0.00045	-0.079131	9.7864799	0.090691	83.337	-0.484	-0.732	0.056	-0.436	7.03	32.767874	111.640745	1	23	32.767873	111.640743	0	184.83	1	0.092	0.018	-0.026	0	0	6.9406E+218	0	0
20230809_2005250661	0	2491383	-0.00539	0.00543	0.00109	-0.07915	9.7863989	0.152278	83.337	-0.484	-0.732	0.056	-0.436	7.03	32.767874	111.640745	1	23	32.767873	111.640743	0	184.83	1	0.092	0.018	-0.026	0	0	6.9406E+218	0	0
20230809_2005250670	0	2491384	-0.00336	0.00517	0.00332	-0.079176	9.8450918	0.090837	83.337	-0.484	-0.732	0.056	-0.436	7.03	32.767874	111.640745	1	23	32.767873	111.640743	0	184.83	1	0.092	0.018	-0.026	0	0	6.9406E+218	0	0
20230809_2005250680	0	2491385	-0.00189	0.00456	0.00436	-0.07915	9.7863989	0.152278	83.337	-0.484	-0.732	0.056	-0.436	7.03	32.767874	111.640745	1	23	32.767873	111.640743	0	184.83	1	0.092	0.018	-0.026	0	0	6.9406E+218	0	0
20230809_2005250690	0	2491386	0.00039	0.00421	0.0074	-0.079131	9.7864799	0.090691	83.337	-0.484	-0.732	0.056	-0.436	7.03	32.767874	111.640745	1	23	32.767873	111.640743	0	184.83	1	0.092	0.018	-0.026	0	0	6.9406E+218	0	0
20230809_2005250699	0	2491387	0.00576	0.00395	0.00834	-0.07915	9.7863989	0.152278	83.337	-0.484	-0.732	0.056	-0.436	7.03	32.767874	111.640745	1	23	32.767873	111.640743	0	184.83	1	0.092	0.018	-0.026	0	0	6.9406E+218	0	0
20230809_2005250709	0	2491388	0.01033	0.00329	0.00998	-0.079128	9.7864799	0.090691	83.337	-0.484	-0.732	0.056	-0.436	7.03	32.767874	111.640745	1	23	32.767873	111.640743	0	184.83	1	0.092	0.018	-0.026	0	0	6.9406E+218	0	0
20230809_2005250730	0	2491389	0.01659	0.00246	0.01221	-0.079148	9.7863989	0.152278	83.337	-0.484	-0.732	0.056	-0.436	7.03	32.767874	111.640745	1	23	32.767873	111.640743	0	184.83	1	0.092	0.018	-0.026	0	0	6.9406E+218	0	0
20230809_2005250731	0	2491390	0.02227	0.00211	0.0139	-0.079128	9.7864799	0.090691	83.336	-0.483	-0.732	0.056	-0.429	7.03	32.767874	111.640745	1	23	32.767873	111.640743	0	184.83	1	0.092	0.018	-0.026	0	0	6.9406E+218	0	0
20230809_2005250741	0	2491391	0.02707	0.0015	0.01602	-0.079148	9.7863989	0.152278	83.336	-0.483	-0.732	0.056	-0.429	7.03	32.767874	111.640745	1	23	32.767873	111.640743	0	184.83	1	0.092	0.018	-0.026	0	0	6.9406E+218	0	0
20230809_2005250749	0	2491392	0.03092	0.00041	0.01819	-0.079173	9.8450918	0.090837	83.336	-0.483	-0.732	0.056	-0.429	7.03	32.767874	111.640745	1	23	32.767873	111.640743	0	184.83	1	0.092	0.018	-0.026	0	0	6.9406E+218	0	0
20230809_2005250764	0	2491393	0.03382	0.00027	0.01911	-0.079148	9.7863989	0.152278	83.336	-0.483	-0.732	0.056	-0.429	7.03	32.767874	111.640745	1	23	32.767873	111.640743	0	184.83	1	0.092	0.018	-0.026	0	0	6.9406E+218	0	0
20230809_2005250769	0	2491394	0.03387	-0.00016	0.0218	-0.079128	9.7864799	0.090691	83.336	-0.483	-0.732	0.056	-0.429	7.03	32.767874	111.640745	1	23	32.767873	111.640743	0	184.83	1	0.092	0.018	-0.026	0	0	6.9406E+218	0	0
20230809_2005250778	0	2491395	0.03406	-0.0008	0.02311	-0.079148	9.7863989	0.152278	83.337	-0.482	-0.73	0.056	-0.429	7.03	32.767874	111.640745	1	23	32.767873	111.640743	0	184.83	1	0.092	0.018	-0.026	0	0	6.9406E+218	0	0
20230809_2005250792	0	2491396	0.03373	-0.00056	0.02453	-0.079128	9.7864799	0.090691	83.337	-0.482	-0.73	0.056	-0.429	7.03	32.767874	111.640745	1	23	32.767873	111.640743	0	184.83	1	0.092	0.018	-0.026	0	0	6.9406E+218	0	0
20230809_2005250799	0	2491397	0.03122	-0.00062	0.02558	-0.013972	9.7864618	0.152095	83.337	-0.482	-0.73	0.056	-0.429	7.03	32.767874	111.640745	1	23	32.767873	111.640743	0	184.83	1	0.092	0.018	-0.026	0	0	6.9406E+218	0	0
20230809_2005250809	0	2491398	0.03093	-0.00062	0.02637	-0.079173	9.8450918	0.090837	83.337	-0.482	-0.73	0.056	-0.429	7.03	32.767874	111.640745	1	23	32.767873	111.640743	0	184.83	1	0.092	0.018	-0.026	0	0	6.9406E+218	0	0
20230809_2005250823	0	2491399	0.03025	-0.0005	0.02864	-0.079148	9.7863989	0.152278	83.337	-0.482	-0.73	0.056	-0.429	7.03	32.767874	111.640745	1	23	32.767873	111.640743	0	184.83	1	0.092	0.018	-0.026	0	0	6.9406E+218	0	0
20230809_2005250833	0	2491400	0.03005	-0.00035	0.02928	-0.079128	9.7864799	0.090691	83.337	-0.48	-0.728	0.05	-0.429	7.03	32.767874	111.640744	1	23	32.767873	111.640743	0	184.83	1	0.092	0.018	-0.026	0	0	6.9406E+218	0	0
20230809_2005250843	0	2491401	0.03224	-0.00006	0.02997	-0.079148	9.7863989	0.152278	83.337	-0.48	-0.728	0.05	-0.429	7.03	32.767874	111.640744	1	23	32.767873	111.640743	0	184.83	1	0.092	0.018	-0.026	0	0	6.9406E+218	0	0
20230809_2005250849	0	2491402	0.03344	0.00001	0.03101	-0.079173	9.8450918	0.090837	83.337	-0.48	-0.728	0.05	-0.429	7.03	32.767874	111.640744	1	23	32.767873	111.640743	0	184.83	1	0.092	0.018	-0.026	0	0	6.9406E+218	0	0
20230809_2005250859	0	2491403	0.03446	0.00053	0.03167	-0.079148	9.7863989	0.152278	83.337	-0.48	-0.728	0.05	-0.429	7.03	32.767874	111.640744	1	23	32.767873	111.640743	0	184.83	1	0.092	0.018	-0.026	0	0	6.9406E+218	0	0
20230809_2005250869	0	2491404	0.03499	0.00057	0.0326	-0.079128	9.7864799	0.090691	83.337	-0.48	-0.728	0.05	-0.429	7.03	32.767874	111.640744	1	23	32.767873	111.640743	0	184.83	1	0.092	0.018	-0.026	0	0	6.9406E+218	0	0
20230809_2005250881	0	2491405	0.03536	0.00183	0.03386	-0.079128	9.7864799	0.090691	83.337	-0.479	-0.727	0.05	-0.429	7.03	32.767874	111.640744	1	23	32.767873	111.640743	0	184.83	1	0.092	0.018	-0.026	0	0	6.9406E+218	0	0
20230809_2005250895	0	2491406	0.03349	0.00196	0.03286	-0.014017	9.8450737	0.15224	83.337	-0.479	-0.727	0.05	-0.44	7.03	32.767874	111.640744	1	23	32.767873	111.640743	0	184.83	1	0.092	0.018	-0.026	0	0	6.9406E+218	0	0
20230809_2005250900	0	2491407	0.02938	0.00215	0.03531	-0.079128	9.7864799	0.090691	83.337	-0.479	-0.727	0.05	-0.44	7.03	32.767874	111.640744	1	23	32.767873	111.640743	0	184.83	1	0.092	0.018	-0.026	0	0	6.9406E+218	0	0
20230809_2005250910	0	2491408	0.02542	0.0034	0.03452	-0.079148	9.7863989	0.152278	83.337	-0.479	-0.727	0.05	-0.44	7.03	32.767874	111.640744	1	23	32.767873	111.640743	0	184.83	1	0.092	0.018	-0.026	0	0	6.9406E+218	0	0
20230809_2005250920	0	2491409	0.01914	0.00318	0.03539	-0.079173	9.8450918	0.090837	83.337	-0.479	-0.727	0.05	-0.44	7.03	32.767874	111.640744	1	23	32.767873	111.640743	0	184.83	1	0.092	0.018	-0.026	0	0	6.9406E+218	0	0
20230809_2005250931	0	2491410	0.01484	0.00417	0.03683	-0.079148	9.7863989	0.152278	83.337	-0.477	-0.726	0.051	-0.44	7.03	32.767874	111.640744	1	23	32.767873	111.640743	0	184.83	1	0.092	0.018	-0.026	0	0	6.9406E+218	0	0
20230809_2005250941	0	2491411	0.0098	0.00443	0.03664	-0.079128	9.7864799	0.090691	83.337	-0.477	-0.726	0.051	-0.44	7.03	32.767874	111.640744	1	23	32.767873	111.640743	0	184.83	1	0.092	0.018	-0.026	0	0	6.9406E+218	0	0
20230809_2005250949	0	2491412	0.00628	0.0044	0.03847	-0.079193	9.8450108	0.152423	83.337	-0.477	-0.726	0.051	-0.44	7.03	32.767874	111.640744	1	23	32.767873	111.640743	0	184.83	1	0.092	0.018	-0.026	0	0	6.9406E+218	0	0
20230809_2005250961	0	2491413	0.00774	0.0048	0.03952	-0.079128	9.7864799	0.090691	83.337	-0.477	-0.726	0.051	-0.44	7.03	32.767874	111.640744	1	23	32.767873	111.640743	0	184.83	1	0.092	0.018	-0.026	0	0	6.9406E+218	0	0
20230809_2005250969	0	2491414	0.00414	0.00488	0.04059	-0.013952	9.7865419	0.090508	83.337	-0.477	-0.726	0.051	-0.44	7.03	32.767874	111.640744	1	23	32.767873	111.640743	0	184.83	1	0.092	0.018	-0.026	0	0	6.9406E+218	0	0
20230809_2005250979	0	2491415	0.00837	0.00485	0.04159	-0.079148	9.7863989	0.152278	83.337	-0.475	-0.725	0.051	-0.44	7.03	32.767874	111.640744	1	23	32.767873	111.640743	0	184.83	1	0.092	0.018	-0.026	0	0	6.9406E+218	0	0
20230809_2005250992	0	2491416	0.00663	0.00427	0.04321	-0.079173	9.8450918	0.090837	83.337	-0.475	-0.725	0.051	-0.44	7.03	32.767874	111.640744	1	23	32.767873	111.640743	0	184.83	1	0.092	0.018	-0.026	0	0	6.9406E+218	0	0
20230809_2005250999	0	2491417	0.00798	0.00435	0.04436	-0.079148	9.7863989	0.152278	83.337	-0.475	-0.725	0.051	-0.44	7.03	32.767874	111.640744	1	23	32.767873	111.640743	0	184.83	1	0.092	0.018	-0.026	0	0	6.9406E+218	0	0
20230809_2005260009	0	2491418	0.0076	0.00381	0.04663	-0.079128	9.7864799	0.090691	83.337	-0.475	-0.725	0.051	-0.44	7.03	32.767874	111.640744	1	23	32.767873	111.640743	0	184.83	1	0.092	0.018	-0.026	0	0	6.9406E+218	0	0
20230809_2005260022	0	2491419	0.00554	0.00343	0.04627	-0.079173	9.8450918	0.090837	83.337	-0.475	-0.725	0.051	-0.44	7.03	32.767874	111.640744	1	23	32.767873	111.640743	0	184.83	1	0.092	0.018	-0.026	0	0	6.9406E+218	0	0
20230809_2005260034	0	2491420	0.0031	0.00335	0.04849	-0.079148	9.7863989	0.152278	83.336	-0.472	-0.725	0.051	-0.44	7.03	32.767874	111.640744	1	23	32.767873	111.640743	0	184.83	1	0.092	0.018	-0.026	0	0	6.9406E+218	0	0
20230809_2005260043	0	2491421	-0.0004	0.00207	0.04924	-0.079128	9.7864799	0.090691	83.336	-0.472	-0.725	0.051	-0.44	7.03	32.767874	111.640744	1	23	32.767873	111.640743	0	184.83	1	0.092	0.018	-0.026	0	0	6.9406E+218	0	0
20230809_2005260050	0	2491422	-0.00105	0.00209	0.05002	-0.014017	9.8450737	0.15224	83.336	-0.472	-0.725	0.051	-0.44	7.03	32.767874	111.640744	1	23	32.767873	111.640743	0	184.83	1	0.092	0.018	-0.026	0	0	6.9406E+218	0	0
20230809_2005260060	0	2491423	-0.00362	0.00148	0.05149	-0.079128	9.7864799	0.090691	83.336	-0.472	-0.725	0.051	-0.44	7.03	32.767874	111.640744	1	23	32.767873	111.640743	0	184.83	1	0.092	0.018	-0.026	0	0	6.9406E+218	0	0
20230809_2005260079	0	2491424	-0.0021	0.00082	0.05108	-0.079148	9.7863989	0.152278	83.336	-0.472	-0.725	0.051	-0.44	7.03	32.767874	111.640744	1	23	32.767873	111.640743	0	184.83	1	0.092	0.018	-0.026	0	0	6.9406E+218	0	0
20230809_2005260081	0	2491425	-0.00166	0.00043	0.05287	-0.079128	9.7864799	0.090691	83.336	-0.469	-0.725	0.052	-0.44	7.03	32.767874	111.640745	1	23	32.767873	111.640743	0	184.83	1	0.092	0.018	-0.026	0	0	6.9406E+218	0	0
20230809_2005260092	0	2491426	0.00162	-0.0003	0.05422	-0.079173	9.8450918	0.090837	83.336	-0.469	-0.725	0.052	-0.44	7.03	32.767874	111.640745	1	23	32.767873	111.640743	0	184.83	1	0.092	0.018	-0.026	0	0	6.9406E+218	0	0
20230809_2005260100	0	2491427	0.00495	-0.00135	0.0541	-0.079148	9.7863989	0.152278	83.336	-0.469	-0.725	0.052	-0.442	7.03	32.767874	111.640745	1	23	32.767873	111.640743	0	184.83	1	0.092	0.018	-0.026	0	0	6.9406E+218	0	0
20230809_2005260110	0	2491428	0.00804	-0.0017	0.05636	-0.079128	9.7864799	0.090691	83.336	-0.469	-0.725	0.052	-0.442	7.03	32.767874	111.640745	1	23	32.767873	111.640743	0	184.83	1	0.092	0.018	-0.026	0	0	6.9406E+218	0	0
20230809_2005260120	0	2491429	0.01029	-0.00258	0.05599	-0.079148	9.7863989	0.152278	83.336	-0.469	-0.725	0.052	-0.442	7.03	32.767874	111.640745	1	23	32.767873	111.640743	0	184.83	1	0.092	0.018	-0.026	0	0	6.9406E+218	0	0
20230809_2005260131	0	2491430	0.01144	-0.00291	0.05752	-0.079173	9.8450918	0.090837	83.337	-0.466	-0.725	0.052	-0.442	7.03	32.767874	111.640745	1	23	32.767873	111.640743	0	184.83	1	0.092	0.018	-0.026	0	0	6.9406E+218	0	0
20230809_2005260142	0	2491431	0.01269	-0.00341	0.05917	-0.079148	9.7863989	0.152278	83.337	-0.466	-0.725	0.052	-0.442	7.03	32.767874	111.640745	1	23	32.767873	111.640743	0	184.83	1	0.092	0.018	-0.026	0	0	6.9406E+218	0	0
20230809_2005260153	0	2491432	0.01181	-0.00343	0.05904	-0.079128	9.7864799	0.090691	83.337	-0.466	-0.725	0.052	-0.442	7.03	32.767874	111.640745	1	23	32.767873	111.640743	0	184.83	1	0.092	0.018	-0.026	0	0	6.9406E+218	0	0
20230809_2005260160	0	2491433	0.01303	-0.00371	0.06077	-0.079148	9.7863989	0.152278	83.337	-0.466	-0.725	0.052	-0.442	7.03	32.767874	111.640745	1	23	32.767873	111.640743	0	184.83	1	0.092	0.018	-0.026	0	0	6.9406E+218	0	0
20230809_2005260179	0	2491434	0.01253	-0.00336	0.06086	-0.079173	9.8450918	0.090837	83.337	-0.466	-0.725	0.052	-0.442	7.03	32.767874	111.640745	1	23	32.767873	111.640743	0	184.83	1	0.092	0.018	-0.026	0	0	6.9406E+218	0	0
20230809_2005260180	0	2491435	0.01306	-0.0035	0.06218	-0.013972	9.7864618	0.152095	83.337	-0.463	-0.724	0.053	-0.442	7.03	32.767874	111.640745	1	23	32.767873	111.640743	0	184.83	1	0.092	0.018	-0.026	0	0	6.9406E+218	0	0
20230809_2005260191	0	2491436	0.0157	-0.00314	0.06426	-0.079148	9.7863989	0.152278	83.337	-0.463	-0.724	0.053	-0.442	7.03	32.767874	111.640745	1	23	32.767873	111.640743	0	184.83	1	0.092	0.018	-0.026	0	0	6.9406E+218	0	0
20230809_2005260202	0	2491437	0.01882	-0.0028	0.06354	-0.079128	9.7864799	0.090691	83.337	-0.463	-0.724	0.053	-0.442	7.03	32.767874	111.640745	1	23	32.767873	111.640743	0	184.83	1	0.092	0.018	-0.026	0	0	6.9406E+218	0	0
20230809_2005260209	0	2491438	0.02342	-0.00259	0.06517	-0.079148	9.7863989	0.152278	83.337	-0.463	-0.724	0.053	-0.442	7.03	32.767874	111.640745	1	23	32.767873	111.640743	0	184.83	1	0.092	0.018	-0.026	0	0	6.9406E+218	0	0
20230809_2005260219	0	2491439	0.02842	-0.00227	0.06665	-0.079173	9.8450918	0.090837	83.337	-0.463	-0.724	0.053	-0.442	7.03	32.767874	111.640745	1	23	32.767873	111.640743	0	184.83	1	0.092	0.018	-0.026	0	0	6.9406E+218	0	0
20230809_2005260232	0	2491440	0.03227	-0.00168	0.06702	-0.079148	9.7863989	0.152278	83.337	-0.46	-0.723	0.053	-0.442	7.03	32.767874	111.640745	1	23	32.767873	111.640743	0	184.83	1	0.092	0.018	-0.026	0	0	6.9406E+218	0	0
20230809_2005260246	0	2491441	0.03643	-0.00129	0.06867	-0.079128	9.7864799	0.090691	83.337	-0.46	-0.723	0.053	-0.456	7.03	32.767874	111.640745	1	23	32.767873	111.640743	0	184.83	1	0.092	0.018	-0.026	0	0	6.9406E+218	0	0
20230809_2005260250	0	2491442	0.0386	-0.00103	0.06863	-0.079148	9.7863989	0.152278	83.337	-0.46	-0.723	0.053	-0.456	7.03	32.767874	111.640745	1	23	32.767873	111.640743	0	184.83	1	0.092	0.018	-0.026	0	0	6.9406E+218	0	0
20230809_2005260261	0	2491443	0.03999	-0.00077	0.06986	-0.079128	9.7864799	0.090691	83.337	-0.46	-0.723	0.053	-0.456	7.03	32.767874	111.640745	1	23	32.767873	111.640743	0	184.83	1	0.092	0.018	-0.026	0	0	6.9406E+218	0	0
20230809_2005260270	0	2491444	0.03864	0.00004	0.07081	-0.079193	9.8450108	0.152423	83.337	-0.46	-0.723	0.053	-0.456	7.03	32.767874	111.640745	1	23	32.767873	111.640743	0	184.83	1	0.092	0.018	-0.026	0	0	6.9406E+218	0	0
20230809_2005260280	0	2491445	0.03585	0.00057	0.07103	-0.079128	9.7864799	0.090691	83.337	-0.456	-0.721	0.053	-0.456	7.03	32.767874	111.640745	1	23	32.767873	111.640743	0	184.83	1	0.092	0.018	-0.026	0	0	6.9406E+218	0	0
20230809_2005260292	0	2491446	0.03303	0.00134	0.0711	-0.079148	9.7863989	0.152278	83.337	-0.456	-0.721	0.053	-0.456	7.03	32.767874	111.640745	1	23	32.767873	111.640743	0	184.83	1	0.092	0.018	-0.026	0	0	6.9406E+218	0	0
20230809_2005260301	0	2491447	0.02918	0.00117	0.07203	-0.079128	9.7864799	0.090691	83.337	-0.456	-0.721	0.053	-0.456	7.03	32.767874	111.640745	1	23	32.767873	111.640743	0	184.83	1	0.092	0.018	-0.026	0	0	6.9406E+218	0	0
20230809_2005260310	0	2491448	0.02632	0.00164	0.07125	-0.014017	9.8450737	0.15224	83.337	-0.456	-0.721	0.053	-0.456	7.03	32.767874	111.640745	1	23	32.767873	111.640743	0	184.83	1	0.092	0.018	-0.026	0	0	6.9406E+218	0	0
20230809_2005260325	0	2491449	0.02387	0.00206	0.07242	-0.079128	9.7864799	0.090691	83.337	-0.456	-0.721	0.053	-0.456	7.03	32.767874	111.640745	1	23	32.767873	111.640743	0	184.83	1	0.092	0.018	-0.026	0	0	6.9406E+218	0	0
20230809_2005260330	0	2491450	0.0242	0.00207	0.0724	-0.079148	9.7863989	0.152278	83.337	-0.452	-0.72	0.053	-0.456	7.03	32.767874	111.640745	1	23	32.767873	111.640743	0	184.83	1	0.092	0.018	-0.026	0	0	6.9406E+218	0	0
20230809_2005260342	0	2491451	0.0241	0.00248	0.07224	-0.079128	9.7864799	0.090691	83.337	-0.452	-0.72	0.053	-0.456	7.03	32.767874	111.640745	1	23	32.767873	111.640743	0	184.83	1	0.092	0.018	-0.026	0	0	6.9406E+218	0	0
20230809_2005260350	0	2491452	0.02513	0.00167	0.07285	-0.079148	9.7863989	0.152278	83.337	-0.452	-0.72	0.053	-0.456	7.03	32.767874	111.640745	1	23	32.767873	111.640743	0	184.83	1	0.092	0.018	-0.026	0	0	6.9406E+218	0	0
20230809_2005260360	0	2491453	0.02543	0.00165	0.0727	-0.079173	9.8450918	0.090837	83.337	-0.452	-0.72	0.053	-0.456	7.03	32.767874	111.640745	1	23	32.767873	111.640743	0	184.83	1	0.092	0.018	-0.026	0	0	6.9406E+218	0	0
20230809_2005260370	0	2491454	0.02547	0.00186	0.07323	-0.079128	9.7864799	0.090691	83.337	-0.452	-0.72	0.053	-0.456	7.03	32.767874	111.640745	1	23	32.767873	111.640743	0	184.83	1	0.092	0.018	-0.026	0	0	6.9406E+218	0	0
20230809_2005260380	0	2491455	0.02367	0.00127	0.0734	-0.079148	9.7863989	0.152278	83.337	-0.449	-0.719	0.053	-0.456	7.03	32.767874	111.640745	1	23	32.767873	111.640743	0	184.83	1	0.092	0.018	-0.026	0	0	6.9406E+218	0	0
20230809_2005260393	0	2491456	0.02207	0.00106	0.07361	-0.079128	9.7864799	0.090691	83.337	-0.449	-0.719	0.053	-0.456	7.03	32.767874	111.640745	1	23	32.767873	111.640743	0	184.83	1	0.092	0.018	-0.026	0	0	6.9406E+218	0	0
20230809_2005260402	0	2491457	0.01922	0.00086	0.07388	-0.014017	9.8450737	0.15224	83.337	-0.449	-0.719	0.053	-0.445	7.03	32.767874	111.640745	1	23	32.767873	111.640743	0	184.83	1	0.092	0.018	-0.026	0	0	6.9406E+218	0	0
20230809_2005260411	0	2491458	0.01395	0.00027	0.07383	-0.079128	9.7864799	0.090691	83.337	-0.449	-0.719	0.053	-0.445	7.03	32.767874	111.640745	1	23	32.767873	111.640743	0	184.83	1	0.092	0.018	-0.026	0	0	6.9406E+218	0	0
20230809_2005260422	0	2491459	0.01038	0.00034	0.07456	-0.079128	9.7864799	0.090691	83.337	-0.449	-0.719	0.053	-0.445	7.03	32.767874	111.640745	1	23	32.767873	111.640743	0	184.83	1	0.092	0.018	-0.026	0	0	6.9406E+218	0	0
20230809_2005260434	0	2491460	0.00568	-0.00019	0.07417	-0.079193	9.8450108	0.152423	83.337	-0.445	-0.718	0.054	-0.445	7.03	32.767874	111.640745	1	23	32.767873	111.640743	0	184.83	1	0.092	0.018	-0.026	0	0	6.9406E+218	0	0
20230809_2005260444	0	2491461	0.0037	-0.00087	0.0748	-0.079128	9.7864799	0.090691	83.337	-0.445	-0.718	0.054	-0.445	7.03	32.767874	111.640745	1	23	32.767873	111.640743	0	184.83	1	0.092	0.018	-0.026	0	0	6.9406E+218	0	0
20230809_2005260451	0	2491462	0.0012	-0.00084	0.07515	-0.079148	9.7863989	0.152278	83.337	-0.445	-0.718	0.054	-0.445	7.03	32.767874	111.640745	1	23	32.767873	111.640743	0	184.83	1	0.092	0.018	-0.026	0	0	6.9406E+218	0	0
20230809_2005260460	0	2491463	0.00031	-0.00141	0.07556	-0.013952	9.7865419	0.090508	83.337	-0.445	-0.718	0.054	-0.445	7.03	32.767874	111.640745	1	23	32.767873	111.640743	0	184.83	1	0.092	0.018	-0.026	0	0	6.9406E+218	0	0
20230809_2005260470	0	2491464	0.00047	-0.00178	0.07588	-0.079173	9.8450918	0.090837	83.337	-0.445	-0.718	0.054	-0.445	7.03	32.767874	111.640745	1	23	32.767873	111.640743	0	184.83	1	0.092	0.018	-0.026	0	0	6.9406E+218	0	0
20230809_2005260480	0	2491465	0.0009	-0.00233	0.07674	-0.079148	9.7863989	0.152278	83.337	-0.441	-0.718	0.054	-0.445	7.03	32.767874	111.640745	1	23	32.767873	111.640743	0	184.83	1	0.092	0.018	-0.026	0	0	6.9406E+218	0	0
20230809_2005260492	0	2491466	0.00039	-0.003	0.07599	-0.079128	9.7864799	0.090691	83.337	-0.441	-0.718	0.054	-0.445	7.03	32.767874	111.640745	1	23	32.767873	111.640743	0	184.83	1	0.092	0.018	-0.026	0	0	6.9406E+218	0	0
20230809_2005260500	0	2491467	0.00108	-0.00324	0.07703	-0.079173	9.8450918	0.090837	83.337	-0.441	-0.718	0.054	-0.445	7.03	32.767874	111.640745	1	23	32.767873	111.640743	0	184.83	1	0.092	0.018	-0.026	0	0	6.9406E+218	0	0
20230809_2005260509	0	2491468	-0.00037	-0.00269	0.07661	-0.013972	9.7864618	0.152095	83.337	-0.441	-0.718	0.054	-0.445	7.03	32.767874	111.640745	1	23	32.767873	111.640743	0	184.83	1	0.092	0.018	-0.026	0	0	6.9406E+218	0	0
20230809_2005260520	0	2491469	-0.00025	-0.00309	0.07652	-0.079128	9.7864799	0.090691	83.337	-0.441	-0.718	0.054	-0.445	7.03	32.767874	111.640745	1	23	32.767873	111.640743	0	184.83	1	0.092	0.018	-0.026	0	0	6.9406E+218	0	0
20230809_2005260529	0	2491470	-0.00147	-0.00305	0.07611	-0.079193	9.8450108	0.152423	83.338	-0.437	-0.718	0.055	-0.445	7.03	32.767874	111.640745	1	23	32.767873	111.640743	0	184.83	1	0.092	0.018	-0.026	0	0	6.9406E+218	0	0
20230809_2005260541	0	2491471	-0.00355	-0.00262	0.07635	-0.079128	9.7864799	0.090691	83.338	-0.437	-0.718	0.055	-0.445	7.03	32.767874	111.640745	1	23	32.767873	111.640743	0	184.83	1	0.092	0.018	-0.026	0	0	6.9406E+218	0	0
20230809_2005260550	0	2491472	-0.00452	-0.00249	0.07582	-0.013972	9.7864618	0.152095	83.338	-0.437	-0.718	0.055	-0.442	7.03	32.767874	111.640745	1	23	32.767873	111.640743	0	184.83	1	0.092	0.018	-0.026	0	0	6.9406E+218	0	0
20230809_2005260560	0	2491473	-0.00535	-0.00233	0.07544	-0.079173	9.8450918	0.090837	83.338	-0.437	-0.718	0.055	-0.442	7.03	32.767874	111.640745	1	23	32.767873	111.640743	0	184.83	1	0.092	0.018	-0.026	0	0	6.9406E+218	0	0
20230809_2005260569	0	2491474	-0.00454	-0.00216	0.07425	-0.079148	9.7863989	0.152278	83.338	-0.437	-0.718	0.055	-0.442	7.03	32.767874	111.640745	1	23	32.767873	111.640743	0	184.83	1	0.092	0.018	-0.026	0	0	6.9406E+218	0	0
20230809_2005260579	0	2491475	-0.00494	-0.00224	0.0748	-0.079128	9.7864799	0.090691	83.338	-0.433	-0.718	0.055	-0.442	7.03	32.767874	111.640745	1	23	32.767873	111.640743	0	184.83	1	0.092	0.018	-0.026	0	0	6.9406E+218	0	0
20230809_2005260592	0	2491476	-0.00274	-0.00188	0.07423	-0.079193	9.8450108	0.152423	83.338	-0.433	-0.718	0.055	-0.442	7.03	32.767874	111.640745	1	23	32.767873	111.640743	0	184.83	1	0.092	0.018	-0.026	0	0	6.9406E+218	0	0
20230809_2005260603	0	2491477	-0.00217	-0.00145	0.07371	-0.013952	9.7865419	0.090508	83.338	-0.433	-0.718	0.055	-0.442	7.03	32.767874	111.640745	1	23	32.767873	111.640743	0	184.83	1	0.092	0.018	-0.026	0	0	6.9406E+218	0	0
20230809_2005260609	0	2491478	0.00089	-0.00199	0.07325	-0.079148	9.7863989	0.152278	83.338	-0.433	-0.718	0.055	-0.442	7.03	32.767874	111.640745	1	23	32.767873	111.640743	0	184.83	1	0.092	0.018	-0.026	0	0	6.9406E+218	0	0
20230809_2005260620	0	2491479	0.00172	-0.00157	0.07241	-0.079128	9.7864799	0.090691	83.338	-0.433	-0.718	0.055	-0.442	7.03	32.767874	111.640745	1	23	32.767873	111.640743	0	184.83	1	0.092	0.018	-0.026	0	0	6.9406E+218	0	0
20230809_2005260631	0	2491480	0.00312	-0.00152	0.07245	-0.079193	9.8450108	0.152423	83.338	-0.429	-0.718	0.056	-0.442	7.03	32.767874	111.640745	1	23	32.767873	111.640743	0	184.83	1	0.092	0.018	-0.026	0	0	6.9406E+218	0	0
20230809_2005260642	0	2491481	0.00333	-0.00117	0.07168	-0.013952	9.7865419	0.090508	83.338	-0.429	-0.718	0.056	-0.442	7.03	32.767874	111.640745	1	23	32.767873	111.640743	0	184.83	1	0.092	0.018	-0.026	0	0	6.9406E+218	0	0
20230809_2005260650	0	2491482	0.00277	-0.00104	0.07099	-0.079148	9.7863989	0.152278	83.338	-0.429	-0.718	0.056	-0.442	7.03	32.767874	111.640745	1	23	32.767873	111.640743	0	184.83	1	0.092	0.018	-0.026	0	0	6.9406E+218	0	0
20230809_2005260660	0	2491483	0.00053	-0.00103	0.07106	-0.079128	9.7864799	0.090691	83.338	-0.429	-0.718	0.056	-0.442	7.03	32.767874	111.640745	1	23	32.767873	111.640743	0	184.83	1	0.092	0.018	-0.026	0	0	6.9406E+218	0	0
20230809_2005260670	0	2491484	-0.00043	-0.00062	0.07066	-0.079148	9.7863989	0.152278	83.338	-0.429	-0.718	0.056	-0.442	7.03	32.767874	111.640745	1	23	32.767873	111.640743	0	184.83	1	0.092	0.018	-0.026	0	0	6.9406E+218	0	0
20230809_2005260680	0	2491485	-0.00268	-0.00049	0.06984	-0.014017	9.8450737	0.15224	83.338	-0.425	-0.718	0.057	-0.442	7.03	32.767874	111.640745	1	23	32.767873	111.640743	0	184.83	1	0.092	0.018	-0.026	0	0	6.9406E+218	0	0
20230809_2005260695	0	2491486	-0.00249	-0.0007	0.07004	-0.079128	9.7864799	0.090691	83.338	-0.425	-0.718	0.057	-0.442	7.03	32.767874	111.640745	1	23	32.767873	111.640743	0	184.83	1	0.092	0.018	-0.026	0	0	6.9406E+218	0	0
20230809_2005260701	0	2491487	-0.00109	-0.00067	0.06963	-0.079148	9.7863989	0.152278	83.338	-0.425	-0.718	0.057	-0.442	7.03	32.767874	111.640745	1	23	32.767873	111.640743	0	184.83	1	0.092	0.018	-0.026	0	0	6.9406E+218	0	0
20230809_2005260711	0	2491488	0.00099	-0.00061	0.06966	-0.079131	9.7864857	0.090691	83.338	-0.425	-0.718	0.057	-0.44	7.03	32.767874	111.640745	1	23	32.767873	111.640743	0	184.83	1	0.092	0.018	-0.026	0	0	6.9406E+218	0	0
20230809_2005260725	0	2491489	0.00625	-0.00081	0.06946	-0.07915	9.7864046	0.152278	83.338	-0.425	-0.718	0.057	-0.44	7.03	32.767874	111.640745	1	23	32.767873	111.640743	0	184.83	1	0.092	0.018	-0.026	0	0	6.9406E+218	0	0
20230809_2005260730	0	2491490	0.01177	-0.00063	0.06924	-0.079176	9.8450975	0.090837	83.338	-0.422	-0.718	0.056	-0.44	7.03	32.767874	111.640745	1	23	32.767873	111.640743	0	184.83	1	0.092	0.018	-0.026	0	0	6.9406E+218	0	0
20230809_2005260742	0	2491491	0.017	-0.00063	0.06917	-0.013975	9.7864666	0.152095	83.338	-0.422	-0.718	0.056	-0.44	7.03	32.767874	111.640745	1	23	32.767873	111.640743	0	184.83	1	0.092	0.018	-0.026	0	0	6.9406E+218	0	0
20230809_2005260749	0	2491492	0.02181	-0.00036	0.06922	-0.079131	9.7864857	0.090691	83.338	-0.422	-0.718	0.056	-0.44	7.03	32.767874	111.640745	1	23	32.767873	111.640743	0	184.83	1	0.092	0.018	-0.026	0	0	6.9406E+218	0	0
20230809_2005260760	0	2491493	0.02502	-0.00071	0.06942	-0.07915	9.7864046	0.152278	83.338	-0.422	-0.718	0.056	-0.44	7.03	32.767874	111.640745	1	23	32.767873	111.640743	0	184.83	1	0.092	0.018	-0.026	0	0	6.9406E+218	0	0
20230809_2005260769	0	2491494	0.0262	-0.00082	0.0689	-0.079131	9.7864857	0.090691	83.338	-0.422	-0.718	0.056	-0.44	7.03	32.767874	111.640745	1	23	32.767873	111.640743	0	184.83	1	0.092	0.018	-0.026	0	0	6.9406E+218	0	0
20230809_2005260779	0	2491495	0.02728	-0.00083	0.06842	-0.07915	9.7864046	0.152278	83.338	-0.418	-0.717	0.057	-0.44	7.03	32.767874	111.640745	1	23	32.767873	111.640743	0	184.83	1	0.092	0.018	-0.026	0	0	6.9406E+218	0	0
20230809_2005260796	0	2491496	0.02464	-0.00085	0.06864	-0.079176	9.8450975	0.090837	83.338	-0.418	-0.717	0.057	-0.44	7.03	32.767874	111.640745	1	23	32.767873	111.640743	0	184.83	1	0.092	0.018	-0.026	0	0	6.9406E+218	0	0
20230809_2005260806	0	2491497	0.02268	-0.00112	0.06818	-0.013975	9.7864666	0.152095	83.338	-0.418	-0.717	0.057	-0.44	7.03	32.767874	111.640745	1	23	32.767873	111.640743	0	184.83	1	0.092	0.018	-0.026	0	0	6.9406E+218	0	0
20230809_2005260809	0	2491498	0.02046	-0.00141	0.0686	-0.079131	9.7864857	0.090691	83.338	-0.418	-0.717	0.057	-0.44	7.03	32.767874	111.640745	1	23	32.767873	111.640743	0	184.83	1	0.092	0.018	-0.026	0	0	6.9406E+218	0	0
20230809_2005260820	0	2491499	0.01709	-0.00113	0.0674	-0.079131	9.7864857	0.090691	83.338	-0.418	-0.717	0.057	-0.44	7.03	32.767874	111.640745	1	23	32.767873	111.640743	0	184.83	1	0.092	0.018	-0.026	0	0	6.9406E+218	0	0
20230809_2005260834	0	2491500	0.01594	-0.00135	0.06739	-0.07915	9.7864046	0.152278	83.338	-0.414	-0.716	0.049	-0.44	7.03	32.767874	111.640744	1	23	32.767873	111.640743	0	184.83	1	0.092	0.018	-0.026	0	0	6.9406E+218	0	0
20230809_2005260846	0	2491501	0.01354	-0.00167	0.0675	-0.014	9.8451595	0.090654	83.338	-0.414	-0.716	0.049	-0.44	7.03	32.767874	111.640744	1	23	32.767873	111.640743	0	184.83	1	0.092	0.018	-0.026	0	0	6.9406E+218	0	0
20230809_2005260850	0	2491502	0.01257	-0.00165	0.06575	-0.07915	9.7864046	0.152278	83.338	-0.414	-0.716	0.049	-0.44	7.03	32.767874	111.640744	1	23	32.767873	111.640743	0	184.83	1	0.092	0.018	-0.026	0	0	6.9406E+218	0	0
20230809_2005260861	0	2491503	0.01094	-0.00216	0.0658	-0.079131	9.7864857	0.090691	83.338	-0.414	-0.716	0.049	-0.44	7.03	32.767874	111.640744	1	23	32.767873	111.640743	0	184.83	1	0.092	0.018	-0.026	0	0	6.9406E+218	0	0
20230809_2005260871	0	2491504	0.01001	-0.00208	0.06485	-0.07915	9.7864046	0.152278	83.338	-0.414	-0.716	0.049	-0.44	7.03	32.767874	111.640744	1	23	32.767873	111.640743	0	184.83	1	0.092	0.018	-0.026	0	0	6.9406E+218	0	0
20230809_2005260879	0	2491505	0.00828	-0.00186	0.06356	-0.079131	9.7864857	0.090691	83.338	-0.411	-0.715	0.049	-0.44	7.03	32.767874	111.640744	1	23	32.767873	111.640743	0	184.83	1	0.092	0.018	-0.026	0	0	6.9406E+218	0	0
20230809_2005260891	0	2491506	0.00695	-0.00195	0.06287	-0.014	9.8451595	0.090654	83.338	-0.411	-0.715	0.049	-0.44	7.03	32.767874	111.640744	1	23	32.767873	111.640743	0	184.83	1	0.092	0.018	-0.026	0	0	6.9406E+218	0	0
20230809_2005260899	0	2491507	0.00444	-0.00168	0.06076	-0.07915	9.7864046	0.152278	83.338	-0.411	-0.715	0.049	-0.443	7.03	32.767874	111.640744	1	23	32.767873	111.640743	0	184.83	1	0.092	0.018	-0.026	0	0	6.9406E+218	0	0
20230809_2005260909	0	2491508	0.00174	-0.00192	0.05982	-0.079131	9.7864857	0.090691	83.338	-0.411	-0.715	0.049	-0.443	7.03	32.767874	111.640744	1	23	32.767873	111.640743	0	184.83	1	0.092	0.018	-0.026	0	0	6.9406E+218	0	0
20230809_2005260919	0	2491509	-0.00046	-0.0015	0.05844	-0.07915	9.7864046	0.152278	83.338	-0.411	-0.715	0.049	-0.443	7.03	32.767874	111.640744	1	23	32.767873	111.640743	0	184.83	1	0.092	0.018	-0.026	0	0	6.9406E+218	0	0
20230809_2005260929	0	2491510	-0.00266	-0.00126	0.05641	-0.014	9.8451595	0.090654	83.339	-0.408	-0.715	0.05	-0.443	7.03	32.767874	111.640745	1	23	32.767873	111.640743	0	184.83	1	0.092	0.018	-0.026	0	0	6.9406E+218	0	0
20230809_2005260941	0	2491511	-0.00523	-0.00105	0.05574	-0.07915	9.7864046	0.152278	83.339	-0.408	-0.715	0.05	-0.443	7.03	32.767874	111.640745	1	23	32.767873	111.640743	0	184.83	1	0.092	0.018	-0.026	0	0	6.9406E+218	0	0
20230809_2005260949	0	2491512	-0.00602	-0.00092	0.054	-0.079131	9.7864857	0.090691	83.339	-0.408	-0.715	0.05	-0.443	7.03	32.767874	111.640745	1	23	32.767873	111.640743	0	184.83	1	0.092	0.018	-0.026	0	0	6.9406E+218	0	0
20230809_2005260960	0	2491513	-0.00872	-0.00075	0.05253	-0.014	9.8451595	0.090654	83.339	-0.408	-0.715	0.05	-0.443	7.03	32.767874	111.640745	1	23	32.767873	111.640743	0	184.83	1	0.092	0.018	-0.026	0	0	6.9406E+218	0	0
20230809_2005260970	0	2491514	-0.00909	-0.00084	0.05171	-0.07915	9.7864046	0.152278	83.339	-0.408	-0.715	0.05	-0.443	7.03	32.767874	111.640745	1	23	32.767873	111.640743	0	184.83	1	0.092	0.018	-0.026	0	0	6.9406E+218	0	0
20230809_2005260979	0	2491515	-0.00973	-0.0005	0.05019	-0.079131	9.7864857	0.090691	83.339	-0.405	-0.716	0.05	-0.443	7.03	32.767874	111.640745	1	23	32.767873	111.640743	0	184.83	1	0.092	0.018	-0.026	0	0	6.9406E+218	0	0
20230809_2005260992	0	2491516	-0.01005	-0.00053	0.0488	-0.079196	9.8450174	0.152423	83.339	-0.405	-0.716	0.05	-0.443	7.03	32.767874	111.640745	1	23	32.767873	111.640743	0	184.83	1	0.092	0.018	-0.026	0	0	6.9406E+218	0	0
20230809_2005260999	0	2491517	-0.00933	-0.00015	0.04874	-0.013955	9.7865477	0.090508	83.339	-0.405	-0.716	0.05	-0.443	7.03	32.767874	111.640745	1	23	32.767873	111.640743	0	184.83	1	0.092	0.018	-0.026	0	0	6.9406E+218	0	0
20230809_2005270009	0	2491518	-0.01161	-0.00028	0.04761	-0.079131	9.7864857	0.090691	83.339	-0.405	-0.716	0.05	-0.443	7.03	32.767874	111.640745	1	23	32.767873	111.640743	0	184.83	1	0.092	0.018	-0.026	0	0	6.9406E+218	0	0
20230809_2005270019	0	2491519	-0.01201	-0.00027	0.04612	-0.07915	9.7864046	0.152278	83.339	-0.405	-0.716	0.05	-0.443	7.03	32.767874	111.640745	1	23	32.767873	111.640743	0	184.83	1	0.092	0.018	-0.026	0	0	6.9406E+218	0	0
20230809_2005270029	0	2491520	-0.01433	-0.00008	0.04627	-0.079176	9.8450975	0.090837	83.339	-0.402	-0.716	0.05	-0.443	7.03	32.767874	111.640745	1	23	32.767873	111.640743	0	184.83	1	0.092	0.018	-0.026	0	0	6.9406E+218	0	0
20230809_2005270047	0	2491521	-0.01656	-0.00005	0.04561	-0.013975	9.7864666	0.152095	83.339	-0.402	-0.716	0.05	-0.443	7.03	32.767874	111.640745	1	23	32.767873	111.640743	0	184.83	1	0.092	0.018	-0.026	0	0	6.9406E+218	0	0
20230809_2005270050	0	2491522	-0.01967	-0.00015	0.04543	-0.079131	9.7864857	0.090691	83.339	-0.402	-0.716	0.05	-0.447	7.03	32.767874	111.640745	1	23	32.767873	111.640743	0	184.83	1	0.092	0.018	-0.026	0	0	6.9406E+218	0	0
20230809_2005270062	0	2491523	-0.02109	-0.00002	0.04479	-0.07915	9.7864046	0.152278	83.339	-0.402	-0.716	0.05	-0.447	7.03	32.767874	111.640745	1	23	32.767873	111.640743	0	184.83	1	0.092	0.018	-0.026	0	0	6.9406E+218	0	0
20230809_2005270069	0	2491524	-0.02363	-0.0004	0.04387	-0.079176	9.8450975	0.090837	83.339	-0.402	-0.716	0.05	-0.447	7.03	32.767874	111.640745	1	23	32.767873	111.640743	0	184.83	1	0.092	0.018	-0.026	0	0	6.9406E+218	0	0
20230809_2005270080	0	2491525	-0.02331	-0.00068	0.04367	-0.013975	9.7864666	0.152095	83.339	-0.4	-0.717	0.051	-0.447	7.03	32.767874	111.640745	1	23	32.767873	111.640743	0	184.83	1	0.092	0.018	-0.026	0	0	6.9406E+218	0	0
20230809_2005270090	0	2491526	-0.02289	-0.00035	0.04319	-0.079131	9.7864857	0.090691	83.339	-0.4	-0.717	0.051	-0.447	7.03	32.767874	111.640745	1	23	32.767873	111.640743	0	184.83	1	0.092	0.018	-0.026	0	0	6.9406E+218	0	0
20230809_2005270103	0	2491527	-0.02007	-0.00027	0.04217	-0.079131	9.7864857	0.090691	83.339	-0.4	-0.717	0.051	-0.447	7.03	32.767874	111.640745	1	23	32.767873	111.640743	0	184.83	1	0.092	0.018	-0.026	0	0	6.9406E+218	0	0
20230809_2005270113	0	2491528	-0.01651	-0.00061	0.04188	-0.07915	9.7864046	0.152278	83.339	-0.4	-0.717	0.051	-0.447	7.03	32.767874	111.640745	1	23	32.767873	111.640743	0	184.83	1	0.092	0.018	-0.026	0	0	6.9406E+218	0	0
20230809_2005270120	0	2491529	-0.01216	-0.00033	0.04084	-0.014	9.8451595	0.090654	83.339	-0.4	-0.717	0.051	-0.447	7.03	32.767874	111.640745	1	23	32.767873	111.640743	0	184.83	1	0.092	0.018	-0.026	0	0	6.9406E+218	0	0
20230809_2005270129	0	2491530	-0.0086	-0.00062	0.03982	-0.07915	9.7864046	0.152278	83.339	-0.398	-0.718	0.051	-0.447	7.03	32.767874	111.640745	1	23	32.767873	111.640743	0	184.83	1	0.092	0.018	-0.026	0	0	6.9406E+218	0	0
20230809_2005270140	0	2491531	-0.00477	-0.00083	0.03942	-0.079131	9.7864857	0.090691	83.339	-0.398	-0.718	0.051	-0.447	7.03	32.767874	111.640745	1	23	32.767873	111.640743	0	184.83	1	0.092	0.018	-0.026	0	0	6.9406E+218	0	0
20230809_2005270149	0	2491532	-0.00239	-0.00051	0.03761	-0.013975	9.7864666	0.152095	83.339	-0.398	-0.718	0.051	-0.447	7.03	32.767874	111.640745	1	23	32.767873	111.640743	0	184.83	1	0.092	0.018	-0.026	0	0	6.9406E+218	0	0
20230809_2005270160	0	2491533	-0.00075	-0.0009	0.03697	-0.079131	9.7864857	0.090691	83.339	-0.398	-0.718	0.051	-0.447	7.03	32.767874	111.640745	1	23	32.767873	111.640743	0	184.83	1	0.092	0.018	-0.026	0	0	6.9406E+218	0	0
20230809_2005270173	0	2491534	0	-0.0009	0.03577	-0.07915	9.7864046	0.152278	83.339	-0.398	-0.718	0.051	-0.447	7.03	32.767874	111.640745	1	23	32.767873	111.640743	0	184.83	1	0.092	0.018	-0.026	0	0	6.9406E+218	0	0
20230809_2005270179	0	2491535	-0.00025	-0.00078	0.03385	-0.079176	9.8450975	0.090837	83.339	-0.396	-0.718	0.051	-0.447	7.03	32.767874	111.640745	1	23	32.767873	111.640743	0	184.83	1	0.092	0.018	-0.026	0	0	6.9406E+218	0	0
20230809_2005270198	0	2491536	0.00005	-0.00138	0.03364	-0.013975	9.7864666	0.152095	83.339	-0.396	-0.718	0.051	-0.447	7.03	32.767874	111.640745	1	23	32.767873	111.640743	0	184.83	1	0.092	0.018	-0.026	0	0	6.9406E+218	0	0
20230809_2005270199	0	2491537	-0.00061	-0.00129	0.03154	-0.079131	9.7864857	0.090691	83.339	-0.396	-0.718	0.051	-0.447	7.03	32.767874	111.640745	1	23	32.767873	111.640743	0	184.83	1	0.092	0.018	-0.026	0	0	6.9406E+218	0	0
20230809_2005270210	0	2491538	-0.00023	-0.00123	0.02992	-0.07915	9.7864046	0.152278	83.339	-0.396	-0.718	0.051	-0.435	7.03	32.767874	111.640745	1	23	32.767873	111.640743	0	184.83	1	0.092	0.018	-0.026	0	0	6.9406E+218	0	0
20230809_2005270219	0	2491539	0.00014	-0.00121	0.02875	-0.013955	9.7865477	0.090508	83.339	-0.396	-0.718	0.051	-0.435	7.03	32.767874	111.640745	1	23	32.767873	111.640743	0	184.83	1	0.092	0.018	-0.026	0	0	6.9406E+218	0	0
20230809_2005270229	0	2491540	0.00089	-0.00119	0.02745	-0.07915	9.7864046	0.152278	83.339	-0.394	-0.718	0.052	-0.435	7.03	32.767874	111.640745	1	23	32.767873	111.640743	0	184.83	1	0.092	0.018	-0.026	0	0	6.9406E+218	0	0
20230809_2005270241	0	2491541	0.00152	-0.00131	0.02552	-0.079176	9.8450975	0.090837	83.339	-0.394	-0.718	0.052	-0.435	7.03	32.767874	111.640745	1	23	32.767873	111.640743	0	184.83	1	0.092	0.018	-0.026	0	0	6.9406E+218	0	0
20230809_2005270248	0	2491542	0.00316	-0.00105	0.02534	-0.013975	9.7864666	0.152095	83.339	-0.394	-0.718	0.052	-0.435	7.03	32.767874	111.640745	1	23	32.767873	111.640743	0	184.83	1	0.092	0.018	-0.026	0	0	6.9406E+218	0	0
20230809_2005270260	0	2491543	0.00376	-0.00104	0.02309	-0.079131	9.7864857	0.090691	83.339	-0.394	-0.718	0.052	-0.435	7.03	32.767874	111.640745	1	23	32.767873	111.640743	0	184.83	1	0.092	0.018	-0.026	0	0	6.9406E+218	0	0
20230809_2005270269	0	2491544	0.00446	-0.00103	0.02241	-0.079131	9.7864857	0.090691	83.339	-0.394	-0.718	0.052	-0.435	7.03	32.767874	111.640745	1	23	32.767873	111.640743	0	184.83	1	0.092	0.018	-0.026	0	0	6.9406E+218	0	0
20230809_2005270280	0	2491545	0.00547	-0.00101	0.02066	-0.07915	9.7864046	0.152278	83.34	-0.393	-0.718	0.052	-0.435	7.03	32.767874	111.640745	1	23	32.767873	111.640743	0	184.83	1	0.092	0.018	-0.026	0	0	6.9406E+218	0	0
20230809_2005270293	0	2491546	0.0056	-0.00106	0.01967	-0.013955	9.7865477	0.090508	83.34	-0.393	-0.718	0.052	-0.435	7.03	32.767874	111.640745	1	23	32.767873	111.640743	0	184.83	1	0.092	0.018	-0.026	0	0	6.9406E+218	0	0
20230809_2005270300	0	2491547	0.00627	-0.00086	0.01908	-0.07915	9.7864046	0.152278	83.34	-0.393	-0.718	0.052	-0.435	7.03	32.767874	111.640745	1	23	32.767873	111.640743	0	184.83	1	0.092	0.018	-0.026	0	0	6.9406E+218	0	0
20230809_2005270309	0	2491548	0.00605	-0.00023	0.01765	-0.079131	9.7864857	0.090691	83.34	-0.393	-0.718	0.052	-0.435	7.03	32.767874	111.640745	1	23	32.767873	111.640743	0	184.83	1	0.092	0.018	-0.026	0	0	6.9406E+218	0	0
20230809_2005270324	0	2491549	0.00578	-0.0002	0.01623	-0.01402	9.8450804	0.15224	83.34	-0.393	-0.718	0.052	-0.435	7.03	32.767874	111.640745	1	23	32.767873	111.640743	0	184.83	1	0.092	0.018	-0.026	0	0	6.9406E+218	0	0
20230809_2005270331	0	2491550	0.00471	0.00023	0.01618	-0.079131	9.7864857	0.090691	83.34	-0.392	-0.718	0.053	-0.435	7.03	32.767874	111.640745	1	23	32.767873	111.640743	0	184.83	1	0.092	0.018	-0.026	0	0	6.9406E+218	0	0
20230809_2005270343	0	2491551	0.00329	0.00012	0.01401	-0.079131	9.7864857	0.090691	83.34	-0.392	-0.718	0.053	-0.435	7.03	32.767874	111.640745	1	23	32.767873	111.640743	0	184.83	1	0.092	0.018	-0.026	0	0	6.9406E+218	0	0
20230809_2005270353	0	2491552	0.00116	0.00023	0.0137	-0.013975	9.7864666	0.152095	83.34	-0.392	-0.718	0.053	-0.435	7.03	32.767874	111.640745	1	23	32.767873	111.640743	0	184.83	1	0.092	0.018	-0.026	0	0	6.9406E+218	0	0
20230809_2005270362	0	2491553	-0.0002	0.00051	0.01235	-0.079131	9.7864857	0.090691	83.34	-0.392	-0.718	0.053	-0.435	7.03	32.767874	111.640745	1	23	32.767873	111.640743	0	184.83	1	0.092	0.018	-0.026	0	0	6.9406E+218	0	0
20230809_2005270371	0	2491554	-0.00337	0.00046	0.01117	-0.079131	9.7864857	0.090691	83.34	-0.392	-0.718	0.053	-0.435	7.03	32.767874	111.640745	1	23	32.767873	111.640743	0	184.83	1	0.092	0.018	-0.026	0	0	6.9406E+218	0	0
20230809_2005270379	0	2491555	-0.00583	0.00057	0.01041	-0.013975	9.7864666	0.152095	83.34	-0.391	-0.718	0.054	-0.435	7.03	32.767874	111.640745	1	23	32.767873	111.640743	0	184.83	1	0.092	0.018	-0.026	0	0	6.9406E+218	0	0
20230809_2005270393	0	2491556	-0.00955	0.00054	0.00886	-0.079176	9.8450975	0.090837	83.34	-0.391	-0.718	0.054	-0.435	7.03	32.767874	111.640745	1	23	32.767873	111.640743	0	184.83	1	0.092	0.018	-0.026	0	0	6.9406E+218	0	0
20230809_2005270402	0	2491557	-0.01361	0.00035	0.00758	-0.07915	9.7864046	0.152278	83.34	-0.391	-0.718	0.054	-0.433	7.03	32.767874	111.640745	1	23	32.767873	111.640743	0	184.83	1	0.092	0.018	-0.026	0	0	6.9406E+218	0	0
20230809_2005270409	0	2491558	-0.018	0.00024	0.00679	-0.013955	9.7865477	0.090508	83.34	-0.391	-0.718	0.054	-0.433	7.03	32.767874	111.640745	1	23	32.767873	111.640743	0	184.83	1	0.092	0.018	-0.026	0	0	6.9406E+218	0	0
20230809_2005270421	0	2491559	-0.02298	0.00043	0.00473	-0.079131	9.7864857	0.090691	83.34	-0.391	-0.718	0.054	-0.433	7.03	32.767874	111.640745	1	23	32.767873	111.640743	0	184.83	1	0.092	0.018	-0.026	0	0	6.9406E+218	0	0
20230809_2005270433	0	2491560	-0.02705	0.0004	0.00367	-0.07915	9.7864046	0.152278	83.34	-0.39	-0.719	0.054	-0.433	7.03	32.767874	111.640745	1	23	32.767873	111.640743	0	184.83	1	0.092	0.018	-0.026	0	0	6.9406E+218	0	0
20230809_2005270442	0	2491561	-0.03102	0.00035	0.00185	-0.013955	9.7865477	0.090508	83.34	-0.39	-0.719	0.054	-0.433	7.03	32.767874	111.640745	1	23	32.767873	111.640743	0	184.83	1	0.092	0.018	-0.026	0	0	6.9406E+218	0	0
20230809_2005270451	0	2491562	-0.03402	0.00075	0.00009	-0.079176	9.8450975	0.090837	83.34	-0.39	-0.719	0.054	-0.433	7.03	32.767874	111.640745	1	23	32.767873	111.640743	0	184.83	1	0.092	0.018	-0.026	0	0	6.9406E+218	0	0
20230809_2005270463	0	2491563	-0.03608	0.00066	-0.00152	-0.07915	9.7864046	0.152278	83.34	-0.39	-0.719	0.054	-0.433	7.03	32.767874	111.640745	1	23	32.767873	111.640743	0	184.83	1	0.092	0.018	-0.026	0	0	6.9406E+218	0	0
20230809_2005270472	0	2491564	-0.03616	0.00061	-0.00316	-0.013955	9.7865477	0.090508	83.34	-0.39	-0.719	0.054	-0.433	7.03	32.767874	111.640745	1	23	32.767873	111.640743	0	184.83	1	0.092	0.018	-0.026	0	0	6.9406E+218	0	0
20230809_2005270480	0	2491565	-0.03506	0.00126	-0.00527	-0.079131	9.7864857	0.090691	83.34	-0.39	-0.72	0.054	-0.433	7.03	32.767874	111.640745	1	23	32.767873	111.640743	0	184.83	1	0.092	0.018	-0.026	0	0	6.9406E+218	0	0
20230809_2005270495	0	2491566	-0.03418	0.001	-0.00667	-0.07915	9.7864046	0.152278	83.34	-0.39	-0.72	0.054	-0.433	7.03	32.767874	111.640745	1	23	32.767873	111.640743	0	184.83	1	0.092	0.018	-0.026	0	0	6.9406E+218	0	0
20230809_2005270507	0	2491567	-0.03221	0.00126	-0.00824	-0.014	9.8451595	0.090654	83.34	-0.39	-0.72	0.054	-0.433	7.03	32.767874	111.640745	1	23	32.767873	111.640743	0	184.83	1	0.092	0.018	-0.026	0	0	6.9406E+218	0	0
20230809_2005270510	0	2491568	-0.03022	0.00128	-0.00919	-0.07915	9.7864046	0.152278	83.34	-0.39	-0.72	0.054	-0.433	7.03	32.767874	111.640745	1	23	32.767873	111.640743	0	184.83	1	0.092	0.018	-0.026	0	0	6.9406E+218	0	0
20230809_2005270520	0	2491569	-0.02927	0.00079	-0.01146	-0.013955	9.7865477	0.090508	83.34	-0.39	-0.72	0.054	-0.433	7.03	32.767874	111.640745	1	23	32.767873	111.640743	0	184.83	1	0.092	0.018	-0.026	0	0	6.9406E+218	0	0
20230809_2005270530	0	2491570	-0.02832	0.00153	-0.01291	-0.07915	9.7864046	0.152278	83.34	-0.391	-0.722	0.055	-0.433	7.03	32.767874	111.640745	1	23	32.767873	111.640743	0	184.83	1	0.092	0.018	-0.026	0	0	6.9406E+218	0	0
20230809_2005270542	0	2491571	-0.02882	0.00127	-0.01376	-0.079131	9.7864857	0.090691	83.34	-0.391	-0.722	0.055	-0.437	7.03	32.767874	111.640745	1	23	32.767873	111.640743	0	184.83	1	0.092	0.018	-0.026	0	0	6.9406E+218	0	0
20230809_2005270551	0	2491572	-0.0298	0.00078	-0.01562	-0.013955	9.7865477	0.090508	83.34	-0.391	-0.722	0.055	-0.437	7.03	32.767874	111.640745	1	23	32.767873	111.640743	0	184.83	1	0.092	0.018	-0.026	0	0	6.9406E+218	0	0
20230809_2005270560	0	2491573	-0.03022	0.0011	-0.0164	-0.079196	9.8450174	0.152423	83.34	-0.391	-0.722	0.055	-0.437	7.03	32.767874	111.640745	1	23	32.767873	111.640743	0	184.83	1	0.092	0.018	-0.026	0	0	6.9406E+218	0	0
20230809_2005270569	0	2491574	-0.03233	0.00124	-0.01836	-0.079131	9.7864857	0.090691	83.34	-0.391	-0.722	0.055	-0.437	7.03	32.767874	111.640745	1	23	32.767873	111.640743	0	184.83	1	0.092	0.018	-0.026	0	0	6.9406E+218	0	0
20230809_2005270580	0	2491575	-0.03186	0.00127	-0.01912	-0.013975	9.7864666	0.152095	83.34	-0.391	-0.724	0.056	-0.437	7.03	32.767874	111.640745	1	23	32.767873	111.640743	0	184.83	1	0.092	0.018	-0.026	0	0	6.9406E+218	0	0
20230809_2005270590	0	2491576	-0.03315	0.0012	-0.02012	-0.079131	9.7864857	0.090691	83.34	-0.391	-0.724	0.056	-0.437	7.03	32.767874	111.640745	1	23	32.767873	111.640743	0	184.83	1	0.092	0.018	-0.026	0	0	6.9406E+218	0	0
20230809_2005270600	0	2491577	-0.032	0.00061	-0.02145	-0.07915	9.7864046	0.152278	83.34	-0.391	-0.724	0.056	-0.437	7.03	32.767874	111.640745	1	23	32.767873	111.640743	0	184.83	1	0.092	0.018	-0.026	0	0	6.9406E+218	0	0
20230809_2005270609	0	2491578	-0.03088	0.00108	-0.02229	-0.079131	9.7864857	0.090691	83.34	-0.391	-0.724	0.056	-0.437	7.03	32.767874	111.640745	1	23	32.767873	111.640743	0	184.83	1	0.092	0.018	-0.026	0	0	6.9406E+218	0	0
20230809_2005270619	0	2491579	-0.02859	0.00115	-0.0233	-0.01402	9.8450804	0.15224	83.34	-0.391	-0.724	0.056	-0.437	7.03	32.767874	111.640745	1	23	32.767873	111.640743	0	184.83	1	0.092	0.018	-0.026	0	0	6.9406E+218	0	0
20230809_2005270629	0	2491580	-0.02581	0.00076	-0.02478	-0.079131	9.7864857	0.090691	83.34	-0.392	-0.725	0.056	-0.437	7.03	32.767874	111.640745	1	23	32.767873	111.640743	0	184.83	1	0.092	0.018	-0.026	0	0	6.9406E+218	0	0
20230809_2005270641	0	2491581	-0.02105	0.00052	-0.0253	-0.07915	9.7864046	0.152278	83.34	-0.392	-0.725	0.056	-0.437	7.03	32.767874	111.640745	1	23	32.767873	111.640743	0	184.83	1	0.092	0.018	-0.026	0	0	6.9406E+218	0	0
20230809_2005270649	0	2491582	-0.0171	0.0009	-0.02661	-0.013955	9.7865477	0.090508	83.34	-0.392	-0.725	0.056	-0.437	7.03	32.767874	111.640745	1	23	32.767873	111.640743	0	184.83	1	0.092	0.018	-0.026	0	0	6.9406E+218	0	0
20230809_2005270660	0	2491583	-0.01312	0.0009	-0.0274	-0.07915	9.7864046	0.152278	83.34	-0.392	-0.725	0.056	-0.437	7.03	32.767874	111.640745	1	23	32.767873	111.640743	0	184.83	1	0.092	0.018	-0.026	0	0	6.9406E+218	0	0
20230809_2005270669	0	2491584	-0.00767	0.00112	-0.02855	-0.079131	9.7864857	0.090691	83.34	-0.392	-0.725	0.056	-0.437	7.03	32.767874	111.640745	1	23	32.767873	111.640743	0	184.83	1	0.092	0.018	-0.026	0	0	6.9406E+218	0	0
20230809_2005270680	0	2491585	-0.00375	0.00139	-0.02979	-0.013975	9.7864666	0.152095	83.34	-0.393	-0.726	0.056	-0.437	7.03	32.767874	111.640745	1	23	32.767873	111.640743	0	184.83	1	0.092	0.018	-0.026	0	0	6.9406E+218	0	0
20230809_2005270692	0	2491586	0.00051	0.00136	-0.03109	-0.079131	9.7864857	0.090691	83.34	-0.393	-0.726	0.056	-0.437	7.03	32.767874	111.640745	1	23	32.767873	111.640743	0	184.83	1	0.092	0.018	-0.026	0	0	6.9406E+218	0	0
20230809_2005270702	0	2491587	0.00321	0.00196	-0.03207	-0.07915	9.7864046	0.152278	83.34	-0.393	-0.726	0.056	-0.437	7.03	32.767874	111.640745	1	23	32.767873	111.640743	0	184.83	1	0.092	0.018	-0.026	0	0	6.9406E+218	0	0
20230809_2005270709	0	2491588	0.00581	0.00194	-0.03299	-0.079128	9.7864857	0.090691	83.34	-0.393	-0.726	0.056	-0.437	7.03	32.767874	111.640745	1	23	32.767873	111.640743	0	184.83	1	0.092	0.018	-0.026	0	0	6.9406E+218	0	0
20230809_2005270720	0	2491589	0.00794	0.00203	-0.03384	-0.013972	9.7864666	0.152095	83.34	-0.393	-0.726	0.056	-0.437	7.03	32.767874	111.640745	1	23	32.767873	111.640743	0	184.83	1	0.092	0.018	-0.026	0	0	6.9406E+218	0	0
20230809_2005270730	0	2491590	0.00884	0.00231	-0.03519	-0.079128	9.7864857	0.090691	83.34	-0.395	-0.726	0.056	-0.439	7.03	32.767874	111.640745	1	23	32.767873	111.640743	0	184.83	1	0.092	0.018	-0.026	0	0	6.9406E+218	0	0
20230809_2005270740	0	2491591	0.00874	0.00186	-0.03592	-0.079128	9.7864857	0.090691	83.34	-0.395	-0.726	0.056	-0.439	7.03	32.767874	111.640745	1	23	32.767873	111.640743	0	184.83	1	0.092	0.018	-0.026	0	0	6.9406E+218	0	0
20230809_2005270748	0	2491592	0.00971	0.00195	-0.03671	-0.079148	9.7864046	0.152278	83.34	-0.395	-0.726	0.056	-0.439	7.03	32.767874	111.640745	1	23	32.767873	111.640743	0	184.83	1	0.092	0.018	-0.026	0	0	6.9406E+218	0	0
20230809_2005270762	0	2491593	0.00867	0.0027	-0.03776	-0.013952	9.7865477	0.090508	83.34	-0.395	-0.726	0.056	-0.439	7.03	32.767874	111.640745	1	23	32.767873	111.640743	0	184.83	1	0.092	0.018	-0.026	0	0	6.9406E+218	0	0
20230809_2005270771	0	2491594	0.0078	0.00218	-0.03885	-0.079148	9.7864046	0.152278	83.34	-0.395	-0.726	0.056	-0.439	7.03	32.767874	111.640745	1	23	32.767873	111.640743	0	184.83	1	0.092	0.018	-0.026	0	0	6.9406E+218	0	0
20230809_2005270779	0	2491595	0.00653	0.00247	-0.03965	-0.079128	9.7864857	0.090691	83.34	-0.397	-0.725	0.057	-0.439	7.03	32.767874	111.640745	1	23	32.767873	111.640743	0	184.83	1	0.092	0.018	-0.026	0	0	6.9406E+218	0	0
20230809_2005270793	0	2491596	0.00385	0.00252	-0.04082	-0.013972	9.7864666	0.152095	83.34	-0.397	-0.725	0.057	-0.439	7.03	32.767874	111.640745	1	23	32.767873	111.640743	0	184.83	1	0.092	0.018	-0.026	0	0	6.9406E+218	0	0
20230809_2005270804	0	2491597	0.00138	0.00252	-0.04191	-0.079128	9.7864857	0.090691	83.34	-0.397	-0.725	0.057	-0.439	7.03	32.767874	111.640745	1	23	32.767873	111.640743	0	184.83	1	0.092	0.018	-0.026	0	0	6.9406E+218	0	0
20230809_2005270808	0	2491598	-0.00196	0.00313	-0.04265	-0.079128	9.7864857	0.090691	83.34	-0.397	-0.725	0.057	-0.439	7.03	32.767874	111.640745	1	23	32.767873	111.640743	0	184.83	1	0.092	0.018	-0.026	0	0	6.9406E+218	0	0
20230809_2005270819	0	2491599	-0.00467	0.00319	-0.04449	-0.013972	9.7864666	0.152095	83.34	-0.397	-0.725	0.057	-0.439	7.03	32.767874	111.640745	1	23	32.767873	111.640743	0	184.83	1	0.092	0.018	-0.026	0	0	6.9406E+218	0	0
20230809_2005270830	0	2491600	-0.00666	0.00334	-0.04529	-0.079128	9.7864857	0.090691	83.34	-0.399	-0.725	0.049	-0.439	7.03	32.767874	111.640745	1	23	32.767873	111.640743	0	184.83	1	0.092	0.018	-0.026	0	0	6.9406E+218	0	0
20230809_2005270842	0	2491601	-0.00773	0.00367	-0.04593	-0.079128	9.7864857	0.090691	83.34	-0.399	-0.725	0.049	-0.439	7.03	32.767874	111.640745	1	23	32.767873	111.640743	0	184.83	1	0.092	0.018	-0.026	0	0	6.9406E+218	0	0
20230809_2005270851	0	2491602	-0.00899	0.00371	-0.04812	-0.013972	9.7864666	0.152095	83.34	-0.399	-0.725	0.049	-0.439	7.03	32.767874	111.640745	1	23	32.767873	111.640743	0	184.83	1	0.092	0.018	-0.026	0	0	6.9406E+218	0	0
20230809_2005270859	0	2491603	-0.00773	0.00396	-0.04935	-0.079128	9.7864857	0.090691	83.34	-0.399	-0.725	0.049	-0.439	7.03	32.767874	111.640745	1	23	32.767873	111.640743	0	184.83	1	0.092	0.018	-0.026	0	0	6.9406E+218	0	0
20230809_2005270869	0	2491604	-0.0084	0.00436	-0.0503	-0.079128	9.7864857	0.090691	83.34	-0.399	-0.725	0.049	-0.439	7.03	32.767874	111.640745	1	23	32.767873	111.640743	0	184.83	1	0.092	0.018	-0.026	0	0	6.9406E+218	0	0
20230809_2005270880	0	2491605	-0.00754	0.00429	-0.05179	-0.079148	9.7864046	0.152278	83.34	-0.401	-0.726	0.049	-0.439	7.03	32.767874	111.640745	1	23	32.767873	111.640743	0	184.83	1	0.092	0.018	-0.026	0	0	6.9406E+218	0	0
20230809_2005270894	0	2491606	-0.00794	0.00454	-0.05255	-0.013952	9.7865477	0.090508	83.34	-0.401	-0.726	0.049	-0.438	7.03	32.767874	111.640745	1	23	32.767873	111.640743	0	184.83	1	0.092	0.018	-0.026	0	0	6.9406E+218	0	0
20230809_2005270901	0	2491607	-0.00976	0.00477	-0.0544	-0.079128	9.7864857	0.090691	83.34	-0.401	-0.726	0.049	-0.438	7.03	32.767874	111.640745	1	23	32.767873	111.640743	0	184.83	1	0.092	0.018	-0.026	0	0	6.9406E+218	0	0
20230809_2005270910	0	2491608	-0.01255	0.00483	-0.05524	-0.079193	9.8450174	0.152423	83.34	-0.401	-0.726	0.049	-0.438	7.03	32.767874	111.640745	1	23	32.767873	111.640743	0	184.83	1	0.092	0.018	-0.026	0	0	6.9406E+218	0	0
20230809_2005270919	0	2491609	-0.01756	0.00488	-0.05662	-0.013952	9.7865477	0.090508	83.34	-0.401	-0.726	0.049	-0.438	7.03	32.767874	111.640745	1	23	32.767873	111.640743	0	184.83	1	0.092	0.018	-0.026	0	0	6.9406E+218	0	0
20230809_2005270932	0	2491610	-0.02257	0.00475	-0.05819	-0.079128	9.7864857	0.090691	83.34	-0.403	-0.726	0.05	-0.438	7.03	32.767874	111.640745	1	23	32.767873	111.640743	0	184.83	1	0.092	0.018	-0.026	0	0	6.9406E+218	0	0
20230809_2005270946	0	2491611	-0.02868	0.00398	-0.05912	-0.079148	9.7864046	0.152278	83.34	-0.403	-0.726	0.05	-0.438	7.03	32.767874	111.640745	1	23	32.767873	111.640743	0	184.83	1	0.092	0.018	-0.026	0	0	6.9406E+218	0	0
20230809_2005270951	0	2491612	-0.03337	0.00476	-0.06021	-0.013952	9.7865477	0.090508	83.34	-0.403	-0.726	0.05	-0.438	7.03	32.767874	111.640745	1	23	32.767873	111.640743	0	184.83	1	0.092	0.018	-0.026	0	0	6.9406E+218	0	0
20230809_2005270960	0	2491613	-0.03856	0.00462	-0.06162	-0.079128	9.7864857	0.090691	83.34	-0.403	-0.726	0.05	-0.438	7.03	32.767874	111.640745	1	23	32.767873	111.640743	0	184.83	1	0.092	0.018	-0.026	0	0	6.9406E+218	0	0
20230809_2005270969	0	2491614	-0.04164	0.00438	-0.0619	-0.079148	9.7864046	0.152278	83.34	-0.403	-0.726	0.05	-0.438	7.03	32.767874	111.640745	1	23	32.767873	111.640743	0	184.83	1	0.092	0.018	-0.026	0	0	6.9406E+218	0	0
20230809_2005270979	0	2491615	-0.0452	0.0045	-0.06323	-0.013952	9.7865477	0.090508	83.34	-0.406	-0.728	0.051	-0.438	7.03	32.767874	111.640745	1	23	32.767873	111.640743	0	184.83	1	0.092	0.018	-0.026	0	0	6.9406E+218	0	0
20230809_2005270991	0	2491616	-0.04637	0.00394	-0.06425	-0.079128	9.7864857	0.090691	83.34	-0.406	-0.728	0.051	-0.438	7.03	32.767874	111.640745	1	23	32.767873	111.640743	0	184.83	1	0.092	0.018	-0.026	0	0	6.9406E+218	0	0
20230809_2005280000	0	2491617	-0.04671	0.00373	-0.06464	-0.079148	9.7864046	0.152278	83.34	-0.406	-0.728	0.051	-0.438	7.03	32.767874	111.640745	1	23	32.767873	111.640743	0	184.83	1	0.092	0.018	-0.026	0	0	6.9406E+218	0	0
20230809_2005280009	0	2491618	-0.04612	0.00379	-0.06599	-0.013952	9.7865477	0.090508	83.34	-0.406	-0.728	0.051	-0.438	7.03	32.767874	111.640745	1	23	32.767873	111.640743	0	184.83	1	0.092	0.018	-0.026	0	0	6.9406E+218	0	0
20230809_2005280019	0	2491619	-0.04581	0.00381	-0.06644	-0.079148	9.7864046	0.152278	83.34	-0.406	-0.728	0.051	-0.438	7.03	32.767874	111.640745	1	23	32.767873	111.640743	0	184.83	1	0.092	0.018	-0.026	0	0	6.9406E+218	0	0
20230809_2005280035	0	2491620	-0.0433	0.00396	-0.0669	-0.079173	9.8450975	0.090837	83.34	-0.409	-0.731	0.051	-0.456	7.03	32.767874	111.640745	1	23	32.767873	111.640743	0	184.83	1	0.092	0.018	-0.026	0	0	6.9406E+218	0	0
20230809_2005280042	0	2491621	-0.04207	0.00407	-0.06816	-0.013972	9.7864666	0.152095	83.34	-0.409	-0.731	0.051	-0.456	7.03	32.767874	111.640745	1	23	32.767873	111.640743	0	184.83	1	0.092	0.018	-0.026	0	0	6.9406E+218	0	0
20230809_2005280053	0	2491622	-0.04011	0.00394	-0.06891	-0.079128	9.7864857	0.090691	83.34	-0.409	-0.731	0.051	-0.456	7.03	32.767874	111.640745	1	23	32.767873	111.640743	0	184.83	1	0.092	0.018	-0.026	0	0	6.9406E+218	0	0
20230809_2005280060	0	2491623	-0.03761	0.00434	-0.06898	-0.079148	9.7864046	0.152278	83.34	-0.409	-0.731	0.051	-0.456	7.03	32.767874	111.640745	1	23	32.767873	111.640743	0	184.83	1	0.092	0.018	-0.026	0	0	6.9406E+218	0	0
20230809_2005280069	0	2491624	-0.03528	0.00444	-0.07008	-0.013952	9.7865477	0.090508	83.34	-0.409	-0.731	0.051	-0.456	7.03	32.767874	111.640745	1	23	32.767873	111.640743	0	184.83	1	0.092	0.018	-0.026	0	0	6.9406E+218	0	0
20230809_2005280079	0	2491625	-0.03249	0.00429	-0.07026	-0.079148	9.7864046	0.152278	83.34	-0.413	-0.732	0.052	-0.456	7.03	32.767874	111.640745	1	23	32.767873	111.640743	0	184.83	1	0.092	0.018	-0.026	0	0	6.9406E+218	0	0
20230809_2005280092	0	2491626	-0.02953	0.0049	-0.07155	-0.079128	9.7864857	0.090691	83.34	-0.413	-0.732	0.052	-0.456	7.03	32.767874	111.640745	1	23	32.767873	111.640743	0	184.83	1	0.092	0.018	-0.026	0	0	6.9406E+218	0	0
20230809_2005280100	0	2491627	-0.02594	0.00503	-0.07126	-0.079148	9.7864046	0.152278	83.34	-0.413	-0.732	0.052	-0.456	7.03	32.767874	111.640745	1	23	32.767873	111.640743	0	184.83	1	0.092	0.018	-0.026	0	0	6.9406E+218	0	0
20230809_2005280109	0	2491628	-0.02271	0.005	-0.07188	-0.013952	9.7865477	0.090508	83.34	-0.413	-0.732	0.052	-0.456	7.03	32.767874	111.640745	1	23	32.767873	111.640743	0	184.83	1	0.092	0.018	-0.026	0	0	6.9406E+218	0	0
20230809_2005280119	0	2491629	-0.01969	0.00504	-0.07259	-0.079148	9.7864046	0.152278	83.34	-0.413	-0.732	0.052	-0.456	7.03	32.767874	111.640745	1	23	32.767873	111.640743	0	184.83	1	0.092	0.018	-0.026	0	0	6.9406E+218	0	0
20230809_2005280150	0	2491630	-0.01705	0.00497	-0.073	-0.079128	9.7864857	0.090691	83.34	-0.416	-0.734	0.052	-0.456	7.03	32.767874	111.640745	1	23	32.767873	111.640743	0	184.83	1	0.092	0.018	-0.026	0	0	6.9406E+218	0	0
20230809_2005280154	0	2491631	-0.01367	0.00504	-0.07279	-0.079148	9.7864046	0.152278	83.34	-0.416	-0.734	0.052	-0.456	7.03	32.767874	111.640745	1	23	32.767873	111.640743	0	184.83	1	0.092	0.018	-0.026	0	0	6.9406E+218	0	0
20230809_2005280156	0	2491632	-0.01209	0.00559	-0.07376	-0.013952	9.7865477	0.090508	83.34	-0.416	-0.734	0.052	-0.456	7.03	32.767874	111.640745	1	23	32.767873	111.640743	0	184.83	1	0.092	0.018	-0.026	0	0	6.9406E+218	0	0
20230809_2005280164	0	2491633	-0.01077	0.00525	-0.07352	-0.079148	9.7864046	0.152278	83.34	-0.416	-0.734	0.052	-0.456	7.03	32.767874	111.640745	1	23	32.767873	111.640743	0	184.83	1	0.092	0.018	-0.026	0	0	6.9406E+218	0	0
20230809_2005280170	0	2491634	-0.00952	0.00557	-0.0738	-0.079128	9.7864857	0.090691	83.34	-0.416	-0.734	0.052	-0.456	7.03	32.767874	111.640745	1	23	32.767873	111.640743	0	184.83	1	0.092	0.018	-0.026	0	0	6.9406E+218	0	0
20230809_2005280180	0	2491635	-0.00906	0.00627	-0.07414	-0.079148	9.7864046	0.152278	83.34	-0.42	-0.734	0.052	-0.456	7.03	32.767874	111.640745	1	23	32.767873	111.640743	0	184.83	1	0.092	0.018	-0.026	0	0	6.9406E+218	0	0
20230809_2005280193	0	2491636	-0.00833	0.00598	-0.07486	-0.013952	9.7865477	0.090508	83.34	-0.42	-0.734	0.052	-0.456	7.03	32.767874	111.640745	1	23	32.767873	111.640743	0	184.83	1	0.092	0.018	-0.026	0	0	6.9406E+218	0	0
20230809_2005280204	0	2491637	-0.00597	0.00625	-0.07496	-0.079148	9.7864046	0.152278	83.34	-0.42	-0.734	0.052	-0.448	7.03	32.767874	111.640745	1	23	32.767873	111.640743	0	184.83	1	0.092	0.018	-0.026	0	0	6.9406E+218	0	0
20230809_2005280210	0	2491638	-0.00336	0.0065	-0.07506	-0.079128	9.7864857	0.090691	83.34	-0.42	-0.734	0.052	-0.448	7.03	32.767874	111.640745	1	23	32.767873	111.640743	0	184.83	1	0.092	0.018	-0.026	0	0	6.9406E+218	0	0
20230809_2005280219	0	2491639	0.00049	0.00662	-0.07556	-0.013972	9.7864666	0.152095	83.34	-0.42	-0.734	0.052	-0.448	7.03	32.767874	111.640745	1	23	32.767873	111.640743	0	184.83	1	0.092	0.018	-0.026	0	0	6.9406E+218	0	0
20230809_2005280229	0	2491640	0.00558	0.0072	-0.07613	-0.079148	9.7864046	0.152278	83.34	-0.423	-0.734	0.053	-0.448	7.03	32.767874	111.640745	1	23	32.767873	111.640743	0	184.83	1	0.092	0.018	-0.026	0	0	6.9406E+218	0	0
20230809_2005280242	0	2491641	0.01	0.00738	-0.07593	-0.079128	9.7864857	0.090691	83.34	-0.423	-0.734	0.053	-0.448	7.03	32.767874	111.640745	1	23	32.767873	111.640743	0	184.83	1	0.092	0.018	-0.026	0	0	6.9406E+218	0	0
20230809_2005280249	0	2491642	0.01561	0.00701	-0.07688	-0.079128	9.7864857	0.090691	83.34	-0.423	-0.734	0.053	-0.448	7.03	32.767874	111.640745	1	23	32.767873	111.640743	0	184.83	1	0.092	0.018	-0.026	0	0	6.9406E+218	0	0
20230809_2005280265	0	2491643	0.01881	0.00739	-0.07672	-0.013972	9.7864666	0.152095	83.34	-0.423	-0.734	0.053	-0.448	7.03	32.767874	111.640745	1	23	32.767873	111.640743	0	184.83	1	0.092	0.018	-0.026	0	0	6.9406E+218	0	0
20230809_2005280269	0	2491644	0.02159	0.00732	-0.07777	-0.079128	9.7864857	0.090691	83.34	-0.423	-0.734	0.053	-0.448	7.03	32.767874	111.640745	1	23	32.767873	111.640743	0	184.83	1	0.092	0.018	-0.026	0	0	6.9406E+218	0	0
20230809_2005280279	0	2491645	0.02318	0.0075	-0.07744	-0.079148	9.7864046	0.152278	83.339	-0.427	-0.733	0.053	-0.448	7.03	32.767874	111.640745	1	23	32.767873	111.640743	0	184.83	1	0.092	0.018	-0.026	0	0	6.9406E+218	0	0
20230809_2005280293	0	2491646	0.02276	0.00771	-0.07859	-0.079128	9.7864857	0.090691	83.339	-0.427	-0.733	0.053	-0.448	7.03	32.767874	111.640745	1	23	32.767873	111.640743	0	184.83	1	0.092	0.018	-0.026	0	0	6.9406E+218	0	0
20230809_2005280304	0	2491647	0.02083	0.00734	-0.07891	-0.013972	9.7864666	0.152095	83.339	-0.427	-0.733	0.053	-0.448	7.03	32.767874	111.640745	1	23	32.767873	111.640743	0	184.83	1	0.092	0.018	-0.026	0	0	6.9406E+218	0	0
20230809_2005280310	0	2491648	0.01922	0.00744	-0.07924	-0.079128	9.7864857	0.090691	83.339	-0.427	-0.733	0.053	-0.448	7.03	32.767874	111.640745	1	23	32.767873	111.640743	0	184.83	1	0.092	0.018	-0.026	0	0	6.9406E+218	0	0
20230809_2005280320	0	2491649	0.01584	0.00758	-0.0799	-0.079148	9.7864046	0.152278	83.339	-0.427	-0.733	0.053	-0.448	7.03	32.767874	111.640745	1	23	32.767873	111.640743	0	184.83	1	0.092	0.018	-0.026	0	0	6.9406E+218	0	0
20230809_2005280330	0	2491650	0.01278	0.00723	-0.08065	-0.079128	9.7864857	0.090691	83.339	-0.431	-0.733	0.054	-0.448	7.03	32.767874	111.640745	1	23	32.767873	111.640743	0	184.83	1	0.092	0.018	-0.026	0	0	6.9406E+218	0	0
20230809_2005280342	0	2491651	0.01019	0.00715	-0.08021	-0.013952	9.7865477	0.090508	83.339	-0.431	-0.733	0.054	-0.448	7.03	32.767874	111.640745	1	23	32.767873	111.640743	0	184.83	1	0.092	0.018	-0.026	0	0	6.9406E+218	0	0
20230809_2005280349	0	2491652	0.00673	0.00698	-0.08119	-0.079148	9.7864046	0.152278	83.339	-0.431	-0.733	0.054	-0.448	7.03	32.767874	111.640745	1	23	32.767873	111.640743	0	184.83	1	0.092	0.018	-0.026	0	0	6.9406E+218	0	0
20230809_2005280360	0	2491653	0.00485	0.00646	-0.08068	-0.079128	9.7864857	0.090691	83.339	-0.431	-0.733	0.054	-0.448	7.03	32.767874	111.640745	1	23	32.767873	111.640743	0	184.83	1	0.092	0.018	-0.026	0	0	6.9406E+218	0	0
20230809_2005280370	0	2491654	0.00185	0.00661	-0.08151	-0.079128	9.7864857	0.090691	83.339	-0.431	-0.733	0.054	-0.448	7.03	32.767874	111.640745	1	23	32.767873	111.640743	0	184.83	1	0.092	0.018	-0.026	0	0	6.9406E+218	0	0
20230809_2005280379	0	2491655	-0.001	0.00625	-0.08112	-0.013972	9.7864666	0.152095	83.339	-0.435	-0.732	0.055	-0.448	7.03	32.767874	111.640745	1	23	32.767873	111.640743	0	184.83	1	0.092	0.018	-0.026	0	0	6.9406E+218	0	0
20230809_2005280390	0	2491656	-0.00468	0.00577	-0.08041	-0.079128	9.7864857	0.090691	83.339	-0.435	-0.732	0.055	-0.448	7.03	32.767874	111.640745	1	23	32.767873	111.640743	0	184.83	1	0.092	0.018	-0.026	0	0	6.9406E+218	0	0
20230809_2005280402	0	2491657	-0.00831	0.00582	-0.08111	-0.079128	9.7864857	0.090691	83.339	-0.435	-0.732	0.055	-0.448	7.03	32.767874	111.640745	1	23	32.767873	111.640743	0	184.83	1	0.092	0.018	-0.026	0	0	6.9406E+218	0	0
20230809_2005280409	0	2491658	-0.01255	0.00581	-0.08098	-0.079148	9.7864046	0.152278	83.339	-0.435	-0.732	0.055	-0.448	7.03	32.767874	111.640745	1	23	32.767873	111.640743	0	184.83	1	0.092	0.018	-0.026	0	0	6.9406E+218	0	0
20230809_2005280422	0	2491659	-0.01469	0.00553	-0.07992	-0.013952	9.7865477	0.090508	83.339	-0.435	-0.732	0.055	-0.448	7.03	32.767874	111.640745	1	23	32.767873	111.640743	0	184.83	1	0.092	0.018	-0.026	0	0	6.9406E+218	0	0
20230809_2005280433	0	2491660	-0.01814	0.0061	-0.08086	-0.079148	9.7864046	0.152278	83.339	-0.438	-0.733	0.055	-0.448	7.03	32.767874	111.640745	1	23	32.767873	111.640743	0	184.83	1	0.092	0.018	-0.026	0	0	6.9406E+218	0	0
20230809_2005280441	0	2491661	-0.02073	0.00613	-0.08001	-0.079128	9.7864857	0.090691	83.339	-0.438	-0.733	0.055	-0.448	7.03	32.767874	111.640745	1	23	32.767873	111.640743	0	184.83	1	0.092	0.018	-0.026	0	0	6.9406E+218	0	0
20230809_2005280449	0	2491662	-0.02156	0.00628	-0.07973	-0.079173	9.8450975	0.090837	83.339	-0.438	-0.733	0.055	-0.448	7.03	32.767874	111.640745	1	23	32.767873	111.640743	0	184.83	1	0.092	0.018	-0.026	0	0	6.9406E+218	0	0
20230809_2005280462	0	2491663	-0.02227	0.00662	-0.0797	-0.013972	9.7864666	0.152095	83.339	-0.438	-0.733	0.055	-0.448	7.03	32.767874	111.640745	1	23	32.767873	111.640743	0	184.83	1	0.092	0.018	-0.026	0	0	6.9406E+218	0	0
20230809_2005280471	0	2491664	-0.02257	0.00654	-0.0792	-0.079128	9.7864857	0.090691	83.339	-0.438	-0.733	0.055	-0.448	7.03	32.767874	111.640745	1	23	32.767873	111.640743	0	184.83	1	0.092	0.018	-0.026	0	0	6.9406E+218	0	0
20230809_2005280481	0	2491665	-0.02278	0.00713	-0.07878	-0.079148	9.7864046	0.152278	83.339	-0.442	-0.734	0.056	-0.448	7.03	32.767874	111.640745	1	23	32.767873	111.640743	0	184.83	1	0.092	0.018	-0.026	0	0	6.9406E+218	0	0
20230809_2005280492	0	2491666	-0.02339	0.00729	-0.07906	-0.079128	9.7864857	0.090691	83.339	-0.442	-0.734	0.056	-0.448	7.03	32.767874	111.640745	1	23	32.767873	111.640743	0	184.83	1	0.092	0.018	-0.026	0	0	6.9406E+218	0	0
20230809_2005280499	0	2491667	-0.0235	0.00707	-0.0778	-0.079128	9.7864857	0.090691	83.339	-0.442	-0.734	0.056	-0.448	7.03	32.767874	111.640745	1	23	32.767873	111.640743	0	184.83	1	0.092	0.018	-0.026	0	0	6.9406E+218	0	0
20230809_2005280509	0	2491668	-0.02448	0.00717	-0.07814	-0.013972	9.7864666	0.152095	83.339	-0.442	-0.734	0.056	-0.448	7.03	32.767874	111.640745	1	23	32.767873	111.640743	0	184.83	1	0.092	0.018	-0.026	0	0	6.9406E+218	0	0
20230809_2005280520	0	2491669	-0.02569	0.00755	-0.07825	-0.079128	9.7864857	0.090691	83.339	-0.442	-0.734	0.056	-0.448	7.03	32.767874	111.640745	1	23	32.767873	111.640743	0	184.83	1	0.092	0.018	-0.026	0	0	6.9406E+218	0	0
20230809_2005280531	0	2491670	-0.02601	0.00794	-0.07723	-0.079148	9.7864046	0.152278	83.338	-0.446	-0.735	0.056	-0.435	7.03	32.767874	111.640745	1	23	32.767873	111.640743	0	184.83	1	0.092	0.018	-0.026	0	0	6.9406E+218	0	0
20230809_2005280542	0	2491671	-0.02814	0.00837	-0.07763	-0.079173	9.8450975	0.090837	83.338	-0.446	-0.735	0.056	-0.435	7.03	32.767874	111.640745	1	23	32.767873	111.640743	0	184.83	1	0.092	0.018	-0.026	0	0	6.9406E+218	0	0
20230809_2005280549	0	2491672	-0.02955	0.00851	-0.0774	-0.079148	9.7864046	0.152278	83.338	-0.446	-0.735	0.056	-0.435	7.03	32.767874	111.640745	1	23	32.767873	111.640743	0	184.83	1	0.092	0.018	-0.026	0	0	6.9406E+218	0	0
20230809_2005280560	0	2491673	-0.03069	0.00889	-0.07666	-0.079128	9.7864857	0.090691	83.338	-0.446	-0.735	0.056	-0.435	7.03	32.767874	111.640745	1	23	32.767873	111.640743	0	184.83	1	0.092	0.018	-0.026	0	0	6.9406E+218	0	0
20230809_2005280570	0	2491674	-0.03097	0.00894	-0.07707	-0.013972	9.7864666	0.152095	83.338	-0.446	-0.735	0.056	-0.435	7.03	32.767874	111.640745	1	23	32.767873	111.640743	0	184.83	1	0.092	0.018	-0.026	0	0	6.9406E+218	0	0
20230809_2005280579	0	2491675	-0.03057	0.00911	-0.07599	-0.079128	9.7864857	0.090691	83.338	-0.45	-0.737	0.057	-0.435	7.03	32.767874	111.640745	1	23	32.767873	111.640743	0	184.83	1	0.092	0.018	-0.026	0	0	6.9406E+218	0	0
20230809_2005280594	0	2491676	-0.02695	0.00934	-0.0759	-0.079148	9.7864046	0.152278	83.338	-0.45	-0.737	0.057	-0.435	7.03	32.767874	111.640745	1	23	32.767873	111.640743	0	184.83	1	0.092	0.018	-0.026	0	0	6.9406E+218	0	0
20230809_2005280604	0	2491677	-0.02496	0.00934	-0.07579	-0.079128	9.7864857	0.090691	83.338	-0.45	-0.737	0.057	-0.435	7.03	32.767874	111.640745	1	23	32.767873	111.640743	0	184.83	1	0.092	0.018	-0.026	0	0	6.9406E+218	0	0
20230809_2005280610	0	2491678	-0.01905	0.00945	-0.07447	-0.079148	9.7864046	0.152278	83.338	-0.45	-0.737	0.057	-0.435	7.03	32.767874	111.640745	1	23	32.767873	111.640743	0	184.83	1	0.092	0.018	-0.026	0	0	6.9406E+218	0	0
20230809_2005280620	0	2491679	-0.01337	0.00951	-0.07415	-0.079128	9.7864857	0.090691	83.338	-0.45	-0.737	0.057	-0.435	7.03	32.767874	111.640745	1	23	32.767873	111.640743	0	184.83	1	0.092	0.018	-0.026	0	0	6.9406E+218	0	0
20230809_2005280630	0	2491680	-0.0076	0.00933	-0.07371	-0.014017	9.8450804	0.15224	83.338	-0.453	-0.738	0.057	-0.435	7.03	32.767874	111.640745	1	23	32.767873	111.640743	0	184.83	1	0.092	0.018	-0.026	0	0	6.9406E+218	0	0
20230809_2005280643	0	2491681	-0.00051	0.00979	-0.0721	-0.079148	9.7864046	0.152278	83.338	-0.453	-0.738	0.057	-0.435	7.03	32.767874	111.640745	1	23	32.767873	111.640743	0	184.83	1	0.092	0.018	-0.026	0	0	6.9406E+218	0	0
20230809_2005280652	0	2491682	0.00365	0.00985	-0.07152	-0.079128	9.7864857	0.090691	83.338	-0.453	-0.738	0.057	-0.435	7.03	32.767874	111.640745	1	23	32.767873	111.640743	0	184.83	1	0.092	0.018	-0.026	0	0	6.9406E+218	0	0
20230809_2005280661	0	2491683	0.00841	0.00952	-0.07081	-0.079148	9.7864046	0.152278	83.338	-0.453	-0.738	0.057	-0.435	7.03	32.767874	111.640745	1	23	32.767873	111.640743	0	184.83	1	0.092	0.018	-0.026	0	0	6.9406E+218	0	0
20230809_2005280669	0	2491684	0.01244	0.00969	-0.0693	-0.079128	9.7864857	0.090691	83.338	-0.453	-0.738	0.057	-0.435	7.03	32.767874	111.640745	1	23	32.767873	111.640743	0	184.83	1	0.092	0.018	-0.026	0	0	6.9406E+218	0	0
20230809_2005280680	0	2491685	0.01574	0.00927	-0.06817	-0.079148	9.7864046	0.152278	83.338	-0.457	-0.737	0.057	-0.435	7.03	32.767874	111.640745	1	23	32.767873	111.640743	0	184.83	1	0.092	0.018	-0.026	0	0	6.9406E+218	0	0
20230809_2005280697	0	2491686	0.01873	0.00882	-0.06725	-0.079128	9.7864857	0.090691	83.338	-0.457	-0.737	0.057	-0.435	7.03	32.767874	111.640745	1	23	32.767873	111.640743	0	184.83	1	0.092	0.018	-0.026	0	0	6.9406E+218	0	0
20230809_2005280702	0	2491687	0.02178	0.00948	-0.06614	-0.079148	9.7864046	0.152278	83.338	-0.457	-0.737	0.057	-0.427	7.03	32.767874	111.640745	1	23	32.767873	111.640743	0	184.83	1	0.092	0.018	-0.026	0	0	6.9406E+218	0	0
20230809_2005280709	0	2491688	0.0243	0.00886	-0.0645	-0.013952	9.7865419	0.090508	83.338	-0.457	-0.737	0.057	-0.427	7.03	32.767874	111.640745	1	23	32.767873	111.640743	0	184.83	1	0.092	0.018	-0.026	0	0	6.9406E+218	0	0
20230809_2005280719	0	2491689	0.02796	0.00842	-0.06332	-0.079148	9.7863989	0.152278	83.338	-0.457	-0.737	0.057	-0.427	7.03	32.767874	111.640745	1	23	32.767873	111.640743	0	184.83	1	0.092	0.018	-0.026	0	0	6.9406E+218	0	0
20230809_2005280730	0	2491690	0.02985	0.00819	-0.0621	-0.079128	9.7864799	0.090691	83.337	-0.46	-0.736	0.058	-0.427	7.03	32.767874	111.640745	1	23	32.767873	111.640743	0	184.83	1	0.092	0.018	-0.026	0	0	6.9406E+218	0	0
20230809_2005280741	0	2491691	0.03231	0.00785	-0.06061	-0.079148	9.7863989	0.152278	83.337	-0.46	-0.736	0.058	-0.427	7.03	32.767874	111.640745	1	23	32.767873	111.640743	0	184.83	1	0.092	0.018	-0.026	0	0	6.9406E+218	0	0
20230809_2005280749	0	2491692	0.03464	0.00761	-0.05923	-0.079128	9.7864799	0.090691	83.337	-0.46	-0.736	0.058	-0.427	7.03	32.767874	111.640745	1	23	32.767873	111.640743	0	184.83	1	0.092	0.018	-0.026	0	0	6.9406E+218	0	0
20230809_2005280760	0	2491693	0.03419	0.00766	-0.05807	-0.079148	9.7863989	0.152278	83.337	-0.46	-0.736	0.058	-0.427	7.03	32.767874	111.640745	1	23	32.767873	111.640743	0	184.83	1	0.092	0.018	-0.026	0	0	6.9406E+218	0	0
20230809_2005280769	0	2491694	0.03391	0.00722	-0.05684	-0.079128	9.7864799	0.090691	83.337	-0.46	-0.736	0.058	-0.427	7.03	32.767874	111.640745	1	23	32.767873	111.640743	0	184.83	1	0.092	0.018	-0.026	0	0	6.9406E+218	0	0
20230809_2005280780	0	2491695	0.03328	0.00704	-0.05618	-0.079148	9.7863989	0.152278	83.337	-0.462	-0.735	0.058	-0.427	7.03	32.767874	111.640745	1	23	32.767873	111.640743	0	184.83	1	0.092	0.018	-0.026	0	0	6.9406E+218	0	0
20230809_2005280791	0	2491696	0.0314	0.00697	-0.05512	-0.013952	9.7865419	0.090508	83.337	-0.462	-0.735	0.058	-0.427	7.03	32.767874	111.640745	1	23	32.767873	111.640743	0	184.83	1	0.092	0.018	-0.026	0	0	6.9406E+218	0	0
20230809_2005280801	0	2491697	0.02988	0.00704	-0.05414	-0.079128	9.7864799	0.090691	83.337	-0.462	-0.735	0.058	-0.427	7.03	32.767874	111.640745	1	23	32.767873	111.640743	0	184.83	1	0.092	0.018	-0.026	0	0	6.9406E+218	0	0
20230809_2005280812	0	2491698	0.02859	0.00752	-0.05355	-0.079148	9.7863989	0.152278	83.337	-0.462	-0.735	0.058	-0.427	7.03	32.767874	111.640745	1	23	32.767872	111.640743	0	184.83	1	0.092	0.018	-0.026	0	0	6.9406E+218	0	0
20230809_2005280824	0	2491699	0.02738	0.00746	-0.05275	-0.079173	9.8450918	0.090837	83.337	-0.462	-0.735	0.058	-0.427	7.03	32.767874	111.640745	1	23	32.767872	111.640743	0	184.83	1	0.092	0.018	-0.026	0	0	6.9406E+218	0	0
20230809_2005280835	0	2491700	0.02702	0.0072	-0.0519	-0.079148	9.7863989	0.152278	83.337	-0.465	-0.733	0.05	-0.427	7.03	32.767874	111.640745	1	23	32.767872	111.640743	0	184.83	1	0.092	0.018	-0.026	0	0	6.9406E+218	0	0
20230809_2005280847	0	2491701	0.02608	0.00777	-0.05183	-0.013952	9.7865419	0.090508	83.337	-0.465	-0.733	0.05	-0.427	7.03	32.767874	111.640745	1	23	32.767872	111.640743	0	184.83	1	0.092	0.018	-0.026	0	0	6.9406E+218	0	0
20230809_2005280850	0	2491702	0.02485	0.00776	-0.051	-0.079128	9.7864799	0.090691	83.337	-0.465	-0.733	0.05	-0.427	7.03	32.767874	111.640745	1	23	32.767872	111.640743	0	184.83	1	0.092	0.018	-0.026	0	0	6.9406E+218	0	0
20230809_2005280861	0	2491703	0.0242	0.0079	-0.05009	-0.079148	9.7863989	0.152278	83.337	-0.465	-0.733	0.05	-0.427	7.03	32.767874	111.640745	1	23	32.767872	111.640743	0	184.83	1	0.092	0.018	-0.026	0	0	6.9406E+218	0	0
20230809_2005280869	0	2491704	0.02167	0.00807	-0.05018	-0.079128	9.7864799	0.090691	83.337	-0.465	-0.733	0.05	-0.427	7.03	32.767874	111.640745	1	23	32.767872	111.640743	0	184.83	1	0.092	0.018	-0.026	0	0	6.9406E+218	0	0
20230809_2005280880	0	2491705	0.01927	0.00827	-0.04939	-0.079148	9.7863989	0.152278	83.337	-0.467	-0.732	0.05	-0.427	7.03	32.767874	111.640745	1	23	32.767872	111.640743	0	184.83	1	0.092	0.018	-0.026	0	0	6.9406E+218	0	0
20230809_2005280894	0	2491706	0.01555	0.00849	-0.04837	-0.079128	9.7864799	0.090691	83.337	-0.467	-0.732	0.05	-0.427	7.03	32.767874	111.640745	1	23	32.767872	111.640743	0	184.83	1	0.092	0.018	-0.026	0	0	6.9406E+218	0	0
20230809_2005280901	0	2491707	0.01101	0.0079	-0.04833	-0.013997	9.8451548	0.090654	83.337	-0.467	-0.732	0.05	-0.427	7.03	32.767874	111.640745	1	23	32.767872	111.640743	0	184.83	1	0.092	0.018	-0.026	0	0	6.9406E+218	0	0
20230809_2005280909	0	2491708	0.00566	0.00855	-0.04748	-0.079148	9.7863989	0.152278	83.337	-0.467	-0.732	0.05	-0.427	7.03	32.767874	111.640745	1	23	32.767872	111.640743	0	184.83	1	0.092	0.018	-0.026	0	0	6.9406E+218	0	0
20230809_2005280920	0	2491709	-0.00001	0.0088	-0.04718	-0.079128	9.7864799	0.090691	83.337	-0.467	-0.732	0.05	-0.427	7.03	32.767874	111.640745	1	23	32.767872	111.640743	0	184.83	1	0.092	0.018	-0.026	0	0	6.9406E+218	0	0
20230809_2005280935	0	2491710	-0.00618	0.00919	-0.04623	-0.079128	9.7864799	0.090691	83.336	-0.469	-0.732	0.051	-0.427	7.03	32.767874	111.640745	1	23	32.767872	111.640743	0	184.83	1	0.092	0.018	-0.026	0	0	6.9406E+218	0	0
20230809_2005280941	0	2491711	-0.01081	0.00912	-0.0457	-0.079148	9.7863989	0.152278	83.336	-0.469	-0.732	0.051	-0.427	7.03	32.767874	111.640745	1	23	32.767872	111.640743	0	184.83	1	0.092	0.018	-0.026	0	0	6.9406E+218	0	0
20230809_2005280950	0	2491712	-0.01609	0.0091	-0.04484	-0.079173	9.8450918	0.090837	83.336	-0.469	-0.732	0.051	-0.427	7.03	32.767874	111.640745	1	23	32.767872	111.640743	0	184.83	1	0.092	0.018	-0.026	0	0	6.9406E+218	0	0
20230809_2005280960	0	2491713	-0.01946	0.00911	-0.04387	-0.013952	9.7865419	0.090508	83.336	-0.469	-0.732	0.051	-0.427	7.03	32.767874	111.640745	1	23	32.767872	111.640743	0	184.83	1	0.092	0.018	-0.026	0	0	6.9406E+218	0	0
20230809_2005280969	0	2491714	-0.02282	0.00914	-0.04287	-0.079148	9.7863989	0.152278	83.336	-0.469	-0.732	0.051	-0.427	7.03	32.767874	111.640745	1	23	32.767872	111.640743	0	184.83	1	0.092	0.018	-0.026	0	0	6.9406E+218	0	0
20230809_2005280979	0	2491715	-0.02482	0.00872	-0.0424	-0.079128	9.7864799	0.090691	83.336	-0.472	-0.733	0.052	-0.427	7.03	32.767874	111.640745	1	23	32.767872	111.640743	0	184.83	1	0.092	0.018	-0.026	0	0	6.9406E+218	0	0
20230809_2005280993	0	2491716	-0.02702	0.00864	-0.04062	-0.079148	9.7863989	0.152278	83.336	-0.472	-0.733	0.052	-0.427	7.03	32.767874	111.640745	1	23	32.767872	111.640743	0	184.83	1	0.092	0.018	-0.026	0	0	6.9406E+218	0	0
20230809_2005290001	0	2491717	-0.02698	0.00863	-0.03975	-0.079173	9.8450918	0.090837	83.336	-0.472	-0.733	0.052	-0.427	7.03	32.767874	111.640745	1	23	32.767872	111.640743	0	184.83	1	0.092	0.018	-0.026	0	0	6.9406E+218	0	0
20230809_2005290010	0	2491718	-0.02815	0.0086	-0.03825	-0.079128	9.7864799	0.090691	83.336	-0.472	-0.733	0.052	-0.427	7.03	32.767874	111.640745	1	23	32.767872	111.640743	0	184.83	1	0.092	0.018	-0.026	0	0	6.9406E+218	0	0
20230809_2005290022	0	2491719	-0.02705	0.00811	-0.03731	-0.079148	9.7863989	0.152278	83.336	-0.472	-0.733	0.052	-0.419	7.03	32.767874	111.640745	1	23	32.767872	111.640743	0	184.83	1	0.092	0.018	-0.026	0	0	6.9406E+218	0	0
20230809_2005290035	0	2491720	-0.0271	0.00819	-0.03529	-0.079128	9.7864799	0.090691	83.336	-0.473	-0.734	0.052	-0.419	7.03	32.767874	111.640745	1	23	32.767872	111.640743	0	184.83	1	0.092	0.018	-0.026	0	0	6.9406E+218	0	0
20230809_2005290047	0	2491721	-0.02585	0.00824	-0.03497	-0.079148	9.7863989	0.152278	83.336	-0.473	-0.734	0.052	-0.419	7.03	32.767874	111.640745	1	23	32.767872	111.640743	0	184.83	1	0.092	0.018	-0.026	0	0	6.9406E+218	0	0
20230809_2005290051	0	2491722	-0.02375	0.00806	-0.03253	-0.079173	9.8450918	0.090837	83.336	-0.473	-0.734	0.052	-0.419	7.03	32.767874	111.640745	1	23	32.767872	111.640743	0	184.83	1	0.092	0.018	-0.026	0	0	6.9406E+218	0	0
20230809_2005290062	0	2491723	-0.02184	0.00787	-0.03133	-0.013972	9.7864618	0.152095	83.336	-0.473	-0.734	0.052	-0.419	7.03	32.767874	111.640745	1	23	32.767872	111.640743	0	184.83	1	0.092	0.018	-0.026	0	0	6.9406E+218	0	0
20230809_2005290070	0	2491724	-0.01742	0.00774	-0.02998	-0.079128	9.7864799	0.090691	83.336	-0.473	-0.734	0.052	-0.419	7.03	32.767874	111.640745	1	23	32.767872	111.640743	0	184.83	1	0.092	0.018	-0.026	0	0	6.9406E+218	0	0
20230809_2005290081	0	2491725	-0.01403	0.0077	-0.02741	-0.079148	9.7863989	0.152278	83.335	-0.475	-0.735	0.053	-0.419	7.03	32.767874	111.640745	1	23	32.767872	111.640743	0	184.83	1	0.092	0.018	-0.026	0	0	6.9406E+218	0	0
20230809_2005290092	0	2491726	-0.00943	0.00728	-0.02544	-0.079128	9.7864799	0.090691	83.335	-0.475	-0.735	0.053	-0.419	7.03	32.767874	111.640745	1	23	32.767872	111.640743	0	184.83	1	0.092	0.018	-0.026	0	0	6.9406E+218	0	0
20230809_2005290100	0	2491727	-0.00436	0.00732	-0.02432	-0.079148	9.7863989	0.152278	83.335	-0.475	-0.735	0.053	-0.419	7.03	32.767874	111.640745	1	23	32.767872	111.640743	0	184.83	1	0.092	0.018	-0.026	0	0	6.9406E+218	0	0
20230809_2005290110	0	2491728	0.0002	0.00701	-0.02137	-0.079193	9.8450108	0.152423	83.335	-0.475	-0.735	0.053	-0.419	7.03	32.767874	111.640745	1	23	32.767872	111.640743	0	184.83	1	0.092	0.018	-0.026	0	0	6.9406E+218	0	0
20230809_2005290120	0	2491729	0.00439	0.00717	-0.02077	-0.079128	9.7864799	0.090691	83.335	-0.475	-0.735	0.053	-0.419	7.03	32.767874	111.640745	1	23	32.767872	111.640743	0	184.83	1	0.092	0.018	-0.026	0	0	6.9406E+218	0	0
20230809_2005290133	0	2491730	0.00826	0.00684	-0.0178	-0.079148	9.7863989	0.152278	83.335	-0.476	-0.735	0.053	-0.419	7.03	32.767874	111.640745	1	23	32.767872	111.640743	0	184.83	1	0.092	0.018	-0.026	0	0	6.9406E+218	0	0
20230809_2005290141	0	2491731	0.01079	0.0071	-0.01617	-0.079128	9.7864799	0.090691	83.335	-0.476	-0.735	0.053	-0.419	7.03	32.767874	111.640745	1	23	32.767872	111.640743	0	184.83	1	0.092	0.018	-0.026	0	0	6.9406E+218	0	0
20230809_2005290151	0	2491732	0.01354	0.00706	-0.01489	-0.079148	9.7863989	0.152278	83.335	-0.476	-0.735	0.053	-0.419	7.03	32.767874	111.640745	1	23	32.767872	111.640743	0	184.83	1	0.092	0.018	-0.026	0	0	6.9406E+218	0	0
20230809_2005290161	0	2491733	0.01567	0.00719	-0.01258	-0.079148	9.7863989	0.152278	83.335	-0.476	-0.735	0.053	-0.419	7.03	32.767874	111.640745	1	23	32.767872	111.640743	0	184.83	1	0.092	0.018	-0.026	0	0	6.9406E+218	0	0
20230809_2005290170	0	2491734	0.01811	0.00734	-0.01142	-0.079173	9.8450918	0.090837	83.335	-0.476	-0.735	0.053	-0.419	7.03	32.767874	111.640745	1	23	32.767872	111.640743	0	184.83	1	0.092	0.018	-0.026	0	0	6.9406E+218	0	0
20230809_2005290188	0	2491735	0.02041	0.00731	-0.01025	-0.079148	9.7863989	0.152278	83.335	-0.476	-0.734	0.053	-0.419	7.03	32.767874	111.640745	1	23	32.767872	111.640743	0	184.83	1	0.092	0.018	-0.026	0	0	6.9406E+218	0	0
20230809_2005290193	0	2491736	0.02496	0.00736	-0.00774	-0.013952	9.7865419	0.090508	83.335	-0.476	-0.734	0.053	-0.419	7.03	32.767874	111.640745	1	23	32.767872	111.640743	0	184.83	1	0.092	0.018	-0.026	0	0	6.9406E+218	0	0
20230809_2005290202	0	2491737	0.02866	0.00768	-0.00763	-0.079148	9.7863989	0.152278	83.335	-0.476	-0.734	0.053	-0.419	7.03	32.767874	111.640745	1	23	32.767872	111.640743	0	184.83	1	0.092	0.018	-0.026	0	0	6.9406E+218	0	0
20230809_2005290208	0	2491738	0.03389	0.00786	-0.00655	-0.079128	9.7864799	0.090691	83.335	-0.476	-0.734	0.053	-0.419	7.03	32.767874	111.640745	1	23	32.767872	111.640743	0	184.83	1	0.092	0.018	-0.026	0	0	6.9406E+218	0	0
20230809_2005290220	0	2491739	0.03869	0.00794	-0.00445	-0.079193	9.8450108	0.152423	83.335	-0.476	-0.734	0.053	-0.419	7.03	32.767874	111.640745	1	23	32.767872	111.640743	0	184.83	1	0.092	0.018	-0.026	0	0	6.9406E+218	0	0
20230809_2005290230	0	2491740	0.04304	0.00815	-0.00471	-0.079148	9.7863989	0.152278	83.335	-0.476	-0.733	0.054	-0.42	7.03	32.767874	111.640745	1	23	32.767872	111.640743	0	184.83	1	0.092	0.018	-0.026	0	0	6.9406E+218	0	0
20230809_2005290239	0	2491741	0.04673	0.00821	-0.00304	-0.079128	9.7864799	0.090691	83.335	-0.476	-0.733	0.054	-0.42	7.03	32.767874	111.640745	1	23	32.767872	111.640743	0	184.83	1	0.092	0.018	-0.026	0	0	6.9406E+218	0	0
20230809_2005290249	0	2491742	0.04812	0.00835	-0.00197	-0.079148	9.7863989	0.152278	83.335	-0.476	-0.733	0.054	-0.42	7.03	32.767874	111.640745	1	23	32.767872	111.640743	0	184.83	1	0.092	0.018	-0.026	0	0	6.9406E+218	0	0
20230809_2005290260	0	2491743	0.04973	0.00791	-0.00171	-0.079128	9.7864799	0.090691	83.335	-0.476	-0.733	0.054	-0.42	7.03	32.767874	111.640745	1	23	32.767872	111.640743	0	184.83	1	0.092	0.018	-0.026	0	0	6.9406E+218	0	0
20230809_2005290268	0	2491744	0.04862	0.00812	-0.00051	-0.079193	9.8450108	0.152423	83.335	-0.476	-0.733	0.054	-0.42	7.03	32.767874	111.640745	1	23	32.767872	111.640743	0	184.83	1	0.092	0.018	-0.026	0	0	6.9406E+218	0	0
20230809_2005290278	0	2491745	0.04656	0.00809	0.00019	-0.079128	9.7864799	0.090691	83.334	-0.476	-0.73	0.054	-0.42	7.03	32.767874	111.640745	1	23	32.767872	111.640743	0	184.83	1	0.092	0.018	-0.026	0	0	6.9406E+218	0	0
20230809_2005290293	0	2491746	0.04412	0.00831	0.00066	-0.079128	9.7864799	0.090691	83.334	-0.476	-0.73	0.054	-0.42	7.03	32.767874	111.640745	1	23	32.767872	111.640743	0	184.83	1	0.092	0.018	-0.026	0	0	6.9406E+218	0	0
20230809_2005290300	0	2491747	0.04115	0.00773	0.00235	-0.079148	9.7863989	0.152278	83.334	-0.476	-0.73	0.054	-0.42	7.03	32.767874	111.640745	1	23	32.767872	111.640743	0	184.83	1	0.092	0.018	-0.026	0	0	6.9406E+218	0	0
20230809_2005290310	0	2491748	0.03781	0.00774	0.00272	-0.013997	9.8451548	0.090654	83.334	-0.476	-0.73	0.054	-0.42	7.03	32.767874	111.640745	1	23	32.767872	111.640743	0	184.83	1	0.092	0.018	-0.026	0	0	6.9406E+218	0	0
20230809_2005290319	0	2491749	0.03585	0.00752	0.00428	-0.079148	9.7863989	0.152278	83.334	-0.476	-0.73	0.054	-0.42	7.03	32.767874	111.640745	1	23	32.767872	111.640743	0	184.83	1	0.092	0.018	-0.026	0	0	6.9406E+218	0	0
20230809_2005290330	0	2491750	0.03282	0.0073	0.0057	-0.079128	9.7864799	0.090691	83.334	-0.476	-0.728	0.055	-0.42	7.03	32.767874	111.640745	1	23	32.767872	111.640743	0	184.83	1	0.092	0.018	-0.026	0	0	6.9406E+218	0	0
20230809_2005290340	0	2491751	0.03085	0.00703	0.00674	-0.079128	9.7864799	0.090691	83.334	-0.476	-0.728	0.055	-0.42	7.03	32.767874	111.640745	1	23	32.767872	111.640743	0	184.83	1	0.092	0.018	-0.026	0	0	6.9406E+218	0	0
20230809_2005290352	0	2491752	0.02919	0.00668	0.00891	-0.079148	9.7863989	0.152278	83.334	-0.476	-0.728	0.055	-0.422	7.03	32.767874	111.640745	1	23	32.767872	111.640743	0	184.83	1	0.092	0.018	-0.026	0	0	6.9406E+218	0	0
20230809_2005290362	0	2491753	0.02679	0.00675	0.01031	-0.079128	9.7864799	0.090691	83.334	-0.476	-0.728	0.055	-0.422	7.03	32.767874	111.640745	1	23	32.767872	111.640743	0	184.83	1	0.092	0.018	-0.026	0	0	6.9406E+218	0	0
20230809_2005290370	0	2491754	0.02488	0.00666	0.01203	-0.079148	9.7863989	0.152278	83.334	-0.476	-0.728	0.055	-0.422	7.03	32.767874	111.640745	1	23	32.767872	111.640743	0	184.83	1	0.092	0.018	-0.026	0	0	6.9406E+218	0	0
20230809_2005290380	0	2491755	0.02302	0.00643	0.01421	-0.079173	9.8450918	0.090837	83.334	-0.475	-0.727	0.055	-0.422	7.03	32.767874	111.640745	1	23	32.767872	111.640743	0	184.83	1	0.092	0.018	-0.026	0	0	6.9406E+218	0	0
20230809_2005290392	0	2491756	0.01918	0.00642	0.01605	-0.079128	9.7864799	0.090691	83.334	-0.475	-0.727	0.055	-0.422	7.03	32.767874	111.640745	1	23	32.767872	111.640743	0	184.83	1	0.092	0.018	-0.026	0	0	6.9406E+218	0	0
20230809_2005290399	0	2491757	0.0158	0.00623	0.01822	-0.079148	9.7863989	0.152278	83.334	-0.475	-0.727	0.055	-0.422	7.03	32.767874	111.640745	1	23	32.767872	111.640743	0	184.83	1	0.092	0.018	-0.026	0	0	6.9406E+218	0	0
20230809_2005290409	0	2491758	0.01129	0.00625	0.01964	-0.079128	9.7864799	0.090691	83.334	-0.475	-0.727	0.055	-0.422	7.03	32.767874	111.640745	1	23	32.767872	111.640743	0	184.83	1	0.092	0.018	-0.026	0	0	6.9406E+218	0	0
20230809_2005290423	0	2491759	0.0076	0.00644	0.02184	-0.079173	9.8450918	0.090837	83.334	-0.475	-0.727	0.055	-0.422	7.03	32.767874	111.640745	1	23	32.767872	111.640743	0	184.83	1	0.092	0.018	-0.026	0	0	6.9406E+218	0	0
20230809_2005290428	0	2491760	0.00412	0.0065	0.02372	-0.079148	9.7863989	0.152278	83.334	-0.474	-0.727	0.055	-0.422	7.03	32.767874	111.640745	1	23	32.767872	111.640743	0	184.83	1	0.092	0.018	-0.026	0	0	6.9406E+218	0	0
20230809_2005290440	0	2491761	-0.0002	0.00698	0.02565	-0.079128	9.7864799	0.090691	83.334	-0.474	-0.727	0.055	-0.422	7.03	32.767874	111.640745	1	23	32.767872	111.640743	0	184.83	1	0.092	0.018	-0.026	0	0	6.9406E+218	0	0
20230809_2005290450	0	2491762	-0.00356	0.00681	0.0268	-0.079128	9.7864799	0.090691	83.334	-0.474	-0.727	0.055	-0.422	7.03	32.767874	111.640745	1	23	32.767872	111.640743	0	184.83	1	0.092	0.018	-0.026	0	0	6.9406E+218	0	0
20230809_2005290461	0	2491763	-0.00631	0.00651	0.02884	-0.013972	9.7864618	0.152095	83.334	-0.474	-0.727	0.055	-0.422	7.03	32.767874	111.640745	1	23	32.767872	111.640743	0	184.83	1	0.092	0.018	-0.026	0	0	6.9406E+218	0	0
20230809_2005290469	0	2491764	-0.00935	0.00689	0.03	-0.079173	9.8450918	0.090837	83.334	-0.474	-0.727	0.055	-0.422	7.03	32.767874	111.640745	1	23	32.767872	111.640743	0	184.83	1	0.092	0.018	-0.026	0	0	6.9406E+218	0	0
20230809_2005290480	0	2491765	-0.01125	0.00693	0.03054	-0.079148	9.7863989	0.152278	83.333	-0.472	-0.727	0.056	-0.422	7.03	32.767874	111.640745	1	23	32.767872	111.640743	0	184.83	1	0.092	0.018	-0.026	0	0	6.9406E+218	0	0
20230809_2005290492	0	2491766	-0.01428	0.00718	0.03245	-0.079128	9.7864799	0.090691	83.333	-0.472	-0.727	0.056	-0.422	7.03	32.767874	111.640745	1	23	32.767872	111.640743	0	184.83	1	0.092	0.018	-0.026	0	0	6.9406E+218	0	0
20230809_2005290501	0	2491767	-0.01581	0.00737	0.0326	-0.079193	9.8450108	0.152423	83.333	-0.472	-0.727	0.056	-0.422	7.03	32.767874	111.640745	1	23	32.767872	111.640743	0	184.83	1	0.092	0.018	-0.026	0	0	6.9406E+218	0	0
20230809_2005290510	0	2491768	-0.01876	0.00736	0.03341	-0.079128	9.7864799	0.090691	83.333	-0.472	-0.727	0.056	-0.422	7.03	32.767874	111.640745	1	23	32.767872	111.640743	0	184.83	1	0.092	0.018	-0.026	0	0	6.9406E+218	0	0
20230809_2005290520	0	2491769	-0.02067	0.00792	0.03373	-0.079148	9.7863989	0.152278	83.333	-0.472	-0.727	0.056	-0.422	7.03	32.767874	111.640745	1	23	32.767872	111.640743	0	184.83	1	0.092	0.018	-0.026	0	0	6.9406E+218	0	0
20230809_2005290533	0	2491770	-0.02331	0.00768	0.03354	-0.013997	9.8451548	0.090654	83.333	-0.471	-0.728	0.056	-0.422	7.03	32.767874	111.640745	1	23	32.767872	111.640743	0	184.83	1	0.092	0.018	-0.026	0	0	6.9406E+218	0	0
20230809_2005290544	0	2491771	-0.02331	0.00796	0.03406	-0.079148	9.7863989	0.152278	83.333	-0.471	-0.728	0.056	-0.423	7.03	32.767874	111.640745	1	23	32.767872	111.640743	0	184.83	1	0.092	0.018	-0.026	0	0	6.9406E+218	0	0
20230809_2005290552	0	2491772	-0.02435	0.00837	0.03378	-0.079128	9.7864799	0.090691	83.333	-0.471	-0.728	0.056	-0.423	7.03	32.767874	111.640745	1	23	32.767872	111.640743	0	184.83	1	0.092	0.018	-0.026	0	0	6.9406E+218	0	0
20230809_2005290560	0	2491773	-0.02298	0.0085	0.03363	-0.079193	9.8450108	0.152423	83.333	-0.471	-0.728	0.056	-0.423	7.03	32.767874	111.640745	1	23	32.767872	111.640743	0	184.83	1	0.092	0.018	-0.026	0	0	6.9406E+218	0	0
20230809_2005290571	0	2491774	-0.01974	0.00862	0.03427	-0.079128	9.7864799	0.090691	83.333	-0.471	-0.728	0.056	-0.423	7.03	32.767874	111.640745	1	23	32.767872	111.640743	0	184.83	1	0.092	0.018	-0.026	0	0	6.9406E+218	0	0
20230809_2005290579	0	2491775	-0.01689	0.00844	0.03375	-0.013972	9.7864618	0.152095	83.333	-0.469	-0.729	0.057	-0.423	7.03	32.767874	111.640745	1	23	32.767872	111.640743	0	184.83	1	0.092	0.018	-0.026	0	0	6.9406E+218	0	0
20230809_2005290600	0	2491776	-0.01237	0.00821	0.03476	-0.079173	9.8450918	0.090837	83.333	-0.469	-0.729	0.057	-0.423	7.03	32.767874	111.640745	1	23	32.767872	111.640743	0	184.83	1	0.092	0.018	-0.026	0	0	6.9406E+218	0	0
20230809_2005290602	0	2491777	-0.00805	0.00828	0.03473	-0.079148	9.7863989	0.152278	83.333	-0.469	-0.729	0.057	-0.423	7.03	32.767874	111.640745	1	23	32.767872	111.640743	0	184.83	1	0.092	0.018	-0.026	0	0	6.9406E+218	0	0
20230809_2005290609	0	2491778	-0.00311	0.00805	0.03506	-0.079148	9.7863989	0.152278	83.333	-0.469	-0.729	0.057	-0.423	7.03	32.767874	111.640745	1	23	32.767872	111.640743	0	184.83	1	0.092	0.018	-0.026	0	0	6.9406E+218	0	0
20230809_2005290619	0	2491779	0.00197	0.0077	0.036	-0.079173	9.8450918	0.090837	83.333	-0.469	-0.729	0.057	-0.423	7.03	32.767874	111.640745	1	23	32.767872	111.640743	0	184.83	1	0.092	0.018	-0.026	0	0	6.9406E+218	0	0
20230809_2005290630	0	2491780	0.00656	0.00742	0.0368	-0.079148	9.7863989	0.152278	83.333	-0.467	-0.729	0.057	-0.423	7.03	32.767874	111.640745	1	23	32.767872	111.640743	0	184.83	1	0.092	0.018	-0.026	0	0	6.9406E+218	0	0
20230809_2005290648	0	2491781	0.0101	0.00728	0.03744	-0.079128	9.7864799	0.090691	83.333	-0.467	-0.729	0.057	-0.423	7.03	32.767874	111.640745	1	23	32.767872	111.640743	0	184.83	1	0.092	0.018	-0.026	0	0	6.9406E+218	0	0
20230809_2005290651	0	2491782	0.01487	0.00703	0.03963	-0.013972	9.7864618	0.152095	83.333	-0.467	-0.729	0.057	-0.423	7.03	32.767874	111.640745	1	23	32.767872	111.640743	0	184.83	1	0.092	0.018	-0.026	0	0	6.9406E+218	0	0
20230809_2005290660	0	2491783	0.01746	0.00676	0.04026	-0.079193	9.8450108	0.152423	83.333	-0.467	-0.729	0.057	-0.423	7.03	32.767874	111.640745	1	23	32.767872	111.640743	0	184.83	1	0.092	0.018	-0.026	0	0	6.9406E+218	0	0
20230809_2005290670	0	2491784	0.02208	0.00612	0.04219	-0.079128	9.7864799	0.090691	83.333	-0.467	-0.729	0.057	-0.423	7.03	32.767874	111.640745	1	23	32.767872	111.640743	0	184.83	1	0.092	0.018	-0.026	0	0	6.9406E+218	0	0
20230809_2005290681	0	2491785	0.02645	0.00587	0.04349	-0.079148	9.7863989	0.152278	83.332	-0.465	-0.728	0.058	-0.431	7.03	32.767874	111.640745	1	23	32.767872	111.640743	0	184.83	1	0.092	0.018	-0.026	0	0	6.9406E+218	0	0
20230809_2005290693	0	2491786	0.03164	0.00508	0.04552	-0.079128	9.7864799	0.090691	83.332	-0.465	-0.728	0.058	-0.431	7.03	32.767874	111.640745	1	23	32.767872	111.640743	0	184.83	1	0.092	0.018	-0.026	0	0	6.9406E+218	0	0
20230809_2005290700	0	2491787	0.03665	0.00453	0.04736	-0.079148	9.7863989	0.152278	83.332	-0.465	-0.728	0.058	-0.431	7.03	32.767874	111.640745	1	23	32.767872	111.640743	0	184.83	1	0.092	0.018	-0.026	0	0	6.9406E+218	0	0
20230809_2005290709	0	2491788	0.04191	0.00437	0.04895	-0.079128	9.7864799	0.090691	83.332	-0.465	-0.728	0.058	-0.431	7.03	32.767874	111.640745	1	23	32.767872	111.640743	0	184.83	1	0.092	0.018	-0.026	0	0	6.9406E+218	0	0
20230809_2005290719	0	2491789	0.04624	0.00415	0.05076	-0.079193	9.8450108	0.152423	83.332	-0.465	-0.728	0.058	-0.431	7.03	32.767874	111.640745	1	23	32.767872	111.640743	0	184.83	1	0.092	0.018	-0.026	0	0	6.9406E+218	0	0
20230809_2005290731	0	2491790	0.05032	0.00371	0.05304	-0.079148	9.7863989	0.152278	83.332	-0.462	-0.726	0.058	-0.431	7.03	32.767874	111.640745	1	23	32.767872	111.640743	0	184.83	1	0.092	0.018	-0.026	0	0	6.9406E+218	0	0
20230809_2005290741	0	2491791	0.0526	0.00351	0.05383	-0.079128	9.7864799	0.090691	83.332	-0.462	-0.726	0.058	-0.431	7.03	32.767874	111.640745	1	23	32.767872	111.640743	0	184.83	1	0.092	0.018	-0.026	0	0	6.9406E+218	0	0
20230809_2005290750	0	2491792	0.05426	0.0029	0.0557	-0.079148	9.7863989	0.152278	83.332	-0.462	-0.726	0.058	-0.431	7.03	32.767874	111.640745	1	23	32.767872	111.640743	0	184.83	1	0.092	0.018	-0.026	0	0	6.9406E+218	0	0
20230809_2005290762	0	2491793	0.05471	0.00253	0.05694	-0.079128	9.7864799	0.090691	83.332	-0.462	-0.726	0.058	-0.431	7.03	32.767874	111.640745	1	23	32.767872	111.640743	0	184.83	1	0.092	0.018	-0.026	0	0	6.9406E+218	0	0
20230809_2005290770	0	2491794	0.05395	0.00287	0.05754	-0.013997	9.8451548	0.090654	83.332	-0.462	-0.726	0.058	-0.431	7.03	32.767874	111.640745	1	23	32.767872	111.640743	0	184.83	1	0.092	0.018	-0.026	0	0	6.9406E+218	0	0
20230809_2005290781	0	2491795	0.05315	0.0028	0.05877	-0.079148	9.7863989	0.152278	83.332	-0.459	-0.723	0.058	-0.431	7.03	32.767874	111.640745	1	23	32.767872	111.640743	0	184.83	1	0.092	0.018	-0.026	0	0	6.9406E+218	0	0
20230809_2005290801	0	2491796	0.05221	0.0031	0.05929	-0.079128	9.7864799	0.090691	83.332	-0.459	-0.723	0.058	-0.431	7.03	32.767874	111.640745	1	23	32.767872	111.640743	0	184.83	1	0.092	0.018	-0.026	0	0	6.9406E+218	0	0
20230809_2005290802	0	2491797	0.05122	0.0032	0.05979	-0.079148	9.7863989	0.152278	83.332	-0.459	-0.723	0.058	-0.431	7.03	32.767874	111.640745	1	23	32.767872	111.640743	0	184.83	1	0.092	0.018	-0.026	0	0	6.9406E+218	0	0
20230809_2005290809	0	2491798	0.05025	0.00256	0.05997	-0.079128	9.7864799	0.090691	83.332	-0.459	-0.723	0.058	-0.431	7.03	32.767874	111.640745	1	23	32.767872	111.640743	0	184.83	1	0.092	0.018	-0.026	0	0	6.9406E+218	0	0
20230809_2005290826	0	2491799	0.04892	0.00345	0.06033	-0.079193	9.8450108	0.152423	83.332	-0.459	-0.723	0.058	-0.431	7.03	32.767874	111.640745	1	23	32.767872	111.640743	0	184.83	1	0.092	0.018	-0.026	0	0	6.9406E+218	0	0
20230809_2005290832	0	2491800	0.04692	0.00376	0.0602	-0.079128	9.7864799	0.090691	83.332	-0.456	-0.721	0.058	-0.431	7.03	32.767874	111.640745	1	23	32.767872	111.640743	0	184.83	1	0.092	0.018	-0.026	0	0	6.9406E+218	0	0
20230809_2005290849	0	2491801	0.04622	0.00385	0.06047	-0.079128	9.7864799	0.090691	83.332	-0.456	-0.721	0.058	-0.433	7.03	32.767874	111.640745	1	23	32.767872	111.640743	0	184.83	1	0.092	0.018	-0.026	0	0	6.9406E+218	0	0
20230809_2005290856	0	2491802	0.04306	0.00436	0.06008	-0.013972	9.7864618	0.152095	83.332	-0.456	-0.721	0.058	-0.433	7.03	32.767874	111.640745	1	23	32.767872	111.640743	0	184.83	1	0.092	0.018	-0.026	0	0	6.9406E+218	0	0
20230809_2005290861	0	2491803	0.03872	0.00466	0.06016	-0.079173	9.8450918	0.090837	83.332	-0.456	-0.721	0.058	-0.433	7.03	32.767874	111.640745	1	23	32.767872	111.640743	0	184.83	1	0.092	0.018	-0.026	0	0	6.9406E+218	0	0
20230809_2005290871	0	2491804	0.03418	0.00532	0.05994	-0.079148	9.7863989	0.152278	83.332	-0.456	-0.721	0.058	-0.433	7.03	32.767874	111.640745	1	23	32.767872	111.640743	0	184.83	1	0.092	0.018	-0.026	0	0	6.9406E+218	0	0
20230809_2005290880	0	2491805	0.02715	0.00542	0.05983	-0.079128	9.7864799	0.090691	83.332	-0.453	-0.719	0.05	-0.433	7.03	32.767874	111.640745	1	23	32.767872	111.640743	0	184.83	1	0.092	0.018	-0.026	0	0	6.9406E+218	0	0
20230809_2005290895	0	2491806	0.02048	0.00546	0.05953	-0.079173	9.8450918	0.090837	83.332	-0.453	-0.719	0.05	-0.433	7.03	32.767874	111.640745	1	23	32.767872	111.640743	0	184.83	1	0.092	0.018	-0.026	0	0	6.9406E+218	0	0
20230809_2005290907	0	2491807	0.01258	0.00616	0.05991	-0.079148	9.7863989	0.152278	83.332	-0.453	-0.719	0.05	-0.433	7.03	32.767874	111.640745	1	23	32.767872	111.640743	0	184.83	1	0.092	0.018	-0.026	0	0	6.9406E+218	0	0
20230809_2005290914	0	2491808	0.00528	0.00638	0.05928	-0.079128	9.7864799	0.090691	83.332	-0.453	-0.719	0.05	-0.433	7.03	32.767874	111.640745	1	23	32.767872	111.640743	0	184.83	1	0.092	0.018	-0.026	0	0	6.9406E+218	0	0
20230809_2005290923	0	2491809	-0.00201	0.00642	0.06006	-0.079128	9.7864799	0.090691	83.332	-0.453	-0.719	0.05	-0.433	7.03	32.767874	111.640745	1	23	32.767872	111.640743	0	184.83	1	0.092	0.018	-0.026	0	0	6.9406E+218	0	0
20230809_2005290931	0	2491810	-0.00722	0.00638	0.05989	-0.013997	9.8451548	0.090654	83.332	-0.449	-0.719	0.051	-0.433	7.03	32.767874	111.640745	1	23	32.767872	111.640743	0	184.83	1	0.092	0.018	-0.026	0	0	6.9406E+218	0	0
20230809_2005290942	0	2491811	-0.01308	0.00646	0.06032	-0.079148	9.7863989	0.152278	83.332	-0.449	-0.719	0.051	-0.433	7.03	32.767874	111.640745	1	23	32.767872	111.640743	0	184.83	1	0.092	0.018	-0.026	0	0	6.9406E+218	0	0
20230809_2005290951	0	2491812	-0.01535	0.00647	0.06016	-0.079128	9.7864799	0.090691	83.332	-0.449	-0.719	0.051	-0.433	7.03	32.767874	111.640745	1	23	32.767872	111.640743	0	184.83	1	0.092	0.018	-0.026	0	0	6.9406E+218	0	0
20230809_2005290960	0	2491813	-0.01942	0.0064	0.06124	-0.079173	9.8450918	0.090837	83.332	-0.449	-0.719	0.051	-0.433	7.03	32.767874	111.640745	1	23	32.767872	111.640743	0	184.83	1	0.092	0.018	-0.026	0	0	6.9406E+218	0	0
20230809_2005290972	0	2491814	-0.02146	0.00611	0.06132	-0.079148	9.7863989	0.152278	83.332	-0.449	-0.719	0.051	-0.433	7.03	32.767874	111.640745	1	23	32.767872	111.640743	0	184.83	1	0.092	0.018	-0.026	0	0	6.9406E+218	0	0
20230809_2005290983	0	2491815	-0.02345	0.00584	0.06232	-0.079128	9.7864799	0.090691	83.331	-0.446	-0.72	0.05	-0.433	7.03	32.767874	111.640745	1	23	32.767872	111.640743	0	184.83	1	0.092	0.018	-0.026	0	0	6.9406E+218	0	0
20230809_2005290994	0	2491816	-0.02614	0.00533	0.06249	-0.079148	9.7863989	0.152278	83.331	-0.446	-0.72	0.05	-0.433	7.03	32.767874	111.640745	1	23	32.767872	111.640743	0	184.83	1	0.092	0.018	-0.026	0	0	6.9406E+218	0	0
20230809_2005300002	0	2491817	-0.02802	0.00479	0.06344	-0.079173	9.8450918	0.090837	83.331	-0.446	-0.72	0.05	-0.433	7.03	32.767874	111.640745	1	23	32.767872	111.640743	0	184.83	1	0.092	0.018	-0.026	0	0	6.9406E+218	0	0
20230809_2005300011	0	2491818	-0.02975	0.00456	0.06336	-0.079128	9.7864799	0.090691	83.331	-0.446	-0.72	0.05	-0.431	7.03	32.767874	111.640745	1	23	32.767872	111.640743	0	184.83	1	0.092	0.018	-0.026	0	0	6.9406E+218	0	0
20230809_2005300019	0	2491819	-0.03172	0.00437	0.06451	-0.013972	9.7864618	0.152095	83.331	-0.446	-0.72	0.05	-0.431	7.03	32.767874	111.640745	1	23	32.767872	111.640743	0	184.83	1	0.092	0.018	-0.026	0	0	6.9406E+218	0	0
20230809_2005300032	0	2491820	-0.03183	0.00407	0.06437	-0.079173	9.8450918	0.090837	83.331	-0.443	-0.721	0.051	-0.431	7.03	32.767874	111.640745	1	23	32.767872	111.640743	0	184.83	1	0.092	0.018	-0.026	0	0	6.9406E+218	0	0
20230809_2005300046	0	2491821	-0.032	0.00353	0.06518	-0.079148	9.7863989	0.152278	83.331	-0.443	-0.721	0.051	-0.431	7.03	32.767874	111.640745	1	23	32.767872	111.640743	0	184.83	1	0.092	0.018	-0.026	0	0	6.9406E+218	0	0
20230809_2005300051	0	2491822	-0.03078	0.00283	0.06512	-0.079128	9.7864799	0.090691	83.331	-0.443	-0.721	0.051	-0.431	7.03	32.767874	111.640745	1	23	32.767872	111.640743	0	184.83	1	0.092	0.018	-0.026	0	0	6.9406E+218	0	0
20230809_2005300060	0	2491823	-0.02761	0.00246	0.06588	-0.079148	9.7863989	0.152278	83.331	-0.443	-0.721	0.051	-0.431	7.03	32.767874	111.640745	1	23	32.767872	111.640743	0	184.83	1	0.092	0.018	-0.026	0	0	6.9406E+218	0	0
20230809_2005300069	0	2491824	-0.02485	0.0022	0.06638	-0.079173	9.8450918	0.090837	83.331	-0.443	-0.721	0.051	-0.431	7.03	32.767874	111.640745	1	23	32.767872	111.640743	0	184.83	1	0.092	0.018	-0.026	0	0	6.9406E+218	0	0
20230809_2005300079	0	2491825	-0.02043	0.00165	0.06686	-0.079148	9.7863989	0.152278	83.331	-0.439	-0.723	0.051	-0.431	7.03	32.767874	111.640745	1	23	32.767872	111.640743	0	184.83	1	0.092	0.018	-0.026	0	0	6.9406E+218	0	0
20230809_2005300091	0	2491826	-0.01653	0.00144	0.06752	-0.079128	9.7864799	0.090691	83.331	-0.439	-0.723	0.051	-0.431	7.03	32.767874	111.640745	1	23	32.767872	111.640743	0	184.83	1	0.092	0.018	-0.026	0	0	6.9406E+218	0	0
20230809_2005300099	0	2491827	-0.01286	0.00109	0.06812	-0.079148	9.7863989	0.152278	83.331	-0.439	-0.723	0.051	-0.431	7.03	32.767874	111.640745	1	23	32.767872	111.640743	0	184.83	1	0.092	0.018	-0.026	0	0	6.9406E+218	0	0
20230809_2005300109	0	2491828	-0.01015	0.00063	0.06829	-0.079128	9.7864799	0.090691	83.331	-0.439	-0.723	0.051	-0.431	7.03	32.767874	111.640745	1	23	32.767872	111.640743	0	184.83	1	0.092	0.018	-0.026	0	0	6.9406E+218	0	0
20230809_2005300119	0	2491829	-0.00788	0.00076	0.06942	-0.014017	9.8450737	0.15224	83.331	-0.439	-0.723	0.051	-0.431	7.03	32.767874	111.640745	1	23	32.767872	111.640743	0	184.83	1	0.092	0.018	-0.026	0	0	6.9406E+218	0	0
20230809_2005300130	0	2491830	-0.00587	0.00066	0.06897	-0.079148	9.7863989	0.152278	83.331	-0.436	-0.723	0.051	-0.431	7.03	32.767874	111.640745	1	23	32.767872	111.640743	0	184.83	1	0.092	0.018	-0.026	0	0	6.9406E+218	0	0
20230809_2005300141	0	2491831	-0.00365	0.00098	0.06999	-0.079128	9.7864799	0.090691	83.331	-0.436	-0.723	0.051	-0.431	7.03	32.767874	111.640745	1	23	32.767872	111.640743	0	184.83	1	0.092	0.018	-0.026	0	0	6.9406E+218	0	0
20230809_2005300149	0	2491832	-0.00013	0.00101	0.07016	-0.079193	9.8450108	0.152423	83.331	-0.436	-0.723	0.051	-0.431	7.03	32.767874	111.640745	1	23	32.767872	111.640743	0	184.83	1	0.092	0.018	-0.026	0	0	6.9406E+218	0	0
20230809_2005300160	0	2491833	0.0031	0.001	0.06963	-0.079128	9.7864799	0.090691	83.331	-0.436	-0.723	0.051	-0.431	7.03	32.767874	111.640745	1	23	32.767872	111.640743	0	184.83	1	0.092	0.018	-0.026	0	0	6.9406E+218	0	0
20230809_2005300170	0	2491834	0.00979	0.00197	0.07032	-0.013972	9.7864618	0.152095	83.331	-0.436	-0.723	0.051	-0.431	7.03	32.767874	111.640745	1	23	32.767872	111.640743	0	184.83	1	0.092	0.018	-0.026	0	0	6.9406E+218	0	0
20230809_2005300180	0	2491835	0.01417	0.00241	0.06965	-0.079148	9.7863989	0.152278	83.331	-0.432	-0.723	0.052	-0.431	7.03	32.767874	111.640745	1	23	32.767872	111.640743	0	184.83	1	0.092	0.018	-0.026	0	0	6.9406E+218	0	0
20230809_2005300193	0	2491836	0.02164	0.00263	0.0696	-0.079128	9.7864799	0.090691	83.331	-0.432	-0.723	0.052	-0.431	7.03	32.767874	111.640745	1	23	32.767872	111.640743	0	184.83	1	0.092	0.018	-0.026	0	0	6.9406E+218	0	0
20230809_2005300200	0	2491837	0.02818	0.00316	0.06925	-0.079193	9.8450108	0.152423	83.331	-0.432	-0.723	0.052	-0.419	7.03	32.767874	111.640745	1	23	32.767872	111.640743	0	184.83	1	0.092	0.018	-0.026	0	0	6.9406E+218	0	0
20230809_2005300222	0	2491838	0.03415	0.00328	0.06854	-0.013972	9.7864618	0.152095	83.331	-0.432	-0.723	0.052	-0.419	7.03	32.767874	111.640745	1	23	32.767872	111.640743	0	184.83	1	0.092	0.018	-0.026	0	0	6.9406E+218	0	0
20230809_2005300227	0	2491839	0.03903	0.00363	0.06779	-0.079128	9.7864799	0.090691	83.331	-0.432	-0.723	0.052	-0.419	7.03	32.767874	111.640745	1	23	32.767872	111.640743	0	184.83	1	0.092	0.018	-0.026	0	0	6.9406E+218	0	0
20230809_2005300237	0	2491840	0.04266	0.00363	0.06751	-0.079193	9.8450108	0.152423	83.331	-0.428	-0.721	0.052	-0.419	7.03	32.767874	111.640745	1	23	32.767872	111.640743	0	184.83	1	0.092	0.018	-0.026	0	0	6.9406E+218	0	0
20230809_2005300241	0	2491841	0.0438	0.00401	0.06588	-0.013952	9.7865419	0.090508	83.331	-0.428	-0.721	0.052	-0.419	7.03	32.767874	111.640745	1	23	32.767872	111.640743	0	184.83	1	0.092	0.018	-0.026	0	0	6.9406E+218	0	0
20230809_2005300253	0	2491842	0.04557	0.00431	0.06503	-0.079148	9.7863989	0.152278	83.331	-0.428	-0.721	0.052	-0.419	7.03	32.767874	111.640745	1	23	32.767872	111.640743	0	184.83	1	0.092	0.018	-0.026	0	0	6.9406E+218	0	0
20230809_2005300260	0	2491843	0.04416	0.00446	0.06414	-0.079128	9.7864799	0.090691	83.331	-0.428	-0.721	0.052	-0.419	7.03	32.767874	111.640745	1	23	32.767872	111.640743	0	184.83	1	0.092	0.018	-0.026	0	0	6.9406E+218	0	0
20230809_2005300269	0	2491844	0.04399	0.00408	0.0623	-0.079193	9.8450108	0.152423	83.331	-0.428	-0.721	0.052	-0.419	7.03	32.767874	111.640745	1	23	32.767872	111.640743	0	184.83	1	0.092	0.018	-0.026	0	0	6.9406E+218	0	0
20230809_2005300280	0	2491845	0.04341	0.00459	0.06145	-0.013952	9.7865419	0.090508	83.331	-0.425	-0.719	0.053	-0.419	7.03	32.767874	111.640745	1	23	32.767872	111.640743	0	184.83	1	0.092	0.018	-0.026	0	0	6.9406E+218	0	0
20230809_2005300293	0	2491846	0.04134	0.00432	0.06042	-0.079148	9.7863989	0.152278	83.331	-0.425	-0.719	0.053	-0.419	7.03	32.767874	111.640745	1	23	32.767872	111.640743	0	184.83	1	0.092	0.018	-0.026	0	0	6.9406E+218	0	0
20230809_2005300301	0	2491847	0.03992	0.00376	0.05872	-0.079128	9.7864799	0.090691	83.331	-0.425	-0.719	0.053	-0.419	7.03	32.767874	111.640745	1	23	32.767872	111.640743	0	184.83	1	0.092	0.018	-0.026	0	0	6.9406E+218	0	0
20230809_2005300309	0	2491848	0.03929	0.00362	0.05872	-0.079148	9.7863989	0.152278	83.331	-0.425	-0.719	0.053	-0.419	7.03	32.767874	111.640745	1	23	32.767872	111.640743	0	184.83	1	0.092	0.018	-0.026	0	0	6.9406E+218	0	0
20230809_2005300320	0	2491849	0.03838	0.00304	0.05724	-0.013997	9.8451548	0.090654	83.331	-0.425	-0.719	0.053	-0.419	7.03	32.767874	111.640745	1	23	32.767872	111.640743	0	184.83	1	0.092	0.018	-0.026	0	0	6.9406E+218	0	0
20230809_2005300335	0	2491850	0.03641	0.00244	0.05706	-0.079128	9.7864799	0.090691	83.331	-0.422	-0.717	0.053	-0.419	7.03	32.767874	111.640745	1	23	32.767872	111.640743	0	184.83	1	0.092	0.018	-0.026	0	0	6.9406E+218	0	0
20230809_2005300342	0	2491851	0.03538	0.00172	0.05674	-0.079148	9.7863989	0.152278	83.331	-0.422	-0.717	0.053	-0.426	7.03	32.767874	111.640745	1	23	32.767872	111.640743	0	184.83	1	0.092	0.018	-0.026	0	0	6.9406E+218	0	0
20230809_2005300349	0	2491852	0.03106	0.00123	0.05606	-0.079128	9.7864799	0.090691	83.331	-0.422	-0.717	0.053	-0.426	7.03	32.767874	111.640745	1	23	32.767872	111.640743	0	184.83	1	0.092	0.018	-0.026	0	0	6.9406E+218	0	0
20230809_2005300359	0	2491853	0.02844	0.00037	0.05604	-0.079128	9.7864799	0.090691	83.331	-0.422	-0.717	0.053	-0.426	7.03	32.767874	111.640745	1	23	32.767872	111.640743	0	184.83	1	0.092	0.018	-0.026	0	0	6.9406E+218	0	0
20230809_2005300371	0	2491854	0.0237	-0.00008	0.05596	-0.013972	9.7864618	0.152095	83.331	-0.422	-0.717	0.053	-0.426	7.03	32.767874	111.640745	1	23	32.767872	111.640743	0	184.83	1	0.092	0.018	-0.026	0	0	6.9406E+218	0	0
20230809_2005300379	0	2491855	0.01942	-0.00065	0.05567	-0.079173	9.8450918	0.090837	83.331	-0.419	-0.716	0.054	-0.426	7.03	32.767874	111.640745	1	23	32.767872	111.640743	0	184.83	1	0.092	0.018	-0.026	0	0	6.9406E+218	0	0
20230809_2005300399	0	2491856	0.01448	-0.00103	0.05636	-0.079128	9.7864799	0.090691	83.331	-0.419	-0.716	0.054	-0.426	7.03	32.767874	111.640745	1	23	32.767872	111.640743	0	184.83	1	0.092	0.018	-0.026	0	0	6.9406E+218	0	0
20230809_2005300402	0	2491857	0.00958	-0.00131	0.05591	-0.079148	9.7863989	0.152278	83.331	-0.419	-0.716	0.054	-0.426	7.03	32.767874	111.640745	1	23	32.767872	111.640743	0	184.83	1	0.092	0.018	-0.026	0	0	6.9406E+218	0	0
20230809_2005300411	0	2491858	0.00461	-0.00148	0.05611	-0.079128	9.7864799	0.090691	83.331	-0.419	-0.716	0.054	-0.426	7.03	32.767874	111.640745	1	23	32.767872	111.640743	0	184.83	1	0.092	0.018	-0.026	0	0	6.9406E+218	0	0
20230809_2005300420	0	2491859	-0.00007	-0.00222	0.05641	-0.013952	9.7865419	0.090508	83.331	-0.419	-0.716	0.054	-0.426	7.03	32.767874	111.640745	1	23	32.767872	111.640743	0	184.83	1	0.092	0.018	-0.026	0	0	6.9406E+218	0	0
20230809_2005300431	0	2491860	-0.00403	-0.00195	0.05627	-0.079193	9.8450108	0.152423	83.331	-0.416	-0.716	0.054	-0.426	7.03	32.767874	111.640745	1	23	32.767872	111.640743	0	184.83	1	0.092	0.018	-0.026	0	0	6.9406E+218	0	0
20230809_2005300441	0	2491861	-0.00792	-0.00233	0.05663	-0.079128	9.7864799	0.090691	83.331	-0.416	-0.716	0.054	-0.426	7.03	32.767874	111.640745	1	23	32.767872	111.640743	0	184.83	1	0.092	0.018	-0.026	0	0	6.9406E+218	0	0
20230809_2005300450	0	2491862	-0.0111	-0.00255	0.05676	-0.079128	9.7864799	0.090691	83.331	-0.416	-0.716	0.054	-0.426	7.03	32.767874	111.640745	1	23	32.767872	111.640743	0	184.83	1	0.092	0.018	-0.026	0	0	6.9406E+218	0	0
20230809_2005300460	0	2491863	-0.01531	-0.00225	0.05665	-0.079148	9.7863989	0.152278	83.331	-0.416	-0.716	0.054	-0.426	7.03	32.767874	111.640745	1	23	32.767872	111.640743	0	184.83	1	0.092	0.018	-0.026	0	0	6.9406E+218	0	0
20230809_2005300469	0	2491864	-0.02011	-0.00245	0.05658	-0.013952	9.7865419	0.090508	83.331	-0.416	-0.716	0.054	-0.426	7.03	32.767874	111.640745	1	23	32.767872	111.640743	0	184.83	1	0.092	0.018	-0.026	0	0	6.9406E+218	0	0
20230809_2005300479	0	2491865	-0.02568	-0.0021	0.05615	-0.079173	9.8450918	0.090837	83.331	-0.413	-0.716	0.054	-0.426	7.03	32.767874	111.640745	1	23	32.767872	111.640743	0	184.83	1	0.092	0.018	-0.026	0	0	6.9406E+218	0	0
20230809_2005300491	0	2491866	-0.03216	-0.0017	0.05585	-0.079148	9.7863989	0.152278	83.331	-0.413	-0.716	0.054	-0.426	7.03	32.767874	111.640745	1	23	32.767872	111.640743	0	184.83	1	0.092	0.018	-0.026	0	0	6.9406E+218	0	0
20230809_2005300502	0	2491867	-0.03846	-0.00157	0.05501	-0.079128	9.7864799	0.090691	83.331	-0.413	-0.716	0.054	-0.426	7.03	32.767874	111.640745	1	23	32.767872	111.640743	0	184.83	1	0.092	0.018	-0.026	0	0	6.9406E+218	0	0
20230809_2005300512	0	2491868	-0.04434	-0.00078	0.05392	-0.079148	9.7863989	0.152278	83.331	-0.413	-0.716	0.054	-0.433	7.03	32.767874	111.640745	1	23	32.767872	111.640743	0	184.83	1	0.092	0.018	-0.026	0	0	6.9406E+218	0	0
20230809_2005300520	0	2491869	-0.05111	0.00026	0.05318	-0.013997	9.8451548	0.090654	83.331	-0.413	-0.716	0.054	-0.433	7.03	32.767874	111.640745	1	23	32.767872	111.640743	0	184.83	1	0.092	0.018	-0.026	0	0	6.9406E+218	0	0
20230809_2005300530	0	2491870	-0.05421	0.00044	0.05152	-0.079148	9.7863989	0.152278	83.331	-0.41	-0.719	0.054	-0.433	7.03	32.767874	111.640745	1	23	32.767872	111.640743	0	184.83	1	0.092	0.018	-0.026	0	0	6.9406E+218	0	0
20230809_2005300550	0	2491871	-0.05646	0.00123	0.0507	-0.079128	9.7864799	0.090691	83.331	-0.41	-0.719	0.054	-0.433	7.03	32.767874	111.640745	1	23	32.767872	111.640743	0	184.83	1	0.092	0.018	-0.026	0	0	6.9406E+218	0	0
20230809_2005300552	0	2491872	-0.05717	0.00215	0.04899	-0.079193	9.8450108	0.152423	83.331	-0.41	-0.719	0.054	-0.433	7.03	32.767874	111.640745	1	23	32.767872	111.640743	0	184.83	1	0.092	0.018	-0.026	0	0	6.9406E+218	0	0
20230809_2005300561	0	2491873	-0.05487	0.00281	0.04742	-0.013952	9.7865419	0.090508	83.331	-0.41	-0.719	0.054	-0.433	7.03	32.767874	111.640745	1	23	32.767872	111.640743	0	184.83	1	0.092	0.018	-0.026	0	0	6.9406E+218	0	0
20230809_2005300570	0	2491874	-0.05185	0.00346	0.04657	-0.079148	9.7863989	0.152278	83.331	-0.41	-0.719	0.054	-0.433	7.03	32.767874	111.640745	1	23	32.767872	111.640743	0	184.83	1	0.092	0.018	-0.026	0	0	6.9406E+218	0	0
20230809_2005300581	0	2491875	-0.04688	0.00406	0.04513	-0.079193	9.8450108	0.152423	83.331	-0.408	-0.721	0.055	-0.433	7.03	32.767874	111.640745	1	23	32.767872	111.640743	0	184.83	1	0.092	0.018	-0.026	0	0	6.9406E+218	0	0
20230809_2005300592	0	2491876	-0.04158	0.00433	0.04402	-0.079128	9.7864799	0.090691	83.331	-0.408	-0.721	0.055	-0.433	7.03	32.767874	111.640745	1	23	32.767872	111.640743	0	184.83	1	0.092	0.018	-0.026	0	0	6.9406E+218	0	0
20230809_2005300601	0	2491877	-0.03555	0.00515	0.04225	-0.013972	9.7864618	0.152095	83.331	-0.408	-0.721	0.055	-0.433	7.03	32.767874	111.640745	1	23	32.767872	111.640743	0	184.83	1	0.092	0.018	-0.026	0	0	6.9406E+218	0	0
20230809_2005300609	0	2491878	-0.03111	0.00508	0.04122	-0.079173	9.8450918	0.090837	83.331	-0.408	-0.721	0.055	-0.433	7.03	32.767874	111.640745	1	23	32.767872	111.640743	0	184.83	1	0.092	0.018	-0.026	0	0	6.9406E+218	0	0
20230809_2005300620	0	2491879	-0.02474	0.00521	0.0402	-0.079148	9.7863989	0.152278	83.331	-0.408	-0.721	0.055	-0.433	7.03	32.767874	111.640745	1	23	32.767872	111.640743	0	184.83	1	0.092	0.018	-0.026	0	0	6.9406E+218	0	0
20230809_2005300631	0	2491880	-0.01992	0.00591	0.03889	-0.013972	9.7864618	0.152095	83.331	-0.405	-0.723	0.055	-0.433	7.03	32.767874	111.640745	1	23	32.767872	111.640743	0	184.83	1	0.092	0.018	-0.026	0	0	6.9406E+218	0	0
20230809_2005300642	0	2491881	-0.01483	0.00569	0.03795	-0.079128	9.7864799	0.090691	83.331	-0.405	-0.723	0.055	-0.433	7.03	32.767874	111.640745	1	23	32.767872	111.640743	0	184.83	1	0.092	0.018	-0.026	0	0	6.9406E+218	0	0
20230809_2005300650	0	2491882	-0.00928	0.00524	0.03734	-0.079148	9.7863989	0.152278	83.331	-0.405	-0.723	0.055	-0.433	7.03	32.767874	111.640745	1	23	32.767872	111.640743	0	184.83	1	0.092	0.018	-0.026	0	0	6.9406E+218	0	0
20230809_2005300662	0	2491883	-0.0043	0.0052	0.03656	-0.014017	9.8450737	0.15224	83.331	-0.405	-0.723	0.055	-0.433	7.03	32.767874	111.640745	1	23	32.767872	111.640743	0	184.83	1	0.092	0.018	-0.026	0	0	6.9406E+218	0	0
20230809_2005300672	0	2491884	0.00026	0.00443	0.0362	-0.079128	9.7864799	0.090691	83.331	-0.405	-0.723	0.055	-0.433	7.03	32.767874	111.640745	1	23	32.767872	111.640743	0	184.83	1	0.092	0.018	-0.026	0	0	6.9406E+218	0	0
20230809_2005300680	0	2491885	0.00639	0.0035	0.03521	-0.079148	9.7863989	0.152278	83.331	-0.403	-0.723	0.055	-0.433	7.03	32.767874	111.640745	1	23	32.767872	111.640743	0	184.83	1	0.092	0.018	-0.026	0	0	6.9406E+218	0	0
20230809_2005300693	0	2491886	0.01089	0.00292	0.03514	-0.079148	9.7863989	0.152278	83.331	-0.403	-0.723	0.055	-0.433	7.03	32.767874	111.640745	1	23	32.767872	111.640743	0	184.83	1	0.092	0.018	-0.026	0	0	6.9406E+218	0	0
20230809_2005300701	0	2491887	0.01626	0.00159	0.03535	-0.013952	9.7865419	0.090508	83.331	-0.403	-0.723	0.055	-0.43	7.03	32.767874	111.640745	1	23	32.767872	111.640743	0	184.83	1	0.092	0.018	-0.026	0	0	6.9406E+218	0	0
20230809_2005300710	0	2491888	0.02182	0.00062	0.03493	-0.07915	9.7864046	0.152278	83.331	-0.403	-0.723	0.055	-0.43	7.03	32.767874	111.640745	1	23	32.767872	111.640743	0	184.83	1	0.092	0.018	-0.026	0	0	6.9406E+218	0	0
20230809_2005300731	0	2491889	0.02588	-0.00027	0.03478	-0.079176	9.8450975	0.090837	83.331	-0.403	-0.723	0.055	-0.43	7.03	32.767874	111.640745	1	23	32.767872	111.640743	0	184.83	1	0.092	0.018	-0.026	0	0	6.9406E+218	0	0
20230809_2005300732	0	2491890	0.03053	-0.00118	0.03436	-0.07915	9.7864046	0.152278	83.331	-0.401	-0.722	0.056	-0.43	7.03	32.767874	111.640745	1	23	32.767872	111.640743	0	184.83	1	0.092	0.018	-0.026	0	0	6.9406E+218	0	0
20230809_2005300741	0	2491891	0.03516	-0.00247	0.03373	-0.013955	9.7865477	0.090508	83.331	-0.401	-0.722	0.056	-0.43	7.03	32.767874	111.640745	1	23	32.767872	111.640743	0	184.83	1	0.092	0.018	-0.026	0	0	6.9406E+218	0	0
20230809_2005300751	0	2491892	0.03896	-0.00313	0.03376	-0.07915	9.7864046	0.152278	83.331	-0.401	-0.722	0.056	-0.43	7.03	32.767874	111.640745	1	23	32.767872	111.640743	0	184.83	1	0.092	0.018	-0.026	0	0	6.9406E+218	0	0
20230809_2005300763	0	2491893	0.04309	-0.00378	0.03272	-0.079131	9.7864857	0.090691	83.331	-0.401	-0.722	0.056	-0.43	7.03	32.767874	111.640745	1	23	32.767872	111.640743	0	184.83	1	0.092	0.018	-0.026	0	0	6.9406E+218	0	0
20230809_2005300770	0	2491894	0.04752	-0.00401	0.0324	-0.07915	9.7864046	0.152278	83.331	-0.401	-0.722	0.056	-0.43	7.03	32.767874	111.640745	1	23	32.767872	111.640743	0	184.83	1	0.092	0.018	-0.026	0	0	6.9406E+218	0	0
20230809_2005300780	0	2491895	0.04996	-0.0044	0.03144	-0.013955	9.7865477	0.090508	83.331	-0.4	-0.72	0.056	-0.43	7.03	32.767874	111.640745	1	23	32.767872	111.640743	0	184.83	1	0.092	0.018	-0.026	0	0	6.9406E+218	0	0
20230809_2005300795	0	2491896	0.0536	-0.00521	0.03083	-0.07915	9.7864046	0.152278	83.331	-0.4	-0.72	0.056	-0.43	7.03	32.767874	111.640745	1	23	32.767872	111.640743	0	184.83	1	0.092	0.018	-0.026	0	0	6.9406E+218	0	0
20230809_2005300812	0	2491897	0.05512	-0.00527	0.03006	-0.079176	9.8450975	0.090837	83.331	-0.4	-0.72	0.056	-0.43	7.03	32.767874	111.640745	1	23	32.767872	111.640743	0	184.83	1	0.092	0.018	-0.026	0	0	6.9406E+218	0	0
20230809_2005300820	0	2491898	0.05544	-0.00543	0.02956	-0.07915	9.7864046	0.152278	83.331	-0.4	-0.72	0.056	-0.43	7.03	32.767874	111.640745	1	23	32.767872	111.640743	0	184.83	1	0.092	0.018	-0.026	0	0	6.9406E+218	0	0
20230809_2005300821	0	2491899	0.05487	-0.00567	0.02769	-0.013955	9.7865477	0.090508	83.331	-0.4	-0.72	0.056	-0.43	7.03	32.767874	111.640745	1	23	32.767872	111.640743	0	184.83	1	0.092	0.018	-0.026	0	0	6.9406E+218	0	0
20230809_2005300830	0	2491900	0.05387	-0.00578	0.02776	-0.079131	9.7864857	0.090691	83.332	-0.398	-0.717	0.048	-0.43	7.03	32.767873	111.640745	1	23	32.767872	111.640743	0	184.83	1	0.092	0.018	-0.026	0	0	6.9406E+218	0	0
20230809_2005300842	0	2491901	0.04926	-0.00527	0.02609	-0.07915	9.7864046	0.152278	83.332	-0.398	-0.717	0.048	-0.435	7.03	32.767873	111.640745	1	23	32.767872	111.640743	0	184.83	1	0.092	0.018	-0.026	0	0	6.9406E+218	0	0
20230809_2005300851	0	2491902	0.04492	-0.00499	0.02527	-0.013955	9.7865477	0.090508	83.332	-0.398	-0.717	0.048	-0.435	7.03	32.767873	111.640745	1	23	32.767872	111.640743	0	184.83	1	0.092	0.018	-0.026	0	0	6.9406E+218	0	0
20230809_2005300859	0	2491903	0.03767	-0.00444	0.02383	-0.07915	9.7864046	0.152278	83.332	-0.398	-0.717	0.048	-0.435	7.03	32.767873	111.640745	1	23	32.767872	111.640743	0	184.83	1	0.092	0.018	-0.026	0	0	6.9406E+218	0	0
20230809_2005300870	0	2491904	0.02888	-0.0039	0.02266	-0.079131	9.7864857	0.090691	83.332	-0.398	-0.717	0.048	-0.435	7.03	32.767873	111.640745	1	23	32.767872	111.640743	0	184.83	1	0.092	0.018	-0.026	0	0	6.9406E+218	0	0
20230809_2005300879	0	2491905	0.02012	-0.00322	0.02068	-0.014	9.8451595	0.090654	83.332	-0.397	-0.715	0.048	-0.435	7.03	32.767874	111.640745	1	23	32.767872	111.640743	0	184.83	1	0.092	0.018	-0.026	0	0	6.9406E+218	0	0
20230809_2005300896	0	2491906	0.0094	-0.00243	0.02001	-0.07915	9.7864046	0.152278	83.332	-0.397	-0.715	0.048	-0.435	7.03	32.767874	111.640745	1	23	32.767872	111.640743	0	184.83	1	0.092	0.018	-0.026	0	0	6.9406E+218	0	0
20230809_2005300901	0	2491907	0.00067	-0.00175	0.01749	-0.079131	9.7864857	0.090691	83.332	-0.397	-0.715	0.048	-0.435	7.03	32.767874	111.640745	1	23	32.767872	111.640743	0	184.83	1	0.092	0.018	-0.026	0	0	6.9406E+218	0	0
20230809_2005300911	0	2491908	-0.00868	-0.00099	0.01668	-0.013955	9.7865477	0.090508	83.332	-0.397	-0.715	0.048	-0.435	7.03	32.767874	111.640745	1	23	32.767872	111.640743	0	184.83	1	0.092	0.018	-0.026	0	0	6.9406E+218	0	0
20230809_2005300920	0	2491909	-0.01577	0.00015	0.01482	-0.079131	9.7864857	0.090691	83.332	-0.397	-0.715	0.048	-0.435	7.03	32.767874	111.640745	1	23	32.767872	111.640743	0	184.83	1	0.092	0.018	-0.026	0	0	6.9406E+218	0	0
20230809_2005300933	0	2491910	-0.02315	0.00079	0.01367	-0.079196	9.8450174	0.152423	83.332	-0.396	-0.716	0.049	-0.435	7.03	32.767874	111.640745	1	23	32.767872	111.640743	0	184.83	1	0.092	0.018	-0.026	0	0	6.9406E+218	0	0
20230809_2005300942	0	2491911	-0.02816	0.00116	0.01216	-0.013955	9.7865477	0.090508	83.332	-0.396	-0.716	0.049	-0.435	7.03	32.767874	111.640745	1	23	32.767872	111.640743	0	184.83	1	0.092	0.018	-0.026	0	0	6.9406E+218	0	0
20230809_2005300949	0	2491912	-0.03246	0.0024	0.01078	-0.079131	9.7864857	0.090691	83.332	-0.396	-0.716	0.049	-0.435	7.03	32.767874	111.640745	1	23	32.767872	111.640743	0	184.83	1	0.092	0.018	-0.026	0	0	6.9406E+218	0	0
20230809_2005300960	0	2491913	-0.03635	0.00282	0.00896	-0.07915	9.7864046	0.152278	83.332	-0.396	-0.716	0.049	-0.435	7.03	32.767874	111.640745	1	23	32.767872	111.640743	0	184.83	1	0.092	0.018	-0.026	0	0	6.9406E+218	0	0
20230809_2005300969	0	2491914	-0.03828	0.00335	0.00836	-0.013955	9.7865477	0.090508	83.332	-0.396	-0.716	0.049	-0.435	7.03	32.767874	111.640745	1	23	32.767872	111.640743	0	184.83	1	0.092	0.018	-0.026	0	0	6.9406E+218	0	0
20230809_2005300980	0	2491915	-0.04096	0.00377	0.00667	-0.079176	9.8450975	0.090837	83.332	-0.395	-0.718	0.049	-0.435	7.03	32.767874	111.640745	1	23	32.767872	111.640743	0	184.83	1	0.092	0.018	-0.026	0	0	6.9406E+218	0	0
20230809_2005300995	0	2491916	-0.04382	0.0043	0.00527	-0.07915	9.7864046	0.152278	83.332	-0.395	-0.718	0.049	-0.435	7.03	32.767874	111.640745	1	23	32.767872	111.640743	0	184.83	1	0.092	0.018	-0.026	0	0	6.9406E+218	0	0
20230809_2005310000	0	2491917	-0.04671	0.00447	0.00422	-0.013955	9.7865477	0.090508	83.332	-0.395	-0.718	0.049	-0.435	7.03	32.767874	111.640745	1	23	32.767872	111.640743	0	184.83	1	0.092	0.018	-0.026	0	0	6.9406E+218	0	0
20230809_2005310010	0	2491918	-0.04907	0.00466	0.00316	-0.079176	9.8450975	0.090837	83.332	-0.395	-0.718	0.049	-0.434	7.03	32.767874	111.640745	1	23	32.767872	111.640743	0	184.83	1	0.092	0.018	-0.026	0	0	6.9406E+218	0	0
20230809_2005310021	0	2491919	-0.05362	0.00401	0.00209	-0.07915	9.7864046	0.152278	83.332	-0.395	-0.718	0.049	-0.434	7.03	32.767874	111.640745	1	23	32.767872	111.640743	0	184.83	1	0.092	0.018	-0.026	0	0	6.9406E+218	0	0
20230809_2005310030	0	2491920	-0.0564	0.00404	0.00177	-0.013955	9.7865477	0.090508	83.332	-0.395	-0.72	0.05	-0.434	7.03	32.767874	111.640745	1	23	32.767872	111.640743	0	184.83	1	0.092	0.018	-0.026	0	0	6.9406E+218	0	0
20230809_2005310042	0	2491921	-0.06002	0.00341	0.0007	-0.079131	9.7864857	0.090691	83.332	-0.395	-0.72	0.05	-0.434	7.03	32.767874	111.640745	1	23	32.767872	111.640743	0	184.83	1	0.092	0.018	-0.026	0	0	6.9406E+218	0	0
20230809_2005310052	0	2491922	-0.06348	0.00194	0.00045	-0.07915	9.7864046	0.152278	83.332	-0.395	-0.72	0.05	-0.434	7.03	32.767874	111.640745	1	23	32.767872	111.640743	0	184.83	1	0.092	0.018	-0.026	0	0	6.9406E+218	0	0
20230809_2005310061	0	2491923	-0.0649	0.00135	0.00018	-0.013955	9.7865477	0.090508	83.332	-0.395	-0.72	0.05	-0.434	7.03	32.767874	111.640745	1	23	32.767872	111.640743	0	184.83	1	0.092	0.018	-0.026	0	0	6.9406E+218	0	0
20230809_2005310070	0	2491924	-0.06762	0.00065	-0.00033	-0.079196	9.8450174	0.152423	83.332	-0.395	-0.72	0.05	-0.434	7.03	32.767874	111.640745	1	23	32.767872	111.640743	0	184.83	1	0.092	0.018	-0.026	0	0	6.9406E+218	0	0
20230809_2005310080	0	2491925	-0.06896	-0.00048	-0.00043	-0.079131	9.7864857	0.090691	83.332	-0.394	-0.723	0.05	-0.434	7.03	32.767874	111.640745	1	23	32.767872	111.640743	0	184.83	1	0.092	0.018	-0.026	0	0	6.9406E+218	0	0
20230809_2005310093	0	2491926	-0.06737	-0.00169	-0.00111	-0.07915	9.7864046	0.152278	83.332	-0.394	-0.723	0.05	-0.434	7.03	32.767874	111.640745	1	23	32.767872	111.640743	0	184.83	1	0.092	0.018	-0.026	0	0	6.9406E+218	0	0
20230809_2005310101	0	2491927	-0.06668	-0.00261	-0.00167	-0.013955	9.7865477	0.090508	83.332	-0.394	-0.723	0.05	-0.434	7.03	32.767874	111.640745	1	23	32.767872	111.640743	0	184.83	1	0.092	0.018	-0.026	0	0	6.9406E+218	0	0
20230809_2005310109	0	2491928	-0.06218	-0.00328	-0.00166	-0.07915	9.7864046	0.152278	83.332	-0.394	-0.723	0.05	-0.434	7.03	32.767874	111.640745	1	23	32.767872	111.640743	0	184.83	1	0.092	0.018	-0.026	0	0	6.9406E+218	0	0
20230809_2005310124	0	2491929	-0.05753	-0.00341	-0.00261	-0.079131	9.7864857	0.090691	83.332	-0.394	-0.723	0.05	-0.434	7.03	32.767874	111.640745	1	23	32.767872	111.640743	0	184.83	1	0.092	0.018	-0.026	0	0	6.9406E+218	0	0
20230809_2005310133	0	2491930	-0.05102	-0.00438	-0.00316	-0.013975	9.7864666	0.152095	83.332	-0.394	-0.726	0.051	-0.434	7.03	32.767874	111.640745	1	23	32.767872	111.640743	0	184.83	1	0.092	0.018	-0.026	0	0	6.9406E+218	0	0
20230809_2005310140	0	2491931	-0.04231	-0.00508	-0.0036	-0.079131	9.7864857	0.090691	83.332	-0.394	-0.726	0.051	-0.434	7.03	32.767874	111.640745	1	23	32.767872	111.640743	0	184.83	1	0.092	0.018	-0.026	0	0	6.9406E+218	0	0
20230809_2005310149	0	2491932	-0.03335	-0.00507	-0.00486	-0.079196	9.8450174	0.152423	83.332	-0.394	-0.726	0.051	-0.434	7.03	32.767874	111.640745	1	23	32.767872	111.640743	0	184.83	1	0.092	0.018	-0.026	0	0	6.9406E+218	0	0
20230809_2005310163	0	2491933	-0.02411	-0.0054	-0.00506	-0.013975	9.7864666	0.152095	83.332	-0.394	-0.726	0.051	-0.434	7.03	32.767874	111.640745	1	23	32.767872	111.640743	0	184.83	1	0.092	0.018	-0.026	0	0	6.9406E+218	0	0
20230809_2005310175	0	2491934	-0.01343	-0.00565	-0.00615	-0.079131	9.7864857	0.090691	83.332	-0.394	-0.726	0.051	-0.434	7.03	32.767874	111.640745	1	23	32.767872	111.640743	0	184.83	1	0.092	0.018	-0.026	0	0	6.9406E+218	0	0
20230809_2005310180	0	2491935	-0.00321	-0.00557	-0.00699	-0.07915	9.7864046	0.152278	83.333	-0.394	-0.728	0.051	-0.434	7.03	32.767874	111.640745	1	23	32.767872	111.640743	0	184.83	1	0.092	0.018	-0.026	0	0	6.9406E+218	0	0
20230809_2005310193	0	2491936	0.00543	-0.00544	-0.00798	-0.07915	9.7864046	0.152278	83.333	-0.394	-0.728	0.051	-0.434	7.03	32.767874	111.640745	1	23	32.767872	111.640743	0	184.83	1	0.092	0.018	-0.026	0	0	6.9406E+218	0	0
20230809_2005310201	0	2491937	0.01509	-0.00527	-0.00934	-0.013955	9.7865477	0.090508	83.333	-0.394	-0.728	0.051	-0.423	7.03	32.767874	111.640745	1	23	32.767872	111.640743	0	184.83	1	0.092	0.018	-0.026	0	0	6.9406E+218	0	0
20230809_2005310210	0	2491938	0.02093	-0.00454	-0.01038	-0.07915	9.7864046	0.152278	83.333	-0.394	-0.728	0.051	-0.423	7.03	32.767874	111.640745	1	23	32.767872	111.640743	0	184.83	1	0.092	0.018	-0.026	0	0	6.9406E+218	0	0
20230809_2005310220	0	2491939	0.02716	-0.00477	-0.01186	-0.07915	9.7864046	0.152278	83.333	-0.394	-0.728	0.051	-0.423	7.03	32.767874	111.640745	1	23	32.767872	111.640743	0	184.83	1	0.092	0.018	-0.026	0	0	6.9406E+218	0	0
20230809_2005310232	0	2491940	0.03046	-0.00402	-0.01283	-0.014	9.8451595	0.090654	83.333	-0.395	-0.727	0.052	-0.423	7.03	32.767874	111.640745	1	23	32.767872	111.640743	0	184.83	1	0.092	0.018	-0.026	0	0	6.9406E+218	0	0
20230809_2005310250	0	2491941	0.03281	-0.00331	-0.01383	-0.07915	9.7864046	0.152278	83.333	-0.395	-0.727	0.052	-0.423	7.03	32.767874	111.640745	1	23	32.767872	111.640743	0	184.83	1	0.092	0.018	-0.026	0	0	6.9406E+218	0	0
20230809_2005310251	0	2491942	0.0331	-0.00323	-0.01532	-0.079131	9.7864857	0.090691	83.333	-0.395	-0.727	0.052	-0.423	7.03	32.767874	111.640745	1	23	32.767872	111.640743	0	184.83	1	0.092	0.018	-0.026	0	0	6.9406E+218	0	0
20230809_2005310260	0	2491943	0.03394	-0.00263	-0.01652	-0.013975	9.7864666	0.152095	83.333	-0.395	-0.727	0.052	-0.423	7.03	32.767874	111.640745	1	23	32.767872	111.640743	0	184.83	1	0.092	0.018	-0.026	0	0	6.9406E+218	0	0
20230809_2005310270	0	2491944	0.03236	-0.00195	-0.01733	-0.07915	9.7864046	0.152278	83.333	-0.395	-0.727	0.052	-0.423	7.03	32.767874	111.640745	1	23	32.767872	111.640743	0	184.83	1	0.092	0.018	-0.026	0	0	6.9406E+218	0	0
20230809_2005310280	0	2491945	0.03134	-0.00163	-0.01864	-0.079131	9.7864857	0.090691	83.333	-0.395	-0.725	0.052	-0.423	7.03	32.767874	111.640745	1	23	32.767872	111.640743	0	184.83	1	0.092	0.018	-0.026	0	0	6.9406E+218	0	0
20230809_2005310294	0	2491946	0.03289	-0.00096	-0.01946	-0.07915	9.7864046	0.152278	83.333	-0.395	-0.725	0.052	-0.423	7.03	32.767874	111.640745	1	23	32.767872	111.640743	0	184.83	1	0.092	0.018	-0.026	0	0	6.9406E+218	0	0
20230809_2005310301	0	2491947	0.03181	-0.00051	-0.02044	-0.013955	9.7865477	0.090508	83.333	-0.395	-0.725	0.052	-0.423	7.03	32.767874	111.640745	1	23	32.767872	111.640743	0	184.83	1	0.092	0.018	-0.026	0	0	6.9406E+218	0	0
20230809_2005310309	0	2491948	0.03438	0.00011	-0.02097	-0.07915	9.7864046	0.152278	83.333	-0.395	-0.725	0.052	-0.423	7.03	32.767874	111.640745	1	23	32.767872	111.640743	0	184.83	1	0.092	0.018	-0.026	0	0	6.9406E+218	0	0
20230809_2005310320	0	2491949	0.03509	0.00102	-0.0219	-0.079131	9.7864857	0.090691	83.333	-0.395	-0.725	0.052	-0.423	7.03	32.767874	111.640745	1	23	32.767872	111.640743	0	184.83	1	0.092	0.018	-0.026	0	0	6.9406E+218	0	0
20230809_2005310331	0	2491950	0.03622	0.00131	-0.02268	-0.013955	9.7865477	0.090508	83.333	-0.396	-0.723	0.052	-0.423	7.03	32.767874	111.640745	1	23	32.767872	111.640743	0	184.83	1	0.092	0.018	-0.026	0	0	6.9406E+218	0	0
20230809_2005310344	0	2491951	0.0375	0.00178	-0.02325	-0.07915	9.7864046	0.152278	83.333	-0.396	-0.723	0.052	-0.434	7.03	32.767874	111.640745	1	23	32.767872	111.640743	0	184.83	1	0.092	0.018	-0.026	0	0	6.9406E+218	0	0
20230809_2005310349	0	2491952	0.03808	0.00229	-0.02406	-0.079131	9.7864857	0.090691	83.333	-0.396	-0.723	0.052	-0.434	7.03	32.767874	111.640745	1	23	32.767872	111.640743	0	184.83	1	0.092	0.018	-0.026	0	0	6.9406E+218	0	0
20230809_2005310361	0	2491953	0.03633	0.0028	-0.02498	-0.013955	9.7865477	0.090508	83.333	-0.396	-0.723	0.052	-0.434	7.03	32.767874	111.640745	1	23	32.767872	111.640743	0	184.83	1	0.092	0.018	-0.026	0	0	6.9406E+218	0	0
20230809_2005310370	0	2491954	0.0339	0.00265	-0.02532	-0.07915	9.7864046	0.152278	83.333	-0.396	-0.723	0.052	-0.434	7.03	32.767874	111.640745	1	23	32.767872	111.640743	0	184.83	1	0.092	0.018	-0.026	0	0	6.9406E+218	0	0
20230809_2005310379	0	2491955	0.02976	0.00289	-0.02606	-0.079131	9.7864857	0.090691	83.333	-0.397	-0.722	0.052	-0.434	7.03	32.767874	111.640745	1	23	32.767872	111.640743	0	184.83	1	0.092	0.018	-0.026	0	0	6.9406E+218	0	0
20230809_2005310393	0	2491956	0.02439	0.00251	-0.02707	-0.013955	9.7865477	0.090508	83.333	-0.397	-0.722	0.052	-0.434	7.03	32.767874	111.640745	1	23	32.767872	111.640743	0	184.83	1	0.092	0.018	-0.026	0	0	6.9406E+218	0	0
20230809_2005310400	0	2491957	0.01808	0.00224	-0.02752	-0.07915	9.7864046	0.152278	83.333	-0.397	-0.722	0.052	-0.434	7.03	32.767874	111.640745	1	23	32.767872	111.640743	0	184.83	1	0.092	0.018	-0.026	0	0	6.9406E+218	0	0
20230809_2005310409	0	2491958	0.01099	0.00208	-0.02833	-0.079176	9.8450975	0.090837	83.333	-0.397	-0.722	0.052	-0.434	7.03	32.767874	111.640745	1	23	32.767872	111.640743	0	184.83	1	0.092	0.018	-0.026	0	0	6.9406E+218	0	0
20230809_2005310420	0	2491959	0.00309	0.0013	-0.02936	-0.079131	9.7864857	0.090691	83.333	-0.397	-0.722	0.052	-0.434	7.03	32.767874	111.640745	1	23	32.767872	111.640743	0	184.83	1	0.092	0.018	-0.026	0	0	6.9406E+218	0	0
20230809_2005310430	0	2491960	-0.00344	0.00068	-0.03007	-0.013955	9.7865477	0.090508	83.334	-0.399	-0.721	0.053	-0.434	7.03	32.767874	111.640745	1	23	32.767872	111.640743	0	184.83	1	0.092	0.018	-0.026	0	0	6.9406E+218	0	0
20230809_2005310444	0	2491961	-0.01232	0.00035	-0.03139	-0.079131	9.7864857	0.090691	83.334	-0.399	-0.721	0.053	-0.434	7.03	32.767874	111.640745	1	23	32.767872	111.640743	0	184.83	1	0.092	0.018	-0.026	0	0	6.9406E+218	0	0
20230809_2005310452	0	2491962	-0.0203	-0.00047	-0.03226	-0.079131	9.7864857	0.090691	83.334	-0.399	-0.721	0.053	-0.434	7.03	32.767874	111.640745	1	23	32.767872	111.640743	0	184.83	1	0.092	0.018	-0.026	0	0	6.9406E+218	0	0
20230809_2005310461	0	2491963	-0.02877	-0.00074	-0.03348	-0.07915	9.7864046	0.152278	83.334	-0.399	-0.721	0.053	-0.434	7.03	32.767874	111.640745	1	23	32.767872	111.640743	0	184.83	1	0.092	0.018	-0.026	0	0	6.9406E+218	0	0
20230809_2005310470	0	2491964	-0.03726	-0.00111	-0.0342	-0.013955	9.7865477	0.090508	83.334	-0.399	-0.721	0.053	-0.434	7.03	32.767874	111.640745	1	23	32.767872	111.640743	0	184.83	1	0.092	0.018	-0.026	0	0	6.9406E+218	0	0
20230809_2005310480	0	2491965	-0.04449	-0.00205	-0.03541	-0.079131	9.7864857	0.090691	83.334	-0.4	-0.723	0.053	-0.434	7.03	32.767874	111.640745	1	23	32.767872	111.640743	0	184.83	1	0.092	0.018	-0.026	0	0	6.9406E+218	0	0
20230809_2005310496	0	2491966	-0.05212	-0.00198	-0.03627	-0.079131	9.7864857	0.090691	83.334	-0.4	-0.723	0.053	-0.434	7.03	32.767874	111.640745	1	23	32.767872	111.640743	0	184.83	1	0.092	0.018	-0.026	0	0	6.9406E+218	0	0
20230809_2005310505	0	2491967	-0.05891	-0.00264	-0.03732	-0.01402	9.8450804	0.15224	83.334	-0.4	-0.723	0.053	-0.434	7.03	32.767874	111.640745	1	23	32.767872	111.640743	0	184.83	1	0.092	0.018	-0.026	0	0	6.9406E+218	0	0
20230809_2005310509	0	2491968	-0.06259	-0.00296	-0.03797	-0.079131	9.7864857	0.090691	83.334	-0.4	-0.723	0.053	-0.434	7.03	32.767874	111.640745	1	23	32.767872	111.640743	0	184.83	1	0.092	0.018	-0.026	0	0	6.9406E+218	0	0
20230809_2005310521	0	2491969	-0.06561	-0.00292	-0.03904	-0.079131	9.7864857	0.090691	83.334	-0.4	-0.723	0.053	-0.434	7.03	32.767874	111.640745	1	23	32.767872	111.640743	0	184.83	1	0.092	0.018	-0.026	0	0	6.9406E+218	0	0
20230809_2005310530	0	2491970	-0.06599	-0.00261	-0.04004	-0.013975	9.7864666	0.152095	83.334	-0.402	-0.726	0.054	-0.434	7.03	32.767874	111.640745	1	23	32.767872	111.640743	0	184.83	1	0.092	0.018	-0.026	0	0	6.9406E+218	0	0
20230809_2005310543	0	2491971	-0.06465	-0.00237	-0.04018	-0.079131	9.7864857	0.090691	83.334	-0.402	-0.726	0.054	-0.429	7.03	32.767874	111.640745	1	23	32.767872	111.640743	0	184.83	1	0.092	0.018	-0.026	0	0	6.9406E+218	0	0
20230809_2005310550	0	2491972	-0.06307	-0.00164	-0.04099	-0.079131	9.7864857	0.090691	83.334	-0.402	-0.726	0.054	-0.429	7.03	32.767874	111.640745	1	23	32.767872	111.640743	0	184.83	1	0.092	0.018	-0.026	0	0	6.9406E+218	0	0
20230809_2005310564	0	2491973	-0.06092	-0.00178	-0.0416	-0.013975	9.7864666	0.152095	83.334	-0.402	-0.726	0.054	-0.429	7.03	32.767874	111.640745	1	23	32.767872	111.640743	0	184.83	1	0.092	0.018	-0.026	0	0	6.9406E+218	0	0
20230809_2005310574	0	2491974	-0.05745	-0.00132	-0.04208	-0.079176	9.8450975	0.090837	83.334	-0.402	-0.726	0.054	-0.429	7.03	32.767874	111.640745	1	23	32.767872	111.640743	0	184.83	1	0.092	0.018	-0.026	0	0	6.9406E+218	0	0
20230809_2005310581	0	2491975	-0.05658	-0.00062	-0.04219	-0.07915	9.7864046	0.152278	83.334	-0.404	-0.729	0.054	-0.429	7.03	32.767874	111.640745	1	23	32.767872	111.640743	0	184.83	1	0.092	0.018	-0.026	0	0	6.9406E+218	0	0
20230809_2005310593	0	2491976	-0.05498	-0.00045	-0.04315	-0.013955	9.7865477	0.090508	83.334	-0.404	-0.729	0.054	-0.429	7.03	32.767874	111.640745	1	23	32.767872	111.640743	0	184.83	1	0.092	0.018	-0.026	0	0	6.9406E+218	0	0
20230809_2005310599	0	2491977	-0.05472	0.00063	-0.04304	-0.07915	9.7864046	0.152278	83.334	-0.404	-0.729	0.054	-0.429	7.03	32.767874	111.640745	1	23	32.767872	111.640743	0	184.83	1	0.092	0.018	-0.026	0	0	6.9406E+218	0	0
20230809_2005310608	0	2491978	-0.05462	0.00093	-0.04405	-0.079131	9.7864857	0.090691	83.334	-0.404	-0.729	0.054	-0.429	7.03	32.767874	111.640745	1	23	32.767872	111.640743	0	184.83	1	0.092	0.018	-0.026	0	0	6.9406E+218	0	0
20230809_2005310620	0	2491979	-0.05507	0.00117	-0.04368	-0.013975	9.7864666	0.152095	83.334	-0.404	-0.729	0.054	-0.429	7.03	32.767874	111.640745	1	23	32.767872	111.640743	0	184.83	1	0.092	0.018	-0.026	0	0	6.9406E+218	0	0
20230809_2005310630	0	2491980	-0.05466	0.00173	-0.04564	-0.079131	9.7864857	0.090691	83.334	-0.406	-0.732	0.055	-0.429	7.03	32.767874	111.640745	1	23	32.767872	111.640743	0	184.83	1	0.092	0.018	-0.026	0	0	6.9406E+218	0	0
20230809_2005310641	0	2491981	-0.05426	0.00219	-0.04604	-0.07915	9.7864046	0.152278	83.334	-0.406	-0.732	0.055	-0.429	7.03	32.767874	111.640745	1	23	32.767872	111.640743	0	184.83	1	0.092	0.018	-0.026	0	0	6.9406E+218	0	0
20230809_2005310651	0	2491982	-0.05051	0.00258	-0.04661	-0.013975	9.7864666	0.152095	83.334	-0.406	-0.732	0.055	-0.429	7.03	32.767874	111.640745	1	23	32.767872	111.640743	0	184.83	1	0.092	0.018	-0.026	0	0	6.9406E+218	0	0
20230809_2005310661	0	2491983	-0.04724	0.00302	-0.04796	-0.079131	9.7864857	0.090691	83.334	-0.406	-0.732	0.055	-0.429	7.03	32.767874	111.640745	1	23	32.767872	111.640743	0	184.83	1	0.092	0.018	-0.026	0	0	6.9406E+218	0	0
20230809_2005310670	0	2491984	-0.04024	0.00338	-0.04913	-0.07915	9.7864046	0.152278	83.334	-0.406	-0.732	0.055	-0.429	7.03	32.767874	111.640745	1	23	32.767872	111.640743	0	184.83	1	0.092	0.018	-0.026	0	0	6.9406E+218	0	0
20230809_2005310679	0	2491985	-0.03266	0.00378	-0.05011	-0.01402	9.8450804	0.15224	83.334	-0.408	-0.734	0.056	-0.429	7.03	32.767874	111.640745	1	23	32.767872	111.640743	0	184.83	1	0.092	0.018	-0.026	0	0	6.9406E+218	0	0
20230809_2005310693	0	2491986	-0.02452	0.00408	-0.052	-0.079131	9.7864857	0.090691	83.334	-0.408	-0.734	0.056	-0.429	7.03	32.767874	111.640745	1	23	32.767872	111.640743	0	184.83	1	0.092	0.018	-0.026	0	0	6.9406E+218	0	0
20230809_2005310701	0	2491987	-0.01649	0.00394	-0.05215	-0.07915	9.7864046	0.152278	83.334	-0.408	-0.734	0.056	-0.432	7.03	32.767874	111.640745	1	23	32.767872	111.640743	0	184.83	1	0.092	0.018	-0.026	0	0	6.9406E+218	0	0
20230809_2005310710	0	2491988	-0.00759	0.00429	-0.05382	-0.013972	9.7864666	0.152095	83.334	-0.408	-0.734	0.056	-0.432	7.03	32.767874	111.640745	1	23	32.767872	111.640743	0	184.83	1	0.092	0.018	-0.026	0	0	6.9406E+218	0	0
20230809_2005310721	0	2491989	-0.00027	0.00443	-0.05402	-0.079128	9.7864857	0.090691	83.334	-0.408	-0.734	0.056	-0.432	7.03	32.767874	111.640745	1	23	32.767872	111.640743	0	184.83	1	0.092	0.018	-0.026	0	0	6.9406E+218	0	0
20230809_2005310734	0	2491990	0.00642	0.00414	-0.05508	-0.079148	9.7864046	0.152278	83.334	-0.411	-0.734	0.056	-0.432	7.03	32.767874	111.640745	1	23	32.767872	111.640743	0	184.83	1	0.092	0.018	-0.026	0	0	6.9406E+218	0	0
20230809_2005310742	0	2491991	0.01288	0.00402	-0.05533	-0.079128	9.7864857	0.090691	83.334	-0.411	-0.734	0.056	-0.432	7.03	32.767874	111.640745	1	23	32.767872	111.640743	0	184.83	1	0.092	0.018	-0.026	0	0	6.9406E+218	0	0
20230809_2005310750	0	2491992	0.01762	0.00399	-0.05583	-0.013972	9.7864666	0.152095	83.334	-0.411	-0.734	0.056	-0.432	7.03	32.767874	111.640745	1	23	32.767872	111.640743	0	184.83	1	0.092	0.018	-0.026	0	0	6.9406E+218	0	0
20230809_2005310765	0	2491993	0.02336	0.00344	-0.05601	-0.079148	9.7864046	0.152278	83.334	-0.411	-0.734	0.056	-0.432	7.03	32.767874	111.640745	1	23	32.767872	111.640743	0	184.83	1	0.092	0.018	-0.026	0	0	6.9406E+218	0	0
20230809_2005310769	0	2491994	0.02819	0.00353	-0.05669	-0.079128	9.7864857	0.090691	83.334	-0.411	-0.734	0.056	-0.432	7.03	32.767874	111.640745	1	23	32.767872	111.640743	0	184.83	1	0.092	0.018	-0.026	0	0	6.9406E+218	0	0
20230809_2005310779	0	2491995	0.03339	0.00317	-0.05576	-0.079148	9.7864046	0.152278	83.334	-0.413	-0.733	0.056	-0.432	7.03	32.767874	111.640745	1	23	32.767872	111.640743	0	184.83	1	0.092	0.018	-0.026	0	0	6.9406E+218	0	0
20230809_2005310794	0	2491996	0.03882	0.00304	-0.05641	-0.013952	9.7865477	0.090508	83.334	-0.413	-0.733	0.056	-0.432	7.03	32.767874	111.640745	1	23	32.767872	111.640743	0	184.83	1	0.092	0.018	-0.026	0	0	6.9406E+218	0	0
20230809_2005310802	0	2491997	0.04225	0.00263	-0.05521	-0.079148	9.7864046	0.152278	83.334	-0.413	-0.733	0.056	-0.432	7.03	32.767874	111.640745	1	23	32.767872	111.640743	0	184.83	1	0.092	0.018	-0.026	0	0	6.9406E+218	0	0
20230809_2005310809	0	2491998	0.04366	0.00206	-0.0547	-0.079083	9.7278728	0.090546	83.334	-0.413	-0.733	0.056	-0.432	7.03	32.767874	111.640745	1	23	32.767872	111.640743	0	184.83	1	0.092	0.018	-0.026	0	0	6.9406E+218	0	0
20230809_2005310827	0	2491999	0.04578	0.00164	-0.0547	-0.079148	9.7864046	0.152278	83.334	-0.413	-0.733	0.056	-0.432	7.03	32.767874	111.640745	1	23	32.767872	111.640743	0	184.83	1	0.092	0.018	-0.026	0	0	6.9406E+218	0	0
20230809_2005310829	0	2492000	0.04397	0.001	-0.05363	-0.013952	9.7865477	0.090508	83.334	-0.416	-0.731	0.048	-0.432	7.03	32.767873	111.640745	1	23	32.767872	111.640743	0	184.83	1	0.092	0.018	-0.026	0	0	6.9406E+218	0	0
20230809_2005310842	0	2492001	0.04272	0.00056	-0.05335	-0.079148	9.7864046	0.152278	83.334	-0.416	-0.731	0.048	-0.439	7.03	32.767873	111.640745	1	23	32.767872	111.640743	0	184.83	1	0.092	0.018	-0.026	0	0	6.9406E+218	0	0
20230809_2005310851	0	2492002	0.03977	0.00042	-0.05346	-0.079128	9.7864857	0.090691	83.334	-0.416	-0.731	0.048	-0.439	7.03	32.767873	111.640745	1	23	32.767872	111.640743	0	184.83	1	0.092	0.018	-0.026	0	0	6.9406E+218	0	0
20230809_2005310860	0	2492003	0.03565	0.00022	-0.05285	-0.013952	9.7865477	0.090508	83.334	-0.416	-0.731	0.048	-0.439	7.03	32.767873	111.640745	1	23	32.767872	111.640743	0	184.83	1	0.092	0.018	-0.026	0	0	6.9406E+218	0	0
20230809_2005310872	0	2492004	0.0325	0.00031	-0.05326	-0.079148	9.7864046	0.152278	83.334	-0.416	-0.731	0.048	-0.439	7.03	32.767873	111.640745	1	23	32.767872	111.640743	0	184.83	1	0.092	0.018	-0.026	0	0	6.9406E+218	0	0
20230809_2005310880	0	2492005	0.02858	0.00019	-0.0539	-0.079128	9.7864857	0.090691	83.334	-0.418	-0.729	0.048	-0.439	7.03	32.767873	111.640745	1	23	32.767872	111.640743	0	184.83	1	0.092	0.018	-0.026	0	0	6.9406E+218	0	0
20230809_2005310892	0	2492006	0.02582	0.00048	-0.05451	-0.079173	9.8450975	0.090837	83.334	-0.418	-0.729	0.048	-0.439	7.03	32.767873	111.640745	1	23	32.767872	111.640743	0	184.83	1	0.092	0.018	-0.026	0	0	6.9406E+218	0	0
20230809_2005310900	0	2492007	0.02278	0.0011	-0.05551	-0.013972	9.7864666	0.152095	83.334	-0.418	-0.729	0.048	-0.439	7.03	32.767873	111.640745	1	23	32.767872	111.640743	0	184.83	1	0.092	0.018	-0.026	0	0	6.9406E+218	0	0
20230809_2005310909	0	2492008	0.02132	0.00133	-0.05602	-0.079128	9.7864857	0.090691	83.334	-0.418	-0.729	0.048	-0.439	7.03	32.767873	111.640745	1	23	32.767872	111.640743	0	184.83	1	0.092	0.018	-0.026	0	0	6.9406E+218	0	0
20230809_2005310919	0	2492009	0.01731	0.00174	-0.05726	-0.079128	9.7864857	0.090691	83.334	-0.418	-0.729	0.048	-0.439	7.03	32.767873	111.640745	1	23	32.767872	111.640743	0	184.83	1	0.092	0.018	-0.026	0	0	6.9406E+218	0	0
20230809_2005310929	0	2492010	0.01431	0.00206	-0.05852	-0.013972	9.7864666	0.152095	83.334	-0.421	-0.728	0.049	-0.439	7.03	32.767873	111.640745	1	23	32.767872	111.640743	0	184.83	1	0.092	0.018	-0.026	0	0	6.9406E+218	0	0
20230809_2005310943	0	2492011	0.00773	0.00262	-0.06022	-0.079128	9.7864857	0.090691	83.334	-0.421	-0.728	0.049	-0.439	7.03	32.767873	111.640745	1	23	32.767872	111.640743	0	184.83	1	0.092	0.018	-0.026	0	0	6.9406E+218	0	0
20230809_2005310952	0	2492012	0.00155	0.00262	-0.06129	-0.079128	9.7864857	0.090691	83.334	-0.421	-0.728	0.049	-0.439	7.03	32.767873	111.640745	1	23	32.767872	111.640743	0	184.83	1	0.092	0.018	-0.026	0	0	6.9406E+218	0	0
20230809_2005310960	0	2492013	-0.00682	0.00315	-0.06236	-0.079128	9.7864857	0.090691	83.334	-0.421	-0.728	0.049	-0.439	7.03	32.767873	111.640745	1	23	32.767872	111.640743	0	184.83	1	0.092	0.018	-0.026	0	0	6.9406E+218	0	0
20230809_2005310969	0	2492014	-0.01668	0.00353	-0.06307	-0.013972	9.7864666	0.152095	83.334	-0.421	-0.728	0.049	-0.439	7.03	32.767873	111.640745	1	23	32.767872	111.640743	0	184.83	1	0.092	0.018	-0.026	0	0	6.9406E+218	0	0
20230809_2005310979	0	2492015	-0.0259	0.00391	-0.06465	-0.079173	9.8450975	0.090837	83.334	-0.424	-0.729	0.05	-0.439	7.03	32.767873	111.640745	1	23	32.767872	111.640743	0	184.83	1	0.092	0.018	-0.026	0	0	6.9406E+218	0	0
20230809_2005310990	0	2492016	-0.03649	0.00463	-0.0653	-0.079128	9.7864857	0.090691	83.334	-0.424	-0.729	0.05	-0.439	7.03	32.767873	111.640745	1	23	32.767872	111.640743	0	184.83	1	0.092	0.018	-0.026	0	0	6.9406E+218	0	0
20230809_2005310999	0	2492017	-0.04546	0.00521	-0.06664	-0.013972	9.7864666	0.152095	83.334	-0.424	-0.729	0.05	-0.434	7.03	32.767873	111.640745	1	23	32.767872	111.640743	0	184.83	1	0.092	0.018	-0.026	0	0	6.9406E+218	0	0
20230809_2005320010	0	2492018	-0.05313	0.00568	-0.06708	-0.079128	9.7864857	0.090691	83.334	-0.424	-0.729	0.05	-0.434	7.03	32.767873	111.640745	1	23	32.767872	111.640743	0	184.83	1	0.092	0.018	-0.026	0	0	6.9406E+218	0	0
20230809_2005320019	0	2492019	-0.05856	0.0064	-0.06764	-0.079148	9.7864046	0.152278	83.334	-0.424	-0.729	0.05	-0.434	7.03	32.767873	111.640745	1	23	32.767872	111.640743	0	184.83	1	0.092	0.018	-0.026	0	0	6.9406E+218	0	0
20230809_2005320035	0	2492020	-0.06291	0.00679	-0.06814	-0.079128	9.7864857	0.090691	83.334	-0.427	-0.731	0.05	-0.434	7.03	32.767873	111.640745	1	23	32.767872	111.640743	0	184.83	1	0.092	0.018	-0.026	0	0	6.9406E+218	0	0
20230809_2005320050	0	2492021	-0.06383	0.00713	-0.06765	-0.013952	9.7865477	0.090508	83.334	-0.427	-0.731	0.05	-0.434	7.03	32.767873	111.640745	1	23	32.767872	111.640743	0	184.83	1	0.092	0.018	-0.026	0	0	6.9406E+218	0	0
20230809_2005320061	0	2492022	-0.06383	0.00776	-0.06723	-0.079148	9.7864046	0.152278	83.334	-0.427	-0.731	0.05	-0.434	7.03	32.767873	111.640745	1	23	32.767872	111.640743	0	184.83	1	0.092	0.018	-0.026	0	0	6.9406E+218	0	0
20230809_2005320063	0	2492023	-0.06242	0.00744	-0.06709	-0.079128	9.7864857	0.090691	83.334	-0.427	-0.731	0.05	-0.434	7.03	32.767873	111.640745	1	23	32.767872	111.640743	0	184.83	1	0.092	0.018	-0.026	0	0	6.9406E+218	0	0
20230809_2005320070	0	2492024	-0.0601	0.00792	-0.06588	-0.079193	9.8450174	0.152423	83.334	-0.427	-0.731	0.05	-0.434	7.03	32.767873	111.640745	1	23	32.767872	111.640743	0	184.83	1	0.092	0.018	-0.026	0	0	6.9406E+218	0	0
20230809_2005320081	0	2492025	-0.05729	0.0079	-0.06633	-0.079128	9.7864857	0.090691	83.334	-0.43	-0.734	0.05	-0.434	7.03	32.767873	111.640745	1	23	32.767872	111.640743	0	184.83	1	0.092	0.018	-0.026	0	0	6.9406E+218	0	0
20230809_2005320094	0	2492026	-0.05527	0.00786	-0.06464	-0.013972	9.7864666	0.152095	83.334	-0.43	-0.734	0.05	-0.434	7.03	32.767873	111.640745	1	23	32.767872	111.640743	0	184.83	1	0.092	0.018	-0.026	0	0	6.9406E+218	0	0
20230809_2005320102	0	2492027	-0.05138	0.00809	-0.06462	-0.079128	9.7864857	0.090691	83.334	-0.43	-0.734	0.05	-0.434	7.03	32.767873	111.640745	1	23	32.767872	111.640743	0	184.83	1	0.092	0.018	-0.026	0	0	6.9406E+218	0	0
20230809_2005320110	0	2492028	-0.04951	0.00823	-0.06448	-0.079148	9.7864046	0.152278	83.334	-0.43	-0.734	0.05	-0.434	7.03	32.767873	111.640745	1	23	32.767872	111.640743	0	184.83	1	0.092	0.018	-0.026	0	0	6.9406E+218	0	0
20230809_2005320119	0	2492029	-0.04608	0.00764	-0.06336	-0.079128	9.7864857	0.090691	83.334	-0.43	-0.734	0.05	-0.434	7.03	32.767873	111.640745	1	23	32.767872	111.640743	0	184.83	1	0.092	0.018	-0.026	0	0	6.9406E+218	0	0
20230809_2005320129	0	2492030	-0.04295	0.00822	-0.06311	-0.079148	9.7864046	0.152278	83.334	-0.433	-0.737	0.051	-0.434	7.03	32.767873	111.640745	1	23	32.767872	111.640743	0	184.83	1	0.092	0.018	-0.026	0	0	6.9406E+218	0	0
20230809_2005320145	0	2492031	-0.03874	0.00741	-0.06312	-0.013952	9.7865477	0.090508	83.334	-0.433	-0.737	0.051	-0.434	7.03	32.767873	111.640745	1	23	32.767872	111.640743	0	184.83	1	0.092	0.018	-0.026	0	0	6.9406E+218	0	0
20230809_2005320153	0	2492032	-0.0327	0.00712	-0.06209	-0.079148	9.7864046	0.152278	83.334	-0.433	-0.737	0.051	-0.434	7.03	32.767873	111.640745	1	23	32.767872	111.640743	0	184.83	1	0.092	0.018	-0.026	0	0	6.9406E+218	0	0
20230809_2005320160	0	2492033	-0.02721	0.00712	-0.06224	-0.079148	9.7864046	0.152278	83.334	-0.433	-0.737	0.051	-0.434	7.03	32.767873	111.640745	1	23	32.767872	111.640743	0	184.83	1	0.092	0.018	-0.026	0	0	6.9406E+218	0	0
20230809_2005320170	0	2492034	-0.01942	0.00653	-0.06088	-0.079128	9.7864857	0.090691	83.334	-0.433	-0.737	0.051	-0.434	7.03	32.767873	111.640745	1	23	32.767872	111.640743	0	184.83	1	0.092	0.018	-0.026	0	0	6.9406E+218	0	0
20230809_2005320179	0	2492035	-0.01204	0.00614	-0.06113	-0.079148	9.7864046	0.152278	83.334	-0.436	-0.738	0.051	-0.434	7.03	32.767873	111.640745	1	23	32.767872	111.640743	0	184.83	1	0.092	0.018	-0.026	0	0	6.9406E+218	0	0
20230809_2005320191	0	2492036	-0.00567	0.0055	-0.0612	-0.079128	9.7864857	0.090691	83.334	-0.436	-0.738	0.051	-0.434	7.03	32.767873	111.640745	1	23	32.767872	111.640743	0	184.83	1	0.092	0.018	-0.026	0	0	6.9406E+218	0	0
20230809_2005320200	0	2492037	0.00145	0.00493	-0.05973	-0.079148	9.7864046	0.152278	83.334	-0.436	-0.738	0.051	-0.434	7.03	32.767873	111.640745	1	23	32.767872	111.640743	0	184.83	1	0.092	0.018	-0.026	0	0	6.9406E+218	0	0
20230809_2005320210	0	2492038	0.0072	0.00473	-0.05991	-0.013972	9.7864666	0.152095	83.334	-0.436	-0.738	0.051	-0.434	7.03	32.767873	111.640745	1	23	32.767872	111.640743	0	184.83	1	0.092	0.018	-0.026	0	0	6.9406E+218	0	0
20230809_2005320219	0	2492039	0.01318	0.0047	-0.05972	-0.079128	9.7864857	0.090691	83.334	-0.436	-0.738	0.051	-0.428	7.03	32.767873	111.640745	1	23	32.767872	111.640743	0	184.83	1	0.092	0.018	-0.026	0	0	6.9406E+218	0	0
20230809_2005320230	0	2492040	0.01912	0.00466	-0.05949	-0.079148	9.7864046	0.152278	83.334	-0.439	-0.738	0.052	-0.428	7.03	32.767873	111.640745	1	23	32.767872	111.640743	0	184.83	1	0.092	0.018	-0.026	0	0	6.9406E+218	0	0
20230809_2005320241	0	2492041	0.02335	0.00502	-0.05935	-0.079148	9.7864046	0.152278	83.334	-0.439	-0.738	0.052	-0.428	7.03	32.767873	111.640745	1	23	32.767872	111.640743	0	184.83	1	0.092	0.018	-0.026	0	0	6.9406E+218	0	0
20230809_2005320250	0	2492042	0.02872	0.00539	-0.0591	-0.079128	9.7864857	0.090691	83.334	-0.439	-0.738	0.052	-0.428	7.03	32.767873	111.640745	1	23	32.767872	111.640743	0	184.83	1	0.092	0.018	-0.026	0	0	6.9406E+218	0	0
20230809_2005320259	0	2492043	0.03462	0.00526	-0.05914	-0.014017	9.8450804	0.15224	83.334	-0.439	-0.738	0.052	-0.428	7.03	32.767873	111.640745	1	23	32.767872	111.640743	0	184.83	1	0.092	0.018	-0.026	0	0	6.9406E+218	0	0
20230809_2005320270	0	2492044	0.04056	0.00551	-0.0594	-0.079148	9.7864046	0.152278	83.334	-0.439	-0.738	0.052	-0.428	7.03	32.767873	111.640745	1	23	32.767872	111.640743	0	184.83	1	0.092	0.018	-0.026	0	0	6.9406E+218	0	0
20230809_2005320287	0	2492045	0.04698	0.00594	-0.05793	-0.079128	9.7864857	0.090691	83.333	-0.442	-0.736	0.052	-0.428	7.03	32.767873	111.640745	1	23	32.767872	111.640743	0	184.83	1	0.092	0.018	-0.026	0	0	6.9406E+218	0	0
20230809_2005320293	0	2492046	0.05259	0.00635	-0.05841	-0.079148	9.7864046	0.152278	83.333	-0.442	-0.736	0.052	-0.428	7.03	32.767873	111.640745	1	23	32.767872	111.640743	0	184.83	1	0.092	0.018	-0.026	0	0	6.9406E+218	0	0
20230809_2005320304	0	2492047	0.05654	0.00645	-0.05779	-0.013952	9.7865477	0.090508	83.333	-0.442	-0.736	0.052	-0.428	7.03	32.767873	111.640745	1	23	32.767872	111.640743	0	184.83	1	0.092	0.018	-0.026	0	0	6.9406E+218	0	0
20230809_2005320314	0	2492048	0.05952	0.00634	-0.05703	-0.079148	9.7864046	0.152278	83.333	-0.442	-0.736	0.052	-0.428	7.03	32.767873	111.640745	1	23	32.767872	111.640743	0	184.83	1	0.092	0.018	-0.026	0	0	6.9406E+218	0	0
20230809_2005320320	0	2492049	0.06085	0.00682	-0.05711	-0.079128	9.7864857	0.090691	83.333	-0.442	-0.736	0.052	-0.428	7.03	32.767873	111.640745	1	23	32.767872	111.640743	0	184.83	1	0.092	0.018	-0.026	0	0	6.9406E+218	0	0
20230809_2005320331	0	2492050	0.05944	0.0072	-0.0567	-0.079148	9.7864046	0.152278	83.333	-0.444	-0.733	0.052	-0.422	7.03	32.767874	111.640745	1	23	32.767872	111.640743	0	184.83	1	0.092	0.018	-0.026	0	0	6.9406E+218	0	0
20230809_2005320343	0	2492051	0.05905	0.00745	-0.05622	-0.079128	9.7864857	0.090691	83.333	-0.444	-0.733	0.052	-0.422	7.03	32.767874	111.640745	1	23	32.767872	111.640743	0	184.83	1	0.092	0.018	-0.026	0	0	6.9406E+218	0	0
20230809_2005320349	0	2492052	0.05491	0.00836	-0.05688	-0.013952	9.7865477	0.090508	83.333	-0.444	-0.733	0.052	-0.422	7.03	32.767874	111.640745	1	23	32.767872	111.640743	0	184.83	1	0.092	0.018	-0.026	0	0	6.9406E+218	0	0
20230809_2005320361	0	2492053	0.0517	0.00874	-0.05632	-0.079148	9.7864046	0.152278	83.333	-0.444	-0.733	0.052	-0.422	7.03	32.767874	111.640745	1	23	32.767872	111.640743	0	184.83	1	0.092	0.018	-0.026	0	0	6.9406E+218	0	0
20230809_2005320369	0	2492054	0.04727	0.00887	-0.05702	-0.079128	9.7864857	0.090691	83.333	-0.444	-0.733	0.052	-0.422	7.03	32.767874	111.640745	1	23	32.767872	111.640743	0	184.83	1	0.092	0.018	-0.026	0	0	6.9406E+218	0	0
20230809_2005320380	0	2492055	0.04347	0.00926	-0.05676	-0.079173	9.8450975	0.090837	83.333	-0.447	-0.731	0.053	-0.422	7.03	32.767874	111.640745	1	23	32.767872	111.640743	0	184.83	1	0.092	0.018	-0.026	0	0	6.9406E+218	0	0
20230809_2005320395	0	2492056	0.03868	0.00971	-0.05721	-0.013972	9.7864666	0.152095	83.333	-0.447	-0.731	0.053	-0.422	7.03	32.767874	111.640745	1	23	32.767872	111.640743	0	184.83	1	0.092	0.018	-0.026	0	0	6.9406E+218	0	0
20230809_2005320402	0	2492057	0.03535	0.01019	-0.05692	-0.079128	9.7864857	0.090691	83.333	-0.447	-0.731	0.053	-0.422	7.03	32.767874	111.640745	1	23	32.767872	111.640743	0	184.83	1	0.092	0.018	-0.026	0	0	6.9406E+218	0	0
20230809_2005320411	0	2492058	0.03128	0.01024	-0.057	-0.079128	9.7864857	0.090691	83.333	-0.447	-0.731	0.053	-0.422	7.03	32.767874	111.640745	1	23	32.767872	111.640743	0	184.83	1	0.092	0.018	-0.026	0	0	6.9406E+218	0	0
20230809_2005320420	0	2492059	0.02793	0.00967	-0.05646	-0.079148	9.7864046	0.152278	83.333	-0.447	-0.731	0.053	-0.422	7.03	32.767874	111.640745	1	23	32.767872	111.640743	0	184.83	1	0.092	0.018	-0.026	0	0	6.9406E+218	0	0
20230809_2005320434	0	2492060	0.0225	0.00999	-0.05678	-0.079128	9.7864857	0.090691	83.333	-0.45	-0.729	0.054	-0.422	7.03	32.767874	111.640745	1	23	32.767872	111.640743	0	184.83	1	0.092	0.018	-0.026	0	0	6.9406E+218	0	0
20230809_2005320440	0	2492061	0.01615	0.00939	-0.05639	-0.079128	9.7864857	0.090691	83.333	-0.45	-0.729	0.054	-0.422	7.03	32.767874	111.640745	1	23	32.767872	111.640743	0	184.83	1	0.092	0.018	-0.026	0	0	6.9406E+218	0	0
20230809_2005320451	0	2492062	0.01026	0.00957	-0.05577	-0.013952	9.7865477	0.090508	83.333	-0.45	-0.729	0.054	-0.422	7.03	32.767874	111.640745	1	23	32.767872	111.640743	0	184.83	1	0.092	0.018	-0.026	0	0	6.9406E+218	0	0
20230809_2005320461	0	2492063	0.00241	0.00949	-0.05567	-0.079148	9.7864046	0.152278	83.333	-0.45	-0.729	0.054	-0.422	7.03	32.767874	111.640745	1	23	32.767872	111.640743	0	184.83	1	0.092	0.018	-0.026	0	0	6.9406E+218	0	0
20230809_2005320470	0	2492064	-0.00623	0.00926	-0.05487	-0.079173	9.8450975	0.090837	83.333	-0.45	-0.729	0.054	-0.422	7.03	32.767874	111.640745	1	23	32.767872	111.640743	0	184.83	1	0.092	0.018	-0.026	0	0	6.9406E+218	0	0
20230809_2005320480	0	2492065	-0.01444	0.00965	-0.05403	-0.079128	9.7864857	0.090691	83.332	-0.452	-0.729	0.054	-0.422	7.03	32.767874	111.640745	1	23	32.767872	111.640743	0	184.83	1	0.092	0.018	-0.026	0	0	6.9406E+218	0	0
20230809_2005320495	0	2492066	-0.02254	0.00929	-0.05395	-0.079128	9.7864857	0.090691	83.332	-0.452	-0.729	0.054	-0.422	7.03	32.767874	111.640745	1	23	32.767872	111.640743	0	184.83	1	0.092	0.018	-0.026	0	0	6.9406E+218	0	0
20230809_2005320501	0	2492067	-0.03071	0.00881	-0.05251	-0.079148	9.7864046	0.152278	83.332	-0.452	-0.729	0.054	-0.425	7.03	32.767874	111.640745	1	23	32.767872	111.640743	0	184.83	1	0.092	0.018	-0.026	0	0	6.9406E+218	0	0
20230809_2005320510	0	2492068	-0.03676	0.00872	-0.05215	-0.013952	9.7865477	0.090508	83.332	-0.452	-0.729	0.054	-0.425	7.03	32.767874	111.640745	1	23	32.767872	111.640743	0	184.83	1	0.092	0.018	-0.026	0	0	6.9406E+218	0	0
20230809_2005320520	0	2492069	-0.04265	0.00873	-0.05122	-0.079128	9.7864857	0.090691	83.332	-0.452	-0.729	0.054	-0.425	7.03	32.767874	111.640745	1	23	32.767872	111.640743	0	184.83	1	0.092	0.018	-0.026	0	0	6.9406E+218	0	0
20230809_2005320529	0	2492070	-0.04546	0.00804	-0.04903	-0.079128	9.7864857	0.090691	83.332	-0.455	-0.731	0.055	-0.425	7.03	32.767874	111.640745	1	23	32.767872	111.640743	0	184.83	1	0.092	0.018	-0.026	0	0	6.9406E+218	0	0
20230809_2005320541	0	2492071	-0.04863	0.00793	-0.04856	-0.079148	9.7864046	0.152278	83.332	-0.455	-0.731	0.055	-0.425	7.03	32.767874	111.640745	1	23	32.767872	111.640743	0	184.83	1	0.092	0.018	-0.026	0	0	6.9406E+218	0	0
20230809_2005320550	0	2492072	-0.05065	0.00681	-0.0469	-0.079128	9.7864857	0.090691	83.332	-0.455	-0.731	0.055	-0.425	7.03	32.767874	111.640745	1	23	32.767872	111.640743	0	184.83	1	0.092	0.018	-0.026	0	0	6.9406E+218	0	0
20230809_2005320562	0	2492073	-0.05124	0.00697	-0.04623	-0.079193	9.8450174	0.152423	83.332	-0.455	-0.731	0.055	-0.425	7.03	32.767874	111.640745	1	23	32.767872	111.640743	0	184.83	1	0.092	0.018	-0.026	0	0	6.9406E+218	0	0
20230809_2005320570	0	2492074	-0.05315	0.00731	-0.04507	-0.013952	9.7865477	0.090508	83.332	-0.455	-0.731	0.055	-0.425	7.03	32.767874	111.640745	1	23	32.767872	111.640743	0	184.83	1	0.092	0.018	-0.026	0	0	6.9406E+218	0	0
20230809_2005320580	0	2492075	-0.05332	0.00697	-0.04429	-0.079128	9.7864857	0.090691	83.332	-0.457	-0.733	0.055	-0.425	7.03	32.767874	111.640745	1	23	32.767872	111.640743	0	184.83	1	0.092	0.018	-0.026	0	0	6.9406E+218	0	0
20230809_2005320592	0	2492076	-0.05288	0.00705	-0.04402	-0.079148	9.7864046	0.152278	83.332	-0.457	-0.733	0.055	-0.425	7.03	32.767874	111.640745	1	23	32.767872	111.640743	0	184.83	1	0.092	0.018	-0.026	0	0	6.9406E+218	0	0
20230809_2005320601	0	2492077	-0.05268	0.00744	-0.04355	-0.079128	9.7864857	0.090691	83.332	-0.457	-0.733	0.055	-0.425	7.03	32.767874	111.640745	1	23	32.767872	111.640743	0	184.83	1	0.092	0.018	-0.026	0	0	6.9406E+218	0	0
20230809_2005320610	0	2492078	-0.05208	0.00781	-0.04258	-0.079148	9.7864046	0.152278	83.332	-0.457	-0.733	0.055	-0.425	7.03	32.767874	111.640745	1	23	32.767872	111.640743	0	184.83	1	0.092	0.018	-0.026	0	0	6.9406E+218	0	0
20230809_2005320620	0	2492079	-0.05003	0.00805	-0.04265	-0.079193	9.8450174	0.152423	83.332	-0.457	-0.733	0.055	-0.425	7.03	32.767874	111.640745	1	23	32.767872	111.640743	0	184.83	1	0.092	0.018	-0.026	0	0	6.9406E+218	0	0
20230809_2005320630	0	2492080	-0.04681	0.00796	-0.0425	-0.013952	9.7865477	0.090508	83.332	-0.459	-0.736	0.056	-0.425	7.03	32.767874	111.640745	1	23	32.767872	111.640743	0	184.83	1	0.092	0.018	-0.026	0	0	6.9406E+218	0	0
20230809_2005320641	0	2492081	-0.04163	0.00805	-0.04171	-0.079148	9.7864046	0.152278	83.332	-0.459	-0.736	0.056	-0.425	7.03	32.767874	111.640745	1	23	32.767872	111.640743	0	184.83	1	0.092	0.018	-0.026	0	0	6.9406E+218	0	0
20230809_2005320651	0	2492082	-0.03569	0.0085	-0.04111	-0.079128	9.7864857	0.090691	83.332	-0.459	-0.736	0.056	-0.425	7.03	32.767874	111.640745	1	23	32.767872	111.640743	0	184.83	1	0.092	0.018	-0.026	0	0	6.9406E+218	0	0
20230809_2005320665	0	2492083	-0.02804	0.00822	-0.0408	-0.079148	9.7864046	0.152278	83.332	-0.459	-0.736	0.056	-0.419	7.03	32.767874	111.640745	1	23	32.767872	111.640743	0	184.83	1	0.092	0.018	-0.026	0	0	6.9406E+218	0	0
20230809_2005320670	0	2492084	-0.02	0.00831	-0.03994	-0.079193	9.8450174	0.152423	83.332	-0.459	-0.736	0.056	-0.419	7.03	32.767874	111.640745	1	23	32.767872	111.640743	0	184.83	1	0.092	0.018	-0.026	0	0	6.9406E+218	0	0
20230809_2005320680	0	2492085	-0.01268	0.0086	-0.03927	-0.079128	9.7864857	0.090691	83.331	-0.461	-0.737	0.056	-0.419	7.03	32.767874	111.640745	1	23	32.767872	111.640743	0	184.83	1	0.092	0.018	-0.026	0	0	6.9406E+218	0	0
20230809_2005320693	0	2492086	-0.00629	0.00888	-0.03846	-0.079148	9.7864046	0.152278	83.331	-0.461	-0.737	0.056	-0.419	7.03	32.767874	111.640745	1	23	32.767872	111.640743	0	184.83	1	0.092	0.018	-0.026	0	0	6.9406E+218	0	0
20230809_2005320699	0	2492087	0.00009	0.00896	-0.03779	-0.079148	9.7864046	0.152278	83.331	-0.461	-0.737	0.056	-0.419	7.03	32.767874	111.640745	1	23	32.767872	111.640743	0	184.83	1	0.092	0.018	-0.026	0	0	6.9406E+218	0	0
20230809_2005320710	0	2492088	0.00579	0.00927	-0.03653	-0.013952	9.7865419	0.090508	83.331	-0.461	-0.737	0.056	-0.419	7.03	32.767874	111.640745	1	23	32.767872	111.640743	0	184.83	1	0.092	0.018	-0.026	0	0	6.9406E+218	0	0
20230809_2005320720	0	2492089	0.01107	0.00914	-0.03551	-0.079148	9.7863989	0.152278	83.331	-0.461	-0.737	0.056	-0.419	7.03	32.767874	111.640745	1	23	32.767872	111.640743	0	184.83	1	0.092	0.018	-0.026	0	0	6.9406E+218	0	0
20230809_2005320733	0	2492090	0.01608	0.00964	-0.03404	-0.079193	9.8450108	0.152423	83.331	-0.462	-0.737	0.056	-0.419	7.03	32.767874	111.640745	1	23	32.767872	111.640743	0	184.83	1	0.092	0.018	-0.026	0	0	6.9406E+218	0	0
20230809_2005320741	0	2492091	0.02158	0.00942	-0.0333	-0.079148	9.7863989	0.152278	83.331	-0.462	-0.737	0.056	-0.419	7.03	32.767874	111.640745	1	23	32.767872	111.640743	0	184.83	1	0.092	0.018	-0.026	0	0	6.9406E+218	0	0
20230809_2005320751	0	2492092	0.02856	0.00902	-0.03111	-0.079128	9.7864799	0.090691	83.331	-0.462	-0.737	0.056	-0.419	7.03	32.767874	111.640745	1	23	32.767872	111.640743	0	184.83	1	0.092	0.018	-0.026	0	0	6.9406E+218	0	0
20230809_2005320763	0	2492093	0.03563	0.00979	-0.03029	-0.079148	9.7863989	0.152278	83.331	-0.462	-0.737	0.056	-0.419	7.03	32.767874	111.640745	1	23	32.767872	111.640743	0	184.83	1	0.092	0.018	-0.026	0	0	6.9406E+218	0	0
20230809_2005320770	0	2492094	0.04452	0.00935	-0.02815	-0.013972	9.7864618	0.152095	83.331	-0.462	-0.737	0.056	-0.419	7.03	32.767874	111.640745	1	23	32.767872	111.640743	0	184.83	1	0.092	0.018	-0.026	0	0	6.9406E+218	0	0
20230809_2005320779	0	2492095	0.05245	0.00931	-0.0265	-0.079128	9.7864799	0.090691	83.331	-0.464	-0.735	0.057	-0.419	7.03	32.767874	111.640745	1	23	32.767872	111.640743	0	184.83	1	0.092	0.018	-0.026	0	0	6.9406E+218	0	0
20230809_2005320796	0	2492096	0.06183	0.00926	-0.02482	-0.079148	9.7863989	0.152278	83.331	-0.464	-0.735	0.057	-0.419	7.03	32.767874	111.640745	1	23	32.767872	111.640743	0	184.83	1	0.092	0.018	-0.026	0	0	6.9406E+218	0	0
20230809_2005320799	0	2492097	0.06902	0.00874	-0.02357	-0.079128	9.7864799	0.090691	83.331	-0.464	-0.735	0.057	-0.419	7.03	32.767874	111.640745	1	23	32.767872	111.640743	0	184.83	1	0.092	0.018	-0.026	0	0	6.9406E+218	0	0
20230809_2005320809	0	2492098	0.0752	0.00858	-0.02233	-0.079148	9.7863989	0.152278	83.331	-0.464	-0.735	0.057	-0.419	7.03	32.767874	111.640745	1	23	32.767872	111.640743	0	184.83	1	0.092	0.018	-0.026	0	0	6.9406E+218	0	0
20230809_2005320823	0	2492099	0.07937	0.00804	-0.02101	-0.079128	9.7864799	0.090691	83.331	-0.464	-0.735	0.057	-0.419	7.03	32.767874	111.640745	1	23	32.767872	111.640743	0	184.83	1	0.092	0.018	-0.026	0	0	6.9406E+218	0	0
20230809_2005320843	0	2492100	0.08061	0.00785	-0.0202	-0.079193	9.8450108	0.152423	83.33	-0.465	-0.732	0.048	-0.419	7.03	32.767873	111.640745	1	23	32.767872	111.640743	0	184.83	1	0.092	0.018	-0.026	0	0	6.9406E+218	0	0
20230809_2005320844	0	2492101	0.08075	0.00823	-0.01926	-0.079128	9.7864799	0.090691	83.33	-0.465	-0.732	0.048	-0.438	7.03	32.767873	111.640745	1	23	32.767872	111.640743	0	184.83	1	0.092	0.018	-0.026	0	0	6.9406E+218	0	0
20230809_2005320850	0	2492102	0.07738	0.00732	-0.01855	-0.079148	9.7863989	0.152278	83.33	-0.465	-0.732	0.048	-0.438	7.03	32.767873	111.640745	1	23	32.767872	111.640743	0	184.83	1	0.092	0.018	-0.026	0	0	6.9406E+218	0	0
20230809_2005320861	0	2492103	0.07462	0.00701	-0.01778	-0.013952	9.7865419	0.090508	83.33	-0.465	-0.732	0.048	-0.438	7.03	32.767873	111.640745	1	23	32.767872	111.640743	0	184.83	1	0.092	0.018	-0.026	0	0	6.9406E+218	0	0
20230809_2005320872	0	2492104	0.06955	0.0065	-0.01736	-0.079128	9.7864799	0.090691	83.33	-0.465	-0.732	0.048	-0.438	7.03	32.767873	111.640745	1	23	32.767872	111.640743	0	184.83	1	0.092	0.018	-0.026	0	0	6.9406E+218	0	0
20230809_2005320881	0	2492105	0.06466	0.00585	-0.0166	-0.079193	9.8450108	0.152423	83.33	-0.465	-0.728	0.049	-0.438	7.03	32.767873	111.640745	1	23	32.767872	111.640743	0	184.83	1	0.092	0.018	-0.026	0	0	6.9406E+218	0	0
20230809_2005320891	0	2492106	0.05939	0.00554	-0.01622	-0.079128	9.7864799	0.090691	83.33	-0.465	-0.728	0.049	-0.438	7.03	32.767873	111.640745	1	23	32.767872	111.640743	0	184.83	1	0.092	0.018	-0.026	0	0	6.9406E+218	0	0
20230809_2005320899	0	2492107	0.0549	0.0051	-0.01554	-0.079128	9.7864799	0.090691	83.33	-0.465	-0.728	0.049	-0.438	7.03	32.767873	111.640745	1	23	32.767872	111.640743	0	184.83	1	0.092	0.018	-0.026	0	0	6.9406E+218	0	0
20230809_2005320910	0	2492108	0.05094	0.00449	-0.01503	-0.079148	9.7863989	0.152278	83.33	-0.465	-0.728	0.049	-0.438	7.03	32.767873	111.640745	1	23	32.767872	111.640743	0	184.83	1	0.092	0.018	-0.026	0	0	6.9406E+218	0	0
20230809_2005320921	0	2492109	0.046	0.00476	-0.01425	-0.079128	9.7864799	0.090691	83.33	-0.465	-0.728	0.049	-0.438	7.03	32.767873	111.640745	1	23	32.767872	111.640743	0	184.83	1	0.092	0.018	-0.026	0	0	6.9406E+218	0	0
20230809_2005320933	0	2492110	0.04189	0.00456	-0.01312	-0.079173	9.8450918	0.090837	83.33	-0.466	-0.725	0.049	-0.438	7.03	32.767873	111.640745	1	23	32.767872	111.640743	0	184.83	1	0.092	0.018	-0.026	0	0	6.9406E+218	0	0
20230809_2005320942	0	2492111	0.03704	0.00435	-0.01268	-0.079128	9.7864799	0.090691	83.33	-0.466	-0.725	0.049	-0.438	7.03	32.767873	111.640745	1	23	32.767872	111.640743	0	184.83	1	0.092	0.018	-0.026	0	0	6.9406E+218	0	0
20230809_2005320948	0	2492112	0.03045	0.00442	-0.01158	-0.013952	9.7865419	0.090508	83.33	-0.466	-0.725	0.049	-0.438	7.03	32.767873	111.640745	1	23	32.767872	111.640743	0	184.83	1	0.092	0.018	-0.026	0	0	6.9406E+218	0	0
20230809_2005320960	0	2492113	0.02365	0.00442	-0.01063	-0.079148	9.7863989	0.152278	83.33	-0.466	-0.725	0.049	-0.438	7.03	32.767873	111.640745	1	23	32.767872	111.640743	0	184.83	1	0.092	0.018	-0.026	0	0	6.9406E+218	0	0
20230809_2005320970	0	2492114	0.01597	0.00462	-0.00957	-0.079128	9.7864799	0.090691	83.33	-0.466	-0.725	0.049	-0.438	7.03	32.767873	111.640745	1	23	32.767872	111.640743	0	184.83	1	0.092	0.018	-0.026	0	0	6.9406E+218	0	0
20230809_2005320978	0	2492115	0.00738	0.00476	-0.00846	-0.079173	9.8450918	0.090837	83.33	-0.466	-0.724	0.049	-0.438	7.03	32.767873	111.640745	1	23	32.767872	111.640743	0	184.83	1	0.092	0.018	-0.026	0	0	6.9406E+218	0	0
20230809_2005320998	0	2492116	0.00042	0.00528	-0.00753	-0.079128	9.7864799	0.090691	83.33	-0.466	-0.724	0.049	-0.438	7.03	32.767873	111.640745	1	23	32.767872	111.640743	0	184.83	1	0.092	0.018	-0.026	0	0	6.9406E+218	0	0
20230809_2005330000	0	2492117	-0.00729	0.00572	-0.00616	-0.079148	9.7863989	0.152278	83.33	-0.466	-0.724	0.049	-0.434	7.03	32.767873	111.640745	1	23	32.767872	111.640743	0	184.83	1	0.092	0.018	-0.026	0	0	6.9406E+218	0	0
20230809_2005330009	0	2492118	-0.01463	0.0058	-0.0049	-0.079128	9.7864799	0.090691	83.33	-0.466	-0.724	0.049	-0.434	7.03	32.767873	111.640745	1	23	32.767872	111.640743	0	184.83	1	0.092	0.018	-0.026	0	0	6.9406E+218	0	0
20230809_2005330019	0	2492119	-0.02041	0.0056	-0.00387	-0.079128	9.7864799	0.090691	83.33	-0.466	-0.724	0.049	-0.434	7.03	32.767873	111.640745	1	23	32.767872	111.640743	0	184.83	1	0.092	0.018	-0.026	0	0	6.9406E+218	0	0
20230809_2005330029	0	2492120	-0.02604	0.006	-0.00253	-0.014017	9.8450737	0.15224	83.33	-0.466	-0.725	0.05	-0.434	7.03	32.767873	111.640745	1	23	32.767872	111.640743	0	184.83	1	0.092	0.018	-0.026	0	0	6.9406E+218	0	0
20230809_2005330041	0	2492121	-0.03038	0.00611	-0.00165	-0.079128	9.7864799	0.090691	83.33	-0.466	-0.725	0.05	-0.434	7.03	32.767873	111.640745	1	23	32.767872	111.640743	0	184.83	1	0.092	0.018	-0.026	0	0	6.9406E+218	0	0
20230809_2005330050	0	2492122	-0.03534	0.00632	-0.00071	-0.079128	9.7864799	0.090691	83.33	-0.466	-0.725	0.05	-0.434	7.03	32.767873	111.640745	1	23	32.767872	111.640743	0	184.83	1	0.092	0.018	-0.026	0	0	6.9406E+218	0	0
20230809_2005330062	0	2492123	-0.03875	0.0069	0.00111	-0.079148	9.7863989	0.152278	83.33	-0.466	-0.725	0.05	-0.434	7.03	32.767873	111.640745	1	23	32.767872	111.640743	0	184.83	1	0.092	0.018	-0.026	0	0	6.9406E+218	0	0
20230809_2005330071	0	2492124	-0.0435	0.00664	0.00156	-0.079128	9.7864799	0.090691	83.33	-0.466	-0.725	0.05	-0.434	7.03	32.767873	111.640745	1	23	32.767872	111.640743	0	184.83	1	0.092	0.018	-0.026	0	0	6.9406E+218	0	0
20230809_2005330079	0	2492125	-0.0488	0.0068	0.00243	-0.079173	9.8450918	0.090837	83.329	-0.466	-0.727	0.05	-0.434	7.03	32.767873	111.640745	1	23	32.767872	111.640743	0	184.83	1	0.092	0.018	-0.026	0	0	6.9406E+218	0	0
20230809_2005330093	0	2492126	-0.05246	0.00646	0.00313	-0.079148	9.7863989	0.152278	83.329	-0.466	-0.727	0.05	-0.434	7.03	32.767873	111.640745	1	23	32.767872	111.640743	0	184.83	1	0.092	0.018	-0.026	0	0	6.9406E+218	0	0
20230809_2005330102	0	2492127	-0.05526	0.00664	0.00349	-0.079128	9.7864799	0.090691	83.329	-0.466	-0.727	0.05	-0.434	7.03	32.767873	111.640745	1	23	32.767872	111.640743	0	184.83	1	0.092	0.018	-0.026	0	0	6.9406E+218	0	0
20230809_2005330109	0	2492128	-0.05605	0.00681	0.00481	-0.079193	9.8450108	0.152423	83.329	-0.466	-0.727	0.05	-0.434	7.03	32.767873	111.640745	1	23	32.767872	111.640743	0	184.83	1	0.092	0.018	-0.026	0	0	6.9406E+218	0	0
20230809_2005330120	0	2492129	-0.05531	0.00664	0.00536	-0.079128	9.7864799	0.090691	83.329	-0.466	-0.727	0.05	-0.434	7.03	32.767873	111.640745	1	23	32.767872	111.640743	0	184.83	1	0.092	0.018	-0.026	0	0	6.9406E+218	0	0
20230809_2005330129	0	2492130	-0.05096	0.00673	0.00625	-0.013972	9.7864618	0.152095	83.329	-0.466	-0.73	0.051	-0.434	7.03	32.767873	111.640745	1	23	32.767872	111.640743	0	184.83	1	0.092	0.018	-0.026	0	0	6.9406E+218	0	0
20230809_2005330143	0	2492131	-0.04717	0.00686	0.00712	-0.079128	9.7864799	0.090691	83.329	-0.466	-0.73	0.051	-0.434	7.03	32.767873	111.640745	1	23	32.767872	111.640743	0	184.83	1	0.092	0.018	-0.026	0	0	6.9406E+218	0	0
20230809_2005330152	0	2492132	-0.04017	0.00636	0.00848	-0.079193	9.8450108	0.152423	83.329	-0.466	-0.73	0.051	-0.434	7.03	32.767873	111.640745	1	23	32.767872	111.640743	0	184.83	1	0.092	0.018	-0.026	0	0	6.9406E+218	0	0
20230809_2005330162	0	2492133	-0.03263	0.00607	0.00871	-0.079128	9.7864799	0.090691	83.329	-0.466	-0.73	0.051	-0.434	7.03	32.767873	111.640745	1	23	32.767872	111.640743	0	184.83	1	0.092	0.018	-0.026	0	0	6.9406E+218	0	0
20230809_2005330170	0	2492134	-0.02463	0.00536	0.01042	-0.079148	9.7863989	0.152278	83.329	-0.466	-0.73	0.051	-0.434	7.03	32.767873	111.640745	1	23	32.767872	111.640743	0	184.83	1	0.092	0.018	-0.026	0	0	6.9406E+218	0	0
20230809_2005330180	0	2492135	-0.01592	0.00564	0.01111	-0.079148	9.7863989	0.152278	83.329	-0.465	-0.731	0.051	-0.433	7.03	32.767873	111.640745	1	23	32.767872	111.640743	0	184.83	1	0.092	0.018	-0.026	0	0	6.9406E+218	0	0
20230809_2005330192	0	2492136	-0.0078	0.00558	0.01326	-0.079173	9.8450918	0.090837	83.329	-0.465	-0.731	0.051	-0.433	7.03	32.767873	111.640745	1	23	32.767872	111.640743	0	184.83	1	0.092	0.018	-0.026	0	0	6.9406E+218	0	0
20230809_2005330200	0	2492137	0.00017	0.00473	0.01456	-0.079148	9.7863989	0.152278	83.329	-0.465	-0.731	0.051	-0.433	7.03	32.767873	111.640745	1	23	32.767872	111.640743	0	184.83	1	0.092	0.018	-0.026	0	0	6.9406E+218	0	0
20230809_2005330210	0	2492138	0.0074	0.00468	0.01589	-0.079128	9.7864799	0.090691	83.329	-0.465	-0.731	0.051	-0.433	7.03	32.767873	111.640745	1	23	32.767872	111.640743	0	184.83	1	0.092	0.018	-0.026	0	0	6.9406E+218	0	0
20230809_2005330221	0	2492139	0.01425	0.0043	0.01775	-0.079148	9.7863989	0.152278	83.329	-0.465	-0.731	0.051	-0.433	7.03	32.767873	111.640745	1	23	32.767872	111.640743	0	184.83	1	0.092	0.018	-0.026	0	0	6.9406E+218	0	0
20230809_2005330229	0	2492140	0.02135	0.00399	0.01928	-0.079148	9.7863989	0.152278	83.329	-0.464	-0.731	0.051	-0.433	7.03	32.767873	111.640745	1	23	32.767872	111.640743	0	184.83	1	0.092	0.018	-0.026	0	0	6.9406E+218	0	0
20230809_2005330242	0	2492141	0.02803	0.00355	0.02055	-0.013997	9.8451548	0.090654	83.329	-0.464	-0.731	0.051	-0.433	7.03	32.767873	111.640745	1	23	32.767872	111.640743	0	184.83	1	0.092	0.018	-0.026	0	0	6.9406E+218	0	0
20230809_2005330250	0	2492142	0.03456	0.0031	0.02312	-0.079148	9.7863989	0.152278	83.329	-0.464	-0.731	0.051	-0.433	7.03	32.767873	111.640745	1	23	32.767872	111.640743	0	184.83	1	0.092	0.018	-0.026	0	0	6.9406E+218	0	0
20230809_2005330260	0	2492143	0.04173	0.0029	0.02375	-0.079148	9.7863989	0.152278	83.329	-0.464	-0.731	0.051	-0.433	7.03	32.767873	111.640745	1	23	32.767872	111.640743	0	184.83	1	0.092	0.018	-0.026	0	0	6.9406E+218	0	0
20230809_2005330269	0	2492144	0.04688	0.00208	0.0258	-0.079128	9.7864799	0.090691	83.329	-0.464	-0.731	0.051	-0.433	7.03	32.767873	111.640745	1	23	32.767872	111.640743	0	184.83	1	0.092	0.018	-0.026	0	0	6.9406E+218	0	0
20230809_2005330280	0	2492145	0.05303	0.00167	0.02708	-0.079193	9.8450108	0.152423	83.329	-0.463	-0.729	0.051	-0.433	7.03	32.767873	111.640745	1	23	32.767872	111.640743	0	184.83	1	0.092	0.018	-0.026	0	0	6.9406E+218	0	0
20230809_2005330294	0	2492146	0.05898	0.00166	0.02806	-0.079128	9.7864799	0.090691	83.329	-0.463	-0.729	0.051	-0.433	7.03	32.767873	111.640745	1	23	32.767872	111.640743	0	184.83	1	0.092	0.018	-0.026	0	0	6.9406E+218	0	0
20230809_2005330302	0	2492147	0.06383	0.00131	0.02932	-0.079148	9.7863989	0.152278	83.329	-0.463	-0.729	0.051	-0.433	7.03	32.767873	111.640745	1	23	32.767872	111.640743	0	184.83	1	0.092	0.018	-0.026	0	0	6.9406E+218	0	0
20230809_2005330311	0	2492148	0.06822	0.00131	0.0301	-0.079128	9.7864799	0.090691	83.329	-0.463	-0.729	0.051	-0.433	7.03	32.767873	111.640745	1	23	32.767872	111.640743	0	184.83	1	0.092	0.018	-0.026	0	0	6.9406E+218	0	0
20230809_2005330325	0	2492149	0.07173	0.00101	0.03055	-0.013972	9.7864618	0.152095	83.329	-0.463	-0.729	0.051	-0.423	7.03	32.767873	111.640745	1	23	32.767872	111.640743	0	184.83	1	0.092	0.018	-0.026	0	0	6.9406E+218	0	0
20230809_2005330349	0	2492150	0.07422	0.00083	0.03136	-0.079173	9.8450918	0.090837	83.329	-0.461	-0.726	0.052	-0.423	7.03	32.767873	111.640745	1	23	32.767872	111.640743	0	184.83	1	0.092	0.018	-0.026	0	0	6.9406E+218	0	0
20230809_2005330351	0	2492151	0.07593	0.00101	0.03138	-0.079148	9.7863989	0.152278	83.329	-0.461	-0.726	0.052	-0.423	7.03	32.767873	111.640745	1	23	32.767872	111.640743	0	184.83	1	0.092	0.018	-0.026	0	0	6.9406E+218	0	0
20230809_2005330352	0	2492152	0.07664	0.00067	0.03182	-0.079128	9.7864799	0.090691	83.329	-0.461	-0.726	0.052	-0.423	7.03	32.767873	111.640745	1	23	32.767872	111.640743	0	184.83	1	0.092	0.018	-0.026	0	0	6.9406E+218	0	0
20230809_2005330361	0	2492153	0.07605	0.00065	0.03188	-0.079148	9.7863989	0.152278	83.329	-0.461	-0.726	0.052	-0.423	7.03	32.767873	111.640745	1	23	32.767872	111.640743	0	184.83	1	0.092	0.018	-0.026	0	0	6.9406E+218	0	0
20230809_2005330371	0	2492154	0.07597	0.00083	0.03238	-0.079173	9.8450918	0.090837	83.329	-0.461	-0.726	0.052	-0.423	7.03	32.767873	111.640745	1	23	32.767872	111.640743	0	184.83	1	0.092	0.018	-0.026	0	0	6.9406E+218	0	0
20230809_2005330380	0	2492155	0.07387	0.00075	0.03245	-0.079128	9.7864799	0.090691	83.329	-0.459	-0.722	0.052	-0.423	7.03	32.767873	111.640745	1	23	32.767872	111.640743	0	184.83	1	0.092	0.018	-0.026	0	0	6.9406E+218	0	0
20230809_2005330394	0	2492156	0.07273	0.0007	0.03261	-0.013972	9.7864618	0.152095	83.329	-0.459	-0.722	0.052	-0.423	7.03	32.767873	111.640745	1	23	32.767872	111.640743	0	184.83	1	0.092	0.018	-0.026	0	0	6.9406E+218	0	0
20230809_2005330401	0	2492157	0.06829	0.00078	0.03331	-0.079128	9.7864799	0.090691	83.329	-0.459	-0.722	0.052	-0.423	7.03	32.767873	111.640745	1	23	32.767872	111.640743	0	184.83	1	0.092	0.018	-0.026	0	0	6.9406E+218	0	0
20230809_2005330410	0	2492158	0.06455	0.00055	0.03316	-0.079128	9.7864799	0.090691	83.329	-0.459	-0.722	0.052	-0.423	7.03	32.767873	111.640745	1	23	32.767872	111.640743	0	184.83	1	0.092	0.018	-0.026	0	0	6.9406E+218	0	0
20230809_2005330425	0	2492159	0.0583	0.00082	0.03409	-0.079193	9.8450108	0.152423	83.329	-0.459	-0.722	0.052	-0.423	7.03	32.767873	111.640745	1	23	32.767872	111.640743	0	184.83	1	0.092	0.018	-0.026	0	0	6.9406E+218	0	0
20230809_2005330430	0	2492160	0.05175	0.00072	0.03501	-0.079128	9.7864799	0.090691	83.329	-0.458	-0.719	0.053	-0.423	7.03	32.767873	111.640745	1	23	32.767872	111.640743	0	184.83	1	0.092	0.018	-0.026	0	0	6.9406E+218	0	0
20230809_2005330443	0	2492161	0.0437	0.00065	0.03561	-0.079128	9.7864799	0.090691	83.329	-0.458	-0.719	0.053	-0.423	7.03	32.767873	111.640745	1	23	32.767872	111.640743	0	184.83	1	0.092	0.018	-0.026	0	0	6.9406E+218	0	0
20230809_2005330451	0	2492162	0.03323	0.00078	0.03662	-0.079128	9.7864799	0.090691	83.329	-0.458	-0.719	0.053	-0.423	7.03	32.767873	111.640745	1	23	32.767872	111.640743	0	184.83	1	0.092	0.018	-0.026	0	0	6.9406E+218	0	0
20230809_2005330464	0	2492163	0.02277	0.00062	0.0379	-0.013997	9.8451548	0.090654	83.329	-0.458	-0.719	0.053	-0.423	7.03	32.767873	111.640745	1	23	32.767872	111.640743	0	184.83	1	0.092	0.018	-0.026	0	0	6.9406E+218	0	0
20230809_2005330471	0	2492164	0.01282	0.00056	0.0384	-0.079148	9.7863989	0.152278	83.329	-0.458	-0.719	0.053	-0.423	7.03	32.767873	111.640745	1	23	32.767872	111.640743	0	184.83	1	0.092	0.018	-0.026	0	0	6.9406E+218	0	0
20230809_2005330481	0	2492165	0.00289	0.00068	0.04004	-0.079128	9.7864799	0.090691	83.329	-0.455	-0.718	0.053	-0.423	7.03	32.767873	111.640745	1	23	32.767872	111.640743	0	184.83	1	0.092	0.018	-0.026	0	0	6.9406E+218	0	0
20230809_2005330491	0	2492166	-0.00586	0.00057	0.04069	-0.079128	9.7864799	0.090691	83.329	-0.455	-0.718	0.053	-0.423	7.03	32.767873	111.640745	1	23	32.767872	111.640743	0	184.83	1	0.092	0.018	-0.026	0	0	6.9406E+218	0	0
20230809_2005330500	0	2492167	-0.01208	0.00078	0.04196	-0.079173	9.8450918	0.090837	83.329	-0.455	-0.718	0.053	-0.426	7.03	32.767873	111.640745	1	23	32.767872	111.640743	0	184.83	1	0.092	0.018	-0.026	0	0	6.9406E+218	0	0
20230809_2005330509	0	2492168	-0.01868	0.0011	0.04299	-0.079128	9.7864799	0.090691	83.329	-0.455	-0.718	0.053	-0.426	7.03	32.767873	111.640745	1	23	32.767872	111.640743	0	184.83	1	0.092	0.018	-0.026	0	0	6.9406E+218	0	0
20230809_2005330519	0	2492169	-0.02174	0.0008	0.0442	-0.079148	9.7863989	0.152278	83.329	-0.455	-0.718	0.053	-0.426	7.03	32.767873	111.640745	1	23	32.767872	111.640743	0	184.83	1	0.092	0.018	-0.026	0	0	6.9406E+218	0	0
20230809_2005330530	0	2492170	-0.02675	0.00119	0.04476	-0.013952	9.7865419	0.090508	83.329	-0.453	-0.718	0.054	-0.426	7.03	32.767873	111.640745	1	23	32.767872	111.640743	0	184.83	1	0.092	0.018	-0.026	0	0	6.9406E+218	0	0
20230809_2005330541	0	2492171	-0.02932	0.00085	0.04511	-0.079173	9.8450918	0.090837	83.329	-0.453	-0.718	0.054	-0.426	7.03	32.767873	111.640745	1	23	32.767872	111.640743	0	184.83	1	0.092	0.018	-0.026	0	0	6.9406E+218	0	0
20230809_2005330550	0	2492172	-0.03298	0.00082	0.0462	-0.079128	9.7864799	0.090691	83.329	-0.453	-0.718	0.054	-0.426	7.03	32.767873	111.640745	1	23	32.767872	111.640743	0	184.83	1	0.092	0.018	-0.026	0	0	6.9406E+218	0	0
20230809_2005330559	0	2492173	-0.03635	0.00082	0.04718	-0.079148	9.7863989	0.152278	83.329	-0.453	-0.718	0.054	-0.426	7.03	32.767873	111.640745	1	23	32.767872	111.640743	0	184.83	1	0.092	0.018	-0.026	0	0	6.9406E+218	0	0
20230809_2005330570	0	2492174	-0.03932	0.00068	0.04665	-0.079173	9.8450918	0.090837	83.329	-0.451	-0.72	0.054	-0.426	7.03	32.767873	111.640745	1	23	32.767872	111.640743	0	184.83	1	0.092	0.018	-0.026	0	0	6.9406E+218	0	0
20230809_2005330592	0	2492175	-0.0436	0.0007	0.0471	-0.079128	9.7864799	0.090691	83.329	-0.451	-0.72	0.054	-0.426	7.03	32.767873	111.640745	1	23	32.767872	111.640743	0	184.83	1	0.092	0.018	-0.026	0	0	6.9406E+218	0	0
20230809_2005330594	0	2492176	-0.04746	0.00054	0.04747	-0.013972	9.7864618	0.152095	83.329	-0.451	-0.72	0.054	-0.426	7.03	32.767873	111.640745	1	23	32.767872	111.640743	0	184.83	1	0.092	0.018	-0.026	0	0	6.9406E+218	0	0
20230809_2005330603	0	2492177	-0.04943	0.00003	0.0474	-0.079173	9.8450918	0.090837	83.329	-0.451	-0.72	0.054	-0.426	7.03	32.767873	111.640745	1	23	32.767872	111.640743	0	184.83	1	0.092	0.018	-0.026	0	0	6.9406E+218	0	0
20230809_2005330610	0	2492178	-0.05152	-0.00011	0.04763	-0.079148	9.7863989	0.152278	83.329	-0.451	-0.72	0.054	-0.426	7.03	32.767873	111.640745	1	23	32.767872	111.640743	0	184.83	1	0.092	0.018	-0.026	0	0	6.9406E+218	0	0
20230809_2005330619	0	2492179	-0.05213	-0.00014	0.04734	-0.079128	9.7864799	0.090691	83.329	-0.451	-0.72	0.054	-0.426	7.03	32.767873	111.640745	1	23	32.767872	111.640743	0	184.83	1	0.092	0.018	-0.026	0	0	6.9406E+218	0	0
20230809_2005330630	0	2492180	-0.0513	-0.00046	0.04756	-0.079148	9.7863989	0.152278	83.329	-0.448	-0.723	0.054	-0.426	7.03	32.767873	111.640745	1	23	32.767872	111.640743	0	184.83	1	0.092	0.018	-0.026	0	0	6.9406E+218	0	0
20230809_2005330642	0	2492181	-0.04988	-0.00065	0.04814	-0.079173	9.8450918	0.090837	83.329	-0.448	-0.723	0.054	-0.426	7.03	32.767873	111.640745	1	23	32.767872	111.640743	0	184.83	1	0.092	0.018	-0.026	0	0	6.9406E+218	0	0
20230809_2005330653	0	2492182	-0.04636	-0.00138	0.04783	-0.013972	9.7864618	0.152095	83.329	-0.448	-0.723	0.054	-0.415	7.03	32.767873	111.640745	1	23	32.767872	111.640743	0	184.83	1	0.092	0.018	-0.026	0	0	6.9406E+218	0	0
20230809_2005330662	0	2492183	-0.04381	-0.00158	0.04882	-0.079128	9.7864799	0.090691	83.329	-0.448	-0.723	0.054	-0.415	7.03	32.767873	111.640745	1	23	32.767872	111.640743	0	184.83	1	0.092	0.018	-0.026	0	0	6.9406E+218	0	0
20230809_2005330672	0	2492184	-0.03895	-0.00195	0.04854	-0.079193	9.8450108	0.152423	83.329	-0.448	-0.723	0.054	-0.415	7.03	32.767873	111.640745	1	23	32.767872	111.640743	0	184.83	1	0.092	0.018	-0.026	0	0	6.9406E+218	0	0
20230809_2005330681	0	2492185	-0.03458	-0.00193	0.04916	-0.079148	9.7863989	0.152278	83.329	-0.446	-0.725	0.055	-0.415	7.03	32.767873	111.640745	1	23	32.767872	111.640743	0	184.83	1	0.092	0.018	-0.026	0	0	6.9406E+218	0	0
20230809_2005330698	0	2492186	-0.02844	-0.00252	0.05011	-0.079128	9.7864799	0.090691	83.329	-0.446	-0.725	0.055	-0.415	7.03	32.767873	111.640745	1	23	32.767872	111.640743	0	184.83	1	0.092	0.018	-0.026	0	0	6.9406E+218	0	0
20230809_2005330702	0	2492187	-0.02305	-0.00246	0.05024	-0.013972	9.7864618	0.152095	83.329	-0.446	-0.725	0.055	-0.415	7.03	32.767873	111.640745	1	23	32.767872	111.640743	0	184.83	1	0.092	0.018	-0.026	0	0	6.9406E+218	0	0
20230809_2005330711	0	2492188	-0.01543	-0.0025	0.05087	-0.079173	9.8450918	0.090837	83.329	-0.446	-0.725	0.055	-0.415	7.03	32.767873	111.640745	1	23	32.767872	111.640743	0	184.83	1	0.092	0.018	-0.026	0	0	6.9406E+218	0	0
20230809_2005330721	0	2492189	-0.00892	-0.00276	0.05206	-0.079148	9.7863989	0.152278	83.329	-0.446	-0.725	0.055	-0.415	7.03	32.767873	111.640745	1	23	32.767872	111.640743	0	184.83	1	0.092	0.018	-0.026	0	0	6.9406E+218	0	0
20230809_2005330730	0	2492190	0.00062	-0.00299	0.05186	-0.079148	9.7863989	0.152278	83.33	-0.443	-0.726	0.055	-0.415	7.03	32.767873	111.640745	1	23	32.767872	111.640743	0	184.83	1	0.092	0.018	-0.026	0	0	6.9406E+218	0	0
20230809_2005330741	0	2492191	0.00819	-0.00285	0.05328	-0.014017	9.8450737	0.15224	83.33	-0.443	-0.726	0.055	-0.415	7.03	32.767873	111.640745	1	23	32.767872	111.640743	0	184.83	1	0.092	0.018	-0.026	0	0	6.9406E+218	0	0
20230809_2005330751	0	2492192	0.01694	-0.00293	0.05345	-0.079128	9.7864799	0.090691	83.33	-0.443	-0.726	0.055	-0.415	7.03	32.767873	111.640745	1	23	32.767872	111.640743	0	184.83	1	0.092	0.018	-0.026	0	0	6.9406E+218	0	0
20230809_2005330761	0	2492193	0.02631	-0.00344	0.05404	-0.079148	9.7863989	0.152278	83.33	-0.443	-0.726	0.055	-0.415	7.03	32.767873	111.640745	1	23	32.767872	111.640743	0	184.83	1	0.092	0.018	-0.026	0	0	6.9406E+218	0	0
20230809_2005330769	0	2492194	0.03303	-0.00295	0.05441	-0.079128	9.7864799	0.090691	83.33	-0.443	-0.726	0.055	-0.415	7.03	32.767873	111.640745	1	23	32.767872	111.640743	0	184.83	1	0.092	0.018	-0.026	0	0	6.9406E+218	0	0
20230809_2005330780	0	2492195	0.04098	-0.00381	0.05503	-0.079148	9.7863989	0.152278	83.33	-0.44	-0.725	0.056	-0.415	7.03	32.767873	111.640745	1	23	32.767872	111.640743	0	184.83	1	0.092	0.018	-0.026	0	0	6.9406E+218	0	0
20230809_2005330794	0	2492196	0.04566	-0.00375	0.05585	-0.079193	9.8450108	0.152423	83.33	-0.44	-0.725	0.056	-0.415	7.03	32.767873	111.640745	1	23	32.767872	111.640743	0	184.83	1	0.092	0.018	-0.026	0	0	6.9406E+218	0	0
20230809_2005330803	0	2492197	0.05125	-0.00454	0.05576	-0.013952	9.7865419	0.090508	83.33	-0.44	-0.725	0.056	-0.415	7.03	32.767873	111.640745	1	23	32.767872	111.640743	0	184.83	1	0.092	0.018	-0.026	0	0	6.9406E+218	0	0
20230809_2005330810	0	2492198	0.05322	-0.00457	0.05596	-0.079148	9.7863989	0.152278	83.33	-0.44	-0.725	0.056	-0.415	7.03	32.767873	111.640745	1	23	32.767872	111.640743	0	184.83	1	0.092	0.018	-0.026	0	0	6.9406E+218	0	0
20230809_2005330833	0	2492199	0.05509	-0.00478	0.0567	-0.079148	9.7863989	0.152278	83.33	-0.44	-0.725	0.056	-0.418	7.03	32.767873	111.640745	1	23	32.767872	111.640743	0	184.83	1	0.092	0.018	-0.026	0	0	6.9406E+218	0	0
20230809_2005330835	0	2492200	0.05523	-0.00505	0.05632	-0.079173	9.8450918	0.090837	83.33	-0.437	-0.722	0.047	-0.418	7.03	32.767873	111.640745	1	23	32.767872	111.640743	0	184.83	1	0.092	0.018	-0.026	0	0	6.9406E+218	0	0
20230809_2005330842	0	2492201	0.05613	-0.00533	0.05647	-0.079148	9.7863989	0.152278	83.33	-0.437	-0.722	0.047	-0.418	7.03	32.767873	111.640745	1	23	32.767872	111.640743	0	184.83	1	0.092	0.018	-0.026	0	0	6.9406E+218	0	0
20230809_2005330852	0	2492202	0.05563	-0.00532	0.05634	-0.013952	9.7865419	0.090508	83.33	-0.437	-0.722	0.047	-0.418	7.03	32.767873	111.640745	1	23	32.767872	111.640743	0	184.83	1	0.092	0.018	-0.026	0	0	6.9406E+218	0	0
20230809_2005330862	0	2492203	0.05632	-0.00568	0.05549	-0.079148	9.7863989	0.152278	83.33	-0.437	-0.722	0.047	-0.418	7.03	32.767873	111.640745	1	23	32.767872	111.640743	0	184.83	1	0.092	0.018	-0.026	0	0	6.9406E+218	0	0
20230809_2005330871	0	2492204	0.05543	-0.00569	0.0566	-0.079173	9.8450918	0.090837	83.33	-0.437	-0.722	0.047	-0.418	7.03	32.767873	111.640745	1	23	32.767872	111.640743	0	184.83	1	0.092	0.018	-0.026	0	0	6.9406E+218	0	0
20230809_2005330883	0	2492205	0.05558	-0.00616	0.05527	-0.079148	9.7863989	0.152278	83.331	-0.434	-0.719	0.048	-0.418	7.03	32.767873	111.640745	1	23	32.767872	111.640743	0	184.83	1	0.092	0.018	-0.026	0	0	6.9406E+218	0	0
20230809_2005330893	0	2492206	0.05559	-0.00597	0.0558	-0.079128	9.7864799	0.090691	83.331	-0.434	-0.719	0.048	-0.418	7.03	32.767873	111.640745	1	23	32.767872	111.640743	0	184.83	1	0.092	0.018	-0.026	0	0	6.9406E+218	0	0
20230809_2005330901	0	2492207	0.0536	-0.00622	0.05584	-0.079128	9.7864799	0.090691	83.331	-0.434	-0.719	0.048	-0.418	7.03	32.767873	111.640745	1	23	32.767872	111.640743	0	184.83	1	0.092	0.018	-0.026	0	0	6.9406E+218	0	0
20230809_2005330909	0	2492208	0.05156	-0.00653	0.05591	-0.013972	9.7864618	0.152095	83.331	-0.434	-0.719	0.048	-0.418	7.03	32.767873	111.640745	1	23	32.767872	111.640743	0	184.83	1	0.092	0.018	-0.026	0	0	6.9406E+218	0	0
20230809_2005330926	0	2492209	0.04817	-0.00625	0.05585	-0.079128	9.7864799	0.090691	83.331	-0.434	-0.719	0.048	-0.418	7.03	32.767873	111.640745	1	23	32.767872	111.640743	0	184.83	1	0.092	0.018	-0.026	0	0	6.9406E+218	0	0
20230809_2005330931	0	2492210	0.04325	-0.00618	0.05559	-0.079173	9.8450918	0.090837	83.331	-0.431	-0.717	0.048	-0.418	7.03	32.767873	111.640745	1	23	32.767872	111.640743	0	184.83	1	0.092	0.018	-0.026	0	0	6.9406E+218	0	0
20230809_2005330941	0	2492211	0.03761	-0.00615	0.05567	-0.079148	9.7863989	0.152278	83.331	-0.431	-0.717	0.048	-0.418	7.03	32.767873	111.640745	1	23	32.767872	111.640743	0	184.83	1	0.092	0.018	-0.026	0	0	6.9406E+218	0	0
20230809_2005330950	0	2492212	0.03175	-0.00609	0.05611	-0.079128	9.7864799	0.090691	83.331	-0.431	-0.717	0.048	-0.418	7.03	32.767873	111.640745	1	23	32.767872	111.640743	0	184.83	1	0.092	0.018	-0.026	0	0	6.9406E+218	0	0
20230809_2005330960	0	2492213	0.02513	-0.00624	0.05543	-0.079128	9.7864799	0.090691	83.331	-0.431	-0.717	0.048	-0.418	7.03	32.767873	111.640745	1	23	32.767872	111.640743	0	184.83	1	0.092	0.018	-0.026	0	0	6.9406E+218	0	0
20230809_2005330970	0	2492214	0.01995	-0.00549	0.05566	-0.079193	9.8450108	0.152423	83.331	-0.431	-0.717	0.048	-0.418	7.03	32.767873	111.640745	1	23	32.767872	111.640743	0	184.83	1	0.092	0.018	-0.026	0	0	6.9406E+218	0	0
20230809_2005330981	0	2492215	0.01257	-0.00535	0.05539	-0.013952	9.7865419	0.090508	83.331	-0.428	-0.715	0.048	-0.418	7.03	32.767873	111.640745	1	23	32.767872	111.640743	0	184.83	1	0.092	0.018	-0.026	0	0	6.9406E+218	0	0
20230809_2005330992	0	2492216	0.00702	-0.00549	0.05544	-0.079128	9.7864799	0.090691	83.331	-0.428	-0.715	0.048	-0.418	7.03	32.767873	111.640745	1	23	32.767872	111.640743	0	184.83	1	0.092	0.018	-0.026	0	0	6.9406E+218	0	0
[truncated: 180,661 more rows]
